# Supplementary material for: Accelerated Enveloping Distribution Sampling to Probe the Presence of Water Molecules
Source: J Chem Theory Comput. 2023 May 11;19(11):3379–90. doi: 10.1021/acs.jctc.3c00109 (PMC10269333; doi:10.1021/acs.jctc.3c00109)
Supplement: Supplementary file 2 — ct3c00109_si_002.zip [file ct3c00109_si_002.zip]

Archive with 477 entries (401 files):
- paper_TI_AEDS/
- paper_TI_AEDS/extended_TI/
- paper_TI_AEDS/extended_TI/ligand_edsr/
- paper_TI_AEDS/extended_TI/ligand_edsr/lig_edsr.cnf
- paper_TI_AEDS/extended_TI/ligand_edsr/TI.imd
- paper_TI_AEDS/extended_TI/ligand_edsr/dLig_pt.top
- paper_TI_AEDS/extended_TI/ligand_edsr/README.txt
- paper_TI_AEDS/extended_TI/ligand_edsr/dLig.top
- paper_TI_AEDS/extended_TI/TI_AW_BD/
- paper_TI_AEDS/extended_TI/TI_AW_BD/TI.imd
- paper_TI_AEDS/extended_TI/TI_AW_BD/TI.ptp
- paper_TI_AEDS/extended_TI/TI_AW_BD/README.txt
- paper_TI_AEDS/extended_TI/TI_AW_BD/disres.dat
- paper_TI_AEDS/extended_TI/TI_AWW_BWW/
- paper_TI_AEDS/extended_TI/TI_AWW_BWW/TI.imd
- paper_TI_AEDS/extended_TI/TI_AWW_BWW/TI.ptp
- paper_TI_AEDS/extended_TI/TI_AWW_BWW/README.txt
- paper_TI_AEDS/extended_TI/TI_AWW_BDD/
- paper_TI_AEDS/extended_TI/TI_AWW_BDD/TI.imd
- paper_TI_AEDS/extended_TI/TI_AWW_BDD/TI.ptp
- paper_TI_AEDS/extended_TI/TI_AWW_BDD/README.txt
- paper_TI_AEDS/extended_TI/TI_AWW_BDD/disres.dat
- paper_TI_AEDS/extended_TI/TI_ADD_BDD/
- paper_TI_AEDS/extended_TI/TI_ADD_BDD/TI.imd
- paper_TI_AEDS/extended_TI/TI_ADD_BDD/TI.ptp
- paper_TI_AEDS/extended_TI/TI_ADD_BDD/README.txt
- paper_TI_AEDS/extended_TI/ligand/
- paper_TI_AEDS/extended_TI/ligand/TI.imd
- paper_TI_AEDS/extended_TI/ligand/TI.ptp
- paper_TI_AEDS/extended_TI/ligand/README.txt
- paper_TI_AEDS/aeds_validation/
- paper_TI_AEDS/aeds_validation/1_water/
- paper_TI_AEDS/aeds_validation/1_water/h2o.top
- paper_TI_AEDS/aeds_validation/1_water/h2o_box.cnf
- paper_TI_AEDS/aeds_validation/1_water/com_pt.ptp
- paper_TI_AEDS/aeds_validation/1_water/README.txt
- paper_TI_AEDS/aeds_validation/1_water/AEDS_water.imd
- paper_TI_AEDS/aeds_validation/2_waters/
- paper_TI_AEDS/aeds_validation/2_waters/h2o.top
- paper_TI_AEDS/aeds_validation/2_waters/h2o_box.cnf
- paper_TI_AEDS/aeds_validation/2_waters/com_pt.ptp
- paper_TI_AEDS/aeds_validation/2_waters/README.txt
- paper_TI_AEDS/aeds_validation/2_waters/AEDS_water.imd
- paper_TI_AEDS/aeds_probe/
- paper_TI_AEDS/aeds_probe/4L6/
- paper_TI_AEDS/aeds_probe/4L6/4L6_res.dis
- paper_TI_AEDS/aeds_probe/4L6/com_pt.top
- paper_TI_AEDS/aeds_probe/4L6/aeds_4zv3_4l6.imd
- paper_TI_AEDS/aeds_probe/4L6/README.txt
- paper_TI_AEDS/aeds_probe/2N6_2/
- paper_TI_AEDS/aeds_probe/2N6_2/aeds_4fcq_2N6_2.imd
- paper_TI_AEDS/aeds_probe/2N6_2/com_pt.top
- paper_TI_AEDS/aeds_probe/2N6_2/README.txt
- paper_TI_AEDS/aeds_probe/2N6_2/2N6_2_res.dis
- paper_TI_AEDS/aeds_probe/4RV/
- paper_TI_AEDS/aeds_probe/4RV/com_pt.top
- paper_TI_AEDS/aeds_probe/4RV/README.txt
- paper_TI_AEDS/aeds_probe/4RV/4RV_res.dis
- paper_TI_AEDS/aeds_probe/4RV/aeds_4zlz_4RV.imd
- paper_TI_AEDS/aeds_probe/WOOD2/
- paper_TI_AEDS/aeds_probe/WOOD2/aeds_wood_2.imd
- paper_TI_AEDS/aeds_probe/WOOD2/HSP90_wood2_ion.cnf
- paper_TI_AEDS/aeds_probe/WOOD2/README.txt
- paper_TI_AEDS/aeds_probe/WOOD2/WOOD_res.dis
- paper_TI_AEDS/aeds_probe/3RQ/
- paper_TI_AEDS/aeds_probe/3RQ/com_pt_2.top
- paper_TI_AEDS/aeds_probe/3RQ/aeds_3rlr_3rq.imd
- paper_TI_AEDS/aeds_probe/3RQ/3RX_res.dis
- paper_TI_AEDS/aeds_probe/3RQ/README.txt
- paper_TI_AEDS/aeds_probe/2N6/
- paper_TI_AEDS/aeds_probe/2N6/aeds_4fcq_2N6.imd
- paper_TI_AEDS/aeds_probe/2N6/2N6_res.dis
- paper_TI_AEDS/aeds_probe/2N6/com_pt.top
- paper_TI_AEDS/aeds_probe/2N6/README.txt
- paper_TI_AEDS/aeds_probe/MQ0_2/
- paper_TI_AEDS/aeds_probe/MQ0_2/MQ0_2_res.dis
- paper_TI_AEDS/aeds_probe/MQ0_2/com_pt.top
- paper_TI_AEDS/aeds_probe/MQ0_2/README.txt
- paper_TI_AEDS/aeds_probe/MQ0_2/aeds_3std_MQ0_2.imd
- paper_TI_AEDS/aeds_probe/MQ0/
- paper_TI_AEDS/aeds_probe/MQ0/com_pt.top
- paper_TI_AEDS/aeds_probe/MQ0/README.txt
- paper_TI_AEDS/aeds_probe/MQ0/MQ0_res.dis
- paper_TI_AEDS/aeds_probe/MQ0/aeds_3std_MQ0.imd
- paper_TI_AEDS/aeds_probe/WOOD1/
- paper_TI_AEDS/aeds_probe/WOOD1/com_pt_2.top
- paper_TI_AEDS/aeds_probe/WOOD1/HSP90_wood_ion.cnf
- paper_TI_AEDS/aeds_probe/WOOD1/aeds_wood_1.imd
- paper_TI_AEDS/aeds_probe/WOOD1/README.txt
- paper_TI_AEDS/aeds_probe/WOOD1/WOOD_res.dis
- paper_TI_AEDS/aeds_probe/3RR/
- paper_TI_AEDS/aeds_probe/3RR/com_pt_2.top
- paper_TI_AEDS/aeds_probe/3RR/aeds_3rlr_3rr.imd
- paper_TI_AEDS/aeds_probe/3RR/3RX_res.dis
- paper_TI_AEDS/aeds_probe/3RR/README.txt
- paper_TI_AEDS/aeds_probe/0KM/
- paper_TI_AEDS/aeds_probe/0KM/com_pt.top
- paper_TI_AEDS/aeds_probe/0KM/aeds_4djv_0KM.imd
- paper_TI_AEDS/aeds_probe/0KM/0KM_res.dis
- paper_TI_AEDS/aeds_probe/0KM/README.txt
- paper_TI_AEDS/aeds_probe/0KP/
- paper_TI_AEDS/aeds_probe/0KP/aeds_4djv_0KP.imd
- paper_TI_AEDS/aeds_probe/0KP/0KP_res.dis
- paper_TI_AEDS/aeds_probe/0KP/com_pt.top
- paper_TI_AEDS/aeds_probe/0KP/README.txt
- paper_TI_AEDS/topo/
- paper_TI_AEDS/topo/scyde_MQ0_2_wat.top
- paper_TI_AEDS/topo/0KP_54a7.top
- paper_TI_AEDS/topo/3RR_54a7.top
- paper_TI_AEDS/topo/hsp90_2N6_2_wat_54a7.top
- paper_TI_AEDS/topo/H2O.top
- paper_TI_AEDS/topo/3rlr_3rq_ions.top
- paper_TI_AEDS/topo/hsp90_2N6_wat_54a7.top
- paper_TI_AEDS/topo/4djv_0KP_ions.top
- paper_TI_AEDS/topo/MQ0_54a7.top
- paper_TI_AEDS/topo/scyde_MQ0_wat.top
- paper_TI_AEDS/topo/4zv3_4l6_ions.top
- paper_TI_AEDS/topo/HSP90_WDH2_8NA_2H2O_54a7.top
- paper_TI_AEDS/topo/hsp90_2N6_ions_54a7.top
- paper_TI_AEDS/topo/scyde_MQ0_2_ions.top
- paper_TI_AEDS/topo/scyde_MQ0_ions.top
- paper_TI_AEDS/topo/4zlz_4rv_wat.top
- paper_TI_AEDS/topo/WDH2_54a7.top
- paper_TI_AEDS/topo/3rlr_3rq_wat.top
- paper_TI_AEDS/topo/hsp90_2N6_2_ions_54a7.top
- paper_TI_AEDS/topo/0KM_54a7.top
- paper_TI_AEDS/topo/2N6_2_54a7.top
- paper_TI_AEDS/topo/4zlz_4rv_ions.top
- paper_TI_AEDS/topo/3rlr_3rr_ions.top
- paper_TI_AEDS/topo/4djv_0KM_wat.top
- paper_TI_AEDS/topo/HSP90_WDH1_8NA_2H2O_54a7_ext_TI.top
- paper_TI_AEDS/topo/3RQ_54a7.top
- paper_TI_AEDS/topo/4L6_54a7.top
- paper_TI_AEDS/topo/MQ0_2_54a7.top
- paper_TI_AEDS/topo/HSP90_WDH1_8NA_54a7.top
- paper_TI_AEDS/topo/4djv_0KM_ions.top
- paper_TI_AEDS/topo/4zv3_4l6_wat.top
- paper_TI_AEDS/topo/HSP90_dLig_8NA_2H2O.top
- paper_TI_AEDS/topo/4RV_54a7.top
- paper_TI_AEDS/topo/4djv_0KP_wat.top
- paper_TI_AEDS/topo/WDH1_54a7.top
- paper_TI_AEDS/topo/3rlr_3rr_wat.top
- paper_TI_AEDS/topo/HSP90_WDH1_54a7.top
- paper_TI_AEDS/topo/WDH1_54a7_ext_TI.top
- paper_TI_AEDS/topo/2N6_54a7.top
- paper_TI_AEDS/aeds_TI/
- paper_TI_AEDS/aeds_TI/TI_AEDS/
- paper_TI_AEDS/aeds_TI/TI_AEDS/HSP90_wood_ion.cnf
- paper_TI_AEDS/aeds_TI/TI_AEDS/TI_AEDS.imd
- paper_TI_AEDS/aeds_TI/TI_AEDS/com_pt.top
- paper_TI_AEDS/aeds_TI/TI_AEDS/README.txt
- paper_TI_AEDS/aeds_TI/TI_AEDS/disres.dat
- paper_TI_AEDS/aeds_TI/TI_AEDS_optimized/
- paper_TI_AEDS/aeds_TI/TI_AEDS_optimized/HSP90_wood_ion.cnf
- paper_TI_AEDS/aeds_TI/TI_AEDS_optimized/TI_AEDS.imd
- paper_TI_AEDS/aeds_TI/TI_AEDS_optimized/com_pt.top
- paper_TI_AEDS/aeds_TI/TI_AEDS_optimized/README.txt
- paper_TI_AEDS/aeds_TI/TI_AEDS_optimized/change_offsets_linearly.py
- paper_TI_AEDS/aeds_TI/TI_AEDS_optimized/disres.dat
- paper_TI_AEDS/eq/
- paper_TI_AEDS/eq/4L6/
- paper_TI_AEDS/eq/4L6/4L6_res.dis
- paper_TI_AEDS/eq/4L6/equilibration.jobs
- paper_TI_AEDS/eq/4L6/equilibration.imd
- paper_TI_AEDS/eq/4L6/eq_4zv3_4l6_1.cnf
- paper_TI_AEDS/eq/4L6/eq_4zv3_4l6_3.cnf
- paper_TI_AEDS/eq/4L6/eq_4zv3_4l6_2.cnf
- paper_TI_AEDS/eq/4L6/eq_4zv3_4l6_6.cnf
- paper_TI_AEDS/eq/4L6/eq_4zv3_4l6_5.cnf
- paper_TI_AEDS/eq/4L6/eq_4zv3_4l6_4.cnf
- paper_TI_AEDS/eq/4L6/README.txt
- paper_TI_AEDS/eq/WOOD/
- paper_TI_AEDS/eq/WOOD/protein/
- paper_TI_AEDS/eq/WOOD/protein/equilibration.jobs
- paper_TI_AEDS/eq/WOOD/protein/equilibration.imd
- paper_TI_AEDS/eq/WOOD/protein/README.txt
- paper_TI_AEDS/eq/WOOD/protein/eq_HSP90_WDH1_4.cnf
- paper_TI_AEDS/eq/WOOD/protein/eq_HSP90_WDH1_5.cnf
- paper_TI_AEDS/eq/WOOD/protein/eq_HSP90_WDH1_2.cnf
- paper_TI_AEDS/eq/WOOD/protein/eq_HSP90_WDH1_3.cnf
- paper_TI_AEDS/eq/WOOD/protein/eq_HSP90_WDH1_1.cnf
- paper_TI_AEDS/eq/WOOD/ligand/
- paper_TI_AEDS/eq/WOOD/ligand/eq_WDH1_2.cnf
- paper_TI_AEDS/eq/WOOD/ligand/eq_WDH1_3.cnf
- paper_TI_AEDS/eq/WOOD/ligand/eq_WDH1_1.cnf
- paper_TI_AEDS/eq/WOOD/ligand/eq_WDH1_4.cnf
- paper_TI_AEDS/eq/WOOD/ligand/eq_WDH1_5.cnf
- paper_TI_AEDS/eq/WOOD/ligand/equilibration.jobs
- paper_TI_AEDS/eq/WOOD/ligand/equilibration.imd
- paper_TI_AEDS/eq/WOOD/ligand/README.txt
- paper_TI_AEDS/eq/2N6_2/
- paper_TI_AEDS/eq/2N6_2/equilibration.jobs
- paper_TI_AEDS/eq/2N6_2/equilibration.imd
- paper_TI_AEDS/eq/2N6_2/README.txt
- paper_TI_AEDS/eq/2N6_2/eq_4fcq_2N6_2_2.cnf
- paper_TI_AEDS/eq/2N6_2/eq_4fcq_2N6_2_3.cnf
- paper_TI_AEDS/eq/2N6_2/eq_4fcq_2N6_2_1.cnf
- paper_TI_AEDS/eq/2N6_2/eq_4fcq_2N6_2_4.cnf
- paper_TI_AEDS/eq/2N6_2/eq_4fcq_2N6_2_5.cnf
- paper_TI_AEDS/eq/2N6_2/eq_4fcq_2N6_2_6.cnf
- paper_TI_AEDS/eq/2N6_2/2N6_2_res.dis
- paper_TI_AEDS/eq/4RV/
- paper_TI_AEDS/eq/4RV/equilibration.jobs
- paper_TI_AEDS/eq/4RV/eq_4zlz_4rv_5.cnf
- paper_TI_AEDS/eq/4RV/eq_4zlz_4rv_4.cnf
- paper_TI_AEDS/eq/4RV/eq_4zlz_4rv_6.cnf
- paper_TI_AEDS/eq/4RV/eq_4zlz_4rv_3.cnf
- paper_TI_AEDS/eq/4RV/equilibration.imd
- paper_TI_AEDS/eq/4RV/eq_4zlz_4rv_2.cnf
- paper_TI_AEDS/eq/4RV/eq_4zlz_4rv_1.cnf
- paper_TI_AEDS/eq/4RV/README.txt
- paper_TI_AEDS/eq/4RV/4RV_res.dis
- paper_TI_AEDS/eq/3RQ/
- paper_TI_AEDS/eq/3RQ/equilibration.jobs
- paper_TI_AEDS/eq/3RQ/3RX_res.dis
- paper_TI_AEDS/eq/3RQ/equilibration.imd
- paper_TI_AEDS/eq/3RQ/README.txt
- paper_TI_AEDS/eq/3RQ/eq_3rlr_3rq_1.cnf
- paper_TI_AEDS/eq/3RQ/eq_3rlr_3rq_3.cnf
- paper_TI_AEDS/eq/3RQ/eq_3rlr_3rq_2.cnf
- paper_TI_AEDS/eq/3RQ/eq_3rlr_3rq_6.cnf
- paper_TI_AEDS/eq/3RQ/eq_3rlr_3rq_5.cnf
- paper_TI_AEDS/eq/3RQ/eq_3rlr_3rq_4.cnf
- paper_TI_AEDS/eq/2N6/
- paper_TI_AEDS/eq/2N6/equilibration.jobs
- paper_TI_AEDS/eq/2N6/equilibration.imd
- paper_TI_AEDS/eq/2N6/eq_4fcq_2N6_3.cnf
- paper_TI_AEDS/eq/2N6/2N6_res.dis
- paper_TI_AEDS/eq/2N6/eq_4fcq_2N6_2.cnf
- paper_TI_AEDS/eq/2N6/eq_4fcq_2N6_1.cnf
- paper_TI_AEDS/eq/2N6/eq_4fcq_2N6_5.cnf
- paper_TI_AEDS/eq/2N6/eq_4fcq_2N6_4.cnf
- paper_TI_AEDS/eq/2N6/eq_4fcq_2N6_6.cnf
- paper_TI_AEDS/eq/2N6/README.txt
- paper_TI_AEDS/eq/MQ0_2/
- paper_TI_AEDS/eq/MQ0_2/equilibration.jobs
- paper_TI_AEDS/eq/MQ0_2/eq_3std_MQ0_2_6.cnf
- paper_TI_AEDS/eq/MQ0_2/eq_3std_MQ0_2_4.cnf
- paper_TI_AEDS/eq/MQ0_2/eq_3std_MQ0_2_5.cnf
- paper_TI_AEDS/eq/MQ0_2/eq_3std_MQ0_2_1.cnf
- paper_TI_AEDS/eq/MQ0_2/equilibration.imd
- paper_TI_AEDS/eq/MQ0_2/eq_3std_MQ0_2_2.cnf
- paper_TI_AEDS/eq/MQ0_2/eq_3std_MQ0_2_3.cnf
- paper_TI_AEDS/eq/MQ0_2/MQ0_2_res.dis
- paper_TI_AEDS/eq/MQ0_2/README.txt
- paper_TI_AEDS/eq/MQ0/
- paper_TI_AEDS/eq/MQ0/equilibration.jobs
- paper_TI_AEDS/eq/MQ0/equilibration.imd
- paper_TI_AEDS/eq/MQ0/README.txt
- paper_TI_AEDS/eq/MQ0/eq_4fcq_MQ0_1.cnf
- paper_TI_AEDS/eq/MQ0/eq_4fcq_MQ0_2.cnf
- paper_TI_AEDS/eq/MQ0/MQ0_res.dis
- paper_TI_AEDS/eq/MQ0/eq_4fcq_MQ0_3.cnf
- paper_TI_AEDS/eq/MQ0/eq_4fcq_MQ0_6.cnf
- paper_TI_AEDS/eq/MQ0/eq_4fcq_MQ0_4.cnf
- paper_TI_AEDS/eq/MQ0/eq_4fcq_MQ0_5.cnf
- paper_TI_AEDS/eq/3RR/
- paper_TI_AEDS/eq/3RR/equilibration.jobs
- paper_TI_AEDS/eq/3RR/3RX_res.dis
- paper_TI_AEDS/eq/3RR/equilibration.imd
- paper_TI_AEDS/eq/3RR/eq_3rlr_3rr_1.cnf
- paper_TI_AEDS/eq/3RR/eq_3rlr_3rr_2.cnf
- paper_TI_AEDS/eq/3RR/eq_3rlr_3rr_3.cnf
- paper_TI_AEDS/eq/3RR/eq_3rlr_3rr_6.cnf
- paper_TI_AEDS/eq/3RR/eq_3rlr_3rr_4.cnf
- paper_TI_AEDS/eq/3RR/eq_3rlr_3rr_5.cnf
- paper_TI_AEDS/eq/3RR/README.txt
- paper_TI_AEDS/eq/0KM/
- paper_TI_AEDS/eq/0KM/eq_4djv_0KM_3.cnf
- paper_TI_AEDS/eq/0KM/eq_4djv_0KM_2.cnf
- paper_TI_AEDS/eq/0KM/eq_4djv_0KM_1.cnf
- paper_TI_AEDS/eq/0KM/eq_4djv_0KM_5.cnf
- paper_TI_AEDS/eq/0KM/eq_4djv_0KM_4.cnf
- paper_TI_AEDS/eq/0KM/eq_4djv_0KM_6.cnf
- paper_TI_AEDS/eq/0KM/equilibration.jobs
- paper_TI_AEDS/eq/0KM/equilibration.imd
- paper_TI_AEDS/eq/0KM/0KM_res.dis
- paper_TI_AEDS/eq/0KM/README.txt
- paper_TI_AEDS/eq/0KP/
- paper_TI_AEDS/eq/0KP/eq_4djv_0KP_5.cnf
- paper_TI_AEDS/eq/0KP/eq_4djv_0KP_4.cnf
- paper_TI_AEDS/eq/0KP/eq_4djv_0KP_6.cnf
- paper_TI_AEDS/eq/0KP/eq_4djv_0KP_3.cnf
- paper_TI_AEDS/eq/0KP/eq_4djv_0KP_2.cnf
- paper_TI_AEDS/eq/0KP/eq_4djv_0KP_1.cnf
- paper_TI_AEDS/eq/0KP/equilibration.jobs
- paper_TI_AEDS/eq/0KP/equilibration.imd
- paper_TI_AEDS/eq/0KP/0KP_res.dis
- paper_TI_AEDS/eq/0KP/README.txt
- paper_TI_AEDS/solvation/
- paper_TI_AEDS/solvation/4L6/
- paper_TI_AEDS/solvation/4L6/4zv3_4l6_solv.cnf
- paper_TI_AEDS/solvation/4L6/4zv3_4l6_solv_min.cnf
- paper_TI_AEDS/solvation/4L6/4L6_res.dis
- paper_TI_AEDS/solvation/4L6/4L6_solv_min.imd
- paper_TI_AEDS/solvation/4L6/4zv3_4l6_ion.cnf
- paper_TI_AEDS/solvation/4L6/README.txt
- paper_TI_AEDS/solvation/WOOD/
- paper_TI_AEDS/solvation/WOOD/protein/
- paper_TI_AEDS/solvation/WOOD/protein/HSP90_WDH1_solv_min.cnf
[truncated: 177 more entries]
