# Supplementary material for: Accelerated Enveloping Distribution Sampling to Probe the Presence of Water Molecules
Source: J Chem Theory Comput. 2023 May 11;19(11):3379–90. doi: 10.1021/acs.jctc.3c00109 (PMC10269333; doi:10.1021/acs.jctc.3c00109)
Supplement: Supplementary file 2 — ct3c00109_si_002.zip [file ct3c00109_si_002.zip › paper_TI_AEDS/extended_TI/ligand_edsr/lig_edsr.cnf]

TITLE
	MD++
	Automatically generated input file
	m_gillhofer Fri Mar 12 13:36:51 2021

	final configuration
END
TIMESTEP
          50000 1000.000000000
END
POSITION
# first 24 chars ignored
    1 WDH1A C1         1    0.347931316    1.686146415    2.599855497
    1 WDH1A H1         2    0.320711285    1.672348467    2.704498191
    1 WDH1A C2         3    0.425301520    1.796300587    2.565171954
    1 WDH1A H2         4    0.479939032    1.850860405    2.642115384
    1 WDH1A C3         5    0.443713163    1.825724293    2.430563382
    1 WDH1A H3         6    0.499816501    1.915582066    2.404846636
    1 WDH1A C4         7    0.388491436    1.744466065    2.332223557
    1 WDH1A H4         8    0.416196763    1.760935869    2.228095908
    1 WDH1A C5         9    0.303364540    1.640703952    2.368435892
    1 WDH1A C6        10    0.289984973    1.605805945    2.502324557
    1 WDH1A H7        11    0.168505197    1.449968898    2.585585915
    1 WDH1A C7        12    0.195749035    1.511965705    2.500171772
    1 WDH1A C8        13    0.229021575    1.558835793    2.294533917
    1 WDH1A H8        14    0.212952466    1.556067810    2.186758554
    1 WDH1A N         15    0.160242352    1.479483271    2.376169769
    1 WDH1A C9        16    0.094077378    1.367192851    2.349661961
    1 WDH1A O9        17    0.059589625    1.282248253    2.431683322
    1 WDH1A C10       18    0.010537144    1.378390708    2.221974069
    1 WDH1A C11       19    0.050963564    1.305218361    2.110919245
    1 WDH1A O11       20    0.182014356    1.281253792    2.083612868
    1 WDH1A H11       21    0.207430712    1.306887627    1.990356427
    1 WDH1A C12       22    3.165520164    1.282248941    2.003713166
    1 WDH1A H12       23    3.184098294    1.228278189    1.910861368
    1 WDH1A C13       24    3.038168342    1.337904466    2.005182226
    1 WDH1A O13       25    2.946039966    1.291701888    1.916455854
    1 WDH1A H13       26    2.976963469    1.211148849    1.865920546
    1 WDH1A CO13      27    3.015384010    1.181854947    1.856696771
    1 WDH1A C14       28    2.993638743    1.412290138    2.113835568
    1 WDH1A C15       29    2.847189588    1.432231984    2.153343715
    1 WDH1A C16       30    2.759485358    1.309399566    2.178351759
    1 WDH1A C17       31    2.787933786    1.525057377    2.047135208
    1 WDH1A C18       32    3.081248377    1.429445047    2.220366323
    1 WDH1A H18       33    3.042723986    1.475479513    2.311340021
    1 SOLV  OW        34    1.543682470    2.145851577    2.362981897
    1 SOLV  HW1       35    1.452131208    2.183495288    2.348730282
    1 SOLV  HW2       36    1.548776370    2.104072895    2.453703004
    2 SOLV  OW        37    1.149754903    1.487386699    2.940899645
    2 SOLV  HW1       38    1.067676117    1.441946711    2.975541350
    2 SOLV  HW2       39    1.218740842    1.418681565    2.918046496
    3 SOLV  OW        40    1.075466796    0.476247085    0.691780207
    3 SOLV  HW1       41    1.122976961    0.507262235    0.609422274
    3 SOLV  HW2       42    0.980011302    0.456248725    0.669637876
    4 SOLV  OW        43    0.650708113    1.425755771    2.294740840
    4 SOLV  HW1       44    0.615547898    1.368862423    2.369095979
    4 SOLV  HW2       45    0.593348711    1.413839898    2.213687809
    5 SOLV  OW        46    1.311251631    2.266370172    1.198723274
    5 SOLV  HW1       47    1.338942171    2.174076095    1.171942023
    5 SOLV  HW2       48    1.321341007    2.276781085    1.297677304
    6 SOLV  OW        49    2.675839658    0.520425052    0.254984116
    6 SOLV  HW1       50    2.634744360    0.605935610    0.223341598
    6 SOLV  HW2       51    2.774872113    0.531960507    0.262830500
    7 SOLV  OW        52    2.780037820    0.913951889    0.025788546
    7 SOLV  HW1       53    2.758986596    0.816426899    0.018881961
    7 SOLV  HW2       54    2.775817976    0.955462909   -0.065101187
    8 SOLV  OW        55    3.162706056    2.701999790    2.107412390
    8 SOLV  HW1       56    3.221785671    2.759979353    2.051289263
    8 SOLV  HW2       57    3.068367440    2.734601381    2.101151888
    9 SOLV  OW        58    2.249171434    0.999618513    1.644170848
    9 SOLV  HW1       59    2.298707034    1.086253928    1.637669413
    9 SOLV  HW2       60    2.151446174    1.017852886    1.655076680
   10 SOLV  OW        61    2.482416251    0.425402971    1.211693126
   10 SOLV  HW1       62    2.545019394    0.381526257    1.276175418
   10 SOLV  HW2       63    2.530440338    0.498442019    1.163101848
   11 SOLV  OW        64    1.007864614    2.927974586    0.592164547
   11 SOLV  HW1       65    1.035373465    2.947764385    0.498071350
   11 SOLV  HW2       66    0.940918024    2.853678019    0.592376186
   12 SOLV  OW        67    2.862985185    1.334785911    2.657807865
   12 SOLV  HW1       68    2.851248710    1.243228229    2.619339321
   12 SOLV  HW2       69    2.874273809    1.400887294    2.583622176
   13 SOLV  OW        70    0.816674039    2.032291591    1.676499626
   13 SOLV  HW1       71    0.717537506    2.031786466    1.663331870
   13 SOLV  HW2       72    0.857247706    1.955429770    1.627024964
   14 SOLV  OW        73    2.090415508    0.484517246    1.935739082
   14 SOLV  HW1       74    2.051868852    0.392244226    1.934409491
   14 SOLV  HW2       75    2.050781937    0.538255443    1.861286173
   15 SOLV  OW        76    3.124008830    2.282067284    2.600041218
   15 SOLV  HW1       77    3.062079694    2.222104208    2.650750048
   15 SOLV  HW2       78    3.149146316    2.360103271    2.657318046
   16 SOLV  OW        79    2.389732785    3.128916578    0.831456582
   16 SOLV  HW1       80    2.481672411    3.139411079    0.793525861
   16 SOLV  HW2       81    2.333169683    3.206576581    0.803685178
   17 SOLV  OW        82    1.784525496    0.500730689    1.902897059
   17 SOLV  HW1       83    1.853415577    0.552450232    1.953700954
   17 SOLV  HW2       84    1.709675311    0.475680156    1.964310746
   18 SOLV  OW        85    1.221075561    1.867664732    1.337801290
   18 SOLV  HW1       86    1.301488183    1.818372453    1.304539902
   18 SOLV  HW2       87    1.170258884    1.904798742    1.260078185
   19 SOLV  OW        88    0.999114380    2.780103276    2.896104274
   19 SOLV  HW1       89    1.044737009    2.695212241    2.869412137
   19 SOLV  HW2       90    0.950157257    2.765973603    2.982150162
   20 SOLV  OW        91    0.589540123    2.584393222    1.590115444
   20 SOLV  HW1       92    0.615024518    2.490008983    1.611152121
   20 SOLV  HW2       93    0.533826774    2.586134193    1.507089339
   21 SOLV  OW        94    1.265681114    2.269038284    1.469390309
   21 SOLV  HW1       95    1.175623154    2.301106378    1.440012444
   21 SOLV  HW2       96    1.256823535    2.178676060    1.511320171
   22 SOLV  OW        97    1.237326193    1.113958653    3.054881371
   22 SOLV  HW1       98    1.297696657    1.084718210    3.129061365
   22 SOLV  HW2       99    1.199461014    1.033518844    3.009078617
   23 SOLV  OW       100    2.535620497    0.868254604    1.939081894
   23 SOLV  HW1      101    2.535709113    0.926670828    1.857904038
   23 SOLV  HW2      102    2.442266865    0.837859040    1.958146190
   24 SOLV  OW       103    2.465713811    2.063555473    0.199231754
   24 SOLV  HW1      104    2.418943755    2.102496324    0.119870524
   24 SOLV  HW2      105    2.564545700    2.065868488    0.184104097
   25 SOLV  OW       106    1.460813805    0.685355927    1.746341323
   25 SOLV  HW1      107    1.485127610    0.594932414    1.711203131
   25 SOLV  HW2      108    1.542893081    0.730817687    1.780958558
   26 SOLV  OW       109    3.128175347    0.458242419    0.385241198
   26 SOLV  HW1      110    3.223593271    0.462691131    0.355619172
   26 SOLV  HW2      111    3.114832019    0.377411486    0.442601059
   27 SOLV  OW       112    0.182138287    3.085368177    1.589942894
   27 SOLV  HW1      113    0.180311067    3.121408908    1.683216421
   27 SOLV  HW2      114    0.228779541    2.996901618    1.589321701
   28 SOLV  OW       115    0.488419543    1.682672943    0.088141149
   28 SOLV  HW1      116    0.559056414    1.732788187    0.038148780
   28 SOLV  HW2      117    0.482734367    1.717548432    0.181702366
   29 SOLV  OW       118    2.735029655    0.608678216    1.051405179
   29 SOLV  HW1      119    2.785676137    0.658608233    1.121716933
   29 SOLV  HW2      120    2.798873127    0.555319373    0.995920561
   30 SOLV  OW       121    2.183157152    0.213470506    0.986629746
   30 SOLV  HW1      122    2.127261677    0.151318068    0.931723044
   30 SOLV  HW2      123    2.126110845    0.256643043    1.056514076
   31 SOLV  OW       124    0.091548674    2.890062073    0.264970802
   31 SOLV  HW1      125    0.117691244    2.891747798    0.168453436
   31 SOLV  HW2      126    0.134857212    2.811886700    0.309857152
   32 SOLV  OW       127    0.641523488    1.791094798    1.363072903
   32 SOLV  HW1      128    0.651609740    1.781868968    1.462145359
   32 SOLV  HW2      129    0.602308867    1.707065205    1.325612222
   33 SOLV  OW       130    3.019972287    2.753510194    0.509106690
   33 SOLV  HW1      131    3.056226103    2.833611004    0.556749775
   33 SOLV  HW2      132    2.942882711    2.781001091    0.451628743
   34 SOLV  OW       133    0.508560831    2.378641100    0.894900989
   34 SOLV  HW1      134    0.495586407    2.473478616    0.865954610
   34 SOLV  HW2      135    0.511078657    2.319307025    0.814443109
   35 SOLV  OW       136    0.175640081    1.046428253    1.856367808
   35 SOLV  HW1      137    0.254316225    1.070635240    1.913164720
   35 SOLV  HW2      138    0.179416047    1.097735926    1.770605987
   36 SOLV  OW       139    0.717427641    0.226761300    0.892470642
   36 SOLV  HW1      140    0.713775976    0.326669568    0.895087992
   36 SOLV  HW2      141    0.737359914    0.191742210    0.984003021
   37 SOLV  OW       142    2.615104375    1.669329728    2.975673927
   37 SOLV  HW1      143    2.641532144    1.584196380    2.930332010
   37 SOLV  HW2      144    2.693482693    1.706150830    3.025703542
   38 SOLV  OW       145    2.857700264    3.025733908    0.448169464
   38 SOLV  HW1      146    2.804983447    3.104087495    0.415252107
   38 SOLV  HW2      147    2.801904056    2.942982633    0.441770350
   39 SOLV  OW       148    0.067011754    1.897152229    2.542536215
   39 SOLV  HW1      149    0.078446112    1.797885965    2.538322267
   39 SOLV  HW2      150    0.087029094    1.929086046    2.635174462
   40 SOLV  OW       151    1.132571819    1.295877976    0.403750983
   40 SOLV  HW1      152    1.067957308    1.221381141    0.420402039
   40 SOLV  HW2      153    1.120040855    1.366945733    0.472992250
   41 SOLV  OW       154    0.829818451    2.046690069    0.383640051
   41 SOLV  HW1      155    0.898756722    2.055341889    0.455573600
   41 SOLV  HW2      156    0.872699310    2.061258760    0.294472767
   42 SOLV  OW       157    2.345558873    0.770056216    1.743025260
   42 SOLV  HW1      158    2.277971347    0.745045135    1.812366899
   42 SOLV  HW2      159    2.321960709    0.859101713    1.704091743
   43 SOLV  OW       160    1.305230919    2.644424766    2.361814309
   43 SOLV  HW1      161    1.381220185    2.585283604    2.334801855
   43 SOLV  HW2      162    1.220714496    2.591018036    2.364340244
   44 SOLV  OW       163    0.139850428    1.044357879    2.248518170
   44 SOLV  HW1      164    0.231067638    1.008124192    2.267673522
   44 SOLV  HW2      165    0.145595403    1.111854342    2.174954829
   45 SOLV  OW       166    2.564896663    0.710317605    3.049098164
   45 SOLV  HW1      167    2.649958782    0.700219858    2.997481558
   45 SOLV  HW2      168    2.486976726    0.699940364    2.987271391
   46 SOLV  OW       169    1.758131207    2.534668065    1.719337886
   46 SOLV  HW1      170    1.664770415    2.558950920    1.745691079
   46 SOLV  HW2      171    1.758592047    2.443242126    1.678823348
   47 SOLV  OW       172    3.177401328    0.156055072    3.175758928
   47 SOLV  HW1      173    3.191645132    0.171598870    3.273521958
   47 SOLV  HW2      174    3.159665090    0.058948349    3.159703622
   48 SOLV  OW       175    2.891266060    1.839027698    2.451067714
   48 SOLV  HW1      176    2.949910554    1.908708824    2.492387172
   48 SOLV  HW2      177    2.796690577    1.871523024    2.449862691
   49 SOLV  OW       178    2.955745213    1.310861401    0.893093863
   49 SOLV  HW1      179    2.952308080    1.217014214    0.858697343
   49 SOLV  HW2      180    2.882224242    1.364332239    0.851408190
   50 SOLV  OW       181    2.663122236    1.888598397    1.540395674
   50 SOLV  HW1      182    2.566039658    1.870766895    1.556437899
   50 SOLV  HW2      183    2.673400878    1.946984697    1.459849224
   51 SOLV  OW       184    1.245901576    0.615304704    0.530455401
   51 SOLV  HW1      185    1.289183119    0.526981836    0.548568467
   51 SOLV  HW2      186    1.295845439    0.662610507    0.457860399
   52 SOLV  OW       187    2.281560097    1.646798032    2.098989476
   52 SOLV  HW1      188    2.251160275    1.659247851    2.004537181
   52 SOLV  HW2      189    2.306112331    1.550983196    2.113722004
   53 SOLV  OW       190    1.196736515    0.032248602    1.523316991
   53 SOLV  HW1      191    1.163456428    0.120721260    1.555980032
   53 SOLV  HW2      192    1.188123590   -0.035592636    1.596290993
   54 SOLV  OW       193    3.180714645    2.531854777    0.185620806
   54 SOLV  HW1      194    3.149082361    2.445462176    0.224831273
   54 SOLV  HW2      195    3.249617504    2.572449675    0.245672013
   55 SOLV  OW       196    0.044632314    2.698801942    2.383979026
   55 SOLV  HW1      197    0.013175901    2.694363999    2.289148017
   55 SOLV  HW2      198   -0.012359853    2.763227584    2.435001397
   56 SOLV  OW       199    3.125008082    2.547043852    2.972065538
   56 SOLV  HW1      200    3.038695029    2.589280104    2.999782952
   56 SOLV  HW2      201    3.201355519    2.598927190    3.010552144
   57 SOLV  OW       202    0.757575714    1.740491474    1.627615318
   57 SOLV  HW1      203    0.659139422    1.724855393    1.635843727
   57 SOLV  HW2      204    0.804604044    1.698318100    1.705149515
   58 SOLV  OW       205    1.132538148    1.319858688    1.579058946
   58 SOLV  HW1      206    1.142226002    1.413659353    1.545752601
   58 SOLV  HW2      207    1.131796581    1.256840621    1.501406361
   59 SOLV  OW       208    1.922398136    2.703543450    1.029119890
   59 SOLV  HW1      209    1.990029176    2.632685879    1.049294637
   59 SOLV  HW2      210    1.831291046    2.670720284    1.054097406
   60 SOLV  OW       211    2.105537451    1.833856520    0.986777193
   60 SOLV  HW1      212    2.050093392    1.917085498    0.985729215
   60 SOLV  HW2      213    2.168750041    1.836912403    1.064217118
   61 SOLV  OW       214    2.262524061    1.235573517    2.845055096
   61 SOLV  HW1      215    2.208568593    1.157614163    2.876886660
   61 SOLV  HW2      216    2.225968889    1.319797991    2.884704074
   62 SOLV  OW       217    1.596388496    0.425884236    1.737722994
   62 SOLV  HW1      218    1.533802943    0.367568473    1.789533343
   62 SOLV  HW2      219    1.681944682    0.436273245    1.788458252
   63 SOLV  OW       220    2.718142451    0.030300187    1.073639416
   63 SOLV  HW1      221    2.678690799    0.106644467    1.022481140
   63 SOLV  HW2      222    2.695737920    0.040065826    1.170616742
   64 SOLV  OW       223    2.507244232    2.051308435    2.961610266
   64 SOLV  HW1      224    2.492843979    1.952434363    2.957276183
   64 SOLV  HW2      225    2.603573324    2.070132006    2.980808149
   65 SOLV  OW       226    0.916041288    0.859915605    2.777209311
   65 SOLV  HW1      227    0.980468770    0.928771230    2.743894543
   65 SOLV  HW2      228    0.823086610    0.896600492    2.773277800
   66 SOLV  OW       229    2.666401683    0.298291737    1.384717715
   66 SOLV  HW1      230    2.730782548    0.258177168    1.449892956
   66 SOLV  HW2      231    2.649461787    0.393790334    1.409107180
   67 SOLV  OW       232    0.743798916    1.674203868    2.476860419
   67 SOLV  HW1      233    0.755841021    1.751727266    2.414848397
   67 SOLV  HW2      234    0.662857047    1.622116140    2.449738013
   68 SOLV  OW       235    2.029121389    2.543394270    0.784024247
   68 SOLV  HW1      236    1.949380485    2.568335489    0.729059736
   68 SOLV  HW2      237    2.026074360    2.592249907    0.871234370
   69 SOLV  OW       238    0.788208166    1.620554372    1.065646555
   69 SOLV  HW1      239    0.832297890    1.591347983    1.150531208
   69 SOLV  HW2      240    0.749113306    1.541008234    1.019339469
   70 SOLV  OW       241    2.778983171    2.120865945    0.093690135
   70 SOLV  HW1      242    2.841242012    2.164094371    0.158924523
   70 SOLV  HW2      243    2.769075788    2.023959817    0.116304032
   71 SOLV  OW       244    2.423937930    1.305247575    2.033428637
   71 SOLV  HW1      245    2.359875173    1.335675390    2.103940160
   71 SOLV  HW2      246    2.458003456    1.214084765    2.056463466
   72 SOLV  OW       247    2.847774017    0.796726825    0.629321646
   72 SOLV  HW1      248    2.911369303    0.728656680    0.592937562
   72 SOLV  HW2      249    2.809947441    0.850585472    0.554021600
   73 SOLV  OW       250    2.409853899    3.010200929    1.094187265
   73 SOLV  HW1      251    2.404856733    3.045696432    1.000823109
   73 SOLV  HW2      252    2.500739159    3.028182487    1.131847146
   74 SOLV  OW       253    1.278706006    3.025476262    2.166522829
   74 SOLV  HW1      254    1.344095023    2.964943413    2.211930572
   74 SOLV  HW2      255    1.327554497    3.086464933    2.104104751
   75 SOLV  OW       256    1.971024601    2.677937197    0.206183760
   75 SOLV  HW1      257    1.900918216    2.678506001    0.277494020
   75 SOLV  HW2      258    2.059489770    2.654739094    0.246632547
   76 SOLV  OW       259    1.141229546    1.186490484    0.821765379
   76 SOLV  HW1      260    1.220012785    1.244498183    0.842517177
   76 SOLV  HW2      261    1.089893843    1.168738889    0.905739537
   77 SOLV  OW       262    2.465684741    0.939652179    0.248319922
   77 SOLV  HW1      263    2.495751039    0.861035323    0.194304136
   77 SOLV  HW2      264    2.430890647    1.010734201    0.187173068
   78 SOLV  OW       265    1.424916575    1.455301128    1.627334966
   78 SOLV  HW1      266    1.520831947    1.429641450    1.615353651
   78 SOLV  HW2      267    1.419663760    1.545549457    1.670105895
   79 SOLV  OW       268    0.011810017    2.500956717    2.725109779
   79 SOLV  HW1      269   -0.015922328    2.498411629    2.821164820
   79 SOLV  HW2      270    0.110474506    2.516250754    2.719316490
   80 SOLV  OW       271    2.375397946    0.008571334    3.075116858
   80 SOLV  HW1      272    2.334934091   -0.078477426    3.103144206
   80 SOLV  HW2      273    2.458554909   -0.008808021    3.022341889
   81 SOLV  OW       274    1.408442218    2.233065814    1.936299729
   81 SOLV  HW1      275    1.501885826    2.199922274    1.923198109
   81 SOLV  HW2      276    1.402085197    2.327931915    1.905286022
   82 SOLV  OW       277    0.330928346    0.616607382    1.139755328
   82 SOLV  HW1      278    0.324362234    0.575238170    1.230570578
   82 SOLV  HW2      279    0.342392542    0.715530349    1.148958760
   83 SOLV  OW       280    1.513972153    1.241687654    0.180233754
   83 SOLV  HW1      281    1.432512770    1.198238118    0.218681797
   83 SOLV  HW2      282    1.534479538    1.201106509    0.091159144
   84 SOLV  OW       283    2.287838770    2.635668326    3.093999608
   84 SOLV  HW1      284    2.189465019    2.651879346    3.101867268
   84 SOLV  HW2      285    2.336588661    2.722736261    3.100680590
   85 SOLV  OW       286    2.325672370    3.011798265    2.800375395
   85 SOLV  HW1      287    2.411989140    3.058418443    2.780937112
   85 SOLV  HW2      288    2.336410338    2.954258808    2.881466170
   86 SOLV  OW       289    2.092920084    1.988028181    0.387825282
   86 SOLV  HW1      290    2.045351267    1.948676252    0.466505230
   86 SOLV  HW2      291    2.040671885    2.065765180    0.352769735
   87 SOLV  OW       292    0.312098845    0.378408986    0.135234506
   87 SOLV  HW1      293    0.280433997    0.471978823    0.150851338
   87 SOLV  HW2      294    0.267927176    0.341501745    0.053451195
   88 SOLV  OW       295    2.122909214    1.484969689    2.916268155
   88 SOLV  HW1      296    2.046336158    1.484110068    2.980594802
   88 SOLV  HW2      297    2.137762559    1.578250049    2.883402448
   89 SOLV  OW       298    2.401683300    1.844677107    1.596903729
   89 SOLV  HW1      299    2.374511414    1.937326834    1.622977140
   89 SOLV  HW2      300    2.442162886    1.798392414    1.675778482
   90 SOLV  OW       301    1.568043472    3.122699425    1.039783578
   90 SOLV  HW1      302    1.551087521    3.177105029    1.121967900
   90 SOLV  HW2      303    1.596574706    3.030540659    1.066135313
   91 SOLV  OW       304    3.094129241    1.915174026    3.010204074
   91 SOLV  HW1      305    3.082245373    2.012489268    2.990435005
   91 SOLV  HW2      306    3.035321453    1.861469504    2.949708440
   92 SOLV  OW       307    2.632929613    2.954751700    2.358625000
   92 SOLV  HW1      308    2.622403146    3.016816974    2.280914809
   92 SOLV  HW2      309    2.727556683    2.922697206    2.363083411
   93 SOLV  OW       310    2.251567121    2.888463052    0.479908816
   93 SOLV  HW1      311    2.185119084    2.813720843    0.480227810
   93 SOLV  HW2      312    2.287309342    2.900870771    0.387332613
   94 SOLV  OW       313    1.947674793    0.900865699    2.055732986
   94 SOLV  HW1      314    1.934088732    0.968983298    1.983777122
   94 SOLV  HW2      315    1.940281290    0.944975423    2.145185767
   95 SOLV  OW       316    0.942221611    0.432379340    2.968895270
   95 SOLV  HW1      317    1.040406520    0.435456013    2.987671068
   95 SOLV  HW2      318    0.893068512    0.482210589    3.040330329
   96 SOLV  OW       319    2.983139328    1.811114584    1.828886408
   96 SOLV  HW1      320    2.940424395    1.899732257    1.810921851
   96 SOLV  HW2      321    3.046502325    1.819658287    1.905779048
   97 SOLV  OW       322    2.059877211    0.285451959    2.568602795
   97 SOLV  HW1      323    1.961024509    0.300448472    2.566321955
   97 SOLV  HW2      324    2.091050990    0.283215331    2.663603041
   98 SOLV  OW       325    1.309075799    2.266576821    2.528291147
   98 SOLV  HW1      326    1.328784977    2.362699010    2.547630272
   98 SOLV  HW2      327    1.380370264    2.209185106    2.568604446
   99 SOLV  OW       328    2.111515242    0.200382802    2.111730936
   99 SOLV  HW1      329    2.041692440    0.248831296    2.059007126
   99 SOLV  HW2      330    2.115938118    0.238501263    2.204087609
  100 SOLV  OW       331    2.889117547    1.073975754    2.550957900
  100 SOLV  HW1      332    2.827854784    1.024657002    2.612738517
  100 SOLV  HW2      333    2.870713752    1.046244373    2.456646970
  101 SOLV  OW       334    3.107473231    2.087578632    1.166186416
  101 SOLV  HW1      335    3.206623001    2.074498944    1.165859732
  101 SOLV  HW2      336    3.067646481    2.038474023    1.243674951
  102 SOLV  OW       337    1.345114513    1.723006597    2.967367316
  102 SOLV  HW1      338    1.310170175    1.630503487    2.952453891
  102 SOLV  HW2      339    1.311338693    1.783416470    2.895172038
  103 SOLV  OW       340    2.242962870    1.920317689    1.980867790
  103 SOLV  HW1      341    2.332628719    1.952830377    2.010949077
  103 SOLV  HW2      342    2.213568439    1.844745535    2.039405942
  104 SOLV  OW       343    0.484319965    0.617596717    2.508472313
  104 SOLV  HW1      344    0.412262671    0.648342003    2.446305888
  104 SOLV  HW2      345    0.571407589    0.614160499    2.459420625
  105 SOLV  OW       346    1.922404161    1.887682766    1.348593360
  105 SOLV  HW1      347    1.919053157    1.954727971    1.274471477
  105 SOLV  HW2      348    2.009431736    1.838524605    1.345135968
  106 SOLV  OW       349    1.168856772    0.329557766    1.646255971
  106 SOLV  HW1      350    1.233913564    0.304833197    1.718079640
  106 SOLV  HW2      351    1.084160535    0.362573846    1.687954497
  107 SOLV  OW       352    2.910179701    2.831115780    2.130660033
  107 SOLV  HW1      353    2.932440475    2.900512375    2.062170817
  107 SOLV  HW2      354    2.884008205    2.875895313    2.216170142
  108 SOLV  OW       355    0.834666347    0.142557189    1.395517933
  108 SOLV  HW1      356    0.782812925    0.148139472    1.310192423
  108 SOLV  HW2      357    0.870345227    0.233032206    1.418790902
  109 SOLV  OW       358    0.755587005    2.420006535    2.018263497
  109 SOLV  HW1      359    0.683682844    2.455561587    2.077979615
  109 SOLV  HW2      360    0.780480542    2.327654235    2.047447514
  110 SOLV  OW       361    2.114419886    1.270283420    1.963884526
  110 SOLV  HW1      362    2.151801158    1.235297682    2.049793892
  110 SOLV  HW2      363    2.032217169    1.218647831    1.939839682
  111 SOLV  OW       364    2.898578117    0.673695402    2.331677547
  111 SOLV  HW1      365    2.885311915    0.771758153    2.346101382
  111 SOLV  HW2      366    2.858484198    0.647202411    2.243968521
  112 SOLV  OW       367    2.733597362    1.960318488    0.410836461
  112 SOLV  HW1      368    2.782533801    1.915991417    0.335732013
  112 SOLV  HW2      369    2.697699061    1.890622821    0.472934295
  113 SOLV  OW       370    2.941417150    0.324274846    2.101374213
  113 SOLV  HW1      371    2.889603202    0.239868151    2.087495787
  113 SOLV  HW2      372    2.882188307    0.393260673    2.143022627
  114 SOLV  OW       373    1.666242326    0.987038168    1.791047838
  114 SOLV  HW1      374    1.610194534    1.014398710    1.712867616
  114 SOLV  HW2      375    1.709112670    0.898709277    1.772016868
  115 SOLV  OW       376    2.238818511    2.707346851    2.472510896
  115 SOLV  HW1      377    2.179621327    2.780811448    2.505690524
  115 SOLV  HW2      378    2.326558256    2.711085454    2.520363665
  116 SOLV  OW       379    3.044598491    3.053404337    0.239874634
  116 SOLV  HW1      380    3.132272347    3.008613537    0.257450486
  116 SOLV  HW2      381    2.971770394    3.003798527    0.287172787
  117 SOLV  OW       382    2.232632312    2.468269386    1.690548174
  117 SOLV  HW1      383    2.172144165    2.398806677    1.729511345
  117 SOLV  HW2      384    2.198212446    2.495861484    1.600793492
  118 SOLV  OW       385    1.341105507    2.249597487    2.193590175
  118 SOLV  HW1      386    1.280797342    2.172606500    2.214496245
  118 SOLV  HW2      387    1.375283775    2.240696723    2.100025673
  119 SOLV  OW       388    1.008368307    0.453629425    2.284896115
  119 SOLV  HW1      389    0.934407168    0.389188466    2.304360008
  119 SOLV  HW2      390    0.983090474    0.510760249    2.206801238
  120 SOLV  OW       391    2.415422462    1.435043900    1.499977223
  120 SOLV  HW1      392    2.476057998    1.485826745    1.438770686
  120 SOLV  HW2      393    2.320289316    1.451845069    1.474109614
  121 SOLV  OW       394    2.045837390    0.798866923    1.164800838
  121 SOLV  HW1      395    2.043609595    0.734456513    1.088326639
  121 SOLV  HW2      396    2.078810196    0.887638409    1.132640304
  122 SOLV  OW       397    2.934153976    3.043043915    1.948042424
  122 SOLV  HW1      398    2.881229481    3.058414019    1.864587892
  122 SOLV  HW2      399    3.008664931    3.109570500    1.952966040
  123 SOLV  OW       400    0.926299287    1.687949924    0.792163668
  123 SOLV  HW1      401    0.877855714    1.695377277    0.704986754
  123 SOLV  HW2      402    0.864825080    1.649987071    0.861311442
  124 SOLV  OW       403    0.320720672    2.455294514    2.205163369
  124 SOLV  HW1      404    0.365935393    2.434671407    2.118383776
  124 SOLV  HW2      405    0.259840959    2.379865857    2.229750370
  125 SOLV  OW       406    0.772758582    1.387329468    1.749407793
  125 SOLV  HW1      407    0.818281889    1.470451798    1.781349958
  125 SOLV  HW2      408    0.800463629    1.368267455    1.655221666
  126 SOLV  OW       409    1.345265312    3.190799691    0.075872749
  126 SOLV  HW1      410    1.372505534    3.261865045    0.010990620
  126 SOLV  HW2      411    1.253849811    3.157637055    0.052521597
  127 SOLV  OW       412    1.325572401    1.623032262    0.312482983
  127 SOLV  HW1      413    1.360366589    1.687117559    0.244040753
  127 SOLV  HW2      414    1.365940759    1.532816016    0.297214421
  128 SOLV  OW       415    1.491194420    2.072844387    0.073820244
  128 SOLV  HW1      416    1.541468217    2.159021295    0.066895916
  128 SOLV  HW2      417    1.539867370    2.001710668    0.023097740
  129 SOLV  OW       418    1.656079769    0.448029477    2.801426138
  129 SOLV  HW1      419    1.581353747    0.495968803    2.847450355
  129 SOLV  HW2      420    1.692444470    0.377174056    2.861903078
  130 SOLV  OW       421    0.047931827    1.079794011    1.102766338
  130 SOLV  HW1      422   -0.050618547    1.081860821    1.085917172
  130 SOLV  HW2      423    0.094643454    1.042331111    1.022661087
  131 SOLV  OW       424    1.788645505    1.817025431    2.405434719
  131 SOLV  HW1      425    1.846108333    1.790837163    2.482984469
  131 SOLV  HW2      426    1.774893227    1.737839874    2.345918162
  132 SOLV  OW       427    2.489417017    2.677247851    2.691499251
  132 SOLV  HW1      428    2.425327190    2.615823257    2.737525694
  132 SOLV  HW2      429    2.513290447    2.639569627    2.602004287
  133 SOLV  OW       430    0.170601635    2.900061578    3.196051345
  133 SOLV  HW1      431    0.146111591    2.808480744    3.164184045
  133 SOLV  HW2      432    0.187214483    2.959405380    3.117282200
  134 SOLV  OW       433    0.816901791    2.722521300    0.589407787
  134 SOLV  HW1      434    0.745987002    2.723263877    0.659912559
  134 SOLV  HW2      435    0.828527220    2.629407431    0.554839027
  135 SOLV  OW       436    2.936140927    0.655183748    3.196295616
  135 SOLV  HW1      437    2.967010241    0.560962159    3.183200994
  135 SOLV  HW2      438    2.943542357    0.679526745    3.293015263
  136 SOLV  OW       439    2.115889789    0.835183450    0.665838902
  136 SOLV  HW1      440    2.039233158    0.771060686    0.669562141
  136 SOLV  HW2      441    2.151249455    0.850235386    0.758169096
  137 SOLV  OW       442    2.016536945    0.153613077    0.619605444
  137 SOLV  HW1      443    2.115681521    0.140953615    0.623105098
  137 SOLV  HW2      444    1.980923541    0.163566575    0.712527788
  138 SOLV  OW       445    2.605073911    1.590469538    2.461324377
  138 SOLV  HW1      446    2.555871645    1.509727433    2.493910540
  138 SOLV  HW2      447    2.555041541    1.631430178    2.385028819
  139 SOLV  OW       448    0.162651802    2.004618442    1.150242444
  139 SOLV  HW1      449    0.234197095    2.052653009    1.099504560
  139 SOLV  HW2      450    0.185794025    1.907540305    1.156615452
  140 SOLV  OW       451    0.790553888    0.594721052    1.563415309
  140 SOLV  HW1      452    0.691439932    0.606116449    1.570376329
  140 SOLV  HW2      453    0.828451447    0.667152887    1.505801764
  141 SOLV  OW       454    1.129814584    0.834369749    2.932182783
  141 SOLV  HW1      455    1.045540660    0.839828190    2.878608992
  141 SOLV  HW2      456    1.207582933    0.821195511    2.870696879
  142 SOLV  OW       457    0.884109929    2.699897333    2.610417657
  142 SOLV  HW1      458    0.937033301    2.751045161    2.678130021
  142 SOLV  HW2      459    0.798391001    2.668937093    2.651596004
  143 SOLV  OW       460    2.437777158    0.711093732    2.435658213
  143 SOLV  HW1      461    2.351121006    0.760817612    2.440153740
  143 SOLV  HW2      462    2.431248392    0.638943325    2.366711676
  144 SOLV  OW       463    0.141942992    0.273694505    0.630533206
  144 SOLV  HW1      464    0.049084052    0.293527035    0.661936590
  144 SOLV  HW2      465    0.202284213    0.263075623    0.709580045
  145 SOLV  OW       466    0.422396638    1.900784781    0.925737785
  145 SOLV  HW1      467    0.399944779    1.946840044    0.839867678
  145 SOLV  HW2      468    0.515097880    1.925735079    0.953717667
  146 SOLV  OW       469    2.729583168    1.303480512    1.745473636
  146 SOLV  HW1      470    2.696068323    1.210933089    1.763195538
  146 SOLV  HW2      471    2.799015133    1.327338599    1.813387056
  147 SOLV  OW       472    0.644681127    1.016653394    2.885715980
  147 SOLV  HW1      473    0.559069597    1.068350480    2.886220799
  147 SOLV  HW2      474    0.721885677    1.080010057    2.890959433
  148 SOLV  OW       475    2.356802853    1.447298355    3.085332069
  148 SOLV  HW1      476    2.270387419    1.467138775    3.039062890
  148 SOLV  HW2      477    2.411845564    1.530652423    3.090278964
  149 SOLV  OW       478    0.597112342    2.381494719    1.164651263
  149 SOLV  HW1      479    0.570734881    2.378379807    1.068232091
  149 SOLV  HW2      480    0.687931979    2.422525738    1.173034063
  150 SOLV  OW       481    2.333443456    2.682796128    0.319459020
  150 SOLV  HW1      482    2.315862198    2.703716050    0.415654854
  150 SOLV  HW2      483    2.416495530    2.627593531    0.312018010
  151 SOLV  OW       484    0.937925838    0.133645261    3.003836690
  151 SOLV  HW1      485    0.971477088    0.046071479    2.969115951
  151 SOLV  HW2      486    0.996440483    0.207434426    2.970198350
  152 SOLV  OW       487    1.568959273    1.840027628    3.103020853
  152 SOLV  HW1      488    1.633931899    1.880786866    3.038840741
  152 SOLV  HW2      489    1.492600330    1.800086417    3.052268390
  153 SOLV  OW       490    1.135131054    2.109652258    0.872251907
  153 SOLV  HW1      491    1.120404727    2.144015381    0.965010001
  153 SOLV  HW2      492    1.226952790    2.070626680    0.865365206
  154 SOLV  OW       493    2.867575841    2.253122316    1.120766827
  154 SOLV  HW1      494    2.876894030    2.318311103    1.045496365
  154 SOLV  HW2      495    2.956301422    2.210938411    1.139480660
  155 SOLV  OW       496    0.171256056    1.535264036    3.119027691
  155 SOLV  HW1      497    0.191412899    1.615679878    3.174964788
  155 SOLV  HW2      498    0.142939074    1.459771846    3.178197469
  156 SOLV  OW       499    1.384462567    2.778544862    0.521054309
  156 SOLV  HW1      500    1.407321104    2.746926621    0.613139137
  156 SOLV  HW2      501    1.468508071    2.791149250    0.468335855
  157 SOLV  OW       502    0.390762508    1.429055016    0.202594431
  157 SOLV  HW1      503    0.381991110    1.363224331    0.127820391
  157 SOLV  HW2      504    0.421066227    1.517094380    0.166090740
  158 SOLV  OW       505    1.047857742    2.497999219    1.429961370
  158 SOLV  HW1      506    1.135746609    2.529639404    1.465688502
  158 SOLV  HW2      507    1.002318014    2.441494164    1.498774798
  159 SOLV  OW       508    2.501836963    1.750670733    2.250010585
  159 SOLV  HW1      509    2.562735086    1.811827319    2.199479678
  159 SOLV  HW2      510    2.413233265    1.746270446    2.203836094
  160 SOLV  OW       511    1.742695924    1.233267891    2.931385760
  160 SOLV  HW1      512    1.678521492    1.302531480    2.898428160
  160 SOLV  HW2      513    1.742974946    1.233012022    3.031395350
  161 SOLV  OW       514    0.994423330    0.655841366    0.314177916
  161 SOLV  HW1      515    1.063049441    0.627276983    0.381084463
  161 SOLV  HW2      516    0.988499677    0.755669022    0.313074952
  162 SOLV  OW       517    0.528649209    2.424997627    2.718164226
  162 SOLV  HW1      518    0.614598692    2.380948423    2.692195726
  162 SOLV  HW2      519    0.455042687    2.357293805    2.717687227
  163 SOLV  OW       520    2.959555961    1.035367812    1.047416930
  163 SOLV  HW1      521    2.901511040    1.009298405    0.970259399
  163 SOLV  HW2      522    3.016468104    0.957568014    1.074068439
  164 SOLV  OW       523    3.020188117    1.293253799    0.243926800
  164 SOLV  HW1      524    2.955912997    1.231603161    0.289423416
  164 SOLV  HW2      525    3.113339474    1.258766535    0.255562938
  165 SOLV  OW       526    0.650342791    2.655442897    1.056444345
  165 SOLV  HW1      527    0.584511430    2.652547918    0.981213154
  165 SOLV  HW2      528    0.608771728    2.700658510    1.135369844
  166 SOLV  OW       529    3.008038557    0.408318336    1.801688334
  166 SOLV  HW1      530    2.967448529    0.396805999    1.892364957
  166 SOLV  HW2      531    3.012857868    0.319566834    1.755838110
  167 SOLV  OW       532    2.774824478    0.914264848    0.860268658
  167 SOLV  HW1      533    2.822217350    0.857678313    0.792785456
  167 SOLV  HW2      534    2.678687069    0.887095047    0.864904738
  168 SOLV  OW       535    1.858119835    1.987687681    3.036699464
  168 SOLV  HW1      536    1.813452614    2.077025836    3.041757702
  168 SOLV  HW2      537    1.943267022    1.989998916    3.089107581
  169 SOLV  OW       538    1.822741056    2.106581199    2.354051789
  169 SOLV  HW1      539    1.732560163    2.135654796    2.322052531
  169 SOLV  HW2      540    1.832005770    2.007706559    2.342234113
  170 SOLV  OW       541    0.643632299    0.730014933    1.952467804
  170 SOLV  HW1      542    0.715757310    0.699540066    2.014686345
  170 SOLV  HW2      543    0.679537986    0.801300567    1.892210071
  171 SOLV  OW       544    1.096974166    3.067771616    3.179427083
  171 SOLV  HW1      545    1.088523944    3.059330654    3.080140989
  171 SOLV  HW2      546    1.008341271    3.092801378    3.218389417
  172 SOLV  OW       547    2.853611026    2.253434466    1.461236589
  172 SOLV  HW1      548    2.793899803    2.259550673    1.381240194
  172 SOLV  HW2      549    2.890134343    2.160616501    1.468523751
  173 SOLV  OW       550    0.253399625    1.770664965    1.203444704
  173 SOLV  HW1      551    0.326788553    1.766092665    1.135656474
  173 SOLV  HW2      552    0.268027324    1.700471763    1.273164626
  174 SOLV  OW       553    0.144542039    1.165629580    2.798817950
  174 SOLV  HW1      554    0.083578966    1.185788058    2.875495070
  174 SOLV  HW2      555    0.096126557    1.109582690    2.731610476
  175 SOLV  OW       556    2.352345497    0.111337718    2.072308038
  175 SOLV  HW1      557    2.264772130    0.146469785    2.105452675
  175 SOLV  HW2      558    2.358778583    0.125710276    1.973546246
  176 SOLV  OW       559    1.369903232    0.703472469    1.292383980
  176 SOLV  HW1      560    1.397738407    0.632746438    1.227382085
  176 SOLV  HW2      561    1.320664887    0.661240230    1.368503497
  177 SOLV  OW       562    2.629003893    1.321766910    0.086199390
  177 SOLV  HW1      563    2.637713067    1.279300224    0.176324103
  177 SOLV  HW2      564    2.555429871    1.277086959    0.035284911
  178 SOLV  OW       565    0.927891404    2.437909411    0.423505051
  178 SOLV  HW1      566    0.983979069    2.518620776    0.441950363
  178 SOLV  HW2      567    0.901983083    2.394883205    0.509979595
  179 SOLV  OW       568    1.647675479    0.825158991    0.488520440
  179 SOLV  HW1      569    1.711652086    0.899850125    0.470347363
  179 SOLV  HW2      570    1.667397638    0.785472625    0.578175039
  180 SOLV  OW       571    1.439841470    1.710913319    1.681932751
  180 SOLV  HW1      572    1.401613191    1.767823421    1.754735095
  180 SOLV  HW2      573    1.530153309    1.745541086    1.656534412
  181 SOLV  OW       574    0.213902105    2.760310454    0.876525757
  181 SOLV  HW1      575    0.201450724    2.777233863    0.778747969
  181 SOLV  HW2      576    0.160689360    2.680037745    0.903483298
  182 SOLV  OW       577    0.490791255    2.011892082    0.093188896
  182 SOLV  HW1      578    0.390787588    2.010950613    0.093599053
  182 SOLV  HW2      579    0.523356653    2.102964133    0.118627668
  183 SOLV  OW       580    2.876005196    0.589594928    2.584960672
  183 SOLV  HW1      581    2.935537979    0.657647286    2.627681950
  183 SOLV  HW2      582    2.873908279    0.604544676    2.486104967
  184 SOLV  OW       583    1.915774520    0.270255443    1.938957811
  184 SOLV  HW1      584    1.868948023    0.358302129    1.931406842
  184 SOLV  HW2      585    1.940981741    0.237994633    1.847712599
  185 SOLV  OW       586    0.233069479    2.367569952    1.650088497
  185 SOLV  HW1      587    0.228170207    2.380984432    1.551104612
  185 SOLV  HW2      588    0.263520725    2.274330973    1.669607173
  186 SOLV  OW       589    2.582070665    1.510995031    1.279009833
  186 SOLV  HW1      590    2.542130318    1.602618794    1.282440967
  186 SOLV  HW2      591    2.678739678    1.515827579    1.304181348
  187 SOLV  OW       592    0.304816922    2.640497811    2.415419788
  187 SOLV  HW1      593    0.321003592    2.576884989    2.339965095
  187 SOLV  HW2      594    0.212083111    2.677326001    2.408633926
  188 SOLV  OW       595    1.977003196    3.007070985    2.265463709
  188 SOLV  HW1      596    2.072175251    2.995701461    2.236913388
  188 SOLV  HW2      597    1.966746005    3.094346935    2.313210313
  189 SOLV  OW       598    0.506438852    0.418265730    2.190336522
  189 SOLV  HW1      599    0.576055069    0.473772307    2.235888003
  189 SOLV  HW2      600    0.541009168    0.325276787    2.177678536
  190 SOLV  OW       601    1.900928983    3.057385897    0.618837686
  190 SOLV  HW1      602    1.923382589    3.016027905    0.707082273
  190 SOLV  HW2      603    1.972879507    3.121859472    0.592989282
  191 SOLV  OW       604    2.687471087    0.413501176    2.921314580
  191 SOLV  HW1      605    2.738242191    0.495811929    2.895832977
  191 SOLV  HW2      606    2.699523946    0.395834200    3.019011009
  192 SOLV  OW       607    1.920302873    0.346845732    3.135926786
  192 SOLV  HW1      608    1.951924063    0.423979986    3.191175603
  192 SOLV  HW2      609    1.980034830    0.336101315    3.056436594
  193 SOLV  OW       610    3.119748733    0.896919180    2.269383658
  193 SOLV  HW1      611    3.024375419    0.925507443    2.278812938
  193 SOLV  HW2      612    3.175416044    0.975242056    2.241655511
  194 SOLV  OW       613    3.159466807    1.655603351    0.207545657
  194 SOLV  HW1      614    3.123481629    1.599762051    0.132788092
  194 SOLV  HW2      615    3.145260502    1.752372448    0.186669665
  195 SOLV  OW       616    2.305585829    0.261396364    3.191313796
  195 SOLV  HW1      617    2.330341133    0.188937576    3.126979509
  195 SOLV  HW2      618    2.370024290    0.261485938    3.267796620
  196 SOLV  OW       619    1.859474080    0.113153854    2.805337079
  196 SOLV  HW1      620    1.956670732    0.093279173    2.817982733
  196 SOLV  HW2      621    1.837818507    0.112760416    2.707700792
  197 SOLV  OW       622    2.610406829    1.944030779    2.416575900
  197 SOLV  HW1      623    2.541053593    1.990551187    2.471605848
  197 SOLV  HW2      624    2.570581350    1.862272319    2.374961551
  198 SOLV  OW       625    1.288702392    2.009612540    1.551521573
  198 SOLV  HW1      626    1.388688439    2.007766225    1.550484082
  198 SOLV  HW2      627    1.253718400    1.966515184    1.468332293
  199 SOLV  OW       628    0.154688030    2.043206416    2.810658221
  199 SOLV  HW1      629    0.163587686    2.108787409    2.885638427
  199 SOLV  HW2      630    0.134110294    1.952677345    2.847846791
  200 SOLV  OW       631    1.078982429    2.228040046    1.107743369
  200 SOLV  HW1      632    1.002030716    2.283720757    1.139047620
  200 SOLV  HW2      633    1.164641013    2.276328194    1.125981723
  201 SOLV  OW       634    2.588632449    0.758039080    1.306385906
  201 SOLV  HW1      635    2.597331339    0.846327142    1.352552383
  201 SOLV  HW2      636    2.505470299    0.757539470    1.250838201
  202 SOLV  OW       637    0.698527739    0.602190769    2.273416517
  202 SOLV  HW1      638    0.758569612    0.629998343    2.348396879
  202 SOLV  HW2      639    0.753006493    0.587347756    2.190869345
  203 SOLV  OW       640    0.688674779    0.150566401    0.500175991
  203 SOLV  HW1      641    0.742848284    0.191540186    0.426771278
  203 SOLV  HW2      642    0.591543458    0.167291259    0.483218735
  204 SOLV  OW       643    0.128658842    0.898709590    0.546169429
  204 SOLV  HW1      644    0.111422887    0.982308738    0.598288897
  204 SOLV  HW2      645    0.130258682    0.820410476    0.608370677
  205 SOLV  OW       646    0.801508581    1.741597356    0.328233029
  205 SOLV  HW1      647    0.816241186    1.722190447    0.231237419
  205 SOLV  HW2      648    0.719631696    1.798034020    0.338856355
  206 SOLV  OW       649    1.373314570    0.124142879    3.022856029
  206 SOLV  HW1      650    1.460116183    0.152941988    2.982380417
  206 SOLV  HW2      651    1.307142958    0.198856255    3.016417882
  207 SOLV  OW       652    2.465214314    2.225461399    1.329362066
  207 SOLV  HW1      653    2.542688583    2.216515300    1.266782618
  207 SOLV  HW2      654    2.497491489    2.259162114    1.417799003
  208 SOLV  OW       655    2.411216230    1.135344406    0.078068816
  208 SOLV  HW1      656    2.410671304    1.123675063   -0.021248406
  208 SOLV  HW2      657    2.338187616    1.198294820    0.104609527
  209 SOLV  OW       658    3.133221180    3.014609016    0.583273386
  209 SOLV  HW1      659    3.181057805    3.089233238    0.536960930
  209 SOLV  HW2      660    3.034504181    3.029371788    0.577037339
  210 SOLV  OW       661    2.279734636    2.475337726    0.706988254
  210 SOLV  HW1      662    2.353141756    2.542933266    0.713649406
  210 SOLV  HW2      663    2.196848904    2.511884935    0.749370861
  211 SOLV  OW       664    0.798907035    3.107229996    2.379403513
  211 SOLV  HW1      665    0.822877869    3.016260158    2.413343447
  211 SOLV  HW2      666    0.702616930    3.125804306    2.399030421
  212 SOLV  OW       667    2.945020988    2.391788284    0.871416201
  212 SOLV  HW1      668    3.030841941    2.417846393    0.827188130
  212 SOLV  HW2      669    2.925888354    2.295411915    0.852818347
  213 SOLV  OW       670    0.320470625    1.089520867    0.085682673
  213 SOLV  HW1      671    0.309143540    1.018540511    0.016145708
  213 SOLV  HW2      672    0.384250008    1.158958667    0.052329079
  214 SOLV  OW       673    0.643993770    1.237034538    1.230548068
  214 SOLV  HW1      674    0.552705566    1.210000783    1.199953607
  214 SOLV  HW2      675    0.712884223    1.190730292    1.174777425
  215 SOLV  OW       676    1.763445815    1.091039040    0.548559632
  215 SOLV  HW1      677    1.814645610    1.085456333    0.462840575
  215 SOLV  HW2      678    1.690775986    1.159161744    0.539579316
  216 SOLV  OW       679    0.269525818    2.576777196    2.753490710
  216 SOLV  HW1      680    0.358881728    2.532826524    2.744212980
  216 SOLV  HW2      681    0.281547203    2.669556399    2.788842446
  217 SOLV  OW       682    2.870033118    1.641770620    0.360653436
  217 SOLV  HW1      683    2.854106970    1.627875352    0.458404911
  217 SOLV  HW2      684    2.926716039    1.723087983    0.347364583
  218 SOLV  OW       685    2.913128009    2.736424195    1.537390374
  218 SOLV  HW1      686    2.897254361    2.828249310    1.501085338
  218 SOLV  HW2      687    2.924841191    2.741383443    1.636587236
  219 SOLV  OW       688    2.557858812    1.780457434    0.530948770
  219 SOLV  HW1      689    2.508878718    1.808910291    0.448527314
  219 SOLV  HW2      690    2.561613852    1.680587873    0.534665802
  220 SOLV  OW       691    0.145443526    2.626000003    3.173286595
  220 SOLV  HW1      692    0.222426913    2.572407923    3.207979816
  220 SOLV  HW2      693    0.065284394    2.610393324    3.231019226
  221 SOLV  OW       694    1.809883113    1.371741640    2.038434146
  221 SOLV  HW1      695    1.905431787    1.388969350    2.014475011
  221 SOLV  HW2      696    1.752031028    1.442268370    1.997452944
  222 SOLV  OW       697    0.611400815    0.158874201    2.218162429
  222 SOLV  HW1      698    0.580557658    0.101699765    2.294189836
  222 SOLV  HW2      699    0.623431064    0.102228494    2.136634033
  223 SOLV  OW       700    2.668908633    1.996716111    0.972201292
  223 SOLV  HW1      701    2.653974684    1.924316293    0.904842400
  223 SOLV  HW2      702    2.586972055    2.053703431    0.978579045
  224 SOLV  OW       703    1.496007148    0.033747519    0.513986603
  224 SOLV  HW1      704    1.546897127   -0.050058517    0.533704562
  224 SOLV  HW2      705    1.557297982    0.100928568    0.472367795
  225 SOLV  OW       706    2.161316793    1.403126674    1.384507956
  225 SOLV  HW1      707    2.151536454    1.360453482    1.474428303
  225 SOLV  HW2      708    2.189246519    1.334102421    1.317740559
  226 SOLV  OW       709    1.738070951    0.171280237    0.502457438
  226 SOLV  HW1      710    1.817814712    0.119809001    0.533982298
  226 SOLV  HW2      711    1.757111448    0.210334884    0.412377796
  227 SOLV  OW       712    0.536643902    2.216382146    2.442323110
  227 SOLV  HW1      713    0.500519906    2.277585526    2.512689633
  227 SOLV  HW2      714    0.461065345    2.167631352    2.398580502
  228 SOLV  OW       715    2.785054948    0.128480122    2.884185407
  228 SOLV  HW1      716    2.736301987    0.215614619    2.878487370
  228 SOLV  HW2      717    2.858976885    0.135977783    2.951125652
  229 SOLV  OW       718    3.081368212    0.546201424    1.565499171
  229 SOLV  HW1      719    3.059868971    0.487976014    1.487080280
  229 SOLV  HW2      720    3.084287566    0.490524974    1.648525972
  230 SOLV  OW       721    1.335734450    2.426139650    0.505595776
  230 SOLV  HW1      722    1.327978360    2.327722988    0.489597174
  230 SOLV  HW2      723    1.420008356    2.460140558    0.463837837
  231 SOLV  OW       724    1.256600343    1.843010016    1.050808802
  231 SOLV  HW1      725    1.177626122    1.904298031    1.053799767
  231 SOLV  HW2      726    1.238675000    1.768698791    0.986321200
  232 SOLV  OW       727    1.643629782    2.139239300    1.315587252
  232 SOLV  HW1      728    1.572870598    2.104112184    1.254271952
  232 SOLV  HW2      729    1.706227177    2.197836261    1.264106147
  233 SOLV  OW       730    1.675266033    2.092837218    0.903442306
  233 SOLV  HW1      731    1.594636679    2.120507295    0.851141603
  233 SOLV  HW2      732    1.757872680    2.122336905    0.855400369
  234 SOLV  OW       733    1.129225455    0.181743169    2.726127304
  234 SOLV  HW1      734    1.129731420    0.238158964    2.643551467
  234 SOLV  HW2      735    1.034762209    0.163067998    2.753140116
  235 SOLV  OW       736    1.937059494    2.712381218    1.631360779
  235 SOLV  HW1      737    1.871542843    2.650990151    1.675412410
  235 SOLV  HW2      738    1.905925777    2.806913887    1.641162173
  236 SOLV  OW       739    1.961026079    0.686673780    2.514559706
  236 SOLV  HW1      740    2.022169303    0.698832996    2.436355260
  236 SOLV  HW2      741    1.923815155    0.593847800    2.513634278
  237 SOLV  OW       742    2.090761626    1.928981122    0.691589254
  237 SOLV  HW1      743    2.064629599    1.869679439    0.767762656
  237 SOLV  HW2      744    2.189112412    1.920938275    0.675328694
  238 SOLV  OW       745    2.505189642    0.089008660    2.477761615
  238 SOLV  HW1      746    2.478193071    0.001749066    2.518471452
  238 SOLV  HW2      747    2.445490145    0.161601726    2.511945068
  239 SOLV  OW       748    2.416024110    0.400943293    2.847439187
  239 SOLV  HW1      749    2.394944420    0.498682057    2.849586513
  239 SOLV  HW2      750    2.514207223    0.387727981    2.861121381
  240 SOLV  OW       751    0.882477378    0.041531625    2.642786371
  240 SOLV  HW1      752    0.804436066    0.035928127    2.580508454
  240 SOLV  HW2      753    0.852356447    0.020849277    2.735874030
  241 SOLV  OW       754    1.933958375    2.154866859    0.688823095
  241 SOLV  HW1      755    1.979685288    2.066578406    0.678034010
  241 SOLV  HW2      756    2.000191058    2.228563781    0.675253997
  242 SOLV  OW       757    1.556141116    1.137197878    1.581957136
  242 SOLV  HW1      758    1.583339990    1.227347344    1.548261794
  242 SOLV  HW2      759    1.505158948    1.088986180    1.510693330
  243 SOLV  OW       760    2.718727308    2.684283671    1.116987972
  243 SOLV  HW1      761    2.799555566    2.739203237    1.138266908
  243 SOLV  HW2      762    2.644446398    2.708798189    1.179305372
  244 SOLV  OW       763    0.137367315    2.594369521    1.739633615
  244 SOLV  HW1      764    0.188457662    2.513651991    1.710055926
  244 SOLV  HW2      765    0.103463306    2.643560303    1.659439305
  245 SOLV  OW       766    0.331441536    1.983230062    0.696702548
  245 SOLV  HW1      767    0.233595121    2.000751388    0.685772558
  245 SOLV  HW2      768    0.368207079    1.945437048    0.611730051
  246 SOLV  OW       769    0.648176983    2.892901262    2.126898760
  246 SOLV  HW1      770    0.674269997    2.989413128    2.129456805
  246 SOLV  HW2      771    0.662342151    2.852157363    2.217126970
  247 SOLV  OW       772    2.362879677    1.376779679    0.385771937
  247 SOLV  HW1      773    2.314504531    1.379298595    0.298276186
  247 SOLV  HW2      774    2.297125931    1.362696721    0.459799678
  248 SOLV  OW       775    0.486760470    1.413292463    2.047215622
  248 SOLV  HW1      776    0.399145900    1.366105588    2.057156879
  248 SOLV  HW2      777    0.525244579    1.393457513    1.957064563
  249 SOLV  OW       778    2.834904909    2.503835708    0.263278165
  249 SOLV  HW1      779    2.890116565    2.587222304    0.262923712
  249 SOLV  HW2      780    2.852766220    2.452407449    0.347169679
  250 SOLV  OW       781    0.980977001    0.519499816    1.762774923
  250 SOLV  HW1      782    0.899758558    0.546012457    1.710785707
  250 SOLV  HW2      783    1.053315027    0.587022666    1.748283041
  251 SOLV  OW       784    1.624621285    0.104490789    2.929333103
  251 SOLV  HW1      785    1.714745317    0.095308455    2.886962814
  251 SOLV  HW2      786    1.603531302    0.021552143    2.981084681
  252 SOLV  OW       787    1.122481371    2.207342468    1.893910180
  252 SOLV  HW1      788    1.212209094    2.204391428    1.937981183
  252 SOLV  HW2      789    1.111296255    2.126798506    1.835690353
  253 SOLV  OW       790    0.778843929    1.413599503    0.894873800
  253 SOLV  HW1      791    0.702613405    1.441593297    0.836501487
  253 SOLV  HW2      792    0.805181526    1.319739380    0.872541463
  254 SOLV  OW       793    1.332633390    0.257851020    0.953996904
  254 SOLV  HW1      794    1.416409596    0.256684404    0.899402302
  254 SOLV  HW2      795    1.256951222    0.221538130    0.899646874
  255 SOLV  OW       796    0.987469118    0.063046367    1.178600199
  255 SOLV  HW1      797    1.087421519    0.066394799    1.178810976
  255 SOLV  HW2      798    0.953799760    0.067078102    1.272684481
  256 SOLV  OW       799    2.220086990    0.313557150    2.349360336
  256 SOLV  HW1      800    2.297258235    0.250440711    2.357280595
  256 SOLV  HW2      801    2.165723075    0.310403504    2.433244016
  257 SOLV  OW       802    2.632953241    2.807685028    2.896651608
  257 SOLV  HW1      803    2.665505327    2.731089268    2.952108531
  257 SOLV  HW2      804    2.590511986    2.772677993    2.813134241
  258 SOLV  OW       805    0.206727959    2.613265888    0.335146539
  258 SOLV  HW1      806    0.204609207    2.594424747    0.433344587
  258 SOLV  HW2      807    0.263611432    2.544941944    0.289338802
  259 SOLV  OW       808    2.029535363    1.475275434    2.351085210
  259 SOLV  HW1      809    1.978252628    1.394577302    2.380411326
  259 SOLV  HW2      810    1.966970740    1.541090094    2.309177924
  260 SOLV  OW       811    1.593038037    1.358220264    2.499335074
  260 SOLV  HW1      812    1.600184579    1.275405508    2.554947615
  260 SOLV  HW2      813    1.541686040    1.427776294    2.549605248
  261 SOLV  OW       814    2.132452960    0.019405839    2.841236184
  261 SOLV  HW1      815    2.208036079   -0.046079636    2.840505975
  261 SOLV  HW2      816    2.068054264   -0.004850176    2.913804674
  262 SOLV  OW       817    2.870714780    2.808677383    0.232801446
  262 SOLV  HW1      818    2.949069248    2.829417226    0.174216596
  262 SOLV  HW2      819    2.800342385    2.878632664    0.220321229
  263 SOLV  OW       820    0.077150620    2.762082809    1.180673419
  263 SOLV  HW1      821    0.136585619    2.740926748    1.103070432
  263 SOLV  HW2      822    0.034805398    2.851612791    1.166763941
  264 SOLV  OW       823    0.807460372    0.760314211    2.473317713
  264 SOLV  HW1      824    0.897836703    0.773208711    2.514159859
  264 SOLV  HW2      825    0.756154868    0.846022666    2.478217376
  265 SOLV  OW       826    2.486958826    1.189338128    3.015676066
  265 SOLV  HW1      827    2.413716362    1.171863772    2.949858714
  265 SOLV  HW2      828    2.497413301    1.287971037    3.028480605
  266 SOLV  OW       829    1.451988890    2.506542466    1.075110867
  266 SOLV  HW1      830    1.434621427    2.412990498    1.105903407
  266 SOLV  HW2      831    1.374496087    2.564701650    1.099891234
  267 SOLV  OW       832    2.546169302    0.441644557    1.944902664
  267 SOLV  HW1      833    2.493069068    0.373016549    1.895180408
  267 SOLV  HW2      834    2.485588372    0.515356654    1.974872377
  268 SOLV  OW       835    2.200957144    1.010663727    0.486109745
  268 SOLV  HW1      836    2.128340431    1.068509797    0.448924144
  268 SOLV  HW2      837    2.162237974    0.947870361    0.553635937
  269 SOLV  OW       838    2.590496468    2.255213788    1.084508025
  269 SOLV  HW1      839    2.671906140    2.240353446    1.140662981
  269 SOLV  HW2      840    2.609919718    2.324898618    1.015454060
  270 SOLV  OW       841    1.240790153    3.173449965    1.260793898
  270 SOLV  HW1      842    1.190813680    3.096739132    1.220543222
  270 SOLV  HW2      843    1.208481681    3.188933034    1.354168081
  271 SOLV  OW       844    2.386438942    0.782757603    0.478489341
  271 SOLV  HW1      845    2.388363866    0.855536637    0.409933606
  271 SOLV  HW2      846    2.325574850    0.809103431    0.553334528
  272 SOLV  OW       847    1.301512030    2.588896448    3.012354208
  272 SOLV  HW1      848    1.293747735    2.650577286    3.090693791
  272 SOLV  HW2      849    1.341105925    2.638238847    2.934897638
  273 SOLV  OW       850    1.747435188    1.431594667    0.682116342
  273 SOLV  HW1      851    1.785958323    1.500778045    0.743203044
  273 SOLV  HW2      852    1.674058324    1.382660902    0.729267226
  274 SOLV  OW       853    1.088163874    2.750493811    0.918503012
  274 SOLV  HW1      854    1.145669254    2.707420794    0.848934083
  274 SOLV  HW2      855    1.125009872    2.840706572    0.940996930
  275 SOLV  OW       856    0.988986061    1.252632239    3.053798710
  275 SOLV  HW1      857    1.077179935    1.205960238    3.060427895
  275 SOLV  HW2      858    0.933427650    1.208961978    2.983041988
  276 SOLV  OW       859    0.021512594    2.193681799    0.493108848
  276 SOLV  HW1      860    0.077200144    2.177944326    0.411542848
  276 SOLV  HW2      861   -0.030007878    2.278724226    0.482375949
  277 SOLV  OW       862    2.891268778    0.735507686    1.627341314
  277 SOLV  HW1      863    2.957275032    0.660750748    1.619823332
  277 SOLV  HW2      864    2.813971938    0.706168674    1.683611352
  278 SOLV  OW       865    3.081667276    2.477201565    0.475941103
  278 SOLV  HW1      866    2.998748511    2.421304353    0.477455106
  278 SOLV  HW2      867    3.056750780    2.573908951    0.481334547
  279 SOLV  OW       868    2.593447460    1.908804397    2.046438126
  279 SOLV  HW1      869    2.592633750    1.842021232    1.971999559
  279 SOLV  HW2      870    2.686221595    1.944159291    2.058466943
  280 SOLV  OW       871    0.041728447    2.802503066    2.759875083
  280 SOLV  HW1      872    0.128246165    2.801842910    2.810021209
  280 SOLV  HW2      873    0.028481001    2.714049267    2.715145081
  281 SOLV  OW       874    1.379526002    1.124079036    1.341249871
  281 SOLV  HW1      875    1.433304409    1.047101045    1.306834455
  281 SOLV  HW2      876    1.363400943    1.189239041    1.267113277
  282 SOLV  OW       877    1.842748322    0.976574401    1.445358118
  282 SOLV  HW1      878    1.881900926    0.884703976    1.439999718
  282 SOLV  HW2      879    1.805713185    1.002265820    1.356082393
  283 SOLV  OW       880    1.616681208    0.417950858    2.087294083
  283 SOLV  HW1      881    1.592927063    0.322430108    2.104997992
  283 SOLV  HW2      882    1.551378955    0.477699998    2.133850935
  284 SOLV  OW       883    0.700856084    1.141639245    0.579905864
  284 SOLV  HW1      884    0.770347616    1.153266960    0.508940347
  284 SOLV  HW2      885    0.616888375    1.188399740    0.552279387
  285 SOLV  OW       886    0.027192975    0.668367963    2.157224104
  285 SOLV  HW1      887   -0.001188167    0.573833462    2.173336005
  285 SOLV  HW2      888   -0.000933451    0.725234193    2.234534289
  286 SOLV  OW       889    1.059524303    2.928605093    2.327097539
  286 SOLV  HW1      890    1.126625978    2.961927671    2.260848065
  286 SOLV  HW2      891    1.015629681    2.846119963    2.291440111
  287 SOLV  OW       892    1.267874488    3.176921558    0.360912584
  287 SOLV  HW1      893    1.351345094    3.189602478    0.414520680
  287 SOLV  HW2      894    1.292008618    3.153818461    0.266648562
  288 SOLV  OW       895    0.616545499    3.194279855    0.139955669
  288 SOLV  HW1      896    0.573152119    3.263636664    0.197475722
  288 SOLV  HW2      897    0.553753207    3.117482388    0.127261150
  289 SOLV  OW       898    1.657670171    2.411716321    0.598169614
  289 SOLV  HW1      899    1.660336758    2.312531625    0.585629220
  289 SOLV  HW2      900    1.612520231    2.433141286    0.684797591
  290 SOLV  OW       901    3.133497071    0.789513515    0.844843672
  290 SOLV  HW1      902    3.216681199    0.844428817    0.853025567
  290 SOLV  HW2      903    3.094538715    0.774323779    0.935693420
  291 SOLV  OW       904    2.643829254    3.139889839    0.742091927
  291 SOLV  HW1      905    2.644728735    3.091335894    0.654663945
  291 SOLV  HW2      906    2.716940268    3.104646541    0.800526201
  292 SOLV  OW       907    1.575185432    1.811473667    1.956539256
  292 SOLV  HW1      908    1.500283807    1.860970346    1.912491486
  292 SOLV  HW2      909    1.537662445    1.741520981    2.017358576
  293 SOLV  OW       910    1.761912221    0.081869678    1.532319844
  293 SOLV  HW1      911    1.829753251    0.137653347    1.580151611
  293 SOLV  HW2      912    1.674688697    0.130712415    1.529414210
  294 SOLV  OW       913    1.252410861    2.678267266    1.166691494
  294 SOLV  HW1      914    1.170183434    2.713079240    1.121651292
  294 SOLV  HW2      915    1.274375332    2.736102089    1.245269547
  295 SOLV  OW       916    1.651001935    1.488612355    0.237135873
  295 SOLV  HW1      917    1.604568259    1.403206983    0.260623735
  295 SOLV  HW2      918    1.584608231    1.553488846    0.199924185
  296 SOLV  OW       919    2.223915378    2.949757751    2.163583517
  296 SOLV  HW1      920    2.312412515    2.903377429    2.159229564
  296 SOLV  HW2      921    2.198464104    2.981606841    2.072261782
  297 SOLV  OW       922    2.684074436    2.675709349    1.803223880
  297 SOLV  HW1      923    2.605438834    2.614113865    1.808198366
  297 SOLV  HW2      924    2.764535177    2.630154473    1.841342432
  298 SOLV  OW       925    2.303459364    0.972242875    2.680359815
  298 SOLV  HW1      926    2.337488263    1.061701446    2.651357357
  298 SOLV  HW2      927    2.302276759    0.967838110    2.780265466
  299 SOLV  OW       928    2.998041460    1.877812960    0.471400851
  299 SOLV  HW1      929    2.953763600    1.962164125    0.501838885
  299 SOLV  HW2      930    3.020678500    1.821511878    0.550898216
  300 SOLV  OW       931    0.909090971    2.381805809    2.537548355
  300 SOLV  HW1      932    0.921796127    2.378288499    2.636684512
  300 SOLV  HW2      933    0.871747877    2.294693143    2.505633127
  301 SOLV  OW       934    1.341026760    1.118269156    2.660773563
  301 SOLV  HW1      935    1.435314876    1.085276182    2.665609872
  301 SOLV  HW2      936    1.317473115    1.137983392    2.565596143
  302 SOLV  OW       937    1.577933155    0.960061290    2.862188187
  302 SOLV  HW1      938    1.570767994    1.024280566    2.938509388
  302 SOLV  HW2      939    1.669600756    0.920119404    2.860760249
  303 SOLV  OW       940    1.551899769    0.264395910    2.440748034
  303 SOLV  HW1      941    1.579703348    0.230698063    2.350785676
  303 SOLV  HW2      942    1.469072718    0.216633976    2.470077510
  304 SOLV  OW       943    2.034548623    0.651838944    1.728210606
  304 SOLV  HW1      944    2.106020944    0.679168835    1.663813863
  304 SOLV  HW2      945    1.990772611    0.733437894    1.765991001
  305 SOLV  OW       946    2.508689432    0.255985581    2.258238890
  305 SOLV  HW1      947    2.481015584    0.203514200    2.177722268
  305 SOLV  HW2      948    2.506410927    0.196907651    2.338902002
  306 SOLV  OW       949    3.066160884    0.276870774    2.334517526
  306 SOLV  HW1      950    3.027052502    0.290235384    2.243446189
  306 SOLV  HW2      951    3.021881737    0.198814460    2.378660664
  307 SOLV  OW       952    2.234416693    0.843997722    2.035040182
  307 SOLV  HW1      953    2.276499785    0.885161158    2.115891415
  307 SOLV  HW2      954    2.140752885    0.877714986    2.025421473
  308 SOLV  OW       955    2.000375141    1.150844955    0.373126455
  308 SOLV  HW1      956    2.008165985    1.106570543    0.283788260
  308 SOLV  HW2      957    1.983497920    1.248609025    0.360495710
  309 SOLV  OW       958    2.942379797    3.145501053    3.036316669
  309 SOLV  HW1      959    2.933418248    3.181190451    3.129302373
  309 SOLV  HW2      960    2.930631904    3.046198585    3.037478253
  310 SOLV  OW       961    2.583846828    1.018876794    1.721778750
  310 SOLV  HW1      962    2.634217293    0.989655067    1.640470084
  310 SOLV  HW2      963    2.515189384    1.086801849    1.695808462
  311 SOLV  OW       964    1.547867341    2.434036833    0.131168098
  311 SOLV  HW1      965    1.468048783    2.396993400    0.083638808
  311 SOLV  HW2      966    1.561545180    2.529318866    0.104031730
  312 SOLV  OW       967    1.593052362    1.023272712    3.182695998
  312 SOLV  HW1      968    1.499078782    0.991032898    3.194165885
  312 SOLV  HW2      969    1.654877871    0.965288594    3.235775392
  313 SOLV  OW       970    1.967108989    1.411126425    0.893145849
  313 SOLV  HW1      971    1.992849588    1.364612746    0.977858534
  313 SOLV  HW2      972    1.973991587    1.347137327    0.816593342
  314 SOLV  OW       973    2.287027398    0.123154347    0.630836880
  314 SOLV  HW1      974    2.322217901    0.049446169    0.573138740
  314 SOLV  HW2      975    2.309402092    0.211415747    0.589464995
  315 SOLV  OW       976    2.382327698    2.090661717    1.684102764
  315 SOLV  HW1      977    2.400439187    2.172724025    1.629881567
  315 SOLV  HW2      978    2.448429893    2.084917417    1.758933372
  316 SOLV  OW       979    2.720607095    0.296009230    0.010454315
  316 SOLV  HW1      980    2.745558843    0.358488326    0.084451759
  316 SOLV  HW2      981    2.802306512    0.272363876   -0.042156920
  317 SOLV  OW       982    2.456166534    2.507775839    1.857068127
  317 SOLV  HW1      983    2.375819821    2.537740571    1.805605736
  317 SOLV  HW2      984    2.435148535    2.422559400    1.905008341
  318 SOLV  OW       985    1.225627960    2.585514821    0.742435532
  318 SOLV  HW1      986    1.292795462    2.525371816    0.785698541
  318 SOLV  HW2      987    1.214036875    2.559078851    0.646690175
  319 SOLV  OW       988    0.864875677    3.108140359    2.096180070
  319 SOLV  HW1      989    0.947719920    3.130588050    2.044850032
  319 SOLV  HW2      990    0.886258942    3.103988816    2.193787956
  320 SOLV  OW       991    1.814805374    2.645162047    0.678580162
  320 SOLV  HW1      992    1.734543146    2.607413224    0.632374480
  320 SOLV  HW2      993    1.788332647    2.726734270    0.730030274
  321 SOLV  OW       994    2.986227721    0.134881303    0.446142185
  321 SOLV  HW1      995    2.948962261    0.121133808    0.354356553
  321 SOLV  HW2      996    2.911130635    0.145102368    0.511397162
  322 SOLV  OW       997    2.837442331    2.363869127    0.508684100
  322 SOLV  HW1      998    2.780408090    2.430554266    0.556664153
  322 SOLV  HW2      999    2.787336018    2.277831917    0.499258888
  323 SOLV  OW      1000    2.483508863    2.622730075    0.765666496
  323 SOLV  HW1     1001    2.560608060    2.564873255    0.792315525
  323 SOLV  HW2     1002    2.442373476    2.663139035    0.847378179
  324 SOLV  OW      1003    1.528165722    2.063941909    2.610222424
  324 SOLV  HW1     1004    1.459499001    2.000041804    2.644918764
  324 SOLV  HW2     1005    1.615253258    2.047695492    2.656632604
  325 SOLV  OW      1006    0.561215823    0.905617204    0.453107422
  325 SOLV  HW1     1007    0.625490313    0.965738571    0.500590003
  325 SOLV  HW2     1008    0.485846377    0.959973582    0.416159171
  326 SOLV  OW      1009    2.924594384    2.777626270    2.743118903
  326 SOLV  HW1     1010    2.898225046    2.721923927    2.821884887
  326 SOLV  HW2     1011    2.886518709    2.737584728    2.659757845
  327 SOLV  OW      1012    2.140746309    3.186825280    1.509007961
  327 SOLV  HW1     1013    2.044508655    3.201087010    1.485871411
  327 SOLV  HW2     1014    2.185381100    3.135524894    1.435684376
  328 SOLV  OW      1015    3.179498295    1.463462847    0.900448807
  328 SOLV  HW1     1016    3.192784050    1.483148704    0.803299489
  328 SOLV  HW2     1017    3.109165596    1.393131768    0.910874495
  329 SOLV  OW      1018    0.713916875    2.503743919    3.123987437
  329 SOLV  HW1     1019    0.771320477    2.477795769    3.201662960
  329 SOLV  HW2     1020    0.707108116    2.426826901    3.060431151
  330 SOLV  OW      1021    0.883939501    1.919285254    1.383830476
  330 SOLV  HW1     1022    0.800918213    1.879719707    1.344556889
  330 SOLV  HW2     1023    0.940398219    1.846452519    1.422665360
  331 SOLV  OW      1024    0.765114670    2.804821024    1.894136889
  331 SOLV  HW1     1025    0.850156793    2.757256223    1.916627100
  331 SOLV  HW2     1026    0.731072548    2.852346747    1.975271234
  332 SOLV  OW      1027    1.706286222    2.924382161    0.765795420
  332 SOLV  HW1     1028    1.731189122    2.983515451    0.842509111
  332 SOLV  HW2     1029    1.703183574    2.978432168    0.681706979
  333 SOLV  OW      1030    1.352567539    1.070133958    2.367339981
  333 SOLV  HW1     1031    1.324274346    1.123166226    2.287406243
  333 SOLV  HW2     1032    1.447116920    1.039792638    2.355421121
  334 SOLV  OW      1033    2.947908079    0.668543541    0.288781278
  334 SOLV  HW1     1034    2.971587877    0.571813601    0.279581056
  334 SOLV  HW2     1035    3.015109693    0.713866448    0.347362446
  335 SOLV  OW      1036    1.048887148    0.849991498    2.100141069
  335 SOLV  HW1     1037    1.061274401    0.870441388    2.197250537
  335 SOLV  HW2     1038    1.134776542    0.866056921    2.051491530
  336 SOLV  OW      1039    0.245969246    0.114172780    1.148128655
  336 SOLV  HW1     1040    0.334438745    0.143343059    1.184519887
  336 SOLV  HW2     1041    0.202001602    0.052192923    1.213147368
  337 SOLV  OW      1042    1.834619929    2.058977353    2.625225300
  337 SOLV  HW1     1043    1.884009193    1.974613701    2.646332070
  337 SOLV  HW2     1044    1.819459493    2.064907117    2.526549301
  338 SOLV  OW      1045    3.108108909    3.033863967    1.639812699
  338 SOLV  HW1     1046    3.196413156    3.048091319    1.595072140
  338 SOLV  HW2     1047    3.098256167    3.098581836    1.715419094
  339 SOLV  OW      1048    0.136709287    1.800893484    0.378961051
  339 SOLV  HW1     1049    0.133486440    1.711176051    0.334906752
  339 SOLV  HW2     1050    0.050588081    1.817527773    0.426990009
  340 SOLV  OW      1051    1.934938922    1.558416195    1.628733174
  340 SOLV  HW1     1052    1.969793758    1.469799811    1.659301135
  340 SOLV  HW2     1053    2.010687265    1.623317893    1.621520238
  341 SOLV  OW      1054    1.196841637    1.670123464    0.848226550
  341 SOLV  HW1     1055    1.105203600    1.704614557    0.827854662
  341 SOLV  HW2     1056    1.250815286    1.667231062    0.764080155
  342 SOLV  OW      1057    2.228596688    1.956985843    1.206359145
  342 SOLV  HW1     1058    2.293112933    2.018060425    1.160428714
  342 SOLV  HW2     1059    2.196261802    1.999991173    1.290662493
  343 SOLV  OW      1060    0.756737452    0.937767049    1.793558036
  343 SOLV  HW1     1061    0.755448752    1.007158912    1.865566451
  343 SOLV  HW2     1062    0.823739740    0.963334999    1.723850954
  344 SOLV  OW      1063    1.209253039    0.301805364    0.270360738
  344 SOLV  HW1     1064    1.158396763    0.312854189    0.355762393
  344 SOLV  HW2     1065    1.245530365    0.208763386    0.264986203
  345 SOLV  OW      1066    0.952516997    2.667322033    2.253243565
  345 SOLV  HW1     1067    1.005635854    2.585902079    2.276686244
  345 SOLV  HW2     1068    0.866780854    2.667116194    2.304717965
  346 SOLV  OW      1069    0.457950485    1.312568734    3.149046076
  346 SOLV  HW1     1070    0.552515351    1.330933339    3.122173780
  346 SOLV  HW2     1071    0.395769687    1.354746223    3.083042979
  347 SOLV  OW      1072    0.254148082    0.593072728    2.992533920
  347 SOLV  HW1     1073    0.321953137    0.562707945    2.925581848
  347 SOLV  HW2     1074    0.243830647    0.523336371    3.063473952
  348 SOLV  OW      1075    0.673070824    0.038493144    2.839644436
  348 SOLV  HW1     1076    0.693649417   -0.016555566    2.920555147
  348 SOLV  HW2     1077    0.711084705    0.130257857    2.851242915
  349 SOLV  OW      1078    0.760819441    2.512711860    0.223996478
  349 SOLV  HW1     1079    0.817129853    2.586447513    0.186660674
  349 SOLV  HW2     1080    0.817151892    2.453890108    0.282033679
  350 SOLV  OW      1081    2.053471324    2.133156808    1.419366450
  350 SOLV  HW1     1082    2.094760147    2.118037312    1.509183016
  350 SOLV  HW2     1083    1.955349335    2.114485594    1.424245310
  351 SOLV  OW      1084    0.747075002    1.806745119    0.600628460
  351 SOLV  HW1     1085    0.774676479    1.795031219    0.505227593
  351 SOLV  HW2     1086    0.742931717    1.904267207    0.622368238
  352 SOLV  OW      1087    1.759482824    0.737013199    1.726727464
  352 SOLV  HW1     1088    1.695247738    0.750609791    1.651312013
  352 SOLV  HW2     1089    1.744642382    0.646851926    1.767337662
  353 SOLV  OW      1090    1.800210004    0.443751742    2.533252203
  353 SOLV  HW1     1091    1.780811868    0.444127462    2.631362166
  353 SOLV  HW2     1092    1.717140800    0.419833489    2.482959759
  354 SOLV  OW      1093    2.529272039    2.978150269    0.528204213
  354 SOLV  HW1     1094    2.597429862    2.905776669    0.539086419
  354 SOLV  HW2     1095    2.438894137    2.937194656    0.515702436
  355 SOLV  OW      1096    2.994912452    2.494371927    1.457483511
  355 SOLV  HW1     1097    2.939272337    2.567928469    1.496158496
  355 SOLV  HW2     1098    2.935781147    2.418019662    1.431485181
  356 SOLV  OW      1099    2.673350201    0.440363619    0.729402836
  356 SOLV  HW1     1100    2.610710985    0.489875809    0.669176958
  356 SOLV  HW2     1101    2.760727099    0.488831994    0.733687055
  357 SOLV  OW      1102    2.677211005    0.263933040    0.927320360
  357 SOLV  HW1     1103    2.666509055    0.332503825    0.855321075
  357 SOLV  HW2     1104    2.587568221    0.241515111    0.965555815
  358 SOLV  OW      1105    0.096053520    0.254107600    0.236967663
  358 SOLV  HW1     1106    0.091897064    0.178743240    0.302567335
  358 SOLV  HW2     1107    0.191301684    0.281569132    0.223776989
  359 SOLV  OW      1108    0.706706382    2.802126005    2.409278366
  359 SOLV  HW1     1109    0.616621954    2.812463150    2.451467855
  359 SOLV  HW2     1110    0.776572062    2.797282473    2.480673783
  360 SOLV  OW      1111    1.658226006    1.901235431    0.444897498
  360 SOLV  HW1     1112    1.627628214    1.845842785    0.522338988
  360 SOLV  HW2     1113    1.712156037    1.844533742    0.382622096
  361 SOLV  OW      1114    2.601207387    2.480830898    2.183653719
  361 SOLV  HW1     1115    2.551137241    2.408523609    2.136043829
  361 SOLV  HW2     1116    2.694751324    2.485243884    2.148552673
  362 SOLV  OW      1117    1.879845662    1.785618056    2.837235559
  362 SOLV  HW1     1118    1.813097902    1.719547098    2.871609608
  362 SOLV  HW2     1119    1.889446226    1.860480744    2.902852484
  363 SOLV  OW      1120    2.224926928    0.635488810    1.495362034
  363 SOLV  HW1     1121    2.299728712    0.664145936    1.555241437
  363 SOLV  HW2     1122    2.251953873    0.553217769    1.445332461
  364 SOLV  OW      1123    0.217268540    1.874238327    1.572076771
  364 SOLV  HW1     1124    0.131684539    1.904071013    1.614335196
  364 SOLV  HW2     1125    0.230683588    1.923155449    1.485893861
  365 SOLV  OW      1126    1.407071091    0.699497583    0.748197814
  365 SOLV  HW1     1127    1.352432325    0.667461163    0.670801678
  365 SOLV  HW2     1128    1.349511544    0.704447080    0.829833082
  366 SOLV  OW      1129    2.074422745    0.570858712    0.985891442
  366 SOLV  HW1     1130    1.999674524    0.599720443    0.926057613
  366 SOLV  HW2     1131    2.149213380    0.534293134    0.930486915
  367 SOLV  OW      1132    2.400530239    2.247856048    2.778318650
  367 SOLV  HW1     1133    2.370657287    2.327063781    2.831569929
  367 SOLV  HW2     1134    2.428618217    2.174649616    2.840397683
  368 SOLV  OW      1135    0.114817414    3.185511140    1.339819962
  368 SOLV  HW1     1136    0.147004071    3.152151437    1.428436616
  368 SOLV  HW2     1137    0.043872579    3.254561760    1.353981949
  369 SOLV  OW      1138    1.847759602    1.129550196    1.900480628
  369 SOLV  HW1     1139    1.807323747    1.212290737    1.939482929
  369 SOLV  HW2     1140    1.775918064    1.073794172    1.858861214
  370 SOLV  OW      1141    0.333644401    1.791897683    1.866776690
  370 SOLV  HW1     1142    0.255348096    1.729803602    1.870570726
  370 SOLV  HW2     1143    0.302094491    1.883899025    1.843523764
  371 SOLV  OW      1144    0.956866904    2.306373125    1.608216169
  371 SOLV  HW1     1145    0.930357074    2.241300691    1.679381907
  371 SOLV  HW2     1146    0.954771100    2.260992500    1.519120669
  372 SOLV  OW      1147    2.015687067    2.241576434    1.066996700
  372 SOLV  HW1     1148    2.061205368    2.224804064    0.979538187
  372 SOLV  HW2     1149    2.084352277    2.260587457    1.137180967
  373 SOLV  OW      1150    2.970026437    0.538449257    0.889773067
  373 SOLV  HW1     1151    3.057353534    0.489727250    0.891138617
  373 SOLV  HW2     1152    2.985658662    0.634173303    0.865396447
  374 SOLV  OW      1153    2.484901105    0.290725697    0.255330270
  374 SOLV  HW1     1154    2.565672919    0.245649558    0.293356280
  374 SOLV  HW2     1155    2.512248703    0.375861835    0.210542678
  375 SOLV  OW      1156    1.888815204    2.010903797    1.050204051
  375 SOLV  HW1     1157    1.802824842    2.026445530    1.001562071
  375 SOLV  HW2     1158    1.929509070    2.098868415    1.074866290
  376 SOLV  OW      1159    2.105476232    1.354634322    1.657743206
  376 SOLV  HW1     1160    2.149620195    1.363315515    1.747053512
  376 SOLV  HW2     1161    2.063074226    1.264383502    1.650180031
  377 SOLV  OW      1162    1.303461333    1.102111873    0.320092294
  377 SOLV  HW1     1163    1.359854897    1.057309629    0.389467435
  377 SOLV  HW2     1164    1.235386468    1.160092710    0.364862571
  378 SOLV  OW      1165    0.066349617    2.562526036    0.966341953
  378 SOLV  HW1     1166    0.051587533    2.487148212    0.902292967
  378 SOLV  HW2     1167    0.022925723    2.540915723    1.053802148
  379 SOLV  OW      1168    2.123329162    0.707022205    2.905384496
  379 SOLV  HW1     1169    2.132777609    0.644607536    2.982954163
  379 SOLV  HW2     1170    2.184713843    0.678296188    2.831841030
  380 SOLV  OW      1171    2.031747845    1.583110905    0.500814896
  380 SOLV  HW1     1172    2.004331398    1.496747097    0.458484758
  380 SOLV  HW2     1173    2.032819577    1.655278754    0.431584683
  381 SOLV  OW      1174    1.351008696    0.972169465    0.061995147
  381 SOLV  HW1     1175    1.329230990    1.002206159    0.154868290
  381 SOLV  HW2     1176    1.299472907    0.889096354    0.040902923
  382 SOLV  OW      1177    2.735591471    2.210029643    2.372572411
  382 SOLV  HW1     1178    2.661804609    2.227683528    2.307424711
  382 SOLV  HW2     1179    2.743679986    2.111532878    2.387846754
  383 SOLV  OW      1180    2.266234613    0.613840453    0.171948645
  383 SOLV  HW1     1181    2.192991668    0.672092042    0.207199282
  383 SOLV  HW2     1182    2.259185663    0.522938701    0.213028154
  384 SOLV  OW      1183    0.886959888    3.199714386    0.133335296
  384 SOLV  HW1     1184    0.924648963    3.292243345    0.128842706
  384 SOLV  HW2     1185    0.789062300    3.204549681    0.153205684
  385 SOLV  OW      1186    0.523133496    0.914304293    1.659613652
  385 SOLV  HW1     1187    0.526058322    0.819124614    1.629074226
  385 SOLV  HW2     1188    0.599639657    0.931760896    1.721600883
  386 SOLV  OW      1189    1.126897441    2.576908369    2.752302048
  386 SOLV  HW1     1190    1.133440702    2.482298152    2.784054009
  386 SOLV  HW2     1191    1.068494212    2.580870540    2.671213794
  387 SOLV  OW      1192    1.892827797    0.473359312    1.557567804
  387 SOLV  HW1     1193    1.867856550    0.549348513    1.497533515
  387 SOLV  HW2     1194    1.960822154    0.504366226    1.624030419
  388 SOLV  OW      1195    1.204893607    1.866574763    2.783735494
  388 SOLV  HW1     1196    1.109674467    1.890500577    2.764689406
  388 SOLV  HW2     1197    1.252087811    1.945855233    2.822324272
  389 SOLV  OW      1198    2.990496404    0.376027779    0.151656088
  389 SOLV  HW1     1199    3.074020941    0.382168241    0.206315595
  389 SOLV  HW2     1200    2.966618098    0.279878277    0.137986472
  390 SOLV  OW      1201    0.208993538    1.983220070    0.182524582
  390 SOLV  HW1     1202    0.216503029    1.920212334    0.259826407
  390 SOLV  HW2     1203    0.165549071    2.068061504    0.212796698
  391 SOLV  OW      1204    2.795153946    2.425880426    3.150504359
  391 SOLV  HW1     1205    2.708607725    2.464381971    3.182590585
  391 SOLV  HW2     1206    2.789271399    2.326043514    3.150601217
  392 SOLV  OW      1207    2.305310662    0.893646931    0.874122130
  392 SOLV  HW1     1208    2.370764101    0.968813891    0.882362182
  392 SOLV  HW2     1209    2.351040477    0.807206551    0.895071339
  393 SOLV  OW      1210    0.513822759    0.093879680    0.767491762
  393 SOLV  HW1     1211    0.552345729    0.012539173    0.723881845
  393 SOLV  HW2     1212    0.585899592    0.142445077    0.816973579
  394 SOLV  OW      1213    1.078765239    3.003856279    1.118965421
  394 SOLV  HW1     1214    1.002529267    3.059901158    1.086574369
  394 SOLV  HW2     1215    1.043268754    2.919840114    1.159995583
  395 SOLV  OW      1216    3.179881281    0.006496018    1.832097647
  395 SOLV  HW1     1217    3.197783383    0.099299587    1.864768044
  395 SOLV  HW2     1218    3.263078036   -0.048379060    1.840425782
  396 SOLV  OW      1219    2.103936044    1.053006276    0.956050989
  396 SOLV  HW1     1220    2.152548204    1.119099477    1.013225562
  396 SOLV  HW2     1221    2.168725036    0.985515102    0.920728612
  397 SOLV  OW      1222    0.790103775    1.253776978    2.851039936
  397 SOLV  HW1     1223    0.724891942    1.319899137    2.888150416
  397 SOLV  HW2     1224    0.811175624    1.277411282    2.756175476
  398 SOLV  OW      1225    1.490051655    2.765660167    0.762198088
  398 SOLV  HW1     1226    1.423003228    2.802694571    0.826501783
  398 SOLV  HW2     1227    1.572686302    2.821960919    0.764121806
  399 SOLV  OW      1228    2.596129668    0.627436908    2.619744744
  399 SOLV  HW1     1229    2.694474893    0.609350472    2.619773070
  399 SOLV  HW2     1230    2.566648917    0.651371418    2.527240716
  400 SOLV  OW      1231    1.314260943    0.108747768    2.523985891
  400 SOLV  HW1     1232    1.257784830    0.123682728    2.605160846
  400 SOLV  HW2     1233    1.261219008    0.059259063    2.455143266
  401 SOLV  OW      1234    1.005241745    2.708144628    1.968612243
  401 SOLV  HW1     1235    0.987575724    2.722498151    2.065997419
  401 SOLV  HW2     1236    1.022535044    2.611079790    1.951842824
  402 SOLV  OW      1237    2.137680721    2.456299022    0.066777316
  402 SOLV  HW1     1238    2.211727909    2.501318988    0.016852985
  402 SOLV  HW2     1239    2.049666654    2.490396516    0.033714958
  403 SOLV  OW      1240    1.199231785    1.611575287    2.677192409
  403 SOLV  HW1     1241    1.174027705    1.572064698    2.765541875
  403 SOLV  HW2     1242    1.207144812    1.710869081    2.686143658
  404 SOLV  OW      1243    2.111769419    2.751782832    1.382676885
  404 SOLV  HW1     1244    2.058433674    2.807862925    1.319333113
  404 SOLV  HW2     1245    2.061303016    2.741164677    1.468365281
  405 SOLV  OW      1246    1.864252220    0.718861060    0.922267468
  405 SOLV  HW1     1247    1.834206617    0.764592817    1.005980178
  405 SOLV  HW2     1248    1.794925963    0.730634044    0.851153473
  406 SOLV  OW      1249    1.430982281    1.344221029    1.148309887
  406 SOLV  HW1     1250    1.525601886    1.312525056    1.141636275
  406 SOLV  HW2     1251    1.426051842    1.421220022    1.211940397
  407 SOLV  OW      1252    1.470827486    0.394896316    3.181962551
  407 SOLV  HW1     1253    1.424062651    0.386489152    3.093961623
  407 SOLV  HW2     1254    1.555284269    0.341369212    3.180057816
  408 SOLV  OW      1255    0.449893883    0.169741320    0.262475971
  408 SOLV  HW1     1256    0.431030025    0.245847208    0.200393852
  408 SOLV  HW2     1257    0.434936911    0.199247560    0.356856901
  409 SOLV  OW      1258    1.081242890    1.972488027    1.778794801
  409 SOLV  HW1     1259    1.128252216    1.941472851    1.696159663
  409 SOLV  HW2     1260    0.985777929    1.992915834    1.757127121
  410 SOLV  OW      1261    1.027860537    3.050191509    0.317054328
  410 SOLV  HW1     1262    1.123198950    3.079519988    0.324304989
  410 SOLV  HW2     1263    0.977372188    3.114857265    0.259858819
  411 SOLV  OW      1264    0.477666248    2.644556169    0.840015007
  411 SOLV  HW1     1265    0.406133066    2.711189749    0.861071002
  411 SOLV  HW2     1266    0.498432059    2.647756991    0.742245492
  412 SOLV  OW      1267    3.170944007    3.160780399    2.910557064
  412 SOLV  HW1     1268    3.080599401    3.154013137    2.952894274
  412 SOLV  HW2     1269    3.180090795    3.249641417    2.865608225
  413 SOLV  OW      1270    2.412184859    2.313648808    0.484988648
  413 SOLV  HW1     1271    2.346920567    2.341555253    0.555431429
  413 SOLV  HW2     1272    2.366390147    2.311536757    0.396113871
  414 SOLV  OW      1273    2.168166591    1.687756901    1.654382644
  414 SOLV  HW1     1274    2.259258069    1.714493513    1.622928348
  414 SOLV  HW2     1275    2.126809866    1.763499559    1.704924430
  415 SOLV  OW      1276    1.350938098    2.076553433    2.854891002
  415 SOLV  HW1     1277    1.419687365    2.145142019    2.830991670
  415 SOLV  HW2     1278    1.318542117    2.092922221    2.948082267
  416 SOLV  OW      1279    2.881467858    0.709686717    1.300823715
  416 SOLV  HW1     1280    2.828714369    0.757667484    1.370943155
  416 SOLV  HW2     1281    2.875155926    0.611046347    1.316053262
  417 SOLV  OW      1282    1.653755329    0.596161707    0.747284979
  417 SOLV  HW1     1283    1.567943462    0.643298831    0.767650572
  417 SOLV  HW2     1284    1.633921010    0.505785520    0.709323875
  418 SOLV  OW      1285    0.545819905    2.270886856    0.210047995
  418 SOLV  HW1     1286    0.632102448    2.320946924    0.202883908
  418 SOLV  HW2     1287    0.545877628    2.216216455    0.293792026
  419 SOLV  OW      1288    0.069328552    2.273150874    1.980370550
  419 SOLV  HW1     1289   -0.000188383    2.220203048    2.029010706
  419 SOLV  HW2     1290    0.128364163    2.211114034    1.928715595
  420 SOLV  OW      1291    2.682515462    0.143833828    0.395475307
  420 SOLV  HW1     1292    2.610454346    0.078104832    0.373366223
  420 SOLV  HW2     1293    2.678576013    0.166073291    0.492900592
  421 SOLV  OW      1294    0.831378067    1.296509415    1.465859122
  421 SOLV  HW1     1295    0.862907209    1.209008029    1.502619976
  421 SOLV  HW2     1296    0.752803171    1.281100014    1.405938421
  422 SOLV  OW      1297    1.596914083    3.032068557    3.057113212
  422 SOLV  HW1     1298    1.558824184    3.036610247    3.149473062
  422 SOLV  HW2     1299    1.540222954    2.972110568    3.000606471
  423 SOLV  OW      1300    2.621305287    0.634302987    1.751133896
  423 SOLV  HW1     1301    2.563175814    0.714246495    1.766360622
  423 SOLV  HW2     1302    2.601381421    0.564948449    1.820378224
  424 SOLV  OW      1303    2.130687061    2.980962575    2.585507103
  424 SOLV  HW1     1304    2.214242410    3.002183670    2.636201733
  424 SOLV  HW2     1305    2.102089360    3.061313019    2.533279967
  425 SOLV  OW      1306    0.383065803    0.016054556    2.009088461
  425 SOLV  HW1     1307    0.374678091   -0.052750136    2.081180823
  425 SOLV  HW2     1308    0.348869302    0.103831983    2.042665596
  426 SOLV  OW      1309    0.739300052    0.399162389    2.490687541
  426 SOLV  HW1     1310    0.686450181    0.318420830    2.516945452
  426 SOLV  HW2     1311    0.750942112    0.458672854    2.570214925
  427 SOLV  OW      1312    2.998021307    1.042659705    1.827962750
  427 SOLV  HW1     1313    3.063451309    0.982519480    1.873832223
  427 SOLV  HW2     1314    3.021186436    1.049228676    1.730895034
  428 SOLV  OW      1315    1.709398395    3.050258168    2.578487553
  428 SOLV  HW1     1316    1.775426283    2.990976057    2.532356648
  428 SOLV  HW2     1317    1.618613563    3.008499550    2.574430091
  429 SOLV  OW      1318    0.575971298    0.504606110    0.141189000
  429 SOLV  HW1     1319    0.490473602    0.458677548    0.117052925
  429 SOLV  HW2     1320    0.560055130    0.603090042    0.148212499
  430 SOLV  OW      1321    1.233611965    0.337387918    2.945115899
  430 SOLV  HW1     1322    1.283877826    0.415890337    2.908881839
  430 SOLV  HW2     1323    1.186775077    0.290397294    2.870280948
  431 SOLV  OW      1324    2.723629657    1.851916090    0.104273235
  431 SOLV  HW1     1325    2.787396050    1.821307906    0.033570685
  431 SOLV  HW2     1326    2.660758101    1.777507187    0.126907726
  432 SOLV  OW      1327    1.954753328    2.191567672    1.994485171
  432 SOLV  HW1     1328    1.907218623    2.279437273    1.999133249
  432 SOLV  HW2     1329    1.887899159    2.118101659    1.982852761
  433 SOLV  OW      1330    1.882773276    0.660469848    2.118549076
  433 SOLV  HW1     1331    1.925551559    0.745947944    2.089134722
  433 SOLV  HW2     1332    1.790165004    0.679129511    2.151370196
  434 SOLV  OW      1333    0.923400955    2.318580498    0.020161288
  434 SOLV  HW1     1334    0.917352483    2.235433297    0.075403669
  434 SOLV  HW2     1335    0.972724382    2.389004508    0.071242868
  435 SOLV  OW      1336    0.753350222    0.489733993    0.935815133
  435 SOLV  HW1     1337    0.847260124    0.465066788    0.959785927
  435 SOLV  HW2     1338    0.750743924    0.584798875    0.904864827
  436 SOLV  OW      1339    1.898659047    2.458005235    1.960576134
  436 SOLV  HW1     1340    1.864690957    2.509289207    1.881721442
  436 SOLV  HW2     1341    1.898470949    2.517039058    2.041303172
  437 SOLV  OW      1342    2.834069714    0.977557878    2.296317380
  437 SOLV  HW1     1343    2.840802769    0.962889885    2.197619256
  437 SOLV  HW2     1344    2.739580076    0.963193748    2.325765073
  438 SOLV  OW      1345    1.230056606    0.957463557    0.722425296
  438 SOLV  HW1     1346    1.174214978    1.033341694    0.755982592
  438 SOLV  HW2     1347    1.198036649    0.871948656    0.763213901
  439 SOLV  OW      1348    2.539739252    1.159746119    2.710982806
  439 SOLV  HW1     1349    2.569699774    1.064795430    2.701550073
  439 SOLV  HW2     1350    2.581245363    1.199814167    2.792676999
  440 SOLV  OW      1351    2.549403330    1.837544124    0.793722093
  440 SOLV  HW1     1352    2.519094697    1.751840004    0.835411332
  440 SOLV  HW2     1353    2.563041572    1.823867564    0.695596529
  441 SOLV  OW      1354    3.028612597    1.912861274    0.205217925
  441 SOLV  HW1     1355    2.999754620    1.911926150    0.300968226
  441 SOLV  HW2     1356    3.056260296    2.005511348    0.179657073
  442 SOLV  OW      1357    0.243869362    3.093993636    0.997189426
  442 SOLV  HW1     1358    0.249070358    3.177009149    1.052715829
  442 SOLV  HW2     1359    0.321892744    3.035012498    1.018055652
  443 SOLV  OW      1360    2.912422747    0.313634198    1.049420814
  443 SOLV  HW1     1361    2.819793919    0.278994135    1.034578021
  443 SOLV  HW2     1362    2.939532091    0.370568890    0.971794401
  444 SOLV  OW      1363    1.076028319    1.109497008    1.110422059
  444 SOLV  HW1     1364    0.977909619    1.091357261    1.117171224
  444 SOLV  HW2     1365    1.094623684    1.203384089    1.139426409
  445 SOLV  OW      1366    1.981555285    3.124767168    0.237187291
  445 SOLV  HW1     1367    2.025137800    3.206610504    0.199717246
  445 SOLV  HW2     1368    1.883845186    3.141897245    0.249877666
  446 SOLV  OW      1369    2.969927268    1.813655270    1.266779565
  446 SOLV  HW1     1370    2.968170860    1.810584936    1.166832354
  446 SOLV  HW2     1371    2.936934085    1.726622780    1.303368419
  447 SOLV  OW      1372    0.881949902    2.428244701    1.170807544
  447 SOLV  HW1     1373    0.903779394    2.485993656    1.092125862
  447 SOLV  HW2     1374    0.944183030    2.449638749    1.246117236
  448 SOLV  OW      1375    0.569435773    1.679440171    1.965489179
  448 SOLV  HW1     1376    0.544021209    1.604135762    2.026197020
  448 SOLV  HW2     1377    0.487987034    1.713003629    1.918144092
  449 SOLV  OW      1378    1.863808471    1.270541137    2.467030122
  449 SOLV  HW1     1379    1.879102213    1.251259658    2.563963765
  449 SOLV  HW2     1380    1.767735341    1.294233324    2.452526966
  450 SOLV  OW      1381    2.759097444    2.068514250    2.635330558
  450 SOLV  HW1     1382    2.782088218    2.163001926    2.612010053
  450 SOLV  HW2     1383    2.662990261    2.063354378    2.662517206
  451 SOLV  OW      1384    0.440528164    2.191607792    1.704547996
  451 SOLV  HW1     1385    0.484872960    2.128147493    1.641238049
  451 SOLV  HW2     1386    0.508016644    2.256849055    1.739052946
  452 SOLV  OW      1387    3.041208608    1.648443351    2.737017240
  452 SOLV  HW1     1388    3.123563376    1.605265771    2.773835437
  452 SOLV  HW2     1389    2.983344781    1.578893280    2.694395437
  453 SOLV  OW      1390    2.684400208    2.508375269    0.905474790
  453 SOLV  HW1     1391    2.703608079    2.561651978    0.987904323
  453 SOLV  HW2     1392    2.769976394    2.472100068    0.868559534
  454 SOLV  OW      1393    0.704463784    3.099175119    3.062406703
  454 SOLV  HW1     1394    0.748315840    3.012875380    3.087531841
  454 SOLV  HW2     1395    0.670247873    3.144382060    3.144793192
  455 SOLV  OW      1396    0.124989212    0.290675547    1.852449511
  455 SOLV  HW1     1397    0.178632088    0.275320815    1.935446128
  455 SOLV  HW2     1398    0.099168417    0.387129741    1.846835941
  456 SOLV  OW      1399    1.685504437    2.147424991    0.564913792
  456 SOLV  HW1     1400    1.774799011    2.153158732    0.609584640
  456 SOLV  HW2     1401    1.680305452    2.062999357    0.511555407
  457 SOLV  OW      1402    0.283459356    0.510577387    0.866610654
  457 SOLV  HW1     1403    0.311666196    0.546405730    0.955620773
  457 SOLV  HW2     1404    0.258756810    0.414106705    0.875839565
  458 SOLV  OW      1405    1.977865129    2.186793404    0.252353800
  458 SOLV  HW1     1406    2.034773899    2.268113888    0.264607425
  458 SOLV  HW2     1407    1.886407043    2.204328345    0.288818099
  459 SOLV  OW      1408    0.839751802    0.259127730    2.281169744
  459 SOLV  HW1     1409    0.773024419    0.193105651    2.246661720
  459 SOLV  HW2     1410    0.800717586    0.308373873    2.358972904
  460 SOLV  OW      1411    3.098767055    0.923002952    3.176660155
  460 SOLV  HW1     1412    3.167098683    0.914210991    3.249155693
  460 SOLV  HW2     1413    3.025643900    0.856420176    3.191551506
  461 SOLV  OW      1414    2.619045884    2.154860107    0.553229745
  461 SOLV  HW1     1415    2.530756507    2.200956680    0.544258925
  461 SOLV  HW2     1416    2.630222299    2.089451256    0.478415894
  462 SOLV  OW      1417    1.283133537    0.936366339    1.085516451
  462 SOLV  HW1     1418    1.214192535    1.007428852    1.099628567
  462 SOLV  HW2     1419    1.247074056    0.848356982    1.116433985
  463 SOLV  OW      1420    3.010468957    1.737490398    0.964790160
  463 SOLV  HW1     1421    2.937512088    1.754535070    0.898541305
  463 SOLV  HW2     1422    3.043068467    1.643452246    0.954985379
  464 SOLV  OW      1423    1.616799702    1.068383145    2.606400145
  464 SOLV  HW1     1424    1.646308608    0.995991414    2.544022558
  464 SOLV  HW2     1425    1.619503641    1.034469502    2.700446364
  465 SOLV  OW      1426    0.206924153    2.244850890    2.996099287
  465 SOLV  HW1     1427    0.292907011    2.250950329    3.046812719
  465 SOLV  HW2     1428    0.213591946    2.299395535    2.912538154
  466 SOLV  OW      1429    2.991683515    1.458241975    1.156104806
  466 SOLV  HW1     1430    3.087385187    1.486565083    1.162487159
  466 SOLV  HW2     1431    2.980533137    1.395677258    1.078883814
  467 SOLV  OW      1432    0.154092643    1.574900773    1.546753640
  467 SOLV  HW1     1433    0.070544335    1.535440523    1.585024490
  467 SOLV  HW2     1434    0.169435908    1.665385842    1.586489923
  468 SOLV  OW      1435    2.556348867    3.139665038    2.198743648
  468 SOLV  HW1     1436    2.495140517    3.181552328    2.131653631
  468 SOLV  HW2     1437    2.535371787    3.175313547    2.289799130
  469 SOLV  OW      1438    0.802197737    0.813670858    1.064999548
  469 SOLV  HW1     1439    0.733908241    0.749362210    1.099659719
  469 SOLV  HW2     1440    0.787254077    0.828656776    0.967262903
  470 SOLV  OW      1441    2.456878597    1.367988578    2.512657085
  470 SOLV  HW1     1442    2.497184503    1.281549026    2.542750439
  470 SOLV  HW2     1443    2.409547193    1.411193424    2.589435645
  471 SOLV  OW      1444    0.659193519    1.933340462    2.092234864
  471 SOLV  HW1     1445    0.574206978    1.985444080    2.100281796
  471 SOLV  HW2     1446    0.640189428    1.845033010    2.049306073
  472 SOLV  OW      1447    0.121985374    1.176442000    0.626403109
  472 SOLV  HW1     1448    0.169789187    1.196554329    0.540891413
  472 SOLV  HW2     1449    0.085487204    1.261221540    0.664902719
  473 SOLV  OW      1450    2.103580011    2.212157125    2.244196541
  473 SOLV  HW1     1451    2.016988526    2.210916252    2.294204126
  473 SOLV  HW2     1452    2.086896305    2.189862213    2.148150025
  474 SOLV  OW      1453    2.179641245    1.353074395    0.129813478
  474 SOLV  HW1     1454    2.210731023    1.428728148    0.072265943
  474 SOLV  HW2     1455    2.083449341    1.333791632    0.110396084
  475 SOLV  OW      1456    1.992454846    1.079102450    2.306340201
  475 SOLV  HW1     1457    1.997794273    1.025589706    2.390661080
  475 SOLV  HW2     1458    1.921816347    1.149261199    2.315826642
  476 SOLV  OW      1459    1.041193338    2.947159325    1.477405467
  476 SOLV  HW1     1460    1.084873911    2.941676315    1.567204776
  476 SOLV  HW2     1461    0.952272925    2.992059315    1.486297370
  477 SOLV  OW      1462    0.913048419    0.801809951    0.618930075
  477 SOLV  HW1     1463    0.986897089    0.772869873    0.679844670
  477 SOLV  HW2     1464    0.950510721    0.822088778    0.528447814
  478 SOLV  OW      1465    2.592324904    2.377802180    2.622165756
  478 SOLV  HW1     1466    2.515890538    2.342517628    2.676156802
  478 SOLV  HW2     1467    2.557327977    2.437330742    2.549820391
  479 SOLV  OW      1468    0.033876713    2.330945322    0.764346891
  479 SOLV  HW1     1469   -0.028002311    2.265671315    0.808080352
  479 SOLV  HW2     1470    0.092363474    2.282793670    0.699055678
  480 SOLV  OW      1471    2.050485445    0.380231161    1.168585953
  480 SOLV  HW1     1472    2.057901745    0.465525237    1.116893168
  480 SOLV  HW2     1473    1.954909879    0.350867796    1.170873011
  481 SOLV  OW      1474    1.109574158    3.157151154    2.456802665
  481 SOLV  HW1     1475    1.035827215    3.188078000    2.516862294
  481 SOLV  HW2     1476    1.082650206    3.071759100    2.412243951
  482 SOLV  OW      1477    3.090617864    2.779271819    1.790797414
  482 SOLV  HW1     1478    3.103956432    2.874526913    1.763403493
  482 SOLV  HW2     1479    3.175906800    2.728652375    1.777937590
  483 SOLV  OW      1480    0.496295310    1.365391232    1.776097459
  483 SOLV  HW1     1481    0.462111068    1.343954080    1.684589329
  483 SOLV  HW2     1482    0.595341031    1.378729867    1.772383964
  484 SOLV  OW      1483    0.825475982    1.875229751    2.310338485
  484 SOLV  HW1     1484    0.749749505    1.883964049    2.245597818
  484 SOLV  HW2     1485    0.910421442    1.904457701    2.266382804
  485 SOLV  OW      1486    0.065226072    0.796660282    0.201460485
  485 SOLV  HW1     1487    0.009857659    0.810956796    0.283507841
  485 SOLV  HW2     1488    0.127429915    0.719755233    0.216228456
  486 SOLV  OW      1489    1.453467856    2.183111292    0.778647673
  486 SOLV  HW1     1490    1.478155816    2.279471582    0.788988570
  486 SOLV  HW2     1491    1.426374434    2.165633464    0.683978819
  487 SOLV  OW      1492    1.349084460    3.155305225    2.818565187
  487 SOLV  HW1     1493    1.317115277    3.224477770    2.753796993
  487 SOLV  HW2     1494    1.348317385    3.193371102    2.911042915
  488 SOLV  OW      1495    0.662992354    1.563695400    0.704257552
  488 SOLV  HW1     1496    0.703689344    1.529971557    0.619354874
  488 SOLV  HW2     1497    0.665142851    1.663680860    0.704815196
  489 SOLV  OW      1498    1.635046848    0.751301899    2.133818443
  489 SOLV  HW1     1499    1.571548696    0.678033792    2.158352242
  489 SOLV  HW2     1500    1.586159146    0.822041503    2.082749394
  490 SOLV  OW      1501    0.704521894    1.189493211    1.954216149
  490 SOLV  HW1     1502    0.784781620    1.160081038    2.006130073
  490 SOLV  HW2     1503    0.733966959    1.240783817    1.873569113
  491 SOLV  OW      1504    1.079002342    1.481655268    0.588312229
  491 SOLV  HW1     1505    1.156606796    1.544559871    0.583575805
  491 SOLV  HW2     1506    1.035219967    1.489446412    0.677890282
  492 SOLV  OW      1507    1.987407943    2.939704751    1.219668664
  492 SOLV  HW1     1508    1.990824231    2.934936785    1.119829343
  492 SOLV  HW2     1509    1.913411710    3.000922561    1.247581665
  493 SOLV  OW      1510    2.467379653    2.864212276    0.168291855
  493 SOLV  HW1     1511    2.509723167    2.777973557    0.196071117
  493 SOLV  HW2     1512    2.368418824    2.858535790    0.181569892
  494 SOLV  OW      1513    1.015182709    0.833985687    1.244017361
  494 SOLV  HW1     1514    1.076252541    0.756150966    1.229381674
  494 SOLV  HW2     1515    0.943190196    0.833358611    1.174601492
  495 SOLV  OW      1516    0.810163242    2.151779355    2.044986920
  495 SOLV  HW1     1517    0.771769477    2.062709782    2.069370508
  495 SOLV  HW2     1518    0.843174842    2.149122174    1.950620144
  496 SOLV  OW      1519    2.950904593    1.453965796    1.565456364
  496 SOLV  HW1     1520    2.873295910    1.417349783    1.616820951
  496 SOLV  HW2     1521    3.000157845    1.378856129    1.521470206
  497 SOLV  OW      1522    1.348588083    2.508586312    2.005460121
  497 SOLV  HW1     1523    1.362658386    2.465974570    2.094836075
  497 SOLV  HW2     1524    1.261918399    2.558486933    2.005615033
  498 SOLV  OW      1525    1.480816194    0.650408819    0.045080438
  498 SOLV  HW1     1526    1.502876181    0.555776907    0.021447819
  498 SOLV  HW2     1527    1.392307935    0.674873177    0.005456347
  499 SOLV  OW      1528    0.113455421    1.855162989    3.159198175
  499 SOLV  HW1     1529    0.142149205    1.889355178    3.248685063
  499 SOLV  HW2     1530    0.023195989    1.891985795    3.136845181
  500 SOLV  OW      1531    3.055631621    0.157269594    0.770776388
  500 SOLV  HW1     1532    2.974784211    0.147675219    0.712694489
  500 SOLV  HW2     1533    3.092005940    0.066671524    0.792475088
  501 SOLV  OW      1534    0.851283317    0.415270477    1.380941426
  501 SOLV  HW1     1535    0.825406575    0.482782558    1.450027565
  501 SOLV  HW2     1536    0.846124561    0.456867070    1.290147963
  502 SOLV  OW      1537    0.479946503    1.639541797    1.057190359
  502 SOLV  HW1     1538    0.559304807    1.692516322    1.027226822
  502 SOLV  HW2     1539    0.498665406    1.599294415    1.146809494
  503 SOLV  OW      1540    0.377125215    1.762351309    0.518237037
  503 SOLV  HW1     1541    0.369191305    1.739148055    0.615185500
  503 SOLV  HW2     1542    0.286997746    1.756992314    0.475218450
  504 SOLV  OW      1543    0.608235180    1.006621757    1.416446369
  504 SOLV  HW1     1544    0.569275761    0.974270449    1.502678027
  504 SOLV  HW2     1545    0.559883637    1.089027472    1.386887044
  505 SOLV  OW      1546    3.174297001    1.818904162    2.292597363
  505 SOLV  HW1     1547    3.221607396    1.863318608    2.368697432
  505 SOLV  HW2     1548    3.082640359    1.791525813    2.321777994
  506 SOLV  OW      1549    0.231138354    3.044499426    2.983424293
  506 SOLV  HW1     1550    0.307277160    3.093307952    2.940734048
  506 SOLV  HW2     1551    0.146085269    3.094438794    2.966875435
  507 SOLV  OW      1552    2.842948831    0.183872212    1.547255049
  507 SOLV  HW1     1553    2.808579037    0.187618399    1.641090367
  507 SOLV  HW2     1554    2.942541388    0.174935087    1.548593982
  508 SOLV  OW      1555    2.923170331    1.980112571    1.505277918
  508 SOLV  HW1     1556    2.950551402    1.922458760    1.428282429
  508 SOLV  HW2     1557    2.836459382    1.946995870    1.542512099
  509 SOLV  OW      1558    0.300825334    1.495908220    1.346405706
  509 SOLV  HW1     1559    0.269449973    1.513563966    1.439711095
  509 SOLV  HW2     1560    0.223245974    1.467695235    1.289948862
  510 SOLV  OW      1561    1.871636287    1.384621363    0.415628570
  510 SOLV  HW1     1562    1.805964867    1.410560104    0.344801589
  510 SOLV  HW2     1563    1.843101948    1.423348086    0.503309574
  511 SOLV  OW      1564    3.154419584    0.877168992    1.967587248
  511 SOLV  HW1     1565    3.161971992    0.813161459    2.044060141
  511 SOLV  HW2     1566    3.237649894    0.932334558    1.961974185
  512 SOLV  OW      1567    2.328111662    0.586913993    2.019968042
  512 SOLV  HW1     1568    2.260512410    0.518818539    1.991794716
  512 SOLV  HW2     1569    2.291476108    0.678647358    2.004374189
  513 SOLV  OW      1570    1.572118406    0.433841455    1.442049049
  513 SOLV  HW1     1571    1.476028734    0.454156824    1.460913635
  513 SOLV  HW2     1572    1.626208046    0.448803371    1.524827572
  514 SOLV  OW      1573    2.884907213    1.581937116    2.501756011
  514 SOLV  HW1     1574    2.790299704    1.568370663    2.472301728
  514 SOLV  HW2     1575    2.912541697    1.676148279    2.482711202
  515 SOLV  OW      1576    3.096862112    2.138272106    2.196682280
  515 SOLV  HW1     1577    3.168225389    2.084103351    2.241126062
  515 SOLV  HW2     1578    3.116807515    2.235583080    2.208299690
  516 SOLV  OW      1579    1.432614964    2.015866853    0.331079249
  516 SOLV  HW1     1580    1.517088232    1.978461468    0.369381499
  516 SOLV  HW2     1581    1.445113991    2.033107640    0.233363188
  517 SOLV  OW      1582    0.729399096    1.176246302    0.252260557
  517 SOLV  HW1     1583    0.718089490    1.208905900    0.158412408
  517 SOLV  HW2     1584    0.690876362    1.243256363    0.315724098
  518 SOLV  OW      1585    2.825334699    0.659753812    2.932923921
  518 SOLV  HW1     1586    2.848077774    0.664763915    3.030183863
  518 SOLV  HW2     1587    2.909542086    0.654102418    2.879266842
  519 SOLV  OW      1588    0.192590251    0.331779968    3.087580670
  519 SOLV  HW1     1589    0.233445433    0.322678878    2.996751757
  519 SOLV  HW2     1590    0.120238135    0.263613258    3.098549776
  520 SOLV  OW      1591    2.918377345    2.876747242    1.172700153
  520 SOLV  HW1     1592    3.007763777    2.867165847    1.128876102
  520 SOLV  HW2     1593    2.927925621    2.930626732    1.256414573
  521 SOLV  OW      1594    2.112044847    1.671619778    1.363883174
  521 SOLV  HW1     1595    2.131478579    1.573560265    1.366805377
  521 SOLV  HW2     1596    2.054575306    1.696531810    1.441847778
  522 SOLV  OW      1597    3.121180413    0.197157644    1.589519708
  522 SOLV  HW1     1598    3.166081127    0.143481825    1.660956216
  522 SOLV  HW2     1599    3.188975800    0.254221560    1.543153554
  523 SOLV  OW      1600    1.846178134    1.368174552    0.079947534
  523 SOLV  HW1     1601    1.779673025    1.412067756    0.140382294
  523 SOLV  HW2     1602    1.879282608    1.434651597    0.012964173
  524 SOLV  OW      1603    1.792849357    1.734244229    0.281206239
  524 SOLV  HW1     1604    1.756118498    1.643111913    0.262556384
  524 SOLV  HW2     1605    1.884225746    1.742134534    0.241330690
  525 SOLV  OW      1606    1.215670066    1.577854522    0.010815032
  525 SOLV  HW1     1607    1.170445860    1.535660173    0.089394865
  525 SOLV  HW2     1608    1.189755157    1.529192304   -0.072616068
  526 SOLV  OW      1609    0.570637088    2.696683394    3.024904520
  526 SOLV  HW1     1610    0.616719445    2.619369234    3.068505028
  526 SOLV  HW2     1611    0.620798379    2.723237075    2.942559363
  527 SOLV  OW      1612    0.248947610    0.509521356    1.379538398
  527 SOLV  HW1     1613    0.314463487    0.437218809    1.401488565
  527 SOLV  HW2     1614    0.203404749    0.539761219    1.463282474
  528 SOLV  OW      1615    0.110291725    0.354302326    1.134151723
  528 SOLV  HW1     1616    0.134108433    0.257442081    1.141409949
  528 SOLV  HW2     1617    0.179334036    0.409209272    1.181270216
  529 SOLV  OW      1618    2.524554251    0.717871550    0.118298520
  529 SOLV  HW1     1619    2.529309633    0.685177668    0.023903463
  529 SOLV  HW2     1620    2.438589771    0.687853712    0.159661416
  530 SOLV  OW      1621    2.528559990    1.754610409    2.666395234
  530 SOLV  HW1     1622    2.518412796    1.843960273    2.622626447
  530 SOLV  HW2     1623    2.594721901    1.699773836    2.615232648
  531 SOLV  OW      1624    1.610840189    0.334158664    0.673072101
  531 SOLV  HW1     1625    1.672063624    0.291384159    0.606558207
  531 SOLV  HW2     1626    1.580661207    0.265681442    0.739420711
  532 SOLV  OW      1627    1.051737013    1.713461630    1.475405187
  532 SOLV  HW1     1628    1.073350898    1.660257322    1.557284989
  532 SOLV  HW2     1629    1.136154087    1.750086254    1.436231286
  533 SOLV  OW      1630    1.944906070    2.528328929    3.065303537
  533 SOLV  HW1     1631    1.996132126    2.546059223    2.981259880
  533 SOLV  HW2     1632    1.873617832    2.597631361    3.076117872
  534 SOLV  OW      1633    1.210807836    2.069660844    2.375501608
  534 SOLV  HW1     1634    1.128156502    2.104524222    2.331282972
  534 SOLV  HW2     1635    1.246467958    2.138610315    2.438558384
  535 SOLV  OW      1636    1.119585214    0.102271510    0.856350990
  535 SOLV  HW1     1637    1.158469191    0.020682101    0.813534763
  535 SOLV  HW2     1638    1.043631261    0.136079779    0.800763615
  536 SOLV  OW      1639    2.224503247    3.108482075    1.266642549
  536 SOLV  HW1     1640    2.148551739    3.056482003    1.227533114
  536 SOLV  HW2     1641    2.310795798    3.074997234    1.228769185
  537 SOLV  OW      1642    2.194871701    2.659970351    2.179714710
  537 SOLV  HW1     1643    2.095628189    2.663020520    2.191622885
  537 SOLV  HW2     1644    2.236760785    2.735784092    2.229693942
  538 SOLV  OW      1645    0.144249150    0.573682244    2.562477986
  538 SOLV  HW1     1646    0.177444113    0.665668738    2.541537653
  538 SOLV  HW2     1647    0.068020088    0.551153820    2.501786014
  539 SOLV  OW      1648    1.627554594    2.873221838    1.131867149
  539 SOLV  HW1     1649    1.568741951    2.803510049    1.090836029
  539 SOLV  HW2     1650    1.714739383    2.831929743    1.158249287
  540 SOLV  OW      1651    2.152601582    2.531378717    1.074993907
  540 SOLV  HW1     1652    2.225648888    2.598197838    1.089183757
  540 SOLV  HW2     1653    2.189306121    2.439020078    1.086163744
  541 SOLV  OW      1654    1.359888744    2.927633147    0.961329322
  541 SOLV  HW1     1655    1.284477134    2.967159994    1.013798171
  541 SOLV  HW2     1656    1.436235969    2.992190365    0.958932762
  542 SOLV  OW      1657    1.313496944    0.816459333    2.515259426
  542 SOLV  HW1     1658    1.359523800    0.875861155    2.449264981
  542 SOLV  HW2     1659    1.315726856    0.722054110    2.482320951
  543 SOLV  OW      1660    0.400128993    0.022808440    2.826458469
  543 SOLV  HW1     1661    0.364151974    0.115625919    2.836091354
  543 SOLV  HW2     1662    0.500087441    0.025794073    2.825170503
  544 SOLV  OW      1663    1.018728714    0.410307098    0.943449407
  544 SOLV  HW1     1664    1.045628327    0.408269080    0.847146970
  544 SOLV  HW2     1665    1.057414719    0.331006784    0.990531401
  545 SOLV  OW      1666    0.264774392    0.842649949    1.721979165
  545 SOLV  HW1     1667    0.222870584    0.908858816    1.784126584
  545 SOLV  HW2     1668    0.350211205    0.880170483    1.686000021
  546 SOLV  OW      1669    1.218355375    2.816079399    2.529561104
  546 SOLV  HW1     1670    1.240569660    2.725064141    2.494568295
  546 SOLV  HW2     1671    1.156313503    2.861996119    2.465967426
  547 SOLV  OW      1672    0.517265980    0.416780704    0.673528361
  547 SOLV  HW1     1673    0.525390038    0.507809632    0.632913050
  547 SOLV  HW2     1674    0.514764097    0.424863888    0.773179116
  548 SOLV  OW      1675    0.387088099    1.125156118    1.260933715
  548 SOLV  HW1     1676    0.293382505    1.127333018    1.295789162
  548 SOLV  HW2     1677    0.385490538    1.127024758    1.160962227
  549 SOLV  OW      1678    0.885200839    2.189629946    1.380391924
  549 SOLV  HW1     1679    0.905747063    2.092508708    1.392538752
  549 SOLV  HW2     1680    0.786423974    2.201803745    1.370537117
  550 SOLV  OW      1681    1.692972992    0.238673254    3.148634722
  550 SOLV  HW1     1682    1.689148753    0.196834257    3.057877637
  550 SOLV  HW2     1683    1.775499741    0.294675271    3.156051560
  551 SOLV  OW      1684    0.296073171    0.643872482    2.298850862
  551 SOLV  HW1     1685    0.206936159    0.601201518    2.283495806
  551 SOLV  HW2     1686    0.347172171    0.646134748    2.212910097
  552 SOLV  OW      1687    3.172035822    2.318442182    3.142250777
  552 SOLV  HW1     1688    3.132109267    2.408045891    3.122775806
  552 SOLV  HW2     1689    3.250389971    2.303085895    3.082025945
  553 SOLV  OW      1690    2.323835191    0.740182195    1.206858002
  553 SOLV  HW1     1691    2.358346455    0.707352327    1.118921141
  553 SOLV  HW2     1692    2.247315745    0.682827438    1.236131157
  554 SOLV  OW      1693    2.369292249    0.678351779    2.765801774
  554 SOLV  HW1     1694    2.443048839    0.651115644    2.703996563
  554 SOLV  HW2     1695    2.328644067    0.763839381    2.733532701
  555 SOLV  OW      1696    1.662168401    0.959328132    0.771408827
  555 SOLV  HW1     1697    1.707037861    1.010345323    0.698020144
  555 SOLV  HW2     1698    1.580726264    1.008954048    0.801513725
  556 SOLV  OW      1699    3.083491304    0.117258040    1.210326973
  556 SOLV  HW1     1700    3.080305593    0.211591129    1.177289101
  556 SOLV  HW2     1701    2.998093894    0.070833774    1.186823523
  557 SOLV  OW      1702    0.821329554    2.968244409    0.898752134
  557 SOLV  HW1     1703    0.862362513    3.018782772    0.822829851
  557 SOLV  HW2     1704    0.885607381    2.898819087    0.931162057
  558 SOLV  OW      1705    2.647269478    0.967162303    2.990612009
  558 SOLV  HW1     1706    2.615003249    0.875834926    3.015511120
  558 SOLV  HW2     1707    2.579264588    1.035157552    3.018065608
  559 SOLV  OW      1708    2.451631282    1.545686834    0.802840960
  559 SOLV  HW1     1709    2.447943447    1.520109979    0.706225590
  559 SOLV  HW2     1710    2.358634239    1.553667541    0.838759480
  560 SOLV  OW      1711    1.664927967    0.591656744    1.157173823
  560 SOLV  HW1     1712    1.601560535    0.667537234    1.142103899
  560 SOLV  HW2     1713    1.716366695    0.607457969    1.241463330
  561 SOLV  OW      1714    1.104815610    2.469940704    2.392423990
  561 SOLV  HW1     1715    1.018175513    2.455918161    2.440372597
  561 SOLV  HW2     1716    1.127623975    2.387798150    2.340132012
  562 SOLV  OW      1717    1.865364691    3.039340207    2.009654304
  562 SOLV  HW1     1718    1.955746556    3.028062896    1.968352429
  562 SOLV  HW2     1719    1.875373574    3.055278540    2.107876509
  563 SOLV  OW      1720    2.042365134    1.732213560    0.181266665
  563 SOLV  HW1     1721    2.127162029    1.743988971    0.232950388
  563 SOLV  HW2     1722    2.063911778    1.718662117    0.084558636
  564 SOLV  OW      1723    0.819569553    0.572199591    3.172939075
  564 SOLV  HW1     1724    0.740248135    0.548807898    3.229176432
  564 SOLV  HW2     1725    0.874190068    0.641740064    3.219655536
  565 SOLV  OW      1726    0.416522429    2.895442892    1.096594392
  565 SOLV  HW1     1727    0.454998499    2.841976869    1.171847117
  565 SOLV  HW2     1728    0.333788012    2.850590736    1.062754058
  566 SOLV  OW      1729    1.179614206    2.827430737    1.786665040
  566 SOLV  HW1     1730    1.116456494    2.790541437    1.854872709
  566 SOLV  HW2     1731    1.154396805    2.921877172    1.765547830
  567 SOLV  OW      1732    1.474657144    2.045603555    1.114718778
  567 SOLV  HW1     1733    1.507240108    2.084458077    1.028527020
  567 SOLV  HW2     1734    1.473021470    1.945846404    1.107778129
  568 SOLV  OW      1735    2.218081261    2.314126296    0.279955669
  568 SOLV  HW1     1736    2.249468570    2.226490963    0.243392821
  568 SOLV  HW2     1737    2.199092327    2.376859448    0.204418097
  569 SOLV  OW      1738    3.075668661    2.105571767    0.861301804
  569 SOLV  HW1     1739    2.985307721    2.105569981    0.818461605
  569 SOLV  HW2     1740    3.066592751    2.082559601    0.958195614
  570 SOLV  OW      1741    1.931072898    0.460442261    0.223834678
  570 SOLV  HW1     1742    1.976091081    0.426590045    0.306475358
  570 SOLV  HW2     1743    1.855928882    0.521292850    0.249379813
  571 SOLV  OW      1744    0.142291562    1.184214496    1.619260727
  571 SOLV  HW1     1745    0.152186159    1.173484985    1.520329857
  571 SOLV  HW2     1746    0.085219274    1.264041520    1.638566337
  572 SOLV  OW      1747    2.779662091    0.044395345    2.072122641
  572 SOLV  HW1     1748    2.817863414   -0.035425917    2.025525939
  572 SOLV  HW2     1749    2.711063593    0.014557228    2.138499209
  573 SOLV  OW      1750    0.745654976    1.365795539    3.155737631
  573 SOLV  HW1     1751    0.737409592    1.462917270    3.133341620
  573 SOLV  HW2     1752    0.834308972    1.331779702    3.124345792
  574 SOLV  OW      1753    2.378090281    1.487340171    2.732694305
  574 SOLV  HW1     1754    2.369454620    1.390577588    2.756449912
  574 SOLV  HW2     1755    2.454927306    1.527211554    2.782775857
  575 SOLV  OW      1756    0.361469891    1.677255381    0.773575751
  575 SOLV  HW1     1757    0.431022862    1.607723526    0.791730989
  575 SOLV  HW2     1758    0.369187116    1.750545866    0.841183958
  576 SOLV  OW      1759    2.852399058    1.664245116    0.725245857
  576 SOLV  HW1     1760    2.799686057    1.580781766    0.741282896
  576 SOLV  HW2     1761    2.937648224    1.641294673    0.678258258
  577 SOLV  OW      1762    3.183904718    0.372139229    0.871025083
  577 SOLV  HW1     1763    3.139480827    0.285194525    0.849358248
  577 SOLV  HW2     1764    3.234769533    0.363126425    0.956662293
  578 SOLV  OW      1765    2.376088328    2.860131237    1.514817841
  578 SOLV  HW1     1766    2.400692776    2.835309017    1.608521278
  578 SOLV  HW2     1767    2.278817792    2.842184970    1.500046922
  579 SOLV  OW      1768    0.424920918    0.849328858    1.236861229
  579 SOLV  HW1     1769    0.506229132    0.822402339    1.288495367
  579 SOLV  HW2     1770    0.405034682    0.945835690    1.253979171
  580 SOLV  OW      1771    1.712437666    0.865007759    2.412258263
  580 SOLV  HW1     1772    1.673298588    0.812751695    2.336499977
  580 SOLV  HW2     1773    1.805749076    0.833550707    2.429729509
  581 SOLV  OW      1774    1.865473956    1.662410559    0.929799916
  581 SOLV  HW1     1775    1.954318044    1.698888835    0.957697049
  581 SOLV  HW2     1776    1.869903930    1.562541434    0.926856815
  582 SOLV  OW      1777    1.222932681    1.844930854    2.225999096
  582 SOLV  HW1     1778    1.241362329    1.932665342    2.270326142
  582 SOLV  HW2     1779    1.157783478    1.792788642    2.281122468
  583 SOLV  OW      1780    1.637622747    2.168848771    1.770365480
  583 SOLV  HW1     1781    1.577181107    2.140752765    1.695803959
  583 SOLV  HW2     1782    1.715373250    2.219425779    1.732965294
  584 SOLV  OW      1783    1.174840484    0.412563555    2.509902368
  584 SOLV  HW1     1784    1.175821018    0.511212402    2.526311132
  584 SOLV  HW2     1785    1.113906036    0.392139041    2.433275945
  585 SOLV  OW      1786    2.202865278    2.507726751    1.426055837
  585 SOLV  HW1     1787    2.174085453    2.600123770    1.400827149
  585 SOLV  HW2     1788    2.225829238    2.456261417    1.343436551
  586 SOLV  OW      1789    2.760617854    0.414803391    2.390380686
  586 SOLV  HW1     1790    2.669456311    0.452914697    2.374970270
  586 SOLV  HW2     1791    2.798481010    0.452209680    2.475041736
  587 SOLV  OW      1792    0.630207396    0.996274077    2.482545938
  587 SOLV  HW1     1793    0.593063478    0.966820088    2.570606778
  587 SOLV  HW2     1794    0.602946824    1.090854742    2.464846668
  588 SOLV  OW      1795    2.201582844    2.463829619    1.997671783
  588 SOLV  HW1     1796    2.114120461    2.458201951    1.949496404
  588 SOLV  HW2     1797    2.196661379    2.535350031    2.067405892
  589 SOLV  OW      1798    2.532242999    1.471276734    1.832175947
  589 SOLV  HW1     1799    2.606384280    1.420696775    1.788072415
  589 SOLV  HW2     1800    2.490668398    1.414342570    1.903101231
  590 SOLV  OW      1801    0.700471924    0.741033271    0.795341933
  590 SOLV  HW1     1802    0.617506774    0.754758772    0.741208804
  590 SOLV  HW2     1803    0.780494240    0.764843739    0.740283679
  591 SOLV  OW      1804    2.063354006    1.915465391    1.769886310
  591 SOLV  HW1     1805    1.967458272    1.907194723    1.797049381
  591 SOLV  HW2     1806    2.121402088    1.912523965    1.851274626
  592 SOLV  OW      1807    0.079480190    2.676532658    1.490472842
  592 SOLV  HW1     1808    0.123451571    2.665294477    1.401351985
  592 SOLV  HW2     1809   -0.019834632    2.677497706    1.478731709
  593 SOLV  OW      1810    1.360896211    0.386212226    0.543329182
  593 SOLV  HW1     1811    1.285181286    0.324413849    0.564542558
  593 SOLV  HW2     1812    1.441135998    0.360275352    0.597093388
  594 SOLV  OW      1813    2.936275247    0.073758738    0.126437923
  594 SOLV  HW1     1814    2.973268168   -0.013151780    0.159300200
  594 SOLV  HW2     1815    2.843468907    0.059565659    0.091981539
  595 SOLV  OW      1816    2.521371191    2.807889537    2.170803228
  595 SOLV  HW1     1817    2.509842106    2.711857608    2.196233923
  595 SOLV  HW2     1818    2.537212649    2.862475357    2.253090087
  596 SOLV  OW      1819    1.158701057    1.355905623    2.374068385
  596 SOLV  HW1     1820    1.087130545    1.408966857    2.328636915
  596 SOLV  HW2     1821    1.143306737    1.356951085    2.472880013
  597 SOLV  OW      1822    0.571754341    1.996700613    1.557646665
  597 SOLV  HW1     1823    0.556651001    2.004444869    1.459086860
  597 SOLV  HW2     1824    0.548184301    1.904303415    1.587801586
  598 SOLV  OW      1825    0.660006950    0.320523437    2.828410678
  598 SOLV  HW1     1826    0.691702835    0.407681102    2.790979491
  598 SOLV  HW2     1827    0.611090743    0.336885011    2.914093587
  599 SOLV  OW      1828    3.066074219    0.775588826    1.116226165
  599 SOLV  HW1     1829    2.990826334    0.747743341    1.175929005
  599 SOLV  HW2     1830    3.153249145    0.755979584    1.161148236
  600 SOLV  OW      1831    1.624471442    2.766442268    0.378220329
  600 SOLV  HW1     1832    1.677454147    2.686730245    0.407188735
  600 SOLV  HW2     1833    1.600358313    2.757094911    0.281610274
  601 SOLV  OW      1834    2.761187705    0.176700058    2.507204182
  601 SOLV  HW1     1835    2.668766060    0.143317579    2.525800112
  601 SOLV  HW2     1836    2.756031138    0.260588015    2.452999510
  602 SOLV  OW      1837    1.155757392    0.617766578    1.074833682
  602 SOLV  HW1     1838    1.237399184    0.570399246    1.107897515
  602 SOLV  HW2     1839    1.098389893    0.553638485    1.023856033
  603 SOLV  OW      1840    0.179345084    2.560492707    0.595579939
  603 SOLV  HW1     1841    0.172885641    2.658313288    0.615362427
  603 SOLV  HW2     1842    0.117804692    2.510107108    0.656209628
  604 SOLV  OW      1843    0.515296481    2.681548889    0.576047703
  604 SOLV  HW1     1844    0.526730765    2.654129328    0.480552503
  604 SOLV  HW2     1845    0.501721016    2.780513341    0.580897259
  605 SOLV  OW      1846    1.328833428    2.833920446    3.190893278
  605 SOLV  HW1     1847    1.286027635    2.912702813    3.235197315
  605 SOLV  HW2     1848    1.334291661    2.850016374    3.092339096
  606 SOLV  OW      1849    1.157188006    2.297053595    2.851595570
  606 SOLV  HW1     1850    1.214329995    2.301554116    2.933540201
  606 SOLV  HW2     1851    1.207337486    2.250730777    2.778523218
  607 SOLV  OW      1852    2.170650203    0.296425724    2.859787131
  607 SOLV  HW1     1853    2.262684260    0.335452553    2.856886285
  607 SOLV  HW2     1854    2.176012989    0.197426718    2.846666894
  608 SOLV  OW      1855    0.045277584    0.610494029    2.828816710
  608 SOLV  HW1     1856    0.082659646    0.593169718    2.737689099
  608 SOLV  HW2     1857    0.113433257    0.586388657    2.897921675
  609 SOLV  OW      1858    2.897578121    1.868355758    2.817803540
  609 SOLV  HW1     1859    2.851680253    1.928509974    2.752404135
  609 SOLV  HW2     1860    2.948173422    1.797724587    2.768270050
  610 SOLV  OW      1861    0.535259387    2.034184222    1.295519801
  610 SOLV  HW1     1862    0.514777460    2.070174550    1.204485740
  610 SOLV  HW2     1863    0.573083129    1.941981262    1.287156207
  611 SOLV  OW      1864    0.306061418    1.435400756    1.009342813
  611 SOLV  HW1     1865    0.223067243    1.465853529    1.056102776
  611 SOLV  HW2     1866    0.367544381    1.513231004    0.996527547
  612 SOLV  OW      1867    1.810926361    1.604173998    2.241868876
  612 SOLV  HW1     1868    1.777646038    1.513899688    2.214572670
  612 SOLV  HW2     1869    1.830551527    1.658526067    2.160243153
  613 SOLV  OW      1870    1.490575519    2.975057606    1.378505711
  613 SOLV  HW1     1871    1.508331318    2.935243095    1.288497816
  613 SOLV  HW2     1872    1.508888657    3.073334476    1.375663958
  614 SOLV  OW      1873    0.805452687    1.138901939    0.816717798
  614 SOLV  HW1     1874    0.903745150    1.128849609    0.801247080
  614 SOLV  HW2     1875    0.759138263    1.152335905    0.729103345
  615 SOLV  OW      1876    0.593014893    1.344347303    0.407005479
  615 SOLV  HW1     1877    0.523171863    1.387518910    0.349908414
  615 SOLV  HW2     1878    0.656707652    1.413986267    0.440103473
  616 SOLV  OW      1879    0.789804319    2.158031359    2.448177199
  616 SOLV  HW1     1880    0.692125524    2.176827466    2.437811875
  616 SOLV  HW2     1881    0.803424407    2.092548972    2.522530057
  617 SOLV  OW      1882    2.702155114    2.772371267    0.565925405
  617 SOLV  HW1     1883    2.699807401    2.761505811    0.665307357
  617 SOLV  HW2     1884    2.678052450    2.685637139    0.522353959
  618 SOLV  OW      1885    1.353830635    0.209022394    1.860848011
  618 SOLV  HW1     1886    1.339871057    0.249885999    1.951053412
  618 SOLV  HW2     1887    1.366046441    0.110238172    1.870549934
  619 SOLV  OW      1888    0.867784986    2.408420345    0.676132223
  619 SOLV  HW1     1889    0.826923541    2.341323138    0.738019442
  619 SOLV  HW2     1890    0.891356451    2.490998755    0.727385249
  620 SOLV  OW      1891    0.078071501    0.879865065    1.438594325
  620 SOLV  HW1     1892    0.105911490    0.828362133    1.357512559
  620 SOLV  HW2     1893    0.128126909    0.846100719    1.518320812
  621 SOLV  OW      1894    2.040331867    0.969935694    2.570345512
  621 SOLV  HW1     1895    1.997777020    1.038959433    2.628883572
  621 SOLV  HW2     1896    2.135109087    0.955815142    2.598976942
  622 SOLV  OW      1897    1.488906259    0.129441622    1.504790481
  622 SOLV  HW1     1898    1.400952098    0.083686148    1.517933588
  622 SOLV  HW2     1899    1.484605877    0.221605426    1.543385396
  623 SOLV  OW      1900    2.241989059    3.070683747    0.206300296
  623 SOLV  HW1     1901    2.146770791    3.075166876    0.236558120
  623 SOLV  HW2     1902    2.248087760    3.100357855    0.110988366
  624 SOLV  OW      1903    1.118082071    1.373477887    1.206459868
  624 SOLV  HW1     1904    1.035414398    1.420241150    1.237782903
  624 SOLV  HW2     1905    1.197994370    1.413340465    1.251479970
  625 SOLV  OW      1906    1.710340107    1.748683952    1.309872140
  625 SOLV  HW1     1907    1.794148232    1.799193789    1.330532914
  625 SOLV  HW2     1908    1.733823934    1.660411213    1.269150084
  626 SOLV  OW      1909    2.194181768    2.211145744    0.851299883
  626 SOLV  HW1     1910    2.212862118    2.292390505    0.796066961
  626 SOLV  HW2     1911    2.198469265    2.129754871    0.793339013
  627 SOLV  OW      1912    0.946671872    1.069272059    1.641699963
  627 SOLV  HW1     1913    0.970130424    1.153698765    1.689903153
  627 SOLV  HW2     1914    1.022603787    1.042604839    1.582329169
  628 SOLV  OW      1915    1.998183584    2.931484846    0.912527095
  628 SOLV  HW1     1916    2.080229095    2.903551132    0.862640974
  628 SOLV  HW2     1917    1.963176231    2.853970723    0.965123563
  629 SOLV  OW      1918    0.625037573    0.006119325    1.896305803
  629 SOLV  HW1     1919    0.683806380   -0.044680126    1.959293707
  629 SOLV  HW2     1920    0.531839212    0.008749530    1.932484600
  630 SOLV  OW      1921    1.848542828    2.253566566    3.076521996
  630 SOLV  HW1     1922    1.840326308    2.241159908    2.977624148
  630 SOLV  HW2     1923    1.841342038    2.350843158    3.098603607
  631 SOLV  OW      1924    3.105118799    3.022456586    2.665949287
  631 SOLV  HW1     1925    3.112525851    2.924776926    2.686100533
  631 SOLV  HW2     1926    3.143083887    3.075134184    2.742014557
  632 SOLV  OW      1927    2.367183099    2.025487615    0.681829102
  632 SOLV  HW1     1928    2.420515325    1.991573587    0.759337237
  632 SOLV  HW2     1929    2.422241765    2.019926877    0.598524965
  633 SOLV  OW      1930    1.147799820    1.775695670    1.986617692
  633 SOLV  HW1     1931    1.172355841    1.821705950    2.071951508
  633 SOLV  HW2     1932    1.116164145    1.843409274    1.920165686
  634 SOLV  OW      1933    2.220801219    2.922772096    0.761052615
  634 SOLV  HW1     1934    2.217764953    2.941222277    0.662806827
  634 SOLV  HW2     1935    2.270217551    2.996418376    0.807269943
  635 SOLV  OW      1936    0.462258385    2.212719431    0.683422762
  635 SOLV  HW1     1937    0.416394142    2.253325359    0.604369839
  635 SOLV  HW2     1938    0.422609794    2.122896461    0.702436880
  636 SOLV  OW      1939    1.707754725    0.920342795    1.049869258
  636 SOLV  HW1     1940    1.785592094    0.979541355    1.070816518
  636 SOLV  HW2     1941    1.683630449    0.929954430    0.953290197
  637 SOLV  OW      1942    0.313746192    2.272110055    2.642310510
  637 SOLV  HW1     1943    0.250690222    2.321008265    2.582019204
  637 SOLV  HW2     1944    0.287980511    2.175553535    2.646205125
  638 SOLV  OW      1945    1.926912103    1.195162938    2.723157677
  638 SOLV  HW1     1946    1.859494284    1.189031314    2.796775096
  638 SOLV  HW2     1947    1.999103079    1.259230409    2.749352022
  639 SOLV  OW      1948    0.529527228    2.743360537    1.312346971
  639 SOLV  HW1     1949    0.504439477    2.653675354    1.348803064
  639 SOLV  HW2     1950    0.605821136    2.780644382    1.365176870
  640 SOLV  OW      1951    1.086687518    1.069702858    2.715246631
  640 SOLV  HW1     1952    1.039359396    1.149287177    2.677453959
  640 SOLV  HW2     1953    1.184696419    1.077408143    2.696896972
  641 SOLV  OW      1954    1.397829276    0.475495863    1.111105162
  641 SOLV  HW1     1955    1.489525730    0.452554328    1.143780283
  641 SOLV  HW2     1956    1.358002250    0.396090794    1.065161455
  642 SOLV  OW      1957    3.194842304    3.096412354    0.859270074
  642 SOLV  HW1     1958    3.290729468    3.103717939    0.886738906
  642 SOLV  HW2     1959    3.185138281    3.023816519    0.791168299
  643 SOLV  OW      1960    0.338080931    2.392881921    0.085556392
  643 SOLV  HW1     1961    0.411883474    2.371240590    0.149484406
  643 SOLV  HW2     1962    0.373664174    2.392098632   -0.007905885
  644 SOLV  OW      1963    0.682996460    2.969032745    1.669174178
  644 SOLV  HW1     1964    0.692092185    2.901304141    1.742197692
  644 SOLV  HW2     1965    0.735012096    3.051027102    1.693122313
  645 SOLV  OW      1966    0.684732658    1.883818930    1.006660534
  645 SOLV  HW1     1967    0.727079523    1.804935078    1.051207865
  645 SOLV  HW2     1968    0.749800290    1.924908739    0.942799958
  646 SOLV  OW      1969    2.060011667    2.565949102    2.819328718
  646 SOLV  HW1     1970    1.994806755    2.542514240    2.747221374
  646 SOLV  HW2     1971    2.062208187    2.665220310    2.831276108
  647 SOLV  OW      1972    1.735729411    1.303642706    1.169520222
  647 SOLV  HW1     1973    1.728772271    1.328597717    1.266115049
  647 SOLV  HW2     1974    1.830994002    1.310999152    1.139986208
  648 SOLV  OW      1975    1.521853043    0.109753871    0.832332657
  648 SOLV  HW1     1976    1.521485245    0.030519946    0.771310697
  648 SOLV  HW2     1977    1.532564333    0.078944913    0.926873394
  649 SOLV  OW      1978    1.687638301    3.011033163    0.449047012
  649 SOLV  HW1     1979    1.777603571    3.014567046    0.492568318
  649 SOLV  HW2     1980    1.666833488    2.916693177    0.423173623
  650 SOLV  OW      1981    2.958260444    0.287795018    3.031959195
  650 SOLV  HW1     1982    2.980993330    0.298676905    2.935176246
  650 SOLV  HW2     1983    3.042512775    0.280665796    3.085370901
  651 SOLV  OW      1984    0.229887375    3.088132642    2.200505197
  651 SOLV  HW1     1985    0.252143913    3.000781512    2.157185293
  651 SOLV  HW2     1986    0.140248899    3.081672211    2.244384361
  652 SOLV  OW      1987    0.668251153    2.884393534    0.276509594
  652 SOLV  HW1     1988    0.580192992    2.918808869    0.243901288
  652 SOLV  HW2     1989    0.698019784    2.938369029    0.355264314
  653 SOLV  OW      1990    0.294003711    0.276990264    2.090185112
  653 SOLV  HW1     1991    0.229978489    0.282148456    2.166842596
  653 SOLV  HW2     1992    0.358879166    0.352896374    2.095801593
  654 SOLV  OW      1993    2.505973703    2.567915905    2.426936907
  654 SOLV  HW1     1994    2.406292076    2.561481461    2.431858074
  654 SOLV  HW2     1995    2.536557186    2.541869727    2.335349745
  655 SOLV  OW      1996    1.185195367    3.093119299    0.691306293
  655 SOLV  HW1     1997    1.124948360    3.038811777    0.632801876
  655 SOLV  HW2     1998    1.272788484    3.046009020    0.701787192
  656 SOLV  OW      1999    0.562227949    0.172243528    1.624797160
  656 SOLV  HW1     2000    0.581781890    0.141869754    1.718046393
  656 SOLV  HW2     2001    0.559973000    0.093054610    1.563753222
  657 SOLV  OW      2002    0.385798412    1.518676523    2.965130831
  657 SOLV  HW1     2003    0.308491950    1.519078636    3.028577285
  657 SOLV  HW2     2004    0.416402527    1.612564433    2.949310712
  658 SOLV  OW      2005    2.594407150    2.540857173    0.495353558
  658 SOLV  HW1     2006    2.537956675    2.582276391    0.566766651
  658 SOLV  HW2     2007    2.578322752    2.442171976    0.493222043
  659 SOLV  OW      2008    2.214989714    1.331234862    0.627371813
  659 SOLV  HW1     2009    2.155832481    1.254655428    0.652625351
  659 SOLV  HW2     2010    2.178739039    1.415726716    0.666725217
  660 SOLV  OW      2011    2.324776116    0.981507541    1.339192494
  660 SOLV  HW1     2012    2.305467500    0.890995518    1.301309866
  660 SOLV  HW2     2013    2.325216871    0.976413165    1.439073199
  661 SOLV  OW      2014    0.192689476    1.385412373    1.847034899
  661 SOLV  HW1     2015    0.164536185    1.477673666    1.873443258
  661 SOLV  HW2     2016    0.276122838    1.390479016    1.792122974
  662 SOLV  OW      2017    0.268629524    0.482291674    0.512793676
  662 SOLV  HW1     2018    0.254966714    0.398959111    0.566375704
  662 SOLV  HW2     2019    0.262544335    0.561952344    0.572953100
  663 SOLV  OW      2020    0.722457067    0.098003908    1.137112967
  663 SOLV  HW1     2021    0.682567962    0.019672047    1.089418015
  663 SOLV  HW2     2022    0.822098644    0.089460561    1.137669734
  664 SOLV  OW      2023    0.874482586    2.593523876    0.900355132
  664 SOLV  HW1     2024    0.954549772    2.653355281    0.896978634
  664 SOLV  HW2     2025    0.795177543    2.645737287    0.931762756
  665 SOLV  OW      2026    0.684948860    2.356588563    1.705739530
  665 SOLV  HW1     2027    0.766045102    2.319740981    1.660265966
  665 SOLV  HW2     2028    0.710978572    2.394901622    1.794377979
  666 SOLV  OW      2029    1.090241105    3.191287767    1.988553701
  666 SOLV  HW1     2030    1.096557266    3.270325408    2.049507232
  666 SOLV  HW2     2031    1.135869960    3.112938608    2.030761998
  667 SOLV  OW      2032    2.609449383    0.548675043    1.498781114
  667 SOLV  HW1     2033    2.603204482    0.575728213    1.594851242
  667 SOLV  HW2     2034    2.594731505    0.628692098    1.440617754
  668 SOLV  OW      2035    0.331912275    2.815663892    2.888366615
  668 SOLV  HW1     2036    0.407499671    2.791244440    2.949129113
  668 SOLV  HW2     2037    0.295868604    2.905253383    2.914373652
  669 SOLV  OW      2038    1.412338055    0.963680322    0.528795236
  669 SOLV  HW1     2039    1.355492148    0.973635233    0.610463987
  669 SOLV  HW2     2040    1.499386950    0.921264862    0.553771299
  670 SOLV  OW      2041    2.200456833    0.969432964    2.948254237
  670 SOLV  HW1     2042    2.181290168    0.999436842    3.041711030
  670 SOLV  HW2     2043    2.164551287    0.877053133    2.934895702
  671 SOLV  OW      2044    2.849149562    1.766193022    3.091723285
  671 SOLV  HW1     2045    2.939476839    1.737426193    3.123590213
  671 SOLV  HW2     2046    2.859358775    1.825973725    3.012199428
  672 SOLV  OW      2047    2.549101000    0.553232539    0.523304837
  672 SOLV  HW1     2048    2.509720106    0.643165492    0.504251007
  672 SOLV  HW2     2049    2.595443531    0.519144503    0.441499392
  673 SOLV  OW      2050    0.577608300    0.190571041    2.563653522
  673 SOLV  HW1     2051    0.597034009    0.218984046    2.657553047
  673 SOLV  HW2     2052    0.500042326    0.242921371    2.528374511
  674 SOLV  OW      2053    0.450096805    0.710907535    0.654469518
  674 SOLV  HW1     2054    0.360951544    0.745618009    0.683631243
  674 SOLV  HW2     2055    0.470613889    0.744772548    0.562631524
  675 SOLV  OW      2056    1.913622195    2.418050172    1.482634129
  675 SOLV  HW1     2057    2.002564420    2.436578121    1.440827834
  675 SOLV  HW2     2058    1.851718872    2.494478048    1.464506841
  676 SOLV  OW      2059    1.295898876    1.660311459    0.577801872
  676 SOLV  HW1     2060    1.393046784    1.674410804    0.596877414
  676 SOLV  HW2     2061    1.279541096    1.669661587    0.479591178
  677 SOLV  OW      2062    0.897391000    2.332380091    2.909964282
  677 SOLV  HW1     2063    0.989357732    2.319307126    2.872907786
  677 SOLV  HW2     2064    0.900522261    2.326427229    3.009747253
  678 SOLV  OW      2065    2.960678065    0.408388759    1.336752843
  678 SOLV  HW1     2066    2.937540003    0.341061308    1.406991321
  678 SOLV  HW2     2067    2.930081505    0.375265036    1.247485985
  679 SOLV  OW      2068    1.230147143    1.061207703    1.980748891
  679 SOLV  HW1     2069    1.248629857    1.071030079    1.882952266
  679 SOLV  HW2     2070    1.219039855    1.151723823    2.021806247
  680 SOLV  OW      2071    1.710222862    0.053701294    1.935094760
  680 SOLV  HW1     2072    1.758069245   -0.034024481    1.931018102
  680 SOLV  HW2     2073    1.775604979    0.128009339    1.920770399
  681 SOLV  OW      2074    1.561887623    0.135244901    0.197494151
  681 SOLV  HW1     2075    1.495557535    0.073304527    0.155493050
  681 SOLV  HW2     2076    1.529040534    0.229387112    0.189835486
  682 SOLV  OW      2077    1.558206962    1.376532133    2.237795993
  682 SOLV  HW1     2078    1.579035700    1.390739154    2.334574871
  682 SOLV  HW2     2079    1.616841701    1.304164849    2.201371746
  683 SOLV  OW      2080    2.588895264    2.193954943    1.852563130
  683 SOLV  HW1     2081    2.520105649    2.235936518    1.911787202
  683 SOLV  HW2     2082    2.654866670    2.263367920    1.823727780
  684 SOLV  OW      2083    1.513863967    1.753682510    2.424399521
  684 SOLV  HW1     2084    1.608963474    1.782901088    2.414168058
  684 SOLV  HW2     2085    1.470881527    1.748003875    2.334274148
  685 SOLV  OW      2086    0.956310059    1.092717759    0.471882248
  685 SOLV  HW1     2087    0.921881578    1.067823010    0.381346523
  685 SOLV  HW2     2088    0.981998344    1.009888278    0.521692587
  686 SOLV  OW      2089    1.085321995    0.492459435    0.107259422
  686 SOLV  HW1     2090    1.130559222    0.405533896    0.127245882
  686 SOLV  HW2     2091    1.053257924    0.533710310    0.192535947
  687 SOLV  OW      2092    2.703221710    0.929999623    2.724917769
  687 SOLV  HW1     2093    2.739956434    0.839757516    2.702394363
  687 SOLV  HW2     2094    2.706205142    0.943400049    2.823972653
  688 SOLV  OW      2095    1.769700550    2.422393438    2.355590716
  688 SOLV  HW1     2096    1.835153304    2.497892003    2.359829907
  688 SOLV  HW2     2097    1.814739656    2.337639646    2.383703361
  689 SOLV  OW      2098    2.035758663    2.495199276    2.467433999
  689 SOLV  HW1     2099    2.087950101    2.439216735    2.403060403
  689 SOLV  HW2     2100    2.096962677    2.560562086    2.511971173
  690 SOLV  OW      2101    2.547058690    2.782854056    1.312235078
  690 SOLV  HW1     2102    2.473217856    2.801476905    1.377063843
  690 SOLV  HW2     2103    2.635247151    2.794580744    1.357921562
  691 SOLV  OW      2104    1.749841302    2.244558386    2.800800690
  691 SOLV  HW1     2105    1.764034332    2.333516816    2.757361032
  691 SOLV  HW2     2106    1.779543186    2.172030585    2.738675495
  692 SOLV  OW      2107    0.473921975    1.242287627    2.460063476
  692 SOLV  HW1     2108    0.432050266    1.254905643    2.550004748
  692 SOLV  HW2     2109    0.403705897    1.249917312    2.389259018
  693 SOLV  OW      2110    1.071344927    3.118722984    2.904875330
  693 SOLV  HW1     2111    1.050020681    3.021282092    2.897633191
  693 SOLV  HW2     2112    1.112279280    3.150320699    2.819272607
  694 SOLV  OW      2113    1.322659238    0.534661935    1.543478798
  694 SOLV  HW1     2114    1.261426263    0.457429381    1.560446562
  694 SOLV  HW2     2115    1.284953898    0.617010903    1.585895821
  695 SOLV  OW      2116    2.832238988    3.083136689    2.727334825
  695 SOLV  HW1     2117    2.837564630    3.172793949    2.771323510
  695 SOLV  HW2     2118    2.923437983    3.042235952    2.723911982
  696 SOLV  OW      2119    1.623005663    0.687405960    2.663452152
  696 SOLV  HW1     2120    1.667568539    0.598954711    2.677267685
  696 SOLV  HW2     2121    1.678030809    0.759400150    2.705776573
  697 SOLV  OW      2122    2.505292572    1.062603072    2.139886611
  697 SOLV  HW1     2123    2.557039176    1.038095690    2.221885055
  697 SOLV  HW2     2124    2.514258721    0.989849370    2.071853053
  698 SOLV  OW      2125    1.676985099    2.600924617    1.421501409
  698 SOLV  HW1     2126    1.655063518    2.676645427    1.483044773
  698 SOLV  HW2     2127    1.629890041    2.518250711    1.452305770
  699 SOLV  OW      2128    2.804203483    1.410169316    3.111145389
  699 SOLV  HW1     2129    2.865414989    1.481229906    3.145863373
  699 SOLV  HW2     2130    2.734622766    1.389591394    3.179969879
  700 SOLV  OW      2131    0.100308538    0.698247398    1.238804344
  700 SOLV  HW1     2132    0.163670214    0.660721937    1.171132838
  700 SOLV  HW2     2133    0.084148468    0.630428355    1.310510265
  701 SOLV  OW      2134    1.444479143    3.154629064    1.943214301
  701 SOLV  HW1     2135    1.459584780    3.069480816    1.892994993
  701 SOLV  HW2     2136    1.530541110    3.205129444    1.949801550
  702 SOLV  OW      2137    1.553089117    1.420261430    2.850462682
  702 SOLV  HW1     2138    1.551493317    1.479450952    2.769862605
  702 SOLV  HW2     2139    1.460961783    1.385599556    2.868165370
  703 SOLV  OW      2140    2.790971996    1.388464996    0.504302932
  703 SOLV  HW1     2141    2.772790990    1.309090839    0.562366316
  703 SOLV  HW2     2142    2.746666605    1.375670264    0.415559732
  704 SOLV  OW      2143    3.129962547    1.695353104    0.684962926
  704 SOLV  HW1     2144    3.152945736    1.783768531    0.725661534
  704 SOLV  HW2     2145    3.214029624    1.644927258    0.665169089
  705 SOLV  OW      2146    1.444205790    1.064498511    0.919881526
  705 SOLV  HW1     2147    1.426178600    1.008276293    1.000604871
  705 SOLV  HW2     2148    1.357734300    1.086922275    0.874916114
  706 SOLV  OW      2149    1.612199328    0.813710247    1.522143802
  706 SOLV  HW1     2150    1.520189797    0.774692908    1.525837068
  706 SOLV  HW2     2151    1.618646320    0.876567678    1.444625487
  707 SOLV  OW      2152    3.047096973    0.778920336    2.674938997
  707 SOLV  HW1     2153    3.093277943    0.867335192    2.667732474
  707 SOLV  HW2     2154    3.101068031    0.717761309    2.732805082
  708 SOLV  OW      2155    0.758525806    2.794832801    1.481302935
  708 SOLV  HW1     2156    0.724456403    2.706887593    1.514578164
  708 SOLV  HW2     2157    0.727532318    2.867792821    1.542282372
  709 SOLV  OW      2158    2.470479696    1.787726919    1.313038833
  709 SOLV  HW1     2159    2.425391450    1.763586174    1.398981783
  709 SOLV  HW2     2160    2.403867084    1.829044372    1.250929757
  710 SOLV  OW      2161    0.331196458    3.032179531    2.635093338
  710 SOLV  HW1     2162    0.382631403    3.085407835    2.702347237
  710 SOLV  HW2     2163    0.233194875    3.043976616    2.651164677
  711 SOLV  OW      2164    0.902822375    1.813038014    2.901324903
  711 SOLV  HW1     2165    0.862371251    1.725090371    2.926448985
  711 SOLV  HW2     2166    0.964271006    1.843454304    2.974134371
  712 SOLV  OW      2167    0.463860080    1.780306485    2.970290373
  712 SOLV  HW1     2168    0.539775662    1.845354969    2.973039826
  712 SOLV  HW2     2169    0.378519050    1.827773514    2.991872622
  713 SOLV  OW      2170    0.530036996    3.162218570    2.442191475
  713 SOLV  HW1     2171    0.515449467    3.245460938    2.495667757
  713 SOLV  HW2     2172    0.456664423    3.097020272    2.461357940
  714 SOLV  OW      2173    3.154871759    0.527328938    2.385581557
  714 SOLV  HW1     2174    3.084321066    0.594648099    2.363385894
  714 SOLV  HW2     2175    3.114697890    0.435743352    2.385612150
  715 SOLV  OW      2176    0.487094631    0.121563675    1.248594617
  715 SOLV  HW1     2177    0.490503246    0.086306474    1.342121213
  715 SOLV  HW2     2178    0.577331127    0.112799896    1.206376989
  716 SOLV  OW      2179    0.759199318    1.970319567    2.702059840
  716 SOLV  HW1     2180    0.781643448    1.922659971    2.787070448
  716 SOLV  HW2     2181    0.747632273    1.903563661    2.628495395
  717 SOLV  OW      2182    1.155504557    0.203817708    0.542581692
  717 SOLV  HW1     2183    1.072829248    0.213967155    0.597934147
  717 SOLV  HW2     2184    1.173340218    0.106678068    0.526842142
  718 SOLV  OW      2185    0.309635535    0.812221939    0.008050606
  718 SOLV  HW1     2186    0.225401993    0.808725109    0.061852815
  718 SOLV  HW2     2187    0.300888121    0.752202124   -0.071468125
  719 SOLV  OW      2188    2.601874064    1.222677965    0.344099441
  719 SOLV  HW1     2189    2.594261915    1.135368930    0.295920565
  719 SOLV  HW2     2190    2.513020397    1.247160234    0.382926293
  720 SOLV  OW      2191    1.752380575    2.294908005    1.101131551
  720 SOLV  HW1     2192    1.737603873    2.391820386    1.120917207
  720 SOLV  HW2     2193    1.842907490    2.282638977    1.060435435
  721 SOLV  OW      2194    2.099559678    1.794245623    3.130145028
  721 SOLV  HW1     2195    2.141001964    1.807643060    3.040116683
  721 SOLV  HW2     2196    2.093416241    1.882168433    3.177408504
  722 SOLV  OW      2197    2.460370011    0.199016591    1.059334762
  722 SOLV  HW1     2198    2.373432978    0.166297851    1.022276478
  722 SOLV  HW2     2199    2.443605611    0.276853752    1.119850402
  723 SOLV  OW      2200    2.000155146    1.361660011    1.178182232
  723 SOLV  HW1     2201    2.083866288    1.323886906    1.138587306
  723 SOLV  HW2     2202    2.022053113    1.408866621    1.263587530
  724 SOLV  OW      2203    1.927283252    1.543669170    3.101909389
  724 SOLV  HW1     2204    1.847536000    1.563627365    3.044967033
  724 SOLV  HW2     2205    1.970021450    1.629405461    3.130598711
  725 SOLV  OW      2206    1.655572128    1.538644665    1.907312385
  725 SOLV  HW1     2207    1.642892798    1.636640948    1.891886794
  725 SOLV  HW2     2208    1.566635234    1.495553504    1.922653556
  726 SOLV  OW      2209    1.547334799    1.318097393    0.815262460
  726 SOLV  HW1     2210    1.461791417    1.369864471    0.817440182
  726 SOLV  HW2     2211    1.533898115    1.229656618    0.859982617
  727 SOLV  OW      2212    3.162114520    3.004553871    1.114948874
  727 SOLV  HW1     2213    3.195098191    3.055691619    1.035592778
  727 SOLV  HW2     2214    3.165100798    3.063155789    1.195925659
  728 SOLV  OW      2215    1.083227575    0.948670880    2.346060761
  728 SOLV  HW1     2216    1.021042793    1.026880940    2.341825780
  728 SOLV  HW2     2217    1.177510477    0.981384246    2.352567800
  729 SOLV  OW      2218    1.307040158    2.147693051    0.534116310
  729 SOLV  HW1     2219    1.327986680    2.094501829    0.452054639
  729 SOLV  HW2     2220    1.210517542    2.136101858    0.557590963
  730 SOLV  OW      2221    2.028286121    2.818264362    2.890121317
  730 SOLV  HW1     2222    1.935136317    2.853127973    2.879653587
  730 SOLV  HW2     2223    2.093553746    2.892462587    2.874735974
  731 SOLV  OW      2224    1.784684088    2.525903902    0.361104375
  731 SOLV  HW1     2225    1.773168176    2.466035815    0.281826464
  731 SOLV  HW2     2226    1.748156663    2.480763739    0.442528016
  732 SOLV  OW      2227    0.565213011    2.116038130    0.416911694
  732 SOLV  HW1     2228    0.560254653    2.139817160    0.513925703
  732 SOLV  HW2     2229    0.641689022    2.053382022    0.401832497
  733 SOLV  OW      2230    1.555759710    3.129056584    2.313694878
  733 SOLV  HW1     2231    1.521361416    3.158151168    2.402982856
  733 SOLV  HW2     2232    1.562835146    3.029318516    2.311606962
  734 SOLV  OW      2233    1.697361919    2.258907187    0.272369242
  734 SOLV  HW1     2234    1.641800523    2.318559737    0.214435847
  734 SOLV  HW2     2235    1.637847801    2.208104779    0.334650467
  735 SOLV  OW      2236    1.198899615    0.651339976    1.805575219
  735 SOLV  HW1     2237    1.285642747    0.698634858    1.790063209
  735 SOLV  HW2     2238    1.206071104    0.594658146    1.887657642
  736 SOLV  OW      2239    0.629081893    0.739751206    2.874719109
  736 SOLV  HW1     2240    0.709426351    0.681329312    2.886286114
  736 SOLV  HW2     2241    0.651436975    0.833088630    2.902833567
  737 SOLV  OW      2242    0.304609996    0.235117686    0.884676680
  737 SOLV  HW1     2243    0.307023503    0.214371980    0.982481967
  737 SOLV  HW2     2244    0.363926167    0.171275715    0.835606934
  738 SOLV  OW      2245    0.750455283    1.608924995    3.066838370
  738 SOLV  HW1     2246    0.786389705    1.665621745    3.140974789
  738 SOLV  HW2     2247    0.662154562    1.645167462    3.036980904
  739 SOLV  OW      2248    2.243118386    1.770098840    2.893343258
  739 SOLV  HW1     2249    2.308925668    1.766751597    2.968577085
  739 SOLV  HW2     2250    2.288122592    1.805288755    2.811257042
  740 SOLV  OW      2251    2.697238564    1.987716022    1.249529959
  740 SOLV  HW1     2252    2.708802999    1.997819894    1.150705843
  740 SOLV  HW2     2253    2.635145143    1.911569601    1.268191518
  741 SOLV  OW      2254    2.697831773    0.029111819    0.027545669
  741 SOLV  HW1     2255    2.685835630    0.128268961    0.032659836
  741 SOLV  HW2     2256    2.689776412   -0.000553100   -0.067623879
  742 SOLV  OW      2257    2.385265128    3.144166499    1.806916661
  742 SOLV  HW1     2258    2.396887587    3.131248975    1.708427047
  742 SOLV  HW2     2259    2.415711045    3.061994147    1.855113525
  743 SOLV  OW      2260    2.946820683    2.999963498    1.422922732
  743 SOLV  HW1     2261    2.877151331    3.071610519    1.426824722
  743 SOLV  HW2     2262    3.005531709    3.006159567    1.503650031
  744 SOLV  OW      2263    1.818090057    0.212638001    0.250260603
  744 SOLV  HW1     2264    1.720734594    0.203739745    0.229210202
  744 SOLV  HW2     2265    1.852415434    0.298963599    0.213247068
  745 SOLV  OW      2266    1.618977072    2.060627947    2.104347425
  745 SOLV  HW1     2267    1.603056094    1.962023007    2.099299190
  745 SOLV  HW2     2268    1.599357035    2.092843478    2.196971079
  746 SOLV  OW      2269    0.412793345    1.162676523    2.740886194
  746 SOLV  HW1     2270    0.425588595    1.073199124    2.698085201
  746 SOLV  HW2     2271    0.317638742    1.172326135    2.770113955
  747 SOLV  OW      2272    2.412734270    0.222661265    1.784520380
  747 SOLV  HW1     2273    2.416574493    0.124908949    1.763781131
  747 SOLV  HW2     2274    2.334477442    0.263610517    1.737622937
  748 SOLV  OW      2275    2.532508254    0.061223858    1.328138086
  748 SOLV  HW1     2276    2.589069727    0.140193705    1.351936781
  748 SOLV  HW2     2277    2.456829210    0.090806900    1.269834007
  749 SOLV  OW      2278    1.448414834    2.657609869    2.770031475
  749 SOLV  HW1     2279    1.371152486    2.639950873    2.709033022
  749 SOLV  HW2     2280    1.521652274    2.702564816    2.718870937
  750 SOLV  OW      2281    1.552801196    2.735234857    0.106459471
  750 SOLV  HW1     2282    1.471033954    2.778102408    0.068007850
  750 SOLV  HW2     2283    1.627822069    2.741561554    0.040626661
  751 SOLV  OW      2284    1.312299407    0.268821380    2.125792552
  751 SOLV  HW1     2285    1.223748284    0.238451327    2.160985547
  751 SOLV  HW2     2286    1.385395725    0.217377806    2.170654476
  752 SOLV  OW      2287    0.934322936    2.746634929    0.207909837
  752 SOLV  HW1     2288    0.866032898    2.791514621    0.265566638
  752 SOLV  HW2     2289    0.995087351    2.815567347    0.168438419
  753 SOLV  OW      2290    2.122144388    2.222719249    1.784474673
  753 SOLV  HW1     2291    2.082982188    2.201762112    1.874079347
  753 SOLV  HW2     2292    2.188855001    2.152348939    1.759988321
  754 SOLV  OW      2293    0.705934869    2.071669974    0.678620697
  754 SOLV  HW1     2294    0.771876496    2.054463135    0.751817247
  754 SOLV  HW2     2295    0.640726905    2.141467419    0.708256763
  755 SOLV  OW      2296    1.027078844    1.469977441    0.202846498
  755 SOLV  HW1     2297    0.956973683    1.422772707    0.149377250
  755 SOLV  HW2     2298    1.076368811    1.403606910    0.259126748
  756 SOLV  OW      2299    1.416925505    1.414010758    1.901695205
  756 SOLV  HW1     2300    1.388392984    1.378940483    1.812487573
  756 SOLV  HW2     2301    1.361718628    1.371475193    1.973423040
  757 SOLV  OW      2302    2.206567192    0.301319116    0.310126422
  757 SOLV  HW1     2303    2.154382550    0.235073453    0.256366588
  757 SOLV  HW2     2304    2.304048585    0.290836910    0.290395857
  758 SOLV  OW      2305    2.687938776    1.405407307    2.860281401
  758 SOLV  HW1     2306    2.741666000    1.367363204    2.785005821
  758 SOLV  HW2     2307    2.739368742    1.396761363    2.945607532
  759 SOLV  OW      2308    2.561190422    1.730888136    1.802070266
  759 SOLV  HW1     2309    2.660436593    1.734331635    1.790223224
  759 SOLV  HW2     2310    2.533160563    1.636798722    1.821136320
  760 SOLV  OW      2311    2.838190381    2.047436722    1.826912258
  760 SOLV  HW1     2312    2.764460616    2.102837639    1.788224181
  760 SOLV  HW2     2313    2.866802605    2.086489013    1.914423690
  761 SOLV  OW      2314    1.497216961    1.589219822    2.645529052
  761 SOLV  HW1     2315    1.398779764    1.590253767    2.627896291
  761 SOLV  HW2     2316    1.543034953    1.651779660    2.582371777
  762 SOLV  OW      2317    2.756920137    2.809128686    0.846359143
  762 SOLV  HW1     2318    2.788202646    2.895419665    0.886073129
  762 SOLV  HW2     2319    2.717199585    2.751893920    0.918110645
  763 SOLV  OW      2320    0.886890124    1.945704237    0.835825495
  763 SOLV  HW1     2321    0.974078953    1.994614959    0.838586274
  763 SOLV  HW2     2322    0.903156048    1.849924910    0.812087075
  764 SOLV  OW      2323    0.387074990    2.421414649    1.924200910
  764 SOLV  HW1     2324    0.288757559    2.418105617    1.906226609
  764 SOLV  HW2     2325    0.422075478    2.512272970    1.901351995
  765 SOLV  OW      2326    2.615238107    3.123758833    2.979618137
  765 SOLV  HW1     2327    2.670188737    3.193667470    2.933842472
  765 SOLV  HW2     2328    2.655861148    3.033762985    2.963721434
  766 SOLV  OW      2329    0.447646337    0.561305466    2.803562307
  766 SOLV  HW1     2330    0.523071714    0.619500281    2.834001474
  766 SOLV  HW2     2331    0.435760797    0.571144770    2.704749685
  767 SOLV  OW      2332    1.566704241    2.042100627    1.545215741
  767 SOLV  HW1     2333    1.640487481    1.976661995    1.561825275
  767 SOLV  HW2     2334    1.577396098    2.081945237    1.454110871
  768 SOLV  OW      2335    0.528637839    2.659277270    1.860477563
  768 SOLV  HW1     2336    0.609025632    2.703379424    1.900412663
  768 SOLV  HW2     2337    0.548292900    2.633600596    1.765839534
  769 SOLV  OW      2338    0.051495046    1.996409316    0.678288952
  769 SOLV  HW1     2339    0.004534274    2.025444918    0.761678095
  769 SOLV  HW2     2340    0.019477984    2.051423229    0.601149937
  770 SOLV  OW      2341    2.732663674    0.869809680    0.387004940
  770 SOLV  HW1     2342    2.636892724    0.880452364    0.360264698
  770 SOLV  HW2     2343    2.778428652    0.808022168    0.323065809
  771 SOLV  OW      2344    0.823661654    0.424763517    0.582596733
  771 SOLV  HW1     2345    0.735022263    0.464221596    0.606843220
  771 SOLV  HW2     2346    0.838736913    0.434634922    0.484224394
  772 SOLV  OW      2347    0.496810005    0.758834786    0.190835671
  772 SOLV  HW1     2348    0.507743707    0.803718886    0.279536336
  772 SOLV  HW2     2349    0.453368574    0.822036951    0.126646605
  773 SOLV  OW      2350    1.072988050    3.077455439    1.734380574
  773 SOLV  HW1     2351    1.073894638    3.115023389    1.827061422
  773 SOLV  HW2     2352    0.997068848    3.117405927    1.682979508
  774 SOLV  OW      2353    0.448151186    1.097072958    1.907142664
  774 SOLV  HW1     2354    0.522577658    1.102891879    1.973690859
  774 SOLV  HW2     2355    0.465771232    1.160465344    1.831825421
  775 SOLV  OW      2356    2.524390651    2.112428229    2.214717624
  775 SOLV  HW1     2357    2.506375165    2.057701783    2.296454035
  775 SOLV  HW2     2358    2.534561662    2.051958651    2.135721909
  776 SOLV  OW      2359    0.265921657    2.114418196    1.405562463
  776 SOLV  HW1     2360    0.365631580    2.114568472    1.397820129
  776 SOLV  HW2     2361    0.225745930    2.087673299    1.317969449
  777 SOLV  OW      2362    1.023401021    2.155134905    0.635143029
  777 SOLV  HW1     2363    1.011667339    2.254285739    0.629367764
  777 SOLV  HW2     2364    1.065263545    2.131594729    0.722865567
  778 SOLV  OW      2365    2.991673992    0.017518176    2.475345567
  778 SOLV  HW1     2366    3.032821252   -0.029267034    2.553565702
  778 SOLV  HW2     2367    2.913935981    0.072248940    2.506387644
  779 SOLV  OW      2368    2.248839490    1.234594903    1.168018802
  779 SOLV  HW1     2369    2.334239811    1.274972988    1.135182911
  779 SOLV  HW2     2370    2.269069579    1.151667789    1.220130807
  780 SOLV  OW      2371    2.636324273    1.594163017    0.171508928
  780 SOLV  HW1     2372    2.707896340    1.579621816    0.239830365
  780 SOLV  HW2     2373    2.619913898    1.508950588    0.121795862
  781 SOLV  OW      2374    1.921289393    0.728392214    0.374135737
  781 SOLV  HW1     2375    1.911304406    0.706245089    0.471149586
  781 SOLV  HW2     2376    1.834249825    0.713051757    0.327331169
  782 SOLV  OW      2377    2.362987320    0.288110420    2.602388415
  782 SOLV  HW1     2378    2.303793091    0.348978755    2.549540277
  782 SOLV  HW2     2379    2.374910670    0.325005921    2.694574995
  783 SOLV  OW      2380    0.158480678    0.974829804    0.872580496
  783 SOLV  HW1     2381    0.247463874    1.018266952    0.886626858
  783 SOLV  HW2     2382    0.102536656    1.032111078    0.812654443
  784 SOLV  OW      2383    0.839868035    0.516925051    2.717164206
  784 SOLV  HW1     2384    0.897112784    0.587838785    2.675980738
  784 SOLV  HW2     2385    0.882474957    0.484629316    2.801682830
  785 SOLV  OW      2386    0.153512109    1.540344595    0.644163796
  785 SOLV  HW1     2387    0.172260133    1.502758006    0.553410822
  785 SOLV  HW2     2388    0.239478464    1.567778968    0.687262829
  786 SOLV  OW      2389    1.885383473    2.691640103    2.171456449
  786 SOLV  HW1     2390    1.912325392    2.787784167    2.165735084
  786 SOLV  HW2     2391    1.785814459    2.684525788    2.165325432
  787 SOLV  OW      2392    2.271416385    1.391389060    2.277375152
  787 SOLV  HW1     2393    2.313910134    1.396997365    2.367735765
  787 SOLV  HW2     2394    2.174881060    1.416582292    2.284340178
  788 SOLV  OW      2395    2.693320335    3.022350039    0.186306300
  788 SOLV  HW1     2396    2.683383247    3.109004262    0.137373407
  788 SOLV  HW2     2397    2.610235105    2.967882413    0.174809346
  789 SOLV  OW      2398    0.944671638    1.492521755    2.263966524
  789 SOLV  HW1     2399    0.962509972    1.576954380    2.314510869
  789 SOLV  HW2     2400    0.848594091    1.466922592    2.274715717
  790 SOLV  OW      2401    0.784960873    1.439731678    2.613696658
  790 SOLV  HW1     2402    0.792665363    1.535756974    2.586825923
  790 SOLV  HW2     2403    0.712578014    1.429963898    2.682016879
  791 SOLV  OW      2404    1.751977003    0.434367110    0.934311553
  791 SOLV  HW1     2405    1.733089487    0.483735274    1.019211489
  791 SOLV  HW2     2406    1.716449024    0.486609995    0.856785175
  792 SOLV  OW      2407    3.139357046    2.177837579    0.174114929
  792 SOLV  HW1     2408    3.212405863    2.232567265    0.214986635
  792 SOLV  HW2     2409    3.128767538    2.202952495    0.077891514
  793 SOLV  OW      2410    1.617218341    1.797840942    0.860549700
  793 SOLV  HW1     2411    1.629671384    1.896726011    0.868844770
  793 SOLV  HW2     2412    1.701905547    1.751319353    0.886354937
  794 SOLV  OW      2413    0.560632596    1.394260555    2.774206430
  794 SOLV  HW1     2414    0.516191381    1.306456755    2.756391042
  794 SOLV  HW2     2415    0.500422344    1.451354694    2.830034786
  795 SOLV  OW      2416    2.209253073    1.123475530    2.174629480
  795 SOLV  HW1     2417    2.131379056    1.113978749    2.236656187
  795 SOLV  HW2     2418    2.289787054    1.152319008    2.226438205
  796 SOLV  OW      2419    1.881771105    2.240548796    1.682504484
  796 SOLV  HW1     2420    1.878174716    2.313699277    1.614399368
  796 SOLV  HW2     2421    1.971004208    2.241431372    1.727657973
  797 SOLV  OW      2422    1.353732583    0.805916307    2.775793974
  797 SOLV  HW1     2423    1.419233645    0.872475168    2.811588855
  797 SOLV  HW2     2424    1.351132578    0.812077452    2.676009221
  798 SOLV  OW      2425    1.805450215    3.121842497    1.311258998
  798 SOLV  HW1     2426    1.768605765    3.200493595    1.261676381
  798 SOLV  HW2     2427    1.782233743    3.129726993    1.408215941
  799 SOLV  OW      2428    0.847923500    0.002475649    1.640639699
  799 SOLV  HW1     2429    0.809372419    0.030851034    1.552828081
  799 SOLV  HW2     2430    0.807812028    0.057426989    1.713945306
  800 SOLV  OW      2431    2.274283791    2.424489638    2.328627179
  800 SOLV  HW1     2432    2.266474162    2.346155248    2.266946003
  800 SOLV  HW2     2433    2.274301463    2.509058239    2.275242117
  801 SOLV  OW      2434    0.908241383    1.528502577    1.304243204
  801 SOLV  HW1     2435    0.963544647    1.591866555    1.358358161
  801 SOLV  HW2     2436    0.884069430    1.449221026    1.360207311
  802 SOLV  OW      2437    2.540389576    1.233561090    1.156240526
  802 SOLV  HW1     2438    2.537915085    1.326748777    1.192438799
  802 SOLV  HW2     2439    2.634247803    1.199174761    1.159165571
  803 SOLV  OW      2440    1.702747197    1.406795486    1.637027715
  803 SOLV  HW1     2441    1.696559624    1.387167969    1.734898168
  803 SOLV  HW2     2442    1.786508704    1.458238846    1.618598683
  804 SOLV  OW      2443    0.350735571    2.369222691    0.456073475
  804 SOLV  HW1     2444    0.414659273    2.422198817    0.400313087
  804 SOLV  HW2     2445    0.304220684    2.430108615    0.520347372
  805 SOLV  OW      2446    2.445500291    2.884634796    3.092342920
  805 SOLV  HW1     2447    2.473473245    2.874613844    3.187835898
  805 SOLV  HW2     2448    2.526701343    2.889193861    3.034142472
  806 SOLV  OW      2449    2.451434007    0.622123898    0.991094835
  806 SOLV  HW1     2450    2.550497676    0.621511681    1.004799404
  806 SOLV  HW2     2451    2.426282940    0.549989722    0.926551177
  807 SOLV  OW      2452    2.128835705    0.842423432    0.264319675
  807 SOLV  HW1     2453    2.177464734    0.864889062    0.348775339
  807 SOLV  HW2     2454    2.050471498    0.784016612    0.285531039
  808 SOLV  OW      2455    1.083524777    1.829603634    3.100776361
  808 SOLV  HW1     2456    1.143043085    1.750654487    3.115776006
  808 SOLV  HW2     2457    1.138668128    1.913006344    3.098894540
  809 SOLV  OW      2458    0.169368241    2.787857234    1.928050454
  809 SOLV  HW1     2459    0.242561454    2.796567781    1.995642061
  809 SOLV  HW2     2460    0.187201786    2.708654124    1.869650107
  810 SOLV  OW      2461    1.316903210    1.261014007    2.178766303
  810 SOLV  HW1     2462    1.259857554    1.298002693    2.252113198
  810 SOLV  HW2     2463    1.404082261    1.309969079    2.176459275
  811 SOLV  OW      2464    1.995748583    1.096594067    1.660108203
  811 SOLV  HW1     2465    1.941208038    1.105103107    1.743503061
  811 SOLV  HW2     2466    1.938530414    1.060598688    1.586405437
  812 SOLV  OW      2467    1.478300288    2.849217108    2.299956322
  812 SOLV  HW1     2468    1.410616374    2.781369984    2.328551936
  812 SOLV  HW2     2469    1.538688680    2.809055210    2.231091744
  813 SOLV  OW      2470    1.491102267    2.484167323    0.803617073
  813 SOLV  HW1     2471    1.494952203    2.492721549    0.903187489
  813 SOLV  HW2     2472    1.472877096    2.573797106    0.763162775
  814 SOLV  OW      2473    1.804457830    2.971489783    2.865971422
  814 SOLV  HW1     2474    1.758150023    2.999459108    2.950084445
  814 SOLV  HW2     2475    1.755757838    3.008985009    2.787078276
  815 SOLV  OW      2476    1.947552467    0.231534167    1.664981515
  815 SOLV  HW1     2477    2.045614281    0.244833806    1.650528563
  815 SOLV  HW2     2478    1.897121968    0.306773988    1.622583556
  816 SOLV  OW      2479    1.865155133    2.846650417    2.484073042
  816 SOLV  HW1     2480    1.951730610    2.832424376    2.532078990
  816 SOLV  HW2     2481    1.881921064    2.897187413    2.399414552
  817 SOLV  OW      2482    2.346341888    1.912284170    0.374230189
  817 SOLV  HW1     2483    2.399071348    1.989707648    0.339197500
  817 SOLV  HW2     2484    2.250338618    1.938774281    0.383377178
  818 SOLV  OW      2485    2.327009792    2.733520219    1.079092720
  818 SOLV  HW1     2486    2.329463078    2.829377623    1.050680910
  818 SOLV  HW2     2487    2.389927388    2.719832600    1.155616278
  819 SOLV  OW      2488    0.697274295    3.076873162    0.604239170
  819 SOLV  HW1     2489    0.716006694    3.161911082    0.555050790
  819 SOLV  HW2     2490    0.781496063    3.023463349    0.611715101
  820 SOLV  OW      2491    1.187056302    1.939766304    0.234788448
  820 SOLV  HW1     2492    1.161376673    1.854456617    0.280231791
  820 SOLV  HW2     2493    1.279461614    1.965889508    0.262735099
  821 SOLV  OW      2494    2.008301499    1.756143200    2.575211587
  821 SOLV  HW1     2495    2.093534230    1.704071019    2.580298031
  821 SOLV  HW2     2496    1.970651143    1.767481668    2.667167547
  822 SOLV  OW      2497    1.878647115    2.980765328    1.648238969
  822 SOLV  HW1     2498    1.966653245    3.005707807    1.688651604
  822 SOLV  HW2     2499    1.832925680    3.063087184    1.614578833
  823 SOLV  OW      2500    1.602972061    1.067651035    2.257244614
  823 SOLV  HW1     2501    1.680559041    1.010652316    2.284296242
  823 SOLV  HW2     2502    1.579382959    1.048736779    2.161923328
  824 SOLV  OW      2503    2.215627017    0.508325295    3.091171331
  824 SOLV  HW1     2504    2.235216565    0.574161935    3.163859861
  824 SOLV  HW2     2505    2.248985516    0.417990095    3.118162498
  825 SOLV  OW      2506    2.263935108    0.433568974    0.842853315
  825 SOLV  HW1     2507    2.287536615    0.420145396    0.746600148
  825 SOLV  HW2     2508    2.244507441    0.345006938    0.885056563
  826 SOLV  OW      2509    1.500823929    0.999650016    2.013938175
  826 SOLV  HW1     2510    1.405719760    1.027851542    2.026666854
  826 SOLV  HW2     2511    1.525687561    1.008885043    1.917508825
  827 SOLV  OW      2512    2.851851788    2.564142928    2.110538468
  827 SOLV  HW1     2513    2.836928015    2.661274285    2.129100271
  827 SOLV  HW2     2514    2.858087878    2.549669420    2.011779810
  828 SOLV  OW      2515    2.820404272    2.693707480    2.510535160
  828 SOLV  HW1     2516    2.830063460    2.601865534    2.548903107
  828 SOLV  HW2     2517    2.844249840    2.691916855    2.413424663
  829 SOLV  OW      2518    0.916991186    1.215683033    2.544267010
  829 SOLV  HW1     2519    0.856480439    1.294886083    2.552454639
  829 SOLV  HW2     2520    0.909154045    1.177130909    2.452321295
  830 SOLV  OW      2521    1.798536592    1.980069749    1.895921389
  830 SOLV  HW1     2522    1.739719501    1.900105592    1.908098689
  830 SOLV  HW2     2523    1.752988809    2.046150861    1.836250369
  831 SOLV  OW      2524    0.328403198    1.000233239    0.345799225
  831 SOLV  HW1     2525    0.324178845    1.015749122    0.247107833
  831 SOLV  HW2     2526    0.252859275    0.940862967    0.373492401
  832 SOLV  OW      2527    2.370360456    2.169511396    3.147937592
  832 SOLV  HW1     2528    2.274993303    2.142849843    3.133923130
  832 SOLV  HW2     2529    2.424864466    2.140956421    3.069096239
  833 SOLV  OW      2530    1.286356411    2.815585197    1.404524870
  833 SOLV  HW1     2531    1.198800436    2.850926500    1.437496211
  833 SOLV  HW2     2532    1.356682929    2.885945023    1.414818070
  834 SOLV  OW      2533    2.583479902    3.055817505    2.625126237
  834 SOLV  HW1     2534    2.677297459    3.062432816    2.659109813
  834 SOLV  HW2     2535    2.581234700    2.996113733    2.544934211
  835 SOLV  OW      2536    2.917888907    2.953526169    2.375637712
  835 SOLV  HW1     2537    2.952328451    2.896911068    2.450531195
  835 SOLV  HW2     2538    2.928352635    3.050107569    2.399362932
  836 SOLV  OW      2539    0.427190232    2.395075244    3.022054253
  836 SOLV  HW1     2540    0.461854151    2.488108094    3.034099327
  836 SOLV  HW2     2541    0.438154476    2.367541468    2.926537761
  837 SOLV  OW      2542    0.475841043    1.756667497    1.627958434
  837 SOLV  HW1     2543    0.439131852    1.772846993    1.719568955
  837 SOLV  HW2     2544    0.400667296    1.753102469    1.562094804
  838 SOLV  OW      2545    3.058159543    1.481485073    0.027433461
  838 SOLV  HW1     2546    3.018106114    1.421528939    0.096736171
  838 SOLV  HW2     2547    3.139898200    1.438322314   -0.010744742
  839 SOLV  OW      2548    1.237003555    0.695856287    3.140563466
  839 SOLV  HW1     2549    1.181293885    0.742026140    3.071519744
  839 SOLV  HW2     2550    1.186145126    0.618300326    3.177989763
  840 SOLV  OW      2551    0.815098835    1.489121021    0.484706159
  840 SOLV  HW1     2552    0.823489953    1.569689362    0.426049152
  840 SOLV  HW2     2553    0.905049191    1.464897626    0.521097874
  841 SOLV  OW      2554    2.550723981    1.515660824    0.541330129
  841 SOLV  HW1     2555    2.492323330    1.467340125    0.476090219
  841 SOLV  HW2     2556    2.641427535    1.473547975    0.542399157
  842 SOLV  OW      2557    0.191385627    0.231867337    1.577213810
  842 SOLV  HW1     2558    0.282422121    0.270600140    1.562590109
  842 SOLV  HW2     2559    0.159976162    0.254482222    1.669429597
  843 SOLV  OW      2560    0.414968026    2.197401560    1.104769363
  843 SOLV  HW1     2561    0.478794003    2.268685149    1.133875844
  843 SOLV  HW2     2562    0.386923543    2.214357537    1.010280513
  844 SOLV  OW      2563    2.871438087    3.089244278    0.899866066
  844 SOLV  HW1     2564    2.839201593    3.158119169    0.964822688
  844 SOLV  HW2     2565    2.963980068    3.060671679    0.924800253
  845 SOLV  OW      2566    0.180197291    2.838811157    0.620977061
  845 SOLV  HW1     2567    0.263244175    2.883831002    0.588162873
  845 SOLV  HW2     2568    0.100194167    2.891635735    0.592492080
  846 SOLV  OW      2569    3.161565563    2.522290722    1.241574529
  846 SOLV  HW1     2570    3.192957759    2.616640848    1.230859840
  846 SOLV  HW2     2571    3.097979321    2.516880729    1.318578092
  847 SOLV  OW      2572    1.818363670    0.176141592    0.954644851
  847 SOLV  HW1     2573    1.811926340    0.275153880    0.942104205
  847 SOLV  HW2     2574    1.728028506    0.139435957    0.976878837
  848 SOLV  OW      2575    2.121932278    1.786191428    2.319349631
  848 SOLV  HW1     2576    2.150161789    1.697357386    2.283105973
  848 SOLV  HW2     2577    2.069931544    1.772752393    2.403713506
  849 SOLV  OW      2578    1.983235968    0.715613807    1.405693566
  849 SOLV  HW1     2579    2.064305577    0.666987724    1.438327259
  849 SOLV  HW2     2580    1.998664940    0.746974848    1.311991028
  850 SOLV  OW      2581    1.439460643    1.733838475    1.256942016
  850 SOLV  HW1     2582    1.432584276    1.741827729    1.157487888
  850 SOLV  HW2     2583    1.531432612    1.760066765    1.286188395
  851 SOLV  OW      2584    1.698647639    2.588972144    1.156454250
  851 SOLV  HW1     2585    1.607427426    2.559642770    1.127802593
  851 SOLV  HW2     2586    1.697153889    2.612188445    1.253721577
  852 SOLV  OW      2587    0.167518107    0.620354288    1.624779837
  852 SOLV  HW1     2588    0.069141254    0.637525063    1.630027837
  852 SOLV  HW2     2589    0.216721883    0.694179624    1.670922557
  853 SOLV  OW      2590    1.717319399    0.788443556    0.075225615
  853 SOLV  HW1     2591    1.775175119    0.760621360   -0.001459879
  853 SOLV  HW2     2592    1.631581553    0.737020403    0.072643826
  854 SOLV  OW      2593    1.485050033    2.333003284    2.862628477
  854 SOLV  HW1     2594    1.574810402    2.293755039    2.842516987
  854 SOLV  HW2     2595    1.494711126    2.430976894    2.880223020
  855 SOLV  OW      2596    0.385685094    0.376507969    2.497461692
  855 SOLV  HW1     2597    0.433783805    0.463804272    2.505715269
  855 SOLV  HW2     2598    0.329309596    0.377215953    2.414857803
  856 SOLV  OW      2599    0.184203009    2.260209495    0.271339011
  856 SOLV  HW1     2600    0.222226243    2.315104610    0.196890330
  856 SOLV  HW2     2601    0.243802794    2.266781542    0.351379197
  857 SOLV  OW      2602    0.201317759    0.843256942    2.482648262
  857 SOLV  HW1     2603    0.120673300    0.900785831    2.468904578
  857 SOLV  HW2     2604    0.244491700    0.824769119    2.394352985
  858 SOLV  OW      2605    1.308715013    1.294275023    2.874113131
  858 SOLV  HW1     2606    1.320198387    1.236500260    2.793290995
  858 SOLV  HW2     2607    1.290365596    1.236758580    2.953844457
  859 SOLV  OW      2608    1.442571321    2.984568751    2.602979950
  859 SOLV  HW1     2609    1.413602780    3.063401823    2.657275948
  859 SOLV  HW2     2610    1.362188158    2.932123314    2.574874697
  860 SOLV  OW      2611    1.967290776    2.919462506    0.037099405
  860 SOLV  HW1     2612    1.952791026    3.004169186    0.088249585
  860 SOLV  HW2     2613    1.954376597    2.841164242    0.097963007
  861 SOLV  OW      2614    2.069345902    0.155325364    0.128704309
  861 SOLV  HW1     2615    2.105235309    0.176548066    0.037798897
  861 SOLV  HW2     2616    1.983448691    0.204535613    0.142928310
  862 SOLV  OW      2617    1.989719643    1.174120795    0.709767784
  862 SOLV  HW1     2618    2.007969889    1.112063454    0.786044506
  862 SOLV  HW2     2619    1.917857961    1.135536113    0.651894026
  863 SOLV  OW      2620    1.470357345    0.387002480    0.292966715
  863 SOLV  HW1     2621    1.382539623    0.385818218    0.245127209
  863 SOLV  HW2     2622    1.454745631    0.379401448    0.391457636
  864 SOLV  OW      2623    2.134583976    3.014654768    1.911665474
  864 SOLV  HW1     2624    2.206607648    3.083950474    1.915221798
  864 SOLV  HW2     2625    2.165869303    2.936853643    1.857166774
  865 SOLV  OW      2626    2.259607123    2.006086403    2.392317475
  865 SOLV  HW1     2627    2.219792521    2.083549674    2.343161464
  865 SOLV  HW2     2628    2.219056902    1.921006350    2.358865077
  866 SOLV  OW      2629    2.792888975    0.890887025    2.032502560
  866 SOLV  HW1     2630    2.865830331    0.932021537    1.977827932
  866 SOLV  HW2     2631    2.710870386    0.880520860    1.976224224
  867 SOLV  OW      2632    0.797060585    1.077950601    1.074611657
  867 SOLV  HW1     2633    0.775687477    1.109080471    0.982002527
  867 SOLV  HW2     2634    0.780793520    0.979494069    1.081243493
  868 SOLV  OW      2635    0.170188548    2.063133998    2.303275826
  868 SOLV  HW1     2636    0.171730812    2.150391823    2.352118384
  868 SOLV  HW2     2637    0.171882330    1.987991143    2.369249427
  869 SOLV  OW      2638    1.080351920    0.680433811    2.532637826
  869 SOLV  HW1     2639    1.143746177    0.756210922    2.548155249
  869 SOLV  HW2     2640    1.051888834    0.679907468    2.436766345
  870 SOLV  OW      2641    2.265859337    0.402362497    1.349414716
  870 SOLV  HW1     2642    2.349513176    0.427269822    1.300593326
  870 SOLV  HW2     2643    2.194896801    0.377601486    1.283437879
  871 SOLV  OW      2644    0.308404626    2.855670346    1.568011941
  871 SOLV  HW1     2645    0.225178003    2.804718211    1.546124046
  871 SOLV  HW2     2646    0.363920187    2.802794178    1.632230846
  872 SOLV  OW      2647    3.021251967    0.570923868    0.600443497
  872 SOLV  HW1     2648    3.081547134    0.543043389    0.525684387
  872 SOLV  HW2     2649    2.998846678    0.491289768    0.656641149
  873 SOLV  OW      2650    0.979252231    2.145176651    2.260024091
  873 SOLV  HW1     2651    0.913774015    2.157284800    2.334642595
  873 SOLV  HW2     2652    0.932189650    2.155549683    2.172391770
  874 SOLV  OW      2653    0.955174547    2.082783195    0.147164603
  874 SOLV  HW1     2654    1.049128227    2.084744127    0.181380901
  874 SOLV  HW2     2655    0.948914234    2.018687927    0.070650551
  875 SOLV  OW      2656    0.252786245    0.613751285    0.270948880
  875 SOLV  HW1     2657    0.346070663    0.648609858    0.261745247
  875 SOLV  HW2     2658    0.239108069    0.579294838    0.363832992
  876 SOLV  OW      2659    0.365203886    2.845263765    2.110915573
  876 SOLV  HW1     2660    0.460446381    2.875303932    2.116243134
  876 SOLV  HW2     2661    0.350836335    2.768766897    2.173714644
  877 SOLV  OW      2662    1.915559464    1.106519774    0.108668816
  877 SOLV  HW1     2663    1.837910874    1.048651882    0.083721116
  877 SOLV  HW2     2664    1.890313887    1.202663360    0.097741141
  878 SOLV  OW      2665    2.303351510    0.397959329    0.543681309
  878 SOLV  HW1     2666    2.374866536    0.464844805    0.523335083
  878 SOLV  HW2     2667    2.249116374    0.381095166    0.461364354
  879 SOLV  OW      2668    2.386055025    1.711718694    0.158594284
  879 SOLV  HW1     2669    2.390952865    1.789664190    0.221065112
  879 SOLV  HW2     2670    2.467440364    1.654723803    0.169994271
  880 SOLV  OW      2671    2.532197320    3.097046719    1.551029575
  880 SOLV  HW1     2672    2.547524698    3.136403378    1.460374555
  880 SOLV  HW2     2673    2.472741798    3.017030602    1.542988929
  881 SOLV  OW      2674    0.016162851    1.495964255    2.892002254
  881 SOLV  HW1     2675   -0.046050791    1.418298769    2.882037395
  881 SOLV  HW2     2676    0.068308019    1.486218259    2.976781691
  882 SOLV  OW      2677    2.835212678    2.387730200    2.717505877
  882 SOLV  HW1     2678    2.869473069    2.411241302    2.626535286
  882 SOLV  HW2     2679    2.735518895    2.380298763    2.714661986
  883 SOLV  OW      2680    0.893440082    0.606788729    2.043676871
  883 SOLV  HW1     2681    0.918181589    0.703422556    2.036468049
  883 SOLV  HW2     2682    0.905571550    0.562575899    1.954793800
  884 SOLV  OW      2683    0.383433631    1.181275146    0.982198368
  884 SOLV  HW1     2684    0.359980185    1.274259624    1.010584154
  884 SOLV  HW2     2685    0.459621256    1.184414148    0.917487839
  885 SOLV  OW      2686    2.943651759    2.541696552    1.845053087
  885 SOLV  HW1     2687    2.989311902    2.630496788    1.850535309
  885 SOLV  HW2     2688    3.012255254    2.469440201    1.836513616
  886 SOLV  OW      2689    2.216099271    2.291281685    1.250624859
  886 SOLV  HW1     2690    2.311679918    2.264467122    1.262695540
  886 SOLV  HW2     2691    2.160957097    2.252095573    1.324273564
  887 SOLV  OW      2692    0.504472025    2.578560142    0.298506446
  887 SOLV  HW1     2693    0.603068423    2.575592590    0.282064838
  887 SOLV  HW2     2694    0.464410058    2.654442431    0.247152193
  888 SOLV  OW      2695    0.796965613    2.835471660    3.159049689
  888 SOLV  HW1     2696    0.754235681    2.757709796    3.112904510
  888 SOLV  HW2     2697    0.741580482    2.861884935    3.238023904
  889 SOLV  OW      2698    2.093076796    2.084542292    3.158797083
  889 SOLV  HW1     2699    2.044966395    2.089913527    3.246309397
  889 SOLV  HW2     2700    2.088914199    2.173344833    3.112985415
  890 SOLV  OW      2701    1.131834180    1.017088214    1.427078366
  890 SOLV  HW1     2702    1.085487396    0.961443982    1.358104162
  890 SOLV  HW2     2703    1.216294416    1.054328681    1.388590758
  891 SOLV  OW      2704    0.458815774    2.498765335    1.369112326
  891 SOLV  HW1     2705    0.363758631    2.468175698    1.363583642
  891 SOLV  HW2     2706    0.515398398    2.442794419    1.308550487
  892 SOLV  OW      2707    0.055539908    1.165943456    0.223831491
  892 SOLV  HW1     2708    0.147776747    1.136103766    0.199259486
  892 SOLV  HW2     2709    0.008641575    1.092377012    0.272722750
  893 SOLV  OW      2710    3.110511164    2.346538870    1.718627762
  893 SOLV  HW1     2711    3.204115273    2.370149101    1.744758629
  893 SOLV  HW2     2712    3.103667592    2.342907595    1.618918889
  894 SOLV  OW      2713    1.043933126    1.279082138    1.877131551
  894 SOLV  HW1     2714    1.114180616    1.283861871    1.806107784
  894 SOLV  HW2     2715    1.037396916    1.367439240    1.923523981
  895 SOLV  OW      2716    2.767785816    3.138670576    1.681119915
  895 SOLV  HW1     2717    2.778190169    3.236379987    1.699742620
  895 SOLV  HW2     2718    2.671959753    3.118682762    1.660628193
  896 SOLV  OW      2719    2.579021120    0.957470623    2.415481160
  896 SOLV  HW1     2720    2.536344084    0.867033189    2.414212461
  896 SOLV  HW2     2721    2.574659493    0.995072200    2.508049647
  897 SOLV  OW      2722    0.911114676    0.266985062    0.058949383
  897 SOLV  HW1     2723    0.912444523    0.219206066   -0.028898493
  897 SOLV  HW2     2724    0.961393173    0.353054769    0.050826227
  898 SOLV  OW      2725    0.070640125    1.561596268    1.125675889
  898 SOLV  HW1     2726    0.042486157    1.532110000    1.034353364
  898 SOLV  HW2     2727    0.090786251    1.659546120    1.124323430
  899 SOLV  OW      2728    2.514403121    2.433190008    3.193647055
  899 SOLV  HW1     2729    2.441220547    2.466197635    3.134008451
  899 SOLV  HW2     2730    2.510294314    2.333427278    3.199340859
  900 SOLV  OW      2731    2.191704148    2.989857796    3.063647853
  900 SOLV  HW1     2732    2.118223167    2.956247551    3.122580393
  900 SOLV  HW2     2733    2.273321386    2.933569370    3.076779526
  901 SOLV  OW      2734    1.806584286    2.472514035    2.688372508
  901 SOLV  HW1     2735    1.868061067    2.432786858    2.620221475
  901 SOLV  HW2     2736    1.745525235    2.538093017    2.643950343
  902 SOLV  OW      2737    1.524976932    2.371364880    1.456602914
  902 SOLV  HW1     2738    1.539134622    2.304051695    1.384006042
  902 SOLV  HW2     2739    1.428365972    2.372705648    1.482415479
  903 SOLV  OW      2740    2.331319698    2.507696910    2.871217696
  903 SOLV  HW1     2741    2.239286930    2.528787648    2.838245757
  903 SOLV  HW2     2742    2.345078215    2.549881430    2.960845647
  904 SOLV  OW      2743    2.934738470    1.074804105    0.420262126
  904 SOLV  HW1     2744    2.914712111    1.091275426    0.516853843
  904 SOLV  HW2     2745    2.862322791    1.018542433    0.380352021
  905 SOLV  OW      2746    2.808608917    2.127631440    0.773121833
  905 SOLV  HW1     2747    2.759212375    2.096777385    0.854423426
  905 SOLV  HW2     2748    2.749321289    2.119415302    0.693001099
  906 SOLV  OW      2749    1.094864389    2.476333470    0.158494578
  906 SOLV  HW1     2750    1.100172129    2.469389321    0.258121939
  906 SOLV  HW2     2751    1.052706959    2.563474607    0.133372218
  907 SOLV  OW      2752    1.156878407    1.582552254    1.730401474
  907 SOLV  HW1     2753    1.103424857    1.525574386    1.792835356
  907 SOLV  HW2     2754    1.214178398    1.645196565    1.783261225
  908 SOLV  OW      2755    0.227547290    2.077502562    1.840365394
  908 SOLV  HW1     2756    0.155246260    2.069461213    1.771737621
  908 SOLV  HW2     2757    0.308011602    2.120251253    1.799134671
  909 SOLV  OW      2758    1.254737608    2.121240705    3.123330701
  909 SOLV  HW1     2759    1.273614906    2.214839042    3.153076328
  909 SOLV  HW2     2760    1.325535036    2.060114030    3.158728502
  910 SOLV  OW      2761    0.222699246    3.078638358    0.423746722
  910 SOLV  HW1     2762    0.171257781    2.996898656    0.397776864
  910 SOLV  HW2     2763    0.159132113    3.150170489    0.452805854
  911 SOLV  OW      2764    0.400362455    0.812092683    2.021879186
  911 SOLV  HW1     2765    0.492611262    0.777999823    2.003712981
  911 SOLV  HW2     2766    0.357724761    0.840253744    1.935907688
  912 SOLV  OW      2767    0.820935455    1.618349724    1.849378737
  912 SOLV  HW1     2768    0.895498901    1.599869435    1.913415657
  912 SOLV  HW2     2769    0.736011294    1.632410758    1.900291558
  913 SOLV  OW      2770    1.946374011    1.780126784    2.066889016
  913 SOLV  HW1     2771    1.899174199    1.857755276    2.025079422
  913 SOLV  HW2     2772    2.001813761    1.812269378    2.143669599
  914 SOLV  OW      2773    1.547950590    0.905375388    1.262350649
  914 SOLV  HW1     2774    1.480099662    0.832752199    1.273482806
  914 SOLV  HW2     2775    1.605261813    0.885521460    1.182833386
  915 SOLV  OW      2776    2.877109296    2.414855010    2.452622606
  915 SOLV  HW1     2777    2.937844479    2.426712821    2.374066815
  915 SOLV  HW2     2778    2.815676895    2.337742739    2.435886412
  916 SOLV  OW      2779    2.038595148    0.002974000    2.466629171
  916 SOLV  HW1     2780    2.096997643    0.076961903    2.433212191
  916 SOLV  HW2     2781    1.954700541    0.041522583    2.505066669
  917 SOLV  OW      2782    0.431572690    0.221565393    0.518230151
  917 SOLV  HW1     2783    0.436987565    0.151978005    0.589857365
  917 SOLV  HW2     2784    0.474302232    0.306020089    0.550536524
  918 SOLV  OW      2785    2.816259034    1.185426787    1.220604022
  918 SOLV  HW1     2786    2.868308435    1.270722725    1.224773371
  918 SOLV  HW2     2787    2.859529678    1.123147365    1.155405344
  919 SOLV  OW      2788    1.440385301    2.906234138    2.903231081
  919 SOLV  HW1     2789    1.422815134    2.820743893    2.854397362
  919 SOLV  HW2     2790    1.395958221    2.981820470    2.855117892
  920 SOLV  OW      2791    0.074520815    1.301962944    3.191907934
  920 SOLV  HW1     2792    0.045368623    1.244171607    3.115670886
  920 SOLV  HW2     2793    0.066871707    1.250670542    3.277420253
  921 SOLV  OW      2794    1.417820398    0.721997502    0.353052883
  921 SOLV  HW1     2795    1.481611214    0.777995890    0.405940007
  921 SOLV  HW2     2796    1.449539572    0.715752372    0.258411601
  922 SOLV  OW      2797    0.224094020    0.576465510    1.978534792
  922 SOLV  HW1     2798    0.286992383    0.649060151    1.950675455
  922 SOLV  HW2     2799    0.159289913    0.612481995    2.045657529
  923 SOLV  OW      2800    2.478071558    2.325479412    1.591494544
  923 SOLV  HW1     2801    2.418669553    2.405653372    1.584728844
  923 SOLV  HW2     2802    2.561181293    2.349728091    1.641564076
  924 SOLV  OW      2803    2.020471693    0.025503575    0.874075653
  924 SOLV  HW1     2804    2.014495946   -0.071123359    0.899165540
  924 SOLV  HW2     2805    1.939087836    0.073522272    0.906829415
  925 SOLV  OW      2806    0.912817267    0.179160143    0.699672989
  925 SOLV  HW1     2807    0.871933216    0.185937708    0.790694132
  925 SOLV  HW2     2808    0.844853250    0.204137283    0.630684984
  926 SOLV  OW      2809    0.911440257    1.693603647    0.070712758
  926 SOLV  HW1     2810    0.962237485    1.628890749    0.127578746
  926 SOLV  HW2     2811    0.975732242    1.750027961    0.018899659
  927 SOLV  OW      2812    2.411276027    2.298144737    2.028436224
  927 SOLV  HW1     2813    2.322174263    2.341619539    2.015351905
  927 SOLV  HW2     2814    2.407907627    2.238839488    2.108884243
  928 SOLV  OW      2815    1.100874729    0.735035319    0.825359241
  928 SOLV  HW1     2816    1.099230856    0.650257628    0.772346193
  928 SOLV  HW2     2817    1.078865622    0.715046124    0.920839169
  929 SOLV  OW      2818    0.931633092    1.101517326    2.073068508
  929 SOLV  HW1     2819    0.943011045    1.002183492    2.075436160
  929 SOLV  HW2     2820    0.972703432    1.137765246    1.989392991
  930 SOLV  OW      2821    0.982405095    2.778489737    1.255167581
  930 SOLV  HW1     2822    0.940259282    2.687835902    1.257976815
  930 SOLV  HW2     2823    0.968306653    2.824510869    1.342834195
  931 SOLV  OW      2824    1.034474062    2.447875665    1.973672832
  931 SOLV  HW1     2825    1.060935245    2.357953745    1.938800654
  931 SOLV  HW2     2826    0.935148627    2.457976816    1.967793560
  932 SOLV  OW      2827    1.699695629    1.782872365    1.627279976
  932 SOLV  HW1     2828    1.687880158    1.795168012    1.528732933
  932 SOLV  HW2     2829    1.775814075    1.720231405    1.644143538
  933 SOLV  OW      2830    2.245344431    1.669632045    2.603182480
  933 SOLV  HW1     2831    2.288407107    1.595477409    2.654650737
  933 SOLV  HW2     2832    2.314339489    1.737912997    2.579105444
  934 SOLV  OW      2833    1.099036130    0.148670067    2.254024124
  934 SOLV  HW1     2834    1.002773112    0.174657283    2.246284579
  934 SOLV  HW2     2835    1.108193495    0.074000995    2.319921058
  935 SOLV  OW      2836    0.757165674    0.298356736    0.279776862
  935 SOLV  HW1     2837    0.700407784    0.375889167    0.252036310
  935 SOLV  HW2     2838    0.827290735    0.281898966    0.210394557
  936 SOLV  OW      2839    2.439054203    2.034080847    2.586705663
  936 SOLV  HW1     2840    2.424137045    2.107668304    2.652770384
  936 SOLV  HW2     2841    2.374159899    2.043450804    2.511186931
  937 SOLV  OW      2842    0.632337147    3.065534839    1.046725698
  937 SOLV  HW1     2843    0.700465464    3.020035694    0.989363855
  937 SOLV  HW2     2844    0.552356188    3.006338956    1.056769480
  938 SOLV  OW      2845    2.437071693    3.192470197    0.365675953
  938 SOLV  HW1     2846    2.375507158    3.137441934    0.309266020
  938 SOLV  HW2     2847    2.480998561    3.133966186    0.433852587
  939 SOLV  OW      2848    1.258513131    2.620068025    1.598791109
  939 SOLV  HW1     2849    1.306742579    2.674786344    1.530364815
  939 SOLV  HW2     2850    1.212324190    2.680777232    1.663469111
  940 SOLV  OW      2851    0.420939743    1.260149100    1.548480173
  940 SOLV  HW1     2852    0.430297967    1.277814159    1.450487054
  940 SOLV  HW2     2853    0.361709901    1.180794759    1.562515577
  941 SOLV  OW      2854    1.410690773    0.556262089    2.912340287
  941 SOLV  HW1     2855    1.413549344    0.611795241    2.995464664
  941 SOLV  HW2     2856    1.376665296    0.611709434    2.836382811
  942 SOLV  OW      2857    0.469373463    2.843152989    2.545748284
  942 SOLV  HW1     2858    0.410184479    2.772132465    2.507628242
  942 SOLV  HW2     2859    0.413191635    2.918275113    2.580398116
  943 SOLV  OW      2860    2.999437845    1.012723406    1.521373088
  943 SOLV  HW1     2861    3.075460699    0.961636566    1.481235287
  943 SOLV  HW2     2862    2.940995609    0.950258119    1.573170147
  944 SOLV  OW      2863    2.943918802    0.310470256    2.682604416
  944 SOLV  HW1     2864    2.938580889    0.394899816    2.629265246
  944 SOLV  HW2     2865    2.872507906    0.247349540    2.652303332
  945 SOLV  OW      2866    1.049239677    1.975914395    1.145402333
  945 SOLV  HW1     2867    1.046997923    2.073749357    1.124818854
  945 SOLV  HW2     2868    0.962058522    1.948399494    1.185932800
  946 SOLV  OW      2869    1.018655590    1.524403152    2.003341262
  946 SOLV  HW1     2870    0.999273029    1.492894393    2.096257801
  946 SOLV  HW2     2871    1.052996504    1.618279495    2.006481184
  947 SOLV  OW      2872    3.034204216    2.244529412    2.928916058
  947 SOLV  HW1     2873    2.980575983    2.327162557    2.911660804
  947 SOLV  HW2     2874    3.085134054    2.255099157    3.014334815
  948 SOLV  OW      2875    2.498192463    0.523825348    2.242522907
  948 SOLV  HW1     2876    2.506447046    0.425422473    2.226682768
  948 SOLV  HW2     2877    2.418241637    0.558835179    2.193692884
  949 SOLV  OW      2878    0.132264765    1.766849912    2.890449427
  949 SOLV  HW1     2879    0.105285654    1.670803709    2.883430469
  949 SOLV  HW2     2880    0.126720603    1.796119381    2.985919502
  950 SOLV  OW      2881    2.898523632    2.871254074    3.057590158
  950 SOLV  HW1     2882    2.863641481    2.837239315    2.970259661
  950 SOLV  HW2     2883    2.927356097    2.794078249    3.114272813
  951 SOLV  OW      2884    2.767850822    1.141400669    0.649762245
  951 SOLV  HW1     2885    2.669813397    1.161146345    0.648800344
  951 SOLV  HW2     2886    2.791920124    1.096368107    0.735755526
  952 SOLV  OW      2887    2.177043600    1.577546464    0.872426261
  952 SOLV  HW1     2888    2.160750257    1.674411289    0.891235084
  952 SOLV  HW2     2889    2.089435091    1.530063411    0.863934654
  953 SOLV  OW      2890    1.451412508    0.561986970    2.235799806
  953 SOLV  HW1     2891    1.449292951    0.556976982    2.335661701
  953 SOLV  HW2     2892    1.369198214    0.518932174    2.198530734
  954 SOLV  OW      2893    1.117308733    2.626958488    0.458534738
  954 SOLV  HW1     2894    1.141028376    2.702017420    0.520222503
  954 SOLV  HW2     2895    1.195478645    2.606215523    0.399704285
  955 SOLV  OW      2896    1.564676064    0.141636750    2.164182161
  955 SOLV  HW1     2897    1.577798933    0.067851377    2.230405929
  955 SOLV  HW2     2898    1.614850456    0.120433797    2.080306794
  956 SOLV  OW      2899    0.642314353    0.605380972    1.161347684
  956 SOLV  HW1     2900    0.690856052    0.572258495    1.080423907
  956 SOLV  HW2     2901    0.553186159    0.560426054    1.167455340
  957 SOLV  OW      2902    2.849182114    1.574381248    1.333098729
  957 SOLV  HW1     2903    2.891542026    1.528386461    1.255057048
  957 SOLV  HW2     2904    2.885397738    1.536011169    1.418048761
  958 SOLV  OW      2905    2.820104311    2.613255984    2.928377127
  958 SOLV  HW1     2906    2.848345846    2.554092153    2.852862637
  958 SOLV  HW2     2907    2.788737417    2.556971190    3.004852497
  959 SOLV  OW      2908    0.427511762    0.316407613    1.439999075
  959 SOLV  HW1     2909    0.447747518    0.265318938    1.356436155
  959 SOLV  HW2     2910    0.496052613    0.294934044    1.509593068
  960 SOLV  OW      2911    3.055787018    1.387662727    0.539143414
  960 SOLV  HW1     2912    2.959814673    1.383646067    0.511304721
  960 SOLV  HW2     2913    3.101358408    1.462498223    0.490928637
  961 SOLV  OW      2914    1.888794818    0.648324357    0.632054076
  961 SOLV  HW1     2915    1.807898317    0.602978644    0.669490206
  961 SOLV  HW2     2916    1.947238373    0.580608613    0.587323260
  962 SOLV  OW      2917    0.548247955    1.834162514    0.320854404
  962 SOLV  HW1     2918    0.499702321    1.909430808    0.276355642
  962 SOLV  HW2     2919    0.507790362    1.816907550    0.410674319
  963 SOLV  OW      2920    2.158549789    1.002241557    0.018923474
  963 SOLV  HW1     2921    2.072777967    1.045543724    0.046670581
  963 SOLV  HW2     2922    2.200644943    0.957945942    0.098091796
  964 SOLV  OW      2923    0.174702306    1.499051765    0.370226602
  964 SOLV  HW1     2924    0.268759760    1.481250763    0.341273075
  964 SOLV  HW2     2925    0.111471899    1.466461619    0.299929556
  965 SOLV  OW      2926    2.626023041    1.056827759    1.399161027
  965 SOLV  HW1     2927    2.709186094    1.102844140    1.368037624
  965 SOLV  HW2     2928    2.547852762    1.089947602    1.346295688
  966 SOLV  OW      2929    2.795816374    0.587784992    2.108310622
  966 SOLV  HW1     2930    2.827282045    0.646325743    2.033579907
  966 SOLV  HW2     2931    2.696111649    0.580606122    2.105292772
  967 SOLV  OW      2932    0.365918334    2.089443323    2.098008198
  967 SOLV  HW1     2933    0.294378933    2.055643211    2.159178140
  967 SOLV  HW2     2934    0.332826560    2.087295433    2.003655173
  968 SOLV  OW      2935    3.152283082    3.059369171    2.228974084
  968 SOLV  HW1     2936    3.089208662    2.984033626    2.210313256
  968 SOLV  HW2     2937    3.115191389    3.116512222    2.302192504
  969 SOLV  OW      2938    3.167658668    1.129115565    3.013835887
  969 SOLV  HW1     2939    3.089054055    1.160980374    2.960844432
  969 SOLV  HW2     2940    3.149651189    1.036835258    3.047927460
  970 SOLV  OW      2941    1.123707075    0.890671926    0.441449146
  970 SOLV  HW1     2942    1.144067517    0.943830620    0.359220644
  970 SOLV  HW2     2943    1.190649626    0.912307726    0.512530431
  971 SOLV  OW      2944    2.258433425    2.803272526    1.790055911
  971 SOLV  HW1     2945    2.351521297    2.793306321    1.825235101
  971 SOLV  HW2     2946    2.205491332    2.721376229    1.812243271
  972 SOLV  OW      2947    0.656431822    1.952169831    3.060043097
  972 SOLV  HW1     2948    0.646303981    1.960872121    3.159157150
  972 SOLV  HW2     2949    0.659326632    2.043201012    3.018729800
  973 SOLV  OW      2950    2.219730461    0.868467865    2.363343507
  973 SOLV  HW1     2951    2.186486297    0.816258086    2.284788918
  973 SOLV  HW2     2952    2.143810408    0.919145973    2.404205531
  974 SOLV  OW      2953    1.503246065    0.068460095    1.252041659
  974 SOLV  HW1     2954    1.404367430    0.058767700    1.240665566
  974 SOLV  HW2     2955    1.522407420    0.115637395    1.338119741
  975 SOLV  OW      2956    0.139858615    2.333041221    2.437059291
  975 SOLV  HW1     2957    0.139427428    2.432436665    2.425989645
  975 SOLV  HW2     2958    0.060875513    2.305272733    2.491765079
  976 SOLV  OW      2959    1.809338789    0.114575095    2.544720515
  976 SOLV  HW1     2960    1.738621182    0.181480091    2.521848571
  976 SOLV  HW2     2961    1.771311480    0.022325007    2.538073166
  977 SOLV  OW      2962    2.787166943    0.172606452    0.640667320
  977 SOLV  HW1     2963    2.772662582    0.265532025    0.674671817
  977 SOLV  HW2     2964    2.734500339    0.108215742    0.696182436
  978 SOLV  OW      2965    1.507117404    2.459055626    2.247998891
  978 SOLV  HW1     2966    1.596981183    2.463783884    2.291636326
  978 SOLV  HW2     2967    1.483076678    2.363385946    2.231523978
  979 SOLV  OW      2968    0.503820374    3.162930326    1.494089048
  979 SOLV  HW1     2969    0.409329841    3.150268388    1.524305035
  979 SOLV  HW2     2970    0.551708657    3.075174485    1.496797675
  980 SOLV  OW      2971    0.049341744    0.072445278    0.468706346
  980 SOLV  HW1     2972   -0.043442837    0.094383830    0.438514002
  980 SOLV  HW2     2973    0.078585907    0.138902449    0.537481445
  981 SOLV  OW      2974    0.558567847    1.532015940    1.303640874
  981 SOLV  HW1     2975    0.613685207    1.448705220    1.308489660
  981 SOLV  HW2     2976    0.463144534    1.510060905    1.323996501
  982 SOLV  OW      2977    0.192771057    2.369421223    1.386210775
  982 SOLV  HW1     2978    0.133696291    2.382913502    1.306650266
  982 SOLV  HW2     2979    0.214594758    2.272257339    1.395409085
  983 SOLV  OW      2980    0.108802328    1.636531228    1.893618442
  983 SOLV  HW1     2981    0.040237850    1.629108662    1.821188583
  983 SOLV  HW2     2982    0.076636844    1.700421667    1.963515830
  984 SOLV  OW      2983    2.779332222    2.090772985    3.023225389
  984 SOLV  HW1     2984    2.868561569    2.102614559    2.979656557
  984 SOLV  HW2     2985    2.788455186    2.103943473    3.121945326
  985 SOLV  OW      2986    3.147876158    0.183686199    2.804799062
  985 SOLV  HW1     2987    3.227423794    0.233957398    2.770933758
  985 SOLV  HW2     2988    3.066687386    0.211168160    2.753272096
  986 SOLV  OW      2989    0.814465362    0.832463961    1.447452766
  986 SOLV  HW1     2990    0.890612905    0.867825563    1.393125143
  986 SOLV  HW2     2991    0.736178699    0.894132385    1.439173513
  987 SOLV  OW      2992    2.829220985    2.034575167    2.111798509
  987 SOLV  HW1     2993    2.798865120    2.105482521    2.175446062
  987 SOLV  HW2     2994    2.929156166    2.030682785    2.111460273
  988 SOLV  OW      2995    2.406442357    1.796765746    3.095389999
  988 SOLV  HW1     2996    2.493867772    1.751524825    3.077727679
  988 SOLV  HW2     2997    2.380352454    1.782704830    3.190906990
  989 SOLV  OW      2998    1.347258319    1.494432996    1.352123678
  989 SOLV  HW1     2999    1.354323463    1.473999783    1.449760498
  989 SOLV  HW2     3000    1.383344385    1.586029499    1.334567515
  990 SOLV  OW      3001    0.180384790    3.055147554    1.874204644
  990 SOLV  HW1     3002    0.263040033    3.103313097    1.903365314
  990 SOLV  HW2     3003    0.186842521    2.958904402    1.900618594
  991 SOLV  OW      3004    0.824986467    0.925093595    0.290475777
  991 SOLV  HW1     3005    0.751141196    0.860529932    0.309974392
  991 SOLV  HW2     3006    0.787161335    1.006840033    0.247019009
  992 SOLV  OW      3007    0.124681848    1.115353621    1.347578119
  992 SOLV  HW1     3008    0.094866047    1.034141664    1.397755600
  992 SOLV  HW2     3009    0.088995699    1.111795747    1.254218639
  993 SOLV  OW      3010    2.497850964    2.895348178    1.904330665
  993 SOLV  HW1     3011    2.493370375    2.881061149    2.003212532
  993 SOLV  HW2     3012    2.582196954    2.855168038    1.868650791
  994 SOLV  OW      3013    0.006299977    1.832529596    2.029269292
  994 SOLV  HW1     3014    0.075414760    1.904055955    2.018819623
  994 SOLV  HW2     3015   -0.009104725    1.815043694    2.126526403
  995 SOLV  OW      3016    1.601080712    2.739127209    2.078925221
  995 SOLV  HW1     3017    1.567137464    2.792517575    2.001480348
  995 SOLV  HW2     3018    1.567701782    2.645133056    2.071763610
  996 SOLV  OW      3019    1.223532695    0.530822286    2.053379718
  996 SOLV  HW1     3020    1.127478187    0.549177808    2.074320710
  996 SOLV  HW2     3021    1.244289899    0.435065192    2.073419912
  997 SOLV  OW      3022    0.121172739    0.247832748    2.295527304
  997 SOLV  HW1     3023    0.024647245    0.263321860    2.316622812
  997 SOLV  HW2     3024    0.135205212    0.151522609    2.272516802
  998 SOLV  OW      3025    0.335643553    0.284846202    2.836850116
  998 SOLV  HW1     3026    0.412538968    0.346549580    2.820055142
  998 SOLV  HW2     3027    0.277814054    0.280740120    2.755357466
  999 SOLV  OW      3028    1.836320085    0.835433093    2.791229584
  999 SOLV  HW1     3029    1.895201161    0.816531169    2.712629929
  999 SOLV  HW2     3030    1.892930552    0.855256120    2.871257477
 1000 SOLV  OW      3031    2.967068900    1.277339673    2.904686583
 1000 SOLV  HW1     3032    2.919572320    1.301418692    2.820042516
 1000 SOLV  HW2     3033    2.915867887    1.312800611    2.982913209
 1001 SOLV  OW      3034    2.411521966    2.083057561    1.020069026
 1001 SOLV  HW1     3035    2.334428334    2.118913916    0.967408184
 1001 SOLV  HW2     3036    2.461819364    2.158982782    1.061394823
 1002 SOLV  OW      3037    0.632346666    2.679679294    2.729486065
 1002 SOLV  HW1     3038    0.580171265    2.743701558    2.673089146
 1002 SOLV  HW2     3039    0.592452565    2.588300025    2.721741068
 1003 SOLV  OW      3040    2.119501942    0.625981116    2.258512340
 1003 SOLV  HW1     3041    2.052332813    0.634486265    2.184907165
 1003 SOLV  HW2     3042    2.169823176    0.540202946    2.247947998
 1004 SOLV  OW      3043    0.138480414    0.317662595    2.648016544
 1004 SOLV  HW1     3044    0.151925212    0.415196625    2.630503897
 1004 SOLV  HW2     3045    0.136248762    0.268211988    2.561115152
 1005 SOLV  OW      3046    2.744592452    0.185337223    1.818172332
 1005 SOLV  HW1     3047    2.661334462    0.238099846    1.835088741
 1005 SOLV  HW2     3048    2.777212754    0.146089018    1.904180748
 1006 SOLV  OW      3049    0.425123164    0.896590584    2.664095534
 1006 SOLV  HW1     3050    0.348839908    0.849065762    2.620231221
 1006 SOLV  HW2     3051    0.468387548    0.835796392    2.730683753
 1007 SOLV  OW      3052    0.001821966    2.015954952    1.670858283
 1007 SOLV  HW1     3053   -0.065750463    1.969083480    1.613945410
 1007 SOLV  HW2     3054   -0.032946935    2.106190465    1.696365551
 1008 SOLV  OW      3055    2.409816952    1.216846010    1.670430425
 1008 SOLV  HW1     3056    2.392559207    1.252607383    1.762211040
 1008 SOLV  HW2     3057    2.438380524    1.291552578    1.610402153
 1009 SOLV  OW      3058    0.399593837    2.927893247    0.206011339
 1009 SOLV  HW1     3059    0.327302630    2.910521157    0.139123038
 1009 SOLV  HW2     3060    0.366027803    2.991382921    0.275611911
 1010 SOLV  OW      3061    3.132984362    1.607942244    1.686152726
 1010 SOLV  HW1     3062    3.064243476    1.559471258    1.632049512
 1010 SOLV  HW2     3063    3.094147240    1.693486450    1.720441646
 1011 SOLV  OW      3064    1.299594970    2.372168971    0.004046581
 1011 SOLV  HW1     3065    1.231005436    2.394563104    0.073299009
 1011 SOLV  HW2     3066    1.305678792    2.446851798   -0.062189953
 1012 SOLV  OW      3067    2.617909447    2.636809353    0.188677361
 1012 SOLV  HW1     3068    2.594173995    2.551297799    0.142581994
 1012 SOLV  HW2     3069    2.688184711    2.619109149    0.257586231
 1013 SOLV  OW      3070    2.776474414    2.321161573    1.714995663
 1013 SOLV  HW1     3071    2.802881861    2.287011331    1.624782443
 1013 SOLV  HW2     3072    2.842965174    2.389313427    1.745592566
 1014 SOLV  OW      3073    0.380182260    0.966287270    2.305385222
 1014 SOLV  HW1     3074    0.468674359    0.956263729    2.350886979
 1014 SOLV  HW2     3075    0.387980851    0.936139458    2.210348558
 1015 SOLV  OW      3076    0.648670324    2.163236013    2.858067413
 1015 SOLV  HW1     3077    0.667970708    2.093985347    2.788541960
 1015 SOLV  HW2     3078    0.732468622    2.213622996    2.879064490
 1016 SOLV  OW      3079    2.018903178    0.426939315    0.504286063
 1016 SOLV  HW1     3080    2.113808243    0.443283198    0.477309583
 1016 SOLV  HW2     3081    2.003546869    0.328615215    0.514203478
 1017 SOLV  OW      3082    1.448961660    0.578651440    2.516846761
 1017 SOLV  HW1     3083    1.509578089    0.642540731    2.564239342
 1017 SOLV  HW2     3084    1.469868049    0.485222148    2.545760904
 1018 SOLV  OW      3085    2.065835836    2.686574259    0.498651849
 1018 SOLV  HW1     3086    2.130662133    2.657668841    0.569096233
 1018 SOLV  HW2     3087    1.972918128    2.663182015    0.527277798
 1019 SOLV  OW      3088    1.303405686    1.169667237    1.738490352
 1019 SOLV  HW1     3089    1.253111494    1.223313124    1.670707415
 1019 SOLV  HW2     3090    1.400359792    1.167573757    1.714049519
 1020 SOLV  OW      3091    2.999385809    2.599154646    0.010296759
 1020 SOLV  HW1     3092    2.919965591    2.540628454    0.026703189
 1020 SOLV  HW2     3093    3.062178739    2.592614197    0.087861831
 1021 SOLV  OW      3094    2.221566349    0.245165669    1.590110036
 1021 SOLV  HW1     3095    2.236916053    0.298522776    1.506928402
 1021 SOLV  HW2     3096    2.206551010    0.149299795    1.565902486
 1022 SOLV  OW      3097    1.633498305    2.714370685    2.539972113
 1022 SOLV  HW1     3098    1.570870063    2.776280361    2.492569042
 1022 SOLV  HW2     3099    1.727837442    2.738666038    2.517345667
 1023 SOLV  OW      3100    0.840941044    1.129424521    2.315693402
 1023 SOLV  HW1     3101    0.750204063    1.093146451    2.336976660
 1023 SOLV  HW2     3102    0.857813190    1.121416784    2.217441976
 1024 SOLV  OW      3103    2.722729896    1.455185735    0.840496827
 1024 SOLV  HW1     3104    2.635259724    1.500794037    0.824038270
 1024 SOLV  HW2     3105    2.745952455    1.461697758    0.937555126
 1025 SOLV  OW      3106    0.520469315    0.630548222    1.621074989
 1025 SOLV  HW1     3107    0.458981409    0.556674528    1.593435514
 1025 SOLV  HW2     3108    0.533316262    0.627860922    1.720219991
 1026 SOLV  OW      3109    1.483649402    2.885323678    1.839490126
 1026 SOLV  HW1     3110    1.399627040    2.849839046    1.798466281
 1026 SOLV  HW2     3111    1.559053882    2.875827046    1.774483318
 1027 SOLV  OW      3112    1.491403536    2.564688125    1.746417955
 1027 SOLV  HW1     3113    1.457717625    2.554446228    1.840025029
 1027 SOLV  HW2     3114    1.414554185    2.583413813    1.685217817
 1028 SOLV  OW      3115    1.778486442    2.722430765    3.145101967
 1028 SOLV  HW1     3116    1.802215049    2.807724083    3.098581639
 1028 SOLV  HW2     3117    1.816870705    2.723059952    3.237450905
 1029 SOLV  OW      3118    3.093323303    0.854225489    0.419066145
 1029 SOLV  HW1     3119    3.044028476    0.940045776    0.433393815
 1029 SOLV  HW2     3120    3.184887710    0.861404522    0.458623232
 1030 SOLV  OW      3121    1.549431127    1.665786238    0.632864990
 1030 SOLV  HW1     3122    1.616609882    1.615867730    0.578133456
 1030 SOLV  HW2     3123    1.589160838    1.688484856    0.721784421
 1031 SOLV  OW      3124    1.055330852    1.670443547    2.461484099
 1031 SOLV  HW1     3125    0.969055719    1.709183170    2.494004412
 1031 SOLV  HW2     3126    1.103806426    1.628124291    2.538040552
 1032 SOLV  OW      3127    3.177358922    1.043383295    2.547184185
 1032 SOLV  HW1     3128    3.077594236    1.048824987    2.542789267
 1032 SOLV  HW2     3129    3.217165813    1.119327112    2.495707407
 1033 SOLV  OW      3130    1.699549058    0.534229704    0.359190406
 1033 SOLV  HW1     3131    1.636352254    0.471176986    0.314107241
 1033 SOLV  HW2     3132    1.649768367    0.615722742    0.388900348
 1034 SOLV  OW      3133    1.425834949    1.658306885    2.174198533
 1034 SOLV  HW1     3134    1.426474763    1.565981187    2.212636561
 1034 SOLV  HW2     3135    1.332157769    1.693312111    2.173157239
 1035 SOLV  OW      3136    3.138403545    2.417487860    2.212935578
 1035 SOLV  HW1     3137    3.196150915    2.410933141    2.131545368
 1035 SOLV  HW2     3138    3.066281358    2.484977233    2.197263305
 1036 SOLV  OW      3139    1.485257717    1.650783558    0.084772817
 1036 SOLV  HW1     3140    1.514770163    1.740146164    0.050953870
 1036 SOLV  HW2     3141    1.398025431    1.626301315    0.042446815
 1037 SOLV  OW      3142    0.121621954    0.648954846    0.685992521
 1037 SOLV  HW1     3143    0.175808363    0.606228363    0.758381465
 1037 SOLV  HW2     3144    0.026062277    0.654751687    0.714917997
 1038 SOLV  OW      3145    2.466853984    1.175175079    0.636380500
 1038 SOLV  HW1     3146    2.393918528    1.201120593    0.699697844
 1038 SOLV  HW2     3147    2.426689090    1.136831098    0.553204064
 1039 SOLV  OW      3148    1.314161866    1.412666031    0.914801544
 1039 SOLV  HW1     3149    1.338329648    1.383893944    1.007475520
 1039 SOLV  HW2     3150    1.253532050    1.492063336    0.919322144
 1040 SOLV  OW      3151    1.704575936    1.627471819    2.959125263
 1040 SOLV  HW1     3152    1.667368095    1.545626548    2.915338127
 1040 SOLV  HW2     3153    1.636955706    1.664985327    3.022533334
 1041 SOLV  OW      3154    1.620788006    2.849512751    1.587579233
 1041 SOLV  HW1     3155    1.574464607    2.908479375    1.521406374
 1041 SOLV  HW2     3156    1.719233726    2.866845862    1.584462135
 1042 SOLV  OW      3157    3.096917102    1.257217670    1.441702888
 1042 SOLV  HW1     3158    3.045668838    1.173062985    1.458833559
 1042 SOLV  HW2     3159    3.189953524    1.234318539    1.413038768
 1043 SOLV  OW      3160    2.469560605    1.117287999    0.899884462
 1043 SOLV  HW1     3161    2.492296674    1.175508793    0.977957463
 1043 SOLV  HW2     3162    2.512465946    1.153997570    0.817340079
 1044 SOLV  OW      3163    0.437815111    2.958200337    0.566538097
 1044 SOLV  HW1     3164    0.406907908    3.038517626    0.515588762
 1044 SOLV  HW2     3165    0.526616069    2.977405172    0.608339507
 1045 SOLV  OW      3166    1.387408701    1.973976146    1.820990479
 1045 SOLV  HW1     3167    1.390505932    2.066879727    1.857886639
 1045 SOLV  HW2     3168    1.331305290    1.972861172    1.738206767
END
LATTICESHIFTS
         0         0         0
         0         0         0
         0         0         0
         0         0         0
         0         0         0
         0         0         0
         0         0         0
         0         0         0
         0         0         0
         0         0         0
         0         1         0
         0         1         0
         0         1         0
         0         1         0
         0         1         0
         0         1         0
         0         1         0
         0         1         0
         0         1         0
         0         1         0
         0         1         0
         0         1         0
         0         1         0
         0         0         0
         0         0         0
         0         0         0
         0         0         0
         0         0         0
         0         0         0
         0         0         0
         0         0         0
         0         1         0
         0         1         0
         1         0         0
         1         0         0
         1         0         0
         0         1         0
         0         1         0
         0         1         0
         0         0         0
         0         0         0
         0         0         0
         0         1         0
         0         1         0
         0         1         0
         0        -1         0
         0        -1         0
         0        -1         0
         0         0         0
         0         0         0
         0         0         0
         0         1         0
         0         1         0
         0         1         0
         0         0         0
         0         0         0
         0         0         0
         0         1         0
         0         1         0
         0         1         0
         0        -1         0
         0        -1         0
         0        -1         0
         0         0         0
         0         0         0
         0         0         0
         0         1         0
         0         1         0
         0         1         0
         0         0        -1
         0         0        -1
         0         0        -1
         0         0         0
         0         0         0
         0         0         0
         0         0         0
         0         0         0
         0         0         0
         0         0         0
         0         0         0
         0         0         0
         0         0        -1
         0         0        -1
         0         0        -1
         0        -1         0
         0        -1         0
         0        -1         0
         0         0         0
         0         0         0
         0         0         0
         0         0         1
         0         0         1
         0         0         1
         1         0         0
         1         0         0
         1         0         0
         1         0         0
         1         0         0
         1         0         0
         0         0         0
         0         0         0
         0         0         0
         0         0         0
         0         0         0
         0         0         0
         1         0         0
         1         0         0
         1         0         0
         0         1         0
         0         1         0
         0         1         0
         0         0         1
         0         0         1
         0         0         1
         0         0         0
         0         0         0
         0         0         0
         0         0         0
         0         0         0
         0         0         0
         0         0         0
         0         0         0
         0         0         0
         0         0         0
         0         0         0
         0         0         0
         0         0         0
         0         0         0
         0         0         0
         0         0         0
         0         0         0
         0         0         0
         0         0         0
         0         0         0
         0         0         0
         0         0         0
         0         0         0
         0         0         0
         0         0         0
         0         0         0
         0         0         0
         0        -1         0
         0        -1         0
         0        -1         0
         0         0         0
         0         0         0
         0         0         0
         0         0         1
         0         0         1
         0         0         1
         0         0         0
         0         0         0
         0         0         0
         0        -1         0
         0        -1         0
         0        -1         0
        -1         0        -1
        -1         0        -1
        -1         0        -1
         1        -1         0
         1        -1         0
         1        -1         0
         0         0         0
         0         0         0
         0         0         0
        -1         0         0
        -1         0         0
        -1         0         0
        -1         0        -1
        -1         0        -1
        -1         0        -1
         0         0         0
         0         0         0
         0         0         0
         0         0         0
         0         0         0
         0         0         0
         0         0         1
         0         0         1
         0         0         1
         0        -1         1
         0        -1         1
         0        -1         1
         0         0         0
         0         0         0
         0         0         0
         0         0         0
         0         0         0
         0         0         0
         1         0         0
         1         0         0
         1         0         0
         0        -1         0
         0        -1         0
         0        -1         0
         0         0         0
         0         0         0
         0         0         0
         0         0         0
         0         0         0
         0         0         0
         0        -1        -1
         0        -1        -1
         0        -1        -1
         1         0         1
         1         0         1
         1         0         1
         0         0         0
         0         0         0
         0         0         0
         0        -1         0
         0        -1         0
         0        -1         0
         0         0         1
         0         0         1
         0         0         1
         1         0         0
         1         0         0
         1         0         0
         0         0         0
         0         0         0
         0         0         0
         0         0         0
         0         0         0
         0         0         0
         1         0         0
         1         0         0
         1         0         0
         0         1         1
         0         1         1
         0         1         1
         0        -1         0
         0        -1         0
         0        -1         0
        -1         0         0
        -1         0         0
        -1         0         0
         0        -1         1
         0        -1         1
         0        -1         1
         0         0         0
         0         0         0
         0         0         0
         0         0         0
         0         0         0
         0         0         0
         0         1         0
         0         1         0
         0         1         0
         0         0         1
         0         0         1
         0         0         1
         1         0        -1
         1         0        -1
         1         0        -1
         0        -1         0
         0        -1         0
         0        -1         0
         1         0         0
         1         0         0
         1         0         0
         0         0         0
         0         0         0
         0         0         0
         1         1         0
         1         1         0
         1         1         0
         0         0         0
         0         0         0
         0         0         0
        -1         0         0
        -1         0         0
        -1         0         0
         1         0        -1
         1         0        -1
         1         0        -1
         0         0         0
         0         0         0
         0         0         0
         0         1         0
         0         1         0
         0         1         0
        -1         0         0
        -1         0         0
        -1         0         0
         0        -1         0
         0        -1         0
         0        -1         0
         0         0         0
         0         0         0
         0         0         0
         0         0         0
         0         0         0
         0         0         0
         0         1         0
         0         1         0
         0         1         0
         0         0         0
         0         0         0
         0         0         0
         0         0         0
         0         0         0
         0         0         0
         0         0         0
         0         0         0
         0         0         0
         0        -1        -1
         0        -1        -1
         0        -1        -1
         0         0         0
         0         0         0
         0         0         0
         0         0        -1
         0         0        -1
         0         0        -1
         0         0         0
         0         0         0
         0         0         0
         0        -1         0
         0        -1         0
         0        -1         0
        -1         0        -1
        -1         0        -1
        -1         0        -1
         0         0         0
         0         0         0
         0         0         0
         0         0         0
         0         0         0
         0         0         0
         0         0        -1
         0         0        -1
         0         0        -1
         0         0         0
         0         0         0
         0         0         0
         1        -1        -1
         1        -1        -1
         1        -1        -1
         0         0        -1
         0         0        -1
         0         0        -1
         0         0         0
         0         0         0
         0         0         0
         0         0         1
         0         0         1
         0         0         1
         0         0         0
         0         0         0
         0         0         0
         0         0         0
         0         0         0
         0         0         0
         0         0         0
         0         0         0
         0         0         0
         0         0         0
         0         0         0
         0         0         0
        -1         0         0
        -1         0         0
        -1         0         0
         0         0         0
         0         0         0
         0         0         0
         0         0         0
         0         0         0
         0         0         0
         0         0         0
         0         0         0
         0         0         0
        -1         0         0
        -1         0         0
        -1         0         0
         0         0         0
         0         0         0
         0         0         0
         0         0         0
         0         0         0
         0         0         0
         0        -1         0
         0        -1         0
         0        -1         0
         0        -1        -1
         0        -1        -1
         0        -1        -1
         0         0         0
         0         0         0
         0         0         0
         0         0         1
         0         0         1
         0         0         1
         0         0         1
         0         0         1
         0         0         1
         0         0        -1
         0         0        -1
         0         0        -1
         1         0         1
         1         0         1
         1         0         1
         0         0        -1
         0         0        -1
         0         0        -1
         0         1        -1
         0         1        -1
         0         1        -1
         0         0         0
         0         0         0
         0         0         0
         1        -1         0
         1        -1         0
         1        -1         0
         0         0         0
         0         0         0
         0         0         0
         0         0         0
         0         0         0
         0         0         0
         0         1         1
         0         1         1
         0         1         1
        -1         0        -1
        -1         0        -1
        -1         0        -1
        -1         0         0
        -1         0         0
        -1         0         0
         0         0         0
         0         0         0
         0         0         0
         0         0         0
         0         0         0
         0         0         0
         0         0         0
         0         0         0
         0         0         0
         0         0         1
         0         0         1
         0         0         1
        -1         0         0
        -1         0         0
        -1         0         0
         0         1         0
         0         1         0
         0         1         0
         0        -1         1
         0        -1         1
         0        -1         1
         1         0         0
         1         0         0
         1         0         0
         0         0         0
         0         0         0
         0         0         0
         0         0         0
         0         0         0
         0         0         0
         0         0         0
         0         0         0
         0         0         0
         0         0         0
         0         0         0
         0         0         0
         0        -1         0
         0        -1         0
         0        -1         0
         0         0        -1
         0         0        -1
         0         0        -1
         0         0         0
         0         0         0
         0         0         0
        -1         1         0
        -1         1         0
        -1         1         0
         0        -1         0
         0        -1         0
         0        -1         0
         0         0         0
         0         0         0
         0         0         0
         1         0         0
         1         0         0
         1         0         0
         1         0         0
         1         0         0
         1         0         0
         0         0         0
         0         0         0
         0         0         0
         0         0         0
         0         0         0
         0         0         0
         0         0         0
         0         0         0
         0         0         0
         1         0         1
         1         0         1
         1         0         1
         0         0         0
         0         0         0
         0         0         0
         0         0         1
         0         0         1
         0         0         1
         0        -1        -1
         0        -1        -1
         0        -1        -1
         0         1         0
         0         1         0
         0         1         0
         0         0         0
         0         0         0
         0         0         0
         1         0         0
         1         0         0
         1         0         0
         0         1         0
         0         1         0
         0         1         0
         1         0         1
         1         0         1
         1         0         1
         0        -1         0
         0        -1         0
         0        -1         0
         0         0         0
         0         0         0
         0         0         0
         0         0         0
         0         0         0
         0         0         0
         0        -1         1
         0        -1         1
         0        -1         1
        -1         0         0
        -1         0         0
        -1         0         0
         0         0         0
         0         0         0
         0         0         0
         0         0        -1
         0         0        -1
         0         0        -1
         0         0         1
         0         0         1
         0         0         1
         0        -1         1
         0        -1         1
         0        -1         1
         0         0         0
         0         0         0
         0         0         0
         0         0         0
         0         0         0
         0         0         0
         0         0         0
         0         0         0
         0         0         0
         0         0         0
         0         0         0
         0         0         0
         0         0         0
         0         0         0
         0         0         0
        -1         0         0
        -1         0         0
        -1         0         0
         0        -1         0
         0        -1         0
         0        -1         0
         0         0         0
         0         0         0
         0         0         0
         0         0         0
         0         0         0
         0         0         0
        -1         0         0
        -1         0         0
        -1         0         0
         0         0         0
         0         0         0
         0         0         0
         0        -1        -1
         0        -1        -1
         0        -1        -1
         0         1         0
         0         1         0
         0         1         0
         0         0        -1
         0         0        -1
         0         0        -1
         0         0         0
         0         0         0
         0         0         0
         0         0         0
         0         0         0
         0         0         0
         0         0         0
         0         0         0
         0         0         0
         0         0         1
         0         0         1
         0         0         1
        -1         0         0
        -1         0         0
        -1         0         0
         0         1         0
         0         1         0
         0         1         0
         1         0         0
         1         0         0
         1         0         0
        -1         0         0
        -1         0         0
        -1         0         0
         0         0         1
         0         0         1
         0         0         1
         0         0         0
         0         0         0
         0         0         0
         1        -1         1
         1        -1         1
         1        -1         1
         0        -1         0
         0        -1         0
         0        -1         0
         1         0         0
         1         0         0
         1         0         0
         0         1         1
         0         1         1
         0         1         1
         0         0         0
         0         0         0
         0         0         0
         0         0         0
         0         0         0
         0         0         0
         0         0         0
         0         0         0
         0         0         0
         0         0         0
         0         0         0
         0         0         0
         1         0         0
         1         0         0
         1         0         0
        -1         0         0
        -1         0         0
        -1         0         0
         0         0         1
         0         0         1
         0         0         1
         1         0         0
         1         0         0
         1         0         0
         0         0         0
         0         0         0
         0         0         0
         0         0         0
         0         0         0
         0         0         0
         0         0         0
         0         0         0
         0         0         0
         0         0         0
         0         0         0
         0         0         0
        -1         0         0
        -1         0         0
        -1         0         0
        -1         0         0
        -1         0         0
        -1         0         0
         0         0         0
         0         0         0
         0         0         0
         0        -1         0
         0        -1         0
         0        -1         0
        -1         0         0
        -1         0         0
        -1         0         0
         0         0         0
         0         0         0
         0         0         0
         0         0         0
         0         0         0
         0         0         0
         0         1        -1
         0         1        -1
         0         1        -1
         0         0         0
         0         0         0
         0         0         0
         0        -1         1
         0        -1         1
         0        -1         1
         1         0         0
         1         0         0
         1         0         0
         0         0         0
         0         0         0
         0         0         0
         0         0         0
         0         0         0
         0         0         0
         0         0         0
         0         0         0
         0         0         0
        -1         0         0
        -1         0         0
        -1         0         0
         0         0         1
         0         0         1
         0         0         1
         0         0         0
         0         0         0
         0         0         0
         0         0         0
         0         0         0
         0         0         0
         0        -1         0
         0        -1         0
         0        -1         0
         0        -1         0
         0        -1         0
         0        -1         0
         0         0        -1
         0         0        -1
         0         0        -1
         0         0        -1
         0         0        -1
         0         0        -1
        -1         0         0
        -1         0         0
        -1         0         0
        -1        -1         0
        -1        -1         0
        -1        -1         0
         0         0         0
         0         0         0
         0         0         0
         0         0        -1
         0         0        -1
         0         0        -1
         0         0        -1
         0         0        -1
         0         0        -1
         0         0         0
         0         0         0
         0         0         0
         1         1         1
         1         1         1
         1         1         1
         0         0         0
         0         0         0
         0         0         0
         0         0         0
         0         0         0
         0         0         0
         0         0         0
         0         0         0
         0         0         0
         0         0        -1
         0         0        -1
         0         0        -1
         0         1         0
         0         1         0
         0         1         0
         0         0         0
         0         0         0
         0         0         0
         0         0         0
         0         0         0
         0         0         0
         0         0         0
         0         0         0
         0         0         0
        -1         0         0
        -1         0         0
        -1         0         0
         0         0        -1
         0         0        -1
         0         0        -1
         0         0         1
         0         0         1
         0         0         1
         0         0         0
         0         0         0
         0         0         0
         1         1         1
         1         1         1
         1         1         1
         0         1         0
         0         1         0
         0         1         0
         0         0         0
         0         0         0
         0         0         0
         0        -1         0
         0        -1         0
         0        -1         0
        -1         1         0
        -1         1         0
        -1         1         0
         0         0         0
         0         0         0
         0         0         0
         0         0         0
         0         0         0
         0         0         0
        -1         0         0
        -1         0         0
        -1         0         0
         0         0         0
         0         0         0
         0         0         0
         0         0         0
         0         0         0
         0         0         0
        -1         0         0
        -1         0         0
        -1         0         0
         0         0         0
         0         0         0
         0         0         0
         0         0         0
         0         0         0
         0         0         0
         0         0         0
         0         0         0
         0         0         0
         0         0         0
         0         0         0
         0         0         0
         1         0         0
         1         0         0
         1         0         0
        -1         0         0
        -1         0         0
        -1         0         0
         1         0         0
         1         0         0
         1         0         0
        -1         0         0
        -1         0         0
        -1         0         0
         0         0         0
         0         0         0
         0         0         0
         0         0         0
         0         0         0
         0         0         0
         0         0         1
         0         0         1
         0         0         1
         0         0         0
         0         0         0
         0         0         0
         0         0         0
         0         0         0
         0         0         0
        -1         0         0
        -1         0         0
        -1         0         0
         0         0         0
         0         0         0
         0         0         0
         1         1         0
         1         1         0
         1         1         0
         0         0         0
         0         0         0
         0         0         0
        -1         0         0
        -1         0         0
        -1         0         0
         1         0         0
         1         0         0
         1         0         0
         0         0         0
         0         0         0
         0         0         0
         0         0        -1
         0         0        -1
         0         0        -1
         1         0         0
         1         0         0
         1         0         0
         0         0         0
         0         0         0
         0         0         0
        -1         0         0
        -1         0         0
        -1         0         0
         0         1         1
         0         1         1
         0         1         1
         0         0         0
         0         0         0
         0         0         0
         0         0         0
         0         0         0
         0         0         0
        -1         0         1
        -1         0         1
        -1         0         1
         0         0         1
         0         0         1
         0         0         1
         0         0         0
         0         0         0
         0         0         0
         0         0         0
         0         0         0
         0         0         0
         0         0         0
         0         0         0
         0         0         0
         0         1         0
         0         1         0
         0         1         0
         0         0         0
         0         0         0
         0         0         0
         0         0        -1
         0         0        -1
         0         0        -1
         1         0         0
         1         0         0
         1         0         0
         0         1         0
         0         1         0
         0         1         0
         0         0        -1
         0         0        -1
         0         0        -1
         0         0         0
         0         0         0
         0         0         0
         0         0         0
         0         0         0
         0         0         0
         0         0         0
         0         0         0
         0         0         0
         0         0         0
         0         0         0
         0         0         0
         0         0         0
         0         0         0
         0         0         0
         0         0         0
         0         0         0
         0         0         0
         0         0        -1
         0         0        -1
         0         0        -1
         0         0         0
         0         0         0
         0         0         0
         0         1         0
         0         1         0
         0         1         0
        -1         1         0
        -1         1         0
        -1         1         0
         0         0         0
         0         0         0
         0         0         0
         0         0         0
         0         0         0
         0         0         0
         0         0         0
         0         0         0
         0         0         0
         0         0        -1
         0         0        -1
         0         0        -1
         0         0         1
         0         0         1
         0         0         1
         0         0         0
         0         0         0
         0         0         0
         0         0         0
         0         0         0
         0         0         0
         0         0         0
         0         0         0
         0         0         0
         0         0         0
         0         0         0
         0         0         0
         0         0         0
         0         0         0
         0         0         0
         0         0         0
         0         0         0
         0         0         0
         0         0         0
         0         0         0
         0         0         0
         0         0        -1
         0         0        -1
         0         0        -1
        -1         0         1
        -1         0         1
        -1         0         1
         0         0         1
         0         0         1
         0         0         1
         0         0         0
         0         0         0
         0         0         0
         0         0         0
         0         0         0
         0         0         0
         0        -1         0
         0        -1         0
         0        -1         0
         0        -1         0
         0        -1         0
         0        -1         0
         0         0         0
         0         0         0
         0         0         0
         0         1         0
         0         1         0
         0         1         0
         0         0        -1
         0         0        -1
         0         0        -1
         0         0         0
         0         0         0
         0         0         0
         0         0         0
         0         0         0
         0         0         0
         0         0        -1
         0         0        -1
         0         0        -1
         0         0         0
         0         0         0
         0         0         0
         0         1         0
         0         1         0
         0         1         0
         0         0         0
         0         0         0
         0         0         0
         0         0         0
         0         0         0
         0         0         0
         1         0         0
         1         0         0
         1         0         0
         1         0         0
         1         0         0
         1         0         0
         0         0         0
         0         0         0
         0         0         0
         0         1         1
         0         1         1
         0         1         1
         1         0         0
         1         0         0
         1         0         0
         0         0         0
         0         0         0
         0         0         0
         0         0         0
         0         0         0
         0         0         0
         0         0         0
         0         0         0
         0         0         0
         1        -1         0
         1        -1         0
         1        -1         0
         0         0        -1
         0         0        -1
         0         0        -1
         0         0         0
         0         0         0
         0         0         0
         0         0         0
         0         0         0
         0         0         0
         0         0         0
         0         0         0
         0         0         0
         0         0         0
         0         0         0
         0         0         0
         0         0         0
         0         0         0
         0         0         0
         0         0         0
         0         0         0
         0         0         0
         0         0        -1
         0         0        -1
         0         0        -1
         0         0         0
         0         0         0
         0         0         0
        -1         0         0
        -1         0         0
        -1         0         0
         0        -1         0
         0        -1         0
         0        -1         0
         0         0         0
         0         0         0
         0         0         0
         1         0         0
         1         0         0
         1         0         0
         0         0         0
         0         0         0
         0         0         0
        -1         0         0
        -1         0         0
        -1         0         0
         0         0         0
         0         0         0
         0         0         0
         0         0         1
         0         0         1
         0         0         1
         0         1         0
         0         1         0
         0         1         0
         0         0        -1
         0         0        -1
         0         0        -1
         0         0         0
         0         0         0
         0         0         0
         0         0         0
         0         0         0
         0         0         0
         0         0         0
         0         0         0
         0         0         0
         0         0         0
         0         0         0
         0         0         0
         0         0         0
         0         0         0
         0         0         0
        -1         1         0
        -1         1         0
        -1         1         0
         1         0         0
         1         0         0
         1         0         0
         0         0         0
         0         0         0
         0         0         0
        -1         0         0
        -1         0         0
        -1         0         0
         0         0         1
         0         0         1
         0         0         1
         0         0         0
         0         0         0
         0         0         0
         0         0         0
         0         0         0
         0         0         0
        -1         1         0
        -1         1         0
        -1         1         0
         0         0         0
         0         0         0
         0         0         0
         0         1        -1
         0         1        -1
         0         1        -1
         0         0         0
         0         0         0
         0         0         0
         0         0         1
         0         0         1
         0         0         1
         0         0         0
         0         0         0
         0         0         0
         0         0         0
         0         0         0
         0         0         0
         0         0         0
         0         0         0
         0         0         0
         0        -1         0
         0        -1         0
         0        -1         0
         0         1         0
         0         1         0
         0         1         0
         0         0         0
         0         0         0
         0         0         0
         0         0         0
         0         0         0
         0         0         0
         0         0         0
         0         0         0
         0         0         0
         0         0         0
         0         0         0
         0         0         0
         0         0         0
         0         0         0
         0         0         0
         0         0         0
         0         0         0
         0         0         0
         0         0         0
         0         0         0
         0         0         0
         1         0         0
         1         0         0
         1         0         0
         0        -1        -1
         0        -1        -1
         0        -1        -1
         0         0         0
         0         0         0
         0         0         0
         0         0         0
         0         0         0
         0         0         0
         0         0         0
         0         0         0
         0         0         0
        -1         0         1
        -1         0         1
        -1         0         1
         1         1         1
         1         1         1
         1         1         1
         0         0        -1
         0         0        -1
         0         0        -1
         1         0         0
         1         0         0
         1         0         0
         1         0        -1
         1         0        -1
         1         0        -1
         0         0         0
         0         0         0
         0         0         0
         1         0         0
         1         0         0
         1         0         0
         0         0         0
         0         0         0
         0         0         0
         0         0         0
         0         0         0
         0         0         0
        -1         0         0
        -1         0         0
        -1         0         0
         1         0         0
         1         0         0
         1         0         0
        -1         0         1
        -1         0         1
        -1         0         1
         0         0         0
         0         0         0
         0         0         0
         0         0         1
         0         0         1
         0         0         1
         0         0         0
         0         0         0
         0         0         0
         0         0         0
         0         0         0
         0         0         0
         1         1         1
         1         1         1
         1         1         1
         0         1         0
         0         1         0
         0         1         0
         0         1         0
         0         1         0
         0         1         0
         0         0         0
         0         0         0
         0         0         0
         0         0        -1
         0         0        -1
         0         0        -1
         0         0         0
         0         0         0
         0         0         0
         0         0        -1
         0         0        -1
         0         0        -1
        -1         0        -1
        -1         0        -1
        -1         0        -1
         0         0         0
         0         0         0
         0         0         0
         1         0         0
         1         0         0
         1         0         0
         0        -1         0
         0        -1         0
         0        -1         0
         0         0        -1
         0         0        -1
         0         0        -1
         0         0         0
         0         0         0
         0         0         0
         0        -1         0
         0        -1         0
         0        -1         0
         0         1         0
         0         1         0
         0         1         0
         0        -1         0
         0        -1         0
         0        -1         0
        -1         0         0
        -1         0         0
        -1         0         0
         0         0         0
         0         0         0
         0         0         0
         0         0         0
         0         0         0
         0         0         0
         0         0         0
         0         0         0
         0         0         0
         0        -1         0
         0        -1         0
         0        -1         0
         0         0         0
         0         0         0
         0         0         0
         0         0         1
         0         0         1
         0         0         1
         0         0         0
         0         0         0
         0         0         0
        -1         0         0
        -1         0         0
        -1         0         0
         0         0         0
         0         0         0
         0         0         0
         1         0         1
         1         0         1
         1         0         1
         0        -1         0
         0        -1         0
         0        -1         0
        -1         0         0
        -1         0         0
        -1         0         0
         0         0         0
         0         0         0
         0         0         0
         0         0         0
         0         0         0
         0         0         0
         0         0         0
         0         0         0
         0         0         0
         0         0         1
         0         0         1
         0         0         1
         0         0         0
         0         0         0
         0         0         0
         0         0         0
         0         0         0
         0         0         0
        -1         0         1
        -1         0         1
        -1         0         1
         0         0         0
         0         0         0
         0         0         0
         0         0         0
         0         0         0
         0         0         0
         0         0         0
         0         0         0
         0         0         0
         0         1         0
         0         1         0
         0         1         0
         0        -1         0
         0        -1         0
         0        -1         0
         0         0         1
         0         0         1
         0         0         1
         0         0         0
         0         0         0
         0         0         0
         0         0         0
         0         0         0
         0         0         0
         0         0         0
         0         0         0
         0         0         0
         0         1         1
         0         1         1
         0         1         1
        -1         1         0
        -1         1         0
        -1         1         0
        -1         0         0
        -1         0         0
        -1         0         0
         0         1         0
         0         1         0
         0         1         0
         0         0         0
         0         0         0
         0         0         0
         0        -1         0
         0        -1         0
         0        -1         0
         0         1         0
         0         1         0
         0         1         0
         0         0        -1
         0         0        -1
         0         0        -1
         0         0         0
         0         0         0
         0         0         0
         0         0        -1
         0         0        -1
         0         0        -1
         0         0         0
         0         0         0
         0         0         0
         0         0         0
         0         0         0
         0         0         0
        -1         0         0
        -1         0         0
        -1         0         0
         0         0         0
         0         0         0
         0         0         0
        -1         0         0
        -1         0         0
        -1         0         0
         0         0         0
         0         0         0
         0         0         0
         0         0         0
         0         0         0
         0         0         0
         0         0         0
         0         0         0
         0         0         0
         1         0         0
         1         0         0
         1         0         0
         0         0         0
         0         0         0
         0         0         0
         0         0         0
         0         0         0
         0         0         0
         0         0         0
         0         0         0
         0         0         0
         0         0         0
         0         0         0
         0         0         0
         0         1         0
         0         1         0
         0         1         0
         0         1        -1
         0         1        -1
         0         1        -1
         1         1         0
         1         1         0
         1         1         0
        -1         0         1
        -1         0         1
        -1         0         1
         0         0         0
         0         0         0
         0         0         0
         0         0         0
         0         0         0
         0         0         0
         0         0         0
         0         0         0
         0         0         0
         0         0         1
         0         0         1
         0         0         1
         0         0         0
         0         0         0
         0         0         0
         1         0         0
         1         0         0
         1         0         0
         0         0         0
         0         0         0
         0         0         0
         0         0         0
         0         0         0
         0         0         0
         0         0         1
         0         0         1
         0         0         1
         1        -1         0
         1        -1         0
         1        -1         0
         0         0         0
         0         0         0
         0         0         0
         0         0         0
         0         0         0
         0         0         0
         0        -1         0
         0        -1         0
         0        -1         0
         0         0        -1
         0         0        -1
         0         0        -1
         0         0         0
         0         0         0
         0         0         0
         0         0         1
         0         0         1
         0         0         1
         0         0         0
         0         0         0
         0         0         0
        -1         0         1
        -1         0         1
        -1         0         1
         0         0         0
         0         0         0
         0         0         0
         0         0         0
         0         0         0
         0         0         0
         0         0         0
         0         0         0
         0         0         0
         0         0         0
         0         0         0
         0         0         0
         0         0         0
         0         0         0
         0         0         0
         1         0         0
         1         0         0
         1         0         0
         0         0         0
         0         0         0
         0         0         0
         0         0         0
         0         0         0
         0         0         0
         0         0         0
         0         0         0
         0         0         0
         0         0         1
         0         0         1
         0         0         1
         0        -1         0
         0        -1         0
         0        -1         0
         0        -1         1
         0        -1         1
         0        -1         1
        -1         0         0
        -1         0         0
        -1         0         0
         0        -1         0
         0        -1         0
         0        -1         0
         0         0         0
         0         0         0
         0         0         0
         0         0         0
         0         0         0
         0         0         0
         1         1         1
         1         1         1
         1         1         1
         0         0         0
         0         0         0
         0         0         0
         0         0         0
         0         0         0
         0         0         0
         0         0         0
         0         0         0
         0         0         0
         0         0         0
         0         0         0
         0         0         0
         0        -1         1
         0        -1         1
         0        -1         1
        -1         0         0
        -1         0         0
        -1         0         0
         0         0         0
         0         0         0
         0         0         0
         0         0         0
         0         0         0
         0         0         0
         0         0         0
         0         0         0
         0         0         0
         0        -1         0
         0        -1         0
         0        -1         0
         0         0        -1
         0         0        -1
         0         0        -1
         0         0         1
         0         0         1
         0         0         1
         0         0         0
         0         0         0
         0         0         0
         1         0         0
         1         0         0
         1         0         0
         0         1         0
         0         1         0
         0         1         0
        -1         0         0
        -1         0         0
        -1         0         0
         0         0         0
         0         0         0
         0         0         0
         0         1         0
         0         1         0
         0         1         0
         1        -1        -1
         1        -1        -1
         1        -1        -1
         0         0         0
         0         0         0
         0         0         0
         0         0         0
         0         0         0
         0         0         0
         0        -1         0
         0        -1         0
         0        -1         0
        -1         0         0
        -1         0         0
        -1         0         0
         0         0         0
         0         0         0
         0         0         0
         0         0         0
         0         0         0
         0         0         0
         0         0         0
         0         0         0
         0         0         0
        -1         0         0
        -1         0         0
        -1         0         0
        -1         0         0
        -1         0         0
        -1         0         0
         0         0         0
         0         0         0
         0         0         0
         0         0         1
         0         0         1
         0         0         1
         0         0         0
         0         0         0
         0         0         0
         0         0         0
         0         0         0
         0         0         0
         0         0         0
         0         0         0
         0         0         0
         0         0         0
         0         0         0
         0         0         0
        -1         0         0
        -1         0         0
        -1         0         0
        -1        -1         1
        -1        -1         1
        -1        -1         1
         0         0         0
         0         0         0
         0         0         0
         0         0         0
         0         0         0
         0         0         0
         1         0         0
         1         0         0
         1         0         0
         0         0         0
         0         0         0
         0         0         0
         0         0         0
         0         0         0
         0         0         0
         0         0         0
         0         0         0
         0         0         0
        -1         0         0
        -1         0         0
        -1         0         0
         0         1         0
         0         1         0
         0         1         0
         0         0         0
         0         0         0
         0         0         0
         1         0         0
         1         0         0
         1         0         0
         0         1         0
         0         1         0
         0         1         0
         1        -1         0
         1        -1         0
         1        -1         0
         0         0         0
         0         0         0
         0         0         0
         0         0         1
         0         0         1
         0         0         1
         0         0         0
         0         0         0
         0         0         0
         0         0         0
         0         0         0
         0         0         0
         0         0         0
         0         0         0
         0         0         0
        -1         0         0
        -1         0         0
        -1         0         0
         0         0         0
         0         0         0
         0         0         0
         0        -1        -1
         0        -1        -1
         0        -1        -1
         0         0         0
         0         0         0
         0         0         0
        -1         0         0
        -1         0         0
        -1         0         0
        -1         0         0
        -1         0         0
        -1         0         0
         0         0        -1
         0         0        -1
         0         0        -1
        -1         0         0
        -1         0         0
        -1         0         0
        -1         0         0
        -1         0         0
        -1         0         0
         0         0         0
         0         0         0
         0         0         0
         0         0         0
         0         0         0
         0         0         0
         0         0         1
         0         0         1
         0         0         1
         0         1         0
         0         1         0
         0         1         0
         0         0         0
         0         0         0
         0         0         0
        -1         0         0
        -1         0         0
        -1         0         0
         0         0         0
         0         0         0
         0         0         0
         0        -1         0
         0        -1         0
         0        -1         0
         0         1         0
         0         1         0
         0         1         0
         0         0         0
         0         0         0
         0         0         0
        -1         0         1
        -1         0         1
        -1         0         1
         0         0         0
         0         0         0
         0         0         0
         1         0         0
         1         0         0
         1         0         0
         0        -1         1
         0        -1         1
         0        -1         1
         0         0         0
         0         0         0
         0         0         0
         0        -1         0
         0        -1         0
         0        -1         0
         0        -1         0
         0        -1         0
         0        -1         0
         0         0        -1
         0         0        -1
         0         0        -1
         0         1         0
         0         1         0
         0         1         0
        -1         0         0
        -1         0         0
        -1         0         0
         0        -1         0
         0        -1         0
         0        -1         0
         0         0         0
         0         0         0
         0         0         0
        -1        -1         0
        -1        -1         0
        -1        -1         0
         1         0         0
         1         0         0
         1         0         0
         0         0         0
         0         0         0
         0         0         0
         0         0         0
         0         0         0
         0         0         0
         0         0        -1
         0         0        -1
         0         0        -1
         0         0         0
         0         0         0
         0         0         0
         1         0         0
         1         0         0
         1         0         0
         0         0         0
         0         0         0
         0         0         0
         0         0         0
         0         0         0
         0         0         0
        -1         0         0
        -1         0         0
        -1         0         0
         0         0         0
         0         0         0
         0         0         0
         0         0         0
         0         0         0
         0         0         0
         1         0         0
         1         0         0
         1         0         0
         0        -1         0
         0        -1         0
         0        -1         0
         0         0         0
         0         0         0
         0         0         0
         0         0         0
         0         0         0
         0         0         0
         0         0         0
         0         0         0
         0         0         0
         0         0         0
         0         0         0
         0         0         0
         0         0         0
         0         0         0
         0         0         0
         0         0         0
         0         0         0
         0         0         0
         0         0         0
         0         0         0
         0         0         0
         1        -1        -1
         1        -1        -1
         1        -1        -1
        -1         0         0
        -1         0         0
        -1         0         0
         0        -1         0
         0        -1         0
         0        -1         0
         0         0         1
         0         0         1
         0         0         1
         0         0         0
         0         0         0
         0         0         0
         0         0         0
         0         0         0
         0         0         0
         0         0         0
         0         0         0
         0         0         0
         0         1         0
         0         1         0
         0         1         0
         0         0         1
         0         0         1
         0         0         1
         0         0         1
         0         0         1
         0         0         1
         1         0        -1
         1         0        -1
         1         0        -1
         1         0         0
         1         0         0
         1         0         0
         0         0         0
         0         0         0
         0         0         0
        -1        -1         0
        -1        -1         0
        -1        -1         0
        -1         0         0
        -1         0         0
        -1         0         0
         0         0         0
         0         0         0
         0         0         0
        -1         0         0
        -1         0         0
        -1         0         0
         0         0         0
         0         0         0
         0         0         0
         0         0         0
         0         0         0
         0         0         0
         0         0         0
         0         0         0
         0         0         0
         0         0         0
         0         0         0
         0         0         0
         0         0         0
         0         0         0
         0         0         0
         0         0         0
         0         0         0
         0         0         0
         0         0         0
         0         0         0
         0         0         0
         0         1        -1
         0         1        -1
         0         1        -1
        -1         0         0
        -1         0         0
        -1         0         0
         0         0         0
         0         0         0
         0         0         0
         0         0         0
         0         0         0
         0         0         0
         0         0        -1
         0         0        -1
         0         0        -1
         0         0         0
         0         0         0
         0         0         0
         0         0         1
         0         0         1
         0         0         1
         0        -1         1
         0        -1         1
         0        -1         1
         1         0        -1
         1         0        -1
         1         0        -1
         1         0        -1
         1         0        -1
         1         0        -1
         0         0         0
         0         0         0
         0         0         0
         0         0         0
         0         0         0
         0         0         0
         1         0         0
         1         0         0
         1         0         0
         0         0         0
         0         0         0
         0         0         0
         0        -1         0
         0        -1         0
         0        -1         0
         0         0         0
         0         0         0
         0         0         0
         0         0         0
         0         0         0
         0         0         0
         0         0         0
         0         0         0
         0         0         0
        -1         0         1
        -1         0         1
        -1         0         1
         1        -1         1
         1        -1         1
         1        -1         1
         1         0         0
         1         0         0
         1         0         0
         0         0         0
         0         0         0
         0         0         0
         0         0         0
         0         0         0
         0         0         0
        -1         0         0
        -1         0         0
        -1         0         0
         0         0         0
         0         0         0
         0         0         0
         0         1         0
         0         1         0
         0         1         0
         0         0        -1
         0         0        -1
         0         0        -1
         0        -1         0
         0        -1         0
         0        -1         0
         1         0         0
         1         0         0
         1         0         0
         0         0         0
         0         0         0
         0         0         0
         0         1         0
         0         1         0
         0         1         0
         0         0         0
         0         0         0
         0         0         0
         0         0         0
         0         0         0
         0         0         0
         0         0         0
         0         0         0
         0         0         0
         0         0         0
         0         0         0
         0         0         0
         0         0         0
         0         0         0
         0         0         0
         0         0         0
         0         0         0
         0         0         0
         0         0         1
         0         0         1
         0         0         1
         0         0         0
         0         0         0
         0         0         0
         0         1         0
         0         1         0
         0         1         0
         0         0         0
         0         0         0
         0         0         0
         0        -1         0
         0        -1         0
         0        -1         0
        -1         0         0
        -1         0         0
        -1         0         0
         0         0         0
         0         0         0
         0         0         0
         0         0         0
         0         0         0
         0         0         0
         0         0         0
         0         0         0
         0         0         0
         0         1         0
         0         1         0
         0         1         0
         1        -1         1
         1        -1         1
         1        -1         1
         0         1         0
         0         1         0
         0         1         0
        -1         0         1
        -1         0         1
        -1         0         1
         0         1         0
         0         1         0
         0         1         0
         0         0         0
         0         0         0
         0         0         0
         0         0         0
         0         0         0
         0         0         0
         0         0         0
         0         0         0
         0         0         0
         0        -1         0
         0        -1         0
         0        -1         0
         0        -1         0
         0        -1         0
         0        -1         0
         0         0         0
         0         0         0
         0         0         0
         0         0         0
         0         0         0
         0         0         0
         0         0         1
         0         0         1
         0         0         1
         0         0         0
         0         0         0
         0         0         0
         0         0        -1
         0         0        -1
         0         0        -1
         0         0         0
         0         0         0
         0         0         0
         0         1         0
         0         1         0
         0         1         0
         0         0         1
         0         0         1
         0         0         1
         0        -1         0
         0        -1         0
         0        -1         0
         0         0         0
         0         0         0
         0         0         0
         0         0         0
         0         0         0
         0         0         0
         0         1         0
         0         1         0
         0         1         0
         0         0         0
         0         0         0
         0         0         0
         0         1         0
         0         1         0
         0         1         0
         0         0         0
         0         0         0
         0         0         0
         0         0         0
         0         0         0
         0         0         0
         1        -1         0
         1        -1         0
         1        -1         0
        -1         0         0
        -1         0         0
        -1         0         0
         0         0         0
         0         0         0
         0         0         0
         0         0         0
         0         0         0
         0         0         0
         1         0         0
         1         0         0
         1         0         0
         0         0         0
         0         0         0
         0         0         0
         1         0         0
         1         0         0
         1         0         0
         0         0         0
         0         0         0
         0         0         0
         0         0         0
         0         0         0
         0         0         0
         1         0         0
         1         0         0
         1         0         0
         0        -1         0
         0        -1         0
         0        -1         0
         0         0         1
         0         0         1
         0         0         1
         0         0         0
         0         0         0
         0         0         0
         0         0        -1
         0         0        -1
         0         0        -1
         0         0         1
         0         0         1
         0         0         1
        -1         0         0
        -1         0         0
        -1         0         0
        -1         0        -1
        -1         0        -1
        -1         0        -1
         0         0        -1
         0         0        -1
         0         0        -1
         0         0         0
         0         0         0
         0         0         0
         0         0         0
         0         0         0
         0         0         0
         0         0         1
         0         0         1
         0         0         1
         0        -1         0
         0        -1         0
         0        -1         0
         1         0         0
         1         0         0
         1         0         0
         0         0         0
         0         0         0
         0         0         0
         0        -1        -1
         0        -1        -1
         0        -1        -1
         0         0         0
         0         0         0
         0         0         0
         0         0         0
         0         0         0
         0         0         0
         1         0         0
         1         0         0
         1         0         0
         0         0         0
         0         0         0
         0         0         0
         0         0         0
         0         0         0
         0         0         0
         0         0        -1
         0         0        -1
         0         0        -1
         0         0        -1
         0         0        -1
         0         0        -1
         1         0        -1
         1         0        -1
         1         0        -1
         0         0         0
         0         0         0
         0         0         0
         0         0         0
         0         0         0
         0         0         0
         0         0        -1
         0         0        -1
         0         0        -1
        -1         0         0
        -1         0         0
        -1         0         0
         0         0         0
         0         0         0
         0         0         0
         0         0         1
         0         0         1
         0         0         1
         0         0        -1
         0         0        -1
         0         0        -1
         0         0         0
         0         0         0
         0         0         0
         0         0         0
         0         0         0
         0         0         0
         0         0         0
         0         0         0
         0         0         0
         0         0         0
         0         0         0
         0         0         0
         0         0         0
         0         0         0
         0         0         0
         0         0         0
         0         0         0
         0         0         0
         0         0        -1
         0         0        -1
         0         0        -1
         0         0         0
         0         0         0
         0         0         0
         0         0         0
         0         0         0
         0         0         0
         0         0         0
         0         0         0
         0         0         0
         0         0         1
         0         0         1
         0         0         1
         0         0         0
         0         0         0
         0         0         0
         0         0         0
         0         0         0
         0         0         0
         0         0         0
         0         0         0
         0         0         0
         0         0         0
         0         0         0
         0         0         0
         0         0         0
         0         0         0
         0         0         0
         0         1         0
         0         1         0
         0         1         0
         0        -1         0
         0        -1         0
         0        -1         0
        -1         0         0
        -1         0         0
        -1         0         0
         0         0         0
         0         0         0
         0         0         0
         0         1         0
         0         1         0
         0         1         0
         0         1         0
         0         1         0
         0         1         0
         0         0         0
         0         0         0
         0         0         0
         0         0         0
         0         0         0
         0         0         0
        -1         0         0
        -1         0         0
        -1         0         0
         0         0        -1
         0         0        -1
         0         0        -1
         0         0         0
         0         0         0
         0         0         0
         0        -1        -1
         0        -1        -1
         0        -1        -1
         1         0         0
         1         0         0
         1         0         0
         0         0         0
         0         0         0
         0         0         0
         1         0         0
         1         0         0
         1         0         0
         0         0        -1
         0         0        -1
         0         0        -1
         1         0         0
         1         0         0
         1         0         0
         0         0         0
         0         0         0
         0         0         0
        -1         0         0
        -1         0         0
        -1         0         0
         0        -1         0
         0        -1         0
         0        -1         0
         0        -1         0
         0        -1         0
         0        -1         0
         0         0         0
         0         0         0
         0         0         0
        -1         0         0
        -1         0         0
        -1         0         0
         0         0         0
         0         0         0
         0         0         0
         0         0        -1
         0         0        -1
         0         0        -1
         0         0         0
         0         0         0
         0         0         0
         0         1         0
         0         1         0
         0         1         0
         0         0        -1
         0         0        -1
         0         0        -1
         0         0         0
         0         0         0
         0         0         0
         0         0         0
         0         0         0
         0         0         0
         0         0        -1
         0         0        -1
         0         0        -1
         0         0         0
         0         0         0
         0         0         0
         0         0         0
         0         0         0
         0         0         0
        -1         0         0
        -1         0         0
        -1         0         0
         1         0         0
         1         0         0
         1         0         0
         0         0         0
         0         0         0
         0         0         0
        -1         0         0
        -1         0         0
        -1         0         0
        -1         0        -1
        -1         0        -1
        -1         0        -1
         0         0         0
         0         0         0
         0         0         0
         0         0         0
         0         0         0
         0         0         0
         0         0         0
         0         0         0
         0         0         0
         0         0         0
         0         0         0
         0         0         0
         0         0         0
         0         0         0
         0         0         0
         0         0         0
         0         0         0
         0         0         0
         0         0         0
         0         0         0
         0         0         0
        -1         0         0
        -1         0         0
        -1         0         0
         0         1         0
         0         1         0
         0         1         0
         0         0         0
         0         0         0
         0         0         0
         1         0         0
         1         0         0
         1         0         0
         0         0         0
         0         0         0
         0         0         0
         0         0         0
         0         0         0
         0         0         0
         0         0         0
         0         0         0
         0         0         0
         0        -1         0
         0        -1         0
         0        -1         0
         0         1         0
         0         1         0
         0         1         0
         0         0         0
         0         0         0
         0         0         0
         0         0         1
         0         0         1
         0         0         1
         0         1         0
         0         1         0
         0         1         0
         0         0         0
         0         0         0
         0         0         0
         0         0         0
         0         0         0
         0         0         0
         0         0         0
         0         0         0
         0         0         0
         0         0         0
         0         0         0
         0         0         0
         0         0         0
         0         0         0
         0         0         0
         0         0         0
         0         0         0
         0         0         0
         0         0         0
         0         0         0
         0         0         0
         0         1         1
         0         1         1
         0         1         1
         0         0         0
         0         0         0
         0         0         0
         0         0         0
         0         0         0
         0         0         0
         0         0        -1
         0         0        -1
         0         0        -1
         0         0         0
         0         0         0
         0         0         0
         0         0         0
         0         0         0
         0         0         0
         0         0         0
         0         0         0
         0         0         0
         0         0         0
         0         0         0
         0         0         0
         0         0         0
         0         0         0
         0         0         0
         0         1         0
         0         1         0
         0         1         0
         0         0         0
         0         0         0
         0         0         0
        -1         0         0
        -1         0         0
        -1         0         0
         0         0         0
         0         0         0
         0         0         0
        -1         0         1
        -1         0         1
        -1         0         1
         1         0         0
         1         0         0
         1         0         0
         0         0        -1
         0         0        -1
         0         0        -1
         0         0         0
         0         0         0
         0         0         0
         0         0         0
         0         0         0
         0         0         0
         0         0         1
         0         0         1
         0         0         1
         0         0         0
         0         0         0
         0         0         0
         0         1         0
         0         1         0
         0         1         0
         0        -1         0
         0        -1         0
         0        -1         0
         0         0         1
         0         0         1
         0         0         1
         1         1         0
         1         1         0
         1         1         0
         0        -1        -1
         0        -1        -1
         0        -1        -1
         1        -1         0
         1        -1         0
         1        -1         0
         0         0         0
         0         0         0
         0         0         0
         0         0         0
         0         0         0
         0         0         0
        -1         1         0
        -1         1         0
        -1         1         0
        -1         0         0
        -1         0         0
        -1         0         0
         0         0         0
         0         0         0
         0         0         0
         0         0         0
         0         0         0
         0         0         0
         0         1         0
         0         1         0
         0         1         0
         0         0         0
         0         0         0
         0         0         0
         0         0         0
         0         0         0
         0         0         0
         1         1         0
         1         1         0
         1         1         0
         0         0        -1
         0         0        -1
         0         0        -1
         0         0         0
         0         0         0
         0         0         0
         0        -1         0
         0        -1         0
         0        -1         0
         0         0         0
         0         0         0
         0         0         0
         0         0         0
         0         0         0
         0         0         0
         1         0         1
         1         0         1
         1         0         1
         0         0         0
         0         0         0
         0         0         0
         0         0         0
         0         0         0
         0         0         0
         0        -1         0
         0        -1         0
         0        -1         0
         0         1         0
         0         1         0
         0         1         0
         0         0         0
         0         0         0
         0         0         0
         0         1         0
         0         1         0
         0         1         0
         0         1         0
         0         1         0
         0         1         0
         0         1         0
         0         1         0
         0         1         0
         0         0         0
         0         0         0
         0         0         0
        -1         0         0
        -1         0         0
        -1         0         0
        -1        -1         0
        -1        -1         0
        -1        -1         0
         1         0         1
         1         0         1
         1         0         1
         0         0        -1
         0         0        -1
         0         0        -1
         0         1         0
         0         1         0
         0         1         0
         0         0         0
         0         0         0
         0         0         0
         0         0         0
         0         0         0
         0         0         0
         1         0         0
         1         0         0
         1         0         0
         0         0        -1
         0         0        -1
         0         0        -1
         0         0         0
         0         0         0
         0         0         0
         0         0         0
         0         0         0
         0         0         0
         0         0        -1
         0         0        -1
         0         0        -1
         0        -1        -1
         0        -1        -1
         0        -1        -1
         0         0        -1
         0         0        -1
         0         0        -1
         1         0         1
         1         0         1
         1         0         1
         0         0         0
         0         0         0
         0         0         0
         0         0         0
         0         0         0
         0         0         0
         0         0         0
         0         0         0
         0         0         0
         0         1         1
         0         1         1
         0         1         1
         1         0         0
         1         0         0
         1         0         0
         0         1         0
         0         1         0
         0         1         0
         1         0         0
         1         0         0
         1         0         0
         0         0        -1
         0         0        -1
         0         0        -1
         0         0         0
         0         0         0
         0         0         0
         0         0         1
         0         0         1
         0         0         1
         0         0         0
         0         0         0
         0         0         0
         0         0         0
         0         0         0
         0         0         0
         0         0        -1
         0         0        -1
         0         0        -1
         0         0         0
         0         0         0
         0         0         0
         0         0         0
         0         0         0
         0         0         0
         0         0         0
         0         0         0
         0         0         0
         0         0        -1
         0         0        -1
         0         0        -1
        -1         0         0
        -1         0         0
        -1         0         0
         0         0         0
         0         0         0
         0         0         0
         1         0         0
         1         0         0
         1         0         0
         0         0         0
         0         0         0
         0         0         0
         0         0         0
         0         0         0
         0         0         0
         0         0         0
         0         0         0
         0         0         0
         0         0         1
         0         0         1
         0         0         1
         0         0         1
         0         0         1
         0         0         1
         0         0         0
         0         0         0
         0         0         0
         0         0        -1
         0         0        -1
         0         0        -1
         0         0         0
         0         0         0
         0         0         0
         0         0         0
         0         0         0
         0         0         0
         0         0         0
         0         0         0
         0         0         0
         0         0         0
         0         0         0
         0         0         0
         0         0        -1
         0         0        -1
         0         0        -1
         0         0         0
         0         0         0
         0         0         0
         0         0         0
         0         0         0
         0         0         0
         0        -1         0
         0        -1         0
         0        -1         0
         1         0         0
         1         0         0
         1         0         0
        -1         0         0
        -1         0         0
        -1         0         0
        -1         0         0
        -1         0         0
        -1         0         0
         0         0         0
         0         0         0
         0         0         0
         0         0         0
         0         0         0
         0         0         0
         0         0         0
         0         0         0
         0         0         0
         1         0         0
         1         0         0
         1         0         0
         0         1         0
         0         1         0
         0         1         0
         0         0         0
         0         0         0
         0         0         0
         1         0         1
         1         0         1
         1         0         1
         0         1         0
         0         1         0
         0         1         0
         0         0         1
         0         0         1
         0         0         1
         0        -1         0
         0        -1         0
         0        -1         0
        -1         0         0
        -1         0         0
        -1         0         0
         0         0         0
         0         0         0
         0         0         0
         0         0         0
         0         0         0
         0         0         0
         0         1        -1
         0         1        -1
         0         1        -1
         1        -1        -1
         1        -1        -1
         1        -1        -1
         0         0         0
         0         0         0
         0         0         0
         0         0         0
         0         0         0
         0         0         0
         1         0         1
         1         0         1
         1         0         1
         0         0        -1
         0         0        -1
         0         0        -1
         0         0         0
         0         0         0
         0         0         0
         0         0         0
         0         0         0
         0         0         0
         1         0         1
         1         0         1
         1         0         1
         0         0        -1
         0         0        -1
         0         0        -1
        -1         0        -1
        -1         0        -1
        -1         0        -1
         0         0         0
         0         0         0
         0         0         0
         1         0        -1
         1         0        -1
         1         0        -1
         0         0         0
         0         0         0
         0         0         0
         0         0         1
         0         0         1
         0         0         1
         0         0         0
         0         0         0
         0         0         0
         0         0         1
         0         0         1
         0         0         1
         0        -1         0
         0        -1         0
         0        -1         0
         0         0         0
         0         0         0
         0         0         0
         0         0        -1
         0         0        -1
         0         0        -1
         0         0         0
         0         0         0
         0         0         0
         0         0         0
         0         0         0
         0         0         0
        -1        -1         0
        -1        -1         0
        -1        -1         0
         0         0         1
         0         0         1
         0         0         1
         0         0         0
         0         0         0
         0         0         0
         0         0         1
         0         0         1
         0         0         1
         0         1         0
         0         1         0
         0         1         0
         0         0         0
         0         0         0
         0         0         0
         0         0         0
         0         0         0
         0         0         0
        -1         0         0
        -1         0         0
        -1         0         0
         0         0         0
         0         0         0
         0         0         0
         0         0         0
         0         0         0
         0         0         0
         0         0         0
         0         0         0
         0         0         0
         0         0         0
         0         0         0
         0         0         0
         0         1         0
         0         1         0
         0         1         0
        -1         0         1
        -1         0         1
        -1         0         1
         1         0         0
         1         0         0
         1         0         0
         0         0        -1
         0         0        -1
         0         0        -1
         0         0         0
         0         0         0
         0         0         0
         0         0         0
         0         0         0
         0         0         0
        -1         0         0
        -1         0         0
        -1         0         0
         1         0         0
         1         0         0
         1         0         0
         0         0         0
         0         0         0
         0         0         0
         0         0         0
         0         0         0
         0         0         0
         0         0         0
         0         0         0
         0         0         0
         1         0         0
         1         0         0
         1         0         0
         0         0         0
         0         0         0
         0         0         0
         0         0        -1
         0         0        -1
         0         0        -1
         0         0         0
         0         0         0
         0         0         0
         0        -1        -1
         0        -1        -1
         0        -1        -1
        -1         0         0
        -1         0         0
        -1         0         0
         0         0         0
         0         0         0
         0         0         0
         0        -1         0
         0        -1         0
         0        -1         0
         1         0         0
         1         0         0
         1         0         0
         0         0         0
         0         0         0
         0         0         0
         0         0         0
         0         0         0
         0         0         0
         0         0         0
         0         0         0
         0         0         0
         0         0        -1
         0         0        -1
         0         0        -1
         0         0         1
         0         0         1
         0         0         1
         1         0        -1
         1         0        -1
         1         0        -1
         0         0         0
         0         0         0
         0         0         0
         0         0         0
         0         0         0
         0         0         0
         0         0         0
         0         0         0
         0         0         0
         0         0         0
         0         0         0
         0         0         0
         1         0         0
         1         0         0
         1         0         0
         1        -1         0
         1        -1         0
         1        -1         0
         0         1         0
         0         1         0
         0         1         0
         0         0         0
         0         0         0
         0         0         0
         0         0        -1
         0         0        -1
         0         0        -1
         0         0        -1
         0         0        -1
         0         0        -1
         1         0         0
         1         0         0
         1         0         0
         0         1         0
         0         1         0
         0         1         0
         0         1         0
         0         1         0
         0         1         0
         1         0         0
         1         0         0
         1         0         0
         0         0         0
         0         0         0
         0         0         0
        -1         0         1
        -1         0         1
        -1         0         1
         0         0         0
         0         0         0
         0         0         0
         0         1         1
         0         1         1
         0         1         1
         0         0         0
         0         0         0
         0         0         0
         0         0         0
         0         0         0
         0         0         0
END
VELOCITY
# first 24 chars ignored
    1 WDH1A C1         1    0.222430828    0.242480496   -0.048563461
    1 WDH1A H1         2   -0.435098819   -1.098595139   -0.375096998
    1 WDH1A C2         3    0.196528785    0.204320934   -0.219503474
    1 WDH1A H2         4    2.421124829   -1.125354234   -0.770251702
    1 WDH1A C3         5   -0.020476228    0.170559933   -0.254490172
    1 WDH1A H3         6   -1.326443215    1.609898181    1.635975633
    1 WDH1A C4         7    0.307423016    0.055503136   -0.341859409
    1 WDH1A H4         8   -0.635481575    0.282153089   -0.565395207
    1 WDH1A C5         9   -0.670282871    1.040665572    0.236452606
    1 WDH1A C6        10    0.247670667    0.064879922    0.085735974
    1 WDH1A H7        11    1.264822162   -1.723111625   -1.411769365
    1 WDH1A C7        12   -0.077353703    0.398876271   -0.384589495
    1 WDH1A C8        13    0.084349977    0.266645998    0.320649606
    1 WDH1A H8        14   -0.249234196   -0.505581634    0.384587467
    1 WDH1A N         15   -0.325060151    0.054265866   -0.224664279
    1 WDH1A C9        16   -0.789745649    0.214056973    0.237560396
    1 WDH1A O9        17   -0.115780010   -0.422666077   -0.120369664
    1 WDH1A C10       18   -0.007329044    0.175728387   -0.287806049
    1 WDH1A C11       19    0.530479944    0.104038407   -0.046438681
    1 WDH1A O11       20    0.542475193   -0.065620723    0.166243469
    1 WDH1A H11       21    2.937368183   -2.575992400    0.001404742
    1 WDH1A C12       22    0.139476251    0.418270297    0.198084222
    1 WDH1A H12       23   -2.227731000   -0.631229655    0.262826913
    1 WDH1A C13       24    0.141569789    0.414748118    0.385603942
    1 WDH1A O13       25    0.374652277    0.145484009    0.284192018
    1 WDH1A H13       26   -0.736491991    0.006236699   -0.196622351
    1 WDH1A CO13      27    0.419876022    0.260228162    0.129238395
    1 WDH1A C14       28   -0.284127703    0.203396265    0.356353728
    1 WDH1A C15       29   -0.560958235    0.008055310   -0.552058037
    1 WDH1A C16       30    0.069275956   -0.300482127    0.172259812
    1 WDH1A C17       31    0.321291196    0.224059560   -0.862158799
    1 WDH1A C18       32    0.025083458    0.267895599    0.092081209
    1 WDH1A H18       33    0.519844590   -0.895094583    0.908628602
    1 SOLV  OW        34    0.028390579   -0.216656386    0.042853866
    1 SOLV  HW1       35    0.051729012   -0.376186580   -0.575623511
    1 SOLV  HW2       36   -0.931324298   -1.405806272   -0.419943236
    2 SOLV  OW        37   -0.097543715    0.353077240    0.280740145
    2 SOLV  HW1       38    0.147458199    0.441085580    0.990379736
    2 SOLV  HW2       39    0.169342380    0.342130938    1.091652236
    3 SOLV  OW        40   -0.127502889    0.492754469   -0.245666223
    3 SOLV  HW1       41   -0.195506620   -1.630382460   -1.148107358
    3 SOLV  HW2       42    0.017746875   -0.729519848    0.160152607
    4 SOLV  OW        43   -0.389787415    0.191823001   -0.602954071
    4 SOLV  HW1       44   -0.172313197    1.610412046    0.637214246
    4 SOLV  HW2       45   -0.997737372   -0.927676073   -0.035187191
    5 SOLV  OW        46    0.058583173   -0.440974609    0.064259562
    5 SOLV  HW1       47   -0.896650238   -0.456173551   -0.939385187
    5 SOLV  HW2       48    0.940874757   -1.346638798    0.084840513
    6 SOLV  OW        49    0.051309535    0.387256408    0.170964199
    6 SOLV  HW1       50   -0.192527731    0.233390607    0.071254152
    6 SOLV  HW2       51   -0.035237114    0.834637244    0.651790185
    7 SOLV  OW        52    0.190686544    0.663148534    0.186925205
    7 SOLV  HW1       53    1.738647036    0.299789096    0.244618185
    7 SOLV  HW2       54    1.011386240    0.199001344   -0.072811250
    8 SOLV  OW        55    0.308037407   -0.714005507    0.587982574
    8 SOLV  HW1       56   -0.349466245    0.201034118    0.821236246
    8 SOLV  HW2       57   -0.143928736   -2.000826928    0.429427008
    9 SOLV  OW        58    0.467120907   -0.115633112    0.149401458
    9 SOLV  HW1       59    1.162679306   -0.621933670   -2.692068312
    9 SOLV  HW2       60    0.891727392    0.908215716    3.269983432
   10 SOLV  OW        61   -0.856572391    0.641308207    0.310938193
   10 SOLV  HW1       62   -2.192997425   -0.360454869    0.975934599
   10 SOLV  HW2       63   -0.168421631    2.539878982    3.546765551
   11 SOLV  OW        64   -0.717065981    0.409510337   -0.207967517
   11 SOLV  HW1       65   -1.242501774    0.451907882   -0.355044303
   11 SOLV  HW2       66   -0.607392369    0.310730664    0.144875663
   12 SOLV  OW        67    0.181344592    0.092458178    0.061442257
   12 SOLV  HW1       68    1.772826728   -0.055351282   -0.137458621
   12 SOLV  HW2       69    0.540527526    0.216110282    0.225157001
   13 SOLV  OW        70   -0.539270992   -0.545393502    0.517657602
   13 SOLV  HW1       71   -0.518976548   -1.917927089    0.276616135
   13 SOLV  HW2       72    0.415677072   -1.212297276    2.250567489
   14 SOLV  OW        73    0.358953743    0.519718658   -0.124645531
   14 SOLV  HW1       74   -0.052002896    0.663440775    0.929585121
   14 SOLV  HW2       75    0.358749780   -0.053143514   -0.543159442
   15 SOLV  OW        76   -0.218581548    0.004197657   -0.089200083
   15 SOLV  HW1       77   -0.572361767    0.556558979    0.140300247
   15 SOLV  HW2       78   -1.062482038    0.926468343   -0.936507344
   16 SOLV  OW        79    0.125013615    0.248594269    0.076777298
   16 SOLV  HW1       80    0.473938490    0.368142004    0.935764977
   16 SOLV  HW2       81    0.199256040    0.041503707   -0.670986074
   17 SOLV  OW        82    0.038780043   -0.587204732    0.304171014
   17 SOLV  HW1       83    0.313139079   -0.390112556   -0.261739311
   17 SOLV  HW2       84    0.148217856    0.039959885    0.701046879
   18 SOLV  OW        85   -0.891081055    0.400483126   -0.266579096
   18 SOLV  HW1       86   -1.024820003   -0.170297341    0.240732780
   18 SOLV  HW2       87    0.182696242    1.294350562   -0.566649540
   19 SOLV  OW        88   -0.069390382    0.425494260   -0.073535913
   19 SOLV  HW1       89   -2.434589067   -0.512964570   -1.440846966
   19 SOLV  HW2       90   -0.574234515    0.341664145   -0.371489425
   20 SOLV  OW        91    0.291374487    0.522557588   -0.755226803
   20 SOLV  HW1       92   -3.202278671   -0.486349466   -0.419754770
   20 SOLV  HW2       93    0.564709858    2.363566133   -0.941117511
   21 SOLV  OW        94    0.028433293   -0.281859287   -0.571294012
   21 SOLV  HW1       95   -0.957030521   -1.711272457    0.730560684
   21 SOLV  HW2       96    1.771885339    0.353803783    1.334711640
   22 SOLV  OW        97   -0.277495446    0.061856101    0.105317502
   22 SOLV  HW1       98    2.227418439   -0.283131919   -1.928617696
   22 SOLV  HW2       99   -0.195273947    0.213512719   -0.230036160
   23 SOLV  OW       100    0.308870141    0.146145998    0.592591414
   23 SOLV  HW1      101    0.338449007    0.828665827    1.070365840
   23 SOLV  HW2      102   -0.009732710    1.515647232    1.371743738
   24 SOLV  OW       103   -0.391110800   -0.194811946    0.101232119
   24 SOLV  HW1      104   -1.135135396    1.614033060    1.360245794
   24 SOLV  HW2      105   -0.518376203    0.257290701   -0.713575280
   25 SOLV  OW       106    0.422819098    0.338388756    0.342008190
   25 SOLV  HW1      107   -1.011320518   -0.268572757    0.825072680
   25 SOLV  HW2      108    0.884698881   -1.678075323    2.120394444
   26 SOLV  OW       109    0.082961633    0.316442594   -0.277358043
   26 SOLV  HW1      110    0.586780959    0.018060919    1.217006188
   26 SOLV  HW2      111   -1.016924447    0.485660617   -0.274834622
   27 SOLV  OW       112    0.988026734   -0.162316695   -0.249301964
   27 SOLV  HW1      113   -0.753574795   -0.269552781   -0.210506152
   27 SOLV  HW2      114   -0.660382907   -1.094147416    0.912768416
   28 SOLV  OW       115   -0.082420582   -0.229765028   -0.434026738
   28 SOLV  HW1      116   -0.506223674   -0.286154786   -1.090274400
   28 SOLV  HW2      117   -1.676989955    2.339508001   -1.381878061
   29 SOLV  OW       118   -0.040048065   -0.461097384   -0.222489247
   29 SOLV  HW1      119   -1.603211493   -0.271790207    0.818195727
   29 SOLV  HW2      120    1.171021972   -1.503176502    2.037121399
   30 SOLV  OW       121   -0.059426835    0.473275160   -0.056003979
   30 SOLV  HW1      122   -0.592652335   -0.086638579    1.087384084
   30 SOLV  HW2      123    0.787752359    0.438676284    0.673711980
   31 SOLV  OW       124    0.181648312    0.219935813   -0.161512438
   31 SOLV  HW1      125   -2.973520778   -1.198576728   -1.173689630
   31 SOLV  HW2      126    1.220348419    0.562837897   -0.540509774
   32 SOLV  OW       127   -0.363780743   -0.119662346   -0.653178687
   32 SOLV  HW1      128    0.400831494    1.292323256   -0.574504899
   32 SOLV  HW2      129   -0.700235862   -0.659732056    0.842792085
   33 SOLV  OW       130    0.707331262    0.561465783   -0.523045012
   33 SOLV  HW1      131    0.834318612   -0.919080486    2.044589580
   33 SOLV  HW2      132    0.789139226    2.530460595    0.230614087
   34 SOLV  OW       133   -0.052618906   -0.187275779   -0.338990835
   34 SOLV  HW1      134    0.894402312   -0.022349695   -0.240131368
   34 SOLV  HW2      135    1.152833847    0.111050532   -0.535435908
   35 SOLV  OW       136    0.616758465   -0.364040236    0.210461013
   35 SOLV  HW1      137    1.315663155    0.454792279   -1.059276913
   35 SOLV  HW2      138   -2.799473127    1.904578978    1.210395631
   36 SOLV  OW       139    0.051801383   -0.135025276   -0.194146084
   36 SOLV  HW1      140    2.062939688   -0.016399446   -0.385623072
   36 SOLV  HW2      141    1.636080024   -0.186986546   -0.531294184
   37 SOLV  OW       142    0.110291754    0.796891037   -0.167027479
   37 SOLV  HW1      143   -0.434768677    1.054227167   -0.988631546
   37 SOLV  HW2      144    0.433533523   -0.025169814   -0.054547327
   38 SOLV  OW       145   -0.130516662    0.376927194    0.018766434
   38 SOLV  HW1      146   -2.039810493   -0.533490920    0.759037208
   38 SOLV  HW2      147    1.983844577   -1.051689027   -1.169813448
   39 SOLV  OW       148   -0.102486318   -0.326374534    0.209535017
   39 SOLV  HW1      149   -0.750169311   -0.492163482    1.723765676
   39 SOLV  HW2      150    1.759633459    1.208540244   -0.651753513
   40 SOLV  OW       151   -0.350171309   -0.028151208    0.523409673
   40 SOLV  HW1      152   -0.942748784    0.299027717   -0.253191749
   40 SOLV  HW2      153   -2.207043086    0.931126690   -0.713121033
   41 SOLV  OW       154    0.652433815    0.175197325    0.548355746
   41 SOLV  HW1      155    2.657706436   -1.571245115   -1.031414759
   41 SOLV  HW2      156   -0.730424383   -2.067548578   -0.574251063
   42 SOLV  OW       157    0.494658051    0.354241111   -0.197799824
   42 SOLV  HW1      158    0.130088659   -1.425057419   -1.136135071
   42 SOLV  HW2      159   -0.546014480    0.363615673    0.419414177
   43 SOLV  OW       160   -0.591163111    0.311092782    0.597613700
   43 SOLV  HW1      161   -1.073940405    0.591877415   -1.569814654
   43 SOLV  HW2      162   -0.849726099    0.656999998   -0.270173207
   44 SOLV  OW       163   -0.110667942    0.833790597    0.197730485
   44 SOLV  HW1      164   -0.602998274    0.596425804    2.312644114
   44 SOLV  HW2      165    1.943415143    1.556495209    0.956373581
   45 SOLV  OW       166   -0.540882918    0.048211207    0.287649872
   45 SOLV  HW1      167   -0.478327252    0.689482270    0.259902439
   45 SOLV  HW2      168   -0.463917869    0.892481084    0.038498145
   46 SOLV  OW       169   -0.217876888    0.177387528   -0.541600245
   46 SOLV  HW1      170    0.122579676    1.792097228   -0.721700492
   46 SOLV  HW2      171   -1.730903905    0.184091205   -0.616549109
   47 SOLV  OW       172   -0.557931831   -0.746571108    0.368403784
   47 SOLV  HW1      173    0.248046449   -1.094012002    0.313335477
   47 SOLV  HW2      174    0.097595901   -0.824743279    0.089892805
   48 SOLV  OW       175   -0.197601216   -0.312885977    0.111529361
   48 SOLV  HW1      176   -0.479454803    1.037172421   -1.646110105
   48 SOLV  HW2      177   -0.275273877   -0.540395675   -1.064221236
   49 SOLV  OW       178    0.330153505    0.222936148    0.030247670
   49 SOLV  HW1      179   -1.476919572   -0.701952332    2.446898764
   49 SOLV  HW2      180   -1.204238260   -0.612600919    1.538770386
   50 SOLV  OW       181    0.223577370   -0.130330273   -0.591995041
   50 SOLV  HW1      182    0.218218056   -1.446589965   -1.907756967
   50 SOLV  HW2      183    0.511382877    0.688630003    0.025179297
   51 SOLV  OW       184    0.165829497    0.523659316   -0.233854716
   51 SOLV  HW1      185   -0.159328207    0.172170746   -1.118942032
   51 SOLV  HW2      186   -0.321248597    0.565941327   -0.545098090
   52 SOLV  OW       187    0.377353011   -0.339641365   -0.186975025
   52 SOLV  HW1      188    0.992535388   -0.042643949   -0.346419948
   52 SOLV  HW2      189   -0.320670760   -0.513472098   -0.148195713
   53 SOLV  OW       190    0.030613931   -0.125860630   -0.042746858
   53 SOLV  HW1      191    1.663807246    0.166267761    0.940387421
   53 SOLV  HW2      192    0.978703701   -0.185745134    0.024320805
   54 SOLV  OW       193    0.165199829   -0.262041115   -0.332936688
   54 SOLV  HW1      194   -1.855582509    0.944948034    0.881540555
   54 SOLV  HW2      195    2.198354761   -1.615050612   -1.620058483
   55 SOLV  OW       196   -0.751808104    0.254879541    0.057275940
   55 SOLV  HW1      197    0.444858241    1.242549404   -0.413712406
   55 SOLV  HW2      198   -0.807431461    0.445520863   -0.242953568
   56 SOLV  OW       199    0.310259628   -0.003036145    0.415135462
   56 SOLV  HW1      200    0.166120065    0.386728124   -0.589057403
   56 SOLV  HW2      201    0.108345724    0.117183793    0.653679661
   57 SOLV  OW       202   -0.029781457   -0.186649088   -0.276228152
   57 SOLV  HW1      203   -0.330156642    1.525700487   -0.256929077
   57 SOLV  HW2      204   -1.082814461    1.455605140    1.337506094
   58 SOLV  OW       205    0.046472747    0.032171058    0.048092220
   58 SOLV  HW1      206   -1.697598296   -0.312245604   -1.603162642
   58 SOLV  HW2      207   -3.321265362   -0.899083591    0.674946082
   59 SOLV  OW       208   -0.439282226    0.126854461    0.028937858
   59 SOLV  HW1      209   -0.755405677   -0.546525442   -1.181347167
   59 SOLV  HW2      210   -0.643377259   -0.104170259   -0.978827180
   60 SOLV  OW       211    0.404627559   -0.342132830    0.008158336
   60 SOLV  HW1      212    1.128972388    0.155604350   -1.446133731
   60 SOLV  HW2      213    0.712516151    0.671828512   -0.268968797
   61 SOLV  OW       214   -0.371887000   -0.039161318    0.572868889
   61 SOLV  HW1      215   -0.889731570    0.415063253    0.835375567
   61 SOLV  HW2      216   -0.746686337    0.505706834   -0.858647706
   62 SOLV  OW       217    0.436954264   -0.354838196    0.131932457
   62 SOLV  HW1      218   -0.966294367    0.079987043   -1.009336282
   62 SOLV  HW2      219    0.116798247   -2.076227784    1.100847334
   63 SOLV  OW       220    0.122444623    0.377410690   -0.383707244
   63 SOLV  HW1      221    1.232704242    0.253347032   -1.470973190
   63 SOLV  HW2      222    0.880531870    2.515704986   -0.371682863
   64 SOLV  OW       223    0.038474637    0.095864800    1.043875159
   64 SOLV  HW1      224    0.260474563    0.092088259    0.253619556
   64 SOLV  HW2      225    0.064104979    0.158600434    0.852021957
   65 SOLV  OW       226    0.085041465   -0.120787803   -0.227973535
   65 SOLV  HW1      227    0.461292634    0.058193591    0.832924207
   65 SOLV  HW2      228    0.263844436    0.381359895    0.142293932
   66 SOLV  OW       229   -0.579676109    0.367788341   -0.236710763
   66 SOLV  HW1      230   -0.787648346   -0.721848578   -0.680810247
   66 SOLV  HW2      231   -1.402570534   -0.264373951    1.895039256
   67 SOLV  OW       232    0.182989272    0.700456770    0.253977020
   67 SOLV  HW1      233   -0.584266968    0.161806343   -0.592714322
   67 SOLV  HW2      234    1.116103739   -0.846415347    0.322734532
   68 SOLV  OW       235   -0.355035597    0.114572462    0.086956528
   68 SOLV  HW1      236    0.308268046    2.052947143   -0.070778338
   68 SOLV  HW2      237    1.136955665    1.021667652   -0.333193045
   69 SOLV  OW       238   -0.342727768    0.320030603   -0.080034465
   69 SOLV  HW1      239   -0.351483093   -1.765202186   -0.732041469
   69 SOLV  HW2      240   -1.614287228    1.614806891   -1.333844747
   70 SOLV  OW       241    0.381312520   -0.075191690   -0.389799522
   70 SOLV  HW1      242   -0.219364583    0.863863233   -0.427457806
   70 SOLV  HW2      243    1.113474052   -0.019307274    0.187399462
   71 SOLV  OW       244    0.128150652   -0.506227700    0.100156065
   71 SOLV  HW1      245   -1.389427373   -1.309511621   -0.877771732
   71 SOLV  HW2      246    0.918495320   -0.095421073    0.598836186
   72 SOLV  OW       247    0.391860487    0.301051626   -0.162476964
   72 SOLV  HW1      248   -1.512213618   -0.959424320   -1.305765196
   72 SOLV  HW2      249   -1.783964962   -0.710286264    0.132445011
   73 SOLV  OW       250    0.138020596    0.089176886    0.227648658
   73 SOLV  HW1      251    0.558923370   -0.412540068    0.010277217
   73 SOLV  HW2      252    0.225724254   -0.402550158    0.254956315
   74 SOLV  OW       253    0.327969243   -0.018278295    0.108723980
   74 SOLV  HW1      254    1.211406299    1.159815374    0.455593039
   74 SOLV  HW2      255   -0.425206933    0.917976536    0.410871222
   75 SOLV  OW       256   -0.498426374    0.616059245    0.036163746
   75 SOLV  HW1      257    0.225345385    1.600788855    0.767064181
   75 SOLV  HW2      258   -0.528216175   -1.666270301   -1.051752990
   76 SOLV  OW       259   -0.346745303   -0.007692941    0.396813943
   76 SOLV  HW1      260   -0.792974543    1.750619874   -2.313970558
   76 SOLV  HW2      261    0.367007086    2.739309062    1.524193761
   77 SOLV  OW       262    0.476018313    0.675443746   -0.060664414
   77 SOLV  HW1      263    1.339620049    0.853768591    0.146636091
   77 SOLV  HW2      264   -1.268189443   -0.239754386   -0.194637512
   78 SOLV  OW       265   -0.636981587   -0.114579233   -0.442938795
   78 SOLV  HW1      266   -0.485235011    0.862803530   -1.520698300
   78 SOLV  HW2      267   -1.088445681   -0.240954203   -0.219516412
   79 SOLV  OW       268   -0.021626700   -0.442600033   -0.130688382
   79 SOLV  HW1      269    1.350437255   -0.307747512    0.289513345
   79 SOLV  HW2      270   -0.254107359    0.730108431   -1.588154385
   80 SOLV  OW       271   -0.188769599   -0.401327324    0.172241078
   80 SOLV  HW1      272   -1.163332030   -0.166899719   -0.460067760
   80 SOLV  HW2      273   -0.991249754   -1.010782624   -0.941981069
   81 SOLV  OW       274    0.142458668   -0.822479853    0.354203669
   81 SOLV  HW1      275    0.718222893    0.263430357    1.504855718
   81 SOLV  HW2      276   -0.977241845   -1.326388184   -1.068415072
   82 SOLV  OW       277   -0.617594694    0.372416230    0.278147093
   82 SOLV  HW1      278   -1.210091763    0.394151106    0.248089492
   82 SOLV  HW2      279   -1.044087892    0.418129681    0.328440218
   83 SOLV  OW       280   -0.400544949   -0.587674312    0.107039311
   83 SOLV  HW1      281   -1.416916432    1.166064289    0.039957623
   83 SOLV  HW2      282   -0.551333770   -1.767015048    0.592213709
   84 SOLV  OW       283   -0.060855182    0.116204788   -0.262920529
   84 SOLV  HW1      284   -0.024730127   -0.503974502    2.418804072
   84 SOLV  HW2      285   -0.302187092    0.130310825    3.882349832
   85 SOLV  OW       286    0.663592510   -1.082427422   -0.030234174
   85 SOLV  HW1      287   -0.385806860    1.962573771    1.893811272
   85 SOLV  HW2      288    0.330127289    1.596917237    2.057553289
   86 SOLV  OW       289   -0.159842106   -0.047103170    0.200604294
   86 SOLV  HW1      290    0.329715598   -1.141305854   -0.027924649
   86 SOLV  HW2      291   -0.918342820   -0.204865233    0.954057777
   87 SOLV  OW       292   -0.362508586    0.801550331    0.280080955
   87 SOLV  HW1      293    1.165539202    1.424212757   -0.171764505
   87 SOLV  HW2      294    0.555248341    1.911612380   -0.753644928
   88 SOLV  OW       295   -0.023675733    0.305492060    0.404596670
   88 SOLV  HW1      296   -1.699232980   -0.761183169   -1.487878866
   88 SOLV  HW2      297   -1.901294681    0.266393765   -0.697934600
   89 SOLV  OW       298    0.074238104    0.570845472    0.233322003
   89 SOLV  HW1      299    0.646043219    0.542262111    0.960724530
   89 SOLV  HW2      300   -0.350846625   -0.357732496   -0.079920142
   90 SOLV  OW       301   -0.252467992   -0.174350390   -0.256094068
   90 SOLV  HW1      302    1.805299830    0.686441586   -0.343410479
   90 SOLV  HW2      303    1.437681268    0.410825921    0.077849601
   91 SOLV  OW       304    0.237192491    0.189793678    0.149444242
   91 SOLV  HW1      305    0.247622750    0.121931476   -0.192085092
   91 SOLV  HW2      306   -0.295070621    0.012145971    0.813694594
   92 SOLV  OW       307   -0.079290380   -0.722255080    0.480320844
   92 SOLV  HW1      308   -1.619601206    1.224646596    2.131193507
   92 SOLV  HW2      309    0.881901923    1.769699126   -0.297052290
   93 SOLV  OW       310    0.174740915   -0.450842052    0.604561119
   93 SOLV  HW1      311    0.053055940   -0.345394202    0.199025919
   93 SOLV  HW2      312    0.985013959   -0.702175761    0.876390520
   94 SOLV  OW       313    0.038108416    0.031047709   -0.382824533
   94 SOLV  HW1      314    0.569580665   -0.486417775   -0.984699347
   94 SOLV  HW2      315   -2.092343267    0.422677314   -0.699284584
   95 SOLV  OW       316   -0.236200924    0.023424863    0.159921004
   95 SOLV  HW1      317   -0.081448535   -1.699955499   -0.180838496
   95 SOLV  HW2      318    0.955591283    2.490363113   -0.622174929
   96 SOLV  OW       319   -0.438870079   -0.251655722    0.206213886
   96 SOLV  HW1      320    0.924400861    0.298015300   -0.442959925
   96 SOLV  HW2      321    2.378847691    0.325730566   -2.013966479
   97 SOLV  OW       322   -0.152488845    0.286355941   -0.771995879
   97 SOLV  HW1      323    0.008537103    1.360035041   -1.949343089
   97 SOLV  HW2      324   -1.155981475    1.001174066   -0.405433707
   98 SOLV  OW       325    0.353906651    0.688911064    0.181838752
   98 SOLV  HW1      326    0.015483574    0.713500751    0.408078467
   98 SOLV  HW2      327   -0.450108628    0.726417289    1.730205266
   99 SOLV  OW       328   -0.059837881   -0.652932416   -0.273428898
   99 SOLV  HW1      329    1.013167456    2.118399529    0.660778773
   99 SOLV  HW2      330    3.586525807    0.336559408   -0.695510969
  100 SOLV  OW       331   -0.270381586   -0.280236588    0.466951006
  100 SOLV  HW1      332   -1.252277899    0.273301332   -0.041097375
  100 SOLV  HW2      333   -0.113589877    0.287157291    0.266068304
  101 SOLV  OW       334    0.425274835   -0.051770250   -0.596957296
  101 SOLV  HW1      335    0.061940969   -4.003528074   -0.909725005
  101 SOLV  HW2      336   -1.391729681    0.443183767   -1.168223111
  102 SOLV  OW       337    0.308158406    0.054449791    0.090483950
  102 SOLV  HW1      338    1.919094437   -0.496999769   -0.473540813
  102 SOLV  HW2      339   -0.960927526   -0.008415434    0.606773341
  103 SOLV  OW       340    0.492060609   -0.166826346   -0.233667979
  103 SOLV  HW1      341    0.314745407   -0.250287889    0.396638060
  103 SOLV  HW2      342    0.100572357   -0.274767289   -0.566447175
  104 SOLV  OW       343   -0.274956166   -0.632167391   -0.380577244
  104 SOLV  HW1      344   -0.425342373   -1.106616838   -0.443319457
  104 SOLV  HW2      345   -0.296799654   -0.505869956   -0.426531977
  105 SOLV  OW       346   -0.305014443    0.119748355   -0.117269990
  105 SOLV  HW1      347   -1.423863616   -0.101885698   -0.277549042
  105 SOLV  HW2      348   -1.644788705   -2.419708852   -3.586955879
  106 SOLV  OW       349   -0.092300992    0.024732093   -0.087226572
  106 SOLV  HW1      350   -0.831744437   -1.488218387    0.100566215
  106 SOLV  HW2      351   -0.536273079   -0.893279910   -0.238580280
  107 SOLV  OW       352    0.028071930   -0.001468574    0.068357330
  107 SOLV  HW1      353   -0.316819081   -0.175347475   -0.222120842
  107 SOLV  HW2      354    1.058369215    0.210126735    0.285381493
  108 SOLV  OW       355   -0.098726694   -0.718633134    0.050691025
  108 SOLV  HW1      356   -0.038381650   -0.129882576    0.053337876
  108 SOLV  HW2      357    1.143871025   -1.158620548   -0.086663265
  109 SOLV  OW       358   -0.132379211    0.248146328   -0.231079841
  109 SOLV  HW1      359   -0.826139786    0.836792064   -1.388032686
  109 SOLV  HW2      360    0.636316479    1.069801880    1.897152402
  110 SOLV  OW       361    0.215399553   -0.192393746   -1.281557944
  110 SOLV  HW1      362    1.802924904    0.333950980   -1.720146404
  110 SOLV  HW2      363    0.457988854   -1.181205162   -0.098933336
  111 SOLV  OW       364    0.452819026   -0.081356678   -0.254893988
  111 SOLV  HW1      365    0.584898975   -0.240887586    1.039337655
  111 SOLV  HW2      366   -0.971782341    0.852037784    0.079329345
  112 SOLV  OW       367   -0.463334582    0.519381977    0.197056580
  112 SOLV  HW1      368   -0.196063573    0.775752264    0.225232013
  112 SOLV  HW2      369    0.538481895    0.345517909    0.599880603
  113 SOLV  OW       370    0.711663829    0.392407975   -0.250605161
  113 SOLV  HW1      371    1.276561048    0.338991306   -2.363591546
  113 SOLV  HW2      372    0.468465336   -1.229911882    2.307370264
  114 SOLV  OW       373    0.472584267   -0.259683125    0.743495049
  114 SOLV  HW1      374    0.122004900   -0.299050121    0.978888113
  114 SOLV  HW2      375    3.059057706    1.197099913   -0.774868769
  115 SOLV  OW       376   -0.338950559   -0.737296603   -0.414212855
  115 SOLV  HW1      377   -1.118234787   -1.073064833   -1.029906332
  115 SOLV  HW2      378    0.057699391    1.273543734   -1.199289042
  116 SOLV  OW       379    0.264749732   -0.477973639    0.474915306
  116 SOLV  HW1      380    0.669520293    0.915958701    2.315610518
  116 SOLV  HW2      381   -0.067129694   -1.870378756   -1.382122093
  117 SOLV  OW       382    0.185245554    0.305453519   -0.127850255
  117 SOLV  HW1      383    1.341678346   -1.178737952   -0.874427630
  117 SOLV  HW2      384    0.758177502   -0.796990840   -0.706927262
  118 SOLV  OW       385   -0.080615812   -0.247893166    0.140256441
  118 SOLV  HW1      386   -0.251825368   -0.047863262    0.401738930
  118 SOLV  HW2      387   -1.952824150    0.580039786   -0.677001694
  119 SOLV  OW       388    0.120279519    0.137431912    0.189951081
  119 SOLV  HW1      389    0.002976228    0.057862966   -0.499306568
  119 SOLV  HW2      390   -0.182649023    1.679307924    1.367975807
  120 SOLV  OW       391   -0.015691456    0.456088579   -0.154127394
  120 SOLV  HW1      392    0.638950925   -0.613719023   -0.424469510
  120 SOLV  HW2      393    0.251829024   -0.752668554   -2.145643328
  121 SOLV  OW       394   -0.111258182    0.144805937    0.486716692
  121 SOLV  HW1      395   -1.021401526   -0.222945331    0.809780549
  121 SOLV  HW2      396   -0.391415439   -0.033260718   -0.313410787
  122 SOLV  OW       397   -0.428165727   -0.380099545    0.586888314
  122 SOLV  HW1      398    1.250379278   -0.428073434   -0.539026068
  122 SOLV  HW2      399   -1.476882757    0.743401652    2.965757076
  123 SOLV  OW       400   -0.392765442    0.273633185    0.356202424
  123 SOLV  HW1      401    0.316844656    1.442018128    0.039859882
  123 SOLV  HW2      402   -0.665579307   -1.655536389   -0.870086570
  124 SOLV  OW       403    0.367566480   -0.047558556   -0.197546185
  124 SOLV  HW1      404   -0.180098562   -1.360061579   -0.193272376
  124 SOLV  HW2      405   -1.111910237    1.246060043    0.270129454
  125 SOLV  OW       406    0.205881589   -0.669802923    0.254629664
  125 SOLV  HW1      407   -1.150923008    0.464682240   -0.641911158
  125 SOLV  HW2      408   -0.937196529   -0.101525658   -0.215864174
  126 SOLV  OW       409   -0.463532517    0.084505287   -0.196299184
  126 SOLV  HW1      410    1.819749076    0.613487330    1.227368267
  126 SOLV  HW2      411   -1.458384138    3.170766761   -1.171415451
  127 SOLV  OW       412    0.340657829   -0.763534818    0.383390065
  127 SOLV  HW1      413   -2.869676661    1.501720862    0.647466499
  127 SOLV  HW2      414    1.789506323    0.272911837   -2.756605734
  128 SOLV  OW       415   -0.008478953    0.634026434    0.496868599
  128 SOLV  HW1      416   -1.544513314    1.425747658   -2.698823013
  128 SOLV  HW2      417    1.034021144   -0.374433120    2.769490176
  129 SOLV  OW       418    0.456706358   -0.184297540   -0.169257072
  129 SOLV  HW1      419    0.417133870    0.758745834   -1.176316576
  129 SOLV  HW2      420   -0.079678551    0.519358185    1.012251017
  130 SOLV  OW       421    0.008779880   -0.006835012    0.157077781
  130 SOLV  HW1      422   -0.096835624   -0.055799731    0.752785861
  130 SOLV  HW2      423   -0.391315461    0.640358048   -0.394931169
  131 SOLV  OW       424   -0.151568437   -0.310711117    0.378074828
  131 SOLV  HW1      425    1.023994985    0.628077927   -0.144420487
  131 SOLV  HW2      426   -1.234625616   -1.092849245    1.614796950
  132 SOLV  OW       427    0.640842888   -0.424306261    0.367013081
  132 SOLV  HW1      428    3.274758241   -2.564658233    1.454279455
  132 SOLV  HW2      429   -1.587491506    1.800816886   -1.306322599
  133 SOLV  OW       430    0.604878336   -0.367755889   -0.313852781
  133 SOLV  HW1      431   -3.582444200    0.460457270   -0.047462469
  133 SOLV  HW2      432   -0.917793140   -0.414886305   -0.700840580
  134 SOLV  OW       433    0.097138736   -0.462243825   -0.016768976
  134 SOLV  HW1      434   -0.108937052   -0.880859265   -0.217227881
  134 SOLV  HW2      435    0.353950698   -0.297534095   -0.377980261
  135 SOLV  OW       436    0.121494177   -0.446029583    0.457156655
  135 SOLV  HW1      437    1.275406531   -0.100169247    0.582606278
  135 SOLV  HW2      438    1.256059271    0.234813781    0.216899047
  136 SOLV  OW       439    0.024570180   -0.291514045   -0.242180480
  136 SOLV  HW1      440   -0.225414839   -0.090834591   -1.519439729
  136 SOLV  HW2      441   -0.726278922   -1.275657790    0.222723117
  137 SOLV  OW       442   -0.073181563   -0.078641066   -0.108534589
  137 SOLV  HW1      443    0.140219538   -0.032332368   -3.220732286
  137 SOLV  HW2      444    2.893295071    0.541071500    1.075291321
  138 SOLV  OW       445   -0.061071711   -0.027501460    0.001894629
  138 SOLV  HW1      446   -1.277082446    0.420250882   -0.662585647
  138 SOLV  HW2      447    0.588703674    1.297282532    0.258817877
  139 SOLV  OW       448    0.706081257   -0.453368925   -0.251301625
  139 SOLV  HW1      449    2.156984440   -1.170734519    1.033061637
  139 SOLV  HW2      450   -1.251799956   -1.035788851   -1.224108854
  140 SOLV  OW       451   -0.816909391    0.050449699   -0.372359467
  140 SOLV  HW1      452   -0.719401707    1.618981181   -1.126500930
  140 SOLV  HW2      453    0.964204384    0.426207780    1.174032895
  141 SOLV  OW       454    0.190800409    0.003300314   -0.306260314
  141 SOLV  HW1      455    0.127445615   -0.961154472   -0.320712891
  141 SOLV  HW2      456    0.265427709    0.150559270   -0.242517273
  142 SOLV  OW       457    1.064911936   -0.092211506   -0.279446273
  142 SOLV  HW1      458    0.262458377    0.513845695   -0.096014173
  142 SOLV  HW2      459    0.883569745   -0.317708759   -0.819646021
  143 SOLV  OW       460   -0.233598044   -0.338471188   -0.619558980
  143 SOLV  HW1      461   -0.492588171   -0.777572524   -0.727437276
  143 SOLV  HW2      462   -0.825854369   -2.343486056    1.413425190
  144 SOLV  OW       463   -0.350777590   -0.323075195    0.124293547
  144 SOLV  HW1      464   -0.168786144    0.592021480    0.109043184
  144 SOLV  HW2      465   -0.504034404   -1.143034845    0.138719119
  145 SOLV  OW       466   -0.657231186    0.024843688   -0.027852807
  145 SOLV  HW1      467   -0.862630063   -0.484100191   -0.249919266
  145 SOLV  HW2      468   -0.149727270   -0.701405057   -1.003462781
  146 SOLV  OW       469   -0.194085351   -0.503104564    0.325375546
  146 SOLV  HW1      470    1.580321235   -1.731936024   -2.129822961
  146 SOLV  HW2      471   -2.234799299    0.032602185    2.350160620
  147 SOLV  OW       472    0.152572628    0.377118359    0.230007576
  147 SOLV  HW1      473   -0.019010113    0.125692041   -0.839292198
  147 SOLV  HW2      474   -0.077655114    0.682467420   -0.044355521
  148 SOLV  OW       475   -0.703316264   -0.058174003    0.145998262
  148 SOLV  HW1      476   -1.186134185    0.622531663    1.297134495
  148 SOLV  HW2      477   -0.369228062   -0.281214716    0.209099699
  149 SOLV  OW       478   -0.460733779    1.016957686   -0.742524303
  149 SOLV  HW1      479   -1.602485979    1.026170421   -0.444040508
  149 SOLV  HW2      480    0.450656264   -0.632166488   -1.955448571
  150 SOLV  OW       481    0.075865168    0.474161586   -0.080543684
  150 SOLV  HW1      482    0.182125431    0.072416478    0.027246568
  150 SOLV  HW2      483    0.603399695    1.303394998   -0.484219070
  151 SOLV  OW       484    0.041198292    0.264883897    0.259744929
  151 SOLV  HW1      485   -0.675159526    0.107290404   -0.036718979
  151 SOLV  HW2      486    0.393506993   -0.061298412    0.166387972
  152 SOLV  OW       487    0.264371662    0.207917113    0.726934031
  152 SOLV  HW1      488    0.479532181   -0.234827420    0.661498546
  152 SOLV  HW2      489   -0.075526794    0.748337506    0.807120940
  153 SOLV  OW       490    0.102295003    0.647538484    0.340944366
  153 SOLV  HW1      491   -0.812398181    2.157118547   -0.326234160
  153 SOLV  HW2      492   -0.049205162   -0.094037117    2.037402117
  154 SOLV  OW       493    0.012840039    0.608163273    0.180673806
  154 SOLV  HW1      494   -1.529796338    1.318621418    0.565557601
  154 SOLV  HW2      495    0.761604257    1.612602641   -0.955679474
  155 SOLV  OW       496   -0.365660593    0.247119484   -0.102133086
  155 SOLV  HW1      497    0.629474939   -0.906131619    1.278250665
  155 SOLV  HW2      498    0.850491166   -1.068675636   -1.121610913
  156 SOLV  OW       499    0.114707068    0.271533473   -0.121186080
  156 SOLV  HW1      500   -1.003876086   -1.475271721   -0.396933278
  156 SOLV  HW2      501    0.762367387    1.222722969    1.087941180
  157 SOLV  OW       502   -0.122481651   -0.348181091   -0.334578168
  157 SOLV  HW1      503   -0.823384951    0.498311767   -1.019092431
  157 SOLV  HW2      504    1.780628507   -0.521830539    0.699108513
  158 SOLV  OW       505   -0.312488107   -0.242094289    0.247196267
  158 SOLV  HW1      506   -1.083345757    0.488055094    1.575136085
  158 SOLV  HW2      507   -0.126392973   -2.133905985   -1.105363449
  159 SOLV  OW       508   -0.072570669   -0.345024340    0.143544695
  159 SOLV  HW1      509   -0.128239505   -1.177541049   -0.966633316
  159 SOLV  HW2      510   -1.045133439    0.905430575    1.780948011
  160 SOLV  OW       511   -0.602084661    0.208394473   -0.418610415
  160 SOLV  HW1      512   -3.291090399   -1.169048516    1.534222643
  160 SOLV  HW2      513    2.830535916    0.358804371   -0.311082232
  161 SOLV  OW       514    0.261148053   -0.488468479    0.518435123
  161 SOLV  HW1      515   -0.481602139   -1.319331105    0.945922803
  161 SOLV  HW2      516    1.452854578   -0.404415055    0.485672121
  162 SOLV  OW       517   -0.180820102   -0.133661065   -0.039175543
  162 SOLV  HW1      518    0.089536968   -0.343432168    1.156104731
  162 SOLV  HW2      519   -0.016227148   -0.320536144    0.522348490
  163 SOLV  OW       520   -0.518947094   -0.113953907    0.125979910
  163 SOLV  HW1      521    2.264827907    0.076681911   -2.202278523
  163 SOLV  HW2      522    0.309003139    0.534134888    0.287876376
  164 SOLV  OW       523   -0.192212587    0.046476882   -0.442313665
  164 SOLV  HW1      524   -0.685750268    1.047419081    0.252108676
  164 SOLV  HW2      525   -0.631952098   -2.135608409   -2.580588746
  165 SOLV  OW       526   -0.330879581    0.092851958    0.032520087
  165 SOLV  HW1      527   -0.383923257    0.258237053    0.074039890
  165 SOLV  HW2      528    0.456331318    1.947419222   -0.561187231
  166 SOLV  OW       529   -0.235285481   -0.313375650    0.317738785
  166 SOLV  HW1      530   -0.004347407   -0.785366587    0.368671579
  166 SOLV  HW2      531    0.940819872   -0.311525206    0.398725403
  167 SOLV  OW       532   -0.352683339   -0.924504391    0.740088686
  167 SOLV  HW1      533   -0.580587051   -2.734355559    2.025449589
  167 SOLV  HW2      534   -0.936448123    0.882384539    0.074637405
  168 SOLV  OW       535   -0.003861566    0.262919447   -0.006205757
  168 SOLV  HW1      536    0.366733415    0.501042303   -0.792538660
  168 SOLV  HW2      537   -0.380431986    0.127261861    0.620866470
  169 SOLV  OW       538   -0.211552786   -0.412320371    0.382081901
  169 SOLV  HW1      539   -0.233470506    1.504073020    1.992480856
  169 SOLV  HW2      540   -2.049451539   -0.481920935   -0.890932629
  170 SOLV  OW       541   -0.081399293   -0.003079687    0.179108118
  170 SOLV  HW1      542    0.337139951   -0.045835627   -0.322316385
  170 SOLV  HW2      543   -0.974107518    1.315313046    1.151395340
  171 SOLV  OW       544   -0.246884936    0.217218284    0.369162758
  171 SOLV  HW1      545    0.352544620    1.126270568    0.234456762
  171 SOLV  HW2      546    0.009668758    2.204376410   -0.225913860
  172 SOLV  OW       547   -0.122887433    0.215645233   -0.079462826
  172 SOLV  HW1      548    3.093564233    0.848236807   -2.654018228
  172 SOLV  HW2      549    0.418329888    0.431761895   -0.007764791
  173 SOLV  OW       550   -0.062768850   -0.324434750   -0.019937161
  173 SOLV  HW1      551   -0.033661064    2.516511766   -0.298992203
  173 SOLV  HW2      552    2.066899068   -0.805756104   -0.873746039
  174 SOLV  OW       553   -0.114849684   -0.203741434   -0.037197849
  174 SOLV  HW1      554    0.752243788   -1.337382916    0.989453451
  174 SOLV  HW2      555   -0.429493169   -0.485281436    0.419727267
  175 SOLV  OW       556   -0.695960711    0.002587222   -0.071553090
  175 SOLV  HW1      557   -1.225052605   -1.587649585    0.302627215
  175 SOLV  HW2      558   -1.394796655    0.105877004   -0.106321066
  176 SOLV  OW       559   -0.197430333   -0.047517960    0.425277324
  176 SOLV  HW1      560   -1.372759974    0.103186493   -0.269724447
  176 SOLV  HW2      561   -0.362633731   -0.043898073    0.319835474
  177 SOLV  OW       562    0.090503751    0.002537111   -0.316460698
  177 SOLV  HW1      563   -0.486133698   -0.389120848   -0.440714356
  177 SOLV  HW2      564    0.175880637    0.458525839   -0.847950831
  178 SOLV  OW       565   -1.007826847   -0.871872551    0.206677053
  178 SOLV  HW1      566   -3.083087471    0.291217051    1.881872960
  178 SOLV  HW2      567   -1.571173362   -2.181876733   -0.584180492
  179 SOLV  OW       568    0.002317702   -0.284163240   -0.493514903
  179 SOLV  HW1      569   -1.348115985    0.751742343   -1.168448440
  179 SOLV  HW2      570    1.402555007    0.177915314   -0.573883244
  180 SOLV  OW       571   -0.181733510   -0.187784545    0.220035445
  180 SOLV  HW1      572    1.700725463    0.402232294    0.797429934
  180 SOLV  HW2      573    1.285896230   -3.164966360    0.947511787
  181 SOLV  OW       574    0.383816390   -0.200211467    0.076842523
  181 SOLV  HW1      575   -2.353264495   -1.518862698    0.103406157
  181 SOLV  HW2      576    0.826850375    0.302634418    2.722756770
  182 SOLV  OW       577   -0.075962150    0.001895665   -0.241667255
  182 SOLV  HW1      578   -0.129230761   -0.420318567    2.270374588
  182 SOLV  HW2      579    0.127293632   -0.298716845    0.619057622
  183 SOLV  OW       580   -0.522341456    0.295853782   -0.209044880
  183 SOLV  HW1      581    0.569587072   -0.270520814   -0.787279193
  183 SOLV  HW2      582   -1.792106550    0.639162720   -0.146842567
  184 SOLV  OW       583   -0.272977566   -0.192112042    0.244548963
  184 SOLV  HW1      584    0.862199314    0.565111081    1.571447760
  184 SOLV  HW2      585   -0.374987246    1.043606441   -0.238550384
  185 SOLV  OW       586   -0.078813126    0.125572426    0.315879318
  185 SOLV  HW1      587    0.452235545   -0.901072778    0.137539374
  185 SOLV  HW2      588    0.318580499    0.476084606    1.445473161
  186 SOLV  OW       589   -0.055417370    0.366915948   -0.098436441
  186 SOLV  HW1      590   -0.401051010    0.209125964    0.123730825
  186 SOLV  HW2      591    0.023317829    0.723938640   -0.462190237
  187 SOLV  OW       592    0.325440227    0.914153518   -0.501134046
  187 SOLV  HW1      593    1.522668350    1.817285754   -1.037752616
  187 SOLV  HW2      594   -0.927500556   -1.764404497    0.625881851
  188 SOLV  OW       595   -0.200225382    0.644362497   -0.170849349
  188 SOLV  HW1      596   -0.502398241    0.955604223   -1.354460604
  188 SOLV  HW2      597   -0.023632099    0.937558953   -0.663369237
  189 SOLV  OW       598    0.103198805    0.035070228   -0.189816142
  189 SOLV  HW1      599    0.610827438    0.396670384   -1.368904687
  189 SOLV  HW2      600   -0.717989553   -0.578636382    1.713341233
  190 SOLV  OW       601   -0.516294961    0.656244386    0.282130840
  190 SOLV  HW1      602    1.595206209    3.718342999    1.348473488
  190 SOLV  HW2      603   -0.710958831   -0.559237854   -4.083396623
  191 SOLV  OW       604   -0.380213307   -0.489798005   -0.132011876
  191 SOLV  HW1      605   -1.664426380    0.180715609   -0.615602112
  191 SOLV  HW2      606   -0.719191075    0.742167714    0.149877138
  192 SOLV  OW       607   -0.440105142   -0.435337979    0.235491255
  192 SOLV  HW1      608    0.154701802    0.243903742   -1.012001792
  192 SOLV  HW2      609   -1.057407980   -1.619239661   -0.090937344
  193 SOLV  OW       610    0.876990709    0.068141135   -0.031557897
  193 SOLV  HW1      611    0.882226002   -0.302874554    1.371932895
  193 SOLV  HW2      612    0.025351916    0.049618205   -1.953807235
  194 SOLV  OW       613   -0.357223337   -0.200159949   -0.201481736
  194 SOLV  HW1      614    1.117522883    0.816882404   -1.743891087
  194 SOLV  HW2      615   -1.442392870    0.094756760    1.680727806
  195 SOLV  OW       616    0.232080566    0.329041460   -0.403363937
  195 SOLV  HW1      617    1.329865907    1.647277134   -1.529893772
  195 SOLV  HW2      618   -0.424484268   -0.546781444    0.169751092
  196 SOLV  OW       619   -0.041435407    0.179783909   -0.380583520
  196 SOLV  HW1      620   -0.710863071   -2.529004182    1.358444996
  196 SOLV  HW2      621    0.900708627   -4.336152157   -0.790505712
  197 SOLV  OW       622    0.080230315    0.043795993   -0.048709279
  197 SOLV  HW1      623   -0.310516683    0.326840689   -0.765986316
  197 SOLV  HW2      624    0.438744615   -0.303356594    0.280594578
  198 SOLV  OW       625   -0.449468831    0.143197893    0.329096590
  198 SOLV  HW1      626   -0.133958717    3.863326857   -3.471007033
  198 SOLV  HW2      627   -1.825813493    1.100221882    0.375216152
  199 SOLV  OW       628   -0.316414026   -0.106006068   -0.048085354
  199 SOLV  HW1      629   -0.420489615    1.581471072   -1.448524389
  199 SOLV  HW2      630   -0.488928055    0.698192289    1.935873156
  200 SOLV  OW       631    0.337063005    0.520772512   -0.610595870
  200 SOLV  HW1      632   -0.290088938   -0.219672746   -0.806826000
  200 SOLV  HW2      633   -0.093098599    0.793021560    0.808617870
  201 SOLV  OW       634    0.640059891   -0.102330372   -0.606233924
  201 SOLV  HW1      635    0.927034835   -0.151655075   -0.565840766
  201 SOLV  HW2      636   -0.025937028   -0.253200829    0.368160624
  202 SOLV  OW       637    0.641904043   -0.881030297    0.244015212
  202 SOLV  HW1      638   -0.848255779    1.573166908    0.632125854
  202 SOLV  HW2      639    1.796254466    2.461969793    0.253278812
  203 SOLV  OW       640    0.084592771    0.344102261   -0.407804061
  203 SOLV  HW1      641    1.359986366    0.326661721    0.491577154
  203 SOLV  HW2      642    0.307435363   -0.094644200   -2.349153693
  204 SOLV  OW       643   -0.067522832    0.344640127    0.732461441
  204 SOLV  HW1      644    1.403118898    0.258880900    1.405802306
  204 SOLV  HW2      645   -0.498314902   -0.065120302    0.236595827
  205 SOLV  OW       646    0.049561543    0.136316595   -0.499777699
  205 SOLV  HW1      647    1.119210666    1.522130372   -0.645600531
  205 SOLV  HW2      648    0.366630893    0.636929624   -0.686977211
  206 SOLV  OW       649   -0.250437714   -0.251885565    0.261011728
  206 SOLV  HW1      650   -1.117731590    1.118055473   -0.709790339
  206 SOLV  HW2      651   -0.482512683    0.105365826    4.276717234
  207 SOLV  OW       652   -0.139365389    0.031906616   -0.069069466
  207 SOLV  HW1      653   -1.303205580   -1.332685103   -1.391224155
  207 SOLV  HW2      654    1.714691345    0.949784276   -1.038499842
  208 SOLV  OW       655   -0.436707031   -0.294071765   -0.035685335
  208 SOLV  HW1      656   -0.645653460    1.747673789   -0.313331965
  208 SOLV  HW2      657    0.174551764   -0.124473605    1.310843552
  209 SOLV  OW       658    0.202789026    0.275478846   -0.139038520
  209 SOLV  HW1      659    0.843916742   -1.234133777   -2.044089682
  209 SOLV  HW2      660    0.236294064   -0.120757493   -2.562072216
  210 SOLV  OW       661    0.043494252    0.145063379   -0.169920633
  210 SOLV  HW1      662    0.367459610   -0.025810523   -1.664085840
  210 SOLV  HW2      663    1.105499026    0.107784528    2.083539701
  211 SOLV  OW       664   -0.549188965    0.244266866    0.311414842
  211 SOLV  HW1      665   -0.942425205    0.339346508    0.856145956
  211 SOLV  HW2      666   -1.178220932   -0.219245128   -2.028422684
  212 SOLV  OW       667   -0.136225777    0.025495765   -0.488060385
  212 SOLV  HW1      668   -1.333872641    1.085494817   -2.308956346
  212 SOLV  HW2      669    0.225496915    0.023003622   -0.834192741
  213 SOLV  OW       670   -0.287083457    0.290459410   -0.560584608
  213 SOLV  HW1      671    0.957290673   -0.066558227   -0.421821316
  213 SOLV  HW2      672   -0.975420289    1.000960678   -0.424583289
  214 SOLV  OW       673    0.090354676    0.550696118    0.313890275
  214 SOLV  HW1      674    0.327997683   -1.099816618    0.972603187
  214 SOLV  HW2      675    0.604722654    3.077376698   -1.306821810
  215 SOLV  OW       676    0.161648519    0.334102859    0.024033062
  215 SOLV  HW1      677    1.023371655   -0.445586418    0.575452014
  215 SOLV  HW2      678   -0.598560742   -0.642021411   -1.759252576
  216 SOLV  OW       679   -0.163930872   -0.340012157   -0.899476581
  216 SOLV  HW1      680    0.380385548   -0.286946148    2.682381478
  216 SOLV  HW2      681   -1.617826827   -0.595706393    0.371760668
  217 SOLV  OW       682    0.028362597   -0.149969797    0.061529457
  217 SOLV  HW1      683    1.239914214    0.045001533    0.301546307
  217 SOLV  HW2      684    1.443341023   -1.211137902   -0.663373698
  218 SOLV  OW       685    0.383759101    0.015470692   -0.082397741
  218 SOLV  HW1      686   -0.802665768   -0.308057470   -0.424718168
  218 SOLV  HW2      687   -0.772034500    0.432602815    0.047827704
  219 SOLV  OW       688    0.775333047   -0.125411496    0.364009985
  219 SOLV  HW1      689   -3.091092908    0.226858520    2.544779599
  219 SOLV  HW2      690   -0.371615823   -0.178236122    0.414137357
  220 SOLV  OW       691    0.017530926    0.062518964   -0.040621051
  220 SOLV  HW1      692   -0.275885791   -0.953775790   -0.907476525
  220 SOLV  HW2      693    0.030499375   -0.155965249   -0.082034531
  221 SOLV  OW       694    0.368248436    0.200075000   -0.267037262
  221 SOLV  HW1      695    0.624214620    0.753289576    1.083468957
  221 SOLV  HW2      696    0.871410209    1.451988566    1.100638305
  222 SOLV  OW       697    0.238579786    0.165471974   -0.154443848
  222 SOLV  HW1      698   -1.795802971    0.408822512   -0.738218108
  222 SOLV  HW2      699    0.258100995    0.246960467   -0.207220439
  223 SOLV  OW       700    0.127466810    0.604978539    0.349554349
  223 SOLV  HW1      701    1.653395557   -0.855720353    1.497075167
  223 SOLV  HW2      702   -0.519659404    0.001945614   -1.767152308
  224 SOLV  OW       703   -0.026067502    0.072221005   -0.128955092
  224 SOLV  HW1      704   -0.072392372    0.056490061   -0.081043508
  224 SOLV  HW2      705   -0.040312352   -0.063206556   -0.368010665
  225 SOLV  OW       706   -0.483001336   -0.212209376   -0.276762855
  225 SOLV  HW1      707    0.508891228   -0.656823842   -0.365921035
  225 SOLV  HW2      708    0.847573233    0.493912523   -0.485711530
  226 SOLV  OW       709   -0.231273136    0.431057372    0.401625634
  226 SOLV  HW1      710   -0.431285631   -0.792841936   -0.982723006
  226 SOLV  HW2      711   -2.335280404   -3.053947474   -1.790799909
  227 SOLV  OW       712   -0.646485129   -0.158660619   -0.121752773
  227 SOLV  HW1      713   -0.427912200   -1.400170054    1.113034909
  227 SOLV  HW2      714   -0.646755698   -2.872897402    2.571788438
  228 SOLV  OW       715    0.389614423    0.055409185   -0.787247442
  228 SOLV  HW1      716   -0.432177067   -0.405794758   -1.017766867
  228 SOLV  HW2      717   -0.183969659    0.680787777   -0.204434462
  229 SOLV  OW       718    0.388498024    0.413673064    0.062243270
  229 SOLV  HW1      719    1.585518034    1.107227382   -0.813219412
  229 SOLV  HW2      720    0.568516493   -0.602625278   -0.609084846
  230 SOLV  OW       721   -0.271403868   -0.164947168    0.346477027
  230 SOLV  HW1      722    1.047393411   -0.933787987    3.628322245
  230 SOLV  HW2      723    0.403504943   -0.936729923    1.047178338
  231 SOLV  OW       724    0.362047718    0.545663109   -0.520737444
  231 SOLV  HW1      725   -0.631223036   -0.647232658   -1.316984223
  231 SOLV  HW2      726    2.028138984    0.080661662   -0.492973976
  232 SOLV  OW       727   -0.050438430    0.981322493    0.187573274
  232 SOLV  HW1      728    0.804645142   -0.934885590    0.234912700
  232 SOLV  HW2      729    3.347421402   -4.061549761   -2.255373020
  233 SOLV  OW       730    0.267239414   -0.435446419    0.055815317
  233 SOLV  HW1      731    1.198068778    0.062641073   -1.163419531
  233 SOLV  HW2      732    1.178830999   -0.487609930    1.530772962
  234 SOLV  OW       733    0.036492371   -0.463744167    0.828753052
  234 SOLV  HW1      734   -0.832235334    0.349596866    1.359657598
  234 SOLV  HW2      735    0.311507753   -0.731333967    1.631287669
  235 SOLV  OW       736   -0.596603452   -0.063068902    0.586367491
  235 SOLV  HW1      737   -0.191659862    0.118566632    1.461489020
  235 SOLV  HW2      738   -0.333763143    0.003046887    0.785473550
  236 SOLV  OW       739   -0.041423037    0.034562660    0.002171293
  236 SOLV  HW1      740   -3.003084557    2.236210419   -2.213002284
  236 SOLV  HW2      741    1.325826847   -0.535290793   -0.061819539
  237 SOLV  OW       742   -0.075112266   -0.120869474   -0.749312291
  237 SOLV  HW1      743    1.488484207    1.166800357    0.877057666
  237 SOLV  HW2      744   -0.204538411    0.453944372   -1.916688603
  238 SOLV  OW       745    0.269021750   -0.171721442    0.814544643
  238 SOLV  HW1      746    0.807018989   -0.965437342   -0.478290716
  238 SOLV  HW2      747   -2.053948002   -1.491393626   -0.200269902
  239 SOLV  OW       748    0.139527118   -0.116324549   -0.322987504
  239 SOLV  HW1      749   -0.315070505   -0.223301389    0.382345669
  239 SOLV  HW2      750    0.305995299    0.267342761   -1.096109980
  240 SOLV  OW       751   -0.276070099    0.118063972    0.223952813
  240 SOLV  HW1      752   -0.082318551    0.713051833   -0.073264821
  240 SOLV  HW2      753   -0.540618202   -0.906916901   -0.080897137
  241 SOLV  OW       754   -0.519631313    0.166647744   -0.031827574
  241 SOLV  HW1      755   -0.695876968   -0.033455944    0.798846730
  241 SOLV  HW2      756   -1.053527240    0.095164431   -4.531079021
  242 SOLV  OW       757    0.422164587    0.197768986    0.079271827
  242 SOLV  HW1      758   -2.237227272    1.083654646    0.069702390
  242 SOLV  HW2      759    0.105698235   -0.484987918    0.753370952
  243 SOLV  OW       760    0.212655944    0.123601986   -0.238339375
  243 SOLV  HW1      761    1.105897440   -1.421680492    0.530972059
  243 SOLV  HW2      762    0.836354434   -0.034004733    0.583356814
  244 SOLV  OW       763    0.264703609   -0.246023797   -0.284367966
  244 SOLV  HW1      764    1.723113264    0.789502679   -0.702268038
  244 SOLV  HW2      765    1.683358049    0.966345424   -0.182930695
  245 SOLV  OW       766    0.443574235   -0.032083341    0.473377112
  245 SOLV  HW1      767    0.623615788    0.823536782    0.162513046
  245 SOLV  HW2      768    0.577965206    0.609958439    0.241305122
  246 SOLV  OW       769   -0.125962685   -0.308511343    0.448492349
  246 SOLV  HW1      770   -1.129354882   -0.010487531   -0.068344998
  246 SOLV  HW2      771    0.818935795    0.172937513    0.528965756
  247 SOLV  OW       772    0.209691929    0.419089689    0.110327711
  247 SOLV  HW1      773   -0.048351930   -3.303375813   -0.012567783
  247 SOLV  HW2      774    0.611949304    1.576780026    0.712015121
  248 SOLV  OW       775    0.367638325   -0.360224424    0.069315104
  248 SOLV  HW1      776   -0.744033247    1.608859217    0.122276595
  248 SOLV  HW2      777   -0.145146814   -1.206480344    0.026913151
  249 SOLV  OW       778   -0.040248445   -0.412390459    0.160980988
  249 SOLV  HW1      779   -1.636624308    0.689885772   -0.411419398
  249 SOLV  HW2      780    1.651847991    0.012078850    0.095942084
  250 SOLV  OW       781    0.103066006   -0.521914195    0.625914854
  250 SOLV  HW1      782   -0.086920644   -1.327497957    0.490967098
  250 SOLV  HW2      783   -0.646976343    0.386048543    1.014702278
  251 SOLV  OW       784   -1.212783101    0.244528517    0.409016596
  251 SOLV  HW1      785   -1.107677302    0.715059876    0.527797950
  251 SOLV  HW2      786    0.284184574    1.104722756    2.540505492
  252 SOLV  OW       787   -0.122373130    0.078152507    0.171983712
  252 SOLV  HW1      788   -0.133458925   -0.171261085    0.177454715
  252 SOLV  HW2      789   -0.726196450   -0.396159261    0.925699452
  253 SOLV  OW       790   -0.114692123    0.099414724    0.412037750
  253 SOLV  HW1      791    1.279895835   -0.947990082   -2.066832772
  253 SOLV  HW2      792    0.858898387   -0.150708172    2.395539531
  254 SOLV  OW       793   -0.461393193   -0.933891740   -0.213706891
  254 SOLV  HW1      794   -0.275365907    0.298329156    0.024467163
  254 SOLV  HW2      795   -0.696941547    2.024133509   -2.079812686
  255 SOLV  OW       796   -0.051959015    0.058771579    0.549764502
  255 SOLV  HW1      797    0.037182380   -1.589241494    1.535746919
  255 SOLV  HW2      798   -0.909811526    0.354397991    0.238836539
  256 SOLV  OW       799   -0.242278212    0.119664422   -0.681557517
  256 SOLV  HW1      800    0.754583889    1.523185424    2.162583358
  256 SOLV  HW2      801   -0.358632067    2.722198513   -0.580288186
  257 SOLV  OW       802   -0.044680469   -0.192652664    0.081824567
  257 SOLV  HW1      803    1.667162998    0.740589295    0.434361282
  257 SOLV  HW2      804   -1.268438913   -1.566542476    1.224932875
  258 SOLV  OW       805    0.073355275   -0.229168343    0.500640018
  258 SOLV  HW1      806    1.178078993    1.273794572    0.848833638
  258 SOLV  HW2      807    1.336598350    0.288450849    1.245983134
  259 SOLV  OW       808    0.149823361   -0.341416569    0.183829635
  259 SOLV  HW1      809   -0.256249892   -1.216614439   -2.635693279
  259 SOLV  HW2      810    0.907436333   -0.036163547   -0.491842387
  260 SOLV  OW       811    0.022062706   -0.303940337   -0.325452869
  260 SOLV  HW1      812    1.193202834    1.369324889    2.205179371
  260 SOLV  HW2      813    0.918185433    1.222179489   -1.435637104
  261 SOLV  OW       814    0.160586996    0.458049111   -0.122181794
  261 SOLV  HW1      815    0.382388269    0.547602097    2.838709861
  261 SOLV  HW2      816   -1.148227807    2.038982969   -0.693899495
  262 SOLV  OW       817    0.063938868   -0.116083827    0.532486365
  262 SOLV  HW1      818   -0.080830858    1.966341576    0.999356625
  262 SOLV  HW2      819   -0.769933937   -0.694584405    1.789186418
  263 SOLV  OW       820    0.058411581   -0.322077903   -0.216562446
  263 SOLV  HW1      821   -0.998044287   -1.897071705   -0.644081019
  263 SOLV  HW2      822    0.224106971   -0.392184258   -1.245309738
  264 SOLV  OW       823    0.384802361    0.258372542   -0.215438508
  264 SOLV  HW1      824   -0.005314473    0.550931075    0.574385397
  264 SOLV  HW2      825   -0.214810581   -0.109975158    0.046723456
  265 SOLV  OW       826   -0.103489595   -0.262811872    0.006921903
  265 SOLV  HW1      827   -0.505653756   -0.034116200    0.389554135
  265 SOLV  HW2      828    0.290834579   -0.294438617   -0.065335178
  266 SOLV  OW       829   -0.290912664   -0.487838990   -0.127804312
  266 SOLV  HW1      830    1.000870123   -0.677175629    0.079365728
  266 SOLV  HW2      831   -1.117264194   -1.497431424   -0.276475705
  267 SOLV  OW       832    0.963262728    0.360631463   -0.151546715
  267 SOLV  HW1      833    0.303433068   -0.208097230    1.285898517
  267 SOLV  HW2      834   -0.076725255   -2.079564320    4.789766382
  268 SOLV  OW       835    0.156379102   -0.092322418   -0.108368665
  268 SOLV  HW1      836    1.421951002    0.531591207   -1.730844361
  268 SOLV  HW2      837   -1.963771884   -0.090946682   -1.238798526
  269 SOLV  OW       838    0.427204295   -0.356097387    0.407353868
  269 SOLV  HW1      839    0.267834423   -0.577761261    0.579852700
  269 SOLV  HW2      840    0.567864776    0.050248539    0.852784729
  270 SOLV  OW       841   -0.614752314   -0.080406685   -0.097067769
  270 SOLV  HW1      842   -2.155953422    0.792024822    0.076948105
  270 SOLV  HW2      843   -1.925594364    2.099119932   -0.837650611
  271 SOLV  OW       844    0.071015505   -0.431812308   -0.401481035
  271 SOLV  HW1      845    0.839879233    0.347929875    0.428648609
  271 SOLV  HW2      846    0.085275852   -0.797492042   -0.266769564
  272 SOLV  OW       847   -0.281957800    0.125207456   -0.293713978
  272 SOLV  HW1      848    0.093861558    0.328147139   -0.414327516
  272 SOLV  HW2      849   -0.366754010   -0.156025895   -0.517424902
  273 SOLV  OW       850   -0.547808879   -0.029611373   -0.035027177
  273 SOLV  HW1      851   -0.663607582    0.580771279   -0.642252932
  273 SOLV  HW2      852    1.208896253   -1.519487799    1.301216645
  274 SOLV  OW       853    0.072092389    0.033812671   -0.250352501
  274 SOLV  HW1      854    0.753774317   -0.275004113    0.490009656
  274 SOLV  HW2      855    0.130603459   -0.065296988    0.050797442
  275 SOLV  OW       856    0.634624406   -0.100768988    0.512784721
  275 SOLV  HW1      857   -0.325991008   -1.905525073    1.226602657
  275 SOLV  HW2      858    0.819734917    1.984999780   -1.008154586
  276 SOLV  OW       859   -0.504334759   -0.514725998    0.364258625
  276 SOLV  HW1      860   -1.510010643   -0.455309347   -0.351425458
  276 SOLV  HW2      861    0.200099657    0.088362924    1.556907855
  277 SOLV  OW       862   -0.173165917    0.005256072    0.329474950
  277 SOLV  HW1      863   -0.690871442   -0.373543893   -0.611891860
  277 SOLV  HW2      864    0.564116763    0.545215298    1.669146017
  278 SOLV  OW       865   -0.167155696    0.392480826   -0.296398227
  278 SOLV  HW1      866   -0.072254345    0.224820120   -0.949558351
  278 SOLV  HW2      867   -0.405043967    0.338767268   -0.409860771
  279 SOLV  OW       868    0.439922030    0.094134069    0.136410998
  279 SOLV  HW1      869   -0.188417403    1.496967765   -1.173636764
  279 SOLV  HW2      870    0.489666656    0.063375385   -0.168869061
  280 SOLV  OW       871   -0.246074738    0.027618775    0.309399162
  280 SOLV  HW1      872   -1.454426255    0.573509855    2.533534805
  280 SOLV  HW2      873    0.822131748   -0.548109660    1.097490200
  281 SOLV  OW       874   -0.118180686    0.157617349    0.246320032
  281 SOLV  HW1      875   -2.951050592   -1.715460632   -0.333355193
  281 SOLV  HW2      876   -0.243999424   -0.249965860   -0.087420223
  282 SOLV  OW       877   -0.600687731    0.302648093   -0.606386342
  282 SOLV  HW1      878   -0.138886895    0.546178570   -1.627881950
  282 SOLV  HW2      879   -0.968847311    1.008092382   -0.257588414
  283 SOLV  OW       880    0.269081558   -0.188799770    0.154578013
  283 SOLV  HW1      881   -0.121669574    0.013179478    0.746756555
  283 SOLV  HW2      882   -0.479692807    0.376601141   -1.542076356
  284 SOLV  OW       883    0.557390235    0.346634688   -0.418931165
  284 SOLV  HW1      884    0.067776036    0.745213564   -0.839940793
  284 SOLV  HW2      885    0.005156306   -0.422070263   -0.075100393
  285 SOLV  OW       886   -0.617269635    0.546755601    0.241622522
  285 SOLV  HW1      887   -0.756741688    0.172402092   -1.909913894
  285 SOLV  HW2      888   -1.304925713   -1.002368073    1.178119988
  286 SOLV  OW       889    0.834526136   -0.257136787   -0.492752632
  286 SOLV  HW1      890   -1.113602369    1.092409387   -1.899829216
  286 SOLV  HW2      891    1.751042589   -1.190161533    0.467115445
  287 SOLV  OW       892    0.024792143    0.244363820    0.370134169
  287 SOLV  HW1      893   -0.091697819    1.573710463    0.268752448
  287 SOLV  HW2      894    0.258716879   -0.164884613    0.528730114
  288 SOLV  OW       895    0.671866898    0.200522637   -0.352852129
  288 SOLV  HW1      896    1.241529765   -1.037389857    1.671556064
  288 SOLV  HW2      897    1.759452736   -1.119698968    1.699213387
  289 SOLV  OW       898    0.201829237    0.184042360    0.174132317
  289 SOLV  HW1      899   -0.223545766    0.118665619    0.580498218
  289 SOLV  HW2      900    0.165796547    0.738128690    0.021016099
  290 SOLV  OW       901    0.250965330   -0.960061356    0.492905466
  290 SOLV  HW1      902    0.455383364   -1.224007895    0.201619118
  290 SOLV  HW2      903    0.767662914   -1.210110452    0.675859834
  291 SOLV  OW       904   -0.109006184   -0.085549998    0.537720001
  291 SOLV  HW1      905    2.059516152    2.810158898   -1.232842932
  291 SOLV  HW2      906    1.248728537    0.728289110   -0.606165509
  292 SOLV  OW       907   -0.452073053    0.161215330    0.027933697
  292 SOLV  HW1      908   -0.943339995   -1.321455048   -0.874644158
  292 SOLV  HW2      909    0.216984490    0.167220353    0.456553396
  293 SOLV  OW       910   -0.077659425   -0.052287325   -0.329910784
  293 SOLV  HW1      911    0.570961202   -0.786261875   -0.376498704
  293 SOLV  HW2      912   -0.163618505   -0.008411542    1.662273427
  294 SOLV  OW       913    0.140207223   -0.779006250   -0.945235139
  294 SOLV  HW1      914    1.137268981    0.619323894   -1.762077775
  294 SOLV  HW2      915    0.882247905   -0.541129733   -1.319908147
  295 SOLV  OW       916   -0.761122113    0.702977066   -0.448350158
  295 SOLV  HW1      917   -0.747498511    0.659751876   -0.583775727
  295 SOLV  HW2      918   -1.921401532    2.678143136    4.317693118
  296 SOLV  OW       919    0.261424414   -0.404009656    0.135388039
  296 SOLV  HW1      920    0.472727073   -0.006197400    0.164090224
  296 SOLV  HW2      921   -0.206741347   -1.167216972   -0.008455668
  297 SOLV  OW       922   -0.453646975    0.021411776    0.820962491
  297 SOLV  HW1      923   -0.268098348   -0.647157997   -2.374255855
  297 SOLV  HW2      924   -0.548975702   -1.385604384   -0.557267089
  298 SOLV  OW       925    0.419403656    0.802842139    0.082471490
  298 SOLV  HW1      926   -2.238953172    2.209868506    0.966321152
  298 SOLV  HW2      927    0.140594295   -0.064888810    0.048729857
  299 SOLV  OW       928    0.523721700    0.399371440    0.222373817
  299 SOLV  HW1      929   -0.052816715    0.041758920    0.387536589
  299 SOLV  HW2      930    0.267961874    0.085170373    0.073818560
  300 SOLV  OW       931    0.489027098    0.374533539   -0.096190930
  300 SOLV  HW1      932    1.746199556    0.490967254   -0.237794793
  300 SOLV  HW2      933   -1.140500340    0.775265174    0.615317327
  301 SOLV  OW       934   -0.221192234    0.481251496   -0.458202355
  301 SOLV  HW1      935    0.046037869    1.084169658   -1.327143612
  301 SOLV  HW2      936   -0.329361876    2.852765460   -0.000703902
  302 SOLV  OW       937    0.449486781   -0.397611342    0.897321293
  302 SOLV  HW1      938    1.373933123   -0.438109635    1.028472478
  302 SOLV  HW2      939    0.277361508   -0.782446663    0.069803565
  303 SOLV  OW       940   -0.168985420   -0.647845911    0.185282329
  303 SOLV  HW1      941    0.581319366   -0.652387338    0.413048161
  303 SOLV  HW2      942   -0.040210568   -1.121797294   -0.212303891
  304 SOLV  OW       943    0.504925114    0.195284462    0.235319716
  304 SOLV  HW1      944    1.295658633   -0.074562988    0.980758114
  304 SOLV  HW2      945   -0.647812225    0.357384554   -1.351046259
  305 SOLV  OW       946    0.060812008    0.148906082   -0.660298704
  305 SOLV  HW1      947    1.779625975    0.243187506   -1.354224135
  305 SOLV  HW2      948    0.362352443   -0.540728794   -1.147970574
  306 SOLV  OW       949    0.229117941    0.233982185   -0.318539061
  306 SOLV  HW1      950   -1.072807347    0.504562256    0.258379976
  306 SOLV  HW2      951    1.832612758   -0.778996825   -0.422048794
  307 SOLV  OW       952    0.487393527   -0.025092420   -0.095378441
  307 SOLV  HW1      953   -0.349063396   -1.770297734    1.304028247
  307 SOLV  HW2      954    0.664284805    0.372493856   -0.502362804
  308 SOLV  OW       955    0.246627381   -0.012848681    0.601316646
  308 SOLV  HW1      956   -0.775201203    0.027154718    0.481215438
  308 SOLV  HW2      957    0.314911118    0.029941318    0.840733993
  309 SOLV  OW       958    0.471746596   -0.134292129   -0.083265102
  309 SOLV  HW1      959    0.902948382   -0.058556893   -0.073296417
  309 SOLV  HW2      960    0.423886540   -0.122994273    0.050085309
  310 SOLV  OW       961    0.348504894   -0.057984007    0.422502228
  310 SOLV  HW1      962    0.412666460   -0.499619779    0.619272814
  310 SOLV  HW2      963   -0.238109529   -0.851089233   -0.147226925
  311 SOLV  OW       964    0.141775647    0.183656007   -0.103082409
  311 SOLV  HW1      965   -2.536839509    0.415321788    3.749848625
  311 SOLV  HW2      966   -0.940286943    0.160693339   -0.790266852
  312 SOLV  OW       967    0.194411344   -0.013079812    0.223405441
  312 SOLV  HW1      968    0.333987528   -0.208085179    0.850622653
  312 SOLV  HW2      969    0.482469871    1.098025071    1.140666062
  313 SOLV  OW       970    0.083879033   -0.132580323    0.441404747
  313 SOLV  HW1      971    2.196343024    0.644659419    0.286887329
  313 SOLV  HW2      972    2.574391179    0.218671564    0.288286739
  314 SOLV  OW       973   -0.585573337    0.208751037   -0.286167553
  314 SOLV  HW1      974    1.243499350   -0.097578802    1.128155659
  314 SOLV  HW2      975   -1.165725561    0.002286126   -1.074484434
  315 SOLV  OW       976    0.222086315   -0.098107181    0.385259007
  315 SOLV  HW1      977    0.515606340   -0.574058644   -0.248582119
  315 SOLV  HW2      978   -0.527767925    0.851261034    1.146645292
  316 SOLV  OW       979   -0.218648558    0.326093860    0.591965617
  316 SOLV  HW1      980    0.837708936   -0.663894726    1.102304958
  316 SOLV  HW2      981   -0.349998420   -1.557886076    1.162462067
  317 SOLV  OW       982   -0.138610304    0.383997931    0.319058573
  317 SOLV  HW1      983   -0.519189995   -0.908134792    0.126626582
  317 SOLV  HW2      984    0.880480123    0.444345360    0.900160439
  318 SOLV  OW       985   -0.146794590   -0.090087722    0.150948374
  318 SOLV  HW1      986    1.606954859   -0.066824609   -2.338154528
  318 SOLV  HW2      987   -0.962976817    2.181608683   -0.435990890
  319 SOLV  OW       988    0.290161951   -0.125501021   -0.497681046
  319 SOLV  HW1      989   -0.225638164    1.399922750   -0.710603881
  319 SOLV  HW2      990    1.152272609   -2.487948340   -0.723677167
  320 SOLV  OW       991    0.273765898   -0.177273825   -0.524142443
  320 SOLV  HW1      992    0.333218139    1.818408064   -2.419687081
  320 SOLV  HW2      993    0.986629522    0.202717424   -0.748145481
  321 SOLV  OW       994   -0.137045815    0.030017667    0.278769915
  321 SOLV  HW1      995   -0.230692962   -0.601208038    0.407409224
  321 SOLV  HW2      996   -0.132063727   -1.775422630    0.618013271
  322 SOLV  OW       997    0.041215588   -0.072375905   -0.086219154
  322 SOLV  HW1      998    0.640008945   -1.680317535    3.137076657
  322 SOLV  HW2      999    1.879416165   -1.742293697    3.427336710
  323 SOLV  OW      1000   -0.559646312   -0.161476919    0.006741526
  323 SOLV  HW1     1001   -1.527491520   -1.642722268   -0.291620987
  323 SOLV  HW2     1002    1.402599311    1.888876182    0.078184735
  324 SOLV  OW      1003   -0.178711644   -0.305109066    0.071205335
  324 SOLV  HW1     1004   -0.059011491   -1.658643756   -2.008723738
  324 SOLV  HW2     1005   -0.619231351   -0.327164795    0.907968269
  325 SOLV  OW      1006    0.118932848    0.390794892   -0.363706290
  325 SOLV  HW1     1007    0.150704983   -0.102946724    0.221636461
  325 SOLV  HW2     1008    0.101898986    0.786604780    0.250529535
  326 SOLV  OW      1009   -0.718118039   -0.203273938   -0.070714416
  326 SOLV  HW1     1010   -2.218967401    0.225760717   -0.239692720
  326 SOLV  HW2     1011   -0.539731761    0.253240915   -0.374346700
  327 SOLV  OW      1012   -0.114401323   -0.590272500   -0.225881501
  327 SOLV  HW1     1013    0.763645246    2.337858118   -2.724463405
  327 SOLV  HW2     1014    0.901793535    1.214792385   -0.928274696
  328 SOLV  OW      1015    0.094459608    0.398696463    0.327710191
  328 SOLV  HW1     1016    4.045227037    0.673971402    0.761307784
  328 SOLV  HW2     1017   -0.425586604    0.337081883   -2.699740268
  329 SOLV  OW      1018    0.081536416    0.174002953    0.396126452
  329 SOLV  HW1     1019   -0.213441871   -1.439294755    0.110004489
  329 SOLV  HW2     1020   -2.307714407    0.333026444    0.370462457
  330 SOLV  OW      1021   -0.391457966    0.347414136    0.280511571
  330 SOLV  HW1     1022    0.194236739   -0.460956364   -0.171552930
  330 SOLV  HW2     1023   -0.038232830    0.925925820    0.870479223
  331 SOLV  OW      1024    0.099410104   -0.219659473    0.030710919
  331 SOLV  HW1     1025    0.366164128    0.053624213   -0.389580481
  331 SOLV  HW2     1026   -0.127163955   -1.050974405    0.432657014
  332 SOLV  OW      1027    0.560329482    0.506296332   -0.092946809
  332 SOLV  HW1     1028   -0.820492170    1.838228232   -0.621287668
  332 SOLV  HW2     1029   -3.285514530    0.395926109   -0.196765546
  333 SOLV  OW      1030    0.120915107    0.228685237   -0.455835716
  333 SOLV  HW1     1031   -0.907851801   -1.138635742   -1.044797709
  333 SOLV  HW2     1032    0.161811870    0.504940804   -0.889394916
  334 SOLV  OW      1033    0.871730432   -0.523226123    0.398197831
  334 SOLV  HW1     1034    1.953666394   -0.094255409   -2.188864462
  334 SOLV  HW2     1035    1.731549937   -0.915104750   -0.264091450
  335 SOLV  OW      1036   -0.216025308   -0.167376894   -0.237662902
  335 SOLV  HW1     1037    0.472582671   -0.986324817   -0.142259539
  335 SOLV  HW2     1038   -0.595892598    0.369029394   -0.743130784
  336 SOLV  OW      1039    0.063425030    1.223944101    0.575476189
  336 SOLV  HW1     1040    0.534202096   -0.717236319    1.103181694
  336 SOLV  HW2     1041    0.984014754   -2.491116524   -2.015418578
  337 SOLV  OW      1042    0.287129431   -0.368370870   -0.323914421
  337 SOLV  HW1     1043    1.310320275    0.271052058   -0.095613194
  337 SOLV  HW2     1044   -0.516098617   -1.198039422   -0.262929159
  338 SOLV  OW      1045   -0.719771179    0.209793392   -0.088991590
  338 SOLV  HW1     1046    0.449566048    0.350515653    2.125703285
  338 SOLV  HW2     1047   -2.442843564   -0.252972270    0.123688727
  339 SOLV  OW      1048   -0.265746717    0.549006933    0.321183026
  339 SOLV  HW1     1049    0.905238183    0.431364967    0.445306081
  339 SOLV  HW2     1050   -0.925638863   -0.021417131   -0.631608225
  340 SOLV  OW      1051    0.573613237   -0.033295514   -0.354981695
  340 SOLV  HW1     1052    0.664225113   -0.154291349   -0.804129650
  340 SOLV  HW2     1053    0.987064146   -0.683975395   -2.706783419
  341 SOLV  OW      1054   -0.400823652   -0.068872710   -0.469569139
  341 SOLV  HW1     1055    0.840014169    4.101513648    0.071976562
  341 SOLV  HW2     1056   -0.661970779   -1.483231163   -0.611802632
  342 SOLV  OW      1057   -0.003756734    0.086020164   -0.394391580
  342 SOLV  HW1     1058   -0.054889745    0.822249320    0.485320710
  342 SOLV  HW2     1059    1.062611906   -1.738539874    1.021423668
  343 SOLV  OW      1060   -0.684348640    0.516129848   -0.279294266
  343 SOLV  HW1     1061    0.921289756    0.488605817   -0.189445692
  343 SOLV  HW2     1062   -0.544992034   -0.613743552   -0.578294746
  344 SOLV  OW      1063    0.406690661    0.407713461    0.246361715
  344 SOLV  HW1     1064   -0.380691942    2.411699190   -0.423276462
  344 SOLV  HW2     1065   -0.138578436    0.016277456    2.406414783
  345 SOLV  OW      1066   -0.295008590   -0.229389152   -0.117361052
  345 SOLV  HW1     1067   -2.034193157   -1.567703123   -0.626989602
  345 SOLV  HW2     1068   -0.466621293    1.124702920   -0.369143791
  346 SOLV  OW      1069   -0.368400045    0.741751631    0.105384020
  346 SOLV  HW1     1070   -0.022782001    0.901477570    1.370130584
  346 SOLV  HW2     1071    0.410227460   -0.703300011   -1.636579984
  347 SOLV  OW      1072    0.523922055    0.267873464    0.307850530
  347 SOLV  HW1     1073   -0.196161901   -0.639594868   -0.030961965
  347 SOLV  HW2     1074    0.660392900    0.844738812    0.904066162
  348 SOLV  OW      1075   -0.126479067    0.023737580    0.287341582
  348 SOLV  HW1     1076   -4.019056961    1.389784774    2.469837184
  348 SOLV  HW2     1077    1.126375775   -0.374686436   -0.506062989
  349 SOLV  OW      1078   -0.872255166    0.477776862   -0.220074395
  349 SOLV  HW1     1079   -1.950835566    0.439365315   -2.038405192
  349 SOLV  HW2     1080    0.556088744    1.370605066   -0.651990058
  350 SOLV  OW      1081   -0.092663645    0.542377720   -0.671598097
  350 SOLV  HW1     1082    0.023225599   -2.398751385   -1.127485396
  350 SOLV  HW2     1083    0.065651691   -0.505268140   -1.301185293
  351 SOLV  OW      1084   -0.194714088    0.430148242    0.069162275
  351 SOLV  HW1     1085    0.948201023    1.354009478    0.264275631
  351 SOLV  HW2     1086    0.364010025    0.221544902    1.180540776
  352 SOLV  OW      1087   -0.030795069    0.225200701   -0.627031302
  352 SOLV  HW1     1088   -0.952137725   -0.893033266   -0.074146916
  352 SOLV  HW2     1089    1.707634758    0.057386113   -0.289408787
  353 SOLV  OW      1090   -0.637640917    0.199008047   -0.562016448
  353 SOLV  HW1     1091    0.420081842   -0.645128486   -0.331271986
  353 SOLV  HW2     1092   -1.592750347    2.131691401   -0.000667439
  354 SOLV  OW      1093    0.500325947   -0.132241944   -0.424733859
  354 SOLV  HW1     1094   -0.032310801   -0.433985340    1.164667728
  354 SOLV  HW2     1095    0.235990586    0.245247706    0.206227322
  355 SOLV  OW      1096    0.481603558    0.722099319    0.073708992
  355 SOLV  HW1     1097    0.561004216    0.043575191    1.543233319
  355 SOLV  HW2     1098    0.543181007    0.741584393   -0.120449227
  356 SOLV  OW      1099   -0.579158792    0.083497098   -0.705360873
  356 SOLV  HW1     1100   -0.039446802    0.379407371   -1.029881223
  356 SOLV  HW2     1101   -1.067227101    0.884893755    1.482941612
  357 SOLV  OW      1102    0.093974596    0.416959797   -0.343864015
  357 SOLV  HW1     1103   -0.712310739    0.699105365    0.040382270
  357 SOLV  HW2     1104    0.213335919   -1.594645031   -1.135850013
  358 SOLV  OW      1105    0.435593610   -0.248567094    0.383318809
  358 SOLV  HW1     1106    1.924905284   -0.901903200   -0.228233593
  358 SOLV  HW2     1107   -0.128261012    2.575062174    1.477631118
  359 SOLV  OW      1108    0.222508706    0.603520069   -0.432121020
  359 SOLV  HW1     1109    0.212625766   -0.906853938   -0.026904916
  359 SOLV  HW2     1110    0.255263986   -1.479298330   -0.545520181
  360 SOLV  OW      1111   -0.933141474    0.427239414    0.380315623
  360 SOLV  HW1     1112    0.590519495   -0.182739375    0.580298977
  360 SOLV  HW2     1113    0.796595733    1.680352033    0.664001896
  361 SOLV  OW      1114   -0.297682148    0.043321938    0.177645519
  361 SOLV  HW1     1115    0.501363184   -1.340537944    1.357977954
  361 SOLV  HW2     1116    0.177189637   -0.719451269    1.291320073
  362 SOLV  OW      1117    0.170399994   -0.033848883    0.167868934
  362 SOLV  HW1     1118    0.342062962    0.035572793    0.639937645
  362 SOLV  HW2     1119    1.767925094   -0.757538789    0.811835470
  363 SOLV  OW      1120   -0.408882432   -0.341766346   -0.002047110
  363 SOLV  HW1     1121   -1.874926589    0.422273716    1.547166501
  363 SOLV  HW2     1122    1.927142235    0.652059021   -0.505628847
  364 SOLV  OW      1123    0.020536472    0.295325318   -0.347825862
  364 SOLV  HW1     1124    0.805373569    0.789051294    0.951315726
  364 SOLV  HW2     1125   -1.128632371    0.002138950   -0.709934085
  365 SOLV  OW      1126   -0.458011322    0.095317159   -0.749360761
  365 SOLV  HW1     1127   -1.991849262    0.716620884    0.034040631
  365 SOLV  HW2     1128    0.649866892    1.269201959   -0.001622032
  366 SOLV  OW      1129    0.435274981   -0.176067179   -0.051356580
  366 SOLV  HW1     1130    0.212825223   -0.925117163   -0.136519680
  366 SOLV  HW2     1131    0.615228969    0.015770929    0.072749176
  367 SOLV  OW      1132    0.165448291   -0.040158816   -0.506617872
  367 SOLV  HW1     1133   -1.432694309   -0.789855644   -0.229832445
  367 SOLV  HW2     1134    2.330161166    0.506035255   -0.762180870
  368 SOLV  OW      1135    0.355917351    0.135219878    0.198690272
  368 SOLV  HW1     1136   -0.116397288   -0.277068422    0.218367608
  368 SOLV  HW2     1137   -1.176547059   -1.366226576    0.160819945
  369 SOLV  OW      1138   -0.080567921   -0.320284812    0.293458858
  369 SOLV  HW1     1139    1.027648366    0.273261501    0.221106479
[truncated: 142,236 more chars]
