# Supplementary material for: Accelerated Enveloping Distribution Sampling to Probe the Presence of Water Molecules
Source: J Chem Theory Comput. 2023 May 11;19(11):3379–90. doi: 10.1021/acs.jctc.3c00109 (PMC10269333; doi:10.1021/acs.jctc.3c00109)
Supplement: Supplementary file 2 — ct3c00109_si_002.zip [file ct3c00109_si_002.zip › paper_TI_AEDS/extended_TI/ligand_edsr/dLig_pt.top]

TITLE
make_pt_top generated perturbation topology.
State 1: WDH1_54a7.top
State 2: WDH2_54a7.top

END
PERTATOMPARAM
# number of perturbed atoms
    4
#  NR  RES  NAME IAC(A)  MASS(A) CHARGE(A) IAC(B)  MASS(B) CHARGE(B)       ALJ       ACRF
   24    1   C13  12   12.01100    0.20300  12   12.01100    0.18000       0.50       0.50
   25    1   O13   3   15.99940   -0.61100   4   15.99940   -0.36000       0.50       0.50
   26    1   H13  21    1.00800    0.40800  22    1.00800    0.00000       0.50       0.50
   27    1   CO13 22   15.03500    0.00000  16   15.03500    0.18000	      0.50       0.50
END
PERTATOMPAIR
# number of perturbed atom pairs
0
#    i     j  i(A)  i(B)
END
PERTBONDSTRETCH
# number of perturbed bonds
0
#    i     j t(A) t(B)
END
PERTBONDSTRETCHH
# number of perturbed bonds
0
#    i     j t(A) t(B)
END
PERTBONDANGLE
# number of perturbed bond angles
0
#    i     j     k t(A) t(B)
END
PERTBONDANGLEH
# number of perturbed bond angles
0
#    i     j     k t(A) t(B)
END
PERTIMPROPERDIH
# number of perturbed improper dihedrals
0
#    i     j     k     l t(A) t(B)
END
PERTIMPROPERDIHH
# number of perturbed improper dihedrals
0
#    i     j     k     l t(A) t(B)
END
PERTPROPERDIH
# number of perturbed dihedrals
0
#    i     j     k     l t(A) t(B)
END
PERTPROPERDIHH
# number of perturbed dihedrals
0
#    i     j     k     l t(A) t(B)
END
