# Supplementary material for: Accelerated Enveloping Distribution Sampling to Probe the Presence of Water Molecules
Source: J Chem Theory Comput. 2023 May 11;19(11):3379–90. doi: 10.1021/acs.jctc.3c00109 (PMC10269333; doi:10.1021/acs.jctc.3c00109)
Supplement: Supplementary file 2 — ct3c00109_si_002.zip [file ct3c00109_si_002.zip › paper_TI_AEDS/extended_TI/TI_AW_BD/TI.ptp]

TITLE
make_pt_top generated perturbation topology.
State 1: WDH1_54a7.top
State 2: WDH2_54a7.top

END
PERTATOMPARAM
# number of perturbed atoms
    6
#  NR  RES  NAME IAC(A)  MASS(A) CHARGE(A) IAC(B)  MASS(B) CHARGE(B)       ALJ       ACRF
   2113  209   C13  12   12.01100    0.20300  12   12.01100    0.18000       0.50       0.50
   2114  209   O13   3   15.99940   -0.61100   4   15.99940   -0.36000       0.50       0.50
   2115  209   H13  21    1.00800    0.40800  16   15.03500    0.18000       0.50       0.50
   2133  219    OW  22   15.99940    0.00000  22   15.99940    0.00000       1.00       1.00
   2134  219   HW1  22    1.00800    0.00000  22    1.00800    0.00000       1.00       1.00
   2135  219   HW1  22    1.00800    0.00000  22    1.00800    0.00000       1.00       1.00
END
PERTATOMPAIR
# number of perturbed atom pairs
0
#    i     j  i(A)  i(B)
END
PERTBONDSTRETCH
# number of perturbed bonds
0
#    i     j t(A) t(B)
END
PERTBONDSTRETCHH
# number of perturbed bonds
1
#    i     j t(A) t(B)
    2114   2115    1   18
END
PERTBONDANGLE
# number of perturbed bond angles
0
#    i     j     k t(A) t(B)
END
PERTBONDANGLEH
# number of perturbed bond angles
0
#    i     j     k t(A) t(B)
END
PERTIMPROPERDIH
# number of perturbed improper dihedrals
0
#    i     j     k     l t(A) t(B)
END
PERTIMPROPERDIHH
# number of perturbed improper dihedrals
0
#    i     j     k     l t(A) t(B)
END
PERTPROPERDIH
# number of perturbed dihedrals
0
#    i     j     k     l t(A) t(B)
END
PERTPROPERDIHH
# number of perturbed dihedrals
0
#    i     j     k     l t(A) t(B)
END
