# Supplementary material for: Accelerated Enveloping Distribution Sampling to Probe the Presence of Water Molecules
Source: J Chem Theory Comput. 2023 May 11;19(11):3379–90. doi: 10.1021/acs.jctc.3c00109 (PMC10269333; doi:10.1021/acs.jctc.3c00109)
Supplement: Supplementary file 2 — ct3c00109_si_002.zip [file ct3c00109_si_002.zip › paper_TI_AEDS/extended_TI/TI_AW_BD/disres.dat]

TITLE
perturbed distance restraint on water molecules in the active site while getting decoupled
END
PERTDISRESSPEC
# DISH  DISC
  0.1   0.153
# i   j   k   l  type      i    j     k  l  type  n m   A_r0  A_w0  B_r0   B_w0  rah
2134  0   0   0     0    385 1672     0  0    -1  0 0    0.0   1.0   0.0    0.0   0
END
