# Supplementary material for: Accelerated Enveloping Distribution Sampling to Probe the Presence of Water Molecules
Source: J Chem Theory Comput. 2023 May 11;19(11):3379–90. doi: 10.1021/acs.jctc.3c00109 (PMC10269333; doi:10.1021/acs.jctc.3c00109)
Supplement: Supplementary file 2 — ct3c00109_si_002.zip [file ct3c00109_si_002.zip › paper_TI_AEDS/extended_TI/TI_AWW_BWW/TI.ptp]

TITLE
make_pt_top generated perturbation topology.
State 1: WDH1_54a7.top
State 2: WDH2_54a7.top

END
PERTATOMPARAM
# number of perturbed atoms
    9
#  NR  RES  NAME IAC(A)  MASS(A) CHARGE(A) IAC(B)  MASS(B) CHARGE(B)       ALJ       ACRF
   2113  209   C13  12   12.01100    0.20300  12   12.01100    0.18000       0.50       0.50
   2114  209   O13   3   15.99940   -0.61100   4   15.99940   -0.36000       0.50       0.50
   2115  209   H13  21    1.00800    0.40800  16   15.03500    0.18000       0.50       0.50
   2130  218    OW   5   15.99940   -0.82000   5   15.99940   -0.82000       1.00       1.00
   2131  218   HW1  21    1.00800    0.41000  21    1.00800    0.41000       1.00       1.00
   2132  218   HW1  21    1.00800    0.41000  21    1.00800    0.41000       1.00       1.00
   2133  219    OW   5   15.99940   -0.82000   5   15.99940   -0.82000       1.00       1.00
   2134  219   HW1  21    1.00800    0.41000  21    1.00800    0.41000       1.00       1.00
   2135  219   HW1  21    1.00800    0.41000  21    1.00800    0.41000       1.00       1.00
END
PERTATOMPAIR
# number of perturbed atom pairs
0
#    i     j  i(A)  i(B)
END
PERTBONDSTRETCH
# number of perturbed bonds
0
#    i     j t(A) t(B)
END
PERTBONDSTRETCHH
# number of perturbed bonds
1
#    i     j t(A) t(B)
    2114   2115    1   18
END
PERTBONDANGLE
# number of perturbed bond angles
0
#    i     j     k t(A) t(B)
END
PERTBONDANGLEH
# number of perturbed bond angles
0
#    i     j     k t(A) t(B)
END
PERTIMPROPERDIH
# number of perturbed improper dihedrals
0
#    i     j     k     l t(A) t(B)
END
PERTIMPROPERDIHH
# number of perturbed improper dihedrals
0
#    i     j     k     l t(A) t(B)
END
PERTPROPERDIH
# number of perturbed dihedrals
0
#    i     j     k     l t(A) t(B)
END
PERTPROPERDIHH
# number of perturbed dihedrals
0
#    i     j     k     l t(A) t(B)
END
