# Supplementary material for: Accelerated Enveloping Distribution Sampling to Probe the Presence of Water Molecules
Source: J Chem Theory Comput. 2023 May 11;19(11):3379–90. doi: 10.1021/acs.jctc.3c00109 (PMC10269333; doi:10.1021/acs.jctc.3c00109)
Supplement: Supplementary file 2 — ct3c00109_si_002.zip [file ct3c00109_si_002.zip › paper_TI_AEDS/extended_TI/TI_AWW_BDD/README.txt]

TI run perturbation Woodhead 1 to Woodhead 2 water -> dummy

Parameters: TI.imd (Template)
restrains: disres.dat
Input configuration: eq_HSP90_WDH1_5.cnf
Topologies: HSP90_WDH1_8NA_2H2O_54a7_ext_TI.top
Perturbation topology: TI.ptp
