# Supplementary material for: Accelerated Enveloping Distribution Sampling to Probe the Presence of Water Molecules
Source: J Chem Theory Comput. 2023 May 11;19(11):3379–90. doi: 10.1021/acs.jctc.3c00109 (PMC10269333; doi:10.1021/acs.jctc.3c00109)
Supplement: Supplementary file 2 — ct3c00109_si_002.zip [file ct3c00109_si_002.zip › paper_TI_AEDS/aeds_validation/1_water/h2o_box.cnf]

TITLE
	MD++
	Automatically generated input file
	m_gillhofer Mon Mar  8 14:48:10 2021

	final configuration
END
TIMESTEP
          10000  100.000000000
END
POSITION
# first 24 chars ignored
    1 H2O   OW         1    2.108040020    0.219502587    1.375255162
    1 H2O   HW1        2    2.189775063    0.256470524    1.331068884
    1 H2O   HW2        3    2.094765112    0.264384020    1.463624085
    2 H2O   OW         4    1.994535288    0.110350119    1.684715804
    2 H2O   HW1        5    2.006081424    0.184584788    1.750722676
    2 H2O   HW2        6    1.898047311    0.102890231    1.659507471
    1 SOLV  OW         7    2.297528537    1.452332376    1.089860776
    1 SOLV  HW1        8    2.264613606    1.470635004    0.997218194
    1 SOLV  HW2        9    2.385991729    1.497017166    1.103222517
    2 SOLV  OW        10    3.133016446    2.110643599    2.978166784
    2 SOLV  HW1       11    3.143456081    2.057309634    3.062117733
    2 SOLV  HW2       12    3.116959797    2.048830128    2.901208973
    3 SOLV  OW        13    2.475548325    1.209510181    2.249587965
    3 SOLV  HW1       14    2.432209956    1.162611205    2.172633793
    3 SOLV  HW2       15    2.475467283    1.149431636    2.329526657
    4 SOLV  OW        16    0.987655632    1.805771004    0.804547115
    4 SOLV  HW1       17    0.888707058    1.820041289    0.801980478
    4 SOLV  HW2       18    1.018612057    1.771024168    0.716029346
    5 SOLV  OW        19    0.015985979    2.503301150    1.885035467
    5 SOLV  HW1       20    0.004656796    2.403942485    1.884187425
    5 SOLV  HW2       21    0.081216254    2.529999846    1.814089101
    6 SOLV  OW        22    1.345258523    2.725509676    2.380567762
    6 SOLV  HW1       23    1.395599413    2.802580409    2.341492075
    6 SOLV  HW2       24    1.250490511    2.752686421    2.397345278
    7 SOLV  OW        25    0.619633632    0.560722632    1.109319465
    7 SOLV  HW1       26    0.527843738    0.549383499    1.147361910
    7 SOLV  HW2       27    0.683794003    0.502419938    1.159173885
    8 SOLV  OW        28    1.946755183    2.430092212    0.578962647
    8 SOLV  HW1       29    1.946526853    2.523752761    0.543906808
    8 SOLV  HW2       30    2.004146226    2.372768316    0.520469882
    9 SOLV  OW        31    1.983975231    2.053571456    0.125608934
    9 SOLV  HW1       32    2.054620947    1.999921163    0.079435828
    9 SOLV  HW2       33    1.956387353    2.129772820    0.067014399
   10 SOLV  OW        34    3.056887274    1.916726575    0.787348965
   10 SOLV  HW1       35    3.142400250    1.870125868    0.810089059
   10 SOLV  HW2       36    3.075921220    2.012403483    0.765331906
   11 SOLV  OW        37    0.970189507    0.949676993    2.733086117
   11 SOLV  HW1       38    0.972505519    1.044383994    2.765100110
   11 SOLV  HW2       39    0.885395509    0.906290490    2.763536437
   12 SOLV  OW        40    0.094321156    2.363917207    0.343909528
   12 SOLV  HW1       41    0.162178527    2.300249030    0.307284766
   12 SOLV  HW2       42    0.005934314    2.317728139    0.351389879
   13 SOLV  OW        43    0.495992284    0.042085529    1.208705280
   13 SOLV  HW1       44    0.508470846    0.049744291    1.307634306
   13 SOLV  HW2       45    0.400742906    0.061859566    1.185513484
   14 SOLV  OW        46    1.683575892    0.193222857    1.023558767
   14 SOLV  HW1       47    1.598173692    0.221700554    1.067112635
   14 SOLV  HW2       48    1.685928039    0.227138094    0.929507432
   15 SOLV  OW        49    2.495568010    0.038495725    1.907896290
   15 SOLV  HW1       50    2.584962350    0.042954928    1.863322879
   15 SOLV  HW2       51    2.507732554    0.038860560    2.007143527
   16 SOLV  OW        52    2.165761465    2.496837570    2.425613276
   16 SOLV  HW1       53    2.157679688    2.429010213    2.352570629
   16 SOLV  HW2       54    2.123358105    2.461298837    2.508919782
   17 SOLV  OW        55    2.759422457    0.371754925    3.017387768
   17 SOLV  HW1       56    2.751665361    0.334587876    2.924870166
   17 SOLV  HW2       57    2.815421769    0.454587776    3.015428038
   18 SOLV  OW        58    2.061571407    0.534872018    2.960995037
   18 SOLV  HW1       59    2.003867357    0.616507935    2.963689223
   18 SOLV  HW2       60    2.009496857    0.456163705    2.994080351
   19 SOLV  OW        61    2.192329936    1.755097738    2.275632830
   19 SOLV  HW1       62    2.188502771    1.658876082    2.248646954
   19 SOLV  HW2       63    2.240440907    1.807515738    2.205354151
   20 SOLV  OW        64    2.654080835    3.044579044    0.810195598
   20 SOLV  HW1       65    2.576469552    2.995554807    0.770514522
   20 SOLV  HW2       66    2.640005838    3.055128064    0.908643996
   21 SOLV  OW        67    0.656487499    2.819051482    2.850856030
   21 SOLV  HW1       68    0.605198081    2.733301628    2.855079066
   21 SOLV  HW2       69    0.595118991    2.895567865    2.870365153
   22 SOLV  OW        70    2.131276376    1.043039773    2.215688855
   22 SOLV  HW1       71    2.165637313    0.964266511    2.266831758
   22 SOLV  HW2       72    2.124634891    1.122024539    2.276669956
   23 SOLV  OW        73    1.278968430    2.393021763    2.876562686
   23 SOLV  HW1       74    1.203542078    2.327380960    2.878391576
   23 SOLV  HW2       75    1.270453229    2.455719433    2.954007170
   24 SOLV  OW        76    0.146070257    1.806902086    2.288335935
   24 SOLV  HW1       77    0.060312473    1.857372101    2.298236081
   24 SOLV  HW2       78    0.133968828    1.713658822    2.322407193
   25 SOLV  OW        79    1.614802326    0.274349224    0.704501734
   25 SOLV  HW1       80    1.578850336    0.365179799    0.683084921
   25 SOLV  HW2       81    1.555418884    0.204675404    0.664246386
   26 SOLV  OW        82    2.294378168    0.882073771    1.544369285
   26 SOLV  HW1       83    2.277260626    0.962491137    1.487437108
   26 SOLV  HW2       84    2.384542460    0.844570028    1.522803822
   27 SOLV  OW        85    0.998536072    2.048432429    1.033170223
   27 SOLV  HW1       86    0.963738934    1.993072251    1.108837983
   27 SOLV  HW2       87    0.945341135    2.132849146    1.026439410
   28 SOLV  OW        88    1.510248931    2.381224237    1.513308969
   28 SOLV  HW1       89    1.517495302    2.387418287    1.612860544
   28 SOLV  HW2       90    1.553903711    2.296903756    1.481913488
   29 SOLV  OW        91    2.892169514    2.123620589    0.112018264
   29 SOLV  HW1       92    2.904616897    2.200600190    0.049404913
   29 SOLV  HW2       93    2.957625642    2.051442833    0.089501544
   30 SOLV  OW        94    1.511161555    1.482684208    1.519139769
   30 SOLV  HW1       95    1.602677653    1.522318650    1.526582191
   30 SOLV  HW2       96    1.513758594    1.404284298    1.457106462
   31 SOLV  OW        97    1.112807279    0.306514326    2.832368038
   31 SOLV  HW1       98    1.158006289    0.271035536    2.914208967
   31 SOLV  HW2       99    1.073156118    0.230638485    2.780674046
   32 SOLV  OW       100    0.425776089    1.134579155    1.123906606
   32 SOLV  HW1      101    0.341372904    1.091971954    1.091342786
   32 SOLV  HW2      102    0.413253494    1.165507381    1.218173579
   33 SOLV  OW       103    0.416681971    2.128587566    1.198605445
   33 SOLV  HW1      104    0.372819275    2.213997681    1.226549128
   33 SOLV  HW2      105    0.398815583    2.057995336    1.267141289
   34 SOLV  OW       106    0.705361185    0.337963103    0.625701321
   34 SOLV  HW1      107    0.636354196    0.341492073    0.697987240
   34 SOLV  HW2      108    0.796150988    0.329335683    0.666718538
   35 SOLV  OW       109    0.309211136    0.482105726    0.919903101
   35 SOLV  HW1      110    0.269510642    0.410035048    0.976747731
   35 SOLV  HW2      111    0.382671559    0.443721281    0.863940689
   36 SOLV  OW       112    0.327016789    2.816046670    0.255201223
   36 SOLV  HW1      113    0.253577276    2.749477195    0.268484641
   36 SOLV  HW2      114    0.385575712    2.786432094    0.179735937
   37 SOLV  OW       115    1.219827714    0.403797843    1.841620834
   37 SOLV  HW1      116    1.159450750    0.461784742    1.896332703
   37 SOLV  HW2      117    1.210439795    0.427752266    1.744980492
   38 SOLV  OW       118    1.685206921    1.686641094    1.334415446
   38 SOLV  HW1      119    1.666855084    1.602708814    1.283230403
   38 SOLV  HW2      120    1.742671204    1.665542028    1.413497388
   39 SOLV  OW       121    1.827633515    0.118660187    0.560494781
   39 SOLV  HW1      122    1.785651227    0.175980538    0.630874126
   39 SOLV  HW2      123    1.921142869    0.149815516    0.543564386
   40 SOLV  OW       124    1.967874364    1.214480499    0.829971005
   40 SOLV  HW1      125    1.916273825    1.274536727    0.891058988
   40 SOLV  HW2      126    1.913484254    1.133094760    0.809499365
   41 SOLV  OW       127    2.599398989    0.997001826    1.380829528
   41 SOLV  HW1      128    2.651396624    1.080015582    1.360666213
   41 SOLV  HW2      129    2.502228179    1.019505708    1.388105496
   42 SOLV  OW       130    0.234925520    0.206975848    2.625973514
   42 SOLV  HW1      131    0.305049607    0.264029737    2.668736483
   42 SOLV  HW2      132    0.274827998    0.119046890    2.599945406
   43 SOLV  OW       133    2.968017626    2.421072985    0.000706335
   43 SOLV  HW1      134    3.048898964    2.479845486   -0.001654097
   43 SOLV  HW2      135    2.891498422    2.467922046   -0.043468992
   44 SOLV  OW       136    0.847798859    2.269011336    0.978728598
   44 SOLV  HW1      137    0.791781615    2.312840734    1.049028525
   44 SOLV  HW2      138    0.842473215    2.321977012    0.894068936
   45 SOLV  OW       139    2.811709816    2.349796080    2.088870199
   45 SOLV  HW1      140    2.866381269    2.357991932    2.172208790
   45 SOLV  HW2      141    2.745432010    2.424588488    2.085020719
   46 SOLV  OW       142    2.698375451    0.309979790    2.460818302
   46 SOLV  HW1      143    2.654855802    0.357452717    2.384307434
   46 SOLV  HW2      144    2.665233897    0.215704124    2.464713999
   47 SOLV  OW       145    2.794344800    1.857918675    2.946316022
   47 SOLV  HW1      146    2.891138023    1.881596135    2.937837225
   47 SOLV  HW2      147    2.740578453    1.941365701    2.958452729
   48 SOLV  OW       148    0.873758369    1.248972361    0.525574088
   48 SOLV  HW1      149    0.798092056    1.278738921    0.583796017
   48 SOLV  HW2      150    0.889003355    1.316664427    0.453556330
   49 SOLV  OW       151    0.744640685    2.954058610    0.224117996
   49 SOLV  HW1      152    0.715803144    3.009430854    0.302244318
   49 SOLV  HW2      153    0.698018678    2.986017097    0.141617132
   50 SOLV  OW       154    1.907732272    2.040057526    1.376331520
   50 SOLV  HW1      155    1.931252721    1.943787278    1.389690434
   50 SOLV  HW2      156    1.991129096    2.092755882    1.359919421
   51 SOLV  OW       157    0.700319256    1.580905270    2.278799234
   51 SOLV  HW1      158    0.738286502    1.495378994    2.314082586
   51 SOLV  HW2      159    0.602696269    1.585290065    2.300051478
   52 SOLV  OW       160    0.222513175    1.456785281    1.807892794
   52 SOLV  HW1      161    0.127695766    1.469665531    1.778822827
   52 SOLV  HW2      162    0.238736819    1.507974890    1.892259425
   53 SOLV  OW       163    0.637641381    0.021691211    0.559291008
   53 SOLV  HW1      164    0.682075404    0.103924948    0.594848027
   53 SOLV  HW2      165    0.543340342    0.043140335    0.533828379
   54 SOLV  OW       166    2.527682037    2.837263353    1.793272457
   54 SOLV  HW1      167    2.453395080    2.818212425    1.857455839
   54 SOLV  HW2      168    2.490504583    2.845617091    1.700811487
   55 SOLV  OW       169    1.550447141    0.311886961    1.273264426
   55 SOLV  HW1      170    1.592428640    0.391967208    1.230535460
   55 SOLV  HW2      171    1.472633277    0.340824166    1.329019185
   56 SOLV  OW       172    1.344437091    0.958933382    0.691397610
   56 SOLV  HW1      173    1.266173079    0.947117501    0.630272004
   56 SOLV  HW2      174    1.393922837    0.872386683    0.699271193
   57 SOLV  OW       175    0.128241278    1.428792329    0.441464346
   57 SOLV  HW1      176    0.176351649    1.344760292    0.466466855
   57 SOLV  HW2      177    0.176334664    1.473539489    0.366060171
   58 SOLV  OW       178    1.089496336    2.587624821    0.747355597
   58 SOLV  HW1      179    1.069417790    2.588675177    0.649392193
   58 SOLV  HW2      180    1.185220820    2.562354763    0.761474654
   59 SOLV  OW       181    1.910846737    1.247137450    1.378201682
   59 SOLV  HW1      182    1.864099218    1.203344294    1.454990103
   59 SOLV  HW2      183    1.970661089    1.319557988    1.412540245
   60 SOLV  OW       184    1.576796899    1.889945634    1.779792958
   60 SOLV  HW1      185    1.482504391    1.904423840    1.809799325
   60 SOLV  HW2      186    1.586804060    1.920955128    1.685244600
   61 SOLV  OW       187    0.429910980    1.371358322    0.625062591
   61 SOLV  HW1      188    0.339721409    1.347243645    0.660919093
   61 SOLV  HW2      189    0.435558631    1.470475577    0.613016046
   62 SOLV  OW       190    3.020765871    0.556676812    0.851137540
   62 SOLV  HW1      191    3.005428497    0.462711720    0.881745823
   62 SOLV  HW2      192    3.011115962    0.561314106    0.751704266
   63 SOLV  OW       193    1.541896385    0.887778559    3.068580689
   63 SOLV  HW1      194    1.531515469    0.968073584    3.009873791
   63 SOLV  HW2      195    1.585360963    0.814067197    3.016822154
   64 SOLV  OW       196    2.774724603    0.154219303    0.064703484
   64 SOLV  HW1      197    2.778671677    0.232810315    0.002998171
   64 SOLV  HW2      198    2.861555504    0.145866223    0.113593701
   65 SOLV  OW       199    2.482234950    1.527395123    0.510031525
   65 SOLV  HW1      200    2.425958992    1.450611777    0.540665084
   65 SOLV  HW2      201    2.542137996    1.556626437    0.584584493
   66 SOLV  OW       202    2.530130818    2.516457216    1.535819394
   66 SOLV  HW1      203    2.460074579    2.544445596    1.470180640
   66 SOLV  HW2      204    2.611753791    2.572900236    1.523510510
   67 SOLV  OW       205    0.204800977    2.020718998    2.108732420
   67 SOLV  HW1      206    0.148273050    2.089797626    2.153829686
   67 SOLV  HW2      207    0.200640194    1.935271105    2.160524487
   68 SOLV  OW       208    2.778294232    1.777873594    1.351481619
   68 SOLV  HW1      209    2.720085076    1.856264678    1.329855791
   68 SOLV  HW2      210    2.855134465    1.774794014    1.287550029
   69 SOLV  OW       211    2.289177821    2.078053775    2.114349408
   69 SOLV  HW1      212    2.310830591    2.099704309    2.209554652
   69 SOLV  HW2      213    2.369940263    2.093607864    2.057454474
   70 SOLV  OW       214    0.322609219    0.271233693    2.181673912
   70 SOLV  HW1      215    0.229793859    0.235948739    2.169784765
   70 SOLV  HW2      216    0.375823015    0.207066596    2.236918151
   71 SOLV  OW       217    1.571447212    2.399711039    0.341073573
   71 SOLV  HW1      218    1.602377852    2.488894633    0.308069732
   71 SOLV  HW2      219    1.514900769    2.412150459    0.422605121
   72 SOLV  OW       220    2.985721536    2.274067051    0.496409680
   72 SOLV  HW1      221    2.913220578    2.281914764    0.427974826
   72 SOLV  HW2      222    2.948546475    2.294951835    0.586870075
   73 SOLV  OW       223    0.004322499    0.874444135    1.715288332
   73 SOLV  HW1      224    0.048725059    0.964034759    1.716554650
   73 SOLV  HW2      225    0.049341700    0.815909344    1.647859981
   74 SOLV  OW       226    2.009383250    1.719049162    2.999741909
   74 SOLV  HW1      227    1.949872319    1.769786585    2.937410104
   74 SOLV  HW2      228    1.959684172    1.698743573    3.084114575
   75 SOLV  OW       229    1.037568251    1.216257218    1.142648555
   75 SOLV  HW1      230    0.981256490    1.184845963    1.066203357
   75 SOLV  HW2      231    1.102369579    1.285162271    1.110178828
   76 SOLV  OW       232    1.873429793    1.426711927    2.075772276
   76 SOLV  HW1      233    1.807724933    1.427740422    2.000385144
   76 SOLV  HW2      234    1.826031916    1.404435133    2.160969396
   77 SOLV  OW       235    0.487427800    2.877569986    1.550621472
   77 SOLV  HW1      236    0.402584570    2.878575769    1.497686784
   77 SOLV  HW2      237    0.562710119    2.847008198    1.492312654
   78 SOLV  OW       238    1.313760237    1.482958728    1.771156749
   78 SOLV  HW1      239    1.323615569    1.384409233    1.757297240
   78 SOLV  HW2      240    1.332319174    1.530700397    1.685264422
   79 SOLV  OW       241    2.767480838    1.217083807    1.391500024
   79 SOLV  HW1      242    2.791571188    1.262906029    1.305934297
   79 SOLV  HW2      243    2.849485161    1.206219876    1.447702544
   80 SOLV  OW       244    2.316897224    0.784360397    2.687727411
   80 SOLV  HW1      245    2.335965345    0.688981905    2.710985254
   80 SOLV  HW2      246    2.386558332    0.843221106    2.728767348
   81 SOLV  OW       247    1.972595705    2.718111097    2.830073141
   81 SOLV  HW1      248    2.058085019    2.729787072    2.779512429
   81 SOLV  HW2      249    1.947183965    2.621389654    2.830664557
   82 SOLV  OW       250    1.786382231    1.292933476    1.643325065
   82 SOLV  HW1      251    1.774400044    1.334044996    1.733700356
   82 SOLV  HW2      252    1.859009501    1.224298015    1.647315033
   83 SOLV  OW       253    2.168117595    2.733031956    1.131468765
   83 SOLV  HW1      254    2.155241326    2.789438709    1.049897155
   83 SOLV  HW2      255    2.091940202    2.747815190    1.194555492
   84 SOLV  OW       256    1.390241059    2.894743266    1.222212794
   84 SOLV  HW1      257    1.486988962    2.872105650    1.210862690
   84 SOLV  HW2      258    1.379527821    2.957411292    1.299410050
   85 SOLV  OW       259    0.161203052    2.586788278    2.752321441
   85 SOLV  HW1      260    0.101838958    2.516883514    2.792203011
   85 SOLV  HW2      261    0.256148606    2.555520750    2.755307473
   86 SOLV  OW       262    0.731094803    1.276002316    2.266404076
   86 SOLV  HW1      263    0.743884944    1.194937811    2.323525582
   86 SOLV  HW2      264    0.747600750    1.252292191    2.170678430
   87 SOLV  OW       265    2.500518405    0.586531270    0.354976442
   87 SOLV  HW1      266    2.579382537    0.637411851    0.389513848
   87 SOLV  HW2      267    2.513474380    0.488959693    0.372671771
   88 SOLV  OW       268    1.257760966    1.095516769    0.915005505
   88 SOLV  HW1      269    1.257682112    1.195512504    0.915727497
   88 SOLV  HW2      270    1.277511126    1.062893249    0.822564877
   89 SOLV  OW       271    0.283191788    2.231232068    1.755245853
   89 SOLV  HW1      272    0.224026014    2.152469522    1.738010135
   89 SOLV  HW2      273    0.323221542    2.223479002    1.846561897
   90 SOLV  OW       274    1.648417539    1.411317908    0.365118308
   90 SOLV  HW1      275    1.596666290    1.325960721    0.359018559
   90 SOLV  HW2      276    1.632853834    1.453397994    0.454495190
   91 SOLV  OW       277    2.432884468    1.782814714    1.618495323
   91 SOLV  HW1      278    2.374847394    1.854105049    1.579137745
   91 SOLV  HW2      279    2.492913271    1.823107080    1.687593717
   92 SOLV  OW       280    1.671795036    0.392584222    1.805050344
   92 SOLV  HW1      281    1.591009872    0.353734487    1.849387873
   92 SOLV  HW2      282    1.643537191    0.464007228    1.741007122
   93 SOLV  OW       283    2.460701500    0.643130066    0.067027331
   93 SOLV  HW1      284    2.465907393    0.740852106    0.046420416
   93 SOLV  HW2      285    2.462835121    0.629821291    0.166121307
   94 SOLV  OW       286    0.120980200    2.439490539    0.626067597
   94 SOLV  HW1      287    0.036824346    2.487747459    0.650366142
   94 SOLV  HW2      288    0.112024563    2.401119435    0.534150407
   95 SOLV  OW       289    2.733352386    0.610408040    2.342248154
   95 SOLV  HW1      290    2.660419121    0.542487014    2.334056348
   95 SOLV  HW2      291    2.732049082    0.649760514    2.434179192
   96 SOLV  OW       292    1.289162095    0.122898440    2.153359829
   96 SOLV  HW1      293    1.374588763    0.174533073    2.159345051
   96 SOLV  HW2      294    1.300628762    0.046831363    2.089469704
   97 SOLV  OW       295    1.231461661    0.078967741    0.515281438
   97 SOLV  HW1      296    1.197446940   -0.001983751    0.467411982
   97 SOLV  HW2      297    1.191774079    0.082553237    0.607007471
   98 SOLV  OW       298    2.621675497    2.626527410    1.070699178
   98 SOLV  HW1      299    2.688751707    2.682079710    1.119850385
   98 SOLV  HW2      300    2.656367975    2.605548622    0.979280579
   99 SOLV  OW       301    0.731903470    0.260891731    2.950710697
   99 SOLV  HW1      302    0.761029766    0.352359583    2.922669427
   99 SOLV  HW2      303    0.724691314    0.202067671    2.870158076
  100 SOLV  OW       304    2.294767438    3.015734522    2.320673860
  100 SOLV  HW1      305    2.214404989    3.042775340    2.267643515
  100 SOLV  HW2      306    2.265518451    2.977690406    2.408416202
  101 SOLV  OW       307    3.003141865    0.221601029    0.257990098
  101 SOLV  HW1      308    2.966058064    0.277984441    0.331792816
  101 SOLV  HW2      309    3.081532975    0.268035956    0.216761705
  102 SOLV  OW       310    2.369227381    1.930286798    0.856546352
  102 SOLV  HW1      311    2.403582358    1.948139984    0.764336684
  102 SOLV  HW2      312    2.440568440    1.951471762    0.923354020
  103 SOLV  OW       313    0.547846166    2.843948618    1.808839057
  103 SOLV  HW1      314    0.541848091    2.863234248    1.710901529
  103 SOLV  HW2      315    0.623868914    2.781250732    1.825843457
  104 SOLV  OW       316    2.360372467    2.322136939    3.077185689
  104 SOLV  HW1      317    2.451703069    2.362778259    3.080076016
  104 SOLV  HW2      318    2.323721265    2.329127275    2.984400244
  105 SOLV  OW       319    0.635130092    2.994297385    2.630775638
  105 SOLV  HW1      320    0.655420218    2.906190730    2.673513871
  105 SOLV  HW2      321    0.695873989    3.008157164    2.552551386
  106 SOLV  OW       322    2.340777568    2.177907668    2.427483979
  106 SOLV  HW1      323    2.281643259    2.245879726    2.384076659
  106 SOLV  HW2      324    2.392217691    2.220998173    2.501634251
  107 SOLV  OW       325    0.485329650    0.879377793    0.757417340
  107 SOLV  HW1      326    0.414733125    0.875004997    0.686730123
  107 SOLV  HW2      327    0.557853660    0.941738445    0.728244584
  108 SOLV  OW       328    2.474783779    1.666227027    0.839850932
  108 SOLV  HW1      329    2.443585774    1.760553843    0.828428221
  108 SOLV  HW2      330    2.395698462    1.605073294    0.842506152
  109 SOLV  OW       331    1.973410167    1.975821066    0.390491217
  109 SOLV  HW1      332    1.987083939    2.004126144    0.295551941
  109 SOLV  HW2      333    1.906371642    2.036031068    0.433874698
  110 SOLV  OW       334    0.480726541    0.201479796    1.946496564
  110 SOLV  HW1      335    0.497943617    0.102980698    1.944900818
  110 SOLV  HW2      336    0.451865961    0.228773464    2.038274334
  111 SOLV  OW       337    2.130227229    1.761550693    0.264471221
  111 SOLV  HW1      338    2.092766912    1.802198876    0.347810838
  111 SOLV  HW2      339    2.229525208    1.753401427    0.273100989
  112 SOLV  OW       340    0.066688206    2.389831494    1.185932682
  112 SOLV  HW1      341    0.078294120    2.404966718    1.087770064
  112 SOLV  HW2      342    0.021852313    2.301723104    1.200975517
  113 SOLV  OW       343    2.046999627    2.544592325    2.073448263
  113 SOLV  HW1      344    2.079693766    2.638418328    2.062096238
  113 SOLV  HW2      345    2.124602532    2.484274845    2.091905186
  114 SOLV  OW       346    0.468400319    2.421905727    2.894297159
  114 SOLV  HW1      347    0.413027355    2.338789375    2.899493609
  114 SOLV  HW2      348    0.453922224    2.476779631    2.976642057
  115 SOLV  OW       349    1.061325506    1.708755728    3.039078423
  115 SOLV  HW1      350    1.153825480    1.717856140    3.075990854
  115 SOLV  HW2      351    1.065776898    1.668696146    2.947552829
  116 SOLV  OW       352    0.554580022    1.085091631    0.059983162
  116 SOLV  HW1      353    0.477116166    1.145124985    0.040067869
  116 SOLV  HW2      354    0.636531920    1.140368381    0.075133178
  117 SOLV  OW       355    2.788750717    1.905920615    0.794139334
  117 SOLV  HW1      356    2.772767988    1.838254228    0.722255770
  117 SOLV  HW2      357    2.887135445    1.916616952    0.808539907
  118 SOLV  OW       358    2.249405189    1.171065745    2.988492883
  118 SOLV  HW1      359    2.315316822    1.195618575    2.917402015
  118 SOLV  HW2      360    2.274778901    1.215715612    3.074304437
  119 SOLV  OW       361    2.036668254    0.680695057    2.381344962
  119 SOLV  HW1      362    2.016369964    0.653015345    2.475275648
  119 SOLV  HW2      363    1.951519148    0.703915509    2.334317750
  120 SOLV  OW       364    0.763796038    2.695355241    0.580051815
  120 SOLV  HW1      365    0.688558722    2.661789463    0.523358683
  120 SOLV  HW2      366    0.828137502    2.620821816    0.597554372
  121 SOLV  OW       367    0.150841012    0.113191443    3.036679162
  121 SOLV  HW1      368    0.106040218    0.202138895    3.027683928
  121 SOLV  HW2      369    0.228810583    0.121297864    3.098765108
  122 SOLV  OW       370    2.004585275    0.066622053    2.366135227
  122 SOLV  HW1      371    1.943283589   -0.011244088    2.379571108
  122 SOLV  HW2      372    2.064873235    0.075621582    2.445418641
  123 SOLV  OW       373    2.503699151    2.829707324    2.300780898
  123 SOLV  HW1      374    2.419504910    2.879623840    2.280269886
  123 SOLV  HW2      375    2.562952104    2.829799316    2.220219882
  124 SOLV  OW       376    0.307587086    1.619795392    1.387851253
  124 SOLV  HW1      377    0.302011061    1.718465204    1.403164614
  124 SOLV  HW2      378    0.366416559    1.578558994    1.457421119
  125 SOLV  OW       379    2.097265386    2.331872005    1.458226385
  125 SOLV  HW1      380    2.051850533    2.420613679    1.466192069
  125 SOLV  HW2      381    2.119854927    2.297699084    1.549456640
  126 SOLV  OW       382    1.909599188    0.786708939    0.272764867
  126 SOLV  HW1      383    1.943444330    0.872960626    0.310404442
  126 SOLV  HW2      384    1.836304411    0.805397858    0.207341867
  127 SOLV  OW       385    0.845236169    2.273825837    1.995749035
  127 SOLV  HW1      386    0.777593154    2.250688640    1.925818655
  127 SOLV  HW2      387    0.937118415    2.266393946    1.956973408
  128 SOLV  OW       388    1.916649322    0.541600475    0.164870576
  128 SOLV  HW1      389    2.010912740    0.516641251    0.142672376
  128 SOLV  HW2      390    1.913805243    0.636563052    0.196099707
  129 SOLV  OW       391    0.307427651    1.783246264    2.750658761
  129 SOLV  HW1      392    0.348942308    1.872996371    2.765575704
  129 SOLV  HW2      393    0.339649980    1.719574471    2.820720578
  130 SOLV  OW       394    2.916730882    0.232770532    1.728778766
  130 SOLV  HW1      395    2.966938405    0.315731767    1.753236575
  130 SOLV  HW2      396    2.972211980    0.177331330    1.666731704
  131 SOLV  OW       397    0.397843253    0.763476190    1.966869172
  131 SOLV  HW1      398    0.418719500    0.857902421    1.992347404
  131 SOLV  HW2      399    0.327317593    0.727327986    2.027866303
  132 SOLV  OW       400    3.060510593    0.595392896    3.008894713
  132 SOLV  HW1      401    3.025883243    0.623592211    2.919411467
  132 SOLV  HW2      402    3.026067604    0.657736224    3.079097836
  133 SOLV  OW       403    0.723677290    1.122422121    1.398853828
  133 SOLV  HW1      404    0.731101582    1.090015167    1.304534789
  133 SOLV  HW2      405    0.644773936    1.079415296    1.442740303
  134 SOLV  OW       406    2.134745378    2.543253253    0.904504659
  134 SOLV  HW1      407    2.151328473    2.575960396    0.997544499
  134 SOLV  HW2      408    2.167787054    2.449261530    0.895848399
  135 SOLV  OW       409    1.602678131    0.416075837    0.362986764
  135 SOLV  HW1      410    1.656760539    0.336540632    0.390385755
  135 SOLV  HW2      411    1.663014840    0.494974193    0.351330991
  136 SOLV  OW       412    1.241564624    1.791985797    1.248287323
  136 SOLV  HW1      413    1.274565481    1.871692985    1.298857477
  136 SOLV  HW2      414    1.143563090    1.801784116    1.230929547
  137 SOLV  OW       415    1.103856421    0.064221119    0.786576066
  137 SOLV  HW1      416    1.185508530    0.020006013    0.823715735
  137 SOLV  HW2      417    1.023823945    0.007095802    0.804821143
  138 SOLV  OW       418    2.541160822    0.038106516    0.110229740
  138 SOLV  HW1      419    2.631149428    0.081416738    0.105135315
  138 SOLV  HW2      420    2.549597094   -0.051098783    0.154624296
  139 SOLV  OW       421    1.339291087    2.483993612    2.464699966
  139 SOLV  HW1      422    1.362912112    2.574148270    2.428433665
  139 SOLV  HW2      423    1.262276091    2.446464127    2.413112607
  140 SOLV  OW       424    0.377024381    1.787122084    0.090691255
  140 SOLV  HW1      425    0.357957410    1.880905653    0.061666051
  140 SOLV  HW2      426    0.439671241    1.788457621    0.168632379
  141 SOLV  OW       427    0.384588463    2.042989407    0.055159570
  141 SOLV  HW1      428    0.449898794    2.062035875   -0.018142253
  141 SOLV  HW2      429    0.385843775    2.118052299    0.121230266
  142 SOLV  OW       430    0.038769149    3.056685121    2.530824533
  142 SOLV  HW1      431    0.031895046    2.990007945    2.605043129
  142 SOLV  HW2      432   -0.009849114    3.022249179    2.450500215
  143 SOLV  OW       433    2.171398505    1.567712683    1.792683461
  143 SOLV  HW1      434    2.198329786    1.555809549    1.697118540
  143 SOLV  HW2      435    2.226702580    1.507793965    1.850586971
  144 SOLV  OW       436    2.441285105    2.545532488    2.335455869
  144 SOLV  HW1      437    2.354664918    2.524883844    2.380973846
  144 SOLV  HW2      438    2.467180627    2.640231513    2.354502835
  145 SOLV  OW       439    0.395670233    2.054948988    0.924147410
  145 SOLV  HW1      440    0.390390792    2.098396508    1.014059107
  145 SOLV  HW2      441    0.366645548    2.120001382    0.853966312
  146 SOLV  OW       442    1.602917454    2.532718365    1.793855662
  146 SOLV  HW1      443    1.696322369    2.504298699    1.772233423
  146 SOLV  HW2      444    1.569894378    2.481201540    1.872945016
  147 SOLV  OW       445    0.596799498    3.131364779    0.028621066
  147 SOLV  HW1      446    0.517009111    3.175758236    0.069416775
  147 SOLV  HW2      447    0.673012192    3.196050510    0.025634970
  148 SOLV  OW       448    2.047451299    0.571738656    1.945541349
  148 SOLV  HW1      449    2.047307470    0.602281520    1.850313780
  148 SOLV  HW2      450    2.135762496    0.593196898    1.987276410
  149 SOLV  OW       451    0.466530831    2.017064136    2.809140093
  149 SOLV  HW1      452    0.513649584    2.052136467    2.890079332
  149 SOLV  HW2      453    0.517166747    2.043496562    2.727049992
  150 SOLV  OW       454    1.000856629    1.051240838    1.681934993
  150 SOLV  HW1      455    1.001716763    1.123074716    1.612361620
  150 SOLV  HW2      456    1.074903255    1.067214015    1.747227863
  151 SOLV  OW       457    2.090794534    1.274424879    2.363481044
  151 SOLV  HW1      458    2.007518944    1.304440477    2.410018215
  151 SOLV  HW2      459    2.117753471    1.343028031    2.295891382
  152 SOLV  OW       460    1.733751588    1.380065639    2.332985689
  152 SOLV  HW1      461    1.696317204    1.472779523    2.334978627
  152 SOLV  HW2      462    1.743281513    1.345968003    2.426514281
  153 SOLV  OW       463    2.811632912    2.177367692    1.215653373
  153 SOLV  HW1      464    2.834518124    2.240885987    1.289430374
  153 SOLV  HW2      465    2.717661818    2.145208033    1.227334343
  154 SOLV  OW       466    2.269545205    0.438765708    2.526362054
  154 SOLV  HW1      467    2.290312414    0.466653044    2.620129220
  154 SOLV  HW2      468    2.205493394    0.503889273    2.485649552
  155 SOLV  OW       469    3.083390121    1.563424013    0.140230557
  155 SOLV  HW1      470    3.039163643    1.514509225    0.215414708
  155 SOLV  HW2      471    3.117803505    1.497556971    0.073309194
  156 SOLV  OW       472    2.964754141    0.429089089    2.456815494
  156 SOLV  HW1      473    2.873572500    0.470095171    2.459169834
  156 SOLV  HW2      474    2.956791842    0.329695855    2.464476163
  157 SOLV  OW       475    2.344774537    0.194173855    0.009770377
  157 SOLV  HW1      476    2.376888513    0.288648461    0.003106089
  157 SOLV  HW2      477    2.419639576    0.135660810    0.040957236
  158 SOLV  OW       478    2.485657149    0.421278231    3.034707633
  158 SOLV  HW1      479    2.585339163    0.421230213    3.026646744
  158 SOLV  HW2      480    2.458335125    0.481462806    3.109758674
  159 SOLV  OW       481    0.526873998    2.618620568    0.357031083
  159 SOLV  HW1      482    0.496240651    2.701919222    0.403102386
  159 SOLV  HW2      483    0.477077356    2.540031382    0.393713888
  160 SOLV  OW       484    1.938410161    3.124910216    2.717146725
  160 SOLV  HW1      485    1.911495375    3.057898434    2.786328464
  160 SOLV  HW2      486    1.871196233    3.198912738    2.714519487
  161 SOLV  OW       487    0.702974962    2.683405640    2.544109561
  161 SOLV  HW1      488    0.780434381    2.636304123    2.586334672
  161 SOLV  HW2      489    0.723540004    2.780964792    2.536315626
  162 SOLV  OW       490    1.260364065    1.160747099    1.344601559
  162 SOLV  HW1      491    1.258418857    1.235312296    1.411215876
  162 SOLV  HW2      492    1.192187655    1.177843016    1.273461407
  163 SOLV  OW       493    2.548349123    0.567784552    1.353860733
  163 SOLV  HW1      494    2.521930838    0.632108358    1.425732382
  163 SOLV  HW2      495    2.549063317    0.614861956    1.265632495
  164 SOLV  OW       496    2.457686375    2.295184617    2.658530709
  164 SOLV  HW1      497    2.548957188    2.262095421    2.682531924
  164 SOLV  HW2      498    2.456840009    2.395162321    2.660778545
  165 SOLV  OW       499    1.054278608    2.074965945    0.685710055
  165 SOLV  HW1      500    1.037470421    2.003882191    0.754018719
  165 SOLV  HW2      501    1.152569604    2.082334649    0.668795635
  166 SOLV  OW       502    0.990651824    1.815014901    0.458694873
  166 SOLV  HW1      503    1.063751960    1.772520217    0.512097035
  166 SOLV  HW2      504    0.996766114    1.914480098    0.467087341
  167 SOLV  OW       505    1.799447206    2.683579808    2.084115463
  167 SOLV  HW1      506    1.874494024    2.617905324    2.076633974
  167 SOLV  HW2      507    1.713395110    2.634442839    2.097591894
  168 SOLV  OW       508    2.575085060    2.019802864    0.673760122
  168 SOLV  HW1      509    2.583829686    1.954061537    0.598906323
  168 SOLV  HW2      510    2.656417199    2.015237538    0.731775183
  169 SOLV  OW       511    1.383777441    1.209596926    1.864125210
  169 SOLV  HW1      512    1.289622428    1.183859025    1.885891369
  169 SOLV  HW2      513    1.438037449    1.127105095    1.848240910
  170 SOLV  OW       514    1.559905154    1.175424551    0.235376973
  170 SOLV  HW1      515    1.579241040    1.206319295    0.142257095
  170 SOLV  HW2      516    1.513573013    1.086866701    0.232140829
  171 SOLV  OW       517    1.047648205    2.110254814    1.869750755
  171 SOLV  HW1      518    1.031391406    2.141834308    1.776263775
  171 SOLV  HW2      519    1.022959441    2.013618375    1.877036591
  172 SOLV  OW       520    2.278512247    0.334923745    1.169450192
  172 SOLV  HW1      521    2.244162654    0.417461031    1.124625863
  172 SOLV  HW2      522    2.319743823    0.359385761    1.257216715
  173 SOLV  OW       523    0.209576525    0.546774851    2.662877742
  173 SOLV  HW1      524    0.201571671    0.612542535    2.737788903
  173 SOLV  HW2      525    0.275951299    0.476142530    2.687506764
  174 SOLV  OW       526    2.042040012    1.198191496    1.992943183
  174 SOLV  HW1      527    2.055515384    1.124962057    2.059703375
  174 SOLV  HW2      528    1.983976566    1.269248499    2.032699592
  175 SOLV  OW       529    1.982553460    1.438027232    2.543105172
  175 SOLV  HW1      530    1.891332154    1.412755869    2.575370042
  175 SOLV  HW2      531    1.991321113    1.537646179    2.542656088
  176 SOLV  OW       532    2.998729889    1.351750409    1.943213803
  176 SOLV  HW1      533    2.913776847    1.316763319    1.982713770
  176 SOLV  HW2      534    3.028463794    1.432429356    1.994283403
  177 SOLV  OW       535    1.685691606    1.032059850    0.433022857
  177 SOLV  HW1      536    1.645600922    0.941111832    0.421945677
  177 SOLV  HW2      537    1.647954546    1.093738210    0.363935045
  178 SOLV  OW       538    0.452379445    0.152325617    2.398709439
  178 SOLV  HW1      539    0.538772193    0.193082873    2.428311350
  178 SOLV  HW2      540    0.423317166    0.083728908    2.465425105
  179 SOLV  OW       541    0.271681019    0.493738658    1.512474729
  179 SOLV  HW1      542    0.346215892    0.506577728    1.577902942
  179 SOLV  HW2      543    0.201888206    0.563809706    1.527310416
  180 SOLV  OW       544    1.581399965    0.268131849    2.334537841
  180 SOLV  HW1      545    1.533524800    0.202066216    2.392369988
  180 SOLV  HW2      546    1.521609680    0.346290720    2.316720094
  181 SOLV  OW       547    1.367859963    2.609747829    1.394594421
  181 SOLV  HW1      548    1.283225928    2.585111915    1.441835007
  181 SOLV  HW2      549    1.431794799    2.532949434    1.398568964
  182 SOLV  OW       550    0.047272712    0.071738441    0.623280763
  182 SOLV  HW1      551   -0.019507847    0.051980474    0.695055286
  182 SOLV  HW2      552    0.139699373    0.063095223    0.660484960
  183 SOLV  OW       553    0.680201573    2.877994545    2.208921156
  183 SOLV  HW1      554    0.649446330    2.786531189    2.182659210
  183 SOLV  HW2      555    0.600794473    2.935284047    2.229255005
  184 SOLV  OW       556    2.683781882    1.479521501    0.784818751
  184 SOLV  HW1      557    2.677766966    1.388095380    0.744735774
  184 SOLV  HW2      558    2.593057716    1.508586563    0.815246781
  185 SOLV  OW       559    0.437456881    2.220742362    1.521857483
  185 SOLV  HW1      560    0.383220592    2.225341198    1.605752334
  185 SOLV  HW2      561    0.383423413    2.255672694    1.445298156
  186 SOLV  OW       562    2.264766855    2.258824186    0.911853329
  186 SOLV  HW1      563    2.334066828    2.281048699    0.980444461
  186 SOLV  HW2      564    2.309191013    2.241985463    0.823853141
  187 SOLV  OW       565    0.577400951    1.557575476    1.030146769
  187 SOLV  HW1      566    0.556600726    1.655367152    1.032483679
  187 SOLV  HW2      567    0.501379410    1.506381743    1.070160442
  188 SOLV  OW       568    1.687017035    2.632175075    0.251113945
  188 SOLV  HW1      569    1.631401221    2.678448737    0.182083066
  188 SOLV  HW2      570    1.738169297    2.700128495    0.303701551
  189 SOLV  OW       571    2.369901451    1.288484219    0.611634482
  189 SOLV  HW1      572    2.299169346    1.314048703    0.545720282
  189 SOLV  HW2      573    2.331174277    1.226121904    0.679549077
  190 SOLV  OW       574    2.126846235    1.496404281    2.160426135
  190 SOLV  HW1      575    2.039517583    1.466647920    2.121833232
  190 SOLV  HW2      576    2.189091997    1.521741938    2.086368774
  191 SOLV  OW       577    1.435461813    0.450381693    2.010283296
  191 SOLV  HW1      578    1.363534853    0.457115668    1.941128714
  191 SOLV  HW2      579    1.506197180    0.518542282    1.991525298
  192 SOLV  OW       580    2.957914176    0.756646277    2.227319723
  192 SOLV  HW1      581    2.863786137    0.724700025    2.238291500
  192 SOLV  HW2      582    2.979130315    0.823052840    2.299020639
  193 SOLV  OW       583    0.362082358    0.614116364    2.380492663
  193 SOLV  HW1      584    0.270995795    0.645087501    2.353221832
  193 SOLV  HW2      585    0.362367544    0.593591549    2.478361367
  194 SOLV  OW       586    1.108649693    1.948193285    0.087731105
  194 SOLV  HW1      587    1.034271764    1.969139531    0.151219711
  194 SOLV  HW2      588    1.070698511    1.910433249    0.003259416
  195 SOLV  OW       589    1.097615660    2.740109855    2.511707765
  195 SOLV  HW1      590    1.143336326    2.680050980    2.577313551
  195 SOLV  HW2      591    1.051847002    2.684735941    2.442134637
  196 SOLV  OW       592    0.572536966    0.755362541    0.437560000
  196 SOLV  HW1      593    0.547958762    0.837284699    0.385749333
  196 SOLV  HW2      594    0.648559374    0.776389884    0.499026065
  197 SOLV  OW       595    2.107167585    2.283984506    0.374154407
  197 SOLV  HW1      596    2.024799488    2.267362053    0.319928770
  197 SOLV  HW2      597    2.161734684    2.200283479    0.378365068
  198 SOLV  OW       598    2.453087269    0.743641260    2.256762326
  198 SOLV  HW1      599    2.395995750    0.799101113    2.317296580
  198 SOLV  HW2      600    2.510843619    0.803564238    2.201309064
  199 SOLV  OW       601    0.245360426    3.083538282    0.279420751
  199 SOLV  HW1      602    0.258690994    2.986892579    0.257435707
  199 SOLV  HW2      603    0.149946502    3.099011039    0.305076768
  200 SOLV  OW       604    0.283196363    2.508003402    0.084491437
  200 SOLV  HW1      605    0.232625481    2.557172708    0.155387602
  200 SOLV  HW2      606    0.361399337    2.562995989    0.055143063
  201 SOLV  OW       607    0.441585111    0.523768990    2.111548096
  201 SOLV  HW1      608    0.375888636    0.449847746    2.126407004
  201 SOLV  HW2      609    0.449730408    0.578362952    2.194940344
  202 SOLV  OW       610    1.737041933    0.103263347    0.233721623
  202 SOLV  HW1      611    1.689439193    0.102206798    0.145776342
  202 SOLV  HW2      612    1.802709766    0.027905931    0.236961553
  203 SOLV  OW       613    1.935210550    1.028445798    0.387742494
  203 SOLV  HW1      614    1.841518852    1.010320406    0.417625072
  203 SOLV  HW2      615    1.984156030    1.077780351    0.459659271
  204 SOLV  OW       616    0.280230409    2.198426569    2.907247640
  204 SOLV  HW1      617    0.331319429    2.117306235    2.878776996
  204 SOLV  HW2      618    0.183290264    2.175417215    2.915872336
  205 SOLV  OW       619    2.323328350    1.058088970    1.998171117
  205 SOLV  HW1      620    2.292137001    0.996440251    1.925867549
  205 SOLV  HW2      621    2.252269080    1.066085582    2.068084499
  206 SOLV  OW       622    1.063003826    0.562829848    1.999033846
  206 SOLV  HW1      623    0.985292356    0.615404814    1.964416356
  206 SOLV  HW2      624    1.067709074    0.571926949    2.098516111
  207 SOLV  OW       625    1.647415752    0.957254706    2.076751014
  207 SOLV  HW1      626    1.564041376    0.998818100    2.113120488
  207 SOLV  HW2      627    1.724207798    0.978153110    2.137312629
  208 SOLV  OW       628    2.788382715    1.708431544    0.622164952
  208 SOLV  HW1      629    2.812631818    1.646249886    0.547688733
  208 SOLV  HW2      630    2.774412098    1.655967792    0.706151345
  209 SOLV  OW       631    0.790025836    1.128109431    1.838402398
  209 SOLV  HW1      632    0.879399528    1.115869634    1.795232121
  209 SOLV  HW2      633    0.787117547    1.216864067    1.884393460
  210 SOLV  OW       634    2.783667327    1.119668207    0.785528142
  210 SOLV  HW1      635    2.878231051    1.125785916    0.753567014
  210 SOLV  HW2      636    2.721513614    1.138435674    0.709462448
  211 SOLV  OW       637    1.545639366    2.349530470    2.818313679
  211 SOLV  HW1      638    1.554207154    2.341013591    2.719039227
  211 SOLV  HW2      639    1.450299965    2.335175324    2.844875608
  212 SOLV  OW       640    2.579605147    1.581723767    1.093381841
  212 SOLV  HW1      641    2.665032472    1.543642378    1.128759980
  212 SOLV  HW2      642    2.593008484    1.611418088    0.998829070
  213 SOLV  OW       643    0.846463388    0.843245613    1.583431037
  213 SOLV  HW1      644    0.826206400    0.824501892    1.487308243
  213 SOLV  HW2      645    0.917630243    0.913248056    1.589442387
  214 SOLV  OW       646    1.118505723    2.816216890    1.100946357
  214 SOLV  HW1      647    1.106780424    2.844937774    1.005871846
  214 SOLV  HW2      648    1.203471515    2.854618761    1.137107114
  215 SOLV  OW       649    0.974979745    0.266659578    1.534745802
  215 SOLV  HW1      650    0.886221558    0.236616816    1.499806358
  215 SOLV  HW2      651    0.970542724    0.274858288    1.634317007
  216 SOLV  OW       652    2.088123204    2.546818910    1.814925890
  216 SOLV  HW1      653    2.063150386    2.552154311    1.911616298
  216 SOLV  HW2      654    2.036540733    2.615246892    1.763370432
  217 SOLV  OW       655    1.997459254    1.666863220    0.981627987
  217 SOLV  HW1      656    2.050174480    1.751822858    0.983630825
  217 SOLV  HW2      657    1.902205033    1.687282750    0.959029992
  218 SOLV  OW       658    2.688595267    0.614078984    2.032721347
  218 SOLV  HW1      659    2.617807603    0.546296087    2.012865428
  218 SOLV  HW2      660    2.729131195    0.594711034    2.122059770
  219 SOLV  OW       661    2.395134777    0.359672919    1.417685393
  219 SOLV  HW1      662    2.439086260    0.445446575    1.390989614
  219 SOLV  HW2      663    2.464837813    0.289120911    1.430546265
  220 SOLV  OW       664    1.663487288    0.880814669    2.637957480
  220 SOLV  HW1      665    1.685685013    0.870039862    2.541043084
  220 SOLV  HW2      666    1.568325203    0.910112821    2.647280634
  221 SOLV  OW       667    1.507623095    1.552843004    0.593880531
  221 SOLV  HW1      668    1.552172292    1.514392771    0.674740016
  221 SOLV  HW2      669    1.538249888    1.647118309    0.580635381
  222 SOLV  OW       670    1.775341256    0.192370484    2.689958650
  222 SOLV  HW1      671    1.692496844    0.136883711    2.682236695
  222 SOLV  HW2      672    1.755255496    0.286279909    2.662044819
  223 SOLV  OW       673    2.303163066    1.382173934    1.945662394
  223 SOLV  HW1      674    2.367771103    1.368025004    1.870648609
  223 SOLV  HW2      675    2.249963739    1.298712653    1.959995166
  224 SOLV  OW       676    1.904378443    3.018625136    0.150634115
  224 SOLV  HW1      677    1.962520191    3.076468496    0.093403833
  224 SOLV  HW2      678    1.824623230    2.989124985    0.097999855
  225 SOLV  OW       679    1.285631878    0.741070415    1.637214932
  225 SOLV  HW1      680    1.263148487    0.795026784    1.556079991
  225 SOLV  HW2      681    1.237798074    0.653347592    1.633181794
  226 SOLV  OW       682    1.614878507    2.781580843    1.712426222
  226 SOLV  HW1      683    1.607657396    2.684355591    1.734710944
  226 SOLV  HW2      684    1.567851990    2.799530624    1.626010320
  227 SOLV  OW       685    1.186105074    1.981469590    2.541494674
  227 SOLV  HW1      686    1.091074513    1.999827762    2.516327828
  227 SOLV  HW2      687    1.246629032    2.013191732    2.468476183
  228 SOLV  OW       688    0.112586793    2.638472962    0.269731142
  228 SOLV  HW1      689    0.028315322    2.691819293    0.262411200
  228 SOLV  HW2      690    0.089890686    2.541962442    0.282831353
  229 SOLV  OW       691    1.855522371    1.051661062    2.268783130
  229 SOLV  HW1      692    1.940603101    1.000709743    2.255872739
  229 SOLV  HW2      693    1.874281526    1.135328466    2.320253110
  230 SOLV  OW       694    2.682148379    2.178881463    2.373899980
  230 SOLV  HW1      695    2.670490462    2.115441661    2.450314097
  230 SOLV  HW2      696    2.774157816    2.217941079    2.376778597
  231 SOLV  OW       697    0.244662265    1.214964783    2.190416956
  231 SOLV  HW1      698    0.185629135    1.266120481    2.127970273
  231 SOLV  HW2      699    0.333938315    1.259684829    2.196003747
  232 SOLV  OW       700    1.386975739    1.689675382    0.394331253
  232 SOLV  HW1      701    1.460908022    1.726597079    0.338011404
  232 SOLV  HW2      702    1.425543781    1.631688691    0.466102591
  233 SOLV  OW       703    1.944090018    0.291333203    3.015054438
  233 SOLV  HW1      704    1.949326160    0.297266440    2.915369874
  233 SOLV  HW2      705    2.006515213    0.220263684    3.047517502
  234 SOLV  OW       706    0.285309258    2.865818941    2.496977227
  234 SOLV  HW1      707    0.207250681    2.807599311    2.474202819
  234 SOLV  HW2      708    0.258126117    2.932243888    2.566620370
  235 SOLV  OW       709    0.669237873    0.807566111    0.958301340
  235 SOLV  HW1      710    0.642140789    0.720925723    1.000257628
  235 SOLV  HW2      711    0.594788017    0.841440185    0.900761077
  236 SOLV  OW       712    1.809838819    1.533032532    1.521791327
  236 SOLV  HW1      713    1.815920762    1.448840900    1.575419146
  236 SOLV  HW2      714    1.876642423    1.599167709    1.555917499
  237 SOLV  OW       715    1.345796390    1.629869347    1.061648332
  237 SOLV  HW1      716    1.390316033    1.685541695    0.991518283
  237 SOLV  HW2      717    1.309404340    1.689396765    1.133298073
  238 SOLV  OW       718    1.066432190    2.997212958    2.595406510
  238 SOLV  HW1      719    1.058035377    2.903572686    2.561313065
  238 SOLV  HW2      720    1.126689134    3.049380201    2.534999298
  239 SOLV  OW       721    0.934248312    2.415654050    1.539434681
  239 SOLV  HW1      722    0.912906802    2.460642419    1.452706477
  239 SOLV  HW2      723    0.893116882    2.467123718    1.614669237
  240 SOLV  OW       724    2.551660495    0.058749310    2.468828981
  240 SOLV  HW1      725    2.455403496    0.056692186    2.495847331
  240 SOLV  HW2      726    2.558410374    0.053445320    2.369189989
  241 SOLV  OW       727    0.646799706    2.191207102    1.803650808
  241 SOLV  HW1      728    0.633123748    2.132538838    1.723824097
  241 SOLV  HW2      729    0.573363871    2.175311509    1.869648785
  242 SOLV  OW       730    0.739538885    2.758024195    1.403842392
  242 SOLV  HW1      731    0.771614713    2.839941463    1.356278885
  242 SOLV  HW2      732    0.792271709    2.678827206    1.373043997
  243 SOLV  OW       733    2.185150669    0.444031625    1.585953987
  243 SOLV  HW1      734    2.168253751    0.404578764    1.676283014
  243 SOLV  HW2      735    2.258062831    0.392946012    1.540398533
  244 SOLV  OW       736    0.993251324    1.215866726    1.451170786
  244 SOLV  HW1      737    0.897407731    1.206762021    1.424111158
  244 SOLV  HW2      738    1.051563104    1.172903768    1.382214574
  245 SOLV  OW       739    1.905825751    2.461694544    2.795918251
  245 SOLV  HW1      740    1.938378004    2.390564712    2.858226550
  245 SOLV  HW2      741    1.936179154    2.440951371    2.702914175
  246 SOLV  OW       742    1.569303128    1.926514847    1.493743977
  246 SOLV  HW1      743    1.601367317    1.846907598    1.442405338
  246 SOLV  HW2      744    1.488952972    1.965194053    1.448480993
  247 SOLV  OW       745    0.018109024    2.158087852    0.730749737
  247 SOLV  HW1      746   -0.054316525    2.219914481    0.700198391
  247 SOLV  HW2      747    0.104071906    2.208632037    0.738295574
  248 SOLV  OW       748    0.262930637    0.686331763    2.955568811
  248 SOLV  HW1      749    0.352918047    0.676755320    2.913001995
  248 SOLV  HW2      750    0.255973304    0.623692227    3.033216840
  249 SOLV  OW       751    1.921481367    3.016545408    0.689545700
  249 SOLV  HW1      752    1.905136416    3.105908729    0.647734207
  249 SOLV  HW2      753    1.848800568    2.996745717    0.755322743
  250 SOLV  OW       754    0.463070775    3.071802152    1.983941713
  250 SOLV  HW1      755    0.480540930    3.005205707    1.911409727
  250 SOLV  HW2      756    0.423397559    3.025249539    2.063062172
  251 SOLV  OW       757    0.741859321    1.923167897    3.109689924
  251 SOLV  HW1      758    0.763065890    1.915564659    3.012252248
  251 SOLV  HW2      759    0.825963487    1.940955275    3.160794474
  252 SOLV  OW       760    0.853763864    0.973507621    3.091778292
  252 SOLV  HW1      761    0.857358629    1.052080325    3.153543184
  252 SOLV  HW2      762    0.861043603    1.005135562    2.997184000
  253 SOLV  OW       763    2.546854354    0.771773095    1.565858948
  253 SOLV  HW1      764    2.577012469    0.713312210    1.641174589
  253 SOLV  HW2      765    2.616658818    0.840967407    1.547390855
  254 SOLV  OW       766    0.448581578    1.651480888    2.975439866
  254 SOLV  HW1      767    0.435731494    1.680252560    3.070343713
  254 SOLV  HW2      768    0.546221742    1.640357216    2.956938652
  255 SOLV  OW       769    1.950888443    1.328795427    2.925052579
  255 SOLV  HW1      770    1.875515361    1.386407058    2.893414302
  255 SOLV  HW2      771    1.915558400    1.238814684    2.950673626
  256 SOLV  OW       772    2.609564432    0.613056694    2.596477966
  256 SOLV  HW1      773    2.628056559    0.535415976    2.656739387
  256 SOLV  HW2      774    2.631337351    0.698197516    2.644209793
  257 SOLV  OW       775    2.809949031    1.476427226    1.191334328
  257 SOLV  HW1      776    2.880916460    1.496276226    1.258941594
  257 SOLV  HW2      777    2.819321378    1.381934852    1.159958363
  258 SOLV  OW       778    1.122999770    0.621604642    0.470315802
  258 SOLV  HW1      779    1.125668179    0.691752197    0.399086183
  258 SOLV  HW2      780    1.169342384    0.539211595    0.437680389
  259 SOLV  OW       781    1.868194525    1.880482957    2.174334156
  259 SOLV  HW1      782    1.950991762    1.826129819    2.160485622
  259 SOLV  HW2      783    1.833901447    1.865890310    2.267137138
  260 SOLV  OW       784    1.273943377    2.596908264    1.880903156
  260 SOLV  HW1      785    1.303829953    2.692023401    1.888714129
  260 SOLV  HW2      786    1.313661772    2.543283623    1.955387946
  261 SOLV  OW       787    3.131259044    2.377857100    2.856636898
  261 SOLV  HW1      788    3.120558270    2.440442956    2.933902179
  261 SOLV  HW2      789    3.150808645    2.285892388    2.890720921
  262 SOLV  OW       790    1.561894733    1.450760654    0.989600768
  262 SOLV  HW1      791    1.490943934    1.499481485    1.040511448
  262 SOLV  HW2      792    1.541052384    1.454187684    0.891848647
  263 SOLV  OW       793    1.480000731    2.423051393    2.018139395
  263 SOLV  HW1      794    1.493782770    2.465738545    2.107512183
  263 SOLV  HW2      795    1.476033331    2.323706547    2.028931672
  264 SOLV  OW       796    2.862103531    0.030300699    2.002124390
  264 SOLV  HW1      797    2.930672602    0.081401870    1.950275458
  264 SOLV  HW2      798    2.778299465    0.022723129    1.948080849
  265 SOLV  OW       799    3.121039021    1.531358170    0.684602144
  265 SOLV  HW1      800    3.174397209    1.614204181    0.701651931
  265 SOLV  HW2      801    3.167248407    1.475572412    0.615653610
  266 SOLV  OW       802    2.804091537    0.346515134    2.178865391
  266 SOLV  HW1      803    2.793485911    0.271479891    2.244123021
  266 SOLV  HW2      804    2.899374371    0.376880057    2.178213817
  267 SOLV  OW       805    0.432792302    0.287855742    3.018262733
  267 SOLV  HW1      806    0.400273733    0.239354232    3.099449075
  267 SOLV  HW2      807    0.528237668    0.263548162    3.000932735
  268 SOLV  OW       808    2.155790757    0.782172452    0.093024080
  268 SOLV  HW1      809    2.085784115    0.745290480    0.154182842
  268 SOLV  HW2      810    2.228723437    0.714744206    0.081375839
  269 SOLV  OW       811    0.323873983    0.710483222    0.586426279
  269 SOLV  HW1      812    0.415384840    0.679087677    0.561132918
  269 SOLV  HW2      813    0.255913249    0.644816085    0.553733795
  270 SOLV  OW       814    0.646836567    1.439638725    0.034961469
  270 SOLV  HW1      815    0.739809343    1.473210650    0.019793423
  270 SOLV  HW2      816    0.602236296    1.424086092   -0.053186153
  271 SOLV  OW       817    2.386088345    2.629550466    0.449392404
  271 SOLV  HW1      818    2.355635122    2.597313274    0.539029940
  271 SOLV  HW2      819    2.417304141    2.551751872    0.394854093
  272 SOLV  OW       820    1.067690971    2.873571140    2.163355298
  272 SOLV  HW1      821    1.043802385    2.789725490    2.114357519
  272 SOLV  HW2      822    1.011871766    2.949182761    2.129169620
  273 SOLV  OW       823    3.048955061    0.171403072    1.522368658
  273 SOLV  HW1      824    3.118375505    0.243370945    1.523418483
  273 SOLV  HW2      825    2.983459572    0.189373162    1.448972135
  274 SOLV  OW       826    2.201323182    1.078967592    0.283126149
  274 SOLV  HW1      827    2.208724098    0.987093731    0.321926674
  274 SOLV  HW2      828    2.105967636    1.108928657    0.286388747
  275 SOLV  OW       829    0.671672186    2.071357920    1.141152199
  275 SOLV  HW1      830    0.576570068    2.088269315    1.167021574
  275 SOLV  HW2      831    0.716599853    2.158333823    1.120700072
  276 SOLV  OW       832    1.117672463    1.138498680    2.260210043
  276 SOLV  HW1      833    1.047721002    1.080882412    2.217923644
  276 SOLV  HW2      834    1.084055171    1.232468724    2.266575488
  277 SOLV  OW       835    2.261327475    2.461374672    0.655625191
  277 SOLV  HW1      836    2.253720206    2.365073948    0.629752504
  277 SOLV  HW2      837    2.179484871    2.488879005    0.706087337
  278 SOLV  OW       838    1.145536642    2.899662202    0.526976652
  278 SOLV  HW1      839    1.236208576    2.862762435    0.547426741
  278 SOLV  HW2      840    1.106681587    2.851078464    0.448675396
  279 SOLV  OW       841    2.212162877    1.865101913    1.274732501
  279 SOLV  HW1      842    2.291630656    1.804691038    1.268665862
  279 SOLV  HW2      843    2.157199846    1.856290621    1.191650121
  280 SOLV  OW       844    1.398867355    1.023691556    2.246781817
  280 SOLV  HW1      845    1.332015611    1.071887935    2.190130488
  280 SOLV  HW2      846    1.396927797    1.060945900    2.339570323
  281 SOLV  OW       847    0.149083091    0.751224870    2.163232999
  281 SOLV  HW1      848    0.088396602    0.795825021    2.097448118
  281 SOLV  HW2      849    0.108261904    0.664932518    2.193013754
  282 SOLV  OW       850    1.094053399    0.054797457    3.058281662
  282 SOLV  HW1      851    1.166500532    0.064304234    3.126550739
  282 SOLV  HW2      852    1.020752191    0.119843551    3.078220085
  283 SOLV  OW       853    2.136550081    2.907959772    0.930847077
  283 SOLV  HW1      854    2.200200246    2.974064828    0.891096290
  283 SOLV  HW2      855    2.075142839    2.873877783    0.859651338
  284 SOLV  OW       856    0.640598579    1.434122984    0.323241524
  284 SOLV  HW1      857    0.639630789    1.445173002    0.223852968
  284 SOLV  HW2      858    0.701249276    1.502529246    0.363777974
  285 SOLV  OW       859    1.355358319    1.636268406    2.007845238
  285 SOLV  HW1      860    1.438655437    1.617398654    2.059856754
  285 SOLV  HW2      861    1.347509726    1.570830663    1.932639294
  286 SOLV  OW       862    3.066880376    2.771056390    1.959608792
  286 SOLV  HW1      863    3.099363806    2.686103233    1.918027495
  286 SOLV  HW2      864    3.144207051    2.832840234    1.973910587
  287 SOLV  OW       865    1.188326574    1.022696549    1.944920748
  287 SOLV  HW1      866    1.225641357    0.931032903    1.959288793
  287 SOLV  HW2      867    1.093001384    1.024964468    1.975071145
  288 SOLV  OW       868    1.242972360    1.120277284    0.356840966
  288 SOLV  HW1      869    1.170969776    1.088620500    0.418591653
  288 SOLV  HW2      870    1.289710260    1.041382343    0.316956262
  289 SOLV  OW       871    0.909184586    2.049188220    0.231109737
  289 SOLV  HW1      872    0.890585234    2.042452635    0.329131820
  289 SOLV  HW2      873    0.851775109    2.120662856    0.191146210
  290 SOLV  OW       874    2.236409623    0.858038707    2.432093175
  290 SOLV  HW1      875    2.162822084    0.797488814    2.401765325
  290 SOLV  HW2      876    2.250606829    0.846559698    2.530417845
  291 SOLV  OW       877    1.856477735    0.560926477    1.391541681
  291 SOLV  HW1      878    1.834041021    0.638871027    1.450030284
  291 SOLV  HW2      879    1.786347741    0.490372779    1.401719719
  292 SOLV  OW       880    0.260702004    0.471257522    3.107150236
  292 SOLV  HW1      881    0.329609775    0.404961642    3.077862342
  292 SOLV  HW2      882    0.174860519    0.453563438    3.058991283
  293 SOLV  OW       883    1.149964495    1.714572424    2.551960761
  293 SOLV  HW1      884    1.224542737    1.664106276    2.508476003
  293 SOLV  HW2      885    1.166332087    1.812781200    2.542645658
  294 SOLV  OW       886    1.417899636    0.956768953    1.435766284
  294 SOLV  HW1      887    1.357330893    1.007117192    1.374138437
  294 SOLV  HW2      888    1.471015707    1.021472569    1.490479618
  295 SOLV  OW       889    2.894534034    2.926388960    1.804988596
  295 SOLV  HW1      890    2.956215242    2.875262331    1.864845992
  295 SOLV  HW2      891    2.846842799    2.996338288    1.858222919
  296 SOLV  OW       892    2.179539466    1.879876624    0.006822235
  296 SOLV  HW1      893    2.180319474    1.833243002    0.095287520
  296 SOLV  HW2      894    2.141415229    1.818877503   -0.062654483
  297 SOLV  OW       895    2.034049414    0.316849490    2.747077562
  297 SOLV  HW1      896    1.981444729    0.238250794    2.714574474
  297 SOLV  HW2      897    2.130023988    0.305665463    2.721286421
  298 SOLV  OW       898    2.561719717    1.613818728    2.561034079
  298 SOLV  HW1      899    2.466170900    1.603278189    2.533457253
  298 SOLV  HW2      900    2.568532257    1.684858422    2.631091274
  299 SOLV  OW       901    2.757448718    1.090240352    2.435829369
  299 SOLV  HW1      902    2.763873868    1.176794714    2.386147762
  299 SOLV  HW2      903    2.661268038    1.065008605    2.446492549
  300 SOLV  OW       904    1.263669794    1.959569036    0.948355881
  300 SOLV  HW1      905    1.272794866    1.929832404    0.853310979
  300 SOLV  HW2      906    1.169791711    1.989780169    0.964945200
  301 SOLV  OW       907    2.327584537    1.091191015    1.388172549
  301 SOLV  HW1      908    2.336057771    1.137661501    1.300025967
  301 SOLV  HW2      909    2.325318710    1.159098062    1.461552220
  302 SOLV  OW       910    1.358463507    3.047783400    1.439134345
  302 SOLV  HW1      911    1.259321795    3.060674530    1.437034303
  302 SOLV  HW2      912    1.402647947    3.133529766    1.465495843
  303 SOLV  OW       913    2.266812214    2.169849854    0.643972698
  303 SOLV  HW1      914    2.291858029    2.130659742    0.555437705
  303 SOLV  HW2      915    2.245224180    2.096200746    0.708092368
  304 SOLV  OW       916    1.918729168    2.958084094    2.950933563
  304 SOLV  HW1      917    1.852984099    2.955069349    3.026220788
  304 SOLV  HW2      918    1.935490882    2.865300846    2.917617702
  305 SOLV  OW       919    0.953859106    0.266701628    1.984738867
  305 SOLV  HW1      920    0.971217061    0.189795971    1.923210372
  305 SOLV  HW2      921    0.995384309    0.248135854    2.073802491
  306 SOLV  OW       922    1.562559810    0.757190151    0.434114559
  306 SOLV  HW1      923    1.646020834    0.702681163    0.442134960
  306 SOLV  HW2      924    1.514976914    0.758394407    0.522066865
  307 SOLV  OW       925    0.944290192    1.581672285    1.193859049
  307 SOLV  HW1      926    1.000054517    1.571158112    1.111510657
  307 SOLV  HW2      927    0.999159233    1.559065593    1.274355840
  308 SOLV  OW       928    0.166151046    2.892887618    1.943923442
  308 SOLV  HW1      929    0.229575029    2.830708696    1.897958819
  308 SOLV  HW2      930    0.172791411    2.983741820    1.902656449
  309 SOLV  OW       931    0.853666948    0.723047298    1.825955756
  309 SOLV  HW1      932    0.763803660    0.686252050    1.849874601
  309 SOLV  HW2      933    0.855295953    0.746405057    1.728728572
  310 SOLV  OW       934    0.512820398    0.646189094    1.600938789
  310 SOLV  HW1      935    0.435633217    0.708268313    1.614649421
  310 SOLV  HW2      936    0.584003930    0.666175298    1.668267008
  311 SOLV  OW       937    2.783443261    0.828672952    0.167209059
  311 SOLV  HW1      938    2.699930136    0.862218343    0.123602826
  311 SOLV  HW2      939    2.828094372    0.903771481    0.215867930
  312 SOLV  OW       940    2.172552198    1.222779965    2.697604656
  312 SOLV  HW1      941    2.164813119    1.152313157    2.768143351
  312 SOLV  HW2      942    2.085796209    1.271932787    2.689957315
  313 SOLV  OW       943    1.736423353    2.814884461    1.232295236
  313 SOLV  HW1      944    1.811356702    2.828331106    1.297146231
  313 SOLV  HW2      945    1.737967966    2.887922436    1.163997627
  314 SOLV  OW       946    1.142818879    0.780553426    0.263694692
  314 SOLV  HW1      947    1.232858257    0.789348503    0.221070549
  314 SOLV  HW2      948    1.072547409    0.776793084    0.192638566
  315 SOLV  OW       949    0.967520953    2.344064001    2.568616708
  315 SOLV  HW1      950    0.900754797    2.403214843    2.613836128
  315 SOLV  HW2      951    0.987577290    2.380045886    2.477488637
  316 SOLV  OW       952    1.732693625    0.018231209    1.996711156
  316 SOLV  HW1      953    1.676106420    0.096176650    2.023612191
  316 SOLV  HW2      954    1.693404176   -0.025024333    1.915553441
  317 SOLV  OW       955    1.525982285    0.762213219    0.704640971
  317 SOLV  HW1      956    1.536475568    0.663911005    0.689541806
  317 SOLV  HW2      957    1.584526488    0.790691784    0.780554593
  318 SOLV  OW       958    2.181689849    2.823583951    0.378830247
  318 SOLV  HW1      959    2.190820259    2.867720977    0.289555666
  318 SOLV  HW2      960    2.255816432    2.757583425    0.391097782
  319 SOLV  OW       961    2.219568963    0.244762163    0.273808344
  319 SOLV  HW1      962    2.121210782    0.248287322    0.256066561
  319 SOLV  HW2      963    2.265870844    0.201703811    0.196325224
  320 SOLV  OW       964    0.676283580    1.292477436    2.814350872
  320 SOLV  HW1      965    0.613187230    1.288054088    2.891812380
  320 SOLV  HW2      966    0.676301134    1.204748866    2.766343424
  321 SOLV  OW       967    0.194070957    1.145804540    0.388770861
  321 SOLV  HW1      968    0.290063916    1.123431362    0.405694949
  321 SOLV  HW2      969    0.136170622    1.071242439    0.421780806
  322 SOLV  OW       970    1.587423985    2.845280683    2.658342712
  322 SOLV  HW1      971    1.494050097    2.819674844    2.683384526
  322 SOLV  HW2      972    1.650867487    2.812503581    2.728356331
  323 SOLV  OW       973    1.764677577    1.773675285    2.401490369
  323 SOLV  HW1      974    1.669970073    1.804862136    2.409165539
  323 SOLV  HW2      975    1.800243852    1.752447342    2.492514299
  324 SOLV  OW       976    1.574833546    0.689657767    2.095887516
  324 SOLV  HW1      977    1.666873272    0.654112167    2.112162377
  324 SOLV  HW2      978    1.580844434    0.784029339    2.063368163
  325 SOLV  OW       979    2.263613380    0.692943610    0.456996368
  325 SOLV  HW1      980    2.195787949    0.621975189    0.476044382
  325 SOLV  HW2      981    2.353302289    0.650671655    0.444009533
  326 SOLV  OW       982    2.766026343    2.995951276    0.179820392
  326 SOLV  HW1      983    2.711495393    2.940680138    0.116789244
  326 SOLV  HW2      984    2.816195770    3.065462095    0.128316529
  327 SOLV  OW       985    1.576454876    2.792470974    1.444151842
  327 SOLV  HW1      986    1.636139163    2.780755803    1.364767427
  327 SOLV  HW2      987    1.481767490    2.774267408    1.417615052
  328 SOLV  OW       988    1.125290575    2.283792588    0.225944504
  328 SOLV  HW1      989    1.030652863    2.285466538    0.258230416
  328 SOLV  HW2      990    1.160344466    2.190234462    0.230364243
  329 SOLV  OW       991    2.889383213    0.744039200    2.604996796
  329 SOLV  HW1      992    2.936194786    0.801713445    2.538037885
  329 SOLV  HW2      993    2.956342590    0.686591252    2.652084063
  330 SOLV  OW       994    1.939527760    2.261862423    3.057728715
  330 SOLV  HW1      995    1.840414661    2.271028138    3.067404622
  330 SOLV  HW2      996    1.985067885    2.328651521    3.116603958
  331 SOLV  OW       997    2.801639063    0.228704742    1.086798074
  331 SOLV  HW1      998    2.724716422    0.233824805    1.023093960
  331 SOLV  HW2      999    2.887059138    0.244373850    1.037205817
  332 SOLV  OW      1000    1.931325702    2.725566032    0.783876090
  332 SOLV  HW1     1001    1.986202452    2.643237821    0.798425834
  332 SOLV  HW2     1002    1.957953300    2.768533646    0.697586727
  333 SOLV  OW      1003    1.584139707    2.319826990    0.737269525
  333 SOLV  HW1     1004    1.673139733    2.350402235    0.771088793
  333 SOLV  HW2     1005    1.514156865    2.386715213    0.762329456
  334 SOLV  OW      1006    0.872288777    2.106901799    0.497956984
  334 SOLV  HW1     1007    0.799534381    2.058301777    0.546392932
  334 SOLV  HW2     1008    0.954545206    2.108963452    0.554796668
  335 SOLV  OW      1009    0.187621623    1.491631646    2.311871337
  335 SOLV  HW1     1010    0.121590630    1.419293441    2.291657739
  335 SOLV  HW2     1011    0.162458917    1.536719275    2.397518690
  336 SOLV  OW      1012    0.966673536    0.102143713    2.700883099
  336 SOLV  HW1     1013    0.866801563    0.097114429    2.702046313
  336 SOLV  HW2     1014    1.002988634    0.029858911    2.642084983
  337 SOLV  OW      1015    2.287318440    3.065739392    1.222926930
  337 SOLV  HW1     1016    2.237303916    3.118811932    1.154493545
  337 SOLV  HW2     1017    2.245070494    2.975611772    1.232589503
  338 SOLV  OW      1018    2.828865804    2.365424485    1.422186901
  338 SOLV  HW1     1019    2.912461758    2.334147875    1.467296540
  338 SOLV  HW2     1020    2.766430477    2.403471856    1.490418706
  339 SOLV  OW      1021    1.003434033    1.013705161    0.527087085
  339 SOLV  HW1     1022    0.955462954    1.101377064    0.530825702
  339 SOLV  HW2     1023    0.971830446    0.955229489    0.601808628
  340 SOLV  OW      1024    2.009844111    2.194828411    0.977008404
  340 SOLV  HW1     1025    2.105754877    2.217851903    0.960554936
  340 SOLV  HW2     1026    1.994417863    2.184663785    1.075285278
  341 SOLV  OW      1027    2.731209287    2.680296254    1.510321729
  341 SOLV  HW1     1028    2.785384205    2.643168794    1.585740208
  341 SOLV  HW2     1029    2.773713504    2.764489865    1.477063731
  342 SOLV  OW      1030    3.016305662    2.565573505    0.647514800
  342 SOLV  HW1     1031    2.939005018    2.556760716    0.584681264
  342 SOLV  HW2     1032    2.982249879    2.580832316    0.740296251
  343 SOLV  OW      1033    1.286869485    1.607046132    1.508010938
  343 SOLV  HW1     1034    1.369092500    1.550117751    1.508321814
  343 SOLV  HW2     1035    1.287216326    1.665621599    1.426953899
  344 SOLV  OW      1036    1.714567944    2.952965708    3.114401068
  344 SOLV  HW1     1037    1.646539711    3.026166982    3.110739517
  344 SOLV  HW2     1038    1.669724670    2.865001457    3.098557956
  345 SOLV  OW      1039    1.594643977    3.102459951    2.660336130
  345 SOLV  HW1     1040    1.519936815    3.138012574    2.604155482
  345 SOLV  HW2     1041    1.599985343    3.003164449    2.649694481
  346 SOLV  OW      1042    1.771972767    2.995402583    2.224890859
  346 SOLV  HW1     1043    1.830683211    2.915394679    2.237261333
  346 SOLV  HW2     1044    1.801128592    3.045873538    2.143627066
  347 SOLV  OW      1045    2.535599954    2.325726884    2.208489906
  347 SOLV  HW1     1046    2.576952493    2.257833722    2.269168903
  347 SOLV  HW2     1047    2.476535887    2.386389259    2.261714813
  348 SOLV  OW      1048    0.336411671    0.196188538    1.608588708
  348 SOLV  HW1     1049    0.414542756    0.248596907    1.642479289
  348 SOLV  HW2     1050    0.251545315    0.239994138    1.638226584
  349 SOLV  OW      1051    0.232139069    1.453819547    2.855428702
  349 SOLV  HW1     1052    0.314279704    1.496090346    2.893733519
  349 SOLV  HW2     1053    0.249552195    1.356881377    2.838084650
  350 SOLV  OW      1054    1.279061286    1.369541400    0.541215153
  350 SOLV  HW1     1055    1.279784414    1.282644942    0.491720931
  350 SOLV  HW2     1056    1.370868592    1.388948338    0.575797352
  351 SOLV  OW      1057    1.713917509    3.051985544    1.046178842
  351 SOLV  HW1     1058    1.712347418    3.150281955    1.027826007
  351 SOLV  HW2     1059    1.646861070    3.006133169    0.987847890
  352 SOLV  OW      1060    1.018002639    1.427062385    1.881950928
  352 SOLV  HW1     1061    1.089170669    1.497304947    1.883491774
  352 SOLV  HW2     1062    0.949407593    1.450642018    1.813104008
  353 SOLV  OW      1063    0.022348721    3.045698161    1.552643340
  353 SOLV  HW1     1064   -0.054951192    2.984747147    1.535055559
  353 SOLV  HW2     1065   -0.008722713    3.140700223    1.549360793
  354 SOLV  OW      1066    3.096370077    1.358792590    2.361176345
  354 SOLV  HW1     1067    3.107595389    1.274835083    2.308014138
  354 SOLV  HW2     1068    3.011627795    1.353678245    2.414030932
  355 SOLV  OW      1069    1.049765017    1.675946192    2.188520684
  355 SOLV  HW1     1070    1.105889264    1.708381902    2.264674036
  355 SOLV  HW2     1071    0.958507621    1.652477013    2.222025722
  356 SOLV  OW      1072    0.539949183    1.409328586    1.690218380
  356 SOLV  HW1     1073    0.476093428    1.485846885    1.681933010
  356 SOLV  HW2     1074    0.576860045    1.386827252    1.600038045
  357 SOLV  OW      1075    0.773098266    0.612043309    2.210174296
  357 SOLV  HW1     1076    0.745876391    0.534736245    2.152868172
  357 SOLV  HW2     1077    0.788243116    0.580384767    2.303821335
  358 SOLV  OW      1078    2.828576162    1.694176513    0.024000085
  358 SOLV  HW1     1079    2.839174944    1.759190690   -0.051247079
  358 SOLV  HW2     1080    2.917876433    1.676093757    0.065228496
  359 SOLV  OW      1081    0.158350911    1.288279064    0.809515613
  359 SOLV  HW1     1082    0.097759926    1.366321634    0.794038939
  359 SOLV  HW2     1083    0.201186397    1.296692063    0.899491640
  360 SOLV  OW      1084    0.745472327    2.254394181    0.130356407
  360 SOLV  HW1     1085    0.789202540    2.270893721    0.041953302
  360 SOLV  HW2     1086    0.649071381    2.280471411    0.125211654
  361 SOLV  OW      1087    1.602855324    3.044626188    1.794884827
  361 SOLV  HW1     1088    1.595418721    2.961692564    1.739509922
  361 SOLV  HW2     1089    1.512297081    3.070431213    1.828543972
  362 SOLV  OW      1090    2.691702190    2.748219621    0.762736313
  362 SOLV  HW1     1091    2.683613276    2.819915671    0.693487599
  362 SOLV  HW2     1092    2.602500483    2.705240364    0.776769486
  363 SOLV  OW      1093    2.464968773    2.669452194    0.854554374
  363 SOLV  HW1     1094    2.368464258    2.691916246    0.841011425
  363 SOLV  HW2     1095    2.483742179    2.660778723    0.952398317
  364 SOLV  OW      1096    1.352823290    0.744785641    0.073433254
  364 SOLV  HW1     1097    1.299968408    0.660702838    0.061702370
  364 SOLV  HW2     1098    1.433195357    0.742181580    0.013980480
  365 SOLV  OW      1099    2.119512941    1.574554110    0.576610153
  365 SOLV  HW1     1100    2.123831532    1.494535790    0.516780291
  365 SOLV  HW2     1101    2.038301820    1.628483836    0.554305926
  366 SOLV  OW      1102    2.604843203    0.782368055    1.209168089
  366 SOLV  HW1     1103    2.619373393    0.818942395    1.117229110
  366 SOLV  HW2     1104    2.596849083    0.857926310    1.274195648
  367 SOLV  OW      1105    2.570013496    0.902374155    3.105435187
  367 SOLV  HW1     1106    2.508966151    0.886402824    3.027849869
  367 SOLV  HW2     1107    2.538413429    0.982138859    3.156819065
  368 SOLV  OW      1108    1.378047058    0.310193385    0.220274879
  368 SOLV  HW1     1109    1.359229712    0.379565550    0.150744263
  368 SOLV  HW2     1110    1.459310894    0.336393396    0.272339929
  369 SOLV  OW      1111    0.702661304    0.237355846    1.471880802
  369 SOLV  HW1     1112    0.652243196    0.270236247    1.551744471
  369 SOLV  HW2     1113    0.671879282    0.145064468    1.448729744
  370 SOLV  OW      1114    2.035710899    2.324534644    2.578829070
  370 SOLV  HW1     1115    1.943379135    2.302814800    2.547134028
  370 SOLV  HW2     1116    2.075240985    2.244379592    2.623706629
  371 SOLV  OW      1117    0.665814257    0.102149800    2.737600343
  371 SOLV  HW1     1118    0.652796537    0.004791823    2.718808933
  371 SOLV  HW2     1119    0.638403100    0.155482922    2.657566744
  372 SOLV  OW      1120    0.897273686    0.962278569    2.013943554
  372 SOLV  HW1     1121    0.838450760    1.037896993    1.985251183
  372 SOLV  HW2     1122    0.864793056    0.877242908    1.972525900
  373 SOLV  OW      1123    0.080353174    1.378950587    3.121963917
  373 SOLV  HW1     1124    0.095905081    1.283599177    3.147797125
  373 SOLV  HW2     1125    0.154437107    1.409809865    3.062295964
  374 SOLV  OW      1126    0.239938395    1.532038406    2.578098666
  374 SOLV  HW1     1127    0.273211937    1.440301819    2.556225199
  374 SOLV  HW2     1128    0.205829672    1.533571871    2.672095437
  375 SOLV  OW      1129    2.857668785    1.374037090    2.515060534
  375 SOLV  HW1     1130    2.887615183    1.307725283    2.583668576
  375 SOLV  HW2     1131    2.882994914    1.466190258    2.544513901
  376 SOLV  OW      1132    2.517229816    2.195583197    1.968366720
  376 SOLV  HW1     1133    2.570282765    2.230738226    2.045507772
  376 SOLV  HW2     1134    2.520724425    2.261119491    1.892908514
  377 SOLV  OW      1135    0.271294334    0.079186913    1.378467006
  377 SOLV  HW1     1136    0.204057495    0.133356444    1.328023569
  377 SOLV  HW2     1137    0.290835565    0.123450389    1.465979963
  378 SOLV  OW      1138    2.196147605    2.893444873    0.131792119
  378 SOLV  HW1     1139    2.172544481    2.828886028    0.059154844
  378 SOLV  HW2     1140    2.158575724    2.983486807    0.109840708
  379 SOLV  OW      1141    0.859819127    0.432200740    1.306163187
  379 SOLV  HW1     1142    0.814891130    0.362437588    1.361983038
  379 SOLV  HW2     1143    0.834900981    0.522990205    1.339891245
  380 SOLV  OW      1144    2.706619946    2.603299873    2.382017969
  380 SOLV  HW1     1145    2.621790824    2.556047278    2.358096878
  380 SOLV  HW2     1146    2.735671082    2.660494666    2.305299020
  381 SOLV  OW      1147    2.594187320    0.485776231    1.742214111
  381 SOLV  HW1     1148    2.638588969    0.415823412    1.798217716
  381 SOLV  HW2     1149    2.514834863    0.522119822    1.791035883
  382 SOLV  OW      1150    1.282309609    0.093500808    0.119360728
  382 SOLV  HW1     1151    1.330225561    0.177770577    0.143935576
  382 SOLV  HW2     1152    1.267402447    0.038480343    0.201529595
  383 SOLV  OW      1153    2.243580106    2.040434986    1.477812420
  383 SOLV  HW1     1154    2.242188472    1.975347381    1.401897688
  383 SOLV  HW2     1155    2.238655356    2.133633356    1.441880826
  384 SOLV  OW      1156    0.435952671    2.622284001    2.549917861
  384 SOLV  HW1     1157    0.396218616    2.713700294    2.541810368
  384 SOLV  HW2     1158    0.533599096    2.626403912    2.528713441
  385 SOLV  OW      1159    0.721973793    1.931541207    2.593816620
  385 SOLV  HW1     1160    0.800838096    1.977621490    2.553094595
  385 SOLV  HW2     1161    0.640649367    1.949500167    2.538454031
  386 SOLV  OW      1162    2.826103650    2.515356488    2.638695718
  386 SOLV  HW1     1163    2.873811752    2.433200400    2.607486957
  386 SOLV  HW2     1164    2.766646170    2.549092522    2.565714071
  387 SOLV  OW      1165    0.690195433    0.506970219    0.251603410
  387 SOLV  HW1     1166    0.662818398    0.603069267    0.255489735
  387 SOLV  HW2     1167    0.744439532    0.484488663    0.332558860
  388 SOLV  OW      1168    1.920084889    1.670491079    1.762498931
  388 SOLV  HW1     1169    1.955701882    1.763336542    1.773107499
  388 SOLV  HW2     1170    1.995591971    1.605093550    1.767317820
  389 SOLV  OW      1171    0.118818125    0.341122152    1.345156330
  389 SOLV  HW1     1172    0.033289596    0.391228553    1.358341626
  389 SOLV  HW2     1173    0.188724068    0.377829414    1.406519288
  390 SOLV  OW      1174    1.006256905    2.805769803    0.334259654
  390 SOLV  HW1     1175    0.990020667    2.854338896    0.248358656
  390 SOLV  HW2     1176    0.956156955    2.850975569    0.408069398
  391 SOLV  OW      1177    0.383377089    0.486825640    1.247342282
  391 SOLV  HW1     1178    0.304141671    0.453265661    1.196384439
  391 SOLV  HW2     1179    0.360517412    0.492491653    1.344535313
  392 SOLV  OW      1180    3.114846941    0.224848207    2.570677138
  392 SOLV  HW1     1181    3.205827126    0.240156744    2.609274232
  392 SOLV  HW2     1182    3.103242470    0.127633731    2.550278096
  393 SOLV  OW      1183    1.514334092    0.059054745    0.589666617
  393 SOLV  HW1     1184    1.416825627    0.044175653    0.573180030
  393 SOLV  HW2     1185    1.566024121    0.035397340    0.507389949
  394 SOLV  OW      1186    0.459712040    2.960866366    2.975517211
  394 SOLV  HW1     1187    0.362165967    2.982590554    2.979258087
  394 SOLV  HW2     1188    0.510342917    3.024900203    3.033286497
  395 SOLV  OW      1189    1.839372224    1.424886481    0.994148974
  395 SOLV  HW1     1190    1.892235810    1.509155773    1.004417706
  395 SOLV  HW2     1191    1.742573570    1.447428239    0.983051620
  396 SOLV  OW      1192    2.777418490    1.421713718    3.109918359
  396 SOLV  HW1     1193    2.804594663    1.510527683    3.146993727
  396 SOLV  HW2     1194    2.681402055    1.404410506    3.131883800
  397 SOLV  OW      1195    1.716111737    2.697121439    2.442941913
  397 SOLV  HW1     1196    1.805754096    2.726845396    2.410043961
  397 SOLV  HW2     1197    1.680196417    2.764662511    2.507361581
  398 SOLV  OW      1198    1.136132569    1.626598424    0.284086926
  398 SOLV  HW1     1199    1.220931386    1.651084238    0.331089461
  398 SOLV  HW2     1200    1.066629959    1.696140943    0.302383962
  399 SOLV  OW      1201    0.454253488    2.116052165    2.014831139
  399 SOLV  HW1     1202    0.428272765    2.196539705    2.068195570
  399 SOLV  HW2     1203    0.380831331    2.048274600    2.018876681
  400 SOLV  OW      1204    0.319247811    0.759861186    0.970433920
  400 SOLV  HW1     1205    0.320243164    0.664103654    0.941608269
  400 SOLV  HW2     1206    0.378975432    0.813283502    0.910600566
  401 SOLV  OW      1207    2.080662017    1.161951310    0.588837153
  401 SOLV  HW1     1208    2.055187082    1.186514462    0.682374536
  401 SOLV  HW2     1209    2.148831076    1.088808558    0.590996514
  402 SOLV  OW      1210    1.266375719    1.376058603    0.977696680
  402 SOLV  HW1     1211    1.301584967    1.452168788    1.032184613
  402 SOLV  HW2     1212    1.189275883    1.407579122    0.922348301
  403 SOLV  OW      1213    1.471741821    0.701624467    1.385017061
  403 SOLV  HW1     1214    1.388249676    0.662777331    1.346017573
  403 SOLV  HW2     1215    1.457730716    0.798892062    1.403556680
  404 SOLV  OW      1216    0.029659685    2.605913684    3.069012882
  404 SOLV  HW1     1217    0.116597990    2.571259711    3.104233132
  404 SOLV  HW2     1218    0.020395439    2.702678350    3.092513570
  405 SOLV  OW      1219    2.623161555    2.317683060    0.600577534
  405 SOLV  HW1     1220    2.712803682    2.299777994    0.641116046
  405 SOLV  HW2     1221    2.552857414    2.268931199    0.652348342
  406 SOLV  OW      1222    1.543925954    2.577565810    2.248064930
  406 SOLV  HW1     1223    1.615184026    2.624724258    2.300021448
  406 SOLV  HW2     1224    1.457307060    2.626480764    2.258339770
  407 SOLV  OW      1225    1.586627805    2.021609451    0.740954491
  407 SOLV  HW1     1226    1.587998374    2.113962628    0.702612733
  407 SOLV  HW2     1227    1.655550990    2.014445930    0.813060254
  408 SOLV  OW      1228    2.763423200    2.546563365    0.537846940
  408 SOLV  HW1     1229    2.724283440    2.625118400    0.585772485
  408 SOLV  HW2     1230    2.697924296    2.471006853    0.538707003
  409 SOLV  OW      1231    3.076445499    2.866632265    0.040254659
  409 SOLV  HW1     1232    3.102303015    2.875218596    0.136476928
  409 SOLV  HW2     1233    3.066469619    2.957713181    0.000182412
  410 SOLV  OW      1234    1.273061324    2.834566230    1.589069207
  410 SOLV  HW1     1235    1.341347189    2.897925059    1.552704760
  410 SOLV  HW2     1236    1.280285349    2.746907792    1.541493535
  411 SOLV  OW      1237    1.398930721    2.345266148    0.116284239
  411 SOLV  HW1     1238    1.307135385    2.315751802    0.142782396
  411 SOLV  HW2     1239    1.456883612    2.350881226    0.197595433
  412 SOLV  OW      1240    2.593587395    1.612548860    1.472976160
  412 SOLV  HW1     1241    2.681851740    1.654612186    1.451974161
  412 SOLV  HW2     1242    2.540810580    1.673583021    1.532055887
  413 SOLV  OW      1243    2.434447615    1.734473020    1.259884817
  413 SOLV  HW1     1244    2.462139097    1.677364258    1.337171288
  413 SOLV  HW2     1245    2.491109115    1.712716830    1.180402293
  414 SOLV  OW      1246    1.707704933    0.046380026    1.335298092
  414 SOLV  HW1     1247    1.719153057    0.015010561    1.241032401
  414 SOLV  HW2     1248    1.633868232    0.113711221    1.339268150
  415 SOLV  OW      1249    1.866062097    1.708067175    2.646493586
  415 SOLV  HW1     1250    1.962341272    1.721056910    2.622802657
  415 SOLV  HW2     1251    1.847001178    1.752548899    2.734001816
  416 SOLV  OW      1252    2.586215875    1.512242542    2.046524874
  416 SOLV  HW1     1253    2.636418511    1.464748603    2.118813466
  416 SOLV  HW2     1254    2.511764592    1.453995255    2.013878486
  417 SOLV  OW      1255    2.912280081    0.986878928    1.923042182
  417 SOLV  HW1     1256    2.867706158    0.923491711    1.859826229
  417 SOLV  HW2     1257    2.843133669    1.044179010    1.967047275
  418 SOLV  OW      1258    0.109160147    0.894866642    2.635330955
  418 SOLV  HW1     1259    0.071887326    0.984342127    2.610711883
  418 SOLV  HW2     1260    0.060991288    0.823550195    2.584390506
  419 SOLV  OW      1261    1.521157141    2.689564830    1.007444710
  419 SOLV  HW1     1262    1.567188026    2.602768780    1.026117174
  419 SOLV  HW2     1263    1.464985638    2.715092177    1.086148085
  420 SOLV  OW      1264    2.321342016    2.089240075    0.372921670
  420 SOLV  HW1     1265    2.313691267    1.991961228    0.394821742
  420 SOLV  HW2     1266    2.409939159    2.106858291    0.330009767
  421 SOLV  OW      1267    2.783440546    0.964384692    2.712281954
  421 SOLV  HW1     1268    2.777440026    1.028261785    2.635578724
  421 SOLV  HW2     1269    2.802804625    0.872567317    2.677724252
  422 SOLV  OW      1270    0.108743521    0.325099444    1.711332065
  422 SOLV  HW1     1271    0.031760160    0.384666392    1.734277753
  422 SOLV  HW2     1272    0.194455712    0.370712431    1.735291789
  423 SOLV  OW      1273    2.692570967    3.060281305    1.451829594
  423 SOLV  HW1     1274    2.599266871    3.024437792    1.455130495
  423 SOLV  HW2     1275    2.689751452    3.159303362    1.438118653
  424 SOLV  OW      1276    0.973740481    2.899657375    1.532111853
  424 SOLV  HW1     1277    0.972571047    2.842440918    1.450096904
  424 SOLV  HW2     1278    1.037372292    2.975653483    1.518804948
  425 SOLV  OW      1279    2.760058503    1.196481016    2.081338182
  425 SOLV  HW1     1280    2.772607383    1.283453489    2.129081346
  425 SOLV  HW2     1281    2.664778339    1.167295641    2.089764229
  426 SOLV  OW      1282    1.204682026    2.572012043    2.680942561
  426 SOLV  HW1     1283    1.222977793    2.500770125    2.748702447
  426 SOLV  HW2     1284    1.258738709    2.554401007    2.598667552
  427 SOLV  OW      1285    2.955427893    1.585390881    2.645740417
  427 SOLV  HW1     1286    2.980601204    1.673924319    2.606653200
  427 SOLV  HW2     1287    3.014073138    1.565794521    2.724330178
  428 SOLV  OW      1288    0.210695223    0.266330444    0.534592432
  428 SOLV  HW1     1289    0.130190352    0.272682122    0.593583581
  428 SOLV  HW2     1290    0.185400898    0.290754276    0.440970420
  429 SOLV  OW      1291    2.384042668    2.052464974    3.121661524
  429 SOLV  HW1     1292    2.363180027    2.146540611    3.094902580
  429 SOLV  HW2     1293    2.298776089    2.002512091    3.137015552
  430 SOLV  OW      1294    0.474509795    2.021681829    0.391372940
  430 SOLV  HW1     1295    0.501004295    1.950816886    0.325972529
  430 SOLV  HW2     1296    0.392763380    2.068766068    0.358182445
  431 SOLV  OW      1297    0.417941087    1.677583895    0.671594934
  431 SOLV  HW1     1298    0.364566662    1.633591658    0.743827006
  431 SOLV  HW2     1299    0.365108202    1.752843180    0.632272690
  432 SOLV  OW      1300    2.793614911    0.770751333    2.942757490
  432 SOLV  HW1     1301    2.778995144    0.832168364    2.865196196
  432 SOLV  HW2     1302    2.736783801    0.800080295    3.019644060
  433 SOLV  OW      1303    1.479247927    0.151135727    1.560773829
  433 SOLV  HW1     1304    1.574175568    0.140427772    1.590358281
  433 SOLV  HW2     1305    1.458227278    0.248398341    1.550811673
  434 SOLV  OW      1306    1.565366415    1.494959149    0.085674590
  434 SOLV  HW1     1307    1.540395723    1.415310256    0.030594083
  434 SOLV  HW2     1308    1.591357545    1.465123160    0.177519749
  435 SOLV  OW      1309    0.741318905    1.631857117    2.964299247
  435 SOLV  HW1     1310    0.804998346    1.702841592    2.994427611
  435 SOLV  HW2     1311    0.771577204    1.595114142    2.876345402
  436 SOLV  OW      1312    1.355699964    1.859711411    2.960626473
  436 SOLV  HW1     1313    1.354237175    1.790105900    3.032407847
  436 SOLV  HW2     1314    1.376872402    1.948734040    3.000979023
  437 SOLV  OW      1315    0.469566757    1.214950345    0.388377772
  437 SOLV  HW1     1316    0.547331794    1.272544020    0.363141493
  437 SOLV  HW2     1317    0.432424843    1.245653735    0.476008181
  438 SOLV  OW      1318    1.169355817    2.569934345    1.576675545
  438 SOLV  HW1     1319    1.203332198    2.586002367    1.669351668
  438 SOLV  HW2     1320    1.092352874    2.506209752    1.580007880
  439 SOLV  OW      1321    0.500832774    2.886917187    1.168126396
  439 SOLV  HW1     1322    0.412950122    2.857154659    1.130814429
  439 SOLV  HW2     1323    0.501765718    2.986633753    1.175675751
  440 SOLV  OW      1324    0.611626401    0.976429879    1.675952065
  440 SOLV  HW1     1325    0.694680095    0.921634813    1.665913776
  440 SOLV  HW2     1326    0.627067060    1.048193518    1.743868606
  441 SOLV  OW      1327    0.789336344    2.056265350    2.220088378
  441 SOLV  HW1     1328    0.776550960    2.138762920    2.165025103
  441 SOLV  HW2     1329    0.768092510    1.975686289    2.164798676
  442 SOLV  OW      1330    0.981329267    0.021112736    1.768135739
  442 SOLV  HW1     1331    0.966963437   -0.040217941    1.690459069
  442 SOLV  HW2     1332    1.065863506    0.072800964    1.754576835
  443 SOLV  OW      1333    0.424990834    1.052081156    2.012483976
  443 SOLV  HW1     1334    0.351888402    1.060803213    2.080168964
  443 SOLV  HW2     1335    0.476998495    1.137404527    2.008438305
  444 SOLV  OW      1336    3.052942195    1.144234976    0.733314969
  444 SOLV  HW1     1337    3.113993748    1.067123396    0.715211119
  444 SOLV  HW2     1338    3.107148546    1.224535683    0.758107492
  445 SOLV  OW      1339    1.404535882    0.405498898    1.514307410
  445 SOLV  HW1     1340    1.309071877    0.435233945    1.512416047
  445 SOLV  HW2     1341    1.463633830    0.484288714    1.531646656
  446 SOLV  OW      1342    1.779522595    0.609398379    0.454290321
  446 SOLV  HW1     1343    1.813043468    0.565750562    0.537793811
  446 SOLV  HW2     1344    1.846125234    0.677159899    0.423080515
  447 SOLV  OW      1345    0.895379782    0.865794548    2.251718000
  447 SOLV  HW1     1346    0.893422416    0.910771247    2.162417365
  447 SOLV  HW2     1347    0.855251558    0.774523369    2.243934758
  448 SOLV  OW      1348    1.734537988    2.035938013    1.972946210
  448 SOLV  HW1     1349    1.769664387    1.965137198    2.034220960
  448 SOLV  HW2     1350    1.713311643    1.995474263    1.883989090
  449 SOLV  OW      1351    1.501623335    2.775069731    0.105345325
  449 SOLV  HW1     1352    1.445147555    2.854977476    0.125997562
  449 SOLV  HW2     1353    1.525888895    2.775600524    0.008329727
  450 SOLV  OW      1354    0.609936706    0.620411972    1.896053582
  450 SOLV  HW1     1355    0.531376546    0.679985650    1.912806590
  450 SOLV  HW2     1356    0.594330450    0.531694805    1.939493959
  451 SOLV  OW      1357    3.053759785    0.254535620    0.973685976
  451 SOLV  HW1     1358    3.054568697    0.165405545    0.928338211
  451 SOLV  HW2     1359    3.147758649    0.283967878    0.990981565
  452 SOLV  OW      1360    2.685314556    1.393253456    2.796949653
  452 SOLV  HW1     1361    2.653427858    1.473660799    2.746774656
  452 SOLV  HW2     1362    2.733390789    1.422428187    2.879625075
  453 SOLV  OW      1363    1.220995735    0.945460666    3.036284579
  453 SOLV  HW1     1364    1.194513801    0.888550278    2.958441483
  453 SOLV  HW2     1365    1.302733169    0.907118070    3.079300588
  454 SOLV  OW      1366    0.817342891    1.557746632    0.886351914
  454 SOLV  HW1     1367    0.909709412    1.576294985    0.919899166
  454 SOLV  HW2     1368    0.761022868    1.522984875    0.961322924
  455 SOLV  OW      1369    1.073791873    2.856775385    0.807199279
  455 SOLV  HW1     1370    1.104094712    2.894873746    0.719849834
  455 SOLV  HW2     1371    1.103259996    2.761458435    0.813977293
  456 SOLV  OW      1372    1.190377344    2.861836683    1.844992833
  456 SOLV  HW1     1373    1.229995895    2.840351065    1.755718923
  456 SOLV  HW2     1374    1.091378650    2.848073517    1.841691053
  457 SOLV  OW      1375    0.948930070    1.866311684    1.240771428
  457 SOLV  HW1     1376    0.955518355    1.866808314    1.340560038
  457 SOLV  HW2     1377    0.938453617    1.772220325    1.208546814
  458 SOLV  OW      1378    1.510159679    1.858265059    2.465641728
  458 SOLV  HW1     1379    1.433183917    1.799082688    2.441690799
  458 SOLV  HW2     1380    1.498175644    1.892413286    2.558870401
  459 SOLV  OW      1381    2.718418929    0.326802795    1.907469579
  459 SOLV  HW1     1382    2.792042697    0.292194132    1.849307176
  459 SOLV  HW2     1383    2.751128974    0.334340911    2.001672856
  460 SOLV  OW      1384    1.150031828    1.604316632    0.636852243
  460 SOLV  HW1     1385    1.210501822    1.542311678    0.586852213
  460 SOLV  HW2     1386    1.072197968    1.552980767    0.673013681
  461 SOLV  OW      1387    2.634210749    0.356886606    2.748167753
  461 SOLV  HW1     1388    2.541174257    0.330110596    2.773244915
  461 SOLV  HW2     1389    2.653100837    0.327808867    2.654363769
  462 SOLV  OW      1390    0.202147576    3.025948819    2.876060947
  462 SOLV  HW1     1391    0.157232388    3.099463387    2.926848976
  462 SOLV  HW2     1392    0.135040638    2.955406953    2.853222526
  463 SOLV  OW      1393    2.287483146    0.283292853    2.171421669
  463 SOLV  HW1     1394    2.190090577    0.304373476    2.162975632
  463 SOLV  HW2     1395    2.330241235    0.286591399    2.081078290
  464 SOLV  OW      1396    2.123841229    0.450737480    0.467869635
  464 SOLV  HW1     1397    2.162948932    0.379261360    0.409879089
  464 SOLV  HW2     1398    2.040383532    0.416597637    0.511117961
  465 SOLV  OW      1399    0.856356326    1.600347414    1.735449543
  465 SOLV  HW1     1400    0.923681026    1.671722396    1.716104623
  465 SOLV  HW2     1401    0.764261404    1.636778962    1.721574977
  466 SOLV  OW      1402    1.602294896    0.641130488    2.954864250
  466 SOLV  HW1     1403    1.645530960    0.567536087    3.006976946
  466 SOLV  HW2     1404    1.555240050    0.602556031    2.875497901
  467 SOLV  OW      1405    1.625948001    1.360325984    1.295867001
  467 SOLV  HW1     1406    1.637122561    1.384309403    1.199423582
  467 SOLV  HW2     1407    1.692510596    1.289909168    1.320610814
  468 SOLV  OW      1408    3.030861259    0.793065086    0.078638661
  468 SOLV  HW1     1409    3.041262276    0.890385482    0.058100549
  468 SOLV  HW2     1410    2.938149841    0.775760189    0.111900660
  469 SOLV  OW      1411    2.105707005    0.691581883    1.659256286
  469 SOLV  HW1     1412    2.173259326    0.751253730    1.615932086
  469 SOLV  HW2     1413    2.124746901    0.596484118    1.634866068
  470 SOLV  OW      1414    0.317824772    2.268795964    0.726166695
  470 SOLV  HW1     1415    0.414795107    2.275716452    0.702706047
  470 SOLV  HW2     1416    0.268824911    2.347597816    0.688872914
  471 SOLV  OW      1417    0.803169146    2.978934104    1.265048940
  471 SOLV  HW1     1418    0.855274445    3.063074784    1.279415691
  471 SOLV  HW2     1419    0.765168103    2.978663593    1.172545760
  472 SOLV  OW      1420    0.388419059    2.496051056    0.999553307
  472 SOLV  HW1     1421    0.485548154    2.483447358    0.979347964
  472 SOLV  HW2     1422    0.376158326    2.579321784    1.053560792
  473 SOLV  OW      1423    1.996559084    1.949111807    1.748840391
  473 SOLV  HW1     1424    1.952779315    1.975037522    1.662745909
  473 SOLV  HW2     1425    2.021393075    2.031539266    1.799732363
  474 SOLV  OW      1426    1.360585259    2.702339187    0.353946480
  474 SOLV  HW1     1427    1.441118263    2.712146824    0.295471496
  474 SOLV  HW2     1428    1.284306797    2.666803265    0.299911099
  475 SOLV  OW      1429    0.440546220    2.630655528    1.276731910
  475 SOLV  HW1     1430    0.361827829    2.683119931    1.309165839
  475 SOLV  HW2     1431    0.505158992    2.692096707    1.231440817
  476 SOLV  OW      1432    0.024118489    0.774710089    0.936728082
  476 SOLV  HW1     1433    0.114290650    0.736830002    0.957554825
  476 SOLV  HW2     1434   -0.036281011    0.701517361    0.905194646
  477 SOLV  OW      1435    1.854455241    1.180568805    0.003780116
  477 SOLV  HW1     1436    1.915789883    1.101642220    0.006983409
  477 SOLV  HW2     1437    1.847772321    1.221275689    0.094873040
  478 SOLV  OW      1438    2.601514271    2.039794933    0.189101290
  478 SOLV  HW1     1439    2.547003188    2.055911662    0.106821118
  478 SOLV  HW2     1440    2.691198294    2.082778862    0.178595131
  479 SOLV  OW      1441    0.044691615    2.857439332    2.749414078
  479 SOLV  HW1     1442   -0.052136941    2.859078629    2.774367857
  479 SOLV  HW2     1443    0.078063823    2.763191595    2.751585807
  480 SOLV  OW      1444    0.103893779    2.275131735    2.147199293
  480 SOLV  HW1     1445    0.103033793    2.335740036    2.067657052
  480 SOLV  HW2     1446    0.193335162    2.279817257    2.191688860
  481 SOLV  OW      1447    2.921542171    1.958547533    1.504640396
  481 SOLV  HW1     1448    2.901806889    1.861117325    1.493716865
  481 SOLV  HW2     1449    2.840416853    2.011866123    1.480615438
  482 SOLV  OW      1450    3.085947231    1.576671476    2.083706864
  482 SOLV  HW1     1451    3.070988042    1.620870808    2.172161041
  482 SOLV  HW2     1452    3.179121042    1.595282662    2.052502839
  483 SOLV  OW      1453    0.243830719    2.141893013    0.305321184
  483 SOLV  HW1     1454    0.232839497    2.120601217    0.208227657
  483 SOLV  HW2     1455    0.171345267    2.097089562    0.357664084
  484 SOLV  OW      1456    0.578108960    1.817773297    1.762670411
  484 SOLV  HW1     1457    0.521471032    1.749235835    1.716884384
  484 SOLV  HW2     1458    0.610543572    1.884423974    1.695534121
  485 SOLV  OW      1459    2.838964775    0.083320009    2.292685112
  485 SOLV  HW1     1460    2.846742605    0.084068622    2.192992505
  485 SOLV  HW2     1461    2.854443873   -0.009467439    2.326604424
  486 SOLV  OW      1462    2.081777443    2.169232496    1.936761633
  486 SOLV  HW1     1463    2.157905637    2.135480367    1.992135577
  486 SOLV  HW2     1464    2.009541117    2.203536800    1.996812663
  487 SOLV  OW      1465    1.606051463    2.729317473    0.765753028
  487 SOLV  HW1     1466    1.699235966    2.694213478    0.775015148
  487 SOLV  HW2     1467    1.554771666    2.710178080    0.849451574
  488 SOLV  OW      1468    1.126171391    1.595090381    2.799491264
  488 SOLV  HW1     1469    1.047565945    1.534065043    2.789563516
  488 SOLV  HW2     1470    1.143242852    1.641805210    2.712728822
  489 SOLV  OW      1471    1.203760071    0.509415187    2.659051211
  489 SOLV  HW1     1472    1.291323304    0.552959959    2.679972681
  489 SOLV  HW2     1473    1.197229283    0.422488279    2.708062540
  490 SOLV  OW      1474    2.556485842    2.226712062    1.415344954
  490 SOLV  HW1     1475    2.478447859    2.286977343    1.432066921
  490 SOLV  HW2     1476    2.597961525    2.200925529    1.502615863
  491 SOLV  OW      1477    0.928662680    1.468157982    0.045680051
  491 SOLV  HW1     1478    0.967614002    1.431039182    0.129977414
  491 SOLV  HW2     1479    0.995180474    1.528819912    0.002131405
  492 SOLV  OW      1480    1.502756197    1.076755967    1.044331155
  492 SOLV  HW1     1481    1.417357475    1.092409854    0.994699560
  492 SOLV  HW2     1482    1.484185941    1.074066188    1.142561151
  493 SOLV  OW      1483    1.916852948    1.738721521    0.537121982
  493 SOLV  HW1     1484    1.827769705    1.709783260    0.502079918
  493 SOLV  HW2     1485    1.948731639    1.818222122    0.485502593
  494 SOLV  OW      1486    1.739635090    0.908607983    0.111723300
  494 SOLV  HW1     1487    1.649492599    0.910653331    0.068481882
  494 SOLV  HW2     1488    1.803962649    0.962343898    0.057188454
  495 SOLV  OW      1489    0.466189970    1.293681300    2.997675424
  495 SOLV  HW1     1490    0.407866354    1.243714718    2.933621963
  495 SOLV  HW2     1491    0.416303997    1.309294563    3.082932626
  496 SOLV  OW      1492    0.150554768    1.077459115    0.012875554
  496 SOLV  HW1     1493    0.199402629    1.064452967    0.099164786
  496 SOLV  HW2     1494    0.177696058    1.006215483   -0.051841189
  497 SOLV  OW      1495    2.964892522    2.981111575    2.339155143
  497 SOLV  HW1     1496    2.924630224    2.895926352    2.305631661
  497 SOLV  HW2     1497    3.046389148    3.002846594    2.285422500
  498 SOLV  OW      1498    0.869319317    1.459529662    2.757754473
  498 SOLV  HW1     1499    0.788264865    1.402790026    2.772314739
  498 SOLV  HW2     1500    0.901862310    1.447682723    2.663936465
  499 SOLV  OW      1501    2.267750324    0.955977142    0.555350879
  499 SOLV  HW1     1502    2.357806399    0.956301036    0.598818913
  499 SOLV  HW2     1503    2.249815961    0.865571766    0.516558362
  500 SOLV  OW      1504    0.000356194    1.276846196    1.092740982
  500 SOLV  HW1     1505   -0.093016212    1.246943784    1.073066830
  500 SOLV  HW2     1506    0.002056848    1.325426283    1.180140266
  501 SOLV  OW      1507    0.717945430    1.005345900    1.136343626
  501 SOLV  HW1     1508    0.687341606    0.926368784    1.083173769
  501 SOLV  HW2     1509    0.711352614    1.087863067    1.080232324
  502 SOLV  OW      1510    0.931802905    0.932748889    1.275013817
  502 SOLV  HW1     1511    1.002671037    0.931486123    1.204460910
  502 SOLV  HW2     1512    0.844317056    0.958380201    1.233894045
  503 SOLV  OW      1513    1.106444131    0.884867737    1.062557824
  503 SOLV  HW1     1514    1.148764285    0.952357148    1.002098918
  503 SOLV  HW2     1515    1.039874238    0.830986956    1.010920368
  504 SOLV  OW      1516    1.971265256    3.096204994    1.392781176
  504 SOLV  HW1     1517    2.030287630    3.175327403    1.376731783
  504 SOLV  HW2     1518    1.875629867    3.125451307    1.392823259
  505 SOLV  OW      1519    0.466942030    2.881231764    0.481447347
  505 SOLV  HW1     1520    0.410261437    2.865130886    0.400641813
  505 SOLV  HW2     1521    0.476742097    2.979659518    0.496188129
  506 SOLV  OW      1522    0.652385053    2.661851007    1.071337520
  506 SOLV  HW1     1523    0.602565502    2.746104283    1.091852948
  506 SOLV  HW2     1524    0.750688386    2.680207997    1.072285765
  507 SOLV  OW      1525    2.114423220    0.987780852    2.844972096
  507 SOLV  HW1     1526    2.183268015    0.927570898    2.804520774
  507 SOLV  HW2     1527    2.153806782    1.035265901    2.923682036
  508 SOLV  OW      1528    2.514938614    1.426332531    0.037766975
  508 SOLV  HW1     1529    2.482078065    1.406172158   -0.054511648
  508 SOLV  HW2     1530    2.441230212    1.467957809    0.091020377
  509 SOLV  OW      1531    0.812588348    2.940062668    0.512398255
  509 SOLV  HW1     1532    0.794566355    2.860709024    0.570533760
  509 SOLV  HW2     1533    0.755939102    3.016846109    0.542342803
  510 SOLV  OW      1534    0.730759478    0.799140397    2.779698343
  510 SOLV  HW1     1535    0.793623449    0.732039765    2.740368780
  510 SOLV  HW2     1536    0.673564446    0.754765773    2.848696747
  511 SOLV  OW      1537    1.590354932    1.232763174    3.100405890
  511 SOLV  HW1     1538    1.538952689    1.194596980    3.023577509
  511 SOLV  HW2     1539    1.687879658    1.233264639    3.078268954
  512 SOLV  OW      1540    0.430017392    2.312425790    0.424196786
  512 SOLV  HW1     1541    0.351634946    2.250321421    0.423618632
  512 SOLV  HW2     1542    0.469711440    2.315120170    0.515947651
  513 SOLV  OW      1543    2.116174887    0.613542318    1.364142086
  513 SOLV  HW1     1544    2.022931828    0.622432478    1.399161666
  513 SOLV  HW2     1545    2.165296917    0.544572150    1.417337714
  514 SOLV  OW      1546    0.935472823    0.384069006    0.113602490
  514 SOLV  HW1     1547    1.021642560    0.394418647    0.163292669
  514 SOLV  HW2     1548    0.867053489    0.445874889    0.152335544
  515 SOLV  OW      1549    0.833905654    1.897032581    2.846525207
  515 SOLV  HW1     1550    0.781606483    1.907147449    2.761886999
  515 SOLV  HW2     1551    0.930344415    1.916536755    2.828628683
  516 SOLV  OW      1552    1.282644351    0.644749719    1.167972183
  516 SOLV  HW1     1553    1.350467527    0.599007181    1.110463316
  516 SOLV  HW2     1554    1.239739928    0.718873881    1.116335188
  517 SOLV  OW      1555    2.607499099    1.653581610    2.854466050
  517 SOLV  HW1     1556    2.691752538    1.615482249    2.892537959
  517 SOLV  HW2     1557    2.584955196    1.738630162    2.901986035
  518 SOLV  OW      1558    3.113563607    1.934516053    0.062237648
  518 SOLV  HW1     1559    3.124588038    1.923068878    0.160973341
  518 SOLV  HW2     1560    3.138753461    1.849582589    0.015836543
  519 SOLV  OW      1561    2.688887039    1.630918016    1.821559752
  519 SOLV  HW1     1562    2.742364387    1.697049216    1.874172720
  519 SOLV  HW2     1563    2.629707287    1.579198315    1.883399158
  520 SOLV  OW      1564    0.711507628    0.248171501    2.485953622
  520 SOLV  HW1     1565    0.748996624    0.175228598    2.428725192
  520 SOLV  HW2     1566    0.674441944    0.320508025    2.427689822
  521 SOLV  OW      1567    2.616420880    3.115369469    2.749436030
  521 SOLV  HW1     1568    2.689048684    3.061305857    2.706965639
  521 SOLV  HW2     1569    2.567509330    3.166691862    2.678902147
  522 SOLV  OW      1570    2.293939259    0.518607804    2.797255734
  522 SOLV  HW1     1571    2.377100458    0.479224126    2.836426994
  522 SOLV  HW2     1572    2.223897747    0.525926399    2.868261114
  523 SOLV  OW      1573    0.636596101    2.369358395    2.673135147
  523 SOLV  HW1     1574    0.697909738    2.447065509    2.658872411
  523 SOLV  HW2     1575    0.589077769    2.380010076    2.760483214
  524 SOLV  OW      1576    1.160108774    1.746849813    1.699319462
  524 SOLV  HW1     1577    1.217259944    1.709837818    1.626070717
  524 SOLV  HW2     1578    1.214650946    1.808347462    1.756280653
  525 SOLV  OW      1579    2.474461050    1.053669531    2.504075154
  525 SOLV  HW1     1580    2.467047384    1.124216332    2.574571151
  525 SOLV  HW2     1581    2.390476877    0.999402201    2.502294085
  526 SOLV  OW      1582    1.326457157    3.095541504    0.912340152
  526 SOLV  HW1     1583    1.426075095    3.091505146    0.904500964
  526 SOLV  HW2     1584    1.296683743    3.038037133    0.988552339
  527 SOLV  OW      1585    1.962064409    0.548928851    0.840666678
  527 SOLV  HW1     1586    1.980952126    0.520908446    0.934791382
  527 SOLV  HW2     1587    1.989494012    0.644282573    0.828154404
  528 SOLV  OW      1588    0.365036997    2.352985364    2.532532640
  528 SOLV  HW1     1589    0.419000515    2.305631648    2.602149829
  528 SOLV  HW2     1590    0.383165821    2.451211154    2.537434559
  529 SOLV  OW      1591    3.097640087    1.537301570    2.872701611
  529 SOLV  HW1     1592    3.061233337    1.493094749    2.954677099
  529 SOLV  HW2     1593    3.188023011    1.499848813    2.852017058
  530 SOLV  OW      1594    0.053817493    0.242026597    2.158047939
  530 SOLV  HW1     1595    0.039689539    0.334516690    2.122727442
  530 SOLV  HW2     1596    0.028609800    0.239099259    2.254781739
  531 SOLV  OW      1597    2.323723563    0.625273306    1.117444840
  531 SOLV  HW1     1598    2.268426723    0.632544304    1.200453938
  531 SOLV  HW2     1599    2.412690153    0.668284878    1.132805893
  532 SOLV  OW      1600    0.027083861    1.089074033    2.265964036
  532 SOLV  HW1     1601    0.039800761    1.076722139    2.167542666
  532 SOLV  HW2     1602    0.115415762    1.108026818    2.308850743
  533 SOLV  OW      1603    2.300680355    0.947324117    0.954682917
  533 SOLV  HW1     1604    2.284428851    1.032252310    0.904442109
  533 SOLV  HW2     1605    2.344600278    0.968193792    1.042070194
  534 SOLV  OW      1606    1.405545295    3.130137179    2.477078288
  534 SOLV  HW1     1607    1.306495331    3.118046536    2.483601605
  534 SOLV  HW2     1608    1.441247065    3.073196666    2.403019235
  535 SOLV  OW      1609    1.554771442    2.331928597    2.531258090
  535 SOLV  HW1     1610    1.536830437    2.241204794    2.493200433
  535 SOLV  HW2     1611    1.476316452    2.391458096    2.513878609
  536 SOLV  OW      1612    1.374030719    2.798216277    0.611524643
  536 SOLV  HW1     1613    1.457665438    2.790215646    0.665769358
  536 SOLV  HW2     1614    1.392880647    2.771295997    0.517073152
  537 SOLV  OW      1615    0.934427050    0.671328964    0.937479443
  537 SOLV  HW1     1616    0.966960074    0.603218451    1.003083770
  537 SOLV  HW2     1617    0.844806594    0.705131869    0.966235883
  538 SOLV  OW      1618    1.797461200    0.735987953    1.602400465
  538 SOLV  HW1     1619    1.873769044    0.740721639    1.666867529
  538 SOLV  HW2     1620    1.785443559    0.824992831    1.558412197
  539 SOLV  OW      1621    1.512303846    1.084662797    2.874055978
  539 SOLV  HW1     1622    1.598044255    1.081150095    2.822699452
  539 SOLV  HW2     1623    1.435319152    1.073911065    2.811135663
  540 SOLV  OW      1624    2.503096673    1.928394966    1.837325453
  540 SOLV  HW1     1625    2.500832442    1.889887629    1.929592029
  540 SOLV  HW2     1626    2.517239595    2.027242793    1.842816754
  541 SOLV  OW      1627    1.644617285    1.731705939    3.056699461
  541 SOLV  HW1     1628    1.643847782    1.633948828    3.077781483
  541 SOLV  HW2     1629    1.663524599    1.783612658    3.140064265
  542 SOLV  OW      1630    2.297384222    0.609262790    2.038023260
  542 SOLV  HW1     1631    2.336274368    0.519284361    2.057846045
  542 SOLV  HW2     1632    2.334664399    0.676491538    2.101992343
  543 SOLV  OW      1633    0.622785635    1.252439366    0.974514995
  543 SOLV  HW1     1634    0.616702666    1.348536746    0.947499699
  543 SOLV  HW2     1635    0.536480487    1.224062405    1.016319207
  544 SOLV  OW      1636    2.336887438    0.232364832    0.527646353
  544 SOLV  HW1     1637    2.392608167    0.312989873    0.507748899
  544 SOLV  HW2     1638    2.290006249    0.202889992    0.444373456
  545 SOLV  OW      1639    0.619849089    1.047497104    2.701336057
  545 SOLV  HW1     1640    0.642940096    0.979015447    2.770461723
  545 SOLV  HW2     1641    0.532814687    1.023420230    2.658362688
  546 SOLV  OW      1642    1.535977433    0.933170242    1.793092194
  546 SOLV  HW1     1643    1.616882926    0.957098475    1.846786718
  546 SOLV  HW2     1644    1.463997171    0.900206896    1.854194701
  547 SOLV  OW      1645    0.672063532    2.401098795    1.144095886
  547 SOLV  HW1     1646    0.680535398    2.489035430    1.097244557
  547 SOLV  HW2     1647    0.576782292    2.386613503    1.170765986
  548 SOLV  OW      1648    2.808829784    0.691562888    0.415279404
  548 SOLV  HW1     1649    2.747232587    0.770327345    0.416535778
  548 SOLV  HW2     1650    2.840231362    0.675321752    0.321729076
  549 SOLV  OW      1651    0.495413886    2.920138029    0.854239272
  549 SOLV  HW1     1652    0.412451511    2.921281467    0.910069875
  549 SOLV  HW2     1653    0.480891347    2.862001725    0.774174750
  550 SOLV  OW      1654    2.462018537    2.604593956    0.095118158
  550 SOLV  HW1     1655    2.497994308    2.560596152    0.177406283
  550 SOLV  HW2     1656    2.370407345    2.640143400    0.113692969
  551 SOLV  OW      1657    2.017580274    1.798034240    1.463787867
  551 SOLV  HW1     1658    2.096338138    1.792080213    1.402457430
  551 SOLV  HW2     1659    2.049329873    1.801175713    1.558559840
  552 SOLV  OW      1660    0.593993506    2.260439701    0.667021526
  552 SOLV  HW1     1661    0.674471212    2.317350657    0.683932034
  552 SOLV  HW2     1662    0.622451779    2.173957686    0.625639509
  553 SOLV  OW      1663    0.874369595    3.031802624    2.098879547
  553 SOLV  HW1     1664    0.799573098    2.971457814    2.126543280
  553 SOLV  HW2     1665    0.901060564    3.010805747    2.004815639
  554 SOLV  OW      1666    2.308935726    2.879077020    1.617792722
  554 SOLV  HW1     1667    2.296169790    2.781366610    1.600735420
  554 SOLV  HW2     1668    2.223019421    2.918755111    1.650121729
  555 SOLV  OW      1669    0.536428729    1.831822912    1.314758311
  555 SOLV  HW1     1670    0.542626357    1.847251225    1.216142959
  555 SOLV  HW2     1671    0.603929705    1.763268366    1.342057069
  556 SOLV  OW      1672    3.021833956    2.830991242    1.318812680
  556 SOLV  HW1     1673    2.968820832    2.876831618    1.390142483
  556 SOLV  HW2     1674    3.012474087    2.731936423    1.328821097
  557 SOLV  OW      1675    2.160356281    0.071971408    1.054828890
  557 SOLV  HW1     1676    2.061274770    0.060073315    1.061372702
  557 SOLV  HW2     1677    2.184646066    0.164934924    1.082565868
  558 SOLV  OW      1678    1.248060747    2.246456585    0.942717665
  558 SOLV  HW1     1679    1.160566984    2.264128369    0.987814199
  558 SOLV  HW2     1680    1.265226758    2.147955121    0.940743061
  559 SOLV  OW      1681    0.060676237    1.145686853    2.617187521
  559 SOLV  HW1     1682   -0.033820789    1.163087746    2.644858297
  559 SOLV  HW2     1683    0.091143984    1.218020818    2.555238281
  560 SOLV  OW      1684    0.312341567    2.484109968    1.643954501
  560 SOLV  HW1     1685    0.302924807    2.393839274    1.685949095
  560 SOLV  HW2     1686    0.400243617    2.489823626    1.596609085
  561 SOLV  OW      1687    3.049896944    1.638306831    2.328799789
  561 SOLV  HW1     1688    3.049127929    1.538380023    2.324914465
  561 SOLV  HW2     1689    2.958203488    1.671491472    2.350984988
  562 SOLV  OW      1690    1.561839822    0.225309726    2.069178774
  562 SOLV  HW1     1691    1.500274907    0.296154308    2.034653052
  562 SOLV  HW2     1692    1.583496382    0.243820304    2.165040636
  563 SOLV  OW      1693    1.697918782    1.933427237    0.116290901
  563 SOLV  HW1     1694    1.794714086    1.958011163    0.121550716
  563 SOLV  HW2     1695    1.653658091    1.987490311    0.044740755
  564 SOLV  OW      1696    2.779901278    1.697046047    2.395190948
  564 SOLV  HW1     1697    2.786073738    1.774172273    2.458552723
  564 SOLV  HW2     1698    2.709470694    1.633489927    2.426834665
  565 SOLV  OW      1699    1.030636386    2.585133257    2.299221530
  565 SOLV  HW1     1700    1.034095459    2.640396638    2.215942527
  565 SOLV  HW2     1701    1.081473544    2.500198944    2.284975184
  566 SOLV  OW      1702    0.283142417    1.251625082    2.502731649
  566 SOLV  HW1     1703    0.335417286    1.180122299    2.549164800
  566 SOLV  HW2     1704    0.314589636    1.259788694    2.408150409
  567 SOLV  OW      1705    2.249568672    1.491658720    1.524662146
  567 SOLV  HW1     1706    2.199908811    1.474191319    1.439633554
  567 SOLV  HW2     1707    2.339574830    1.529739699    1.503456470
  568 SOLV  OW      1708    2.013477402    0.631054576    2.662363492
  568 SOLV  HW1     1709    1.971554249    0.684922663    2.735441203
  568 SOLV  HW2     1710    2.059511088    0.551530710    2.701815833
  569 SOLV  OW      1711    2.212210335    1.589309733    0.824879954
  569 SOLV  HW1     1712    2.138568696    1.612180575    0.888561390
  569 SOLV  HW2     1713    2.172986264    1.561626458    0.737150372
  570 SOLV  OW      1714    2.556246999    0.290830067    0.976485469
  570 SOLV  HW1     1715    2.523872234    0.253330048    0.889613195
  570 SOLV  HW2     1716    2.488050489    0.273771033    1.047614944
  571 SOLV  OW      1717    1.920956085    0.331461802    1.872073446
  571 SOLV  HW1     1718    1.823780536    0.326680976    1.848970860
  571 SOLV  HW2     1719    1.946174557    0.426456354    1.890504300
  572 SOLV  OW      1720    2.143610067    2.302325960    2.222657222
  572 SOLV  HW1     1721    2.190302077    2.230505804    2.171049845
  572 SOLV  HW2     1722    2.045712453    2.299617800    2.202401990
  573 SOLV  OW      1723    2.772491679    2.966022642    2.575254937
  573 SOLV  HW1     1724    2.820506491    2.970094680    2.487623297
  573 SOLV  HW2     1725    2.809153271    2.890685811    2.629858735
  574 SOLV  OW      1726    2.896537549    2.743976073    0.928340878
  574 SOLV  HW1     1727    2.829913763    2.750428990    0.854038020
  574 SOLV  HW2     1728    2.868673263    2.803937814    1.003370170
  575 SOLV  OW      1729    1.730619377    0.424215175    3.114301100
  575 SOLV  HW1     1730    1.773581237    0.468604283    3.192936727
  575 SOLV  HW2     1731    1.796873062    0.364018893    3.069731047
  576 SOLV  OW      1732    3.075586057    1.467141964    1.363785290
  576 SOLV  HW1     1733    3.059921894    1.541591562    1.428696440
  576 SOLV  HW2     1734    3.126175850    1.393650239    1.408964176
  577 SOLV  OW      1735    1.402917625    0.896783380    2.654474031
  577 SOLV  HW1     1736    1.330470609    0.851596459    2.706542103
  577 SOLV  HW2     1737    1.362288414    0.962604790    2.591084917
  578 SOLV  OW      1738    1.563647243    3.041831254    0.369651004
  578 SOLV  HW1     1739    1.612434265    3.121447129    0.333844383
  578 SOLV  HW2     1740    1.479693189    3.027816443    0.317150512
  579 SOLV  OW      1741    0.482624839    2.076867047    2.512584183
  579 SOLV  HW1     1742    0.396210206    2.026828447    2.518044606
  579 SOLV  HW2     1743    0.472506634    2.154073882    2.449831422
  580 SOLV  OW      1744    2.527844773    2.569895772    2.678105973
  580 SOLV  HW1     1745    2.579519638    2.582605458    2.762780212
  580 SOLV  HW2     1746    2.524326020    2.656337550    2.627936497
  581 SOLV  OW      1747    0.900515461    0.598574992    2.653106515
  581 SOLV  HW1     1748    0.958153230    0.520369801    2.676831053
  581 SOLV  HW2     1749    0.954666457    0.665749535    2.602546741
  582 SOLV  OW      1750    2.266032026    2.958325507    2.954709271
  582 SOLV  HW1     1751    2.356208287    2.996236692    2.975460573
  582 SOLV  HW2     1752    2.253432597    2.872857467    3.005088381
  583 SOLV  OW      1753    1.774091375    2.859310918    0.355400227
  583 SOLV  HW1     1754    1.696919459    2.915074775    0.385992676
  583 SOLV  HW2     1755    1.832477260    2.913521921    0.294958314
  584 SOLV  OW      1756    0.488524645    1.327744945    2.141692492
  584 SOLV  HW1     1757    0.511421711    1.420482852    2.112111456
  584 SOLV  HW2     1758    0.568282529    1.286043144    2.185295477
  585 SOLV  OW      1759    1.646327462    2.301164733    3.097914987
  585 SOLV  HW1     1760    1.574465660    2.299754636    3.167438836
  585 SOLV  HW2     1761    1.608729787    2.335483170    3.011843549
  586 SOLV  OW      1762    2.269242294    1.491648946    0.159313587
  586 SOLV  HW1     1763    2.173484500    1.473655976    0.136779602
  586 SOLV  HW2     1764    2.276278706    1.578975760    0.207537486
  587 SOLV  OW      1765    0.490906876    2.702320334    0.027591173
  587 SOLV  HW1     1766    0.577863248    2.672956553    0.067308992
  587 SOLV  HW2     1767    0.507741555    2.773771398   -0.040324177
  588 SOLV  OW      1768    2.534213057    2.824752072    2.560282177
  588 SOLV  HW1     1769    2.524942581    2.822830499    2.460723935
  588 SOLV  HW2     1770    2.604752573    2.890853125    2.585899299
  589 SOLV  OW      1771    0.247501832    1.963307014    2.516332071
  589 SOLV  HW1     1772    0.207765472    1.907024473    2.588821255
  589 SOLV  HW2     1773    0.246419396    1.912402912    2.430257292
  590 SOLV  OW      1774    1.094917279    1.604574036    0.971266224
  590 SOLV  HW1     1775    1.192539191    1.607828883    0.992729727
  590 SOLV  HW2     1776    1.073160527    1.675536893    0.904242756
  591 SOLV  OW      1777    2.016505678    0.842455929    1.121513721
  591 SOLV  HW1     1778    1.996018643    0.940296421    1.118490828
  591 SOLV  HW2     1779    2.115078163    0.829378403    1.132187833
  592 SOLV  OW      1780    2.768064536    1.894072822    2.618365241
  592 SOLV  HW1     1781    2.781869837    1.991466704    2.636396022
  592 SOLV  HW2     1782    2.755062592    1.845685687    2.704915004
  593 SOLV  OW      1783    0.515619531    0.810916805    3.135445384
  593 SOLV  HW1     1784    0.492636704    0.774048624    3.045368999
  593 SOLV  HW2     1785    0.563020398    0.898301556    3.124570820
  594 SOLV  OW      1786    2.940761712    1.067947320    0.316124422
  594 SOLV  HW1     1787    3.013679070    1.022553090    0.367345982
  594 SOLV  HW2     1788    2.968262579    1.077568131    0.220457346
  595 SOLV  OW      1789    2.882478309    2.458443140    0.970546676
  595 SOLV  HW1     1790    2.902995358    2.413635114    1.057565445
  595 SOLV  HW2     1791    2.871192048    2.556677280    0.985502472
  596 SOLV  OW      1792    1.852935227    0.976636353    0.794167323
  596 SOLV  HW1     1793    1.936123050    0.932199289    0.827430396
  596 SOLV  HW2     1794    1.773173037    0.923093066    0.821957356
  597 SOLV  OW      1795    0.722457611    0.372444619    2.092998664
  597 SOLV  HW1     1796    0.804133385    0.333853128    2.050089314
  597 SOLV  HW2     1797    0.647042992    0.307158577    2.085804766
  598 SOLV  OW      1798    2.486428842    1.891756016    2.900126958
  598 SOLV  HW1     1799    2.409518818    1.903690738    2.837328408
  598 SOLV  HW2     1800    2.452755475    1.891085360    2.994291079
  599 SOLV  OW      1801    1.117934424    0.712124190    1.387497110
  599 SOLV  HW1     1802    1.170324204    0.682336140    1.307699519
  599 SOLV  HW2     1803    1.055558136    0.785602017    1.360854282
  600 SOLV  OW      1804    1.562870216    3.010048161    0.809986841
  600 SOLV  HW1     1805    1.569749367    2.916119991    0.776352975
  600 SOLV  HW2     1806    1.549364485    3.072172728    0.732791710
  601 SOLV  OW      1807    2.986742769    0.530912618    0.565879807
  601 SOLV  HW1     1808    2.917081941    0.598340049    0.541333819
  601 SOLV  HW2     1809    2.958299260    0.440503388    0.533964615
  602 SOLV  OW      1810    2.853444972    1.231677703    1.071305141
  602 SOLV  HW1     1811    2.865457042    1.279985967    0.984569496
  602 SOLV  HW2     1812    2.872851286    1.134446161    1.058251747
  603 SOLV  OW      1813    2.085959297    2.173674995    2.802607950
  603 SOLV  HW1     1814    2.020885496    2.144384257    2.872672491
  603 SOLV  HW2     1815    2.141076661    2.249306082    2.837871938
  604 SOLV  OW      1816    2.590061278    1.956447491    1.314477087
  604 SOLV  HW1     1817    2.556505917    2.034654842    1.367003756
  604 SOLV  HW2     1818    2.525088861    1.880811248    1.322162914
  605 SOLV  OW      1819    1.181238525    3.056912417    2.344383170
  605 SOLV  HW1     1820    1.119426907    2.983381464    2.316595486
  605 SOLV  HW2     1821    1.213189902    3.105990021    2.263315366
  606 SOLV  OW      1822    0.413323472    0.381233604    2.763998954
  606 SOLV  HW1     1823    0.510615332    0.391962743    2.743498695
  606 SOLV  HW2     1824    0.402685871    0.340422467    2.854676101
  607 SOLV  OW      1825    1.473307660    0.352905149    2.991931507
  607 SOLV  HW1     1826    1.503069642    0.275741151    2.935704250
  607 SOLV  HW2     1827    1.542051040    0.371410225    3.062169514
  608 SOLV  OW      1828    0.465682222    0.976120969    1.400581833
  608 SOLV  HW1     1829    0.534692211    0.915475650    1.361074804
  608 SOLV  HW2     1830    0.426636013    0.933473887    1.482176024
  609 SOLV  OW      1831    2.026986096    0.487022299    1.089880714
  609 SOLV  HW1     1832    2.027793631    0.536857658    1.176580378
  609 SOLV  HW2     1833    1.999730200    0.392199300    1.106210020
  610 SOLV  OW      1834    0.886780731    1.180457099    0.908806130
  610 SOLV  HW1     1835    0.896033088    1.092429632    0.862258736
  610 SOLV  HW2     1836    0.789836738    1.203117160    0.918260436
  611 SOLV  OW      1837    1.955181514    0.215856412    1.155329222
  611 SOLV  HW1     1838    1.855245313    0.212775780    1.156507466
  611 SOLV  HW2     1839    1.989419916    0.223432458    1.248969325
  612 SOLV  OW      1840    3.036564096    0.017739005    0.841797775
  612 SOLV  HW1     1841    3.081904357   -0.071377176    0.843811862
  612 SOLV  HW2     1842    2.943947339    0.007180965    0.805574920
  613 SOLV  OW      1843    2.434318824    1.432038409    2.917054163
  613 SOLV  HW1     1844    2.473195709    1.506768317    2.863168530
  613 SOLV  HW2     1845    2.338104249    1.419900755    2.892620179
  614 SOLV  OW      1846    1.179895122    2.560509923    0.246556437
  614 SOLV  HW1     1847    1.090466724    2.605272992    0.246227417
  614 SOLV  HW2     1848    1.168044721    2.462301973    0.231856392
  615 SOLV  OW      1849    1.317475877    1.860115787    1.867459273
  615 SOLV  HW1     1850    1.331588857    1.773332901    1.915112697
  615 SOLV  HW2     1851    1.241039929    1.909104159    1.909399452
  616 SOLV  OW      1852    2.958261164    1.181327990    2.742782036
  616 SOLV  HW1     1853    2.900576192    1.099872995    2.749013536
  616 SOLV  HW2     1854    2.941742208    1.239992443    2.822071619
  617 SOLV  OW      1855    2.888356682    2.755256966    2.190549052
  617 SOLV  HW1     1856    2.799973453    2.777418701    2.149332400
  617 SOLV  HW2     1857    2.958948952    2.754726564    2.119710752
  618 SOLV  OW      1858    0.116216044    2.557684344    2.333863460
  618 SOLV  HW1     1859    0.089863557    2.464513167    2.308839683
  618 SOLV  HW2     1860    0.038976762    2.603453232    2.377917731
  619 SOLV  OW      1861    2.447606567    2.410793403    1.796803876
  619 SOLV  HW1     1862    2.495891758    2.406646033    1.709323743
  619 SOLV  HW2     1863    2.359811379    2.363601273    1.788663917
  620 SOLV  OW      1864    1.930715203    2.540671512    1.480674183
  620 SOLV  HW1     1865    1.900841567    2.622121774    1.530420873
  620 SOLV  HW2     1866    1.898830979    2.545879944    1.386029997
  621 SOLV  OW      1867    1.316329084    2.820587391    2.788429576
  621 SOLV  HW1     1868    1.280866445    2.730920797    2.761907004
  621 SOLV  HW2     1869    1.242959141    2.888334203    2.783111718
  622 SOLV  OW      1870    2.221465592    2.633732930    1.495987160
  622 SOLV  HW1     1871    2.291447432    2.623278661    1.425316254
  622 SOLV  HW2     1872    2.168796003    2.549053630    1.503501007
  623 SOLV  OW      1873    0.905173643    0.931497872    0.804491497
  623 SOLV  HW1     1874    0.834714060    0.919830289    0.734499017
  623 SOLV  HW2     1875    0.921483878    0.844080847    0.850229002
  624 SOLV  OW      1876    0.146990480    0.998902914    1.329748424
  624 SOLV  HW1     1877    0.219070931    0.932035544    1.348044457
  624 SOLV  HW2     1878    0.144973811    1.019794725    1.231968934
  625 SOLV  OW      1879    2.591433388    3.077863306    1.073910141
  625 SOLV  HW1     1880    2.640555501    3.131670191    1.142417603
  625 SOLV  HW2     1881    2.510479063    3.036629851    1.115714826
  626 SOLV  OW      1882    1.561730707    0.617292428    1.670920134
  626 SOLV  HW1     1883    1.489444891    0.681896207    1.646381205
  626 SOLV  HW2     1884    1.650345510    0.654242904    1.642935974
  627 SOLV  OW      1885    1.220398647    2.180919669    2.085027264
  627 SOLV  HW1     1886    1.311340996    2.170081310    2.044864342
  627 SOLV  HW2     1887    1.150923589    2.157860965    2.016891091
  628 SOLV  OW      1888    0.666490354    0.682341252    1.348056253
  628 SOLV  HW1     1889    0.618109341    0.671811663    1.261166669
  628 SOLV  HW2     1890    0.603818040    0.663233856    1.423609779
  629 SOLV  OW      1891    0.345215942    1.272112906    0.135548764
  629 SOLV  HW1     1892    0.404758570    1.259818707    0.214952254
  629 SOLV  HW2     1893    0.301086733    1.361716823    0.140557976
  630 SOLV  OW      1894    0.141316756    2.011408121    1.808238127
  630 SOLV  HW1     1895    0.137082812    2.008220576    1.908105479
  630 SOLV  HW2     1896    0.062815727    1.962654901    1.769997718
  631 SOLV  OW      1897    1.062900167    0.252013187    2.256926485
  631 SOLV  HW1     1898    1.149315918    0.216925354    2.220837641
  631 SOLV  HW2     1899    1.076158610    0.345380426    2.290212613
  632 SOLV  OW      1900    2.900824015    2.079506230    2.123894055
  632 SOLV  HW1     1901    2.863491935    1.988368763    2.106524782
  632 SOLV  HW2     1902    2.838477922    2.148582097    2.087248611
  633 SOLV  OW      1903    1.780783387    0.730008494    1.161201153
  633 SOLV  HW1     1904    1.790176947    0.658163223    1.230118863
  633 SOLV  HW2     1905    1.868929136    0.775429239    1.148205446
  634 SOLV  OW      1906    0.179353742    0.299643016    1.070361969
  634 SOLV  HW1     1907    0.227779232    0.212253292    1.065933286
  634 SOLV  HW2     1908    0.143819981    0.313385977    1.162828116
  635 SOLV  OW      1909    0.585760287    1.523087324    1.970037152
  635 SOLV  HW1     1910    0.570598584    1.620488252    1.986911461
  635 SOLV  HW2     1911    0.555656772    1.500241069    1.877444838
  636 SOLV  OW      1912    1.157939132    2.343644009    2.308545690
  636 SOLV  HW1     1913    1.164219629    2.263404878    2.367904588
  636 SOLV  HW2     1914    1.177937105    2.316977744    2.214257711
  637 SOLV  OW      1915    0.589410773    2.113676452    3.011849217
  637 SOLV  HW1     1916    0.633123257    2.046335585    3.071477481
  637 SOLV  HW2     1917    0.651076193    2.191244972    2.998371081
  638 SOLV  OW      1918    1.816513666    0.412564385    2.280861923
  638 SOLV  HW1     1919    1.897368266    0.364172983    2.247366342
  638 SOLV  HW2     1920    1.743784413    0.346645447    2.300000643
  639 SOLV  OW      1921    0.243923415    1.591505414    2.042634757
  639 SOLV  HW1     1922    0.254860646    1.562903370    2.137836277
  639 SOLV  HW2     1923    0.315164819    1.657710973    2.019343623
  640 SOLV  OW      1924    1.915315895    2.924607952    1.941494158
  640 SOLV  HW1     1925    1.850664667    2.861646304    1.984588067
  640 SOLV  HW2     1926    1.869074081    3.010824513    1.920771615
  641 SOLV  OW      1927    1.049391246    1.361304207    0.772790563
  641 SOLV  HW1     1928    0.982068513    1.295621598    0.806774041
  641 SOLV  HW2     1929    1.054846502    1.354874071    0.673139865
  642 SOLV  OW      1930    1.043755554    1.351713093    0.291073207
  642 SOLV  HW1     1931    1.107400644    1.428670897    0.296347579
  642 SOLV  HW2     1932    1.095201370    1.265966744    0.289705272
  643 SOLV  OW      1933    2.488321335    0.897660668    0.726449788
  643 SOLV  HW1     1934    2.446359282    0.808613838    0.744088675
  643 SOLV  HW2     1935    2.534861104    0.929503118    0.809040913
  644 SOLV  OW      1936    2.524734989    0.150306106    1.508813876
  644 SOLV  HW1     1937    2.580870428    0.151632275    1.591568381
  644 SOLV  HW2     1938    2.490437979    0.057654243    1.493305033
  645 SOLV  OW      1939    0.140030023    2.442996570    0.935364150
  645 SOLV  HW1     1940    0.121379972    2.427938676    0.838273846
  645 SOLV  HW2     1941    0.238880941    2.445677070    0.950275880
  646 SOLV  OW      1942    0.794160898    1.338906412    2.000977770
  646 SOLV  HW1     1943    0.880751940    1.377920932    1.969649490
  646 SOLV  HW2     1944    0.718439781    1.395802359    1.968873656
  647 SOLV  OW      1945    2.502368404    2.344481270    1.081789153
  647 SOLV  HW1     1946    2.529388725    2.266660679    1.138491400
  647 SOLV  HW2     1947    2.538217538    2.428856251    1.121751260
  648 SOLV  OW      1948    2.307158690    2.890372300    2.687279541
  648 SOLV  HW1     1949    2.401898828    2.872012847    2.661034181
  648 SOLV  HW2     1950    2.304683790    2.924938475    2.781091245
  649 SOLV  OW      1951    0.423617310    1.786894840    2.000917496
  649 SOLV  HW1     1952    0.484085058    1.809813768    1.924628721
  649 SOLV  HW2     1953    0.439674407    1.850487046    2.076414632
  650 SOLV  OW      1954    2.735848765    1.863510270    2.181743044
  650 SOLV  HW1     1955    2.641724471    1.838101940    2.159501937
  650 SOLV  HW2     1956    2.762632396    1.820089164    2.267748400
  651 SOLV  OW      1957    2.118840611    1.994792816    2.409460543
  651 SOLV  HW1     1958    2.138723572    1.905534491    2.368980325
  651 SOLV  HW2     1959    2.204525236    2.043410436    2.426651363
  652 SOLV  OW      1960    2.373480836    1.701325008    0.315105919
  652 SOLV  HW1     1961    2.401568446    1.667187604    0.404810709
  652 SOLV  HW2     1962    2.454574205    1.719209894    0.259381500
  653 SOLV  OW      1963    2.145802340    2.703053135    3.047371094
  653 SOLV  HW1     1964    2.140275401    2.606931741    3.074385928
  653 SOLV  HW2     1965    2.114927815    2.712889224    2.952768516
  654 SOLV  OW      1966    0.456137103    0.377289601    0.194559113
  654 SOLV  HW1     1967    0.398147487    0.447996942    0.154075842
  654 SOLV  HW2     1968    0.542246257    0.418138251    0.224854278
  655 SOLV  OW      1969    1.102830341    2.976853675    2.873895166
  655 SOLV  HW1     1970    1.084560277    2.996191169    2.777491952
  655 SOLV  HW2     1971    1.100401108    3.062162959    2.926026040
  656 SOLV  OW      1972    1.265746620    2.272462298    1.356361013
  656 SOLV  HW1     1973    1.344877760    2.324760362    1.388052856
  656 SOLV  HW2     1974    1.212709748    2.327885928    1.292201766
  657 SOLV  OW      1975    0.654387078    1.982877555    0.600271640
  657 SOLV  HW1     1976    0.653955328    1.924850521    0.681719678
  657 SOLV  HW2     1977    0.585999363    1.949632042    0.535318015
  658 SOLV  OW      1978    1.223125159    0.146531696    1.765376444
  658 SOLV  HW1     1979    1.203914554    0.228414380    1.819482158
  658 SOLV  HW2     1980    1.276972271    0.171634292    1.684930400
  659 SOLV  OW      1981    0.114595348    0.537173258    0.485250490
  659 SOLV  HW1     1982    0.029772901    0.546223494    0.537446785
  659 SOLV  HW2     1983    0.105304820    0.585163396    0.398004334
  660 SOLV  OW      1984    3.075369961    2.568678817    1.355119848
  660 SOLV  HW1     1985    2.994637692    2.510525349    1.365125220
  660 SOLV  HW2     1986    3.142433951    2.522818497    1.296819521
  661 SOLV  OW      1987    0.353348567    3.099147823    2.642919945
  661 SOLV  HW1     1988    0.441751572    3.053827953    2.654430185
  661 SOLV  HW2     1989    0.291829115    3.071396812    2.716721244
  662 SOLV  OW      1990    2.938583133    1.399663497    0.850244897
  662 SOLV  HW1     1991    2.845945869    1.436738098    0.843522883
  662 SOLV  HW2     1992    2.991915003    1.428654665    0.770768131
  663 SOLV  OW      1993    0.153811625    0.696563934    1.208553317
  663 SOLV  HW1     1994    0.071798624    0.739155296    1.170325915
  663 SOLV  HW2     1995    0.230024714    0.707877388    1.144795911
  664 SOLV  OW      1996    2.198906967    1.357126298    0.415632491
  664 SOLV  HW1     1997    2.240302681    1.360395586    0.324655397
  664 SOLV  HW2     1998    2.155459329    1.268092890    0.429285230
  665 SOLV  OW      1999    0.064729222    0.689310126    0.261549667
  665 SOLV  HW1     2000    0.002446456    0.732995354    0.196636327
  665 SOLV  HW2     2001    0.158846988    0.699185364    0.229214576
  666 SOLV  OW      2002    0.583175727    0.026237102    0.964370900
  666 SOLV  HW1     2003    0.537480773    0.042545454    1.051818187
  666 SOLV  HW2     2004    0.565320634   -0.067492119    0.934420322
  667 SOLV  OW      2005    1.983549804    2.838313872    1.352474385
  667 SOLV  HW1     2006    2.000143259    2.936032160    1.365777121
  667 SOLV  HW2     2007    2.026825848    2.786798286    1.426463810
  668 SOLV  OW      2008    1.641155549    1.388934607    1.865391278
  668 SOLV  HW1     2009    1.649286429    1.488439026    1.859696477
  668 SOLV  HW2     2010    1.544671640    1.363079410    1.860701211
  669 SOLV  OW      2011    2.832417264    1.557443404    0.401193622
  669 SOLV  HW1     2012    2.753742129    1.523262953    0.349780247
  669 SOLV  HW2     2013    2.899900083    1.484335949    0.411327992
  670 SOLV  OW      2014    2.526932230    2.414067140    0.340908995
  670 SOLV  HW1     2015    2.615381509    2.386162266    0.303501647
  670 SOLV  HW2     2016    2.522933237    2.390580645    0.438035579
  671 SOLV  OW      2017    0.142333525    1.715432100    3.087257651
  671 SOLV  HW1     2018    0.188464636    1.672180890    3.009782563
  671 SOLV  HW2     2019    0.210017560    1.740965016    3.156308326
  672 SOLV  OW      2020    2.147110001    2.197073384    1.238078652
  672 SOLV  HW1     2021    2.233490399    2.238023330    1.208703227
  672 SOLV  HW2     2022    2.103660252    2.256149831    1.306074409
  673 SOLV  OW      2023    1.410907341    0.466571139    2.265703785
  673 SOLV  HW1     2024    1.356739588    0.548295611    2.285409341
  673 SOLV  HW2     2025    1.425802341    0.459462018    2.167068675
  674 SOLV  OW      2026    2.307341925    0.870185796    1.832174286
  674 SOLV  HW1     2027    2.322589191    0.857788921    1.734117559
  674 SOLV  HW2     2028    2.281609445    0.782691507    1.873209697
  675 SOLV  OW      2029    2.259561237    1.192526746    1.145673520
  675 SOLV  HW1     2030    2.280600200    1.290234484    1.142233293
  675 SOLV  HW2     2031    2.161251026    1.179156669    1.133118599
  676 SOLV  OW      2032    0.257476426    1.186074684    2.821784904
  676 SOLV  HW1     2033    0.255287242    1.103905127    2.878732636
  676 SOLV  HW2     2034    0.190204745    1.177470916    2.748299335
  677 SOLV  OW      2035    1.122832146    0.525926182    1.595376518
  677 SOLV  HW1     2036    1.094643545    0.599726182    1.534057642
  677 SOLV  HW2     2037    1.080139812    0.440299693    1.566282170
  678 SOLV  OW      2038    0.626033586    2.308778968    2.399546796
  678 SOLV  HW1     2039    0.631925618    2.323729535    2.498252715
  678 SOLV  HW2     2040    0.709635246    2.341895935    2.355785949
  679 SOLV  OW      2041    1.767226725    1.506914077    2.837576040
  679 SOLV  HW1     2042    1.670557983    1.531137313    2.845912941
  679 SOLV  HW2     2043    1.811770845    1.569255542    2.773307762
  680 SOLV  OW      2044    0.202591356    3.110644250    1.737158089
  680 SOLV  HW1     2045    0.269393995    3.162929181    1.684211303
  680 SOLV  HW2     2046    0.141445983    3.061928021    1.674807427
  681 SOLV  OW      2047    2.067955808    2.953079913    1.717813053
  681 SOLV  HW1     2048    2.051770699    3.046690748    1.686593083
  681 SOLV  HW2     2049    2.014787599    2.935971938    1.800759649
  682 SOLV  OW      2050    2.369832287    2.939954070    2.016156127
  682 SOLV  HW1     2051    2.379221187    2.983531274    1.926632664
  682 SOLV  HW2     2052    2.402305357    3.002423542    2.087181060
  683 SOLV  OW      2053    0.055718411    2.019833181    0.459810917
  683 SOLV  HW1     2054   -0.000505249    1.956543772    0.406570997
  683 SOLV  HW2     2055   -0.003300995    2.086030717    0.506023996
  684 SOLV  OW      2056    2.716773445    2.542446626    2.890476496
  684 SOLV  HW1     2057    2.759135257    2.524932568    2.801595282
  684 SOLV  HW2     2058    2.765039769    2.617120566    2.936250745
  685 SOLV  OW      2059    1.335110000    3.071663243    1.955404363
  685 SOLV  HW1     2060    1.284846176    3.144459877    1.908763064
  685 SOLV  HW2     2061    1.298625255    2.982828918    1.927502170
  686 SOLV  OW      2062    2.991931486    0.943564474    2.433404867
  686 SOLV  HW1     2063    2.917761939    1.010296357    2.440284834
  686 SOLV  HW2     2064    3.062815873    0.978734780    2.372249494
  687 SOLV  OW      2065    2.628558847    0.895636228    0.442089326
  687 SOLV  HW1     2066    2.641651676    0.991110736    0.415360343
  687 SOLV  HW2     2067    2.582126982    0.891882935    0.530582903
  688 SOLV  OW      2068    0.383683544    1.644515985    1.679438496
  688 SOLV  HW1     2069    0.336706137    1.716662412    1.628552799
  688 SOLV  HW2     2070    0.316208915    1.587274308    1.726042113
  689 SOLV  OW      2071    1.030699537    2.642615040    2.034880049
  689 SOLV  HW1     2072    1.094815106    2.619083977    1.961825959
  689 SOLV  HW2     2073    0.938756684    2.612585262    2.009461237
  690 SOLV  OW      2074    1.958215767    0.281970902    0.247674275
  690 SOLV  HW1     2075    1.937260608    0.370446369    0.206033361
  690 SOLV  HW2     2076    1.873001557    0.234262506    0.269202291
  691 SOLV  OW      2077    1.754264922    0.906694997    1.403138537
  691 SOLV  HW1     2078    1.661369165    0.942730014    1.394598313
  691 SOLV  HW2     2079    1.783693128    0.869258743    1.315198035
  692 SOLV  OW      2080    0.130525230    2.198400694    2.488018606
  692 SOLV  HW1     2081    0.182693638    2.114158449    2.501536634
  692 SOLV  HW2     2082    0.192593306    2.276775882    2.490439296
  693 SOLV  OW      2083    3.105026923    2.234558959    1.892325627
  693 SOLV  HW1     2084    3.062477297    2.197942619    1.975092161
  693 SOLV  HW2     2085    3.139474989    2.159134010    1.836416888
  694 SOLV  OW      2086    0.354160334    2.652259641    1.861635782
  694 SOLV  HW1     2087    0.322100126    2.598486178    1.783649466
  694 SOLV  HW2     2088    0.428424652    2.712474517    1.832304762
  695 SOLV  OW      2089    0.870911124    0.410663072    0.420192386
  695 SOLV  HW1     2090    0.959175375    0.438395323    0.458164595
  695 SOLV  HW2     2091    0.816891830    0.365354286    0.491118865
  696 SOLV  OW      2092    0.921185418    2.621895264    1.015951983
  696 SOLV  HW1     2093    0.978169302    2.698309573    1.046173218
  696 SOLV  HW2     2094    0.905113213    2.629221287    0.917516139
  697 SOLV  OW      2095    0.872725798    2.329403931    0.373200480
  697 SOLV  HW1     2096    0.873164039    2.248885415    0.432514584
  697 SOLV  HW2     2097    0.808848678    2.314777126    0.297653912
  698 SOLV  OW      2098    2.629726723    1.243279823    0.605194601
  698 SOLV  HW1     2099    2.653417042    1.231915344    0.508701945
  698 SOLV  HW2     2100    2.530745280    1.254436956    0.614105929
  699 SOLV  OW      2101    0.401947939    2.315703729    2.209577579
  699 SOLV  HW1     2102    0.357978995    2.405506548    2.210940223
  699 SOLV  HW2     2103    0.467327395    2.309482308    2.284986155
  700 SOLV  OW      2104    3.039788345    1.808083704    0.346463996
  700 SOLV  HW1     2105    2.991635130    1.788687250    0.431941785
  700 SOLV  HW2     2106    3.030048751    1.730308508    0.284354861
  701 SOLV  OW      2107    1.801149140    2.446431453    2.485298162
  701 SOLV  HW1     2108    1.764374475    2.539363261    2.488822816
  701 SOLV  HW2     2109    1.728243518    2.380971213    2.505318178
  702 SOLV  OW      2110    0.434695106    1.620668254    2.394811591
  702 SOLV  HW1     2111    0.361447923    1.561049903    2.361924021
  702 SOLV  HW2     2112    0.427708407    1.630365336    2.494100052
  703 SOLV  OW      2113    0.189592645    1.875407203    0.848683837
  703 SOLV  HW1     2114    0.244013477    1.928304358    0.913812960
  703 SOLV  HW2     2115    0.206724707    1.908896413    0.756020490
  704 SOLV  OW      2116    0.614725252    2.621388430    2.237162420
  704 SOLV  HW1     2117    0.636811696    2.610133230    2.334047828
  704 SOLV  HW2     2118    0.515419699    2.624553877    2.225781434
  705 SOLV  OW      2119    0.481001864    0.956126733    0.304090541
  705 SOLV  HW1     2120    0.480248458    0.932689841    0.206873208
  705 SOLV  HW2     2121    0.480900222    1.055600924    0.314381463
  706 SOLV  OW      2122    2.615662940    0.941244643    0.982218570
  706 SOLV  HW1     2123    2.644611985    1.035140299    1.000844671
  706 SOLV  HW2     2124    2.696274110    0.883360978    0.969866506
  707 SOLV  OW      2125    1.506887734    1.774848032    0.876470016
  707 SOLV  HW1     2126    1.597151716    1.731822234    0.878126089
  707 SOLV  HW2     2127    1.516479929    1.871475666    0.852541602
  708 SOLV  OW      2128    0.358919338    0.144579572    0.109043868
  708 SOLV  HW1     2129    0.310396289    0.093243707    0.179836716
  708 SOLV  HW2     2130    0.397597389    0.227780646    0.148830840
  709 SOLV  OW      2131    1.544551153    0.037246448    0.017940198
  709 SOLV  HW1     2132    1.449278558    0.051656075    0.044709371
  709 SOLV  HW2     2133    1.562966632    0.086169844   -0.067314759
  710 SOLV  OW      2134    2.552949609    2.864701356    0.554013601
  710 SOLV  HW1     2135    2.491493709    2.943291992    0.547207933
  710 SOLV  HW2     2136    2.516634117    2.789191959    0.499414621
  711 SOLV  OW      2137    1.787614523    2.178693919    0.490314004
  711 SOLV  HW1     2138    1.688354652    2.176105266    0.502165245
  711 SOLV  HW2     2139    1.826215882    2.250465407    0.548265890
  712 SOLV  OW      2140    3.125783540    3.129842201    0.376612400
  712 SOLV  HW1     2141    3.126323752    3.161292089    0.471534929
  712 SOLV  HW2     2142    3.081014594    3.198305816    0.319096249
  713 SOLV  OW      2143    1.096742595    0.019385754    1.463070613
  713 SOLV  HW1     2144    1.045617462    0.080442977    1.523563780
  713 SOLV  HW2     2145    1.074506023    0.040508855    1.367883657
  714 SOLV  OW      2146    3.065121639    0.487648068    2.151382961
  714 SOLV  HW1     2147    3.067447331    0.530207617    2.241851785
  714 SOLV  HW2     2148    3.018266952    0.548364116    2.087199866
  715 SOLV  OW      2149    1.840908797    2.338513016    1.678741887
  715 SOLV  HW1     2150    1.787718767    2.265191837    1.636357279
  715 SOLV  HW2     2151    1.875127447    2.400134506    1.607795363
  716 SOLV  OW      2152    1.513713676    2.757168548    2.973617341
  716 SOLV  HW1     2153    1.434573137    2.790035062    2.922062334
  716 SOLV  HW2     2154    1.558001714    2.683123892    2.923048387
  717 SOLV  OW      2155    2.005307575    1.165979885    1.691169711
  717 SOLV  HW1     2156    2.097911918    1.185172332    1.658651643
  717 SOLV  HW2     2157    2.005515858    1.160585926    1.791030119
  718 SOLV  OW      2158    2.070220240    0.174737051    0.806125510
  718 SOLV  HW1     2159    2.110518703    0.260140572    0.773203195
  718 SOLV  HW2     2160    2.121342853    0.142292574    0.885721066
  719 SOLV  OW      2161    1.478855166    0.516874476    0.599895831
  719 SOLV  HW1     2162    1.515502500    0.516651142    0.506846836
  719 SOLV  HW2     2163    1.378944404    0.519406393    0.596344764
  720 SOLV  OW      2164    2.018520586    0.985300181    3.108733418
  720 SOLV  HW1     2165    2.028820050    0.962068612    3.012008215
  720 SOLV  HW2     2166    2.083264424    0.931712822    3.162938399
  721 SOLV  OW      2167    1.244243478    1.072602910    2.495698501
  721 SOLV  HW1     2168    1.185800731    1.136534591    2.545682896
  721 SOLV  HW2     2169    1.205730923    1.056310382    2.404855172
  722 SOLV  OW      2170    1.824515267    0.761187242    2.828937174
  722 SOLV  HW1     2171    1.760719508    0.801833492    2.763519139
  722 SOLV  HW2     2172    1.773145614    0.715677712    2.901679762
  723 SOLV  OW      2173    2.604832992    0.585883750    0.923276067
  723 SOLV  HW1     2174    2.573030774    0.493441574    0.944350905
  723 SOLV  HW2     2175    2.534086862    0.634584692    0.872048929
  724 SOLV  OW      2176    1.836658183    2.354709219    0.824989418
  724 SOLV  HW1     2177    1.863041778    2.400106544    0.739877191
  724 SOLV  HW2     2178    1.908635524    2.290933979    0.852430047
  725 SOLV  OW      2179    2.202844109    0.254115515    1.817829061
  725 SOLV  HW1     2180    2.125891154    0.274278906    1.878432627
  725 SOLV  HW2     2181    2.182437024    0.172216862    1.764189520
  726 SOLV  OW      2182    1.429911681    0.913005188    0.251749922
  726 SOLV  HW1     2183    1.494140397    0.860156587    0.307277074
  726 SOLV  HW2     2184    1.385516948    0.852566477    0.185585166
  727 SOLV  OW      2185    0.984813664    1.898818585    1.519935861
  727 SOLV  HW1     2186    0.968047318    1.989588382    1.558417219
  727 SOLV  HW2     2187    1.033370465    1.842672117    1.586949333
  728 SOLV  OW      2188    0.282934372    3.132189084    0.786171303
  728 SOLV  HW1     2189    0.228831494    3.055535709    0.751550438
  728 SOLV  HW2     2190    0.379382784    3.117506136    0.764182116
  729 SOLV  OW      2191    3.013078494    1.351865264    0.337517187
  729 SOLV  HW1     2192    3.111301969    1.353184630    0.356265417
  729 SOLV  HW2     2193    2.976106794    1.261669755    0.359853775
  730 SOLV  OW      2194    2.891599135    0.709839925    1.618991284
  730 SOLV  HW1     2195    2.967415663    0.771516350    1.640184445
  730 SOLV  HW2     2196    2.865631789    0.720718130    1.523029983
  731 SOLV  OW      2197    2.953896143    1.196762314    1.679054292
  731 SOLV  HW1     2198    2.934772942    1.099847830    1.694646688
  731 SOLV  HW2     2199    2.981896429    1.239448828    1.765049262
  732 SOLV  OW      2200    1.242955249    2.574408692    3.094728941
  732 SOLV  HW1     2201    1.275242164    2.544761401    3.184615723
  732 SOLV  HW2     2202    1.237889540    2.674258442    3.092415496
  733 SOLV  OW      2203    0.630299846    3.117610251    1.465559703
  733 SOLV  HW1     2204    0.557225625    3.063998728    1.507832310
  733 SOLV  HW2     2205    0.701880268    3.056105745    1.432477687
  734 SOLV  OW      2206    0.708536076    1.810331261    2.122531519
  734 SOLV  HW1     2207    0.730062383    1.722810004    2.165866477
  734 SOLV  HW2     2208    0.620729586    1.843762653    2.156790122
  735 SOLV  OW      2209    0.362852147    0.884259980    1.636786358
  735 SOLV  HW1     2210    0.460311202    0.898684392    1.653959225
  735 SOLV  HW2     2211    0.309775350    0.953194593    1.686102333
  736 SOLV  OW      2212    3.057943387    0.511802774    2.706685284
  736 SOLV  HW1     2213    3.009855861    0.485582552    2.623020706
  736 SOLV  HW2     2214    3.153396124    0.482585933    2.700787498
  737 SOLV  OW      2215    1.109993833    1.952368713    2.835917492
  737 SOLV  HW1     2216    1.190477379    1.908149704    2.875519553
  737 SOLV  HW2     2217    1.121105706    1.959133141    2.736761331
  738 SOLV  OW      2218    1.720914957    1.411021281    0.683477371
  738 SOLV  HW1     2219    1.797052827    1.396987401    0.746780312
  738 SOLV  HW2     2220    1.672671997    1.324512359    0.669693599
  739 SOLV  OW      2221    0.490386065    2.318284392    0.161327371
  739 SOLV  HW1     2222    0.476460676    2.314027697    0.260267215
  739 SOLV  HW2     2223    0.421245949    2.377888751    0.120486373
  740 SOLV  OW      2224    2.122525006    2.802358834    2.093939484
  740 SOLV  HW1     2225    2.059977986    2.845406871    2.028856121
  740 SOLV  HW2     2226    2.216801371    2.825251814    2.069670133
  741 SOLV  OW      2227    1.017732367    0.425689612    1.063945930
  741 SOLV  HW1     2228    0.960032959    0.425758166    1.145629763
  741 SOLV  HW2     2229    1.095002909    0.363731203    1.077796493
  742 SOLV  OW      2230    1.508051271    1.368824455    2.719435944
  742 SOLV  HW1     2231    1.497827569    1.454373578    2.770210322
  742 SOLV  HW2     2232    1.437791969    1.304022989    2.748855907
  743 SOLV  OW      2233    1.304002664    2.093033694    2.340307433
  743 SOLV  HW1     2234    1.261143658    2.097827337    2.250077857
  743 SOLV  HW2     2235    1.403195589    2.101203541    2.330547939
  744 SOLV  OW      2236    2.263519593    1.250313713    1.619330023
  744 SOLV  HW1     2237    2.245722740    1.345286125    1.593540075
  744 SOLV  HW2     2238    2.336044810    1.247512569    1.688133097
  745 SOLV  OW      2239    2.882844671    0.782782762    1.373428967
  745 SOLV  HW1     2240    2.817006821    0.785103054    1.298186676
  745 SOLV  HW2     2241    2.927275730    0.872005952    1.381578750
  746 SOLV  OW      2242    1.499401353    0.592077733    2.678595233
  746 SOLV  HW1     2243    1.554508424    0.523258152    2.631391978
  746 SOLV  HW2     2244    1.496278954    0.675626516    2.623724235
  747 SOLV  OW      2245    1.809862669    1.090178065    2.764485711
  747 SOLV  HW1     2246    1.895347718    1.057021657    2.804415328
  747 SOLV  HW2     2247    1.773653398    1.021450118    2.701503996
  748 SOLV  OW      2248    0.344015759    0.421256010    1.810402378
  748 SOLV  HW1     2249    0.416249496    0.490397668    1.808732100
  748 SOLV  HW2     2250    0.377669301    0.339018719    1.856288029
  749 SOLV  OW      2251    0.975142979    0.104108040    1.209377605
  749 SOLV  HW1     2252    0.931460100    0.193774220    1.202204483
  749 SOLV  HW2     2253    0.966119458    0.055609168    1.122394456
  750 SOLV  OW      2254    1.862450697    2.305486097    0.240563187
  750 SOLV  HW1     2255    1.798507091    2.275359237    0.311309502
  750 SOLV  HW2     2256    1.839307654    2.398549835    0.212188491
  751 SOLV  OW      2257    0.322420258    2.364346588    1.281460729
  751 SOLV  HW1     2258    0.227334071    2.375322318    1.252486798
  751 SOLV  HW2     2259    0.362730366    2.454318172    1.298237016
  752 SOLV  OW      2260    0.854335401    0.770542954    0.538501525
  752 SOLV  HW1     2261    0.880906274    0.825842747    0.459526056
  752 SOLV  HW2     2262    0.923304216    0.699895640    0.554422447
  753 SOLV  OW      2263    1.494930679    1.951380033    2.715308809
  753 SOLV  HW1     2264    1.463328546    1.901630991    2.796092541
  753 SOLV  HW2     2265    1.563446852    2.018952210    2.742496447
  754 SOLV  OW      2266    1.360719305    2.091244796    3.106730803
  754 SOLV  HW1     2267    1.377840637    2.181676141    3.145829425
  754 SOLV  HW2     2268    1.265750759    2.065005885    3.123822544
  755 SOLV  OW      2269    0.996323578    1.394457935    2.226393947
  755 SOLV  HW1     2270    1.033177034    1.465270732    2.166156630
  755 SOLV  HW2     2271    0.900237914    1.378269104    2.203885811
  756 SOLV  OW      2272    1.685309306    1.727002056    0.305583734
  756 SOLV  HW1     2273    1.685849405    1.643775693    0.250137187
  756 SOLV  HW2     2274    1.690871542    1.806935279    0.245742667
  757 SOLV  OW      2275    1.662831067    2.590715330    2.812065041
  757 SOLV  HW1     2276    1.761239924    2.573843522    2.806396400
  757 SOLV  HW2     2277    1.615478642    2.505073080    2.832661566
  758 SOLV  OW      2278    1.166872470    0.640087665    0.746538139
  758 SOLV  HW1     2279    1.158771150    0.625799981    0.647890131
  758 SOLV  HW2     2280    1.076552030    0.632597415    0.788813497
  759 SOLV  OW      2281    1.500418550    2.966971231    2.285911574
  759 SOLV  HW1     2282    1.503060688    2.950518441    2.187303215
  759 SOLV  HW2     2283    1.593213244    2.983224934    2.319471237
  760 SOLV  OW      2284    3.031211628    2.635308595    2.458082196
  760 SOLV  HW1     2285    2.964783221    2.704160702    2.487201732
  760 SOLV  HW2     2286    3.057648166    2.579238332    2.536558471
  761 SOLV  OW      2287    0.957461272    1.852257806    1.967272632
  761 SOLV  HW1     2288    0.865880948    1.853749141    2.007424415
  761 SOLV  HW2     2289    1.013415680    1.784109810    2.014456520
  762 SOLV  OW      2290    1.571146088    2.106941048    2.349566034
  762 SOLV  HW1     2291    1.550480223    2.019369063    2.393219081
  762 SOLV  HW2     2292    1.665248058    2.105906036    2.315725336
  763 SOLV  OW      2293    3.073909234    2.882610667    0.296251605
  763 SOLV  HW1     2294    3.111152192    2.969732929    0.328253385
  763 SOLV  HW2     2295    2.980533112    2.871754684    0.330375530
  764 SOLV  OW      2296    0.383113376    0.974328116    2.578229920
  764 SOLV  HW1     2297    0.375167824    0.936552702    2.485974687
  764 SOLV  HW2     2298    0.302881589    0.948250455    2.631931691
  765 SOLV  OW      2299    1.733002781    0.841358313    2.373808108
  765 SOLV  HW1     2300    1.686385940    0.784158142    2.306307362
  765 SOLV  HW2     2301    1.777262469    0.918163353    2.327512169
  766 SOLV  OW      2302    2.916805407    2.118715068    0.969551631
  766 SOLV  HW1     2303    2.867270876    2.149882780    1.050646255
  766 SOLV  HW2     2304    3.012918263    2.103892319    0.992876884
  767 SOLV  OW      2305    1.831349199    1.882515375    2.859894587
  767 SOLV  HW1     2306    1.758399928    1.851176814    2.920689072
  767 SOLV  HW2     2307    1.798764807    1.960244544    2.806079474
  768 SOLV  OW      2308    1.655128149    0.822550126    0.935509806
  768 SOLV  HW1     2309    1.606376473    0.906026579    0.961095553
  768 SOLV  HW2     2310    1.704799811    0.787346484    1.014838630
  769 SOLV  OW      2311    3.085895485    2.157714221    1.244583213
  769 SOLV  HW1     2312    2.987475710    2.147758417    1.229884947
  769 SOLV  HW2     2313    3.122269627    2.073603590    1.284632056
  770 SOLV  OW      2314    2.811455731    0.207755715    1.360568412
  770 SOLV  HW1     2315    2.817503151    0.231371287    1.263578689
  770 SOLV  HW2     2316    2.797867166    0.290977350    1.414333886
  771 SOLV  OW      2317    2.667783269    2.106510335    2.947712259
  771 SOLV  HW1     2318    2.576837956    2.065042040    2.944497844
  771 SOLV  HW2     2319    2.665949223    2.186196133    3.008109572
  772 SOLV  OW      2320    2.648806870    2.340976767    3.067917355
  772 SOLV  HW1     2321    2.679949930    2.401543628    2.994686133
  772 SOLV  HW2     2322    2.636974424    2.393755029    3.152032971
  773 SOLV  OW      2323    2.846270193    2.708144018    3.080315771
  773 SOLV  HW1     2324    2.768415999    2.745201645    3.130977450
  773 SOLV  HW2     2325    2.931388057    2.738799848    3.122933232
  774 SOLV  OW      2326    0.590287207    0.831149288    2.215765024
  774 SOLV  HW1     2327    0.661383161    0.889310991    2.176215090
  774 SOLV  HW2     2328    0.602189084    0.737289182    2.183357583
  775 SOLV  OW      2329    1.591015075    1.123993982    1.575972717
  775 SOLV  HW1     2330    1.656774117    1.199337474    1.575617313
  775 SOLV  HW2     2331    1.571186745    1.097523768    1.670350386
  776 SOLV  OW      2332    3.035168220    0.513321126    1.781704496
  776 SOLV  HW1     2333    2.957233654    0.552328764    1.732653334
  776 SOLV  HW2     2334    3.054036018    0.568109647    1.863213091
  777 SOLV  OW      2335    2.358591063    0.192086740    2.711352772
  777 SOLV  HW1     2336    2.318989472    0.188431188    2.619592937
  777 SOLV  HW2     2337    2.301750822    0.139092865    2.774299573
  778 SOLV  OW      2338    2.447013085    0.332330316    1.953633578
  778 SOLV  HW1     2339    2.386983611    0.288823153    1.886517214
  778 SOLV  HW2     2340    2.539893408    0.296735374    1.943276131
  779 SOLV  OW      2341    1.945821830    2.691409649    0.476984140
  779 SOLV  HW1     2342    2.041309907    2.713539003    0.457146997
  779 SOLV  HW2     2343    1.885996258    2.749845104    0.422145260
  780 SOLV  OW      2344    1.761713121    1.676856342    0.829010991
  780 SOLV  HW1     2345    1.776039292    1.775642281    0.822883181
  780 SOLV  HW2     2346    1.777479665    1.635289849    0.739428376
  781 SOLV  OW      2347    1.052995295    2.255635578    2.826068935
  781 SOLV  HW1     2348    1.051472386    2.298358510    2.735660438
  781 SOLV  HW2     2349    1.069215754    2.157444153    2.816245183
  782 SOLV  OW      2350    0.155921387    1.044842365    1.061516024
  782 SOLV  HW1     2351    0.109803373    1.132459580    1.047446377
  782 SOLV  HW2     2352    0.105031589    0.972532600    1.014794035
  783 SOLV  OW      2353    2.485057017    1.763773639    2.088644060
  783 SOLV  HW1     2354    2.547227766    1.688974898    2.065383139
  783 SOLV  HW2     2355    2.398465500    1.751419795    2.040163959
  784 SOLV  OW      2356    3.016344368    3.123916519    3.109362792
  784 SOLV  HW1     2357    3.091219782    3.185310260    3.084350408
  784 SOLV  HW2     2358    2.942210233    3.132966625    3.042854842
  785 SOLV  OW      2359    2.170261883    2.927097913    0.654428573
  785 SOLV  HW1     2360    2.081881659    2.965380364    0.681317655
  785 SOLV  HW2     2361    2.163714714    2.890061189    0.561762443
  786 SOLV  OW      2362    0.242336724    0.043318951    1.063472452
  786 SOLV  HW1     2363    0.240638713    0.029126715    0.964492403
  786 SOLV  HW2     2364    0.167757214   -0.008146233    1.105788541
  787 SOLV  OW      2365    0.716480928    2.637848047    0.162501659
  787 SOLV  HW1     2366    0.651001436    2.623057128    0.236631178
  787 SOLV  HW2     2367    0.783198246    2.706972735    0.190287261
  788 SOLV  OW      2368    1.325872955    2.961271105    0.248143433
  788 SOLV  HW1     2369    1.300008154    2.889622331    0.312928745
  788 SOLV  HW2     2370    1.244207829    2.994704257    0.201104468
  789 SOLV  OW      2371    1.850589613    0.644475198    2.168894000
  789 SOLV  HW1     2372    1.901117190    0.630213829    2.083777905
  789 SOLV  HW2     2373    1.842097861    0.557525138    2.217563767
  790 SOLV  OW      2374    0.090012739    0.683544478    1.502329063
  790 SOLV  HW1     2375    0.004359406    0.632014923    1.499218318
  790 SOLV  HW2     2376    0.136004317    0.677092844    1.413759658
  791 SOLV  OW      2377    1.800712875    1.975568341    0.917243181
  791 SOLV  HW1     2378    1.879949143    2.036082791    0.925035958
  791 SOLV  HW2     2379    1.782423194    1.933044417    1.005889942
  792 SOLV  OW      2380    2.483008140    0.179713529    0.763086797
  792 SOLV  HW1     2381    2.394049477    0.212373711    0.731131474
  792 SOLV  HW2     2382    2.497102221    0.085705144    0.732020278
  793 SOLV  OW      2383    2.561891732    2.559065455    2.020732094
  793 SOLV  HW1     2384    2.528355954    2.516314626    1.936774314
  793 SOLV  HW2     2385    2.535651330    2.503136478    2.099374123
  794 SOLV  OW      2386    2.109693849    1.912027931    1.012663520
  794 SOLV  HW1     2387    2.196138495    1.913442060    0.962399056
  794 SOLV  HW2     2388    2.085541269    2.005135229    1.040027662
  795 SOLV  OW      2389    2.680558640    1.405719838    2.298765853
  795 SOLV  HW1     2390    2.586710469    1.371233983    2.300934668
  795 SOLV  HW2     2391    2.718096901    1.405994425    2.391460361
  796 SOLV  OW      2392    0.972182256    1.486467488    2.491357869
  796 SOLV  HW1     2393    0.978668983    1.479402274    2.391820751
  796 SOLV  HW2     2394    1.009525493    1.574363534    2.521013319
  797 SOLV  OW      2395    0.949069641    1.183054057    2.893272835
  797 SOLV  HW1     2396    0.857378642    1.222167216    2.901271532
  797 SOLV  HW2     2397    1.004627249    1.212185203    2.971155659
  798 SOLV  OW      2398    0.129369730    2.921190507    0.626031450
  798 SOLV  HW1     2399    0.159559194    2.826238991    0.617437577
  798 SOLV  HW2     2400    0.067558802    2.943451407    0.550633676
  799 SOLV  OW      2401    0.613487791    2.029988039    1.561657564
  799 SOLV  HW1     2402    0.544569780    2.098645502    1.538473915
  799 SOLV  HW2     2403    0.635433070    1.976038452    1.480362317
  800 SOLV  OW      2404    0.806001780    2.984140090    2.433269123
  800 SOLV  HW1     2405    0.870167100    3.056387894    2.407525399
  800 SOLV  HW2     2406    0.785960990    2.927386146    2.353413069
  801 SOLV  OW      2407    2.058177801    0.796254100    0.865476785
  801 SOLV  HW1     2408    2.152289706    0.826103099    0.849566305
  801 SOLV  HW2     2409    2.038555464    0.798758276    0.963506496
  802 SOLV  OW      2410    1.499430444    1.618302413    2.853958560
  802 SOLV  HW1     2411    1.402018676    1.640237695    2.859510417
  802 SOLV  HW2     2412    1.551330459    1.682652394    2.910230915
  803 SOLV  OW      2413    1.013170999    2.568391440    0.496515286
  803 SOLV  HW1     2414    1.015116449    2.653208755    0.443565403
  803 SOLV  HW2     2415    0.964039461    2.498113563    0.445051003
  804 SOLV  OW      2416    2.905137093    1.849808507    1.106174931
  804 SOLV  HW1     2417    2.937078973    1.939120148    1.074507624
  804 SOLV  HW2     2418    2.892446650    1.789211525    1.027647285
  805 SOLV  OW      2419    2.718970419    0.031839354    1.757182813
  805 SOLV  HW1     2420    2.799102058    0.090304102    1.744452314
  805 SOLV  HW2     2421    2.715341409   -0.036125406    1.683910449
  806 SOLV  OW      2422    2.987104084    1.593148250    1.010678527
  806 SOLV  HW1     2423    2.909506994    1.577620385    1.071826218
  806 SOLV  HW2     2424    2.988682088    1.522224474    0.940189666
  807 SOLV  OW      2425    1.270546127    2.032958019    0.278457502
  807 SOLV  HW1     2426    1.222911893    1.975030386    0.212301170
  807 SOLV  HW2     2427    1.365822633    2.003516205    0.285994200
  808 SOLV  OW      2428    2.619838858    1.939486457    1.010689527
  808 SOLV  HW1     2429    2.698938314    1.941001593    0.949515598
  808 SOLV  HW2     2430    2.649596017    1.915202266    1.103025586
  809 SOLV  OW      2431    2.625965987    0.887952206    2.082205142
  809 SOLV  HW1     2432    2.640410188    0.948437932    2.003882302
  809 SOLV  HW2     2433    2.687049160    0.809086510    2.075097270
  810 SOLV  OW      2434    2.098246925    1.512538672    1.300753605
  810 SOLV  HW1     2435    2.038086709    1.588560415    1.276205229
  810 SOLV  HW2     2436    2.160210592    1.493184223    1.224681222
  811 SOLV  OW      2437    1.093430993    0.539707569    2.292580900
  811 SOLV  HW1     2438    1.146767117    0.619480446    2.264418637
  811 SOLV  HW2     2439    1.108748327    0.522034040    2.389815423
  812 SOLV  OW      2440    0.818774417    2.274453629    2.993024353
  812 SOLV  HW1     2441    0.820352957    2.373929387    3.003179540
  812 SOLV  HW2     2442    0.889356051    2.246485284    2.927932230
  813 SOLV  OW      2443    3.027435887    1.001129213    1.414927228
  813 SOLV  HW1     2444    3.040950255    1.093004206    1.452040395
  813 SOLV  HW2     2445    3.115171588    0.964475845    1.383943126
  814 SOLV  OW      2446    2.467413961    0.053433835    2.197174903
  814 SOLV  HW1     2447    2.419995437   -0.012248818    2.255816106
  814 SOLV  HW2     2448    2.415286258    0.138712197    2.193734066
  815 SOLV  OW      2449    3.021248434    0.496319387    1.409813285
  815 SOLV  HW1     2450    3.006201642    0.582534987    1.361422236
  815 SOLV  HW2     2451    2.933069553    0.456386149    1.434932456
  816 SOLV  OW      2452    2.604673293    1.417860878    0.285852112
  816 SOLV  HW1     2453    2.573212558    1.436703916    0.192811147
  816 SOLV  HW2     2454    2.530703349    1.436662548    0.350477090
  817 SOLV  OW      2455    3.131041975    2.882606976    0.872943842
  817 SOLV  HW1     2456    3.052221872    2.821781537    0.882288916
  817 SOLV  HW2     2457    3.175978119    2.865657395    0.785233595
  818 SOLV  OW      2458    1.302136544    0.766217723    1.911559063
  818 SOLV  HW1     2459    1.225056584    0.702973291    1.919333694
  818 SOLV  HW2     2460    1.333809293    0.768630715    1.816729918
  819 SOLV  OW      2461    1.876389096    2.105754464    2.435048384
  819 SOLV  HW1     2462    1.952997284    2.041758127    2.441116825
  819 SOLV  HW2     2463    1.885045062    2.160268188    2.351654850
  820 SOLV  OW      2464    0.266579814    1.614891765    0.885392254
  820 SOLV  HW1     2465    0.219211859    1.701242486    0.868037854
  820 SOLV  HW2     2466    0.284326851    1.605740191    0.983384867
  821 SOLV  OW      2467    0.704820130    1.350948075    0.691322071
  821 SOLV  HW1     2468    0.611785355    1.364312486    0.657156011
  821 SOLV  HW2     2469    0.720572431    1.411257954    0.769526288
  822 SOLV  OW      2470    2.642949223    2.815673330    2.072049174
  822 SOLV  HW1     2471    2.625029496    2.720722497    2.046270048
  822 SOLV  HW2     2472    2.602747301    2.876846667    2.003910500
  823 SOLV  OW      2473    2.824338383    2.345340593    0.258865994
  823 SOLV  HW1     2474    2.840817207    2.250945596    0.230241087
  823 SOLV  HW2     2475    2.885911979    2.406465058    0.209128474
  824 SOLV  OW      2476    2.886573915    1.520988446    1.680522052
  824 SOLV  HW1     2477    2.803763905    1.559374106    1.721393280
  824 SOLV  HW2     2478    2.902799344    1.429589172    1.717727648
  825 SOLV  OW      2479    0.830861837    0.109358197    2.286193520
  825 SOLV  HW1     2480    0.822608057    0.044966280    2.210122228
  825 SOLV  HW2     2481    0.912850881    0.165257834    2.273775654
  826 SOLV  OW      2482    2.177597034    1.500918396    2.874602929
  826 SOLV  HW1     2483    2.105870657    1.432365695    2.862056223
  826 SOLV  HW2     2484    2.135807873    1.590771384    2.888075159
  827 SOLV  OW      2485    2.758583560    2.371589013    1.787154469
  827 SOLV  HW1     2486    2.786739774    2.335022706    1.875873943
  827 SOLV  HW2     2487    2.778780859    2.469466309    1.783531334
  828 SOLV  OW      2488    0.683724468    1.054579822    0.648843849
  828 SOLV  HW1     2489    0.680640289    1.070890332    0.550232847
  828 SOLV  HW2     2490    0.712807818    1.138095960    0.695521962
  829 SOLV  OW      2491    2.821493863    0.725087916    0.983062611
  829 SOLV  HW1     2492    2.729914965    0.684918740    0.984151226
  829 SOLV  HW2     2493    2.887039952    0.657664828    0.949015107
  830 SOLV  OW      2494    1.294751385    0.474995629    3.131321008
  830 SOLV  HW1     2495    1.215846554    0.494590584    3.073088378
  830 SOLV  HW2     2496    1.360616054    0.419416570    3.080587934
  831 SOLV  OW      2497    1.294382537    1.669100348    0.038991477
  831 SOLV  HW1     2498    1.244226381    1.660766774    0.125099225
  831 SOLV  HW2     2499    1.372578911    1.606760908    0.039822639
  832 SOLV  OW      2500    2.238086516    1.773481150    1.986472057
  832 SOLV  HW1     2501    2.209516340    1.869023515    1.979050884
  832 SOLV  HW2     2502    2.206464646    1.722929880    1.906195915
  833 SOLV  OW      2503    2.976589189    1.284486550    3.009861433
  833 SOLV  HW1     2504    2.891687922    1.330720085    3.035460315
  833 SOLV  HW2     2505    3.053055556    1.325161414    3.059856457
  834 SOLV  OW      2506    0.927532091    2.800966459    2.966829112
  834 SOLV  HW1     2507    0.976063962    2.882489431    2.935204178
  834 SOLV  HW2     2508    0.831772021    2.806103252    2.938455594
  835 SOLV  OW      2509    0.937469142    2.776530433    1.783851061
  835 SOLV  HW1     2510    0.965203705    2.802063742    1.691221825
  835 SOLV  HW2     2511    0.875271071    2.698332507    1.779638658
  836 SOLV  OW      2512    1.304061585    2.163619763    0.542400245
  836 SOLV  HW1     2513    1.304295616    2.115396197    0.454790109
  836 SOLV  HW2     2514    1.303057383    2.262285548    0.526117308
  837 SOLV  OW      2515    2.152649350    2.436655234    0.091260557
  837 SOLV  HW1     2516    2.235379980    2.384176866    0.071183558
  837 SOLV  HW2     2517    2.137819867    2.438930497    0.190135852
  838 SOLV  OW      2518    1.498449873    2.157411635    2.057062417
  838 SOLV  HW1     2519    1.580518824    2.109516386    2.025881746
  838 SOLV  HW2     2520    1.491883601    2.150885726    2.156640910
  839 SOLV  OW      2521    0.135767180    0.331859350    0.277905275
  839 SOLV  HW1     2522    0.131181718    0.410425362    0.339611134
  839 SOLV  HW2     2523    0.179219480    0.359357399    0.192132252
  840 SOLV  OW      2524    0.238279706    2.966407352    1.420610282
  840 SOLV  HW1     2525    0.252735514    3.056685292    1.380106031
  840 SOLV  HW2     2526    0.163083117    2.971057498    1.486363470
  841 SOLV  OW      2527    2.017100669    0.257527473    2.167627240
  841 SOLV  HW1     2528    1.961540451    0.246160027    2.085255018
  841 SOLV  HW2     2529    2.004356577    0.178500170    2.227573348
  842 SOLV  OW      2530    1.785136336    1.900793599    1.183372825
  842 SOLV  HW1     2531    1.819313137    1.956957465    1.258731235
  842 SOLV  HW2     2532    1.739810349    1.819619431    1.220219481
  843 SOLV  OW      2533    2.215497084    0.454478652    0.760263734
  843 SOLV  HW1     2534    2.188569006    0.458825093    0.664050252
  843 SOLV  HW2     2535    2.133890503    0.458630473    0.817919702
  844 SOLV  OW      2536    2.191146238    0.475755818    0.090482118
  844 SOLV  HW1     2537    2.231288401    0.395823953    0.135177917
  844 SOLV  HW2     2538    2.174734919    0.455278269   -0.006004489
  845 SOLV  OW      2539    1.309410812    0.752394724    2.214381704
  845 SOLV  HW1     2540    1.332758640    0.724151802    2.121331133
  845 SOLV  HW2     2541    1.350447643    0.841585272    2.233411744
  846 SOLV  OW      2542    2.870196765    0.026613060    2.877734932
  846 SOLV  HW1     2543    2.891083166    0.118320297    2.843748700
  846 SOLV  HW2     2544    2.771092230    0.013245540    2.878778042
  847 SOLV  OW      2545    1.611938100    1.810109615    0.573615736
  847 SOLV  HW1     2546    1.650086284    1.832368638    0.483892175
  847 SOLV  HW2     2547    1.612084284    1.891934966    0.631110667
  848 SOLV  OW      2548    0.543174647    0.315477367    0.844474827
  848 SOLV  HW1     2549    0.558465871    0.228106954    0.890665875
  848 SOLV  HW2     2550    0.562387997    0.390453937    0.907802321
  849 SOLV  OW      2551    1.870443901    0.428016694    0.623327865
  849 SOLV  HW1     2552    1.793733660    0.365904933    0.639421491
  849 SOLV  HW2     2553    1.884052910    0.485714689    0.703870227
  850 SOLV  OW      2554    2.028204731    1.413778901    0.071063215
  850 SOLV  HW1     2555    1.979145568    1.357606061    0.137687563
  850 SOLV  HW2     2556    1.994848833    1.393121440   -0.020924068
  851 SOLV  OW      2557    2.113939577    1.767068937    2.568863177
  851 SOLV  HW1     2558    2.134370781    1.778601624    2.471648060
  851 SOLV  HW2     2559    2.161411301    1.837631202    2.621480978
  852 SOLV  OW      2560    2.541334760    1.344334418    1.519978687
  852 SOLV  HW1     2561    2.614239862    1.299776513    1.468007898
  852 SOLV  HW2     2562    2.542770200    1.442662995    1.501788443
  853 SOLV  OW      2563    2.182530869    0.032373778    2.826820774
  853 SOLV  HW1     2564    2.192257077   -0.041889790    2.893088476
  853 SOLV  HW2     2565    2.102926779    0.015054215    2.768818358
  854 SOLV  OW      2566    0.385021676    0.046251233    0.507574724
  854 SOLV  HW1     2567    0.340969971    0.135055671    0.520776363
  854 SOLV  HW2     2568    0.342979341   -0.000566100    0.429846271
  855 SOLV  OW      2569    3.068803677    1.672920730    1.559345787
  855 SOLV  HW1     2570    3.133167335    1.718421834    1.620892845
  855 SOLV  HW2     2571    3.007660708    1.614291231    1.612497132
  856 SOLV  OW      2572    0.350613615    2.609390608    2.154673625
  856 SOLV  HW1     2573    0.260704731    2.629727574    2.193459663
  856 SOLV  HW2     2574    0.345640892    2.613904546    2.054891757
  857 SOLV  OW      2575    2.875756596    3.112937236    1.148353926
  857 SOLV  HW1     2576    2.868691268    3.198516111    1.097092191
  857 SOLV  HW2     2577    2.913380871    3.131493979    1.239136048
  858 SOLV  OW      2578    3.019241993    1.076436521    0.066782117
  858 SOLV  HW1     2579    2.967745548    1.143201978    0.013006522
  858 SOLV  HW2     2580    3.114175128    1.074479414    0.035393379
  859 SOLV  OW      2581    0.353211652    0.710632380    0.213838389
  859 SOLV  HW1     2582    0.406246984    0.716479287    0.298421131
  859 SOLV  HW2     2583    0.409964530    0.739826941    0.136845604
  860 SOLV  OW      2584    0.190646765    2.725880745    1.334255568
  860 SOLV  HW1     2585    0.202682490    2.815820498    1.376297564
  860 SOLV  HW2     2586    0.093489166    2.702189645    1.333514022
  861 SOLV  OW      2587    0.783475771    1.637715678    0.471656803
  861 SOLV  HW1     2588    0.856006680    1.703300895    0.492613375
  861 SOLV  HW2     2589    0.715349308    1.638869438    0.544859669
  862 SOLV  OW      2590    0.696852118    0.433903672    2.696027093
  862 SOLV  HW1     2591    0.724657762    0.366785112    2.627313054
  862 SOLV  HW2     2592    0.750893744    0.517302520    2.684902007
  863 SOLV  OW      2593    2.827420901    2.150869599    2.715655213
  863 SOLV  HW1     2594    2.884043287    2.231769826    2.731482531
  863 SOLV  HW2     2595    2.767812908    2.135973518    2.794563039
  864 SOLV  OW      2596    0.007556995    0.319070801    3.008502600
  864 SOLV  HW1     2597   -0.052312331    0.283677273    2.936639044
  864 SOLV  HW2     2598   -0.028916267    0.405737293    3.042561468
  865 SOLV  OW      2599    0.604341071    0.285199833    1.727179569
  865 SOLV  HW1     2600    0.556191162    0.242691542    1.803823317
  865 SOLV  HW2     2601    0.698240740    0.306266374    1.754394078
  866 SOLV  OW      2602    1.303506789    1.579359096    2.360957957
  866 SOLV  HW1     2603    1.332504123    1.595343126    2.266591155
  866 SOLV  HW2     2604    1.343522931    1.493901893    2.394081728
  867 SOLV  OW      2605    1.352094769    2.471728992    0.822951502
  867 SOLV  HW1     2606    1.423933998    2.500254846    0.886407384
  867 SOLV  HW2     2607    1.307330665    2.389495564    0.858094347
  868 SOLV  OW      2608    2.860009953    0.291471569    0.487078913
  868 SOLV  HW1     2609    2.763820252    0.314099226    0.471697932
  868 SOLV  HW2     2610    2.866393515    0.203885442    0.534921595
  869 SOLV  OW      2611    1.267610980    1.857150469    0.678489774
  869 SOLV  HW1     2612    1.332475340    1.867005309    0.603014247
  869 SOLV  HW2     2613    1.246159552    1.760351580    0.691558873
  870 SOLV  OW      2614    1.769330357    0.444683032    2.580978979
  870 SOLV  HW1     2615    1.772432931    0.445317402    2.481030761
  870 SOLV  HW2     2616    1.845114329    0.499079336    2.616999314
  871 SOLV  OW      2617    2.450270124    1.089676405    0.138430527
  871 SOLV  HW1     2618    2.371758224    1.048483482    0.184694047
  871 SOLV  HW2     2619    2.483065521    1.167766775    0.191605317
  872 SOLV  OW      2620    1.846508802    2.557928375    1.211085677
  872 SOLV  HW1     2621    1.774870234    2.526394941    1.148834959
  872 SOLV  HW2     2622    1.855536476    2.657267531    1.203888632
  873 SOLV  OW      2623    0.867578939    0.392962150    1.771481082
  873 SOLV  HW1     2624    0.845678886    0.489626335    1.784808524
  873 SOLV  HW2     2625    0.921493898    0.360023195    1.849001156
  874 SOLV  OW      2626    3.136891730    3.049376965    1.196194801
  874 SOLV  HW1     2627    3.053869581    3.035771885    1.142126247
  874 SOLV  HW2     2628    3.143478825    2.977788115    1.265712855
  875 SOLV  OW      2629    2.586084325    1.834124856    0.478408948
  875 SOLV  HW1     2630    2.665458110    1.800142183    0.528866890
  875 SOLV  HW2     2631    2.577991975    1.784722616    0.391835886
  876 SOLV  OW      2632    0.253517557    1.087097298    1.792744742
  876 SOLV  HW1     2633    0.312365774    1.050883822    1.865041825
  876 SOLV  HW2     2634    0.271223016    1.184846276    1.781215108
  877 SOLV  OW      2635    2.573201853    1.037893209    1.877649390
  877 SOLV  HW1     2636    2.477241963    1.036780842    1.905788535
  877 SOLV  HW2     2637    2.596964095    0.949754381    1.836806000
  878 SOLV  OW      2638    2.201707897    1.864789760    0.603204456
  878 SOLV  HW1     2639    2.239956757    1.861627262    0.695553941
  878 SOLV  HW2     2640    2.172791840    1.773011453    0.575964241
  879 SOLV  OW      2641    0.013727047    1.899760329    1.347814317
  879 SOLV  HW1     2642   -0.034198242    1.859771229    1.425948971
  879 SOLV  HW2     2643    0.012342310    1.835325863    1.271346303
  880 SOLV  OW      2644    3.047080529    0.722973700    1.969254436
  880 SOLV  HW1     2645    3.005403034    0.737340610    2.059020153
  880 SOLV  HW2     2646    3.056513919    0.810849891    1.922456442
  881 SOLV  OW      2647    2.432583975    3.044084067    1.453738491
  881 SOLV  HW1     2648    2.364377944    3.071242716    1.385828986
  881 SOLV  HW2     2649    2.386405619    3.014957315    1.537527105
  882 SOLV  OW      2650    0.913037545    2.152124044    1.617131919
  882 SOLV  HW1     2651    0.813992136    2.149560411    1.603539414
  882 SOLV  HW2     2652    0.947646552    2.242779571    1.592943687
  883 SOLV  OW      2653    1.220872554    2.842006402    3.122682020
  883 SOLV  HW1     2654    1.188512002    2.856026136    3.029100274
  883 SOLV  HW2     2655    1.143528805    2.847456011    3.185844170
  884 SOLV  OW      2656    1.614141591    1.645872079    2.150337436
  884 SOLV  HW1     2657    1.676285006    1.687974115    2.216419716
  884 SOLV  HW2     2658    1.652443576    1.654561608    2.058366640
  885 SOLV  OW      2659    1.490458588    1.989100605    1.139391279
  885 SOLV  HW1     2660    1.566283222    1.925071620    1.127041636
  885 SOLV  HW2     2661    1.418006338    1.967985131    1.073768937
  886 SOLV  OW      2662    0.489552300    1.890951852    2.256399602
  886 SOLV  HW1     2663    0.436956330    1.816851869    2.298143237
  886 SOLV  HW2     2664    0.495414503    1.967698977    2.320236473
  887 SOLV  OW      2665    0.704478027    1.585363195    1.304751093
  887 SOLV  HW1     2666    0.800808234    1.563614217    1.288983727
  887 SOLV  HW2     2667    0.654034939    1.577469120    1.218761043
  888 SOLV  OW      2668    3.028633824    1.843876734    2.580015295
  888 SOLV  HW1     2669    3.060426485    1.890465496    2.497432167
  888 SOLV  HW2     2670    2.934881073    1.872203613    2.600244798
  889 SOLV  OW      2671    2.194843133    2.299733219    1.738277460
  889 SOLV  HW1     2672    2.159331935    2.223990332    1.793076872
  889 SOLV  HW2     2673    2.153560824    2.385422942    1.769164729
  890 SOLV  OW      2674    0.849032713    0.051193252    0.953873249
  890 SOLV  HW1     2675    0.749755027    0.042825633    0.962539795
  890 SOLV  HW2     2676    0.870758707    0.122183521    0.886869332
  891 SOLV  OW      2677    1.195594188    0.339448090    0.424196720
  891 SOLV  HW1     2678    1.260337684    0.336709991    0.348023833
  891 SOLV  HW2     2679    1.194626082    0.250705324    0.470297161
  892 SOLV  OW      2680    0.658767472    2.481584070    2.017939661
  892 SOLV  HW1     2681    0.649553583    2.507511124    2.114087629
  892 SOLV  HW2     2682    0.712768694    2.397688320    2.011090610
  893 SOLV  OW      2683    2.236871644    1.194477592    0.855315306
  893 SOLV  HW1     2684    2.256489247    1.217673139    0.950596294
  893 SOLV  HW2     2685    2.137891886    1.192940082    0.841104167
  894 SOLV  OW      2686    2.384413335    3.106097807    0.579234776
  894 SOLV  HW1     2687    2.302765970    3.054486097    0.605137343
  894 SOLV  HW2     2688    2.360642039    3.202574094    0.567909799
  895 SOLV  OW      2689    1.743127887    0.062925813    1.612605725
  895 SOLV  HW1     2690    1.715122906    0.066800460    1.516678949
  895 SOLV  HW2     2691    1.711750509   -0.022997714    1.653025928
  896 SOLV  OW      2692    2.928674753    2.900759362    2.834830103
  896 SOLV  HW1     2693    2.918041609    3.000196220    2.835599859
  896 SOLV  HW2     2694    2.884941371    2.861951309    2.915963427
  897 SOLV  OW      2695    2.901781132    2.921286761    1.532427613
  897 SOLV  HW1     2696    2.901326542    2.903048557    1.630757349
  897 SOLV  HW2     2697    2.812390171    2.956474082    1.504665385
  898 SOLV  OW      2698    1.154528540    2.445767171    1.180724289
  898 SOLV  HW1     2699    1.227454542    2.514009930    1.185663949
  898 SOLV  HW2     2700    1.076564044    2.483875311    1.131035862
  899 SOLV  OW      2701    1.885159813    2.759186517    1.670199113
  899 SOLV  HW1     2702    1.939586926    2.840972134    1.651492670
  899 SOLV  HW2     2703    1.787928434    2.782049804    1.665401113
  900 SOLV  OW      2704    1.339651068    2.025186493    1.367152965
  900 SOLV  HW1     2705    1.391989791    2.029867222    1.282066065
  900 SOLV  HW2     2706    1.287526056    2.109720575    1.378897640
  901 SOLV  OW      2707    1.580338094    0.128099034    2.897588403
  901 SOLV  HW1     2708    1.671665058    0.148329829    2.862212297
  901 SOLV  HW2     2709    1.544797564    0.045930105    2.853018836
  902 SOLV  OW      2710    2.595834036    0.372172336    0.544302602
  902 SOLV  HW1     2711    2.652212207    0.426587236    0.606432733
  902 SOLV  HW2     2712    2.561177472    0.291739515    0.592584191
  903 SOLV  OW      2713    2.947626258    0.281127663    2.803512548
  903 SOLV  HW1     2714    2.991665629    0.238620602    2.724423245
  903 SOLV  HW2     2715    2.968148663    0.379001571    2.804458987
  904 SOLV  OW      2716    2.451234583    1.229660485    2.733188862
  904 SOLV  HW1     2717    2.354113749    1.249223317    2.719548525
  904 SOLV  HW2     2718    2.492608831    1.302679254    2.787571749
  905 SOLV  OW      2719    0.534395497    1.824821814    1.017448577
  905 SOLV  HW1     2720    0.455094375    1.872898243    0.980016198
  905 SOLV  HW2     2721    0.599836889    1.891394754    1.053317410
  906 SOLV  OW      2722    0.224627771    1.534243462    0.193215248
  906 SOLV  HW1     2723    0.294245767    1.604144829    0.176829818
  906 SOLV  HW2     2724    0.133977231    1.572855061    0.176101224
  907 SOLV  OW      2725    0.013064007    0.055840071    1.928755840
  907 SOLV  HW1     2726    0.057759652    0.116604438    1.994403870
  907 SOLV  HW2     2727    0.070676238    0.046360326    1.847573342
  908 SOLV  OW      2728    1.720539756    2.140705369    1.537503568
  908 SOLV  HW1     2729    1.802165277    2.127076164    1.481351810
  908 SOLV  HW2     2730    1.658228471    2.063489733    1.524992914
  909 SOLV  OW      2731    1.757862607    2.100734009    2.696342805
  909 SOLV  HW1     2732    1.772177016    2.189387617    2.740350928
  909 SOLV  HW2     2733    1.770789044    2.110073183    2.597617337
  910 SOLV  OW      2734    0.182454104    0.939824375    2.914201449
  910 SOLV  HW1     2735    0.110535517    0.935298945    2.844855953
  910 SOLV  HW2     2736    0.201398350    0.847847630    2.948595036
  911 SOLV  OW      2737    2.403120994    2.616154514    1.284206740
  911 SOLV  HW1     2738    2.496248052    2.606583934    1.249058102
  911 SOLV  HW2     2739    2.347952140    2.667812448    1.218727827
  912 SOLV  OW      2740    1.981272573    1.126076975    1.145440641
  912 SOLV  HW1     2741    1.917923686    1.176329090    1.086607691
  912 SOLV  HW2     2742    1.957463770    1.141961997    1.241255252
  913 SOLV  OW      2743    1.875809979    1.277383017    0.285853688
  913 SOLV  HW1     2744    1.805474303    1.336555950    0.325256748
  913 SOLV  HW2     2745    1.875366460    1.189175069    0.332973385
  914 SOLV  OW      2746    1.346236216    2.443685045    0.518501202
  914 SOLV  HW1     2747    1.322900705    2.463739004    0.613656422
  914 SOLV  HW2     2748    1.322263934    2.521993973    0.461106308
  915 SOLV  OW      2749    2.107452656    2.944098090    2.497367561
  915 SOLV  HW1     2750    2.170414088    2.925276049    2.572753154
  915 SOLV  HW2     2751    2.030780383    2.998863399    2.530885332
  916 SOLV  OW      2752    0.284017663    1.886930274    0.557164199
  916 SOLV  HW1     2753    0.368705308    1.923683948    0.518714276
  916 SOLV  HW2     2754    0.209182028    1.951093323    0.540315975
  917 SOLV  OW      2755    0.330006133    1.853252038    1.512094993
  917 SOLV  HW1     2756    0.293944431    1.944373272    1.532042286
  917 SOLV  HW2     2757    0.393818524    1.858759270    1.435290064
  918 SOLV  OW      2758    0.039061588    2.574775007    1.602736620
  918 SOLV  HW1     2759    0.138372044    2.584956766    1.596816237
  918 SOLV  HW2     2760   -0.000001939    2.575055553    1.510675708
  919 SOLV  OW      2761    0.343220749    1.445440665    1.146947138
  919 SOLV  HW1     2762    0.308270900    1.485587376    1.231612998
  919 SOLV  HW2     2763    0.330423117    1.346283983    1.149336463
  920 SOLV  OW      2764    1.461327124    2.286266498    1.075989334
  920 SOLV  HW1     2765    1.377128684    2.284497911    1.022053278
  920 SOLV  HW2     2766    1.472689248    2.198669625    1.122886150
  921 SOLV  OW      2767    2.480335107    0.977843616    2.830353951
  921 SOLV  HW1     2768    2.571481584    0.974574002    2.789329223
  921 SOLV  HW2     2769    2.448722551    1.072661123    2.833767053
  922 SOLV  OW      2770    0.881708492    2.568523084    2.724342284
  922 SOLV  HW1     2771    0.968023573    2.617396108    2.737088979
  922 SOLV  HW2     2772    0.838710608    2.553093279    2.813305036
  923 SOLV  OW      2773    0.839218731    0.150638169    0.041658014
  923 SOLV  HW1     2774    0.806622520    0.171941774   -0.050455708
  923 SOLV  HW2     2775    0.865805891    0.235191489    0.087972563
  924 SOLV  OW      2776    2.086367678    0.047544170    3.109041710
  924 SOLV  HW1     2777    2.180376174    0.080685964    3.117111441
  924 SOLV  HW2     2778    2.071354218    0.012073056    3.016751758
  925 SOLV  OW      2779    2.726410411    0.777969398    1.823719316
  925 SOLV  HW1     2780    2.786397104    0.736803313    1.755103370
  925 SOLV  HW2     2781    2.729264357    0.723424619    1.907492490
  926 SOLV  OW      2782    0.687315904    1.717699454    0.708630435
  926 SOLV  HW1     2783    0.593245722    1.683769972    0.707840845
  926 SOLV  HW2     2784    0.740002201    1.668213481    0.777741598
  927 SOLV  OW      2785    2.237092934    0.175011659    2.477757623
  927 SOLV  HW1     2786    2.235386763    0.167738021    2.378030685
  927 SOLV  HW2     2787    2.230110841    0.271186990    2.504268792
  928 SOLV  OW      2788    0.608235241    1.376666644    1.432276264
  928 SOLV  HW1     2789    0.658881625    1.290993810    1.422471646
  928 SOLV  HW2     2790    0.644962131    1.444545943    1.368679696
  929 SOLV  OW      2791    2.710853787    2.138333865    1.653587919
  929 SOLV  HW1     2792    2.709881864    2.053933323    1.707196070
  929 SOLV  HW2     2793    2.730665120    2.215772176    1.713663342
  930 SOLV  OW      2794    1.049036629    1.252859227    2.634300180
  930 SOLV  HW1     2795    1.004275232    1.237145673    2.722329583
  930 SOLV  HW2     2796    1.022572692    1.342610690    2.599030256
  931 SOLV  OW      2797    0.577782405    0.446095865    2.359513452
  931 SOLV  HW1     2798    0.592052647    0.431104369    2.261673241
  931 SOLV  HW2     2799    0.503579137    0.511836585    2.372670229
  932 SOLV  OW      2800    0.859906131    2.533857917    1.299357517
  932 SOLV  HW1     2801    0.782073584    2.488257169    1.256182594
  932 SOLV  HW2     2802    0.930788555    2.550776119    1.230868123
  933 SOLV  OW      2803    0.152187483    2.099328840    1.452912292
  933 SOLV  HW1     2804    0.110130153    2.022192987    1.405138500
  933 SOLV  HW2     2805    0.086459927    2.174434448    1.459248036
  934 SOLV  OW      2806    0.971588008    0.737443783    0.016475964
  934 SOLV  HW1     2807    0.950279654    0.827197623   -0.022122910
  934 SOLV  HW2     2808    1.016505016    0.681160193   -0.052908852
  935 SOLV  OW      2809    2.828786012    0.031818806    0.634168435
  935 SOLV  HW1     2810    2.856583863   -0.049551311    0.583106752
  935 SOLV  HW2     2811    2.753049117    0.008588746    0.695204362
  936 SOLV  OW      2812    1.193442850    0.796980587    2.818032985
  936 SOLV  HW1     2813    1.167121989    0.700549574    2.821109520
  936 SOLV  HW2     2814    1.117322266    0.851169799    2.782391055
  937 SOLV  OW      2815    2.238601784    2.400478082    2.818494029
  937 SOLV  HW1     2816    2.219450315    2.489997475    2.778237947
  937 SOLV  HW2     2817    2.300819539    2.349751368    2.758855927
  938 SOLV  OW      2818    0.929315317    0.333573265    0.809904749
  938 SOLV  HW1     2819    1.009251277    0.278235472    0.786467427
  938 SOLV  HW2     2820    0.947396694    0.384171442    0.894250379
  939 SOLV  OW      2821    0.855640289    2.392842297    0.715940619
  939 SOLV  HW1     2822    0.875863730    2.296053006    0.700973105
  939 SOLV  HW2     2823    0.935679416    2.447721686    0.691792740
  940 SOLV  OW      2824    1.051542953    0.515800202    3.003233065
  940 SOLV  HW1     2825    1.042862092    0.463653666    2.918341741
  940 SOLV  HW2     2826    1.002574236    0.468546632    3.076514215
  941 SOLV  OW      2827    0.777944417    2.555930775    1.781876207
  941 SOLV  HW1     2828    0.727570802    2.542824937    1.867269010
  941 SOLV  HW2     2829    0.716717801    2.540358166    1.704352739
  942 SOLV  OW      2830    0.048734984    1.683927807    1.168247608
  942 SOLV  HW1     2831    0.068769136    1.616475384    1.239312012
  942 SOLV  HW2     2832   -0.027208497    1.651394393    1.111897175
  943 SOLV  OW      2833    0.994407443    2.962382208    0.107165313
  943 SOLV  HW1     2834    1.016819462    3.036696883    0.044120382
  943 SOLV  HW2     2835    0.896770539    2.965213714    0.128627556
  944 SOLV  OW      2836    2.600739174    1.770230290    0.181648499
  944 SOLV  HW1     2837    2.624490961    1.865916113    0.198422164
  944 SOLV  HW2     2838    2.670845161    1.728098387    0.124104288
  945 SOLV  OW      2839    0.037163881    3.029279338    2.173266145
  945 SOLV  HW1     2840    0.093590953    2.951415132    2.145804264
  945 SOLV  HW2     2841   -0.011154870    3.065213241    2.093422138
  946 SOLV  OW      2842    0.609958710    1.782289633    0.245090779
  946 SOLV  HW1     2843    0.655969960    1.747138919    0.326631201
  946 SOLV  HW2     2844    0.676882245    1.794693597    0.171819015
  947 SOLV  OW      2845    0.082272476    0.884484998    0.689745323
  947 SOLV  HW1     2846    0.166174305    0.837597230    0.662118852
  947 SOLV  HW2     2847    0.057945560    0.857168281    0.782821366
  948 SOLV  OW      2848    2.902587149    0.992590248    1.000521487
  948 SOLV  HW1     2849    2.895029155    0.893140391    0.993158879
  948 SOLV  HW2     2850    2.888479257    1.033822784    0.910508124
  949 SOLV  OW      2851    2.485947779    0.477730826    2.345174192
  949 SOLV  HW1     2852    2.410908910    0.432334039    2.393230223
  949 SOLV  HW2     2853    2.464026201    0.574550690    2.333075743
  950 SOLV  OW      2854    1.822802986    2.299620193    1.961074721
  950 SOLV  HW1     2855    1.845058752    2.356821929    1.882121077
  950 SOLV  HW2     2856    1.783765002    2.213101240    1.929587105
  951 SOLV  OW      2857    2.834485386    2.942403229    0.460432577
  951 SOLV  HW1     2858    2.764182693    2.904139222    0.520387412
  951 SOLV  HW2     2859    2.796062326    2.957291383    0.369310872
  952 SOLV  OW      2860    2.857235412    2.304992510    0.749014815
  952 SOLV  HW1     2861    2.867409495    2.386087913    0.806631644
  952 SOLV  HW2     2862    2.886195740    2.224025642    0.800056938
  953 SOLV  OW      2863    1.251739667    1.248753826    2.825433099
  953 SOLV  HW1     2864    1.177699175    1.261229572    2.759387383
  953 SOLV  HW2     2865    1.213023969    1.231269880    2.915959554
  954 SOLV  OW      2866    1.552358923    1.154099607    0.638830897
  954 SOLV  HW1     2867    1.597437212    1.104860748    0.564365549
  954 SOLV  HW2     2868    1.492945052    1.091308980    0.689118594
  955 SOLV  OW      2869    2.311699748    1.482927652    2.587496739
  955 SOLV  HW1     2870    2.261408972    1.558731175    2.629041926
  955 SOLV  HW2     2871    2.250305214    1.404932645    2.575298993
  956 SOLV  OW      2872    2.520500250    3.041448778    2.993031378
  956 SOLV  HW1     2873    2.522410909    3.104650295    3.070512036
  956 SOLV  HW2     2874    2.543745509    3.090793047    2.909209849
  957 SOLV  OW      2875    0.924461928    2.071025815    2.450580048
  957 SOLV  HW1     2876    0.935620486    2.164185273    2.485190267
  957 SOLV  HW2     2877    0.869380346    2.072862295    2.367131208
  958 SOLV  OW      2878    0.062134008    0.573892750    2.399674512
  958 SOLV  HW1     2879   -0.028724866    0.540155039    2.424331683
  958 SOLV  HW2     2880    0.129854327    0.536636629    2.463136895
  959 SOLV  OW      2881    0.862667537    2.531136158    3.058816347
  959 SOLV  HW1     2882    0.809439847    2.572261617    3.132820306
  959 SOLV  HW2     2883    0.944060493    2.586605747    3.041512520
  960 SOLV  OW      2884    2.899017897    1.756297836    1.964845073
  960 SOLV  HW1     2885    2.967496202    1.687896954    1.989979049
  960 SOLV  HW2     2886    2.837085424    1.771302960    2.041908993
  961 SOLV  OW      2887    1.662350247    2.474390052    1.019299070
  961 SOLV  HW1     2888    1.727131132    2.441301830    0.950671626
  961 SOLV  HW2     2889    1.602450387    2.399419664    1.047450652
  962 SOLV  OW      2890    2.588934453    2.845669780    0.017934108
  962 SOLV  HW1     2891    2.547284893    2.754754011    0.018738829
  962 SOLV  HW2     2892    2.555510535    2.896928565   -0.061163104
  963 SOLV  OW      2893    0.569152976    0.630972467    2.907656043
  963 SOLV  HW1     2894    0.629135101    0.604622709    2.983216005
  963 SOLV  HW2     2895    0.578971823    0.565303354    2.832872338
  964 SOLV  OW      2896    0.608864560    2.491313688    1.565289465
  964 SOLV  HW1     2897    0.645343097    2.553890717    1.496335950
  964 SOLV  HW2     2898    0.599439134    2.399957633    1.525713079
  965 SOLV  OW      2899    1.923830882    1.666331292    0.118849644
  965 SOLV  HW1     2900    1.942593519    1.568899993    0.131367770
  965 SOLV  HW2     2901    1.985593410    1.719824807    0.176515240
  966 SOLV  OW      2902    0.826659690    1.198246973    0.108266860
  966 SOLV  HW1     2903    0.799432542    1.294326012    0.102910308
  966 SOLV  HW2     2904    0.921161716    1.192143703    0.140411881
  967 SOLV  OW      2905    2.520878113    1.280524704    1.773008977
  967 SOLV  HW1     2906    2.577618518    1.201556229    1.796335763
  967 SOLV  HW2     2907    2.542384277    1.310720056    1.680125476
  968 SOLV  OW      2908    0.059019084    1.034995630    1.985202037
  968 SOLV  HW1     2909   -0.027773129    1.027096750    1.936153359
  968 SOLV  HW2     2910    0.134087807    1.040703497    1.919376064
  969 SOLV  OW      2911    0.396249913    3.015113749    2.246782591
  969 SOLV  HW1     2912    0.396857844    3.107473751    2.285108734
  969 SOLV  HW2     2913    0.347692963    2.953591625    2.308902473
  970 SOLV  OW      2914    0.352546812    1.240873778    1.361775545
  970 SOLV  HW1     2915    0.355542077    1.153937251    1.411117833
  970 SOLV  HW2     2916    0.407228952    1.308836789    1.410688215
  971 SOLV  OW      2917    1.086952845    1.466119595    1.403300342
  971 SOLV  HW1     2918    1.139477054    1.521631545    1.467803746
  971 SOLV  HW2     2919    1.053128729    1.384224485    1.449669505
  972 SOLV  OW      2920    0.330628066    0.895445966    2.325390581
  972 SOLV  HW1     2921    0.420400519    0.865407424    2.293139212
  972 SOLV  HW2     2922    0.260322609    0.865495375    2.260880274
  973 SOLV  OW      2923    0.225242516    2.828756827    1.043717387
  973 SOLV  HW1     2924    0.194855194    2.794540032    1.132639531
  973 SOLV  HW2     2925    0.145662171    2.845628569    0.985549110
  974 SOLV  OW      2926    1.989282321    2.704668593    2.398818288
  974 SOLV  HW1     2927    2.060669395    2.770409772    2.422967551
  974 SOLV  HW2     2928    2.029001760    2.613090515    2.392745105
  975 SOLV  OW      2929    2.175468922    2.663811366    2.671963563
  975 SOLV  HW1     2930    2.180306167    2.613178464    2.585859376
  975 SOLV  HW2     2931    2.251004447    2.729196604    2.676452580
  976 SOLV  OW      2932    3.058157672    2.356346690    2.594402880
  976 SOLV  HW1     2933    3.082657708    2.384682005    2.687120363
  976 SOLV  HW2     2934    3.125385724    2.290339983    2.560889653
  977 SOLV  OW      2935    1.676825318    1.662156059    1.885644925
  977 SOLV  HW1     2936    1.766791123    1.667434036    1.842292899
  977 SOLV  HW2     2937    1.625564536    1.745818485    1.866303590
  978 SOLV  OW      2938    1.737000071    1.305403854    2.583609815
  978 SOLV  HW1     2939    1.651010763    1.329106500    2.628833534
  978 SOLV  HW2     2940    1.793086361    1.250339616    2.645443358
  979 SOLV  OW      2941    3.076653182    1.853821462    2.852852117
  979 SOLV  HW1     2942    3.059488208    1.858588000    2.754443719
  979 SOLV  HW2     2943    3.095321738    1.759075864    2.878857854
  980 SOLV  OW      2944    3.042064529    2.009029775    2.356279001
  980 SOLV  HW1     2945    2.977899184    2.021864914    2.280651081
  980 SOLV  HW2     2946    3.106124911    2.085777854    2.359002107
  981 SOLV  OW      2947    3.056853193    1.873901861    1.754949563
  981 SOLV  HW1     2948    2.998010935    1.898698711    1.677992593
  981 SOLV  HW2     2949    3.000774596    1.837890450    1.829501572
  982 SOLV  OW      2950    0.735853865    1.056083872    2.438224036
  982 SOLV  HW1     2951    0.762825888    0.960789278    2.424333045
  982 SOLV  HW2     2952    0.696158129    1.066512805    2.529421246
  983 SOLV  OW      2953    1.124786138    1.205291406    3.099204330
  983 SOLV  HW1     2954    1.153936197    1.111147339    3.082267988
  983 SOLV  HW2     2955    1.167751234    1.238893926    3.183016643
  984 SOLV  OW      2956    2.889615678    2.635376039    1.726974611
  984 SOLV  HW1     2957    2.974301344    2.591985910    1.757743345
  984 SOLV  HW2     2958    2.883924432    2.727813258    1.764709654
  985 SOLV  OW      2959    1.868639358    2.295654247    2.241723500
  985 SOLV  HW1     2960    1.827762020    2.303661702    2.150805252
  985 SOLV  HW2     2961    1.837419930    2.371399241    2.299075056
  986 SOLV  OW      2962    2.375638292    0.682126662    0.830120824
  986 SOLV  HW1     2963    2.331468748    0.699517581    0.918142962
  986 SOLV  HW2     2964    2.334434665    0.601579247    0.787510385
  987 SOLV  OW      2965    2.693720039    1.152960325    0.346904341
  987 SOLV  HW1     2966    2.788752401    1.123220754    0.337653043
  987 SOLV  HW2     2967    2.685877281    1.248640919    0.318889358
  988 SOLV  OW      2968    2.761036191    0.459384396    1.513877932
  988 SOLV  HW1     2969    2.699893499    0.488255134    1.440204820
  988 SOLV  HW2     2970    2.727852327    0.495803257    1.600895921
  989 SOLV  OW      2971    0.844950489    2.385650226    2.268187510
  989 SOLV  HW1     2972    0.879875854    2.478595819    2.280120108
  989 SOLV  HW2     2973    0.860307706    2.356140827    2.173877713
  990 SOLV  OW      2974    0.973263113    0.808026047    2.504954080
  990 SOLV  HW1     2975    0.984188607    0.878061075    2.575500670
  990 SOLV  HW2     2976    0.949458351    0.851606098    2.418149066
  991 SOLV  OW      2977    2.778811704    2.851808020    1.145455060
  991 SOLV  HW1     2978    2.867799797    2.852065083    1.191089732
  991 SOLV  HW2     2979    2.740063793    2.943981099    1.147494508
  992 SOLV  OW      2980    3.039727045    2.318937741    1.600704996
  992 SOLV  HW1     2981    3.004980483    2.298072980    1.692121688
  992 SOLV  HW2     2982    3.098680429    2.399590823    1.605088107
  993 SOLV  OW      2983    2.941284628    2.389554459    2.358195277
  993 SOLV  HW1     2984    2.931039461    2.489026973    2.359514238
  993 SOLV  HW2     2985    2.978892012    2.358778859    2.445602253
  994 SOLV  OW      2986    2.293453142    1.960308001    2.703071961
  994 SOLV  HW1     2987    2.231373799    2.020589415    2.753207833
  994 SOLV  HW2     2988    2.355395252    2.015375825    2.647108438
  995 SOLV  OW      2989    0.077935308    1.231856042    1.441680044
  995 SOLV  HW1     2990    0.166019310    1.277582632    1.453987231
  995 SOLV  HW2     2991    0.092135705    1.143832057    1.396388788
  996 SOLV  OW      2992    1.468100745    0.560197296    1.000297525
  996 SOLV  HW1     2993    1.548325794    0.616050872    1.021407782
  996 SOLV  HW2     2994    1.460940319    0.548265631    0.901264019
  997 SOLV  OW      2995    0.025193414    0.906427651    0.416581951
  997 SOLV  HW1     2996    0.044298759    0.892248220    0.513716421
  997 SOLV  HW2     2997    0.071901308    0.836201371    0.362844177
  998 SOLV  OW      2998    0.740217069    0.562518658    3.085681027
  998 SOLV  HW1     2999    0.816579238    0.622179224    3.110394069
  998 SOLV  HW2     3000    0.682511865    0.547296525    3.165928788
END
LATTICESHIFTS
        -1         0         0
        -1         0         0
        -1         0         0
        -1         0        -1
        -1         0        -1
        -1         0        -1
         0         0         0
         0         0         0
         0         0         0
         0         0         0
         0         0         0
         0         0         0
         0         0         0
         0         0         0
         0         0         0
         0        -1         0
         0        -1         0
         0        -1         0
         0         0        -1
         0         0        -1
         0         0        -1
         0         0         0
         0         0         0
         0         0         0
         0         0         0
         0         0         0
         0         0         0
         0         0         0
         0         0         0
         0         0         0
        -1         0         0
        -1         0         0
        -1         0         0
         0         0         0
         0         0         0
         0         0         0
         0         0         0
         0         0         0
         0         0         0
         0         0         0
         0         0         0
         0         0         0
         0         0         0
         0         0         0
         0         0         0
         0         0         0
         0         0         0
         0         0         0
         0         0         0
         0         0         0
         0         0         0
         0         0         0
         0         0         0
         0         0         0
         0         0         0
         0         0         0
         0         0         0
         0         0         0
         0         0         0
         0         0         0
         0         0         0
         0         0         0
         0         0         0
         0         0         0
         0         0         0
         0         0         0
         0         0         0
         0         0         0
         0         0         0
         0         0         0
         0         0         0
         0         0         0
         0         0         0
         0         0         0
         0         0         0
         0        -1        -1
         0        -1        -1
         0        -1        -1
        -1         0         0
        -1         0         0
        -1         0         0
         0         0         1
         0         0         1
         0         0         1
         0         0         0
         0         0         0
         0         0         0
         1         0         0
         1         0         0
         1         0         0
         0         0         0
         0         0         0
         0         0         0
         0         0         0
         0         0         0
         0         0         0
         0         0         0
         0         0         0
         0         0         0
         0         0         0
         0         0         0
         0         0         0
         0        -1         0
         0        -1         0
         0        -1         0
         0         0         0
         0         0         0
         0         0         0
         0         0         0
         0         0         0
         0         0         0
         0         0         0
         0         0         0
         0         0         0
         0         0         0
         0         0         0
         0         0         0
         0         0         1
         0         0         1
         0         0         1
         0         0         0
         0         0         0
         0         0         0
         0         0         0
         0         0         0
         0         0         0
         0         0         1
         0         0         1
         0         0         1
         0         0         0
         0         0         0
         0         0         0
         0         0         0
         0         0         0
         0         0         0
         0         0         0
         0         0         0
         0         0         0
         0         0         0
         0         0         0
         0         0         0
         0         0         0
         0         0         0
         0         0         0
         0         0         0
         0         0         0
         0         0         0
         0         1         0
         0         1         0
         0         1         0
         0         0         0
         0         0         0
         0         0         0
        -1         0         1
        -1         0         1
        -1         0         1
         0        -1         0
         0        -1         0
         0        -1         0
         0         0        -1
         0         0        -1
         0         0        -1
         0         0         0
         0         0         0
         0         0         0
         0         0        -1
         0         0        -1
         0         0        -1
         0         0         0
         0         0         0
         0         0         0
         1         1         0
         1         1         0
         1         1         0
         0         0         0
         0         0         0
         0         0         0
         0         0         0
         0         0         0
         0         0         0
         0         1         1
         0         1         1
         0         1         1
        -1         0        -1
        -1         0        -1
        -1         0        -1
         0         1         0
         0         1         0
         0         1         0
         0         0         0
         0         0         0
         0         0         0
         1         0         0
         1         0         0
         1         0         0
         0         0         0
         0         0         0
         0         0         0
         0         0         0
         0         0         0
         0         0         0
         0         0         0
         0         0         0
         0         0         0
         0         0         0
         0         0         0
         0         0         0
         0        -1         1
         0        -1         1
         0        -1         1
         0         0         0
         0         0         0
         0         0         0
         0         0         0
         0         0         0
         0         0         0
        -1         0         0
        -1         0         0
        -1         0         0
         0         0         0
         0         0         0
         0         0         0
         0         0        -1
         0         0        -1
         0         0        -1
        -1         0         0
        -1         0         0
        -1         0         0
         0         1         0
         0         1         0
         0         1         0
         0         0         0
         0         0         0
         0         0         0
         0         0         0
         0         0         0
         0         0         0
         0         1         0
         0         1         0
         0         1         0
         0         0         0
         0         0         0
         0         0         0
         0         0         0
         0         0         0
         0         0         0
        -1         0         0
        -1         0         0
        -1         0         0
         0         0         0
         0         0         0
         0         0         0
         0         0         0
         0         0         0
         0         0         0
         1         0         0
         1         0         0
         1         0         0
         0         0         0
         0         0         0
         0         0         0
         0         0         0
         0         0         0
         0         0         0
         0         0         0
         0         0         0
         0         0         0
         1         0         0
         1         0         0
         1         0         0
         0         0         0
         0         0         0
         0         0         0
        -1         0         0
        -1         0         0
        -1         0         0
         0         0        -1
         0         0        -1
         0         0        -1
        -1         0         0
        -1         0         0
        -1         0         0
         0         0         0
         0         0         0
         0         0         0
         0         0         0
         0         0         0
         0         0         0
         0         0         0
         0         0         0
         0         0         0
         1         0         0
         1         0         0
         1         0         0
         0         0         0
         0         0         0
         0         0         0
         0         0         1
         0         0         1
         0         0         1
         0         0         0
         0         0         0
         0         0         0
         0         0         0
         0         0         0
         0         0         0
         0         0         0
         0         0         0
         0         0         0
         0         0         0
         0         0         0
         0         0         0
         0         0         0
         0         0         0
         0         0         0
         0         0         0
         0         0         0
         0         0         0
         0         0         0
         0         0         0
         0         0         0
         0         0         0
         0         0         0
         0         0         0
         0         0         0
         0         0         0
         0         0         0
         0         0         1
         0         0         1
         0         0         1
         0        -1         0
         0        -1         0
         0        -1         0
         0         0         0
         0         0         0
         0         0         0
         0        -1         0
         0        -1         0
         0        -1         0
         0         0         0
         0         0         0
         0         0         0
         0         0         0
         0         0         0
         0         0         0
         0         0         0
         0         0         0
         0         0         0
         0         0         0
         0         0         0
         0         0         0
         0         0         0
         0         0         0
         0         0         0
         0         0         0
         0         0         0
         0         0         0
         0         0         0
         0         0         0
         0         0         0
         0         0         0
         0         0         0
         0         0         0
         0         0         0
         0         0         0
         0         0         0
         0         0         0
         0         0         0
         0         0         0
         0         0         0
         0         0         0
         0         0         0
         0         0         0
         0         0         0
         0         0         0
         0        -1         0
         0        -1         0
         0        -1         0
         0         0         0
         0         0         0
         0         0         0
        -1         0         0
        -1         0         0
        -1         0         0
         0         0        -1
         0         0        -1
         0         0        -1
         0         0         0
         0         0         0
         0         0         0
         0        -1         0
         0        -1         0
         0        -1         0
         0         0         0
         0         0         0
         0         0         0
         0         0         0
         0         0         0
         0         0         0
         0         0         0
         0         0         0
         0         0         0
         0         0         0
         0         0         0
         0         0         0
         0         0         0
         0         0         0
         0         0         0
        -1         0         0
        -1         0         0
        -1         0         0
         0         0         0
         0         0         0
         0         0         0
         0         0         0
         0         0         0
         0         0         0
         0         0         0
         0         0         0
         0         0         0
         0         0         0
         0         0         0
         0         0         0
         0        -1         0
         0        -1         0
         0        -1         0
         0         0         0
         0         0         0
         0         0         0
         0         0         0
         0         0         0
         0         0         0
         0         1         0
         0         1         0
         0         1         0
         0         0         0
         0         0         0
         0         0         0
         0         0         0
         0         0         0
         0         0         0
         0         0        -1
         0         0        -1
         0         0        -1
         0         0         0
         0         0         0
         0         0         0
         0         0         0
         0         0         0
         0         0         0
         0         0         0
         0         0         0
         0         0         0
         0         0         0
         0         0         0
         0         0         0
         0         0         0
         0         0         0
         0         0         0
         0         0         0
         0         0         0
         0         0         0
         0         0         0
         0         0         0
         0         0         0
         0         0         0
         0         0         0
         0         0         0
         0         0         0
         0         0         0
         0         0         0
         0         0         0
         0         0         0
         0         0         0
         0         0         0
         0         0         0
         0         0         0
         0         0         0
         0         0         0
         0         0         0
         0         0         0
         0         0         0
         0         0         0
        -1         0         0
        -1         0         0
        -1         0         0
         0         0         0
         0         0         0
         0         0         0
         0         1         0
         0         1         0
         0         1         0
         0         0         0
         0         0         0
         0         0         0
         0         0         0
         0         0         0
         0         0         0
         0         0         0
         0         0         0
         0         0         0
         0         0         0
         0         0         0
         0         0         0
         0         0         0
         0         0         0
         0         0         0
         0         0         0
         0         0         0
         0         0         0
         0         1         0
         0         1         0
         0         1         0
         1         0         0
         1         0         0
         1         0         0
         0         0         0
         0         0         0
         0         0         0
         0         0         1
         0         0         1
         0         0         1
         0         0         0
         0         0         0
         0         0         0
         0         0         0
         0         0         0
         0         0         0
         0         0         0
         0         0         0
         0         0         0
         0         0         0
         0         0         0
         0         0         0
         0         0         0
         0         0         0
         0         0         0
         0         0         0
         0         0         0
         0         0         0
         0         0         1
         0         0         1
         0         0         1
         0         0         0
         0         0         0
         0         0         0
         1         0         1
         1         0         1
         1         0         1
         0         0         0
         0         0         0
         0         0         0
         0         0         0
         0         0         0
         0         0         0
         0         0         0
         0         0         0
         0         0         0
         0         0         1
         0         0         1
         0         0         1
         0         0         0
         0         0         0
         0         0         0
         0         0         0
         0         0         0
         0         0         0
         0         0         0
         0         0         0
         0         0         0
         0         0         0
         0         0         0
         0         0         0
         0         1         0
         0         1         0
         0         1         0
         1         0        -1
         1         0        -1
         1         0        -1
         0         0         0
         0         0         0
         0         0         0
         0         0         0
         0         0         0
         0         0         0
         0         0         0
         0         0         0
         0         0         0
         0         0         0
         0         0         0
         0         0         0
         0         0         0
         0         0         0
         0         0         0
         0         0         0
         0         0         0
         0         0         0
         0         0         0
         0         0         0
         0         0         0
         0         0         0
         0         0         0
         0         0         0
         0         0         0
         0         0         0
         0         0         0
         0         0         0
         0         0         0
         0         0         0
         0         0         0
         0         0         0
         0         0         0
         0         0         0
         0         0         0
         0         0         0
         0         0         0
         0         0         0
         0         0         0
         0         1         0
         0         1         0
         0         1         0
         0         0         0
         0         0         0
         0         0         0
         0         0         0
         0         0         0
         0         0         0
         0         0         0
         0         0         0
         0         0         0
         0         0         0
         0         0         0
         0         0         0
         0         0         0
         0         0         0
         0         0         0
         0        -1         0
         0        -1         0
         0        -1         0
         0        -1         0
         0        -1         0
         0        -1         0
         0         0         0
         0         0         0
         0         0         0
         0         0         0
         0         0         0
         0         0         0
         0         0         0
         0         0         0
         0         0         0
         0         0         0
         0         0         0
         0         0         0
         0         0         0
         0         0         0
         0         0         0
         0         0         0
         0         0         0
         0         0         0
         0         0         0
         0         0         0
         0         0         0
         0         0         0
         0         0         0
         0         0         0
         0         1         0
         0         1         0
         0         1         0
         0         0         0
         0         0         0
         0         0         0
         0         0         0
         0         0         0
         0         0         0
        -1         0         0
        -1         0         0
        -1         0         0
         1         0        -1
         1         0        -1
         1         0        -1
         0         0        -1
         0         0        -1
         0         0        -1
         1         0        -1
         1         0        -1
         1         0        -1
         0         0         0
         0         0         0
         0         0         0
         0         0         0
         0         0         0
         0         0         0
         0         0         0
         0         0         0
         0         0         0
         0         0         0
         0         0         0
         0         0         0
         0         0         0
         0         0         0
         0         0         0
         0         0         0
         0         0         0
         0         0         0
         0         0        -1
         0         0        -1
         0         0        -1
         0         0         0
         0         0         0
         0         0         0
         0         1         1
         0         1         1
         0         1         1
         0         0         0
         0         0         0
         0         0         0
         0         0         0
         0         0         0
         0         0         0
         0         0         1
         0         0         1
         0         0         1
         0         0         0
         0         0         0
         0         0         0
         0         0         0
         0         0         0
         0         0         0
         0         0         0
         0         0         0
         0         0         0
         0         0         0
         0         0         0
         0         0         0
         0         0         0
         0         0         0
         0         0         0
        -1         0         0
        -1         0         0
        -1         0         0
         0         0         1
         0         0         1
         0         0         1
         0         0         0
         0         0         0
         0         0         0
         0         0         0
         0         0         0
         0         0         0
        -1         0         0
        -1         0         0
        -1         0         0
         0         0        -1
         0         0        -1
         0         0        -1
         0         0         0
         0         0         0
         0         0         0
         0         0         0
         0         0         0
         0         0         0
         0         0         1
         0         0         1
         0         0         1
         0        -1         0
         0        -1         0
         0        -1         0
         0         0         0
         0         0         0
         0         0         0
         0         0         0
         0         0         0
         0         0         0
         0         1         0
         0         1         0
         0         1         0
         0         0         0
         0         0         0
         0         0         0
        -1         0         0
        -1         0         0
        -1         0         0
         0         0         0
         0         0         0
         0         0         0
         0         0         0
         0         0         0
         0         0         0
         1         1         0
         1         1         0
         1         1         0
         1         0         0
         1         0         0
         1         0         0
         0         0         0
         0         0         0
         0         0         0
         0         1         0
         0         1         0
         0         1         0
         0         0         0
         0         0         0
         0         0         0
         0         0         0
         0         0         0
         0         0         0
         0         0         0
         0         0         0
         0         0         0
         0         0         0
         0         0         0
         0         0         0
         0         1         0
         0         1         0
         0         1         0
         0         0         0
         0         0         0
         0         0         0
         0         0         0
         0         0         0
         0         0         0
         0         0         0
         0         0         0
         0         0         0
         0         0         0
         0         0         0
         0         0         0
         0         0         0
         0         0         0
         0         0         0
         0         0         0
         0         0         0
         0         0         0
         0         0         0
         0         0         0
         0         0         0
         0         0         0
         0         0         0
         0         0         0
         0         0         0
         0         0         0
         0         0         0
         1         0         0
         1         0         0
         1         0         0
         0         0         0
         0         0         0
         0         0         0
         0         0         0
         0         0         0
         0         0         0
         0         0         0
         0         0         0
         0         0         0
         0         0         0
         0         0         0
         0         0         0
         0         0         0
         0         0         0
         0         0         0
         0         0        -1
         0         0        -1
         0         0        -1
         0         0         0
         0         0         0
         0         0         0
         0         0         0
         0         0         0
         0         0         0
         0         0         0
         0         0         0
         0         0         0
         0         0         0
         0         0         0
         0         0         0
        -1         0         0
        -1         0         0
        -1         0         0
         0         0         0
         0         0         0
         0         0         0
         1         0         0
         1         0         0
         1         0         0
         0         0         1
         0         0         1
         0         0         1
         0         0        -1
         0         0        -1
         0         0        -1
         0         0         0
         0         0         0
         0         0         0
         0         0         0
         0         0         0
         0         0         0
         0         0         0
         0         0         0
         0         0         0
         0         0         0
         0         0         0
         0         0         0
         1         0         1
         1         0         1
         1         0         1
         0         0         1
         0         0         1
         0         0         1
         0         0         0
         0         0         0
         0         0         0
         0         0         0
         0         0         0
         0         0         0
        -1         0         0
        -1         0         0
        -1         0         0
         0         0         0
         0         0         0
         0         0         0
         1         0         0
         1         0         0
         1         0         0
         0         0         1
         0         0         1
         0         0         1
         0         0         0
         0         0         0
         0         0         0
         0         0         0
         0         0         0
         0         0         0
         0         0        -1
         0         0        -1
         0         0        -1
         0         0         0
         0         0         0
         0         0         0
         0         1         0
         0         1         0
         0         1         0
        -1         0         0
        -1         0         0
        -1         0         0
         0         0         0
         0         0         0
         0         0         0
         0         0         0
         0         0         0
         0         0         0
         0         0         0
         0         0         0
         0         0         0
         1         0         0
         1         0         0
         1         0         0
         0         0         0
         0         0         0
         0         0         0
         0         0         0
         0         0         0
         0         0         0
         0         1         0
         0         1         0
         0         1         0
         0         0         0
         0         0         0
         0         0         0
        -1         0         0
        -1         0         0
        -1         0         0
        -1         0         0
        -1         0         0
        -1         0         0
         0         0         0
         0         0         0
         0         0         0
         0         0         0
         0         0         0
         0         0         0
         0         0         0
         0         0         0
         0         0         0
        -1         0         1
        -1         0         1
        -1         0         1
         0         0         0
         0         0         0
         0         0         0
         0         0         0
         0         0         0
         0         0         0
        -1         0         0
        -1         0         0
        -1         0         0
         0         0         0
         0         0         0
         0         0         0
        -1         0         0
        -1         0         0
        -1         0         0
         0         0         0
         0         0         0
         0         0         0
         0         0         0
         0         0         0
         0         0         0
         0         0         0
         0         0         0
         0         0         0
         0         0         0
         0         0         0
         0         0         0
         0         0         0
         0         0         0
         0         0         0
         0         0         0
         0         0         0
         0         0         0
         0         0         0
         0         0         0
         0         0         0
        -1         0         0
        -1         0         0
        -1         0         0
         0         0         0
         0         0         0
         0         0         0
         0         0         0
         0         0         0
         0         0         0
         1        -1         0
         1        -1         0
         1        -1         0
         0         0         0
         0         0         0
         0         0         0
         0         0         0
         0         0         0
         0         0         0
        -1         0         0
        -1         0         0
        -1         0         0
         0         0         0
         0         0         0
         0         0         0
         0         0        -1
         0         0        -1
         0         0        -1
         0         0         0
         0         0         0
         0         0         0
         1         1         0
         1         1         0
         1         1         0
        -1         0         0
        -1         0         0
        -1         0         0
         0         0         0
         0         0         0
         0         0         0
         0         0         0
         0         0         0
         0         0         0
         0         0         0
         0         0         0
         0         0         0
         0         0         0
         0         0         0
         0         0         0
         0         0        -1
         0         0        -1
         0         0        -1
         0         0         0
         0         0         0
         0         0         0
         0        -1         0
         0        -1         0
         0        -1         0
         0         0         0
         0         0         0
         0         0         0
         0        -1         0
         0        -1         0
         0        -1         0
         0         0         0
         0         0         0
         0         0         0
         0         0         0
         0         0         0
         0         0         0
         0         0         0
         0         0         0
         0         0         0
         1         0         0
         1         0         0
         1         0         0
         0        -1         0
         0        -1         0
         0        -1         0
         0         0         0
         0         0         0
         0         0         0
         0         0         0
         0         0         0
         0         0         0
         0         0         0
         0         0         0
         0         0         0
         0         0         0
         0         0         0
         0         0         0
         0         0         0
         0         0         0
         0         0         0
         0         0         0
         0         0         0
         0         0         0
         0         0         0
         0         0         0
         0         0         0
         0         0         0
         0         0         0
         0         0         0
         0         0         0
         0         0         0
         0         0         0
         0         0         0
         0         0         0
         0         0         0
         0         0         0
         0         0         0
         0         0         0
         0         0         0
         0         0         0
         0         0         0
         0         0         0
         0         0         0
         0         0         0
         0         0         0
         0         0         0
         0         0         0
         0         0         0
         0         0         0
         0         0         0
         0         0         0
         0         0         0
         0         0         0
         0         0         0
         0         0         0
         0         0         0
         0         0         1
         0         0         1
         0         0         1
         0         0         0
         0         0         0
         0         0         0
         0        -1         0
         0        -1         0
         0        -1         0
         0         0         0
         0         0         0
         0         0         0
         0         0         0
         0         0         0
         0         0         0
         0         0         0
         0         0         0
         0         0         0
         0         0         1
         0         0         1
         0         0         1
         0         0         0
         0         0         0
         0         0         0
         0         0         0
         0         0         0
         0         0         0
         0         0         0
         0         0         0
         0         0         0
         1         0         0
         1         0         0
         1         0         0
         0         0         0
         0         0         0
         0         0         0
         0         0         1
         0         0         1
         0         0         1
         0         1         0
         0         1         0
         0         1         0
         0         0         0
         0         0         0
         0         0         0
         0         0         0
         0         0         0
         0         0         0
         0         0         0
         0         0         0
         0         0         0
         0         0         0
         0         0         0
         0         0         0
         0         0         0
         0         0         0
         0         0         0
         0         1         0
         0         1         0
         0         1         0
         1         0         0
         1         0         0
         1         0         0
         0         0         0
         0         0         0
         0         0         0
         0         0         0
         0         0         0
         0         0         0
         0         0         0
         0         0         0
         0         0         0
        -1         0         0
        -1         0         0
        -1         0         0
         0         0         0
         0         0         0
         0         0         0
         0         0         0
         0         0         0
         0         0         0
         0         0        -1
         0         0        -1
         0         0        -1
         0         0         0
         0         0         0
         0         0         0
         0        -1         1
         0        -1         1
         0        -1         1
         0         0         1
         0         0         1
         0         0         1
        -1         0         1
        -1         0         1
        -1         0         1
         0         0         0
         0         0         0
         0         0         0
         0         1         0
         0         1         0
         0         1         0
         0         0         0
         0         0         0
         0         0         0
         0         0         0
         0         0         0
         0         0         0
         0         0         0
         0         0         0
         0         0         0
         0         0         0
         0         0         0
         0         0         0
         0         1         0
         0         1         0
         0         1         0
         0         0         0
         0         0         0
         0         0         0
         0         0         1
         0         0         1
         0         0         1
         1         0         0
         1         0         0
         1         0         0
         0         0         0
         0         0         0
         0         0         0
         0         0         0
         0         0         0
         0         0         0
         0        -1         0
         0        -1         0
         0        -1         0
         0         0         0
         0         0         0
         0         0         0
         0         0         0
         0         0         0
         0         0         0
         0         0         0
         0         0         0
         0         0         0
         0         0         0
         0         0         0
         0         0         0
         0         0         0
         0         0         0
         0         0         0
         0         0         1
         0         0         1
         0         0         1
         0         1         0
         0         1         0
         0         1         0
         0         0         0
         0         0         0
         0         0         0
         1         0         0
         1         0         0
         1         0         0
         0         0         0
         0         0         0
         0         0         0
         1         0         0
         1         0         0
         1         0         0
         0         0         0
         0         0         0
         0         0         0
         0         0        -1
         0         0        -1
         0         0        -1
         0        -1         0
         0        -1         0
         0        -1         0
         0         0        -1
         0         0        -1
         0         0        -1
         0         0         0
         0         0         0
         0         0         0
         0         0         0
         0         0         0
         0         0         0
         0         0         0
         0         0         0
         0         0         0
        -1         0         0
        -1         0         0
        -1         0         0
         0         0         0
         0         0         0
         0         0         0
         0         0         0
         0         0         0
         0         0         0
         0         0         0
         0         0         0
         0         0         0
         0         0         0
         0         0         0
         0         0         0
         0         0         0
         0         0         0
         0         0         0
         0         0         0
         0         0         0
         0         0         0
         1         0         0
         1         0         0
         1         0         0
         0         1         0
         0         1         0
         0         1         0
         0         0         0
         0         0         0
         0         0         0
         0         0        -1
         0         0        -1
         0         0        -1
         0        -1         0
         0        -1         0
         0        -1         0
         0         0         0
         0         0         0
         0         0         0
         0         0        -1
         0         0        -1
         0         0        -1
         0         0         0
         0         0         0
         0         0         0
         0         0         0
         0         0         0
         0         0         0
         0         0         0
         0         0         0
         0         0         0
         0         0         0
         0         0         0
         0         0         0
        -1         0         0
        -1         0         0
        -1         0         0
         0         0         0
         0         0         0
         0         0         0
        -1         0         0
        -1         0         0
        -1         0         0
        -1         0         0
        -1         0         0
        -1         0         0
         0         0         0
         0         0         0
         0         0         0
         0         0         0
         0         0         0
         0         0         0
         0         0         0
         0         0         0
         0         0         0
         0         0         0
         0         0         0
         0         0         0
         0         0         0
         0         0         0
         0         0         0
         0         0         0
         0         0         0
         0         0         0
         0         0         0
         0         0         0
         0         0         0
         0         0         0
         0         0         0
         0         0         0
         0         0         0
         0         0         0
         0         0         0
         0         0         0
         0         0         0
         0         0         0
         0         0         0
         0         0         0
         0         0         0
         0         0         0
         0         0         0
         0         0         0
         0         0         0
         0         0         0
         0         0         0
         0         0         1
         0         0         1
         0         0         1
         0         0        -1
         0         0        -1
         0         0        -1
         0         0         0
         0         0         0
         0         0         0
         0         0         0
         0         0         0
         0         0         0
         0         0         0
         0         0         0
         0         0         0
         0         0         0
         0         0         0
         0         0         0
        -1         0         0
        -1         0         0
        -1         0         0
         0        -1         0
         0        -1         0
         0        -1         0
         1         0         0
         1         0         0
         1         0         0
         0         0         1
         0         0         1
         0         0         1
         1         1         0
         1         1         0
         1         1         0
         0         0         0
         0         0         0
         0         0         0
         0        -1         0
         0        -1         0
         0        -1         0
         0         0         0
         0         0         0
         0         0         0
         0         0         0
         0         0         0
         0         0         0
         0         0         0
         0         0         0
         0         0         0
         0         0         0
         0         0         0
         0         0         0
         0         1         0
         0         1         0
         0         1         0
         0         0         0
         0         0         0
         0         0         0
         0         0         0
         0         0         0
         0         0         0
         0         0         0
         0         0         0
         0         0         0
         0         0         0
         0         0         0
         0         0         0
         0         0         0
         0         0         0
         0         0         0
         0         0         0
         0         0         0
         0         0         0
         0         0         0
         0         0         0
         0         0         0
         0         0         0
         0         0         0
         0         0         0
         0         0         0
         0         0         0
         0         0         0
         0         0         0
         0         0         0
         0         0         0
         0         0         0
         0         0         0
         0         0         0
         0         1         0
         0         1         0
         0         1         0
         0         0         0
         0         0         0
         0         0         0
         0         0         0
         0         0         0
         0         0         0
         0         0         0
         0         0         0
         0         0         0
         0         0         0
         0         0         0
         0         0         0
         0         0         0
         0         0         0
         0         0         0
         0         0         0
         0         0         0
         0         0         0
         0        -1         0
         0        -1         0
         0        -1         0
         0        -1         0
         0        -1         0
         0        -1         0
         0        -1         0
         0        -1         0
         0        -1         0
         0         0         0
         0         0         0
         0         0         0
         0         0         0
         0         0         0
         0         0         0
         0         0         0
         0         0         0
         0         0         0
         0         0         0
         0         0         0
         0         0         0
         0         0         0
         0         0         0
         0         0         0
         0         0         0
         0         0         0
         0         0         0
         0         0         0
         0         0         0
         0         0         0
         0         0         0
         0         0         0
         0         0         0
         0         0         0
         0         0         0
         0         0         0
         0         0         0
         0         0         0
         0         0         0
         0         0         0
         0         0         0
         0         0         0
         0         0         0
         0         0         0
         0         0         0
         0         0         0
         0         0         0
         0         0         0
         0         1         1
         0         1         1
         0         1         1
         1         0         0
         1         0         0
         1         0         0
         1         0         0
         1         0         0
         1         0         0
         0         0         0
         0         0         0
         0         0         0
         0         0         0
         0         0         0
         0         0         0
         0         0         0
         0         0         0
         0         0         0
         0         1         0
         0         1         0
         0         1         0
         0         0         0
         0         0         0
         0         0         0
         0         0         0
         0         0         0
         0         0         0
         0         0         0
         0         0         0
         0         0         0
         0         0         0
         0         0         0
         0         0         0
         0         0         0
         0         0         0
         0         0         0
         0         0         0
         0         0         0
         0         0         0
         1         0         0
         1         0         0
         1         0         0
         0         0         0
         0         0         0
         0         0         0
         0         0         0
         0         0         0
         0         0         0
         0         0         0
         0         0         0
         0         0         0
         0         0         0
         0         0         0
         0         0         0
         0         0         1
         0         0         1
         0         0         1
         0         0         0
         0         0         0
         0         0         0
         0         0         0
         0         0         0
         0         0         0
         0         0        -1
         0         0        -1
         0         0        -1
         0        -1         0
         0        -1         0
         0        -1         0
         0         0         1
         0         0         1
         0         0         1
        -1         0         0
        -1         0         0
        -1         0         0
         0         0         0
         0         0         0
         0         0         0
         0         0         0
         0         0         0
         0         0         0
         0         0         0
         0         0         0
         0         0         0
         0         0         0
         0         0         0
         0         0         0
         0         0         0
         0         0         0
         0         0         0
         0        -1         0
         0        -1         0
         0        -1         0
         0         0         0
         0         0         0
         0         0         0
         0         0         0
         0         0         0
         0         0         0
         0         0         0
         0         0         0
         0         0         0
         0         1         1
         0         1         1
         0         1         1
         0         0         0
         0         0         0
         0         0         0
         0         0         0
         0         0         0
         0         0         0
         0         0         0
         0         0         0
         0         0         0
        -1         0        -1
        -1         0        -1
        -1         0        -1
         0         0         0
         0         0         0
         0         0         0
         0         0         0
         0         0         0
         0         0         0
         0         0         0
         0         0         0
         0         0         0
         0         0         0
         0         0         0
         0         0         0
         0         0         1
         0         0         1
         0         0         1
         1         0         0
         1         0         0
         1         0         0
         0         0         0
         0         0         0
         0         0         0
         0        -1         0
         0        -1         0
         0        -1         0
         0         0         0
         0         0         0
         0         0         0
         0         0         0
         0         0         0
         0         0         0
         0         0         0
         0         0         0
         0         0         0
        -1         0         0
        -1         0         0
        -1         0         0
         0         1         0
         0         1         0
         0         1         0
         0         0         0
         0         0         0
         0         0         0
         0         0         0
         0         0         0
         0         0         0
         0         0         0
         0         0         0
         0         0         0
         0         0         0
         0         0         0
         0         0         0
         0         0         0
         0         0         0
         0         0         0
         0        -1         0
         0        -1         0
         0        -1         0
         0         0         0
         0         0         0
         0         0         0
         0         0         0
         0         0         0
         0         0         0
         0         0         0
         0         0         0
         0         0         0
         0         0         0
         0         0         0
         0         0         0
         0         0         0
         0         0         0
         0         0         0
         0         0         0
         0         0         0
         0         0         0
         0         0         0
         0         0         0
         0         0         0
         0        -1         0
         0        -1         0
         0        -1         0
         0         0         0
         0         0         0
         0         0         0
         0         0         0
         0         0         0
         0         0         0
         0         0         0
         0         0         0
         0         0         0
         0         0         0
         0         0         0
         0         0         0
         0         0         0
         0         0         0
         0         0         0
         0         0         1
         0         0         1
         0         0         1
         0         0         0
         0         0         0
         0         0         0
         0         0         0
         0         0         0
         0         0         0
         1         0         0
         1         0         0
         1         0         0
         0         1         0
         0         1         0
         0         1         0
        -1         0         0
        -1         0         0
        -1         0         0
         0         0         0
         0         0         0
         0         0         0
        -1         0         0
        -1         0         0
        -1         0         0
         0         0         0
         0         0         0
         0         0         0
         0         1         0
         0         1         0
         0         1         0
         0         0         0
         0         0         0
         0         0         0
         1        -1         0
         1        -1         0
         1        -1         0
         0         0         0
         0         0         0
         0         0         0
         0         0         0
         0         0         0
         0         0         0
         0         0         0
         0         0         0
         0         0         0
         0         0         0
         0         0         0
         0         0         0
         0         0         1
         0         0         1
         0         0         1
         0         0         0
         0         0         0
         0         0         0
         0         0         0
         0         0         0
         0         0         0
         0         1         0
         0         1         0
         0         1         0
         0         1         0
         0         1         0
         0         1         0
         0         0         0
         0         0         0
         0         0         0
         0         0         0
         0         0         0
         0         0         0
         0         0         0
         0         0         0
         0         0         0
         0         0         1
         0         0         1
         0         0         1
         0         0         0
         0         0         0
         0         0         0
         0         0         0
         0         0         0
         0         0         0
         0         0         0
         0         0         0
         0         0         0
         0         0         0
         0         0         0
         0         0         0
        -1         0         0
        -1         0         0
        -1         0         0
         0         0         0
         0         0         0
         0         0         0
         0         1         0
         0         1         0
         0         1         0
         1         0         0
         1         0         0
         1         0         0
         0        -1         0
         0        -1         0
         0        -1         0
         0         0         0
         0         0         0
         0         0         0
         0        -1         0
         0        -1         0
         0        -1         0
         0         0         0
         0         0         0
         0         0         0
         0         1         0
         0         1         0
         0         1         0
         0         1         0
         0         1         0
         0         1         0
         0         0         0
         0         0         0
         0         0         0
         0         0         0
         0         0         0
         0         0         0
         0         0         0
         0         0         0
         0         0         0
         0         0         0
         0         0         0
         0         0         0
         0         0         0
         0         0         0
         0         0         0
         0         0         0
         0         0         0
         0         0         0
         0        -1         0
         0        -1         0
         0        -1         0
         0         0         0
         0         0         0
         0         0         0
         0        -1         0
         0        -1         0
         0        -1         0
         0         0         0
         0         0         0
         0         0         0
         0         0         0
         0         0         0
         0         0         0
         0         0         0
         0         0         0
         0         0         0
         0         0         0
         0         0         0
         0         0         0
         0         0         0
         0         0         0
         0         0         0
         0         0         0
         0         0         0
         0         0         0
         0         0         0
         0         0         0
         0         0         0
         0         0         0
         0         0         0
         0         0         0
         0         0         0
         0         0         0
         0         0         0
         0         0         0
         0         0         0
         0         0         0
         0         1         0
         0         1         0
         0         1         0
         0         0         0
         0         0         0
         0         0         0
         0         0         0
         0         0         0
         0         0         0
         0         0         0
         0         0         0
         0         0         0
         0         0         0
         0         0         0
         0         0         0
         0         0         0
         0         0         0
         0         0         0
         0         0         0
         0         0         0
         0         0         0
         0         0         0
         0         0         0
         0         0         0
         0         0         0
         0         0         0
         0         0         0
         0         0         0
         0         0         0
         0         0         0
         0         0         0
         0         0         0
         0         0         0
         1         0         0
         1         0         0
         1         0         0
         0         0         0
         0         0         0
         0         0         0
         0         0         0
         0         0         0
         0         0         0
         0         0         0
         0         0         0
         0         0         0
         0         0        -1
         0         0        -1
         0         0        -1
         0         0         0
         0         0         0
         0         0         0
         0         1         0
         0         1         0
         0         1         0
         0         0        -1
         0         0        -1
         0         0        -1
         0         0         0
         0         0         0
         0         0         0
         0         0         0
         0         0         0
         0         0         0
         0         0         0
         0         0         0
         0         0         0
         0         0         0
         0         0         0
         0         0         0
         0         0         0
         0         0         0
         0         0         0
         0         0         0
         0         0         0
         0         0         0
         0         0         0
         0         0         0
         0         0         0
         0         0         0
         0         0         0
         0         0         0
         0         0         0
         0         0         0
         0         0         0
         0         0         0
         0         0         0
         0         0         0
        -1         0         0
        -1         0         0
        -1         0         0
         0         0         0
         0         0         0
         0         0         0
         0         0         0
         0         0         0
         0         0         0
         0         0        -1
         0         0        -1
         0         0        -1
         0         0         0
         0         0         0
         0         0         0
         0         0         0
         0         0         0
         0         0         0
         0         0         0
         0         0         0
         0         0         0
         0         0         0
         0         0         0
         0         0         0
         0         0         0
         0         0         0
         0         0         0
         0         0         0
         0         0         0
         0         0         0
         0         0         0
         0         0         0
         0         0         0
         0        -1         0
         0        -1         0
         0        -1         0
         0         0         0
         0         0         0
         0         0         0
         0         0         0
         0         0         0
         0         0         0
         0         0         0
         0         0         0
         0         0         0
         0         0         0
         0         0         0
         0         0         0
         0        -1         0
         0        -1         0
         0        -1         0
         0         0         0
         0         0         0
         0         0         0
         0         0         0
         0         0         0
         0         0         0
         0         0         0
         0         0         0
         0         0         0
         0         0         0
         0         0         0
         0         0         0
         0         0         0
         0         0         0
         0         0         0
         0         0         0
         0         0         0
         0         0         0
         0         0         0
         0         0         0
         0         0         0
         0         0         0
         0         0         0
         0         0         0
         0         0         0
         0         0         0
         0         0         0
         0         0         0
         0         0         0
         0         0         0
        -1         0         0
        -1         0         0
        -1         0         0
         0         0         0
         0         0         0
         0         0         0
         0         0         0
         0         0         0
         0         0         0
         0         0         0
         0         0         0
         0         0         0
         0         0         0
         0         0         0
         0         0         0
         0         0         0
         0         0         0
         0         0         0
        -1         0         0
        -1         0         0
        -1         0         0
         0         0         0
         0         0         0
         0         0         0
         0         0         0
         0         0         0
         0         0         0
         0         0         0
         0         0         0
         0         0         0
         0         0         0
         0         0         0
         0         0         0
         0         0         0
         0         0         0
         0         0         0
         0         0        -1
         0         0        -1
         0         0        -1
         0         0        -1
         0         0        -1
         0         0        -1
         0         0         0
         0         0         0
         0         0         0
         0         0         0
         0         0         0
         0         0         0
         0        -1         0
         0        -1         0
         0        -1         0
         0         0        -1
         0         0        -1
         0         0        -1
         0         0         0
         0         0         0
         0         0         0
         0         0         0
         0         0         0
         0         0         0
         0         1         0
         0         1         0
         0         1         0
         0         0         0
         0         0         0
         0         0         0
         0         0         0
         0         0         0
         0         0         0
         0         0         0
         0         0         0
         0         0         0
         1         0         0
         1         0         0
         1         0         0
         0         0         0
         0         0         0
         0         0         0
         0         1         0
         0         1         0
         0         1         0
         0         0         1
         0         0         1
         0         0         1
         0         0         0
         0         0         0
         0         0         0
         0         0         0
         0         0         0
         0         0         0
         0         0        -1
         0         0        -1
         0         0        -1
         0         0         0
         0         0         0
         0         0         0
         0         0         0
         0         0         0
         0         0         0
         0         0         0
         0         0         0
         0         0         0
         0         1         0
         0         1         0
         0         1         0
         1         0         0
         1         0         0
         1         0         0
         1         0         0
         1         0         0
         1         0         0
         0         0         0
         0         0         0
         0         0         0
         0         0         0
         0         0         0
         0         0         0
         0         0         0
         0         0         0
         0         0         0
         0         0         0
         0         0         0
         0         0         0
         0         0         0
         0         0         0
         0         0         0
         0         0         0
         0         0         0
         0         0         0
         0         0         0
         0         0         0
         0         0         0
         0         0         0
         0         0         0
         0         0         0
         0         0         0
         0         0         0
         0         0         0
         0         0         0
         0         0         0
         0         0         0
         0         0         0
         0         0         0
         0         0         0
         0         0         0
         0         0         0
         0         0         0
         0        -1         0
         0        -1         0
         0        -1         0
         0         0         0
         0         0         0
         0         0         0
         0         0         0
         0         0         0
         0         0         0
         0         0         0
         0         0         0
         0         0         0
         0         0         0
         0         0         0
         0         0         0
         0         0         0
         0         0         0
         0         0         0
         0         0         0
         0         0         0
         0         0         0
         0         0         0
         0         0         0
         0         0         0
        -1         0         0
        -1         0         0
        -1         0         0
         0         0        -1
         0         0        -1
         0         0        -1
         0         0         0
         0         0         0
         0         0         0
         0         0        -1
         0         0        -1
         0         0        -1
        -1         0         0
        -1         0         0
        -1         0         0
         0         0         0
         0         0         0
         0         0         0
         0         0         0
         0         0         0
         0         0         0
         0         1         0
         0         1         0
         0         1         0
         0        -1         0
         0        -1         0
         0        -1         0
         0         0         0
         0         0         0
         0         0         0
         0         0         0
         0         0         0
         0         0         0
         0         0         0
         0         0         0
         0         0         0
         0         0         0
         0         0         0
         0         0         0
         0         0         0
         0         0         0
         0         0         0
         0         0         0
         0         0         0
         0         0         0
         0         0         1
         0         0         1
         0         0         1
         0         0         0
         0         0         0
         0         0         0
         0         0         0
         0         0         0
         0         0         0
         0         0         0
         0         0         0
         0         0         0
         0         0         1
         0         0         1
         0         0         1
         0         1         0
         0         1         0
         0         1         0
         0         1         0
         0         1         0
         0         1         0
         1         0         0
         1         0         0
         1         0         0
         0         0         0
         0         0         0
         0         0         0
         0         0         0
         0         0         0
         0         0         0
         0         0         0
         0         0         0
         0         0         0
         0         0         0
         0         0         0
         0         0         0
         0         0         0
         0         0         0
         0         0         0
         0         0         0
         0         0         0
         0         0         0
         0         0         0
         0         0         0
         0         0         0
         0         0         0
         0         0         0
         0         0         0
         0        -1         0
         0        -1         0
         0        -1         0
         1         0         0
         1         0         0
         1         0         0
         0         0         0
         0         0         0
         0         0         0
         0         0         0
         0         0         0
         0         0         0
         0         0         1
         0         0         1
         0         0         1
         0         0         0
         0         0         0
         0         0         0
         0         0         0
         0         0         0
         0         0         0
         0         0         1
         0         0         1
         0         0         1
         0         0         0
         0         0         0
         0         0         0
         0         0         0
         0         0         0
         0         0         0
         0         0         0
         0         0         0
         0         0         0
         0         0         0
         0         0         0
         0         0         0
         0         0         0
         0         0         0
         0         0         0
         0         0         0
         0         0         0
         0         0         0
         0         0         0
         0         0         0
         0         0         0
         0         0         0
         0         0         0
         0         0         0
         0         0         0
         0         0         0
         0         0         0
         0         0         0
         0         0         0
         0         0         0
         0         1         0
         0         1         0
         0         1         0
         0         0         0
         0         0         0
         0         0         0
         0         0         0
         0         0         0
         0         0         0
         0         0         0
         0         0         0
         0         0         0
         0         1         0
         0         1         0
         0         1         0
         0         0         0
         0         0         0
         0         0         0
         0         0         0
         0         0         0
         0         0         0
         1        -1         0
         1        -1         0
         1        -1         0
         0        -1         0
         0        -1         0
         0        -1         0
         0         0         0
         0         0         0
         0         0         0
         0         0         0
         0         0         0
         0         0         0
         0         0        -1
         0         0        -1
         0         0        -1
         0         0         0
         0         0         0
         0         0         0
         0         0         0
         0         0         0
         0         0         0
         0         0         0
         0         0         0
         0         0         0
         0         0         0
         0         0         0
         0         0         0
         0         0         0
         0         0         0
         0         0         0
         0         0         0
         0         0         0
         0         0         0
         0         0         0
         0         0         0
         0         0         0
         0         0         0
         0         0         0
         0         0         0
         0         0         0
         0         0         0
         0         0         0
         1         0         0
         1         0         0
         1         0         0
         0         0         0
         0         0         0
         0         0         0
         0         0         0
         0         0         0
         0         0         0
         0         0         0
         0         0         0
         0         0         0
         0         0         0
         0         0         0
         0         0         0
        -1         0         0
        -1         0         0
        -1         0         0
         0         0         0
         0         0         0
         0         0         0
         0         0         1
         0         0         1
         0         0         1
         0         0         0
         0         0         0
         0         0         0
         0         0         0
         0         0         0
         0         0         0
         0        -1         1
         0        -1         1
         0        -1         1
         0         0         0
         0         0         0
         0         0         0
         0         0         0
         0         0         0
         0         0         0
         0         0         0
         0         0         0
         0         0         0
         0         0         0
         0         0         0
         0         0         0
         0         0         0
         0         0         0
         0         0         0
         0         0         0
         0         0         0
         0         0         0
         0         0         0
         0         0         0
         0         0         0
         0         0         0
         0         0         0
         0         0         0
         0         0         0
         0         0         0
         0         0         0
         0         0        -1
         0         0        -1
         0         0        -1
         0        -1         0
         0        -1         0
         0        -1         0
         0         0         0
         0         0         0
         0         0         0
         0         0         0
         0         0         0
         0         0         0
         0         0         0
         0         0         0
         0         0         0
         0         0         0
         0         0         0
         0         0         0
         0         0         0
         0         0         0
         0         0         0
        -1         0         0
        -1         0         0
        -1         0         0
         0         0         0
         0         0         0
         0         0         0
         0         0         0
         0         0         0
         0         0         0
         0         0         0
         0         0         0
         0         0         0
         0         0        -1
         0         0        -1
         0         0        -1
         0         0         0
         0         0         0
         0         0         0
         0         0         1
         0         0         1
         0         0         1
         0         0         1
         0         0         1
         0         0         1
         0         0         0
         0         0         0
         0         0         0
         0         0         0
         0         0         0
         0         0         0
         0         0        -1
         0         0        -1
         0         0        -1
         0         0         0
         0         0         0
         0         0         0
         0         0         0
         0         0         0
         0         0         0
         1         0         0
         1         0         0
         1         0         0
         0        -1         0
         0        -1         0
         0        -1         0
         0        -1         0
         0        -1         0
         0        -1         0
         0         0         0
         0         0         0
         0         0         0
         0         0         0
         0         0         0
         0         0         0
         0         0         0
         0         0         0
         0         0         0
         0         0         0
         0         0         0
         0         0         0
         0         0         0
         0         0         0
         0         0         0
         0         0         0
         0         0         0
         0         0         0
         0         0         0
         0         0         0
         0         0         0
        -1         0        -1
        -1         0        -1
        -1         0        -1
         0         0         0
         0         0         0
         0         0         0
         0         0         0
         0         0         0
         0         0         0
         0         0         0
         0         0         0
         0         0         0
         0         0        -1
         0         0        -1
         0         0        -1
         0         0         0
         0         0         0
         0         0         0
         0         0         0
         0         0         0
         0         0         0
         0         0         0
         0         0         0
         0         0         0
         0         0         0
         0         0         0
         0         0         0
         0         0         0
         0         0         0
         0         0         0
         0         0         0
         0         0         0
         0         0         0
         0         0         0
         0         0         0
         0         0         0
         0         0        -1
         0         0        -1
         0         0        -1
        -1         0         1
        -1         0         1
        -1         0         1
         0         0         0
         0         0         0
         0         0         0
         0         0         0
         0         0         0
         0         0         0
         0         0         0
         0         0         0
         0         0         0
        -1         1         1
        -1         1         1
        -1         1         1
         0         0         0
         0         0         0
         0         0         0
         1         0         0
         1         0         0
         1         0         0
         0         0         0
         0         0         0
         0         0         0
         0         0         0
         0         0         0
         0         0         0
         0         0         1
         0         0         1
         0         0         1
         0         0        -1
         0         0        -1
         0         0        -1
         0         0         1
         0         0         1
         0         0         1
         1         0         0
         1         0         0
         1         0         0
         0         0         0
         0         0         0
         0         0         0
         0         0         0
         0         0         0
         0         0         0
         0         0         0
         0         0         0
         0         0         0
         0         0         0
         0         0         0
         0         0         0
         0         0         0
         0         0         0
         0         0         0
         0        -1         0
         0        -1         0
         0        -1         0
         0         0         0
         0         0         0
         0         0         0
         0         0         0
         0         0         0
         0         0         0
         0         0         0
         0         0         0
         0         0         0
         0         1         0
         0         1         0
         0         1         0
         0         0         0
         0         0         0
         0         0         0
         0         0         1
         0         0         1
         0         0         1
         0         0         0
         0         0         0
         0         0         0
         0         0         0
         0         0         0
         0         0         0
         0         0         0
         0         0         0
         0         0         0
         1         0         0
         1         0         0
         1         0         0
         0         0         0
         0         0         0
         0         0         0
         0         0         0
         0         0         0
         0         0         0
         0         0         0
         0         0         0
         0         0         0
         0         0         0
         0         0         0
         0         0         0
         0         0         0
         0         0         0
         0         0         0
         0        -1         0
         0        -1         0
         0        -1         0
         0         0         0
         0         0         0
         0         0         0
         0        -1         0
         0        -1         0
         0        -1         0
         0         0         0
         0         0         0
         0         0         0
         0         0         0
         0         0         0
         0         0         0
         0         0         0
         0         0         0
         0         0         0
         0         0         0
         0         0         0
         0         0         0
         0         0         0
         0         0         0
         0         0         0
         0         0        -1
         0         0        -1
         0         0        -1
         0         0         0
         0         0         0
         0         0         0
         0         0         0
         0         0         0
         0         0         0
         1         0         0
         1         0         0
         1         0         0
         1         0         0
         1         0         0
         1         0         0
         0         0         0
         0         0         0
         0         0         0
         0         0         0
         0         0         0
         0         0         0
         0         0         0
         0         0         0
         0         0         0
         0         0         0
         0         0         0
         0         0         0
         0         0         0
         0         0         0
         0         0         0
         0         0         0
         0         0         0
         0         0         0
        -1         0         0
        -1         0         0
        -1         0         0
         0         0         0
         0         0         0
         0         0         0
         0         0         0
         0         0         0
         0         0         0
         0         0         0
         0         0         0
         0         0         0
         0        -1         0
         0        -1         0
         0        -1         0
         0         1         0
         0         1         0
         0         1         0
         0         1         0
         0         1         0
         0         1         0
         0         0         0
         0         0         0
         0         0         0
         0         0         0
         0         0         0
         0         0         0
         0         0         0
         0         0         0
         0         0         0
         0         0         0
         0         0         0
         0         0         0
         0         0         0
         0         0         0
         0         0         0
         0         0         0
         0         0         0
         0         0         0
         0         0         0
         0         0         0
         0         0         0
         0         0         0
         0         0         0
         0         0         0
         0         0         0
         0         0         0
         0         0         0
        -1         0         0
        -1         0         0
        -1         0         0
         0         0         0
         0         0         0
         0         0         0
         0         0         0
         0         0         0
         0         0         0
         0        -1         0
         0        -1         0
         0        -1         0
         0        -1         0
         0        -1         0
         0        -1         0
         0         0         0
         0         0         0
         0         0         0
         0         0         0
         0         0         0
         0         0         0
         0         0         0
         0         0         0
         0         0         0
         0         0         0
         0         0         0
         0         0         0
         0         0         0
         0         0         0
         0         0         0
         0         0         0
         0         0         0
         0         0         0
         0         0         1
         0         0         1
         0         0         1
         0         0         0
         0         0         0
         0         0         0
         0         0         0
         0         0         0
         0         0         0
         0         0         0
         0         0         0
         0         0         0
         0         0         0
         0         0         0
         0         0         0
         0         0         0
         0         0         0
         0         0         0
        -1         0         0
        -1         0         0
        -1         0         0
         0         1         0
         0         1         0
         0         1         0
         0         0         0
         0         0         0
         0         0         0
         0         0         0
         0         0         0
         0         0         0
         0         0         0
         0         0         0
         0         0         0
END
VELOCITY
# first 24 chars ignored
    1 H2O   OW         1    0.162459756    0.493952498    0.107039979
    1 H2O   HW1        2   -0.688436383    1.909201791   -0.342481403
    1 H2O   HW2        3   -0.373771382    0.612525396   -0.033486917
    2 H2O   OW         4    0.160650167    0.263637562   -0.355787525
    2 H2O   HW1        5   -1.296420022    2.149052028   -2.088707421
    2 H2O   HW2        6    0.323741566   -2.028958483   -0.515397732
    1 SOLV  OW         7   -0.078819622    0.471165015   -0.127750078
    1 SOLV  HW1        8   -0.585781471    2.234104149    0.360915369
    1 SOLV  HW2        9    0.697631757   -0.984812040   -0.189275605
    2 SOLV  OW        10    0.193816980    0.934940560    0.377511719
    2 SOLV  HW1       11   -1.450602429    0.713611575    0.475329053
    2 SOLV  HW2       12   -0.811887365    1.226966521    0.337426580
    3 SOLV  OW        13    0.283784573    0.102016090   -0.335517014
    3 SOLV  HW1       14   -1.320447946   -0.009716614    0.594440989
    3 SOLV  HW2       15    0.713827968    0.695111779    0.116719252
    4 SOLV  OW        16   -0.072596311    0.047979779    0.169070994
    4 SOLV  HW1       17   -0.096985504   -0.208528592   -0.623249572
    4 SOLV  HW2       18    0.325427157   -2.517668370    1.225587662
    5 SOLV  OW        19   -0.109790029   -0.190291185   -0.345369047
    5 SOLV  HW1       20    1.041755391   -0.337104529   -0.226486748
    5 SOLV  HW2       21    0.322973320    0.377826367    0.253017115
    6 SOLV  OW        22   -0.275993657   -0.021452788   -0.350652425
    6 SOLV  HW1       23   -2.283844926    0.059154510   -3.073744992
    6 SOLV  HW2       24   -0.273542992   -1.057645405    1.649553558
    7 SOLV  OW        25   -0.669781730    0.301236957    0.143145095
    7 SOLV  HW1       26   -0.106787342   -1.008178266    1.195686437
    7 SOLV  HW2       27    0.626363347    0.692859441   -1.002362904
    8 SOLV  OW        28   -0.156495306    0.121392932    0.042859941
    8 SOLV  HW1       29    0.996670361    0.984719625    2.153666548
    8 SOLV  HW2       30   -1.525025595    0.481368863   -1.742557821
    9 SOLV  OW        31   -0.261814718   -0.083648259   -0.311229568
    9 SOLV  HW1       32    0.906602777    0.473555037    0.765921903
    9 SOLV  HW2       33   -2.202403978   -1.963141935   -2.017386633
   10 SOLV  OW        34    0.311256042    0.231537477    0.483826849
   10 SOLV  HW1       35   -0.237135812   -0.594667879    0.907296043
   10 SOLV  HW2       36    1.605247328   -0.406534002   -1.435416787
   11 SOLV  OW        37    0.302193190    0.305812832   -0.043507711
   11 SOLV  HW1       38    2.019110806    0.147624250    0.387124285
   11 SOLV  HW2       39    1.143316506    0.617770694    3.077948738
   12 SOLV  OW        40   -0.369841572    0.038872445   -0.140292838
   12 SOLV  HW1       41   -0.066823264    0.972263864   -1.252203459
   12 SOLV  HW2       42    0.407021762   -1.284685411    1.618929582
   13 SOLV  OW        43    0.102557012    0.389101398    0.138825375
   13 SOLV  HW1       44   -0.696916272    0.991414755    0.203928979
   13 SOLV  HW2       45   -0.209358387   -1.681277002   -0.558336950
   14 SOLV  OW        46    0.279352601    0.080401447   -0.087204961
   14 SOLV  HW1       47    0.209677683    0.539232753   -0.513127287
   14 SOLV  HW2       48    1.000105478    0.204316229   -0.030948655
   15 SOLV  OW        49    0.256839783    0.334187253    0.108563911
   15 SOLV  HW1       50   -0.264226662    0.567712140   -0.949115722
   15 SOLV  HW2       51    1.392527387    1.218098791   -0.011255583
   16 SOLV  OW        52    0.429933213    0.215195383    0.360882501
   16 SOLV  HW1       53    2.220901813   -0.060773538    0.372792213
   16 SOLV  HW2       54    1.377370996   -0.936765074    0.379410858
   17 SOLV  OW        55   -0.568822645    0.214123766   -0.046416202
   17 SOLV  HW1       56    0.509149410    0.017981820   -0.071767145
   17 SOLV  HW2       57   -0.819738363    0.398294885    0.385731138
   18 SOLV  OW        58   -0.401464757   -0.482100781   -0.153041115
   18 SOLV  HW1       59   -0.213943138   -0.364412250    1.028574831
   18 SOLV  HW2       60   -0.233749972   -0.614356692   -0.186441114
   19 SOLV  OW        61   -0.032273060    0.176002416   -0.467715090
   19 SOLV  HW1       62   -0.620555915    0.108427707   -0.162897332
   19 SOLV  HW2       63    1.995420316   -0.636447503    0.238307684
   20 SOLV  OW        64   -0.338262780   -0.029368543   -0.169096334
   20 SOLV  HW1       65   -1.449289331    1.098737744    0.531529811
   20 SOLV  HW2       66    1.333831510   -0.903708455    0.202486007
   21 SOLV  OW        67    0.176042820    0.172516307    0.590046996
   21 SOLV  HW1       68   -0.685347055    0.604640784   -0.548597377
   21 SOLV  HW2       69    0.805161023    0.580256782    1.012367991
   22 SOLV  OW        70   -0.164911302   -0.223708751    0.073087252
   22 SOLV  HW1       71   -1.222069315   -0.991613759   -0.361122370
   22 SOLV  HW2       72    2.198524414   -0.054709974    0.205006533
   23 SOLV  OW        73   -0.255830370    0.150179099    1.365760716
   23 SOLV  HW1       74    1.018914987   -1.368429104    2.884371815
   23 SOLV  HW2       75   -0.513427397    0.665002619    0.928355213
   24 SOLV  OW        76   -0.155501239    0.226744755    0.285415681
   24 SOLV  HW1       77    0.174181925    1.427738302   -2.194858510
   24 SOLV  HW2       78   -2.045980237    0.734084761    1.138881708
   25 SOLV  OW        79    0.091302109   -0.435368086   -0.301722078
   25 SOLV  HW1       80    0.464485004   -0.122206623    0.365509934
   25 SOLV  HW2       81   -0.123292045    0.101833582   -0.934806944
   26 SOLV  OW        82    0.682868523   -0.383825013   -0.260375750
   26 SOLV  HW1       83    0.277935686   -1.298991236   -1.475919671
   26 SOLV  HW2       84    0.739842778   -0.444116930    0.074214316
   27 SOLV  OW        85   -0.691310174   -0.853099768   -0.234900480
   27 SOLV  HW1       86   -1.854851375   -0.772773263   -0.689296935
   27 SOLV  HW2       87    0.066112488   -0.386599112   -0.512792048
   28 SOLV  OW        88    0.442732314   -0.083492966    0.305030153
   28 SOLV  HW1       89    0.219213847   -0.711492515    0.365460489
   28 SOLV  HW2       90   -1.166885860   -0.869404280    0.072003743
   29 SOLV  OW        91    0.413721076   -0.051416591    0.384749760
   29 SOLV  HW1       92    0.423392369    0.844617239    1.455915752
   29 SOLV  HW2       93   -2.201572937   -1.596626654   -3.271688735
   30 SOLV  OW        94    0.487424669    0.586133737   -0.164591908
   30 SOLV  HW1       95    1.133927638   -1.101661872    1.894842635
   30 SOLV  HW2       96    0.770642572   -0.232888619    0.852196650
   31 SOLV  OW        97   -0.298819368    0.506974756   -0.428608344
   31 SOLV  HW1       98   -2.494529211    0.997629534    1.081367012
   31 SOLV  HW2       99    0.500952050    0.254942110   -0.689046474
   32 SOLV  OW       100    0.303265084    0.047266813   -0.197997950
   32 SOLV  HW1      101   -0.227883630    1.311256556   -0.528068725
   32 SOLV  HW2      102    0.884624689   -1.029526068    0.247689186
   33 SOLV  OW       103   -0.038012326   -0.438351908    0.317759440
   33 SOLV  HW1      104    1.433389038   -0.141426460    1.878543203
   33 SOLV  HW2      105   -0.245665905   -1.051921905   -0.359362252
   34 SOLV  OW       106    0.228672410   -0.840048140   -0.157103390
   34 SOLV  HW1      107    0.417504781    0.874390263   -0.023997628
   34 SOLV  HW2      108    0.315291825   -0.060611892   -0.178568278
   35 SOLV  OW       109    0.030513132    0.393310911   -0.306440207
   35 SOLV  HW1      110    0.477649821    0.108890821   -0.345602242
   35 SOLV  HW2      111   -0.298255347    0.697340731   -0.961967883
   36 SOLV  OW       112    0.190492747   -0.245431851   -0.032687660
   36 SOLV  HW1      113   -0.065981908    0.317838262    1.612403760
   36 SOLV  HW2      114   -0.771029844   -1.551428497   -0.303432505
   37 SOLV  OW       115   -0.155686479    0.863207081    0.118993396
   37 SOLV  HW1      116    0.426898521    3.128247290   -1.490214174
   37 SOLV  HW2      117   -0.017187262   -1.937944072   -0.677373967
   38 SOLV  OW       118   -0.324632651    0.035736386    0.039324815
   38 SOLV  HW1      119   -1.951371117   -0.215932709    0.963970845
   38 SOLV  HW2      120    3.174591638    0.603309964   -2.132364975
   39 SOLV  OW       121   -0.198576219    0.421924383    0.026128558
   39 SOLV  HW1      122   -0.646205908   -0.568757409    0.594776353
   39 SOLV  HW2      123   -0.463266713    1.367520547    0.243964938
   40 SOLV  OW       124   -0.590672561    0.355736790   -0.153118068
   40 SOLV  HW1      125    1.389846221   -0.080271572    2.106587691
   40 SOLV  HW2      126   -0.924861501   -0.034570430    2.021625872
   41 SOLV  OW       127   -0.465300587   -0.062777228    0.116458377
   41 SOLV  HW1      128   -0.389131944   -0.073807895    0.256789537
   41 SOLV  HW2      129   -0.916690269   -0.489984070   -3.094959726
   42 SOLV  OW       130    0.719154723    0.153824558    0.404035737
   42 SOLV  HW1      131    0.525015728   -0.695328921    1.929493331
   42 SOLV  HW2      132    0.614822127    0.319745292   -0.342694670
   43 SOLV  OW       133   -0.224995877   -0.465464297   -0.133597290
   43 SOLV  HW1      134    0.449104892   -1.392223432   -1.163139957
   43 SOLV  HW2      135    0.111127974   -0.090591908   -0.327356416
   44 SOLV  OW       136   -0.010516523   -0.424583969    0.437776372
   44 SOLV  HW1      137   -1.514912899   -1.483500940   -0.043345445
   44 SOLV  HW2      138    1.510143409    0.653192601    0.967087627
   45 SOLV  OW       139   -0.296700457   -0.359232964   -0.143310589
   45 SOLV  HW1      140   -1.223293886    0.413384733    0.411039342
   45 SOLV  HW2      141   -1.272717602   -1.228733159   -0.825745085
   46 SOLV  OW       142   -0.310982033    0.107803668    0.115048207
   46 SOLV  HW1      143   -1.674145764    1.697963979    1.782160878
   46 SOLV  HW2      144   -0.504400849    0.114307298   -1.012533797
   47 SOLV  OW       145   -0.139629773   -0.057369418    0.210322216
   47 SOLV  HW1      146   -0.606462516    2.471734646    1.059369935
   47 SOLV  HW2      147   -2.597232868   -1.279652687   -1.419674719
   48 SOLV  OW       148    0.828870350    0.154962734    0.466213410
   48 SOLV  HW1      149   -0.191349288   -0.578302719   -0.442087984
   48 SOLV  HW2      150   -0.000334969   -0.408977552   -0.261906095
   49 SOLV  OW       151    0.192644570    0.585889473   -0.069390025
   49 SOLV  HW1      152   -2.972790117   -2.170240779    0.955974002
   49 SOLV  HW2      153    0.174201887    0.852093499    0.041884101
   50 SOLV  OW       154    1.018963552    0.359727694   -0.143103205
   50 SOLV  HW1      155   -1.198313592   -0.784411446   -3.301798482
   50 SOLV  HW2      156    2.150751250   -1.394789683   -0.299283565
   51 SOLV  OW       157    0.058236045   -0.495671846    0.664198290
   51 SOLV  HW1      158    0.353003678    0.335248151    2.478601364
   51 SOLV  HW2      159   -0.267324897   -0.953386327   -0.638468999
   52 SOLV  OW       160   -0.080275397   -0.101438324   -0.405735463
   52 SOLV  HW1      161   -0.879122075   -0.979561992    1.616221119
   52 SOLV  HW2      162    0.659614985   -1.458187175    0.311479818
   53 SOLV  OW       163   -0.145798210   -0.762406897    0.056867358
   53 SOLV  HW1      164   -1.904681194   -0.196625403    1.070326170
   53 SOLV  HW2      165   -0.313281525   -2.240877966   -0.675082390
   54 SOLV  OW       166   -0.529150826    0.132295942   -0.272129019
   54 SOLV  HW1      167   -1.340427946    2.925973060   -0.248725239
   54 SOLV  HW2      168    0.227376421   -1.189087857   -0.723885863
   55 SOLV  OW       169    0.213359591    0.496714650   -0.055639355
   55 SOLV  HW1      170    0.583337539   -0.471560754   -1.588776479
   55 SOLV  HW2      171   -1.084274646    1.764812536   -2.368444418
   56 SOLV  OW       172    0.069023728    0.046055089   -0.180251298
   56 SOLV  HW1      173   -0.878458229   -0.455246829    1.083382236
   56 SOLV  HW2      174   -1.039098274   -0.494421119    1.342973369
   57 SOLV  OW       175    0.453148598   -0.447373399    0.803154152
   57 SOLV  HW1      176   -0.740911470   -1.614963736   -0.626562180
   57 SOLV  HW2      177    0.433322435   -0.496643802    0.760016498
   58 SOLV  OW       178   -0.816344624    0.083252037   -0.122901597
   58 SOLV  HW1      179    0.537556854   -0.683016507   -0.435111719
   58 SOLV  HW2      180   -1.004830296    0.127279646    1.408138974
   59 SOLV  OW       181    0.018961565   -0.502083314    0.436426634
   59 SOLV  HW1      182   -0.943329425    0.097540055    0.211060551
   59 SOLV  HW2      183    2.383319871   -2.538337002    0.904792551
   60 SOLV  OW       184   -0.688756103    0.362262151    0.353949202
   60 SOLV  HW1      185   -1.562737863   -0.066971319   -1.971484774
   60 SOLV  HW2      186    1.548318041    0.466834272    0.570829700
   61 SOLV  OW       187    0.213649679    0.215304822    0.085450996
   61 SOLV  HW1      188    0.332549112   -1.196796354   -0.497140010
   61 SOLV  HW2      189   -0.577054058    0.522683562    1.902617337
   62 SOLV  OW       190    0.408748369   -0.385919551    0.581687392
   62 SOLV  HW1      191   -0.400451407   -0.939769009   -1.364499115
   62 SOLV  HW2      192    2.030141391    1.464869379    0.448218208
   63 SOLV  OW       193   -0.378903060    0.262995936    0.592978991
   63 SOLV  HW1      194    0.812584812    0.901394409    1.215688478
   63 SOLV  HW2      195    0.080479616    0.603490752    0.484983931
   64 SOLV  OW       196   -0.225202168    0.069006786   -0.362257140
   64 SOLV  HW1      197    0.453305262    0.255351868   -0.086504943
   64 SOLV  HW2      198    0.276682007   -1.727955064   -1.469913139
   65 SOLV  OW       199    0.043932207    0.178757568   -0.128022513
   65 SOLV  HW1      200   -0.949542694    0.548679907   -0.963595578
   65 SOLV  HW2      201   -0.188837953   -0.836864102    0.477883009
   66 SOLV  OW       202   -0.287732860    0.404451590    0.144314914
   66 SOLV  HW1      203    0.405839602    1.023078339   -0.350313537
   66 SOLV  HW2      204    0.942652336   -1.412744432   -0.456986163
   67 SOLV  OW       205   -0.392583810   -0.271954256    0.014999180
   67 SOLV  HW1      206   -1.226539452   -1.775892223    1.380457133
   67 SOLV  HW2      207    0.939138993   -1.245548017   -1.393370221
   68 SOLV  OW       208   -0.228854308   -0.104195705   -0.206335116
   68 SOLV  HW1      209    1.912111311    1.757149150    0.386395151
   68 SOLV  HW2      210    1.080125050   -0.166686523    1.306244315
   69 SOLV  OW       211    0.236375609   -0.162750907   -0.409426890
   69 SOLV  HW1      212    0.348501417   -2.365560887    0.126127134
   69 SOLV  HW2      213    0.346198580    0.617853881   -0.062988295
   70 SOLV  OW       214   -0.475911757   -0.067361426   -0.612885636
   70 SOLV  HW1      215   -0.500015843   -0.272897578    0.130984644
   70 SOLV  HW2      216    0.028929660    0.184585291   -0.799272622
   71 SOLV  OW       217    0.251126559    0.273107316    0.366824447
   71 SOLV  HW1      218    0.042916895    0.989727369    2.016499322
   71 SOLV  HW2      219   -0.288195060   -1.335970464    0.270412499
   72 SOLV  OW       220   -0.744338061   -0.125626416    0.345784643
   72 SOLV  HW1      221   -0.329173143    1.174567548    0.024721237
   72 SOLV  HW2      222   -0.460659897    2.299042945   -0.028821850
   73 SOLV  OW       223   -0.148813944   -0.031215024    0.114383049
   73 SOLV  HW1      224    1.114880715   -0.635248023   -0.157132443
   73 SOLV  HW2      225    0.035639491   -1.355307319    1.343882667
   74 SOLV  OW       226   -0.011518055    0.581018283   -0.161423987
   74 SOLV  HW1      227    0.135239628    1.716441999    0.591614801
   74 SOLV  HW2      228    0.114872488   -0.041891240   -0.231301761
   75 SOLV  OW       229    0.486914342   -0.013246539    0.532363321
   75 SOLV  HW1      230   -1.034071502   -0.365605854    1.745200379
   75 SOLV  HW2      231    0.551978245   -0.852841701   -1.241026628
   76 SOLV  OW       232   -0.364887382   -0.013423114    0.769771144
   76 SOLV  HW1      233   -0.225651915   -1.882349247    0.574910993
   76 SOLV  HW2      234   -0.258989384    0.446233836    0.952701996
   77 SOLV  OW       235   -0.339120355   -0.029014495    0.194148525
   77 SOLV  HW1      236   -1.303247255   -2.226224912    1.552401634
   77 SOLV  HW2      237   -0.396532101    2.002080025   -1.043087881
   78 SOLV  OW       238   -0.190554322   -0.114933617   -0.367806528
   78 SOLV  HW1      239   -0.011667969   -0.028484600   -0.879213905
   78 SOLV  HW2      240    0.732842757    0.432567290    0.119509246
   79 SOLV  OW       241   -1.097579418   -0.194281406   -0.043995759
   79 SOLV  HW1      242   -1.231433039    0.546847646    0.305935460
   79 SOLV  HW2      243   -0.572335707   -2.647346008   -1.148981351
   80 SOLV  OW       244    0.112062157    0.731573256   -0.991776634
   80 SOLV  HW1      245    0.372901038    0.774116464   -1.024108776
   80 SOLV  HW2      246   -0.397381951    0.968195599   -0.449357417
   81 SOLV  OW       247    0.047054781    0.087500314    0.468941594
   81 SOLV  HW1      248    0.664240253   -1.237165960    1.153396092
   81 SOLV  HW2      249   -1.857654725    0.536078658   -0.323708601
   82 SOLV  OW       250   -0.255659462   -0.047709526   -0.053536299
   82 SOLV  HW1      251    1.559240148   -0.647891980    0.505535672
   82 SOLV  HW2      252   -0.637336201   -0.608102859   -1.817343318
   83 SOLV  OW       253   -0.397239408    0.091602908   -0.473168026
   83 SOLV  HW1      254   -1.783245452    0.587505334    0.057708884
   83 SOLV  HW2      255    0.768063312   -0.089633627    1.035615147
   84 SOLV  OW       256   -0.173104826   -0.191621066   -0.439507000
   84 SOLV  HW1      257    0.126790919    0.070069354    1.305032697
   84 SOLV  HW2      258   -1.748445673   -0.264970814   -0.564994392
   85 SOLV  OW       259    0.814555452    0.233388760    0.150394067
   85 SOLV  HW1      260    0.061703772   -0.446002406   -2.014543929
   85 SOLV  HW2      261    0.589788991   -0.483460141    0.028140903
   86 SOLV  OW       262   -0.351452837    0.214195942    0.393632397
   86 SOLV  HW1      263    0.706628541    1.123741596    1.504721212
   86 SOLV  HW2      264   -0.775532358   -1.029783938    0.609182693
   87 SOLV  OW       265   -0.222407556    0.085600904    0.510650417
   87 SOLV  HW1      266    1.331242157   -0.646187452   -1.726158074
   87 SOLV  HW2      267   -0.281832624   -0.106958526   -0.448555744
   88 SOLV  OW       268    0.179474861    0.000403752    0.672403232
   88 SOLV  HW1      269    2.221052284    0.041669859    1.466120039
   88 SOLV  HW2      270   -0.196076826    0.333043447    0.474402038
   89 SOLV  OW       271    0.068780360    0.485473066   -0.364606691
   89 SOLV  HW1      272   -2.657245389    2.317717822   -0.017727945
   89 SOLV  HW2      273    0.381685765   -0.780972257   -0.589125703
   90 SOLV  OW       274   -0.677153909    0.411898348   -0.444873213
   90 SOLV  HW1      275    0.753490432   -0.529851863    0.058844243
   90 SOLV  HW2      276    0.406708860   -0.556179172    0.229324856
   91 SOLV  OW       277    0.562744660    0.545945753    0.491312614
   91 SOLV  HW1      278   -1.637263933   -1.008773907    0.731352944
   91 SOLV  HW2      279    0.018801424    2.285341097    0.002331516
   92 SOLV  OW       280   -0.140222118    0.135116074   -0.124731531
   92 SOLV  HW1      281    0.054020048   -0.849839568   -0.604105289
   92 SOLV  HW2      282   -0.547673409    0.449973591    0.396562626
   93 SOLV  OW       283    0.760442630    0.330029157   -0.171993775
   93 SOLV  HW1      284    1.052377882    0.316217811   -0.171065515
   93 SOLV  HW2      285    0.394996642    0.339535137   -0.160834035
   94 SOLV  OW       286    0.091575181    0.232690624   -0.032711815
   94 SOLV  HW1      287   -0.216759909   -0.325425646    0.027460650
   94 SOLV  HW2      288    0.288623410    0.187446388   -0.034226705
   95 SOLV  OW       289    0.039421098    0.512565488   -0.601693508
   95 SOLV  HW1      290    0.203868768    0.351957885   -0.752288336
   95 SOLV  HW2      291    1.506886844   -1.487635739    0.358646279
   96 SOLV  OW       292   -0.193818236    0.489813079    0.027010168
   96 SOLV  HW1      293    0.427117429   -0.651260739    1.679792514
   96 SOLV  HW2      294   -0.201440395    0.738132632   -0.266121898
   97 SOLV  OW       295    0.105831574   -1.052706362   -0.609286238
   97 SOLV  HW1      296    0.290981985   -1.807154188    0.485376664
   97 SOLV  HW2      297   -0.956103003    0.846963127   -1.082596962
   98 SOLV  OW       298    0.589449482    0.544203492    0.000930596
   98 SOLV  HW1      299   -0.068164249    0.898356254    0.515385583
   98 SOLV  HW2      300    2.136872989   -0.700778548    0.822988389
   99 SOLV  OW       301    0.441593292    0.071116853    0.015714605
   99 SOLV  HW1      302   -0.167156631    0.023799755   -0.807952424
   99 SOLV  HW2      303   -1.303749103   -0.088627867    0.249966260
  100 SOLV  OW       304   -0.104146084    0.301904820    0.135258408
  100 SOLV  HW1      305   -1.107363730   -0.409215229    1.239973120
  100 SOLV  HW2      306    1.519277301    2.905814006    1.951180148
  101 SOLV  OW       307   -0.199236097   -0.150738110   -0.009233075
  101 SOLV  HW1      308   -0.295209165    1.524521995   -1.277004466
  101 SOLV  HW2      309   -0.849437948   -0.481574849   -1.701027343
  102 SOLV  OW       310   -0.502218283   -0.108561689   -0.014803657
  102 SOLV  HW1      311    0.780622519   -1.123006897    0.236031885
  102 SOLV  HW2      312   -0.357063680   -2.128551190    0.538188651
  103 SOLV  OW       313   -0.380076230   -0.568529499   -0.208775322
  103 SOLV  HW1      314    0.654159242   -1.014350489   -0.370168079
  103 SOLV  HW2      315   -0.697433503   -0.680345501    0.852992752
  104 SOLV  OW       316   -0.174902589    0.326351793   -0.104566707
  104 SOLV  HW1      317   -0.431275424    0.930317222   -0.312180384
  104 SOLV  HW2      318    0.280793493   -1.541190100   -0.467132091
  105 SOLV  OW       319    0.423340176    0.049340754   -0.833530948
  105 SOLV  HW1      320   -0.122576480    0.296055498   -0.040699166
  105 SOLV  HW2      321   -0.176567403   -1.494207320   -1.616769190
  106 SOLV  OW       322   -0.592704719   -0.547202356   -0.035535873
  106 SOLV  HW1      323   -2.375187902   -2.019313404   -0.036147222
  106 SOLV  HW2      324   -0.506770080    1.110527117   -1.008180186
  107 SOLV  OW       325    0.595711786   -0.218295446   -0.120091892
  107 SOLV  HW1      326    0.303293969    0.977526066    0.079559015
  107 SOLV  HW2      327    0.177745131    0.755227042    0.859435890
  108 SOLV  OW       328    0.238922841    0.256789815    0.035242372
  108 SOLV  HW1      329   -0.277903510    0.049693710   -0.309322955
  108 SOLV  HW2      330    0.619349322   -0.342356092   -1.416199907
  109 SOLV  OW       331    0.028904203    0.010517304    0.028274471
  109 SOLV  HW1      332    0.004770547   -0.445175818   -0.114533001
  109 SOLV  HW2      333    2.007622274    1.952833380    0.576665987
  110 SOLV  OW       334   -0.131633553   -0.254408580    0.279598422
  110 SOLV  HW1      335   -1.258881982   -0.476949349    0.816031969
  110 SOLV  HW2      336    1.479988968    0.832671981    0.505401479
  111 SOLV  OW       337   -0.444861649    0.264284857    0.135388353
  111 SOLV  HW1      338   -1.102784304    0.055446578   -0.047259271
  111 SOLV  HW2      339   -0.526303513    0.026410722    0.987874654
  112 SOLV  OW       340   -0.539976848   -0.479501843    0.142955766
  112 SOLV  HW1      341    0.460907120   -1.938604758    0.007046215
  112 SOLV  HW2      342   -0.619367767   -0.298755146    0.997223319
  113 SOLV  OW       343   -0.174249304   -0.490170854    0.318109918
  113 SOLV  HW1      344    0.586520961   -0.988585505   -2.276164317
  113 SOLV  HW2      345   -0.240343620   -0.986402031   -0.927760391
  114 SOLV  OW       346   -0.377827710    0.233081173   -0.165564176
  114 SOLV  HW1      347    0.915118924   -0.614732261    0.658781937
  114 SOLV  HW2      348   -1.374780663    0.948408025   -0.793413160
  115 SOLV  OW       349    0.077269705    0.049410626   -0.557277738
  115 SOLV  HW1      350   -0.095376562   -1.651745191    0.414823137
  115 SOLV  HW2      351    0.306222172    0.116714627   -0.582295603
  116 SOLV  OW       352   -0.247027996    0.311073831   -0.654595017
  116 SOLV  HW1      353   -0.929688433   -0.885032126   -1.766376783
  116 SOLV  HW2      354   -1.120967760    1.562742847   -0.327424455
  117 SOLV  OW       355   -0.871358275    0.143613782    0.457442457
  117 SOLV  HW1      356   -1.585891555    0.401566850    0.364321388
  117 SOLV  HW2      357   -0.732694543   -0.258336608   -0.148142295
  118 SOLV  OW       358   -0.033973532   -0.253681669    0.396490607
  118 SOLV  HW1      359    0.988201707   -1.476841595    0.883246127
  118 SOLV  HW2      360   -0.812562564    0.584060626    0.206097712
  119 SOLV  OW       361   -0.787557310   -0.383258173    0.361065989
  119 SOLV  HW1      362   -0.849888642    0.122907972    0.500882679
  119 SOLV  HW2      363   -0.612233287    1.256203990    0.789098308
  120 SOLV  OW       364   -0.566740844   -0.096633692   -0.624580560
  120 SOLV  HW1      365    0.386732389   -0.112634102   -1.936044068
  120 SOLV  HW2      366   -1.054195892   -0.205066777    0.878951561
  121 SOLV  OW       367    0.094325125   -0.411542405   -0.087917716
  121 SOLV  HW1      368    1.072190674   -0.078079242   -2.287717506
  121 SOLV  HW2      369   -0.361524869    0.033204382    0.433169886
  122 SOLV  OW       370    0.021365809   -0.536846422    0.766524255
  122 SOLV  HW1      371    1.406776988   -1.889872131   -0.370552764
  122 SOLV  HW2      372   -1.476475341    0.711699511    1.827256947
  123 SOLV  OW       373    0.220242081    0.393717808   -0.360624856
  123 SOLV  HW1      374    0.537843764    0.918171127   -0.427144832
  123 SOLV  HW2      375    0.694848368    0.848115099   -0.023078341
  124 SOLV  OW       376    0.117909183    0.079240936   -0.016333673
  124 SOLV  HW1      377   -0.483091033   -0.161023666    1.495258779
  124 SOLV  HW2      378    0.819961753   -0.575918784   -0.970739221
  125 SOLV  OW       379    0.491804038    0.557410887   -0.863525555
  125 SOLV  HW1      380   -0.592798966   -0.048106055   -0.003584545
  125 SOLV  HW2      381    0.609436175   -0.195324200   -1.166276405
  126 SOLV  OW       382   -0.192104833   -0.347512797    0.398671181
  126 SOLV  HW1      383    0.825857174    0.204127490   -1.633075914
  126 SOLV  HW2      384   -1.279218649   -1.203178495    1.328374693
  127 SOLV  OW       385   -0.118636542   -0.150037909    0.204765728
  127 SOLV  HW1      386    0.060782061   -0.167485205    0.035242117
  127 SOLV  HW2      387   -0.055505422    0.976421938    0.103762437
  128 SOLV  OW       388   -0.806441063    0.041409829   -0.051350929
  128 SOLV  HW1      389   -0.675098240   -1.052418968    1.559761670
  128 SOLV  HW2      390   -0.401195173    0.367283449   -0.966307316
  129 SOLV  OW       391    0.098547706   -0.309590520   -0.058604426
  129 SOLV  HW1      392    0.753018720   -0.588277149   -0.164079546
  129 SOLV  HW2      393   -1.195479815   -0.203860152    0.665126452
  130 SOLV  OW       394   -0.139930577    0.710297797   -0.282180082
  130 SOLV  HW1      395    0.609906302   -0.049221871    0.857198907
  130 SOLV  HW2      396    0.240356868    0.111697447    0.571819758
  131 SOLV  OW       397    0.073229279    0.108849777    0.259362840
  131 SOLV  HW1      398    0.997874236   -0.221704484    0.779719848
  131 SOLV  HW2      399   -1.095716350    0.799634771   -0.637551985
  132 SOLV  OW       400   -0.470604898   -0.237184350   -0.265827544
  132 SOLV  HW1      401   -1.148723668    0.092695331    0.091729234
  132 SOLV  HW2      402   -0.533786278   -0.913624250    0.316610315
  133 SOLV  OW       403   -0.059243973   -0.605889356    0.305440039
  133 SOLV  HW1      404   -0.379287669   -0.122754134    0.109204851
  133 SOLV  HW2      405   -2.836439302    2.581275796   -1.109279732
  134 SOLV  OW       406    0.036008860    0.061096909   -0.417455463
  134 SOLV  HW1      407   -0.610461074   -0.329398498   -0.157467707
  134 SOLV  HW2      408   -0.495956011   -0.132709642   -0.387199948
  135 SOLV  OW       409    0.469731529    0.009093906   -0.900345909
  135 SOLV  HW1      410   -0.694690234   -0.973354680   -1.358156993
  135 SOLV  HW2      411    1.244653006    0.270166650    3.299866629
  136 SOLV  OW       412    0.441705685    0.189635520    0.918967740
  136 SOLV  HW1      413    0.933249086    0.607226086   -0.041309314
  136 SOLV  HW2      414    0.180392704   -0.145637168    2.106755006
  137 SOLV  OW       415    0.179823747    0.687199598    0.574656005
  137 SOLV  HW1      416   -0.096473459   -0.463637863   -0.135299128
  137 SOLV  HW2      417    0.015542732    0.116851357   -1.640695223
  138 SOLV  OW       418    0.725919936    0.012393197    0.637466889
  138 SOLV  HW1      419   -0.286584117    2.289147732    0.947240559
  138 SOLV  HW2      420    2.698697925    0.568022738    1.481570656
  139 SOLV  OW       421   -0.128458458   -0.208976400    1.119724850
  139 SOLV  HW1      422   -1.302706340    0.449308646    1.922071569
  139 SOLV  HW2      423    0.149846457   -0.618317227    0.995870354
  140 SOLV  OW       424   -0.193719764    0.730382708   -0.100013710
  140 SOLV  HW1      425   -2.821455169    0.251629165   -0.168343565
  140 SOLV  HW2      426   -0.280171837    2.541880084   -0.018582327
  141 SOLV  OW       427   -0.102744642    0.329158974   -0.852708815
  141 SOLV  HW1      428    0.237474762    0.923633225   -0.405440533
  141 SOLV  HW2      429    0.449137698   -0.725231986    0.380405229
  142 SOLV  OW       430   -0.257537342    0.222549313   -0.142061416
  142 SOLV  HW1      431    0.073081746   -2.017952021   -2.006149500
  142 SOLV  HW2      432    0.909150250    1.700740300   -1.552950063
  143 SOLV  OW       433   -0.388739550   -0.069225846   -0.195475948
  143 SOLV  HW1      434    0.135392659    0.747200697   -0.156562532
  143 SOLV  HW2      435   -1.179853101   -1.082988667   -0.454979370
  144 SOLV  OW       436    0.537653757   -0.098847476    0.663541242
  144 SOLV  HW1      437   -0.414064870    0.776454960   -0.671531550
  144 SOLV  HW2      438   -0.857213909    0.924454597   -1.992849374
  145 SOLV  OW       439   -0.489912067   -0.159426506    0.668827482
  145 SOLV  HW1      440   -0.970599573    0.307536640    0.417626143
  145 SOLV  HW2      441   -3.349478801   -1.490820279    0.479045498
  146 SOLV  OW       442   -0.539805069    0.238735887    0.415866858
  146 SOLV  HW1      443   -0.040096145    2.188565473   -0.178308345
  146 SOLV  HW2      444    0.941857736   -0.657564423    0.485225031
  147 SOLV  OW       445   -0.493731222    0.053961106   -0.137739260
  147 SOLV  HW1      446   -0.662949199    0.694348906   -1.117575371
  147 SOLV  HW2      447   -0.068561931   -0.404842643    0.370224579
  148 SOLV  OW       448    0.121897511   -0.771072505    0.193561212
  148 SOLV  HW1      449    0.323612605   -0.745630434    0.199831831
  148 SOLV  HW2      450   -0.037806939   -0.594802141    0.446442451
  149 SOLV  OW       451   -0.286944528    0.254289537    0.351235263
  149 SOLV  HW1      452    1.029129601    1.224558715   -0.785755109
  149 SOLV  HW2      453   -0.709020416   -2.056271496   -0.735317738
  150 SOLV  OW       454   -0.232188439    0.195906659   -0.009554782
  150 SOLV  HW1      455    0.936828274   -1.922043366   -2.345623319
  150 SOLV  HW2      456   -0.364156121    1.401153242   -0.130726084
  151 SOLV  OW       457   -0.505856677    0.314826746   -0.188416569
  151 SOLV  HW1      458    0.040890668    2.818788586   -0.677082514
  151 SOLV  HW2      459    1.659133692   -0.693907789   -0.435235038
  152 SOLV  OW       460    0.099557049    0.420554111   -0.363066363
  152 SOLV  HW1      461   -0.577517202    0.202455619   -1.719944569
  152 SOLV  HW2      462   -1.049313932    1.303109650    0.101276387
  153 SOLV  OW       463   -0.099155446   -0.108859592   -0.142261030
  153 SOLV  HW1      464    0.759273377   -0.016728544   -0.475210892
  153 SOLV  HW2      465    0.365762617   -0.955238582    1.620400509
  154 SOLV  OW       466   -0.224245197   -0.099239872    0.471196754
  154 SOLV  HW1      467   -2.047409001   -1.214859765    1.263098537
  154 SOLV  HW2      468    1.307191258    0.927856374   -0.399443992
  155 SOLV  OW       469   -0.929146402   -0.342323066    0.203416081
  155 SOLV  HW1      470    0.405059145    0.088877735    1.312336071
  155 SOLV  HW2      471   -3.944068624   -0.676235388   -1.185863254
  156 SOLV  OW       472    0.712310366    0.045594150   -0.204496156
  156 SOLV  HW1      473    0.704514547    0.049612779    2.443810262
  156 SOLV  HW2      474    0.920333747   -0.020757180   -0.785670468
  157 SOLV  OW       475   -0.245741810    0.486926214    0.664414098
  157 SOLV  HW1      476    0.522664414    0.345722277    1.999315379
  157 SOLV  HW2      477   -1.718108829    0.157072125    4.014421157
  158 SOLV  OW       478   -0.124289225    0.089526785   -0.052572910
  158 SOLV  HW1      479   -0.245771323   -0.292335148   -2.107685810
  158 SOLV  HW2      480    1.622204904    0.612385039    0.210274402
  159 SOLV  OW       481    0.843324681   -0.289887219   -0.540722544
  159 SOLV  HW1      482    1.108606349    0.503422204   -1.750151441
  159 SOLV  HW2      483   -0.426681650    0.570973350   -0.339524068
  160 SOLV  OW       484   -0.363309005   -0.141940285    0.130777588
  160 SOLV  HW1      485    0.101712584   -1.861285371   -1.272888770
  160 SOLV  HW2      486   -1.487606352   -1.093697507    0.999118164
  161 SOLV  OW       487    0.300451110   -0.156087833   -0.028047917
  161 SOLV  HW1      488    1.199407521    0.260389294   -1.157369567
  161 SOLV  HW2      489    0.543348606   -0.329195965   -2.156230950
  162 SOLV  OW       490    0.053663217   -0.210518411   -0.615329199
  162 SOLV  HW1      491   -0.696638281    0.175633454   -1.054340342
  162 SOLV  HW2      492    0.041984214   -1.195755910   -0.856851156
  163 SOLV  OW       493    0.391040145    0.475605835   -0.581697696
  163 SOLV  HW1      494   -0.203277553    1.167931538   -1.398202824
  163 SOLV  HW2      495    0.518701596   -0.504106553   -1.118328425
  164 SOLV  OW       496    0.017690199    0.834837778    0.429509083
  164 SOLV  HW1      497    0.965415750    1.908912304   -1.454792428
  164 SOLV  HW2      498    0.028594886    1.034666397   -3.036217308
  165 SOLV  OW       499   -0.104220398   -0.236147935    0.038620187
  165 SOLV  HW1      500    1.555504485    1.014023696    1.860970344
  165 SOLV  HW2      501   -0.340393872    0.831846925   -1.009095881
  166 SOLV  OW       502    0.090162581   -0.352514349   -0.466261448
  166 SOLV  HW1      503   -0.538375363   -0.937570505   -0.052238993
  166 SOLV  HW2      504    1.194306425   -0.366189422   -0.924589009
  167 SOLV  OW       505   -0.644605438    0.339445536    0.102901783
  167 SOLV  HW1      506    0.323346122    1.547776591   -1.534928863
  167 SOLV  HW2      507    0.338104674   -1.103552737    1.479901319
  168 SOLV  OW       508    0.108575092   -0.285913575    0.717780696
  168 SOLV  HW1      509    2.846765609    1.442656194   -0.652814381
  168 SOLV  HW2      510   -0.574483077    0.528014392    1.788141518
  169 SOLV  OW       511   -0.006849543   -0.321090789   -0.329682830
  169 SOLV  HW1      512   -0.040153330   -1.119774571   -1.337431579
  169 SOLV  HW2      513    0.824195362    0.137388637    0.055462104
  170 SOLV  OW       514   -0.170517977   -0.093429942   -0.284510190
  170 SOLV  HW1      515   -1.258098541    0.012414017   -0.489396615
  170 SOLV  HW2      516   -0.278508532   -0.056150432    0.152570992
  171 SOLV  OW       517    0.008594785   -0.051758747   -0.435841315
  171 SOLV  HW1      518    0.572985421    1.721455117    0.024866180
  171 SOLV  HW2      519    0.128093304   -0.277798633   -2.451380029
  172 SOLV  OW       520   -0.293729176    0.257211524    0.410658907
  172 SOLV  HW1      521   -0.173213287   -0.338322754   -0.833173731
  172 SOLV  HW2      522   -2.514285858    1.189625134    1.274530123
  173 SOLV  OW       523   -0.260886959    0.881400906   -0.357748752
  173 SOLV  HW1      524   -0.862652752   -0.074863026    0.444126665
  173 SOLV  HW2      525   -0.126890663    0.804839736   -0.921539240
  174 SOLV  OW       526    0.104630994   -0.394664939    0.012397269
  174 SOLV  HW1      527    0.278006348    0.048928449    0.477055642
  174 SOLV  HW2      528   -1.225079169   -0.911845690   -0.921222058
  175 SOLV  OW       529   -0.704550896    0.168896878   -0.067195932
  175 SOLV  HW1      530   -1.197977620    1.619932022   -0.250726823
  175 SOLV  HW2      531    1.086341499    0.049434684    0.477682783
  176 SOLV  OW       532    0.121816664   -0.104371721   -0.187501478
  176 SOLV  HW1      533   -0.174067815    0.076925364   -0.652754873
  176 SOLV  HW2      534    0.101001800   -0.260425464    0.074506731
  177 SOLV  OW       535   -0.418527004   -0.002172910    0.406370066
  177 SOLV  HW1      536   -0.205678652   -0.134405379    0.699451062
  177 SOLV  HW2      537   -0.956985764   -0.179708077    0.535711235
  178 SOLV  OW       538    0.050684183    0.232215896    0.016493670
  178 SOLV  HW1      539    0.629088518   -0.775901057   -0.233923135
  178 SOLV  HW2      540   -0.137346325   -0.003367856   -0.303909199
  179 SOLV  OW       541    0.500872694   -0.405416305    0.009037048
  179 SOLV  HW1      542   -0.461138911   -2.015865775    1.510784576
  179 SOLV  HW2      543    1.290220182    0.595550534   -0.840354475
  180 SOLV  OW       544   -0.087016416    0.089652585    0.081457218
  180 SOLV  HW1      545    0.890051773   -0.365850655    0.392837749
  180 SOLV  HW2      546   -0.562433802    0.039101098    1.348566876
  181 SOLV  OW       547   -0.486679928   -0.222436927   -0.215489105
  181 SOLV  HW1      548   -0.298463882    0.147957130    0.326472327
  181 SOLV  HW2      549    0.205578562    0.392992350    1.705497304
  182 SOLV  OW       550   -0.301018701   -0.263168765   -0.429624317
  182 SOLV  HW1      551   -0.266044430    0.042783767   -0.308377682
  182 SOLV  HW2      552   -0.224488759   -2.055943197   -0.937100626
  183 SOLV  OW       553   -0.230238305   -0.318580939   -0.662475065
  183 SOLV  HW1      554    0.591012356   -0.869271109    0.210484095
  183 SOLV  HW2      555   -0.729453563   -1.211865490   -0.000774540
  184 SOLV  OW       556    0.144254172    0.228769180   -0.415523434
  184 SOLV  HW1      557   -0.035522826   -0.027641409    0.179555905
  184 SOLV  HW2      558    0.104783723    0.820766795   -1.066020318
  185 SOLV  OW       559   -0.109360101    0.604695575    0.052628004
  185 SOLV  HW1      560   -0.712758238    1.831011125   -0.379236113
  185 SOLV  HW2      561    0.940123449    0.891559537   -0.578899127
  186 SOLV  OW       562   -0.052115898   -0.552749159   -0.306669645
  186 SOLV  HW1      563   -0.684793447    0.952923179   -0.114458397
  186 SOLV  HW2      564    0.663786603   -1.180054932    0.160827724
  187 SOLV  OW       565   -0.441420855   -0.154092235   -0.391604461
  187 SOLV  HW1      566    1.798103776    0.386673091   -0.747098925
  187 SOLV  HW2      567   -0.981666930    1.842988199    1.317875957
  188 SOLV  OW       568   -0.413081997    0.420777833    0.195190039
  188 SOLV  HW1      569    0.149495748    2.346874922    0.964947971
  188 SOLV  HW2      570    1.781758761   -1.197456389    0.294504462
  189 SOLV  OW       571   -0.381202643    0.135818233   -0.003006053
  189 SOLV  HW1      572   -1.247732217    0.615040760    1.078677890
  189 SOLV  HW2      573    0.384225697   -0.026626728    0.296033709
  190 SOLV  OW       574   -0.502196631   -0.022733214   -0.321651502
  190 SOLV  HW1      575   -0.601044673   -2.065830519    1.289660413
  190 SOLV  HW2      576   -2.638086368    2.243516203   -1.490057495
  191 SOLV  OW       577    0.391931829   -0.478961617    0.183332722
  191 SOLV  HW1      578    1.581598289    0.295323709   -1.029202191
  191 SOLV  HW2      579    1.004141725   -0.596611247    1.888321476
  192 SOLV  OW       580    0.205809519   -0.542937152   -0.386939320
  192 SOLV  HW1      581   -0.006713089   -0.160337641   -1.033636162
  192 SOLV  HW2      582   -0.208577970   -0.202604384   -0.573931019
  193 SOLV  OW       583    0.085789322   -0.169353983   -0.190880617
  193 SOLV  HW1      584   -1.056827293   -3.276292067   -0.308372879
  193 SOLV  HW2      585    0.065003721   -1.851744388   -0.512810649
  194 SOLV  OW       586   -0.148286531    0.316396409   -0.326377301
  194 SOLV  HW1      587   -0.468685160    1.987460616   -1.186787435
  194 SOLV  HW2      588    0.100340229   -0.038540087   -0.288406282
  195 SOLV  OW       589    0.513065367    0.624912586    0.303302486
  195 SOLV  HW1      590   -0.389343759    1.295947987    1.592304240
  195 SOLV  HW2      591    1.659458209   -0.094792510    0.093855601
  196 SOLV  OW       592   -0.188226808    0.330615154    0.329630930
  196 SOLV  HW1      593    0.206549926    0.587287694    0.547976889
  196 SOLV  HW2      594    0.877574017   -0.554394699   -0.643426968
  197 SOLV  OW       595   -0.104956570   -0.314966188   -0.515033746
  197 SOLV  HW1      596   -0.502536727   -0.020073527   -0.012384363
  197 SOLV  HW2      597   -0.216018523   -0.423425097   -1.117881189
  198 SOLV  OW       598   -0.032402418    0.298929180   -0.143405546
  198 SOLV  HW1      599   -0.094318311    0.226430932   -0.134021037
  198 SOLV  HW2      600    1.182583556    0.338101867    1.099390194
  199 SOLV  OW       601   -0.451266667    0.016380167    0.407719721
  199 SOLV  HW1      602   -1.579484549   -0.399876544    1.436851161
  199 SOLV  HW2      603   -0.448697812    1.549610534   -0.388722779
  200 SOLV  OW       604   -0.304406808    0.075381937    0.224696533
  200 SOLV  HW1      605   -0.123780666   -0.915492254    1.066452686
  200 SOLV  HW2      606    0.449080051   -0.078508837    1.832630184
  201 SOLV  OW       607   -0.470037657   -0.481536803    0.237621312
  201 SOLV  HW1      608   -1.710245106    0.453804691   -0.397345938
  201 SOLV  HW2      609    1.257336892   -1.902898088    1.068697405
  202 SOLV  OW       610    0.168970455    0.233736196   -0.590929553
  202 SOLV  HW1      611    0.558756776   -0.572436089   -0.802836788
  202 SOLV  HW2      612    0.968581155    0.933802994   -0.049193608
  203 SOLV  OW       613   -0.062133872    0.195616536    0.653443461
  203 SOLV  HW1      614   -0.410982298    0.396820871   -0.295593217
  203 SOLV  HW2      615   -1.212418160    1.630484507    0.501085579
  204 SOLV  OW       616    0.102246799   -0.210609219    0.013426225
  204 SOLV  HW1      617   -1.436952715   -1.147965479   -0.195227125
  204 SOLV  HW2      618   -0.032315360    0.955578522    2.487151086
  205 SOLV  OW       619    0.359476839    0.085973398   -0.433760448
  205 SOLV  HW1      620   -0.696958270    1.153379230   -0.923518247
  205 SOLV  HW2      621    1.640787855   -1.486646199    1.143725772
  206 SOLV  OW       622    0.659769163    0.233407629    0.108138263
  206 SOLV  HW1      623    0.060527033    0.590411160    1.885656248
  206 SOLV  HW2      624    1.562886499   -1.715039054    0.291910773
  207 SOLV  OW       625   -0.269125356   -0.677845288    0.553647676
  207 SOLV  HW1      626    0.083632904    1.607095503   -1.029336567
  207 SOLV  HW2      627   -0.213487088    0.496493072    0.106235808
  208 SOLV  OW       628    0.426868110   -0.148015987    0.502766370
  208 SOLV  HW1      629   -0.633575298   -1.933467992    1.574126181
  208 SOLV  HW2      630    1.647101944    1.807545698    2.018574944
  209 SOLV  OW       631    0.076939679    0.322908806    0.572346925
  209 SOLV  HW1      632   -0.623916644   -1.040040929   -0.579809240
  209 SOLV  HW2      633    1.638972481    0.861065596   -0.289725745
  210 SOLV  OW       634    0.152783871    0.573820908   -0.294246523
  210 SOLV  HW1      635   -0.515492636    0.134108271   -2.533753900
  210 SOLV  HW2      636   -1.582745559    0.069283610    0.936006509
  211 SOLV  OW       637   -0.629945316    0.156723740   -0.575634151
  211 SOLV  HW1      638    1.478815661    0.467566365   -0.466779282
  211 SOLV  HW2      639   -1.184694612   -0.226277514   -2.600178199
  212 SOLV  OW       640   -0.890788315    0.050689062   -0.102008476
  212 SOLV  HW1      641   -0.719154901    0.979614614    0.509241337
  212 SOLV  HW2      642   -0.804596132   -0.655859775   -0.319256137
  213 SOLV  OW       643    0.092154129   -0.364793714   -0.728809669
  213 SOLV  HW1      644    0.552031622   -1.286323810   -0.657810309
  213 SOLV  HW2      645    0.297892180   -0.541115559   -1.067949416
  214 SOLV  OW       646   -0.282599669   -0.369067805   -0.013838406
  214 SOLV  HW1      647   -0.805079405    0.953398430    0.421071009
  214 SOLV  HW2      648   -0.482242700   -0.195374030    0.290443198
  215 SOLV  OW       649    0.091773292   -0.433775822    0.347545463
  215 SOLV  HW1      650    0.426111687   -2.626704730    1.219967218
  215 SOLV  HW2      651    1.035787327   -1.274446517    0.475463065
  216 SOLV  OW       652    0.219545808    0.088001643    0.529585363
  216 SOLV  HW1      653    0.231092233    0.346809274    0.519569094
  216 SOLV  HW2      654   -0.269462988   -0.482407377    0.248180459
  217 SOLV  OW       655   -0.229500529    0.482851352    0.342898177
  217 SOLV  HW1      656   -0.077015604    0.386492450    0.715484198
  217 SOLV  HW2      657   -0.232548834    0.765705862    0.586422533
  218 SOLV  OW       658    0.543545570   -0.086116369    0.284016902
  218 SOLV  HW1      659   -0.114426577    0.166113056    1.646034805
  218 SOLV  HW2      660    0.360747131    1.286242654    0.688699371
  219 SOLV  OW       661    0.418548911    0.154150216    0.102753409
  219 SOLV  HW1      662    1.142983508   -0.065134770    0.558975986
  219 SOLV  HW2      663   -0.049185581   -0.161051400    1.002795992
  220 SOLV  OW       664   -0.357047798   -0.106137636    0.495806416
  220 SOLV  HW1      665    1.385668228    1.096119086    0.713966396
  220 SOLV  HW2      666   -0.062505728    1.487323399   -0.983000905
  221 SOLV  OW       667    0.413388194   -0.554546388   -0.067969757
  221 SOLV  HW1      668    2.030364020   -1.004364157   -1.122768526
  221 SOLV  HW2      669    0.752864145   -0.730110194   -0.570704794
  222 SOLV  OW       670    0.288456329   -0.221928813    0.022213949
  222 SOLV  HW1      671   -0.271632023    0.594206329    0.028701159
  222 SOLV  HW2      672    1.450199347   -0.222922175   -0.898980777
  223 SOLV  OW       673    0.312351770    0.629730030    0.058877182
  223 SOLV  HW1      674   -0.954122330    1.668576252   -1.295270190
  223 SOLV  HW2      675   -0.031348683    0.689538873   -0.805626488
  224 SOLV  OW       676    0.438153872   -0.194275701   -0.062610670
  224 SOLV  HW1      677   -0.214987693    1.830652148    1.209043896
  224 SOLV  HW2      678    0.315877714    0.853061163   -0.493221801
  225 SOLV  OW       679   -0.104682899    0.121641383    0.380206308
  225 SOLV  HW1      680   -1.397984531   -0.815324345    0.087457849
  225 SOLV  HW2      681   -0.443899068    0.179088920    2.302549863
  226 SOLV  OW       682   -0.488208014   -0.447222246    0.355770854
  226 SOLV  HW1      683   -0.948823291   -0.118965505    1.742549958
  226 SOLV  HW2      684    0.866518163   -1.685035698   -0.690969403
  227 SOLV  OW       685    0.493599614    0.528181978    0.296248198
  227 SOLV  HW1      686    0.508023731    2.026118837    1.207927505
  227 SOLV  HW2      687    0.362255327    1.219665512    0.479052596
  228 SOLV  OW       688    1.039471869    0.351291490   -0.666379575
  228 SOLV  HW1      689    1.555775004    1.119940767   -1.174326717
  228 SOLV  HW2      690    0.085875191    0.593562636   -0.448823877
  229 SOLV  OW       691    0.043241666   -0.400980725    0.041504698
  229 SOLV  HW1      692   -1.285467112   -3.308594371    1.736907888
  229 SOLV  HW2      693    1.983994413   -0.426621161   -0.542057930
  230 SOLV  OW       694    0.494929593    0.586312163   -0.474030599
  230 SOLV  HW1      695    2.012164332    1.355943431    0.441826137
  230 SOLV  HW2      696    0.082323002    1.740430604   -1.852936960
  231 SOLV  OW       697   -0.657426437   -0.076368135    0.085295811
  231 SOLV  HW1      698   -1.302236130   -0.610023989    0.245264655
  231 SOLV  HW2      699   -0.492090591   -0.165467083   -1.422068663
  232 SOLV  OW       700    0.278198696   -0.419879155   -0.084341784
  232 SOLV  HW1      701    0.255668083   -0.893696278   -0.432213055
  232 SOLV  HW2      702    0.241937548   -0.741554428   -0.321258791
  233 SOLV  OW       703   -0.063964447   -0.197266730    0.706367280
  233 SOLV  HW1      704   -1.044546793    0.355907439    0.679117048
  233 SOLV  HW2      705    0.739000149    0.049957738   -0.242995063
  234 SOLV  OW       706   -1.148999937    0.169301923    0.409899351
  234 SOLV  HW1      707   -0.885706874   -2.294839066    4.715480010
  234 SOLV  HW2      708    0.007339314    1.139507629   -0.026146112
  235 SOLV  OW       709    0.188736465   -0.561631228   -0.298109700
  235 SOLV  HW1      710   -1.431358867    0.863917325    1.818285368
  235 SOLV  HW2      711    0.281696215    0.035629829   -0.074904018
  236 SOLV  OW       712    0.664229126    0.185495726   -0.009360253
  236 SOLV  HW1      713    0.587938217    1.286221769    1.813746068
  236 SOLV  HW2      714   -0.015451450    1.251516416   -0.682094522
  237 SOLV  OW       715   -0.068387756   -0.297302944    0.357397257
  237 SOLV  HW1      716   -1.595156749   -1.053018753   -1.293158207
  237 SOLV  HW2      717   -0.089129040    0.673714862   -0.436814904
  238 SOLV  OW       718   -0.871479447   -0.301739703   -0.091010139
  238 SOLV  HW1      719   -1.099523265    0.098764355   -1.178729190
  238 SOLV  HW2      720   -3.307883429    1.133026677   -1.446645198
  239 SOLV  OW       721   -0.385124169    0.009619135    0.048168642
  239 SOLV  HW1      722   -0.800604873    0.032596833    0.158865770
  239 SOLV  HW2      723    0.600119007    0.411598405    0.329406000
  240 SOLV  OW       724   -0.237141736    0.278312732   -0.153414289
  240 SOLV  HW1      725   -0.112635262    0.453912875    0.316109949
  240 SOLV  HW2      726   -0.650493652   -2.154146268   -0.118869228
  241 SOLV  OW       727   -0.500146374   -0.665652373    0.643236922
  241 SOLV  HW1      728   -0.630954550    0.236575523   -0.013895150
  241 SOLV  HW2      729   -1.828840366    0.353363769   -0.525795043
  242 SOLV  OW       730   -0.330903147    0.566903585    0.093013989
  242 SOLV  HW1      731   -3.457868702    0.845273242   -1.823193735
  242 SOLV  HW2      732    0.229902972    1.317585520   -0.944247014
  243 SOLV  OW       733    0.408406175   -0.312969175    0.249036553
  243 SOLV  HW1      734    0.973061052    2.778900400    1.843612111
  243 SOLV  HW2      735   -0.046943637   -2.083343488    1.400998406
  244 SOLV  OW       736   -0.314550164   -0.307216753    0.129601848
  244 SOLV  HW1      737   -0.573294688   -0.706686280    1.131469315
  244 SOLV  HW2      738   -0.964701610   -1.513216540    0.302194371
  245 SOLV  OW       739    0.051774426    0.465759191   -0.589340010
  245 SOLV  HW1      740    0.196482660    0.631708836   -0.473079282
  245 SOLV  HW2      741    0.540212612    0.648501010   -0.474694039
  246 SOLV  OW       742   -0.011897660   -0.083531742    0.091724293
  246 SOLV  HW1      743    0.622249273   -1.061650818    1.912145633
  246 SOLV  HW2      744   -0.118266353   -1.532344311   -1.033665140
  247 SOLV  OW       745    0.158764867    0.220977853    0.107878928
  247 SOLV  HW1      746   -0.417782798   -0.714715202   -0.470254439
  247 SOLV  HW2      747   -0.830455735    1.733624892    2.346395433
  248 SOLV  OW       748   -0.215762893    0.369799276   -0.253255713
  248 SOLV  HW1      749   -1.268172300   -2.094680945   -2.182113696
  248 SOLV  HW2      750   -0.305993639    0.478024077   -0.172379167
  249 SOLV  OW       751   -1.323918193    0.161036393   -0.628042920
  249 SOLV  HW1      752   -0.892362675    1.119235512    1.147567990
  249 SOLV  HW2      753   -0.555304184   -0.026370023    0.185613303
  250 SOLV  OW       754    0.086034346    0.273711498    0.113364567
  250 SOLV  HW1      755    2.090543979   -0.552052460    1.264935029
  250 SOLV  HW2      756    1.650316227    0.361028830    0.995851995
  251 SOLV  OW       757    0.581347525    0.228903019    0.104640147
  251 SOLV  HW1      758    0.727044765    0.377273092    0.121910950
  251 SOLV  HW2      759    0.310428208    1.700812162    0.086553795
  252 SOLV  OW       760    0.035321726    0.610073433    0.855868751
  252 SOLV  HW1      761   -0.023573124    0.186696271    1.407765155
  252 SOLV  HW2      762   -0.229517905    1.299281111    1.058480706
  253 SOLV  OW       763   -0.203758573   -0.129486482   -0.312207376
  253 SOLV  HW1      764   -1.346980660   -0.130316955    0.160514016
  253 SOLV  HW2      765    0.128680321   -0.175841638    0.700348113
  254 SOLV  OW       766    0.921166100   -0.406100229   -0.069203811
  254 SOLV  HW1      767    0.482362351    0.839182344   -0.484968313
  254 SOLV  HW2      768    1.012914466   -0.515367341    0.485293209
  255 SOLV  OW       769   -0.013582855   -0.387013375    0.056257635
  255 SOLV  HW1      770   -0.811181660   -1.092679542    0.624178979
  255 SOLV  HW2      771    1.406366033   -1.714809972   -2.285811284
  256 SOLV  OW       772   -0.061245319   -0.219476759    0.087143553
  256 SOLV  HW1      773   -5.957123312   -1.205353269    1.243072787
  256 SOLV  HW2      774    0.517725362   -1.065259595    1.391527509
  257 SOLV  OW       775   -0.275861002   -0.056251500    0.632799399
  257 SOLV  HW1      776    0.027617318   -1.082365178    0.638957908
  257 SOLV  HW2      777    0.096052238    0.616690376   -1.454850900
  258 SOLV  OW       778   -0.276798051    0.542764279    0.698638222
  258 SOLV  HW1      779   -2.159934829    1.123204546    1.139900690
  258 SOLV  HW2      780   -1.287740938    0.706047232   -1.310333630
  259 SOLV  OW       781    0.189861612    0.172145436   -0.130771021
  259 SOLV  HW1      782   -0.981477580   -1.424866108   -1.246754346
  259 SOLV  HW2      783    0.900638633    0.498301120    0.191996242
  260 SOLV  OW       784   -0.254163824    0.471577973   -0.445960409
  260 SOLV  HW1      785    0.432701827    0.159297492    1.130907468
  260 SOLV  HW2      786   -0.119099069   -1.196741964   -1.660503628
  261 SOLV  OW       787   -0.447345074   -0.593060455    0.093342614
  261 SOLV  HW1      788   -1.819548672   -1.653576437    0.809196410
  261 SOLV  HW2      789   -1.921139354   -1.256106205   -0.749908874
  262 SOLV  OW       790    0.233509061    0.194978142    0.277145885
  262 SOLV  HW1      791    1.300971236    0.836378420    1.199808198
  262 SOLV  HW2      792   -1.516611462   -0.499026567    0.587699821
  263 SOLV  OW       793    0.421014652    0.203023711    0.488199809
  263 SOLV  HW1      794   -2.164839128    1.443459142    0.383365351
  263 SOLV  HW2      795   -0.337630160    0.354958463    1.858134433
  264 SOLV  OW       796   -0.624010495    0.403954167    0.029368142
  264 SOLV  HW1      797    0.350546012   -0.098457500    0.788115343
  264 SOLV  HW2      798    0.475298388   -0.438326967   -1.645113988
  265 SOLV  OW       799    0.130990971    0.077852147   -0.002958404
  265 SOLV  HW1      800    0.982247588   -0.300957257   -0.737226882
  265 SOLV  HW2      801   -1.498447770   -0.004397183   -1.085656853
  266 SOLV  OW       802    0.080301017    0.309343862   -0.148514710
  266 SOLV  HW1      803   -0.050623596    0.579524324    0.144920239
  266 SOLV  HW2      804    0.296367679   -0.349562168   -0.815681173
  267 SOLV  OW       805    0.324234147    0.008151071    0.247360749
  267 SOLV  HW1      806    0.819146911    3.498942828    2.763111048
  267 SOLV  HW2      807   -0.566666629   -2.924965452   -1.215870272
  268 SOLV  OW       808    0.534900082   -0.001722177    0.014200519
  268 SOLV  HW1      809   -0.516084178    1.940042400    0.063788517
  268 SOLV  HW2      810   -0.159544803   -1.155488902    1.880746292
  269 SOLV  OW       811   -0.255291342   -0.721345583    0.380868063
  269 SOLV  HW1      812   -0.507241043   -1.638628442    0.567463381
  269 SOLV  HW2      813   -0.819161800   -0.262969468    0.611986870
  270 SOLV  OW       814   -0.186742107    0.075255784    0.308111721
  270 SOLV  HW1      815   -0.082628826   -0.547430294   -0.533665241
  270 SOLV  HW2      816   -1.261481879    0.796715980    0.698837598
  271 SOLV  OW       817   -0.285443178    0.230064624    0.085733273
  271 SOLV  HW1      818    0.973581600    0.239524664    0.538276289
  271 SOLV  HW2      819   -2.356156941    0.029124000   -0.912834576
  272 SOLV  OW       820    0.402683280   -0.099887418   -0.348964951
  272 SOLV  HW1      821    0.074798121    0.793237231   -1.779939507
  272 SOLV  HW2      822    0.993039328    0.797703509    0.608539122
  273 SOLV  OW       823   -0.495847810    0.229499026    0.045549134
  273 SOLV  HW1      824   -1.127275368    0.861735296    1.600270040
  273 SOLV  HW2      825   -0.581424041    1.191091031    0.342310173
  274 SOLV  OW       826   -0.818913486    0.731164041   -0.388543393
  274 SOLV  HW1      827   -0.198227562    0.601015138   -0.798088930
  274 SOLV  HW2      828   -1.032337499    0.060193813   -0.281963716
  275 SOLV  OW       829    0.219354150   -0.028393437   -0.225848574
  275 SOLV  HW1      830    0.252699880   -1.029083267    0.620585322
  275 SOLV  HW2      831   -0.444080991    0.608927056    0.917050340
  276 SOLV  OW       832    0.128510702   -0.549134672   -0.028792218
  276 SOLV  HW1      833   -1.872932971    0.354286620    1.852018010
  276 SOLV  HW2      834    3.247502472    0.977736163   -2.899102196
  277 SOLV  OW       835    0.260490407   -0.643295460   -0.716307377
  277 SOLV  HW1      836   -1.062581760   -0.956813286    0.689203692
  277 SOLV  HW2      837    1.537473567    0.628396167    0.771229255
  278 SOLV  OW       838    1.097126158   -0.020708917   -0.396017817
  278 SOLV  HW1      839    1.601237348    0.418225506   -1.725403514
  278 SOLV  HW2      840    0.564860255    0.389790184   -0.393772950
  279 SOLV  OW       841    0.547645743   -0.124838750   -0.202344707
  279 SOLV  HW1      842    1.585715180    1.016491846    1.262505848
  279 SOLV  HW2      843    1.641612101   -1.699605089   -0.809261792
  280 SOLV  OW       844    0.362009117   -0.343982747   -0.344702961
  280 SOLV  HW1      845    1.039263216    0.162350175   -0.729489445
  280 SOLV  HW2      846    1.157102048    0.724970407   -0.735778710
  281 SOLV  OW       847   -0.777418474   -0.117284834   -0.685205072
  281 SOLV  HW1      848   -1.029926662   -0.101362982   -0.444597824
  281 SOLV  HW2      849   -0.875822470    0.087462768   -0.214850583
  282 SOLV  OW       850   -0.270839269   -0.001284900   -0.112440339
  282 SOLV  HW1      851    0.416023631   -0.564924703   -0.751131552
  282 SOLV  HW2      852    0.384688176    0.548636995    0.569760447
  283 SOLV  OW       853   -0.013069509   -0.813556500   -0.767445548
  283 SOLV  HW1      854   -0.745398248    0.342724155   -0.078688703
  283 SOLV  HW2      855   -2.755203633    2.864003469   -0.461048939
  284 SOLV  OW       856    0.155639924   -0.334036384    0.396319243
  284 SOLV  HW1      857    0.370821233    0.951611579    0.518958381
  284 SOLV  HW2      858    1.539858358   -2.013085776    1.297910700
  285 SOLV  OW       859    0.282252090    0.530050216    0.335794166
  285 SOLV  HW1      860   -1.628746992   -0.713423317    3.196642819
  285 SOLV  HW2      861    2.166312214    1.115837621   -0.426194890
  286 SOLV  OW       862    0.404547033    0.233171799    0.523161545
  286 SOLV  HW1      863    0.824875152    1.157720359   -1.130209432
  286 SOLV  HW2      864   -0.149730175    1.139050044   -0.264724378
  287 SOLV  OW       865    0.026800447    0.039038380    0.675157595
  287 SOLV  HW1      866   -1.786670296   -0.806291467    0.309771565
  287 SOLV  HW2      867   -1.143822236    0.735492763   -2.637956421
  288 SOLV  OW       868   -0.523598661    0.267226618    0.082643148
  288 SOLV  HW1      869    0.351097774   -0.355118558    0.806598131
  288 SOLV  HW2      870   -0.295651068    0.664747465   -0.442391278
  289 SOLV  OW       871   -0.216294280    0.234782096   -0.088863268
  289 SOLV  HW1      872    0.404900569   -1.157856615   -0.047194922
  289 SOLV  HW2      873   -0.891897910    0.432809369    1.180586897
  290 SOLV  OW       874    0.230508531   -0.174587591   -0.048694025
  290 SOLV  HW1      875   -1.109156068    1.988614766   -1.393062709
  290 SOLV  HW2      876    0.217328985   -2.774359980   -0.280106886
  291 SOLV  OW       877    0.993774887   -0.222844633    0.375036656
  291 SOLV  HW1      878    0.567894494    1.030144267   -1.379914821
  291 SOLV  HW2      879   -0.666101178    1.194177951   -0.685173016
  292 SOLV  OW       880   -0.182183797   -0.568881621   -0.045247866
  292 SOLV  HW1      881   -0.446446066   -2.049317896    2.399612294
  292 SOLV  HW2      882   -0.088268198   -1.664425069    0.161926374
  293 SOLV  OW       883   -0.480026988   -0.466082980   -0.104251048
  293 SOLV  HW1      884    0.473440382    1.387264971   -0.719915495
  293 SOLV  HW2      885   -2.050797831   -0.013098064    1.418293154
  294 SOLV  OW       886    0.583285855    1.174212493    0.353653814
  294 SOLV  HW1      887    0.566265095    0.712531663   -0.013884063
  294 SOLV  HW2      888   -0.377882734    1.588265552    0.822834373
  295 SOLV  OW       889   -0.173939962    0.753785411    0.076705998
  295 SOLV  HW1      890    0.996146764    0.029810501   -1.663273561
  295 SOLV  HW2      891    0.854121083    0.194240360    1.817746584
  296 SOLV  OW       892   -0.092045052    0.540537676    0.403781181
  296 SOLV  HW1      893   -1.956587321    1.098221566    0.759375818
  296 SOLV  HW2      894    1.651120692   -0.007058656   -0.125248821
  297 SOLV  OW       895    0.267086554   -0.477501481    0.032289465
  297 SOLV  HW1      896   -0.048025593   -0.309811621    0.129622622
  297 SOLV  HW2      897    0.083319320   -0.506981508   -0.662509093
  298 SOLV  OW       898    0.253430970   -0.212759882    0.314383700
  298 SOLV  HW1      899    0.816086744    0.387061411   -2.120360446
  298 SOLV  HW2      900   -0.995785552    0.343889953   -0.093243077
  299 SOLV  OW       901   -0.373469446   -0.049444905   -0.086642150
  299 SOLV  HW1      902    1.617497009    0.172208178    0.468844693
  299 SOLV  HW2      903   -1.005729134    2.090733353   -0.250227828
  300 SOLV  OW       904   -0.053119642   -0.483145201    0.521531026
  300 SOLV  HW1      905    0.034447659   -1.202025039    0.748401409
  300 SOLV  HW2      906    0.447965717    1.767756633   -0.371074667
  301 SOLV  OW       907   -0.624578178   -0.361045216   -0.556650929
  301 SOLV  HW1      908   -0.158725183   -0.292804114   -0.478206257
  301 SOLV  HW2      909    2.992164208   -0.447939413   -0.184607261
  302 SOLV  OW       910    0.004697612    0.032545009    0.827939396
  302 SOLV  HW1      911    0.192506614    1.865171092    1.498034979
  302 SOLV  HW2      912    1.864058735   -0.329340386   -0.875149525
  303 SOLV  OW       913    0.364938600   -0.470318113   -0.262618925
  303 SOLV  HW1      914   -0.602297621   -0.823848073   -0.398335233
  303 SOLV  HW2      915    0.953448656   -0.218207874    0.244343499
  304 SOLV  OW       916   -0.111632558    0.553791616   -0.016148898
  304 SOLV  HW1      917    2.161296129   -2.188903113    2.087281836
  304 SOLV  HW2      918    1.081751753    1.414059523   -1.996758305
  305 SOLV  OW       919    0.159124399    0.029176331   -0.394027547
  305 SOLV  HW1      920    1.823646529    2.384227459   -3.134368145
  305 SOLV  HW2      921    1.015876774   -1.979856199   -1.151662686
  306 SOLV  OW       922   -0.243254746    0.810567103   -0.055753018
  306 SOLV  HW1      923   -0.569442684    0.029789733   -1.576685349
  306 SOLV  HW2      924    0.313004208   -0.484786749    0.288043325
  307 SOLV  OW       925   -0.399203924   -0.069503013    0.025405396
  307 SOLV  HW1      926   -0.276012805    0.449140660    0.038427229
  307 SOLV  HW2      927   -0.317619040    0.080653911    0.013051022
  308 SOLV  OW       928    0.430339754    0.309179799   -0.064750529
  308 SOLV  HW1      929    0.540658258    0.785875654   -0.569888316
  308 SOLV  HW2      930   -1.157876546    0.181574904   -0.673636499
  309 SOLV  OW       931   -0.331272354   -0.337081552    0.051299748
  309 SOLV  HW1      932   -0.254817194   -0.662887612   -0.134444535
  309 SOLV  HW2      933   -0.200729672   -0.364668993    0.046442140
  310 SOLV  OW       934    1.019100536   -0.558374574    0.411583566
  310 SOLV  HW1      935    1.518718347    0.147533814    0.095942230
  310 SOLV  HW2      936    1.411886429   -0.415984726   -0.039112347
  311 SOLV  OW       937   -0.268914023    0.577876993   -0.420065132
  311 SOLV  HW1      938   -0.860016664    0.455260254    0.583541841
  311 SOLV  HW2      939   -0.208723052    0.475568086   -0.314550653
  312 SOLV  OW       940   -0.662469032   -0.233219282    0.170868094
  312 SOLV  HW1      941    0.334467013   -0.290759332    0.238220427
  312 SOLV  HW2      942   -0.493049007    0.471665343    2.174023287
  313 SOLV  OW       943    0.656835098    0.255985461    0.463633880
  313 SOLV  HW1      944    1.983036533    0.693936001   -1.090903474
  313 SOLV  HW2      945   -0.691287171   -0.193810872   -0.083119696
  314 SOLV  OW       946   -0.073355284   -0.030827379    0.332844428
  314 SOLV  HW1      947   -0.023656807    1.914063269    0.744416205
  314 SOLV  HW2      948    0.226071120   -0.025602002    0.032734960
  315 SOLV  OW       949   -0.017272400   -0.449759169    0.181212642
  315 SOLV  HW1      950   -0.080975717   -0.593973723    0.277446009
  315 SOLV  HW2      951    0.153904417   -0.127238580    0.344033573
  316 SOLV  OW       952    0.253353272   -0.231538752    0.316972152
  316 SOLV  HW1      953    0.701854444    0.981412316   -1.990643209
  316 SOLV  HW2      954    1.924044396   -0.133899609   -0.589600794
  317 SOLV  OW       955   -0.106620741    0.547971051   -0.581724142
  317 SOLV  HW1      956   -2.368843634    0.090072324    0.404297891
  317 SOLV  HW2      957    1.293194997    0.198472576   -1.490728745
  318 SOLV  OW       958    0.720071085   -0.124037287    0.064470442
  318 SOLV  HW1      959    0.097713699   -0.048610086    0.033025059
  318 SOLV  HW2      960    0.872631853   -0.055728674   -0.460211527
  319 SOLV  OW       961   -0.947662424    0.001801361   -0.071548675
  319 SOLV  HW1      962   -0.826437695   -0.391405096   -0.872347920
  319 SOLV  HW2      963    0.068386504    1.836134901   -0.544500909
  320 SOLV  OW       964   -0.205942968    0.171624415    0.084639650
  320 SOLV  HW1      965   -1.599451766   -0.765963372   -1.050045434
  320 SOLV  HW2      966    0.854814513    0.638134697   -0.813681383
  321 SOLV  OW       967    0.050767727    0.489892633    0.365675837
  321 SOLV  HW1      968   -0.046717709   -0.815776484   -0.636911776
  321 SOLV  HW2      969   -0.434416178    0.105466216   -1.257271591
  322 SOLV  OW       970    0.200317877    0.037971164   -0.557766046
  322 SOLV  HW1      971   -0.271956921    1.177634554   -1.078337431
  322 SOLV  HW2      972   -0.845811342    1.294923446    1.055200967
  323 SOLV  OW       973    0.433609194    0.052742134    0.092330621
  323 SOLV  HW1      974    0.560295254    0.846275778   -1.242592909
  323 SOLV  HW2      975   -1.327261799   -1.231785101    0.536019897
  324 SOLV  OW       976    0.003251020    0.195972888    0.038696778
  324 SOLV  HW1      977    0.628420768    0.738704851   -2.007080846
  324 SOLV  HW2      978   -1.164824719   -0.194450442   -1.425345691
  325 SOLV  OW       979    0.259205422   -0.079037255    0.160128814
  325 SOLV  HW1      980    1.562246968   -1.120770124    1.096695789
  325 SOLV  HW2      981    0.960556153    1.355264962    0.158914056
  326 SOLV  OW       982   -0.064743569    0.124663330   -0.383981953
  326 SOLV  HW1      983   -1.572671250    1.053658185    0.051185680
  326 SOLV  HW2      984   -1.806429453    1.312679407   -0.566534036
  327 SOLV  OW       985   -0.472666317   -0.084893980    0.020132533
  327 SOLV  HW1      986   -0.276651294    1.186118444   -0.041685330
  327 SOLV  HW2      987   -0.411545354    0.349711164   -0.516353049
  328 SOLV  OW       988   -0.277168549   -0.082398054    1.017018113
  328 SOLV  HW1      989   -1.226412169   -0.734839469   -1.493342993
  328 SOLV  HW2      990   -0.439143550   -0.191610572    0.173658758
  329 SOLV  OW       991   -0.370014692    0.083623278   -0.049698766
  329 SOLV  HW1      992   -1.854183875   -1.392085266   -2.514355318
  329 SOLV  HW2      993    0.615668012    0.253200121   -1.195452577
  330 SOLV  OW       994   -0.049607276    0.255121581    0.431440969
  330 SOLV  HW1      995   -0.140557565    0.824260167   -0.832124208
  330 SOLV  HW2      996   -0.403818079   -0.073782166    1.091221374
  331 SOLV  OW       997    0.147278206    0.587421722   -0.105584924
  331 SOLV  HW1      998    0.715114539   -3.604259037   -1.437942288
  331 SOLV  HW2      999    0.385437648    2.492936884    0.813953270
  332 SOLV  OW      1000   -0.046436118   -0.187472537    0.326949009
  332 SOLV  HW1     1001   -1.044689594   -1.371074554   -2.053574269
  332 SOLV  HW2     1002   -2.151935435   -0.260345767   -0.416450897
  333 SOLV  OW      1003   -0.186629562    0.449514122   -0.604827566
  333 SOLV  HW1     1004   -0.968547842    0.625895201    1.449396001
  333 SOLV  HW2     1005   -1.152178917   -0.491264964   -0.700415418
  334 SOLV  OW      1006    0.012532758    0.134670623   -0.140883456
  334 SOLV  HW1     1007   -0.852459213    1.171008152   -0.359522360
  334 SOLV  HW2     1008   -0.307858877   -0.537044695    0.363092721
  335 SOLV  OW      1009    0.033876600    0.428480708   -0.285303520
  335 SOLV  HW1     1010    0.092394952   -0.278555343    1.807170908
  335 SOLV  HW2     1011    1.465209543    1.120339404   -0.198153917
  336 SOLV  OW      1012    0.606559719    0.909415966   -0.234182759
  336 SOLV  HW1     1013    0.659681623   -1.460369636   -0.602354536
  336 SOLV  HW2     1014    2.619352848   -0.548855335    2.556554457
  337 SOLV  OW      1015    0.405812148   -0.026903786   -0.224465545
  337 SOLV  HW1     1016   -0.907742021    0.323713761    0.958809340
  337 SOLV  HW2     1017   -0.190016170    0.357229803    0.958349901
  338 SOLV  OW      1018    0.747972767   -0.380150531   -0.295528318
  338 SOLV  HW1     1019    0.637452372   -0.281005083   -0.017847787
  338 SOLV  HW2     1020    0.692937877    0.028698885   -0.568919584
  339 SOLV  OW      1021   -0.007022727    0.033107022   -0.268472719
  339 SOLV  HW1     1022    0.311448727    0.204144023   -0.130344516
  339 SOLV  HW2     1023   -1.012529340   -0.386671742   -0.998137008
  340 SOLV  OW      1024   -0.230558093   -0.176887602    0.241918106
  340 SOLV  HW1     1025   -0.146468459   -0.448258144    0.363754866
  340 SOLV  HW2     1026   -0.091702361   -1.352712268    0.153527546
  341 SOLV  OW      1027   -0.178008266    0.237408737    0.188394966
  341 SOLV  HW1     1028    0.781840941   -0.692520158   -0.917720015
  341 SOLV  HW2     1029   -0.702941809    0.748955669    0.782858883
  342 SOLV  OW      1030    0.207678501    0.292750892    0.203961954
  342 SOLV  HW1     1031    0.796480469    1.016923570   -0.654607149
  342 SOLV  HW2     1032   -0.680934187   -1.001608593    0.121955368
  343 SOLV  OW      1033    0.285746533   -0.064435531    0.056725212
  343 SOLV  HW1     1034   -0.658989351   -1.481804152    0.203200474
  343 SOLV  HW2     1035    1.081799038   -0.587827998   -0.332770083
  344 SOLV  OW      1036   -0.008466573    0.497324229   -0.411424680
  344 SOLV  HW1     1037    0.395598793    0.924234075   -4.827831195
  344 SOLV  HW2     1038    0.069302398    0.322219569    0.301044486
  345 SOLV  OW      1039    0.027176131   -0.091935420   -0.258863717
  345 SOLV  HW1     1040    0.021079108   -0.295389461   -0.382206240
  345 SOLV  HW2     1041   -0.152277001   -0.167969970    0.316452920
  346 SOLV  OW      1042    0.123286332   -0.425989980    0.393170049
  346 SOLV  HW1     1043   -0.711066862   -1.289547010   -0.965718952
  346 SOLV  HW2     1044    0.630217790    0.672042501    1.230201913
  347 SOLV  OW      1045    0.306924648    0.214784887   -0.483426208
  347 SOLV  HW1     1046    0.564427009    0.129760056   -0.751003534
  347 SOLV  HW2     1047   -1.948043997   -1.744694900   -0.583876477
  348 SOLV  OW      1048   -0.070144499   -0.600969667   -0.152587929
  348 SOLV  HW1     1049    0.129144147    0.910172433   -2.697527616
  348 SOLV  HW2     1050    0.085462796   -0.288987897   -0.173465055
  349 SOLV  OW      1051    0.271525731    0.216008913   -0.243045682
  349 SOLV  HW1     1052   -0.727371713    1.581947232    0.481581142
  349 SOLV  HW2     1053    1.023025191   -0.364003692    3.066374591
  350 SOLV  OW      1054    0.148994952    0.667457223    0.064702514
  350 SOLV  HW1     1055   -0.375856060   -0.065759883    1.295568947
  350 SOLV  HW2     1056    0.169515638    0.361370748    0.187646106
  351 SOLV  OW      1057    0.661885592   -0.003887387    0.304203083
  351 SOLV  HW1     1058   -1.044036724   -0.101780638   -0.253231227
  351 SOLV  HW2     1059    0.495543485   -1.332532936    1.484303691
  352 SOLV  OW      1060    0.373063382   -0.242954285   -0.419884514
  352 SOLV  HW1     1061    1.444312263   -1.297043145   -0.314894820
  352 SOLV  HW2     1062    1.806682601   -0.125637103   -1.869870429
  353 SOLV  OW      1063    0.100244740    0.676994539   -0.208688664
  353 SOLV  HW1     1064    0.182509912    0.366462411    0.469701689
  353 SOLV  HW2     1065    0.311597548    0.740053503   -3.072013671
  354 SOLV  OW      1066    0.191153433   -0.045356241    0.138649048
  354 SOLV  HW1     1067    1.020760431   -0.019074064    0.257367155
  354 SOLV  HW2     1068    0.685954595   -1.211538874    0.861124259
  355 SOLV  OW      1069    0.454096687   -0.682147144   -0.166649069
  355 SOLV  HW1     1070    0.233339802   -0.757876568    0.030651006
  355 SOLV  HW2     1071    0.404271964   -0.867938695   -0.426871282
  356 SOLV  OW      1072   -0.712458017   -0.760683994   -0.236357426
  356 SOLV  HW1     1073    1.922038380    1.645242499    0.117275081
  356 SOLV  HW2     1074   -0.839109798   -1.037946269   -0.221005107
  357 SOLV  OW      1075    0.621930434    0.245864805    0.291434180
  357 SOLV  HW1     1076   -2.615082254    0.229011011    1.636332898
  357 SOLV  HW2     1077    2.280941802    0.832217501    0.255115323
  358 SOLV  OW      1078   -0.581087527    0.192218627   -0.127781733
  358 SOLV  HW1     1079    0.633037642   -1.240407653   -1.259813809
  358 SOLV  HW2     1080   -0.771574673   -1.257641654   -0.296200863
  359 SOLV  OW      1081    0.335430576    0.622892423   -0.342812133
  359 SOLV  HW1     1082   -0.025691198    0.229916857   -0.960289389
  359 SOLV  HW2     1083   -0.885263556    0.745427369    0.248651454
  360 SOLV  OW      1084   -0.535786022   -0.064916079   -0.353262750
  360 SOLV  HW1     1085    0.307371908   -1.442580411   -0.224070304
  360 SOLV  HW2     1086   -0.718371642   -0.942413683   -1.961446548
  361 SOLV  OW      1087   -0.218860091   -0.146697723    0.343397680
  361 SOLV  HW1     1088   -2.776499586   -0.076050312    0.467653850
  361 SOLV  HW2     1089    0.618202025    2.297895737    0.920459814
  362 SOLV  OW      1090   -1.403904387   -1.048321159   -0.242551113
  362 SOLV  HW1     1091   -1.568473499   -0.491316383    0.342074428
  362 SOLV  HW2     1092   -1.836923356    0.185114730    1.026691383
  363 SOLV  OW      1093    0.493210268    0.152552396    0.176094132
  363 SOLV  HW1     1094    0.239241159   -1.079545252   -0.187063840
  363 SOLV  HW2     1095    0.238550734    0.390671138    0.247741918
  364 SOLV  OW      1096    0.180822167    0.455635333   -0.031691511
  364 SOLV  HW1     1097    0.167871317    0.221699662    1.494513229
  364 SOLV  HW2     1098   -0.345590910   -0.176487901   -0.736611416
  365 SOLV  OW      1099    0.353316014    0.212645855   -0.697690901
  365 SOLV  HW1     1100   -0.822656448   -1.193669624    0.993012457
  365 SOLV  HW2     1101    0.370643568    0.153863564   -0.908579586
  366 SOLV  OW      1102   -0.032526819   -0.550910224   -0.085216281
  366 SOLV  HW1     1103    0.862098245   -0.338233908    0.124991303
  366 SOLV  HW2     1104   -0.143210838   -0.703712062    0.088347996
  367 SOLV  OW      1105   -0.165641004   -0.240227384    0.439007450
  367 SOLV  HW1     1106    0.551194799    0.112594380   -0.212711242
  367 SOLV  HW2     1107    0.700196016    1.028480230   -0.914389853
  368 SOLV  OW      1108    0.321375964    0.450039959    0.996495613
  368 SOLV  HW1     1109    0.892412510   -0.910966172   -0.584545660
  368 SOLV  HW2     1110    0.804935358    0.759331062    0.109284012
  369 SOLV  OW      1111    0.379215701    0.371097769   -0.668333243
  369 SOLV  HW1     1112    1.659534731    1.082227560   -0.121240100
  369 SOLV  HW2     1113    0.133742801    0.063609108    0.782864656
  370 SOLV  OW      1114   -0.220727650   -0.617203949   -0.554514631
  370 SOLV  HW1     1115   -0.421927202   -0.966831661    0.241720505
  370 SOLV  HW2     1116   -0.452827280    0.218585575    1.233686807
  371 SOLV  OW      1117    0.246306187    0.263720034    0.307151470
  371 SOLV  HW1     1118   -0.698685985    0.584925921   -0.828248302
  371 SOLV  HW2     1119    0.755877461    1.471175823    0.910223040
  372 SOLV  OW      1120   -0.173343251   -0.542120066   -0.208629130
  372 SOLV  HW1     1121   -2.071206852   -1.011246683    2.117136336
  372 SOLV  HW2     1122   -1.551091749   -0.878602841    1.443401073
  373 SOLV  OW      1123    0.087010886    0.219805423   -0.011138573
  373 SOLV  HW1     1124   -1.891850984   -0.080901527    0.244937315
  373 SOLV  HW2     1125    2.901981212   -0.202318892    2.973467363
  374 SOLV  OW      1126    0.268058066    0.099816013   -0.296198824
  374 SOLV  HW1     1127    2.497747970    0.560754639    0.844865192
  374 SOLV  HW2     1128   -1.865686615   -0.026865927   -1.009465734
  375 SOLV  OW      1129    0.171055739   -0.271086347    0.260219403
  375 SOLV  HW1     1130    0.006405785    0.813043601    1.418149690
  375 SOLV  HW2     1131    1.659845738    0.116388982   -1.979080149
  376 SOLV  OW      1132    0.516100956   -0.259919635   -0.275284799
  376 SOLV  HW1     1133    0.778762149   -0.944697470   -0.135894647
  376 SOLV  HW2     1134    0.383669585    0.345311668    0.234958323
  377 SOLV  OW      1135   -0.537968973    0.370692373   -0.129780717
  377 SOLV  HW1     1136   -0.097817759    1.258066898    0.222422365
  377 SOLV  HW2     1137    0.248193908   -0.059228560   -0.083239475
  378 SOLV  OW      1138   -0.390980345   -0.174476028    0.535668086
  378 SOLV  HW1     1139    2.952486463    0.306698947   -1.177036775
  378 SOLV  HW2     1140    0.586360817   -0.032927544   -0.671034568
  379 SOLV  OW      1141    0.308738245    0.040715258    0.135459059
  379 SOLV  HW1     1142   -0.031759688   -0.038275652   -0.231342466
  379 SOLV  HW2     1143    1.091636185   -0.008073671    0.882295980
  380 SOLV  OW      1144    0.121398798    0.645363979   -0.619328108
  380 SOLV  HW1     1145   -0.790172136    2.407205351   -1.041804951
  380 SOLV  HW2     1146    0.922226782    1.141493020    0.035704319
  381 SOLV  OW      1147    0.315026679   -0.680818324    0.256787318
  381 SOLV  HW1     1148   -0.408456778   -2.058022194   -0.823642487
  381 SOLV  HW2     1149    0.431256459   -0.940299522    0.646035660
  382 SOLV  OW      1150    0.593100228   -0.204675697   -0.069221382
  382 SOLV  HW1     1151    2.686019570   -1.174426513   -0.592699405
  382 SOLV  HW2     1152    0.470362132    0.053780934    0.084125323
  383 SOLV  OW      1153    0.526521339   -1.076816607   -0.000554064
  383 SOLV  HW1     1154   -1.182500817   -1.966116064    0.730596588
  383 SOLV  HW2     1155   -3.237870028   -1.506532490   -1.042634110
  384 SOLV  OW      1156   -0.108632782    0.290882087    0.275337040
  384 SOLV  HW1     1157   -0.473926718   -0.025436387   -2.453845980
  384 SOLV  HW2     1158    0.488719713    0.386366190    2.739238391
  385 SOLV  OW      1159   -0.162914608   -0.198715130   -0.115230517
  385 SOLV  HW1     1160   -0.055425472   -0.678146131   -0.460519270
  385 SOLV  HW2     1161   -1.145622505    3.321507172    2.135866458
  386 SOLV  OW      1162   -0.437689118   -0.233768412    0.275418577
  386 SOLV  HW1     1163   -0.865759111   -0.435020304    0.154530919
  386 SOLV  HW2     1164    1.714877047    1.742302688   -0.689683539
  387 SOLV  OW      1165   -0.283591595    0.243712621    0.295249584
  387 SOLV  HW1     1166    1.671825876    0.995765217   -2.055552066
  387 SOLV  HW2     1167   -2.240362390    0.535708659    1.765161743
  388 SOLV  OW      1168    0.219070348    0.283699774    0.168294424
  388 SOLV  HW1     1169    0.753563996   -0.120389838    2.461872534
  388 SOLV  HW2     1170   -0.448611716   -0.419639818    2.021007754
  389 SOLV  OW      1171   -0.009939863   -0.384391015   -0.403095086
  389 SOLV  HW1     1172    0.901729726    1.023584422    0.393181808
  389 SOLV  HW2     1173    1.796872336    0.018260520   -2.575613864
  390 SOLV  OW      1174    0.541680583   -0.190147657   -0.095766069
  390 SOLV  HW1     1175   -0.679443499   -2.069707677   -0.996848450
  390 SOLV  HW2     1176   -0.342071264    0.092840992   -0.848247781
  391 SOLV  OW      1177   -0.067458381    0.109186887    0.054287210
  391 SOLV  HW1     1178    0.154331829    0.228243368   -0.374764642
  391 SOLV  HW2     1179    0.309402027   -2.625656114    0.382364488
  392 SOLV  OW      1180    0.813408961    0.669049922    0.493978222
  392 SOLV  HW1     1181    1.183441736    0.515567941   -0.294719470
  392 SOLV  HW2     1182    0.941477140    0.856841655   -0.532591626
  393 SOLV  OW      1183    0.359549981    0.151872247   -0.102334403
  393 SOLV  HW1     1184    0.011922166    0.408416665    1.523840319
  393 SOLV  HW2     1185   -0.754560672   -3.185481220    0.001633646
  394 SOLV  OW      1186   -0.084635666    0.525196913    0.365542706
  394 SOLV  HW1     1187   -0.473088967   -1.224700128    1.947940366
  394 SOLV  HW2     1188   -0.118809035    2.024802139   -1.184855223
  395 SOLV  OW      1189   -0.887563437   -0.035921508    0.063768215
  395 SOLV  HW1     1190   -0.626095677    0.116612480   -2.068590048
  395 SOLV  HW2     1191   -0.507363922    0.376116851   -3.805397688
  396 SOLV  OW      1192    0.118625609   -0.130135945   -0.010743148
  396 SOLV  HW1     1193   -0.388284821   -0.384342292    1.008770740
  396 SOLV  HW2     1194   -0.085058689   -0.479996007   -1.110284484
  397 SOLV  OW      1195   -0.220286785   -0.266558201   -0.307082054
  397 SOLV  HW1     1196    0.354340364    0.742558356    1.969199177
  397 SOLV  HW2     1197   -2.109991750   -1.218730315   -0.291371887
  398 SOLV  OW      1198   -0.136841317    0.070554086   -0.022989910
  398 SOLV  HW1     1199    1.028691857   -2.297377133   -0.740619271
  398 SOLV  HW2     1200    1.600650552    1.516925858    1.494106862
  399 SOLV  OW      1201    0.474698965   -0.066933664    0.132568135
  399 SOLV  HW1     1202   -0.427946141    0.241878442   -0.740498023
  399 SOLV  HW2     1203   -0.499878295    0.741461383   -2.227702521
  400 SOLV  OW      1204    0.190784571   -0.319313219   -0.952109380
  400 SOLV  HW1     1205   -1.796164880    0.074396701   -2.563521538
  400 SOLV  HW2     1206    2.961743845   -0.761516908    1.208319257
  401 SOLV  OW      1207    0.353909626   -0.247226076   -0.028505842
  401 SOLV  HW1     1208    0.779580946   -0.823861174    0.247131447
  401 SOLV  HW2     1209    1.622371412    0.865279143   -0.747552101
  402 SOLV  OW      1210    0.361247730   -0.205844668   -0.493248904
  402 SOLV  HW1     1211   -0.745933815    0.061488108   -0.124131318
  402 SOLV  HW2     1212   -0.754894930   -1.262268054    0.401928951
  403 SOLV  OW      1213   -0.592188467    0.239273870    0.182404600
  403 SOLV  HW1     1214   -1.105624344    1.610764648   -0.153064663
  403 SOLV  HW2     1215    0.841198120    0.427400145    0.417505533
  404 SOLV  OW      1216    0.437636036   -0.137367235    0.038945562
  404 SOLV  HW1     1217   -1.070360957   -2.479957657    1.763580734
  404 SOLV  HW2     1218    1.609895713   -0.419451507    1.869254223
  405 SOLV  OW      1219    0.350797646    0.796289654    0.291932307
  405 SOLV  HW1     1220    0.523118726    0.854064658   -0.057716363
  405 SOLV  HW2     1221    0.648919493    0.281271939    0.220344832
  406 SOLV  OW      1222    0.096491576   -0.464230277    0.073963874
  406 SOLV  HW1     1223    0.592926215    1.450637362   -2.171425620
  406 SOLV  HW2     1224    0.363954800    0.380047916   -1.397728042
  407 SOLV  OW      1225    0.498289693   -0.268273651   -0.171390481
  407 SOLV  HW1     1226   -1.617454727   -0.301205320   -0.456846280
  407 SOLV  HW2     1227   -0.751539664    2.249895524    1.417252097
  408 SOLV  OW      1228    0.305624844    0.833652378    0.396725352
  408 SOLV  HW1     1229   -1.474858477    1.111150183   -1.383488750
  408 SOLV  HW2     1230    0.152515006    0.892897442   -1.615518060
  409 SOLV  OW      1231   -0.494209805   -0.510322403    0.000945694
  409 SOLV  HW1     1232    0.025335069   -0.057582270   -0.172905021
  409 SOLV  HW2     1233   -1.053604197   -0.692524084   -0.286776449
  410 SOLV  OW      1234   -0.036461437    0.558692670    0.619502014
  410 SOLV  HW1     1235    0.881102586    0.378379012    1.962739954
  410 SOLV  HW2     1236    2.101037487   -0.126973229    2.063652832
  411 SOLV  OW      1237   -0.365406592    0.482457025    0.136011342
  411 SOLV  HW1     1238   -0.898386162    1.213957864   -0.838861587
  411 SOLV  HW2     1239   -1.042660669   -0.446106831    0.706047323
  412 SOLV  OW      1240    0.127403582   -0.550868053   -0.320770475
  412 SOLV  HW1     1241    0.729577771   -0.969861783    1.232623717
  412 SOLV  HW2     1242   -0.137111767   -0.807078634   -0.290891813
  413 SOLV  OW      1243   -0.203752621   -0.083940772   -0.337804518
  413 SOLV  HW1     1244   -0.983983285    0.093053205    0.084399056
  413 SOLV  HW2     1245    1.557033080    0.697791893    0.643405454
  414 SOLV  OW      1246    0.045911288   -0.530541833   -0.171658009
  414 SOLV  HW1     1247   -0.114619282    0.336848689   -0.490034349
  414 SOLV  HW2     1248   -0.522979800   -1.182967481    0.724953848
  415 SOLV  OW      1249   -0.071620697   -0.722002618   -0.156011512
  415 SOLV  HW1     1250   -0.208205787    0.406686822   -0.150318002
  415 SOLV  HW2     1251   -0.801242391   -0.123025330   -0.605955000
  416 SOLV  OW      1252   -0.087248934   -1.042454364   -0.107599640
  416 SOLV  HW1     1253   -0.081643388   -0.355854269    0.350161348
  416 SOLV  HW2     1254    0.519392522   -1.755911384   -0.247999315
  417 SOLV  OW      1255    0.010810412   -0.160181743   -0.161845143
  417 SOLV  HW1     1256    0.178324850   -1.101152161    0.639907612
  417 SOLV  HW2     1257   -0.498484448   -1.798543959    1.284538291
  418 SOLV  OW      1258    0.307527403    0.002358254    0.269024043
  418 SOLV  HW1     1259   -0.664145998   -0.319123778    0.524817138
  418 SOLV  HW2     1260    1.311885280   -0.364091774   -0.195050099
  419 SOLV  OW      1261    0.286200026   -0.710539625   -0.559349999
  419 SOLV  HW1     1262    1.563322744    0.472383977    2.435973016
  419 SOLV  HW2     1263   -2.633791391   -0.248846986   -2.627251287
  420 SOLV  OW      1264    0.150148350    0.426967872    0.055981214
  420 SOLV  HW1     1265    0.620979249    0.427922514    0.240795009
  420 SOLV  HW2     1266    0.296092372    0.865664346    0.525077971
  421 SOLV  OW      1267   -0.490237580    0.045744983    0.007354364
  421 SOLV  HW1     1268    3.874795427    1.502289157    0.602985727
  421 SOLV  HW2     1269   -0.688573338    0.262586860   -0.685977220
  422 SOLV  OW      1270   -0.090765063   -0.014438140   -0.550727686
  422 SOLV  HW1     1271    0.976112357    1.281955672   -0.204414894
  422 SOLV  HW2     1272    0.807796960   -1.317676704   -1.159976487
  423 SOLV  OW      1273   -0.511865682    0.206296355    0.307812371
  423 SOLV  HW1     1274   -0.910434581    0.883935041   -1.897941346
  423 SOLV  HW2     1275    0.513995499    0.155400416   -0.393714261
  424 SOLV  OW      1276   -0.339470577    0.354220737    0.381301357
  424 SOLV  HW1     1277   -0.149605851    0.380316615    0.358727426
  424 SOLV  HW2     1278    2.064055176   -1.298359220    1.666034404
  425 SOLV  OW      1279    0.152218301   -0.517542486   -0.479393235
  425 SOLV  HW1     1280   -0.762917348   -0.731136069    0.187243925
  425 SOLV  HW2     1281    0.771343551   -2.392475718    0.711637346
  426 SOLV  OW      1282    0.399390241   -0.011608682    0.342088949
  426 SOLV  HW1     1283   -1.507160979   -0.814979053    0.077963554
  426 SOLV  HW2     1284   -0.401685886   -1.474561936    0.093152071
  427 SOLV  OW      1285    0.068582367   -0.180295247   -0.129171653
  427 SOLV  HW1     1286    0.221725977   -0.803792900   -1.504099301
  427 SOLV  HW2     1287    1.067185580    0.261372722   -0.749288065
  428 SOLV  OW      1288   -0.554881576   -0.221258724    0.189820705
  428 SOLV  HW1     1289   -1.872239101    1.186463507   -1.638191327
  428 SOLV  HW2     1290    2.302451427    1.810165546   -0.186084358
  429 SOLV  OW      1291   -0.212727525    0.353126775    0.257378338
  429 SOLV  HW1     1292    0.387467337    0.342218786   -0.294480465
  429 SOLV  HW2     1293   -0.562766164    0.644644660   -0.666272352
  430 SOLV  OW      1294    0.145388826    0.065506391    0.084263576
  430 SOLV  HW1     1295   -0.758377242    0.176430438   -0.418798933
  430 SOLV  HW2     1296   -0.050265441    0.445290945    1.069777687
  431 SOLV  OW      1297   -0.064805592    0.520496357   -0.121753395
  431 SOLV  HW1     1298    0.325994278   -0.351939317   -0.343114613
  431 SOLV  HW2     1299   -1.073298528   -0.222294630   -0.242732621
  432 SOLV  OW      1300   -0.485342187   -0.095208165    0.280133575
  432 SOLV  HW1     1301   -0.421764055    0.381754142    0.640236212
  432 SOLV  HW2     1302   -0.686209774   -0.673802117    0.358282659
  433 SOLV  OW      1303    0.324419572   -0.491833258   -0.488277715
  433 SOLV  HW1     1304    1.054149848   -0.203819357   -2.556144497
  433 SOLV  HW2     1305   -0.851972336   -0.441947455    1.802938013
  434 SOLV  OW      1306   -0.223824722   -0.600890416   -1.258941289
  434 SOLV  HW1     1307   -1.123327221   -0.116861548   -1.573426220
  434 SOLV  HW2     1308   -0.294323255   -1.276946705   -1.452208392
  435 SOLV  OW      1309    0.474305302    0.007076723    0.535683125
  435 SOLV  HW1     1310   -0.696788760    1.201907937    0.293127639
  435 SOLV  HW2     1311   -0.181752142    1.980236717   -0.578415553
  436 SOLV  OW      1312    0.020760330   -0.025607533   -0.422113385
  436 SOLV  HW1     1313    0.291215594   -0.809883145   -1.158938883
  436 SOLV  HW2     1314    2.626182765   -0.825709985    0.183592024
  437 SOLV  OW      1315    0.362823718   -0.373719203    0.062122423
  437 SOLV  HW1     1316   -1.543925693    2.155409761   -0.452929895
  437 SOLV  HW2     1317    0.545440365   -2.262208547    0.850316511
  438 SOLV  OW      1318   -0.052720749    0.469662444   -0.278679584
  438 SOLV  HW1     1319   -0.389341064    0.974727552   -0.238055894
  438 SOLV  HW2     1320    0.573321265   -0.305872168   -0.321435133
  439 SOLV  OW      1321    0.753504862    0.296569967   -0.745062883
  439 SOLV  HW1     1322   -0.151056316   -0.746262503    1.966002978
  439 SOLV  HW2     1323   -0.499410502    0.286309658   -0.189544795
  440 SOLV  OW      1324   -0.016911238   -0.089233256    0.150928944
  440 SOLV  HW1     1325   -0.562437668   -0.840193102   -0.385440523
  440 SOLV  HW2     1326    0.709625315   -0.917562400    0.887964512
  441 SOLV  OW      1327   -0.778851565   -0.689236869    0.401968474
  441 SOLV  HW1     1328    0.081716541   -0.871997668   -0.092250698
  441 SOLV  HW2     1329    2.492720637   -1.034943061   -0.566022073
  442 SOLV  OW      1330    0.844201843   -0.671295517   -0.298403183
  442 SOLV  HW1     1331    1.323624649    1.754269408   -2.440686487
  442 SOLV  HW2     1332    1.222402627   -0.519324345    2.144785312
  443 SOLV  OW      1333    0.056905488    0.032459693    0.851381512
  443 SOLV  HW1     1334   -2.040730717    1.204293829   -1.403558090
  443 SOLV  HW2     1335   -1.863861209    1.215966368   -1.087537566
  444 SOLV  OW      1336    0.224652219    0.080490195    0.467088870
  444 SOLV  HW1     1337    0.522592257    0.587223233   -0.797629605
  444 SOLV  HW2     1338    0.004245250    0.248742574    0.409854778
  445 SOLV  OW      1339   -0.010166185   -0.160749842   -0.136783037
  445 SOLV  HW1     1340   -0.200902827   -0.775980829   -0.524448692
  445 SOLV  HW2     1341   -0.567580433    0.271246604   -0.166433902
  446 SOLV  OW      1342    0.207251047    0.345042898    0.392792461
  446 SOLV  HW1     1343    0.919843729    0.459165558    0.175548717
  446 SOLV  HW2     1344    1.313958834   -1.598092299   -1.782406440
  447 SOLV  OW      1345    0.626299521   -0.022447656    0.511736074
  447 SOLV  HW1     1346   -1.388747170    0.903027719    0.963913588
  447 SOLV  HW2     1347   -0.882356401    0.595067890    0.694242580
  448 SOLV  OW      1348   -0.356132977   -0.108911320   -0.306683815
  448 SOLV  HW1     1349   -0.754562849   -1.310454675   -1.419040818
  448 SOLV  HW2     1350    0.765555707    1.691931021   -1.459834175
  449 SOLV  OW      1351    0.697007068    0.524815916    0.733095100
  449 SOLV  HW1     1352   -0.859421004   -0.941455037    2.531382734
  449 SOLV  HW2     1353   -1.169005135    2.000174543    0.212636763
  450 SOLV  OW      1354   -0.845862179   -0.140169307   -0.960725077
  450 SOLV  HW1     1355   -1.175677717   -0.586313630   -0.897673536
  450 SOLV  HW2     1356   -0.202076165   -0.155372828   -0.748121290
  451 SOLV  OW      1357   -0.623311496    0.265457287   -0.337522342
  451 SOLV  HW1     1358   -0.956706179   -0.346758508    0.817562943
  451 SOLV  HW2     1359   -0.518402481   -0.160732873   -0.163998855
  452 SOLV  OW      1360    0.229977481   -0.123692953   -0.281631640
  452 SOLV  HW1     1361   -1.031234745   -1.172141966   -1.242488700
  452 SOLV  HW2     1362    1.368353046    1.636831153   -1.493958918
  453 SOLV  OW      1363   -0.572763463    0.090983964   -0.022492019
  453 SOLV  HW1     1364   -1.904374586    0.502860544    0.109119931
  453 SOLV  HW2     1365   -1.538369802   -1.858948244    0.188295194
  454 SOLV  OW      1366    0.278197618    0.491506499   -0.232580663
  454 SOLV  HW1     1367    0.918674335   -1.145054879   -0.980194410
  454 SOLV  HW2     1368    0.539055249    0.607843993    0.020276263
  455 SOLV  OW      1369   -0.127526974   -0.333917033   -0.632254287
  455 SOLV  HW1     1370   -0.110739667   -1.050593286   -0.943142549
  455 SOLV  HW2     1371    2.074747980    0.389270435    1.228333426
  456 SOLV  OW      1372    0.194455141   -0.147788220    0.577080359
  456 SOLV  HW1     1373   -0.389977083    0.800925614    0.071544871
  456 SOLV  HW2     1374    0.013270978    1.014138111    0.712356750
  457 SOLV  OW      1375    0.067475635    0.011726222   -0.385517817
  457 SOLV  HW1     1376   -1.543501883    0.050623573   -0.251582126
  457 SOLV  HW2     1377   -2.587347708    0.171180673   -0.213090444
  458 SOLV  OW      1378   -0.041847755   -0.055319035   -0.337406743
  458 SOLV  HW1     1379    1.458029615   -1.582402966   -1.651372409
  458 SOLV  HW2     1380   -0.061233978   -4.098767452    1.347882296
  459 SOLV  OW      1381    0.416463197    0.319299102    0.089689483
  459 SOLV  HW1     1382    0.670399652    1.648582443   -0.417142962
[truncated: 113,466 more chars]
