# Supplementary material for: Accelerated Enveloping Distribution Sampling to Probe the Presence of Water Molecules
Source: J Chem Theory Comput. 2023 May 11;19(11):3379–90. doi: 10.1021/acs.jctc.3c00109 (PMC10269333; doi:10.1021/acs.jctc.3c00109)
Supplement: Supplementary file 2 — ct3c00109_si_002.zip [file ct3c00109_si_002.zip › paper_TI_AEDS/aeds_validation/1_water/com_pt.ptp]

TITLE
make_pt_top generated perturbation topology.
State 1: WDH1_54a7.top
State 2: WDH2_54a7.top

END
MPERTATOM
 3  2
                STATEA                STATEB
1  OW	5      -0.82000	22	0.00000	1.00  1.00
2  HW1	21	0.41000	22	0.00000	1.00  1.00
3  HW2	21	0.41000	22	0.00000	1.00  1.00
END
