# Supplementary material for: Accelerated Enveloping Distribution Sampling to Probe the Presence of Water Molecules
Source: J Chem Theory Comput. 2023 May 11;19(11):3379–90. doi: 10.1021/acs.jctc.3c00109 (PMC10269333; doi:10.1021/acs.jctc.3c00109)
Supplement: Supplementary file 2 — ct3c00109_si_002.zip [file ct3c00109_si_002.zip › paper_TI_AEDS/aeds_validation/1_water/AEDS_water.imd]

TITLE
	Automatically generated input file
	ogracia Thu Nov 24 18:37:58 2022
END
SYSTEM
#      NPM      NSM
         1      998
END
STEP
#   NSTLIM         T        DT
  50000000         0     0.002
END
BOUNDCOND
#      NTB    NDFMIN
         1         3
END
MULTIBATH
# NTBTYP:
#      weak-coupling:      use weak-coupling scheme
#      nose-hoover:        use Nose Hoover scheme
#      nose-hoover-chains: use Nose Hoover chains scheme
# NUM: number of chains in Nose Hoover chains scheme
#      !! only specify NUM when needed !!
# NBATHS: number of temperature baths to couple to
#          NTBTYP
                   0
#  NBATHS
         2
# TEMP0(1 ... NBATHS)  TAU(1 ... NBATHS)
       300       0.1
       300       0.1

#   DOFSET: number of distinguishable sets of d.o.f.
         2
# LAST(1 ... DOFSET)  COMBATH(1 ... DOFSET)  IRBATH(1 ... DOFSET)
         6         1         1      3000         2         2
END
PRESSURESCALE
# COUPLE   SCALE    COMP    TAUP  VIRIAL
       2       1 0.0007513      0.5        2
# SEMIANISOTROPIC COUPLINGS(X, Y, Z)
       1        1        1
# PRES0(1...3,1...3)
 0.06102       0       0
       0 0.06102       0
       0       0 0.06102
END
FORCE
#      NTF array
# bonds    angles   imp.     dihe     charge nonbonded
  0        1        1        1        1        1
# NEGR    NRE(1)    NRE(2)    ...      NRE(NEGR)
     3
        3        6     3000
END
COVALENTFORM
#    NTBBH    NTBAH     NTBDN
         0         0         1
END
CONSTRAINT
# NTC
    3
#      NTCP  NTCP0(1)
          1    0.0001
#      NTCS  NTCS0(1)
          1    0.0001
END
INNERLOOP
#     NTILM      NTILS      NGPUS      NDEVG
         4         0         1         0
END
PAIRLIST
# algorithm    NSNB   RCUTP   RCUTL    SIZE    TYPE
          0       5     0.8     1.4     0.4       0
END
NONBONDED
# NLRELE
         1
#  APPAK    RCRF   EPSRF    NSLFEXCL
         0       1.4        61         1
# NSHAPE  ASHAPE  NA2CLC   TOLA2   EPSLS
        -1       1.4         2     1e-10         0
#    NKX     NKY     NKZ   KCUT
        10        10        10       100
#    NGX     NGY     NGZ  NASORD  NFDORD  NALIAS  NSPORD
        32        32        32         3         2         3         4
# NQEVAL  FACCUR  NRDGRD  NWRGRD
    100000       1.6         0         0
#  NLRLJ  SLVDNS
         0      33.3
END
INITIALISE
# Default values for NTI values: 0
#   NTIVEL    NTISHK    NTINHT    NTINHB
         0         0         0         0
#   NTISHI    NTIRTC    NTICOM
         0         0         0
#   NTISTI
         0
#       IG     TEMPI
       137       300
END
PRINTOUT
#NTPR: print out energies, etc. every NTPR steps
#NTPP: =1 perform dihedral angle transition monitoring
#     NTPR      NTPP
      1000         0
END
WRITETRAJ
#    NTWX     NTWSE      NTWV      NTWF      NTWE      NTWG      NTWB
     1000         0         0         0       100         0         0
END
AEDS
1
1
2
14
-80
  0  -18.35
0
1
2
2
5000
5000
END
