# Supplementary material for: Accelerated Enveloping Distribution Sampling to Probe the Presence of Water Molecules
Source: J Chem Theory Comput. 2023 May 11;19(11):3379–90. doi: 10.1021/acs.jctc.3c00109 (PMC10269333; doi:10.1021/acs.jctc.3c00109)
Supplement: Supplementary file 2 — ct3c00109_si_002.zip [file ct3c00109_si_002.zip › paper_TI_AEDS/aeds_validation/2_waters/README.txt]

2 AEDS waters

Parameters: AEDS.imd 
Input configuration: h2o_box.cnf
Topologies: h2o.top
Perturbation topology: com_pt.ptp
