# Supplementary material for: Accelerated Enveloping Distribution Sampling to Probe the Presence of Water Molecules
Source: J Chem Theory Comput. 2023 May 11;19(11):3379–90. doi: 10.1021/acs.jctc.3c00109 (PMC10269333; doi:10.1021/acs.jctc.3c00109)
Supplement: Supplementary file 2 — ct3c00109_si_002.zip [file ct3c00109_si_002.zip › paper_TI_AEDS/aeds_probe/2N6_2/com_pt.top]

TITLE
Perturbations
END
MPERTATOM
 3  2
                STATEA                STATEB			
2114  OW	5 	-0.82000	22	0.00000	1.00  1.00
2115  HW1	21	0.41000		22	0.00000	1.00  1.00
2116  HW2	21	0.41000		22	0.00000	1.00  1.00
END
