# Supplementary material for: Accelerated Enveloping Distribution Sampling to Probe the Presence of Water Molecules
Source: J Chem Theory Comput. 2023 May 11;19(11):3379–90. doi: 10.1021/acs.jctc.3c00109 (PMC10269333; doi:10.1021/acs.jctc.3c00109)
Supplement: Supplementary file 2 — ct3c00109_si_002.zip [file ct3c00109_si_002.zip › paper_TI_AEDS/aeds_probe/WOOD2/HSP90_wood2_ion.cnf]

TITLE
	MD++
	Automatically generated input file
	tomasiakl96 Tue Nov 19 16:40:14 2019

	final configuration
#30579    0.059483451    0.075290354   -0.454302013
#30580   -0.936478514    0.318972880   -0.795046981
#30581   -0.753439003   -0.382291598   -0.060572789
#30582    0.269052259    0.688324699    0.583964537
#30583    0.384627444    0.278481249    1.971512204
#30584    0.689643200    0.088731357    1.473245588
END
TIMESTEP
          50000 1000.000000000
END
POSITION
# first 24 chars ignored
    1 GLU   H1         1    6.323637619    1.200970393    0.833119383
    1 GLU   H2         2    6.359057308    1.304883165    0.949329240
    1 GLU   N          3    6.354683294    1.294529670    0.849959101
    1 GLU   H3         4    6.446849246    1.299255132    0.811437960
    1 GLU   CA         5    6.259059126    1.389643375    0.791475063
    1 GLU   CB         6    6.321683978    1.528883649    0.801514827
    1 GLU   CG         7    6.350515374    1.572036142    0.945439278
    1 GLU   CD         8    6.228745808    1.567266891    1.037944332
    1 GLU   OE1        9    6.230735011    1.496430824    1.140917158
    1 GLU   OE2       10    6.127255675    1.634672971    1.010044819
    1 GLU   C         11    6.240883216    1.350645917    0.644637154
    1 GLU   O         12    6.338768500    1.333607470    0.572118800
    2 VAL   N         13    6.117141811    1.324501010    0.603463383
    2 VAL   H         14    6.038637515    1.362346078    0.652523230
    2 VAL   CA        15    6.083221129    1.273440373    0.469842606
    2 VAL   CB        16    5.984199042    1.156797770    0.469718032
    2 VAL   CG1       17    6.044600532    1.033435236    0.537131974
    2 VAL   CG2       18    5.850232165    1.177338658    0.540723689
    2 VAL   C         19    6.069589274    1.373720401    0.355088269
    2 VAL   O         20    5.959387805    1.396281657    0.305331554
    3 GLU   N         21    6.180475740    1.435455221    0.315276416
    3 GLU   H         22    6.271970480    1.395573225    0.308973964
    3 GLU   CA        23    6.173370581    1.547324967    0.220175228
    3 GLU   CB        24    6.280921670    1.651298860    0.252291325
    3 GLU   CG        25    6.294880161    1.675555746    0.402725890
    3 GLU   CD        26    6.392845883    1.785648675    0.443852842
    3 GLU   OE1       27    6.501183740    1.739610771    0.485936353
    3 GLU   OE2       28    6.369813229    1.906708605    0.422862673
    3 GLU   C         29    6.168505788    1.516258655    0.070451065
    3 GLU   O         30    6.251570423    1.439865088    0.021545131
    4 THR   N         31    6.074124597    1.583497668    0.005180641
    4 THR   H         32    6.066853350    1.677991819    0.037057806
    4 THR   CA        33    6.032838904    1.534777524    6.727974974
    4 THR   CB        34    5.881270413    1.543950084    6.709274890
    4 THR   OG1       35    5.825752047    1.670775108    6.745082911
    4 THR   HG1       36    5.866937599    1.738002852    6.683566654
    4 THR   CG2       37    5.814724433    1.426444141    6.781173280
    4 THR   C         38    6.089313533    1.619689521    6.613923473
    4 THR   O         39    6.112073524    1.739977329    6.625836956
    5 PHE   N         40    6.177933571    1.540844713    6.553789061
    5 PHE   H         41    6.185097596    1.441704419    6.564741140
    5 PHE   CA        42    6.235055432    1.591455200    6.428167605
    5 PHE   CB        43    6.385199715    1.562233329    6.431157054
    5 PHE   CG        44    6.454022971    1.643061773    6.541330388
    5 PHE   CD1       45    6.447488332    1.602854352    6.674236565
    5 PHE   HD1       46    6.397662630    1.509495683    6.700406256
    5 PHE   CD2       47    6.525654330    1.757648198    6.508772238
    5 PHE   HD2       48    6.537860543    1.782847285    6.403440231
    5 PHE   CE1       49    6.511641361    1.680923150    6.769687004
    5 PHE   HE1       50    6.491454588    1.654779673    6.873571000
    5 PHE   CE2       51    6.587357037    1.834157413    6.607052756
    5 PHE   HE2       52    6.659386893    1.911706644    6.580997074
    5 PHE   CZ        53    6.580082752    1.798490088    6.741194880
    5 PHE   HZ        54    6.587596713    1.878400382    6.814944235
    5 PHE   C         55    6.163180403    1.524143562    6.311053408
    5 PHE   O         56    6.133512126    1.405126158    6.320282355
    6 ALA   N         57    6.175366206    1.589424273    6.195811213
    6 ALA   H         58    6.238894534    1.666060466    6.186165537
    6 ALA   CA        59    6.087652213    1.563252735    6.080775211
    6 ALA   CB        60    6.019773425    1.693042931    6.036526991
    6 ALA   C         61    6.150109960    1.484804899    5.965202504
    6 ALA   O         62    6.266995344    1.499347466    5.929758442
    7 PHE   N         63    6.073580002    1.400306745    5.896701776
    7 PHE   H         64    5.976422692    1.384545654    5.914388754
    7 PHE   CA        65    6.123788260    1.330562284    5.777425106
    7 PHE   CB        66    6.082733023    1.184145730    5.760518830
    7 PHE   CG        67    6.146843901    1.085354466    5.858201374
    7 PHE   CD1       68    6.283037394    1.058105303    5.852852063
    7 PHE   HD1       69    6.347307785    1.107154439    5.779740869
    7 PHE   CD2       70    6.062595820    1.007771165    5.936950679
    7 PHE   HD2       71    5.960460126    1.036681043    5.961705779
    7 PHE   CE1       72    6.340985017    0.961531612    5.934310773
    7 PHE   HE1       73    6.448591059    0.962545421    5.951601706
    7 PHE   CE2       74    6.120233285    0.900889958    6.004592854
    7 PHE   HE2       75    6.064604774    0.831748657    6.067879357
    7 PHE   CZ        76    6.257527648    0.879858702    6.009713273
    7 PHE   HZ        77    6.295718318    0.822857096    6.094402969
    7 PHE   C         78    6.081893578    1.414616832    5.656638530
    7 PHE   O         79    5.961617713    1.426697328    5.633847182
    8 GLN   N         80    6.186460499    1.436055347    5.577295784
    8 GLN   H         81    6.276875832    1.429364667    5.619506549
    8 GLN   CA        82    6.183274722    1.506534494    5.448327200
    8 GLN   CB        83    6.322983072    1.538779275    5.394893409
    8 GLN   CG        84    6.403943596    1.636468585    5.480400182
    8 GLN   CD        85    6.456191469    1.585967811    5.615033014
    8 GLN   OE1       86    6.481596253    1.468788373    5.642448717
    8 GLN   NE2       87    6.464426570    1.681794491    5.706894069
    8 GLN   HE21      88    6.512270030    1.666805051    5.793413377
    8 GLN   HE22      89    6.438425292    1.776901817    5.690202775
    8 GLN   C         90    6.093189996    1.435866881    5.346820138
    8 GLN   O         91    6.071529532    1.315061136    5.354938108
    9 ALA   N         92    6.056563464    1.511258819    5.243541914
    9 ALA   H         93    6.092350729    1.598214105    5.209486189
    9 ALA   CA        94    5.952100635    1.463110101    5.152001937
    9 ALA   CB        95    5.926101433    1.566328130    5.042087844
    9 ALA   C         96    5.980783608    1.328884045    5.084383024
    9 ALA   O         97    5.898526285    1.238570108    5.098789521
   10 GLU   N         98    6.105686784    1.320460925    5.039467880
   10 GLU   H         99    6.150135440    1.407636579    5.018841859
   10 GLU   CA       100    6.173171791    1.200733405    4.987311569
   10 GLU   CB       101    6.320262624    1.224744876    4.952706584
   10 GLU   CG       102    6.356011526    1.349514288    4.871713115
   10 GLU   CD       103    6.347210167    1.475832156    4.957587399
   10 GLU   OE1      104    6.415265819    1.483209024    5.062177637
   10 GLU   OE2      105    6.248351554    1.549809155    4.938162680
   10 GLU   C        106    6.172180450    1.083502857    5.085631785
   10 GLU   O        107    6.146145262    0.969070643    5.048801582
   11 ILE   N        108    6.218056916    1.107247007    5.208203199
   11 ILE   H        109    6.258323269    1.194091940    5.237138788
   11 ILE   CA       110    6.231291103    0.997137575    5.304700980
   11 ILE   CB       111    6.317876065    1.051419547    5.418573711
   11 ILE   CG1      112    6.463455244    1.078649000    5.380159726
   11 ILE   CG2      113    6.324976139    0.947762492    5.530896865
   11 ILE   CD       114    6.525606699    1.177846316    5.478684377
   11 ILE   C        115    6.095035771    0.944762392    5.350563525
   11 ILE   O        116    6.070306778    0.824312369    5.353827763
   12 ALA   N        117    5.996518866    1.032733157    5.366255850
   12 ALA   H        118    6.016363840    1.130282512    5.356663137
   12 ALA   CA       119    5.857277777    1.004466190    5.403997956
   12 ALA   CB       120    5.802917947    1.135494990    5.461318321
   12 ALA   C        121    5.770933524    0.932921742    5.299884358
   12 ALA   O        122    5.718520615    0.825945649    5.330533161
   13 GLN   N        123    5.780594489    0.969184350    5.172288075
   13 GLN   H        124    5.808874073    1.061461182    5.146092379
   13 GLN   CA       125    5.735533454    0.891058577    5.056194080
   13 GLN   CB       126    5.752899681    0.973355635    4.928370082
   13 GLN   CG       127    5.662001320    0.914411398    4.820340297
   13 GLN   CD       128    5.683498499    0.975064261    4.681530126
   13 GLN   OE1      129    5.763255809    0.938715575    4.595253075
   13 GLN   NE2      130    5.590313600    1.064658228    4.650262416
   13 GLN   HE21     131    5.597415479    1.104994423    4.559039952
   13 GLN   HE22     132    5.522983741    1.098628560    4.715924994
   13 GLN   C        133    5.796851787    0.751994358    5.038543976
   13 GLN   O        134    5.729241721    0.653903279    5.007947837
   14 LEU   N        135    5.926008499    0.739554415    5.067802985
   14 LEU   H        136    5.985304272    0.818282020    5.084773988
   14 LEU   CA       137    5.990412385    0.608173019    5.053653160
   14 LEU   CB       138    6.141831559    0.619042068    5.034567873
   14 LEU   CG       139    6.175575911    0.691701544    4.904208339
   14 LEU   CD1      140    6.326353662    0.714966886    4.892464523
   14 LEU   CD2      141    6.123275344    0.618221629    4.780603509
   14 LEU   C        142    5.952263596    0.508104893    5.162915904
   14 LEU   O        143    5.902932125    0.399047831    5.134595015
   15 MET   N        144    5.936604648    0.561297247    5.283813523
   15 MET   H        145    5.949707723    0.659381788    5.298222840
   15 MET   CA       146    5.884872485    0.478448653    5.393685921
   15 MET   CB       147    5.880735815    0.567357508    5.518140029
   15 MET   CG       148    5.871425525    0.483468685    5.645744359
   15 MET   SD       149    5.866922141    0.588333367    5.795652168
   15 MET   CE       150    6.004218480    0.699566349    5.774322619
   15 MET   C        151    5.746299875    0.419195270    5.367243767
   15 MET   O        152    5.736099878    0.296934058    5.358358063
   16 SER   N        153    5.656822483    0.505484609    5.319946105
   16 SER   H        154    5.675058631    0.601270816    5.297725955
   16 SER   CA       155    5.520273957    0.462798393    5.286097619
   16 SER   CB       156    5.420633104    0.575582351    5.258504786
   16 SER   OG       157    5.472618711    0.651429439    5.148977798
   16 SER   HG       158    5.445509205    0.745161170    5.170875606
   16 SER   C        159    5.505257521    0.368870453    5.166259350
   16 SER   O        160    5.440043662    0.264591346    5.165022738
   17 LEU   N        161    5.590766827    0.392682066    5.067207541
   17 LEU   H        162    5.639292804    0.479573198    5.057448951
   17 LEU   CA       163    5.591031602    0.323632834    4.937421467
   17 LEU   CB       164    5.688982285    0.395018194    4.844041138
   17 LEU   CG       165    5.626676445    0.392447339    4.704320271
   17 LEU   CD1      166    5.509586434    0.490148961    4.692093393
   17 LEU   CD2      167    5.733326314    0.411070848    4.596208589
   17 LEU   C        168    5.629279349    0.177061624    4.959034842
   17 LEU   O        169    5.559351521    0.088279142    4.910467434
   18 ILE   N        170    5.732638461    0.151335554    5.038704849
   18 ILE   H        171    5.791597446    0.227892968    5.064465681
   18 ILE   CA       172    5.780074248    0.015661975    5.069588048
   18 ILE   CB       173    5.927948552    0.013127739    5.108792472
   18 ILE   CG1      174    5.992680498   -0.124714288    5.123622492
   18 ILE   CG2      175    5.951283910    0.097569010    5.234246480
   18 ILE   CD       176    5.964533873   -0.212288789    5.001368715
   18 ILE   C        177    5.688051838    6.799756252    5.169021895
   18 ILE   O        178    5.647851200    6.686876449    5.141208872
   19 ILE   N        179    5.642122088    0.003863119    5.278870173
   19 ILE   H        180    5.685074604    0.088133090    5.311355735
   19 ILE   CA       181    5.543054953    6.804496874    5.372784730
   19 ILE   CB       182    5.524441573    0.035255950    5.498005893
   19 ILE   CG1      183    5.658837668    0.036857685    5.571137711
   19 ILE   CG2      184    5.422549953   -0.019141087    5.598365332
   19 ILE   CD       185    5.656514327    0.148271526    5.675983025
   19 ILE   C        186    5.410450746    6.765625334    5.307083725
   19 ILE   O        187    5.364756822    6.656065814    5.339319517
   20 ASN   N        188    5.369519173    6.836216211    5.202056792
   20 ASN   H        189    5.392254952    6.933229747    5.193552482
   20 ASN   CA       190    5.251266910    6.807974473    5.119405313
   20 ASN   CB       191    5.179168904    6.935469729    5.075139250
   20 ASN   CG       192    5.150371526    0.173840030    5.192708761
   20 ASN   OD1      193    5.162200767    0.149892790    5.312768688
   20 ASN   ND2      194    5.119160997    0.298689028    5.159128400
   20 ASN   HD21     195    5.098879733    0.367977036    5.228314938
   20 ASN   HD22     196    5.129030101    0.328905959    5.064314861
   20 ASN   C        197    5.265258174    6.705503594    5.006644558
   20 ASN   O        198    5.176823699    6.620928930    4.994171595
   21 THR   N        199    5.383028127    6.700777827    4.944999963
   21 THR   H        200    5.470932115    6.736020275    4.977108031
   21 THR   CA       201    5.393736565    6.610424377    4.829559270
   21 THR   CB       202    5.499815899    6.641272958    4.723718950
   21 THR   OG1      203    5.469261143    6.568141636    4.604695733
   21 THR   HG1      204    5.392084917    6.625453563    4.577145223
   21 THR   CG2      205    5.644170964    6.609228227    4.762981323
   21 THR   C        206    5.408452133    6.463936639    4.871145624
   21 THR   O        207    5.463076773    6.428824761    4.975598259
   22 PHE   N        208    5.332497521    6.377229081    4.804799417
   22 PHE   H        209    5.262828041    6.404331748    4.738391103
   22 PHE   CA       210    5.340204911    6.232148006    4.827131017
   22 PHE   CB       211    5.218983593    6.162363678    4.765160783
   22 PHE   CG       212    5.101039907    6.169613128    4.862355832
   22 PHE   CD1      213    5.042448129    6.287210455    4.907739639
   22 PHE   HD1      214    5.080845680    6.381383331    4.868519785
   22 PHE   CD2      215    5.051535075    6.047946652    4.907806422
   22 PHE   HD2      216    5.094730301    5.954270688    4.872624452
   22 PHE   CE1      217    4.937961329    6.287744093    4.999395097
   22 PHE   HE1      218    4.881930340    6.378009532    5.023742580
   22 PHE   CE2      219    4.944295603    6.046382085    4.996222363
   22 PHE   HE2      220    4.909689849    5.950538929    5.034892417
   22 PHE   CZ       221    4.887892650    6.165094102    5.041469435
   22 PHE   HZ       222    4.811442421    6.161958825    5.119089429
   22 PHE   C        223    5.467258769    6.165773864    4.773628028
   22 PHE   O        224    5.495717891    6.164741641    4.653964631
   23 TYR   N        225    5.551028714    6.129540111    4.870376010
   23 TYR   H        226    5.531754369    6.151982378    4.965908907
   23 TYR   CA       227    5.674918031    6.055588580    4.842191709
   23 TYR   CB       228    5.792482333    6.111436698    4.922638308
   23 TYR   CG       229    5.924891815    6.139523616    4.851307976
   23 TYR   CD1      230    5.938020800    6.255091743    4.775199881
   23 TYR   HD1      231    5.857627575    6.326456788    4.757193487
   23 TYR   CD2      232    6.034917167    6.055802687    4.865798010
   23 TYR   HD2      233    6.020906324    5.971160399    4.933027997
   23 TYR   CE1      234    6.056202887    6.273818662    4.704464949
   23 TYR   HE1      235    6.059468064    6.360507649    4.638481933
   23 TYR   CE2      236    6.154981124    6.071796305    4.797622055
   23 TYR   HE2      237    6.244383097    6.018344414    4.829735368
   23 TYR   CZ       238    6.160069100    6.181833412    4.712860526
   23 TYR   OH       239    6.276044020    6.191784459    4.642534518
   23 TYR   HH       240    6.250428182    6.252942538    4.567686844
   23 TYR   C        241    5.659106766    5.905766178    4.868931930
   23 TYR   O        242    5.595676336    5.863223701    4.965353336
   24 SER   N        243    5.728046721    5.829317957    4.784717474
   24 SER   H        244    5.752111267    5.863278642    4.693786587
   24 SER   CA       245    5.737529420    5.682964578    4.794891068
   24 SER   CB       246    5.737965697    5.622471569    4.654357914
   24 SER   OG       247    5.722718631    5.480282832    4.654274056
   24 SER   HG       248    5.818097815    5.460135236    4.631981539
   24 SER   C        249    5.864710121    5.634383217    4.864732329
   24 SER   O        250    5.853425716    5.583745110    4.976262582
   25 ASN   N        251    5.983365180    5.670252596    4.816510785
   25 ASN   H        252    5.990888334    5.712951453    4.726398195
   25 ASN   CA       253    6.108766672    5.638397665    4.886314698
   25 ASN   CB       254    6.229560107    5.631318499    4.792665997
   25 ASN   CG       255    6.214423473    5.524586773    4.684079706
   25 ASN   OD1      256    6.204603266    5.547090155    4.563554746
   25 ASN   ND2      257    6.242898526    5.401497830    4.725670667
   25 ASN   HD21     258    6.249268123    5.322196962    4.665070121
   25 ASN   HD22     259    6.263363921    5.377726076    4.820631398
   25 ASN   C        260    6.140725120    5.730517599    5.004239461
   25 ASN   O        261    6.245074971    5.795430402    5.009599441
   26 LYSH  N        262    6.051270729    5.716930322    5.101725746
   26 LYSH  H        263    5.963939651    5.672144256    5.082504690
   26 LYSH  CA       264    6.051570831    5.797138628    5.224918856
   26 LYSH  CB       265    5.939007551    5.766887271    5.324046723
   26 LYSH  CG       266    5.805112102    5.829403651    5.284338154
   26 LYSH  CD       267    5.679964166    5.763427674    5.342614770
   26 LYSH  CE       268    5.548347695    5.841073112    5.335035009
   26 LYSH  NZ       269    5.447944358    5.763835430    5.409630826
   26 LYSH  HZ1      270    5.494091773    5.708271768    5.478793112
   26 LYSH  HZ2      271    5.399777742    5.702307062    5.347225539
   26 LYSH  HZ3      272    5.380110853    5.820929710    5.455879377
   26 LYSH  C        273    6.180717255    5.776983233    5.304450553
   26 LYSH  O        274    6.234565913    5.870395141    5.363642124
   27 GLU   N        275    6.234551753    5.656716186    5.286284452
   27 GLU   H        276    6.173914337    5.580116681    5.264898196
   27 GLU   CA       277    6.364016153    5.608369927    5.336404612
   27 GLU   CB       278    6.389276656    5.471264686    5.273357926
   27 GLU   CG       279    6.402145184    5.473019882    5.120895826
   27 GLU   CD       280    6.424314347    5.342009911    5.045062431
   27 GLU   OE1      281    6.330611388    5.285692755    4.984455149
   27 GLU   OE2      282    6.543459686    5.304217965    5.045868075
   27 GLU   C        283    6.489199386    5.696132339    5.330398039
   27 GLU   O        284    6.590548006    5.672487629    5.395981050
   28 ILE   N        285    6.480522105    5.809243090    5.260953644
   28 ILE   H        286    6.393234258    5.827985450    5.215881143
   28 ILE   CA       287    6.589683706    5.905823140    5.241789699
   28 ILE   CB       288    6.566977132    5.982224648    5.111186382
   28 ILE   CG1      289    6.439114145    6.065253081    5.124089783
   28 ILE   CG2      290    6.574390729    5.883266760    4.994716629
   28 ILE   CD       291    6.425946283    6.188157271    5.033915307
   28 ILE   C        292    6.625799952    5.998459790    5.358083139
   28 ILE   O        293    6.735005794    6.055063104    5.359506069
   29 PHE   N        294    6.543126657    5.997923267    5.462271086
   29 PHE   H        295    6.458171173    5.954461427    5.492190834
   29 PHE   CA       296    6.551428673    6.102153468    5.565586541
   29 PHE   CB       297    6.426850956    6.103101738    5.654385129
   29 PHE   CG       298    6.422033340    5.984312804    5.750683340
   29 PHE   CD1      299    6.364930481    5.867437909    5.701670047
   29 PHE   HD1      300    6.347674627    5.877494310    5.594509895
   29 PHE   CD2      301    6.468396900    5.990914642    5.881559510
   29 PHE   HD2      302    6.505195129    6.087360186    5.916574148
   29 PHE   CE1      303    6.345856120    5.761552297    5.789689272
   29 PHE   HE1      304    6.317520905    5.665327176    5.747040429
   29 PHE   CE2      305    6.454797159    5.882229819    5.967138653
   29 PHE   HE2      306    6.500414195    5.887872883    6.065977529
   29 PHE   CZ       307    6.390408759    5.767910980    5.921203101
   29 PHE   HZ       308    6.376873366    5.678127081    5.981518090
   29 PHE   C        309    6.672719542    6.116986772    5.657683464
   29 PHE   O        310    6.693326116    6.223623997    5.715435381
   30 LEU   N        311    6.771915098    6.028664117    5.650588784
   30 LEU   H        312    6.757778014    5.944702508    5.598142046
   30 LEU   CA       313    0.041602938    6.031342498    5.728104977
   30 LEU   CB       314    0.068525881    5.891462560    5.783961949
   30 LEU   CG       315    6.813039286    5.830502118    5.870244607
   30 LEU   CD1      316    6.808897947    5.677674714    5.864237921
   30 LEU   CD2      317    6.827970065    5.880638799    6.014031116
   30 LEU   C        318    0.164947836    6.070746253    5.646585024
   30 LEU   O        319    0.252807354    6.143188275    5.693092695
   31 ARG   N        320    0.161887460    6.042276274    5.516698406
   31 ARG   H        321    0.074885215    6.008607919    5.480663335
   31 ARG   CA       322    0.268045988    6.073866349    5.420025976
   31 ARG   CB       323    0.207702509    6.058696611    5.280246071
   31 ARG   CG       324    0.199404289    5.916581790    5.224153252
   31 ARG   CD       325    0.146982813    5.925827839    5.080700410
   31 ARG   NE       326    0.257064714    5.964241653    4.991182633
   31 ARG   HE       327    0.288142150    6.057810652    5.007889057
   31 ARG   CZ       328    0.327635478    5.878861457    4.915784310
   31 ARG   NH1      329    0.282164588    5.754667279    4.894240589
   31 ARG   HH11     330    0.347942377    5.690814525    4.854289471
   31 ARG   HH12     331    0.190095466    5.731067078    4.925327183
   31 ARG   NH2      332    0.436356117    5.916350607    4.847026784
   31 ARG   HH21     333    0.484876524    5.851361704    4.788539974
   31 ARG   HH22     334    0.466133581    6.011780501    4.844838409
   31 ARG   C        335    0.336456316    6.210603677    5.425880916
   31 ARG   O        336    0.451950709    6.215246955    5.467950241
   32 GLU   N        337    0.258760872    6.314687245    5.397260097
   32 GLU   H        338    0.159036093    6.313410358    5.389893468
   32 GLU   CA       339    0.315766921    6.450193193    5.396849959
   32 GLU   CB       340    0.227320658    6.545026630    5.315625478
   32 GLU   CG       341    0.165594015    6.488224852    5.187678953
   32 GLU   CD       342    0.266838784    6.425631069    5.091556724
   32 GLU   OE1      343    0.259460817    6.302619719    5.070607227
   32 GLU   OE2      344    0.343222796    6.505333170    5.032942648
   32 GLU   C        345    0.351785972    6.515262337    5.530570090
   32 GLU   O        346    0.455705489    6.580083621    5.541885607
   33 LEU   N        347    0.282715995    6.468880779    5.634329976
   33 LEU   H        348    0.197014037    6.423475086    5.609966110
   33 LEU   CA       349    0.321731146    6.493517696    5.773889367
   33 LEU   CB       350    0.219607629    6.443661372    5.876331040
   33 LEU   CG       351    0.109803005    6.549365577    5.889817884
   33 LEU   CD1      352   -0.023976881    6.479744525    5.915605745
   33 LEU   CD2      353    0.146620108    6.660032653    5.988856912
   33 LEU   C        354    0.454551340    6.432648943    5.819286823
   33 LEU   O        355    0.540236980    6.509660636    5.862371332
   34 ILE   N        356    0.480707324    6.309665537    5.775939973
   34 ILE   H        357    0.406108758    6.256490276    5.735836940
   34 ILE   CA       358    0.611660059    6.249979559    5.805958425
   34 ILE   CB       359    0.609404951    6.099293361    5.779499037
   34 ILE   CG1      360    0.508194585    6.035367752    5.874807143
   34 ILE   CG2      361    0.747000812    6.039851873    5.810260733
   34 ILE   CD       362    0.457830605    5.896982372    5.833308711
   34 ILE   C        363    0.721207463    6.326099119    5.731006509
   34 ILE   O        364    0.827402035    6.343579384    5.790569471
   35 SER   N        365    0.701918875    6.344289337    5.600675435
   35 SER   H        366    0.617006661    6.339642583    5.548049195
   35 SER   CA       367    0.801171558    6.410556598    5.514834573
   35 SER   CB       368    0.787298765    6.405342593    5.362560338
   35 SER   OG       369    0.659898222    6.456408457    5.322426418
   35 SER   HG       370    0.671480744    6.555241290    5.332325307
   35 SER   C        371    0.832245332    6.555636515    5.552250385
   35 SER   O        372    0.950365699    6.583550733    5.572187284
   36 ASN   N        373    0.734913212    6.623064295    5.612848783
   36 ASN   H        374    0.640077598    6.593576399    5.601155215
   36 ASN   CA       375    0.752566698    6.746840001    5.690144843
   36 ASN   CB       376    0.614675515    6.794187923    5.736549130
   36 ASN   CG       377    0.533897794    0.031366125    5.645167075
   36 ASN   OD1      378    0.574008213    0.050866771    5.530537307
   36 ASN   ND2      379    0.432451201    0.102024013    5.694185880
   36 ASN   HD21     380    0.366272649    0.143417455    5.631691147
   36 ASN   HD22     381    0.413692208    0.086498961    5.791170253
   36 ASN   C        382    0.847145952    6.738037243    5.810089727
   36 ASN   O        383    0.932713268    6.825774646    5.820614705
   37 SER   N        384    0.818667867    6.654858765    5.909886830
   37 SER   H        385    0.725611546    6.619201809    5.918252911
   37 SER   CA       386    0.915269326    6.623174402    6.016065651
   37 SER   CB       387    0.850564976    6.509564446    6.095520618
   37 SER   OG       388    0.733362254    6.568983674    6.151949721
   37 SER   HG       389    0.768598989    6.625468803    6.226567940
   37 SER   C        390    1.053023929    6.573423381    5.971805226
   37 SER   O        391    1.154931035    6.613262137    6.028001010
   38 SER   N        392    1.061197910    6.504877872    5.858113456
   38 SER   H        393    0.993595060    6.520444908    5.786076815
   38 SER   CA       394    1.187212723    6.453572650    5.802422582
   38 SER   CB       395    1.143134773    6.354880299    5.694119178
   38 SER   OG       396    1.252069158    6.300702565    5.618948064
   38 SER   HG       397    1.244791541    6.342514369    5.528400368
   38 SER   C        398    1.273474745    6.565928532    5.744593687
   38 SER   O        399    1.387001612    6.588729681    5.786108974
   39 ASP   N        400    1.207388624    6.654552325    5.670636594
   39 ASP   H        401    1.126989113    6.626524116    5.618185645
   39 ASP   CA       402    1.269131197    6.785064864    5.643005429
   39 ASP   CB       403    1.184197669    6.870218888    5.548419361
   39 ASP   CG       404    1.196885787    6.827707386    5.402002622
   39 ASP   OD1      405    1.233586646    6.714348046    5.364232860
   39 ASP   OD2      406    1.172210842    6.924995253    5.327495400
   39 ASP   C        407    1.314489037    0.008960245    5.765892656
   39 ASP   O        408    1.416210335    0.078111031    5.764790298
   40 ALA   N        409    1.221494183    0.007539023    5.860967841
   40 ALA   H        410    1.140654732   -0.022433424    5.911630498
   40 ALA   CA       411    1.252407533    0.077867912    5.986300328
   40 ALA   CB       412    1.125221824    0.108277332    6.065748139
   40 ALA   C        413    1.364236045    0.031366540    6.079806455
   40 ALA   O        414    1.435968532    0.102471906    6.150011411
   41 LEU   N        415    1.382246695    6.754772200    6.079451453
   41 LEU   H        416    1.304630299    6.691708432    6.079306667
   41 LEU   CA       417    1.501108397    6.679524234    6.122098712
   41 LEU   CB       418    1.459951414    6.532951393    6.137408256
   41 LEU   CG       419    1.488556294    6.473326779    6.275383853
   41 LEU   CD1      420    1.404904053    6.545645058    6.381137175
   41 LEU   CD2      421    1.456511715    6.323825978    6.269616505
   41 LEU   C        422    1.627761299    6.699145063    6.038526266
   41 LEU   O        423    1.740553039    6.714292896    6.085223832
   42 ASP   N        424    1.613601612    6.704817701    5.906390705
   42 ASP   H        425    1.524022453    6.688386278    5.865091167
   42 ASP   CA       426    1.727738197    6.736948922    5.819490715
   42 ASP   CB       427    1.694878056    6.718387582    5.671220021
   42 ASP   CG       428    1.809495862    6.647496178    5.598795804
   42 ASP   OD1      429    1.887595242    6.717085953    5.530364394
   42 ASP   OD2      430    1.821807590    6.523122457    5.600372078
   42 ASP   C        431    1.777662280    0.024603637    5.842243029
   42 ASP   O        432    1.890616434    0.043279687    5.887231878
   43 LYSH  N        433    1.682980893    0.112838253    5.872932009
   43 LYSH  H        434    1.585909768    0.091253705    5.862378654
   43 LYSH  CA       435    1.701266530    0.253533847    5.911431917
   43 LYSH  CB       436    1.568156596    0.328230049    5.900798236
   43 LYSH  CG       437    1.589035298    0.478739988    5.918743862
   43 LYSH  CD       438    1.461115605    0.561493234    5.904730061
   43 LYSH  CE       439    1.474167155    0.710587902    5.936504245
   43 LYSH  NZ       440    1.545524075    0.775162353    5.825389177
   43 LYSH  HZ1      441    1.561505410    0.871425295    5.847252366
   43 LYSH  HZ2      442    1.485658697    0.775659630    5.745287593
   43 LYSH  HZ3      443    1.632469333    0.730345291    5.804604023
   43 LYSH  C        444    1.764681757    0.267863578    6.049945980
   43 LYSH  O        445    1.841768370    0.361861039    6.068746173
   44 ILE   N        446    1.724642494    0.189589421    6.149756599
   44 ILE   H        447    1.633137290    0.149574689    6.154883491
   44 ILE   CA       448    1.786804889    0.207262126    6.281798327
   44 ILE   CB       449    1.687921418    0.157737731    6.387536710
   44 ILE   CG1      450    1.721122443    0.233689553    6.516135529
   44 ILE   CG2      451    1.691397416    0.008582539    6.421513342
   44 ILE   CD       452    1.704658997    0.384896044    6.499561007
   44 ILE   C        453    1.932393057    0.160484503    6.286976177
   44 ILE   O        454    2.018755215    0.222180626    6.349139437
   45 ARG   N        455    1.955804541    0.047836858    6.220232843
   45 ARG   H        456    1.884441134    0.000634927    6.168454211
   45 ARG   CA       457    2.090466762    6.853839807    6.187739710
   45 ARG   CB       458    2.092818651    6.729861371    6.098106725
   45 ARG   CG       459    2.055059896    6.606828327    6.180833712
   45 ARG   CD       460    2.046482488    6.483612301    6.090532851
   45 ARG   NE       461    2.176919664    6.415824619    6.090883356
   45 ARG   HE       462    2.254315222    6.476573551    6.072987216
   45 ARG   CZ       463    2.201028081    6.299339935    6.152567849
   45 ARG   NH1      464    2.123179999    6.233339989    6.239399918
   45 ARG   HH11     465    2.155151333    6.149424802    6.283393115
   45 ARG   HH12     466    2.028530941    6.256183904    6.262161100
   45 ARG   NH2      467    2.308432400    6.238392123    6.100535224
   45 ARG   HH21     468    2.333739374    6.146675918    6.131314601
   45 ARG   HH22     469    2.363145870    6.288012012    6.033123243
   45 ARG   C        470    2.174429341    0.105966721    6.118119693
   45 ARG   O        471    2.268273256    0.151869838    6.183058123
   46 TYR   N        472    2.125065384    0.166919626    6.010697582
   46 TYR   H        473    2.075419272    0.107276337    5.947626109
   46 TYR   CA       474    2.184722187    0.284178235    5.945117730
   46 TYR   CB       475    2.087453563    0.328322386    5.835567483
   46 TYR   CG       476    2.130253335    0.445955699    5.747583753
   46 TYR   CD1      477    2.221606933    0.425930552    5.644768467
   46 TYR   HD1      478    2.257615599    0.324705902    5.626444303
   46 TYR   CD2      479    2.103921411    0.574631678    5.793089523
   46 TYR   HD2      480    2.030054859    0.592037389    5.871328381
   46 TYR   CE1      481    2.280717674    0.534689175    5.581538497
   46 TYR   HE1      482    2.368587275    0.515824547    5.519854974
   46 TYR   CE2      483    2.164913194    0.682902715    5.730801846
   46 TYR   HE2      484    2.152016797    0.783265228    5.771325063
   46 TYR   CZ       485    2.249616524    0.663917935    5.622231699
   46 TYR   OH       486    2.298898437    0.768761022    5.550990223
   46 TYR   HH       487    2.273071423    0.849609662    5.603875559
   46 TYR   C        488    2.224874358    0.398104260    6.039044911
   46 TYR   O        489    2.341074051    0.438272547    6.042917832
   47 GLU   N        490    2.133558967    0.443011138    6.124694036
   47 GLU   H        491    2.040823942    0.409694428    6.107600550
   47 GLU   CA       492    2.144922681    0.547942812    6.227019963
   47 GLU   CB       493    2.010142641    0.579087128    6.292424449
   47 GLU   CG       494    1.906016775    0.646551499    6.202898431
   47 GLU   CD       495    1.957135822    0.782852300    6.155844845
   47 GLU   OE1      496    1.982554973    0.875827647    6.235426289
   47 GLU   OE2      497    1.979111187    0.796279528    6.033525995
   47 GLU   C        498    2.242310869    0.512111080    6.339461798
   47 GLU   O        499    2.336450555    0.585812497    6.368373841
   48 SER   N        500    2.233097976    0.389271424    6.389608220
   48 SER   H        501    2.185334873    0.301440373    6.387252989
   48 SER   CA       502    2.323580163    0.334623159    6.491768900
   48 SER   CB       503    2.294202127    0.186606658    6.517076806
   48 SER   OG       504    2.349668632    0.096083897    6.421273685
   48 SER   HG       505    2.305108080    0.114603803    6.333684202
   48 SER   C        506    2.474703560    0.352983655    6.476345940
   48 SER   O        507    2.549254181    0.331571890    6.571814947
   49 LEU   N        508    2.523394458    0.352360532    6.352570906
   49 LEU   H        509    2.466669756    0.342798984    6.270772654
   49 LEU   CA       510    2.663057746    0.371259030    6.310732703
   49 LEU   CB       511    2.672184183    0.337359834    6.161811941
   49 LEU   CG       512    2.657236005    0.189263640    6.126360531
   49 LEU   CD1      513    2.611156465    0.156794482    5.984109878
   49 LEU   CD2      514    2.785056214    0.111119048    6.157437546
   49 LEU   C        515    2.723967721    0.510263768    6.330144543
   49 LEU   O        516    2.845952231    0.525705174    6.326486132
   50 THR   N        517    2.633616622    0.607594183    6.337535672
   50 THR   H        518    2.552464173    0.606828319    6.279092913
   50 THR   CA       519    2.668245493    0.744515039    6.378311522
   50 THR   CB       520    2.634412069    0.866776594    6.292760729
   50 THR   OG1      521    2.502523716    0.862711861    6.237614997
   50 THR   HG1      522    2.505220349    0.785483380    6.174143924
   50 THR   CG2      523    2.751399123    0.889791396    6.196888200
   50 THR   C        524    2.623506278    0.783504732    6.519346441
   50 THR   O        525    2.683331535    0.870061401    6.583070578
   51 ASP   N        526    2.507915862    0.731512726    6.559655364
   51 ASP   H        527    2.437033796    0.703586429    6.494868496
   51 ASP   CA       528    2.448305205    0.760240018    6.690928553
   51 ASP   CB       529    2.307745712    0.813143600    6.661663387
   51 ASP   CG       530    2.253682694    0.890635939    6.781996779
   51 ASP   OD1      531    2.234368075    0.824092570    6.886029645
   51 ASP   OD2      532    2.233659403    1.013813963    6.774830874
   51 ASP   C        533    2.440662742    0.641436757    6.787047523
   51 ASP   O        534    2.366883529    0.545183246    6.766502851
   52 PRO   N        535    2.522394569    0.646372998    0.036681365
   52 PRO   CA       536    2.525406850    0.554069151    0.151053133
   52 PRO   CB       537    2.629856995    0.601947305    0.252103804
   52 PRO   CG       538    2.718756534    0.693236547    0.167399188
   52 PRO   CD       539    2.630000634    0.745010700    0.054042636
   52 PRO   C        540    2.384797220    0.526941267    0.204946850
   52 PRO   O        541    2.341589552    0.412123240    0.196057374
   53 SER   N        542    2.303938134    0.630060289    0.227721277
   53 SER   H        543    2.322298387    0.722702363    0.194832197
   53 SER   CA       544    2.178105152    0.624115754    0.303490494
   53 SER   CB       545    2.135405762    0.761706425    0.355035542
   53 SER   OG       546    2.076948160    0.848127366    0.257231034
   53 SER   HG       547    2.136765823    0.877182063    0.182541381
   53 SER   C        548    2.068763702    0.549347016    0.226892687
   53 SER   O        549    1.999650822    0.468234337    0.288333023
   54 LYSH  N        550    2.079211892    0.559034751    0.094657647
   54 LYSH  H        551    2.149748397    0.615971572    0.052421478
   54 LYSH  CA       552    1.995222255    0.487766121    6.852478062
   54 LYSH  CB       553    1.999448730    0.563791340    6.719764362
   54 LYSH  CG       554    1.884251656    0.664060670    6.710329318
   54 LYSH  CD       555    1.884722327    0.743364140    6.579491817
   54 LYSH  CE       556    1.782775344    0.857226844    6.572332089
   54 LYSH  NZ       557    1.825833323    0.956759497    6.473082450
   54 LYSH  HZ1      558    1.918855192    0.986703585    6.494305920
   54 LYSH  HZ2      559    1.763705040    1.034834935    6.479743663
   54 LYSH  HZ3      560    1.829311737    0.923919007    6.378689286
   54 LYSH  C        561    2.013937899    0.336474846    6.839336787
   54 LYSH  O        562    1.946806277    0.251570829    6.780899965
   55 LEU   N        563    2.120499534    0.295266295    0.052236595
   55 LEU   H        564    2.181870453    0.348270431    0.110762429
   55 LEU   CA       565    2.142491308    0.152268775    0.078336810
   55 LEU   CB       566    2.284596387    0.117431166    0.033583066
   55 LEU   CG       567    2.332385160    6.827553394    0.042829830
   55 LEU   CD1      568    2.262644913    6.732842469   -0.055023635
   55 LEU   CD2      569    2.480081976    6.829668065    0.002962820
   55 LEU   C        570    2.109348119    0.118513820    0.223852087
   55 LEU   O        571    2.019293490    0.041864539    0.257703553
   56 ASP   N        572    2.166139106    0.198258673    0.313890757
   56 ASP   H        573    2.226242416    0.267096380    0.273282490
   56 ASP   CA       574    2.153196913    0.190650471    0.460131541
   56 ASP   CB       575    2.229856340    0.306601175    0.524068450
   56 ASP   CG       576    2.206487237    0.314540888    0.675057103
   56 ASP   OD1      577    2.277648889    0.247375189    0.752830062
   56 ASP   OD2      578    2.123465252    0.399876196    0.713140475
   56 ASP   C        579    2.011005664    0.164569603    0.510282592
   56 ASP   O        580    1.984793749    0.063521851    0.575341815
   57 SER   N        581    1.919619744    0.244245952    0.455607046
   57 SER   H        582    1.934331590    0.311259373    0.382848527
   57 SER   CA       583    1.778558413    0.244054277    0.496985326
   57 SER   CB       584    1.706290157    0.357502974    0.424077076
   57 SER   OG       585    1.734943400    0.354004169    0.284020333
   57 SER   HG       586    1.783816784    0.436966042    0.257013294
   57 SER   C        587    1.697625749    0.117010705    0.470110711
   57 SER   O        588    1.576517468    0.113027155    0.491271064
   58 GLY   N        589    1.756638007    0.024878616    0.394483222
   58 GLY   H        590    1.844421614    0.054337954    0.356694005
   58 GLY   CA       591    1.695996096    6.750447437    0.360832359
   58 GLY   C        592    1.767236497    6.663723289    0.256842008
   58 GLY   O        593    1.732807545    6.671076803    0.138987531
   59 LYSH  N        594    1.871410834    6.593617106    0.300721672
   59 LYSH  H        595    1.881499391    6.582153600    0.399558701
   59 LYSH  CA       596    1.963720098    6.515621603    0.217018639
   59 LYSH  CB       597    2.094548191    6.485361339    0.290379546
   59 LYSH  CG       598    2.172507966    6.612280308    0.325351114
   59 LYSH  CD       599    2.294545515    6.588222482    0.414462791
   59 LYSH  CE       600    2.367021371    6.715715966    0.458072714
   59 LYSH  NZ       601    2.495553011    6.696579120    0.526818164
   59 LYSH  HZ1      602    2.482066649    6.650604356    0.614594699
   59 LYSH  HZ2      603    2.541730337    6.783226721    0.545792662
   59 LYSH  HZ3      604    2.554815077    6.638088601    0.471438237
   59 LYSH  C        605    1.908223345    6.394159703    0.142325084
   59 LYSH  O        606    1.977285154    6.343233071    0.054191969
   60 GLU   N        607    1.795933695    6.338948903    0.187415193
   60 GLU   H        608    1.749775056    6.385402455    0.262999694
   60 GLU   CA       609    1.743892140    6.206888189    0.149174471
   60 GLU   CB       610    1.670711863    6.144711430    0.268287272
   60 GLU   CG       611    1.740147982    6.147344169    0.404603343
   60 GLU   CD       612    1.745870038    6.274390793    0.489666861
   60 GLU   OE1      613    1.822936862    6.285673000    0.587434568
   60 GLU   OE2      614    1.672252773    6.370221297    0.457653474
   60 GLU   C        615    1.652076591    6.230911919    0.029155339
   60 GLU   O        616    1.538437961    6.275383999    0.044569636
   61 LEU   N        617    1.699351257    6.199302148    6.764100997
   61 LEU   H        618    1.777350826    6.137072228    6.770809982
   61 LEU   CA       619    1.636615400    6.243590586    6.638739628
   61 LEU   CB       620    1.744360777    6.294767267    6.542921870
   61 LEU   CG       621    1.829409947    6.403605777    6.608740698
   61 LEU   CD1      622    1.956966259    6.440058702    6.532503770
   61 LEU   CD2      623    1.751818599    6.524289618    6.661883477
   61 LEU   C        624    1.541196715    6.148158454    6.566631645
   61 LEU   O        625    1.588439678    6.069543099    6.484675357
   62 HISB  N        626    1.411209099    6.161245003    6.591608939
   62 HISB  H        627    1.384363847    6.242500745    6.643361765
   62 HISB  CA       628    1.313237222    6.063215918    6.542582498
   62 HISB  CB       629    1.306207976    5.934937880    6.625685243
   62 HISB  CG       630    1.235526073    5.955563969    6.759803829
   62 HISB  ND1      631    1.140693982    5.874178705    6.805358667
   62 HISB  CD2      632    1.254199999    6.038556993    6.862052351
   62 HISB  HD2      633    1.325674756    6.120848747    6.861339351
   62 HISB  CE1      634    1.099995982    5.901760494    6.928944972
   62 HISB  HE1      635    1.024541511    5.852183111    6.990017017
   62 HISB  NE2      636    1.177472258    6.003699776    6.964957154
   62 HISB  HE2      637    1.186671066    6.050937353    7.052615979
   62 HISB  C        638    1.174081268    6.123244570    6.521590527
   62 HISB  O        639    1.138994639    6.221907999    6.586134725
   63 ILE   N        640    1.106168045    6.065084352    6.423130386
   63 ILE   H        641    1.148119209    5.985791370    6.378939980
   63 ILE   CA       642    0.967138929    6.101377740    6.392080511
   63 ILE   CB       643    0.942968322    6.104702492    6.241025023
   63 ILE   CG1      644    1.049796526    6.181837675    6.163254912
   63 ILE   CG2      645    0.805404476    6.169608808    6.224516836
   63 ILE   CD       646    1.073285351    6.117042748    6.026651198
   63 ILE   C        647    0.875435163    6.005168727    6.467882018
   63 ILE   O        648    0.872555581    5.885654192    6.438930139
   64 ASN   N        649    0.813325891    6.059067130    6.572412026
   64 ASN   H        650    0.802112266    6.158328926    6.577112681
   64 ASN   CA       651    0.740412485    5.980854891    6.673298715
   64 ASN   CB       652    0.762051601    6.035230038    6.814659149
   64 ASN   CG       653    0.733235849    5.941875534    0.077226781
   64 ASN   OD1      654    0.694082326    5.999968754    0.178327150
   64 ASN   ND2      655    0.764762463    5.812695333    0.080346523
   64 ASN   HD21     656    0.737553536    5.759071267    0.160250246
   64 ASN   HD22     657    0.823890289    5.772050278    0.010690566
   64 ASN   C        658    0.591566106    5.979719960    6.637929606
   64 ASN   O        659    0.523936780    6.082104539    6.646306100
   65 LEU   N        660    0.534831456    5.859829072    6.628236038
   65 LEU   H        661    0.580496931    5.771197244    6.635925825
   65 LEU   CA       662    0.392692185    5.843705449    6.594390935
   65 LEU   CB       663    0.385248530    5.756199708    6.469118432
   65 LEU   CG       664    0.360907161    5.835105554    6.340308503
   65 LEU   CD1      665    0.462289277    5.946066492    6.311699084
   65 LEU   CD2      666    0.370366649    5.730294890    6.229253381
   65 LEU   C        667    0.325741218    5.767490401    6.708935401
   65 LEU   O        668    0.376259630    5.666036299    6.756757544
   66 ILE   N        669    0.227737474    5.832889866    6.770638711
   66 ILE   H        670    0.221504569    5.932686593    6.768811414
   66 ILE   CA       671    0.142872170    5.765090871    0.014519196
   66 ILE   CB       672    0.144249699    5.815636098    0.158927440
   66 ILE   CG1      673    0.287289951    5.835436837    0.209510024
   66 ILE   CG2      674    0.058796609    5.734746013    0.256727968
   66 ILE   CD       675    0.357090581    5.963302346    0.162723738
   66 ILE   C        676    6.852562418    5.762690661    6.822392998
   66 ILE   O        677    6.784441127    5.865103463    6.820940190
   67 PRO   N        678    6.812959076    5.646220578    6.771832944
   67 PRO   CA       679    6.672443188    5.631900241    6.731074617
   67 PRO   CB       680    6.677773150    5.560970357    6.595613534
   67 PRO   CG       681    6.805445320    5.477123877    6.604708169
   67 PRO   CD       682    6.899637884    5.552717639    6.698648882
   67 PRO   C        683    6.589577957    5.554672984    6.833945783
   67 PRO   O        684    6.624301675    5.442681817    6.871128092
   68 ASN   N        685    6.478930639    5.607850418    0.029941481
   68 ASN   H        686    6.460956749    5.705995275    0.023151924
   68 ASN   CA       687    6.399568130    5.539295226    0.132954819
   68 ASN   CB       688    6.436843413    5.592887159    0.271341841
   68 ASN   CG       689    6.362460417    5.515401934    0.380321692
   68 ASN   OD1      690    6.267151882    5.557979390    0.445388161
   68 ASN   ND2      691    6.415812639    5.395136871    0.399789032
   68 ASN   HD21     692    6.369155734    5.320246011    0.446859545
   68 ASN   HD22     693    6.487161157    5.360471789    0.338891493
   68 ASN   C        694    6.249551165    5.562297042    0.113590194
   68 ASN   O        695    6.198192601    5.674046928    0.116068943
   69 LYSH  N        696    6.175151338    5.452102944    0.109899251
   69 LYSH  H        697    6.223743393    5.364928548    0.116336869
   69 LYSH  CA       698    6.029539150    5.445856518    0.090630019
   69 LYSH  CB       699    5.973355771    5.304340541    0.075575645
   69 LYSH  CG       700    5.982089506    5.249653685    6.788119939
   69 LYSH  CD       701    5.936006129    5.108468302    6.751324259
   69 LYSH  CE       702    6.041983415    5.004755029    6.789027499
   69 LYSH  NZ       703    6.018115839    4.872847100    6.728674191
   69 LYSH  HZ1      704    6.022091016    4.872802128    6.628751522
   69 LYSH  HZ2      705    5.926135334    4.843324018    6.754522664
   69 LYSH  HZ3      706    6.078256539    4.803236555    6.767885645
   69 LYSH  C        707    5.951383621    5.513324993    0.203552049
   69 LYSH  O        708    5.862007882    5.592588154    0.174235530
   70 GLN   N        709    5.979412826    5.493912416    0.332108020
   70 GLN   H        710    6.056681525    5.434021897    0.353165628
   70 GLN   CA       711    5.906850855    5.549755119    0.447121780
   70 GLN   CB       712    5.958787139    5.480224188    0.573143088
   70 GLN   CG       713    5.888439961    5.512233557    0.705170351
   70 GLN   CD       714    5.944577690    5.645175526    0.755988544
   70 GLN   OE1      715    5.889470791    5.752340819    0.731332220
   70 GLN   NE2      716    6.047124714    5.631907308    0.839620520
   70 GLN   HE21     717    6.076219839    5.717579785    0.882190687
   70 GLN   HE22     718    6.082511752    5.542646991    0.867523959
   70 GLN   C        719    5.903181349    5.702663172    0.451133199
   70 GLN   O        720    5.796474339    5.762539887    0.438583393
   71 ASP   N        721    6.021661192    5.760102815    0.432297909
   71 ASP   H        722    6.112295707    5.723249867    0.453010557
   71 ASP   CA       723    6.034642531    5.906502917    0.435374846
   71 ASP   CB       724    6.181122499    5.939384476    0.464906884
   71 ASP   CG       725    6.219470332    6.079503258    0.512943083
   71 ASP   OD1      726    6.135923003    6.134369503    0.588014176
   71 ASP   OD2      727    6.333543918    6.125137563    0.489924934
   71 ASP   C        728    6.002551839    5.977441115    0.303673801
   71 ASP   O        729    6.002687347    6.099832392    0.291359924
   72 ARG   N        730    5.956387113    5.897631078    0.207829949
   72 ARG   H        731    5.909355681    5.813428298    0.234229836
   72 ARG   CA       732    5.929023402    5.932752633    0.067743527
   72 ARG   CB       733    5.813017226    6.031631671    0.054580535
   72 ARG   CG       734    5.677428531    5.971172073    0.091537113
   72 ARG   CD       735    5.575046013    6.075821769    0.047091382
   72 ARG   NE       736    5.437522179    6.028960368    0.069456007
   72 ARG   HE       737    5.419822243    5.948954535    0.126778325
   72 ARG   CZ       738    5.336444849    6.085921384    0.002387913
   72 ARG   NH1      739    5.363915570    6.172414535   -0.096209862
   72 ARG   HH11     740    5.286267449    6.209098797   -0.147459169
   72 ARG   HH12     741    5.453314804    6.215585566   -0.108280572
   72 ARG   NH2      742    5.209250359    6.055862201    0.031953625
   72 ARG   HH21     743    5.132341124    6.101382604   -0.012921794
   72 ARG   HH22     744    5.186141075    5.975223125    0.086397227
   72 ARG   C        745    6.050248178    5.987316205    6.847211501
   72 ARG   O        746    6.040748039    6.046946352    6.740057548
   73 THR   N        747    6.169226216    5.975081151    0.050186459
   73 THR   H        748    6.175930477    5.920291107    0.133562842
   73 THR   CA       749    6.281000640    6.060871619    0.008299641
   73 THR   CB       750    6.346876298    6.131027437    0.127243833
   73 THR   OG1      751    6.388534337    6.039423336    0.228837695
   73 THR   HG1      752    6.367764332    6.073218842    0.320629544
   73 THR   CG2      753    6.251785940    6.241101639    0.174646823
   73 THR   C        754    6.388255179    5.989316203    6.781133148
   73 THR   O        755    6.410042780    5.868480642    6.788425079
   74 LEU   N        756    6.441098553    6.077266775    6.696520892
   74 LEU   H        757    6.389595726    6.159011709    6.670756636
   74 LEU   CA       758    6.566554011    6.049469416    6.625121209
   74 LEU   CB       759    6.530674189    6.059981985    6.476762967
   74 LEU   CG       760    6.650334806    6.036696987    6.384326456
   74 LEU   CD1      761    6.698805920    5.891987113    6.373468563
   74 LEU   CD2      762    6.633051836    6.091553114    6.242547522
   74 LEU   C        763    6.668109676    6.158745789    6.659155754
   74 LEU   O        764    6.664497253    6.270278024    6.607405357
   75 THR   N        765    6.750947205    6.124484098    6.757412287
   75 THR   H        766    6.746754471    6.033786395    6.799342452
   75 THR   CA       767    6.849286620    6.218755224    6.812652342
   75 THR   CB       768    0.018359427    6.216730808    0.108522747
   75 THR   OG1      769   -0.106679847    6.201110627    0.176134914
   75 THR   HG1      770   -0.122196548    6.103248693    0.189661974
   75 THR   CG2      771    0.074431364    6.348402536    0.162652078
   75 THR   C        772    0.129410531    6.206336097    6.742294942
   75 THR   O        773    0.205955635    6.112873211    6.765458990
   76 ILE   N        774    0.135963307    6.282987357    6.633796768
   76 ILE   H        775    0.072045207    6.358514655    6.619231607
   76 ILE   CA       776    0.265290224    6.296179988    6.565154929
   76 ILE   CB       777    0.254109269    6.334792212    6.417526556
   76 ILE   CG1      778    0.157051445    6.243135880    6.342752724
   76 ILE   CG2      779    0.387573729    6.344308879    6.343317913
   76 ILE   CD       780    0.146291539    6.273473401    6.193161781
   76 ILE   C        781    0.360668705    6.392446098    6.636199997
   76 ILE   O        782    0.320615005    6.507918951    6.650059656
   77 VAL   N        783    0.476935642    6.343480184    6.678312475
   77 VAL   H        784    0.499672080    6.254068918    6.639720445
   77 VAL   CA       785    0.579726391    6.419433363    6.750939258
   77 VAL   CB       786    0.601500978    6.373335902    6.895199910
   77 VAL   CG1      787    0.668672954    6.482870220    6.978268507
   77 VAL   CG2      788    0.474814519    6.324424787    6.965679735
   77 VAL   C        789    0.709989975    6.406621481    6.671709723
   77 VAL   O        790    0.732122718    6.306920161    6.603155074
   78 ASP   N        791    0.783833159    6.517245417    6.672718692
   78 ASP   H        792    0.738711206    6.605868319    6.683303736
   78 ASP   CA       793    0.922137574    6.524651942    6.623441278
   78 ASP   CB       794    0.926096765    6.561708369    6.475045594
   78 ASP   CG       795    0.893980222    6.708493650    6.446285368
   78 ASP   OD1      796    0.929193294    6.797656541    6.526504615
   78 ASP   OD2      797    0.829107806    6.732293345    6.342133937
   78 ASP   C        798    1.010901174    6.609493418    6.714733425
   78 ASP   O        799    0.960157040    6.684519641    6.797957457
   79 THR   N        800    1.139566342    6.575846016    6.712852331
   79 THR   H        801    1.177206334    6.487328966    6.685502154
   79 THR   CA       802    1.245993357    6.664938624    6.761278094
   79 THR   CB       803    1.342763114    6.575070576    6.838554296
   79 THR   OG1      804    1.360427818    6.450881687    6.769876472
   79 THR   HG1      805    1.422851585    6.395562512    6.825046160
   79 THR   CG2      806    1.293795511    6.563800363    0.127886999
   79 THR   C        807    1.318929959    6.748029095    6.655502383
   79 THR   O        808    1.440761028    6.762965324    6.663452508
   80 GLY   N        809    1.243134088    6.792377177    6.555602053
   80 GLY   H        810    1.152665978    6.753951988    6.537163820
   80 GLY   CA       811    1.283992963    0.035168117    6.453915368
   80 GLY   C        812    1.306951163    0.171489756    6.519455094
   80 GLY   O        813    1.366485194    0.185903421    6.626126369
   81 ILE   N        814    1.274633581    0.263053753    6.428566055
   81 ILE   H        815    1.247952226    0.229157070    6.338348599
   81 ILE   CA       816    1.297716488    0.406650803    6.450009412
   81 ILE   CB       817    1.311326550    0.473239292    6.312928344
   81 ILE   CG1      818    1.351987113    0.620691114    6.317011623
   81 ILE   CG2      819    1.179890450    0.465648174    6.234971411
   81 ILE   CD       820    1.496848033    0.647578762    6.358228843
   81 ILE   C        821    1.210253276    0.468387325    6.559321927
   81 ILE   O        822    1.255384058    0.547631424    6.641860947
   82 GLY   N        823    1.079843465    0.443742005    6.550472355
   82 GLY   H        824    1.044295203    0.372734353    6.489691571
   82 GLY   CA       825    0.981698617    0.515120891    6.633435868
   82 GLY   C        826    0.946505087    0.655418546    6.583546018
   82 GLY   O        827    1.010178546    0.716835710    6.498090021
   83 MET   N        828    0.834273459    0.707912030    6.631913201
   83 MET   H        829    0.789972348    0.660783542    6.708178438
   83 MET   CA       830    0.775486803    0.835966935    6.590016799
   83 MET   CB       831    0.642717948    0.813836909    6.517265054
   83 MET   CG       832    0.655867462    0.747233983    6.380145977
   83 MET   SD       833    0.511913611    0.680862518    6.288681043
   83 MET   CE       834    0.473655796    0.537539397    6.387063168
   83 MET   C        835    0.733436276    0.923654259    6.708127119
   83 MET   O        836    0.693506402    0.883229352    6.817216704
   84 THR   N        837    0.757660460    1.050118502    6.674779185
   84 THR   H        838    0.782133887    1.079365018    6.582329085
   84 THR   CA       839    0.729613889    1.158775945    6.769728991
   84 THR   CB       840    0.811435287    1.286883457    6.752302112
   84 THR   OG1      841    0.789892968    1.338654532    6.620765961
   84 THR   HG1      842    0.833377528    1.283874035    6.549293772
   84 THR   CG2      843    0.961104436    1.265020388    6.775302610
   84 THR   C        844    0.581753040    1.197402917    6.762132768
   84 THR   O        845    0.508674160    1.147294165    6.676812821
   85 LYSH  N        846    0.539456591    1.287924903    6.849926149
   85 LYSH  H        847    0.594578909    1.308780525    6.930713786
   85 LYSH  CA       848    0.402912416    1.342345084    6.847819856
   85 LYSH  CB       849    0.366645222    1.431381024    6.966861632
   85 LYSH  CG       850    0.213965091    1.440732663    0.115179691
   85 LYSH  CD       851    0.133369126    1.533428773    0.206423409
   85 LYSH  CE       852    0.172118904    1.681347448    0.200807213
   85 LYSH  NZ       853    0.090882047    1.758870553    0.295679081
   85 LYSH  HZ1      854    0.097373189    1.857253004    0.278973547
   85 LYSH  HZ2      855    0.120903536    1.740059145    0.389193734
   85 LYSH  HZ3      856   -0.006298007    1.736057896    0.289705049
   85 LYSH  C        857    0.367577154    1.414057863    6.717358407
   85 LYSH  O        858    0.281313967    1.377135186    6.637824268
   86 ALA   N        859    0.466421701    1.496596193    6.684097290
   86 ALA   H        860    0.537623237    1.531522127    6.745024583
   86 ALA   CA       861    0.461319383    1.565486623    6.554324278
   86 ALA   CB       862    0.562737939    1.677345162    6.529582148
   86 ALA   C        863    0.460045888    1.475879918    6.430301578
   86 ALA   O        864    0.396333370    1.510554392    6.330958026
   87 ASP   N        865    0.526487946    1.360659146    6.431019558
   87 ASP   H        866    0.591919212    1.363254089    6.506597894
   87 ASP   CA       867    0.522649629    1.268455449    6.316583979
   87 ASP   CB       868    0.631369324    1.161072012    6.324198910
   87 ASP   CG       869    0.776942246    1.205690607    6.339304971
   87 ASP   OD1      870    0.842592334    1.155281986    6.432965862
   87 ASP   OD2      871    0.819241774    1.290246072    6.257535591
   87 ASP   C        872    0.390577350    1.192983508    6.300025839
   87 ASP   O        873    0.342799305    1.168559952    6.189340020
   88 LEU   N        874    0.325829398    1.154865464    6.409775031
   88 LEU   H        875    0.324319560    1.153925878    6.509768124
   88 LEU   CA       876    0.185946101    1.109696505    6.408518938
   88 LEU   CB       877    0.130059117    1.077628365    6.547302223
   88 LEU   CG       878    0.209758197    0.979530630    6.633529331
   88 LEU   CD1      879    0.152040015    0.962780281    6.774231851
   88 LEU   CD2      880    0.227643598    0.848244880    6.556995595
   88 LEU   C        881    0.093335937    1.204762116    6.332372896
   88 LEU   O        882    0.016555773    1.164129297    6.245284816
   89 ILE   N        883    0.126952167    1.330019361    6.361877353
   89 ILE   H        884    0.203117322    1.380551712    6.402460704
   89 ILE   CA       885    0.049133006    1.433372880    6.292082099
   89 ILE   CB       886    0.047420842    1.567117247    6.366392718
   89 ILE   CG1      887    0.005615023    1.548334064    6.512377228
   89 ILE   CG2      888   -0.039355182    1.675122541    6.301477849
   89 ILE   CD       889    0.040225879    1.677830302    6.586135868
   89 ILE   C        890    0.086551943    1.456298080    6.145501743
   89 ILE   O        891    0.006072765    1.450190978    6.052684239
   90 ASN   N        892    0.216055026    1.479715439    6.126184232
   90 ASN   H        893    0.288059164    1.483181774    6.195491215
   90 ASN   CA       894    0.273770880    1.494275849    5.991766845
   90 ASN   CB       895    0.396494679    1.585404052    5.998376056
   90 ASN   CG       896    0.348041356    1.730511504    5.999948169
   90 ASN   OD1      897    0.296081613    1.783445051    6.098059872
   90 ASN   ND2      898    0.386714459    1.798616846    5.892453164
   90 ASN   HD21     899    0.366579785    1.895713855    5.879569743
   90 ASN   HD22     900    0.430467023    1.750846700    5.816276447
   90 ASN   C        901    0.294137285    1.358478122    5.924261046
   90 ASN   O        902    0.406457422    1.309813319    5.912174868
   91 ASN   N        903    0.184858378    1.283206173    5.915149932
   91 ASN   H        904    0.099762591    1.312707235    5.958622820
   91 ASN   CA       905    0.162996833    1.164010050    5.831934122
   91 ASN   CB       906    0.171820939    1.193474033    5.682045542
   91 ASN   CG       907    0.053054024    1.272088391    5.626163057
   91 ASN   OD1      908   -0.062728089    1.242411767    5.655195883
   91 ASN   ND2      909    0.084749749    1.379282505    5.554117505
   91 ASN   HD21     910    0.007834777    1.428856051    5.513786130
   91 ASN   HD22     911    0.179375272    1.411555467    5.552414188
   91 ASN   C        912    0.238476932    1.034532651    5.862764419
   91 ASN   O        913    0.309332481    0.971912204    5.784097106
   92 LEU   N        914    0.212173121    0.973853593    5.978163357
   92 LEU   H        915    0.160807881    1.017094175    6.052283438
   92 LEU   CA       916    0.264979798    0.844347033    6.023425431
   92 LEU   CB       917    0.174905170    0.726685268    5.985276695
   92 LEU   CG       918    0.046306558    0.695782185    6.062211432
   92 LEU   CD1      919   -0.016500598    0.570599185    6.000585398
   92 LEU   CD2      920    0.069627893    0.676945366    6.212257638
   92 LEU   C        921    0.415375010    0.818840303    6.011413803
   92 LEU   O        922    0.447138497    0.715800884    5.952218012
   93 GLY   N        923    0.492060789    0.927502784    6.012865734
   93 GLY   H        924    0.443508356    1.002774281    6.057328441
   93 GLY   CA       925    0.638859123    0.920408450    6.009841805
   93 GLY   C        926    0.694128164    0.879819839    5.873065166
   93 GLY   O        927    0.812000408    0.905416003    5.849005103
   94 THR   N        928    0.606777163    0.868245887    5.773441030
   94 THR   H        929    0.527422292    0.928087388    5.762333144
   94 THR   CA       930    0.647389773    0.814041392    5.642965148
   94 THR   CB       931    0.588037189    0.673499764    5.631444237
   94 THR   OG1      932    0.457975230    0.662735369    5.689900687
   94 THR   HG1      933    0.475472288    0.639044602    5.785462545
   94 THR   CG2      934    0.687537684    0.572958632    5.689754755
   94 THR   C        935    0.602560879    0.899334662    5.524099591
   94 THR   O        936    0.524851245    0.991684935    5.547845225
   95 ILE   N        937    0.629816876    0.859914409    5.400026698
   95 ILE   H        938    0.663567282    0.766970227    5.385115014
   95 ILE   CA       939    0.605814717    0.946675207    5.283804064
   95 ILE   CB       940    0.719228448    0.939859648    5.181328109
   95 ILE   CG1      941    0.778367269    0.802644096    5.148409211
   95 ILE   CG2      942    0.835927737    1.028038428    5.226262063
   95 ILE   CD       943    0.855976760    0.796206005    5.016698960
   95 ILE   C        944    0.469124469    0.924580616    5.218687385
   95 ILE   O        945    0.446105463    0.901853492    5.100011237
   96 ALA   N        946    0.372203147    0.942064333    5.308072503
   96 ALA   H        947    0.394460230    0.975910924    5.399505285
   96 ALA   CA       948    0.229012692    0.912643872    5.292498296
   96 ALA   CB       949    0.156400300    0.915685652    5.427148828
   96 ALA   C        950    0.162788337    1.017985454    5.203454799
   96 ALA   O        951    0.114079228    0.985298136    5.095339121
   97 LYSH  N        952    0.180860043    1.145829058    5.235369508
   97 LYSH  H        953    0.246607501    1.177932241    5.303541550
   97 LYSH  CA       954    0.121163723    1.256055576    5.158571236
   97 LYSH  CB       955    0.145330096    1.398198238    5.209805637
   97 LYSH  CG       956    0.077786749    1.517614070    5.142060043
   97 LYSH  CD       957    0.125098531    1.646213255    5.210126239
   97 LYSH  CE       958    0.240890365    1.713574572    5.136199609
   97 LYSH  NZ       959    0.270523756    1.848734255    5.185854545
   97 LYSH  HZ1      960    0.312000974    1.907627031    5.116489938
   97 LYSH  HZ2      961    0.336377651    1.840881531    5.260698841
   97 LYSH  HZ3      962    0.187937652    1.892831636    5.221012661
   97 LYSH  C        963    0.146866659    1.251514363    5.007806346
   97 LYSH  O        964    0.050140113    1.251512857    4.931819110
   98 SER   N        965    0.272062997    1.238305347    4.964903766
   98 SER   H        966    0.344047943    1.287124489    5.014248756
   98 SER   CA       967    0.298245660    1.207587467    4.823543251
   98 SER   CB       968    0.445970635    1.218671817    4.785262029
   98 SER   OG       969    0.539408101    1.134802812    4.853733275
   98 SER   HG       970    0.592956465    1.192822534    4.915103958
   98 SER   C        971    0.258248156    1.074917848    4.758673119
   98 SER   O        972    0.200810095    1.074065187    4.649898073
   99 GLY   N        973    0.254864943    0.969048112    4.839120337
   99 GLY   H        974    0.279526800    0.980103498    4.935407238
   99 GLY   CA       975    0.199362657    0.839456453    4.797471237
   99 GLY   C        976    0.048866806    0.847157955    4.770930320
   99 GLY   O        977    0.014511741    0.833195850    4.653653320
  100 THR   N        978    6.830692769    0.902204298    4.867233873
  100 THR   H        979    6.873493844    0.935033780    4.951439480
  100 THR   CA       980    6.684617868    0.918603276    4.865790587
  100 THR   CB       981    6.632471589    0.974960953    4.998132277
  100 THR   OG1      982    6.720141204    1.078971160    5.042235077
  100 THR   HG1      983    6.748834615    1.052736606    5.134366164
  100 THR   CG2      984    6.594149032    0.859706823    5.091168395
  100 THR   C        985    6.633881006    1.016768575    4.759962398
  100 THR   O        986    6.530243235    0.982017259    4.703565031
  101 LYSH  N        987    6.699049040    1.131525863    4.743360261
  101 LYSH  H        988    6.750321837    1.176129685    4.816732174
  101 LYSH  CA       989    6.655287360    1.219620341    4.634110169
  101 LYSH  CB       990    6.740648370    1.345502940    4.617556612
  101 LYSH  CG       991    6.680598800    1.453745944    4.527639095
  101 LYSH  CD       992    6.578254776    1.532201449    4.609977401
  101 LYSH  CE       993    6.538020362    1.664950527    4.545427344
  101 LYSH  NZ       994    6.448750854    1.642820021    4.430765102
  101 LYSH  HZ1      995    6.378738209    1.575461149    4.454417829
  101 LYSH  HZ2      996    6.500033688    1.610055165    4.351415143
  101 LYSH  HZ3      997    6.405510990    1.730628911    4.410271598
  101 LYSH  C        998    6.652226154    1.152836485    4.496488557
  101 LYSH  O        999    6.553782188    1.159801719    4.423078788
  102 ALA   N       1000    6.766127444    1.089139492    4.470862135
  102 ALA   H       1001    6.842127379    1.112849741    4.531378015
  102 ALA   CA      1002    6.790283919    1.022220393    4.342234197
  102 ALA   CB      1003    6.938086216    0.987645653    4.323086284
  102 ALA   C       1004    6.705324509    0.897754084    4.315744972
  102 ALA   O       1005    6.638200459    0.896151916    4.212680960
  103 PHE   N       1006    6.672377357    0.822358154    4.420254711
  103 PHE   H       1007    6.725978119    0.842662594    4.502203516
  103 PHE   CA      1008    6.574233514    0.713142302    4.413266628
  103 PHE   CB      1009    6.567210967    0.635627249    4.545004626
  103 PHE   CG      1010    6.513779940    0.493324276    4.527476196
  103 PHE   CD1     1011    6.537154725    0.425430417    4.408463118
  103 PHE   HD1     1012    6.614970304    0.451502623    4.336739620
  103 PHE   CD2     1013    6.436861127    0.439889740    4.630185594
  103 PHE   HD2     1014    6.448730968    0.474579623    4.732834515
  103 PHE   CE1     1015    6.475318357    0.303155829    4.385089575
  103 PHE   HE1     1016    6.470740008    0.261523670    4.284461373
  103 PHE   CE2     1017    6.379936163    0.315186037    4.607168309
  103 PHE   HE2     1018    6.342708584    0.253637620    4.689065795
  103 PHE   CZ      1019    6.394841563    0.250131935    4.485248131
  103 PHE   HZ      1020    6.322452783    0.174782683    4.454237595
  103 PHE   C       1021    6.432072379    0.762507207    4.385571569
  103 PHE   O       1022    6.363547370    0.706764485    4.299968400
  104 MET   N       1023    6.391254458    0.872293945    4.448590826
  104 MET   H       1024    6.448914318    0.920484342    4.514582578
  104 MET   CA      1025    6.260828721    0.939576985    4.440046486
  104 MET   CB      1026    6.226031873    1.015131914    4.568459078
  104 MET   CG      1027    6.080531984    1.060458576    4.582139023
  104 MET   SD      1028    6.042214420    1.210768575    4.485034070
  104 MET   CE      1029    5.872163968    1.241382302    4.527816329
  104 MET   C       1030    6.240701982    1.012340699    4.306964941
  104 MET   O       1031    6.142244994    0.994932699    4.235306826
  105 GLU   N       1032    6.346338751    1.079811899    4.262466100
  105 GLU   H       1033    6.431240929    1.092071740    4.313860511
  105 GLU   CA      1034    6.344874288    1.148488319    4.132492542
  105 GLU   CB      1035    6.455128945    1.252144458    4.109908528
  105 GLU   CG      1036    6.436627311    1.364903078    4.211656968
  105 GLU   CD      1037    6.511402335    1.489481064    4.163745771
  105 GLU   OE1     1038    6.623252881    1.522059365    4.209046042
  105 GLU   OE2     1039    6.446025517    1.552975796    4.078192287
  105 GLU   C       1040    6.343998134    1.042790587    4.021858313
  105 GLU   O       1041    6.292907795    1.067499631    3.912725823
  106 ALA   N       1042    6.398773809    0.925406911    4.052068204
  106 ALA   H       1043    6.473475422    0.913061196    4.117392942
  106 ALA   CA      1044    6.394828609    0.812460792    3.958050543
  106 ALA   CB      1045    6.520399270    0.725497354    3.966912331
  106 ALA   C       1046    6.272475549    0.721538399    3.971313053
  106 ALA   O       1047    6.215145181    0.686346109    3.868332847
  107 LEU   N       1048    6.197249073    0.721381659    4.080994752
  107 LEU   H       1049    6.235773166    0.732668447    4.172589130
  107 LEU   CA      1050    6.057978099    0.675240627    4.090314178
  107 LEU   CB      1051    5.994443207    0.650900960    4.227370711
  107 LEU   CG      1052    6.073833486    0.530415854    4.278268397
  107 LEU   CD1     1053    6.101649949    0.551785971    4.427203780
  107 LEU   CD2     1054    6.010680455    0.393011985    4.255038642
  107 LEU   C       1055    5.956009026    0.744914960    3.999984454
  107 LEU   O       1056    5.874773981    0.688493214    3.926857061
  108 GLN   N       1057    5.968607611    0.877304891    3.998166719
  108 GLN   H       1058    6.004155629    0.928611192    4.076300229
  108 GLN   CA      1059    5.906054954    0.968135322    3.900959360
  108 GLN   CB      1060    5.933242685    1.116140137    3.928686130
  108 GLN   CG      1061    5.885769868    1.164962952    4.065689357
  108 GLN   CD      1062    5.894701228    1.317067321    4.079453530
  108 GLN   OE1     1063    5.848659914    1.391318241    3.992882273
  108 GLN   NE2     1064    5.935025723    1.359723633    4.198799652
  108 GLN   HE21    1065    5.939895971    1.458792979    4.211474171
  108 GLN   HE22    1066    5.992390658    1.296780425    4.251208079
  108 GLN   C       1067    5.945985782    0.951596642    3.754178008
  108 GLN   O       1068    5.869468280    1.001459542    3.671778385
  109 ALA   N       1069    6.062895331    0.894511440    3.726539196
  109 ALA   H       1070    6.128381754    0.880215987    3.800762205
  109 ALA   CA      1071    6.104402551    0.846035976    3.594114011
  109 ALA   CB      1072    6.255776852    0.844913934    3.571867246
  109 ALA   C       1073    6.043379938    0.711005137    3.555961918
  109 ALA   O       1074    5.960305942    0.709371863    3.465269314
  110 GLY   N       1075    6.085838996    0.604848384    3.623930538
  110 GLY   H       1076    6.106158687    0.621756168    3.720382293
  110 GLY   CA      1077    6.068745135    0.466024270    3.578714783
  110 GLY   C       1078    6.131324093    0.360402546    3.670039744
  110 GLY   O       1079    6.107147697    0.244784135    3.635710531
  111 ALA   N       1080    6.229330323    0.393016944    3.753826393
  111 ALA   H       1081    6.267983536    0.481102602    3.726485103
  111 ALA   CA      1082    6.289297527    0.307815400    3.857525047
  111 ALA   CB      1083    6.390107192    0.392345987    3.935633309
  111 ALA   C       1084    6.197081858    0.237826161    3.957559738
  111 ALA   O       1085    6.077795338    0.267510937    3.961827994
  112 ASP   N       1086    6.250459502    0.126158661    4.006242503
  112 ASP   H       1087    6.346536577    0.111068213    3.982971421
  112 ASP   CA      1088    6.166879716    0.029220742    4.078546157
  112 ASP   CB      1089    6.202090127   -0.099281994    4.003334050
  112 ASP   CG      1090    6.130245051    6.629367325    4.050606277
  112 ASP   OD1     1091    6.168647176    6.576245247    4.157041373
  112 ASP   OD2     1092    6.029482073    6.587339719    3.989756416
  112 ASP   C       1093    6.203600896    0.016617883    4.226546650
  112 ASP   O       1094    6.321506401    0.019013354    4.261513843
  113 ILE   N       1095    6.101983152    6.846463640    4.308527494
  113 ILE   H       1096    6.012503759    6.832021748    4.266271968
  113 ILE   CA      1097    6.108843968    6.838472786    4.455161271
  113 ILE   CB      1098    5.972644510    6.818420644    4.521939569
  113 ILE   CG1     1099    5.972162973    6.848847213    4.671894809
  113 ILE   CG2     1100    5.914968297    6.677480050    4.507093568
  113 ILE   CD      1101    6.007223655    6.991285198    4.715424735
  113 ILE   C       1102    6.213767324    6.747020419    4.518707793
  113 ILE   O       1103    6.301481456    6.800503570    4.586345715
  114 SER   N       1104    6.239216538    6.640986672    4.442542067
  114 SER   H       1105    6.176129650    6.607260342    4.372653114
  114 SER   CA      1106    6.347621050    6.547703060    4.476497733
  114 SER   CB      1107    6.344011324    6.418247453    4.395033228
  114 SER   OG      1108    6.236547716    6.333049076    4.435576703
  114 SER   HG      1109    6.154503037    6.348248473    4.380460990
  114 SER   C       1110    6.492218586    6.596875989    4.467254700
  114 SER   O       1111    6.585351294    6.550934634    4.533169764
  115 MET   N       1112    6.516811309    6.710153328    4.402028196
  115 MET   H       1113    6.437888368    6.748700054    4.354211915
  115 MET   CA      1114    6.649332989    6.771519324    4.385254162
  115 MET   CB      1115    6.638294990    6.873807495    4.271996233
  115 MET   CG      1116    6.648049828    6.817477482    4.130077471
  115 MET   SD      1117    6.571999222    6.937130323    4.014376623
  115 MET   CE      1118    6.596728594    6.834551687    3.871022859
  115 MET   C       1119    6.713617990    6.845371068    4.502834883
  115 MET   O       1120    6.825741297    6.895160163    4.493873262
  116 ILE   N       1121    6.639140431    6.826811270    4.611452329
  116 ILE   H       1122    6.566627728    6.759987007    4.594802142
  116 ILE   CA      1123    6.676679695    0.012677603    4.747535174
  116 ILE   CB      1124    6.580222482    6.812555598    4.852642989
  116 ILE   CG1     1125    6.544254755    6.665848550    4.828301114
  116 ILE   CG2     1126    6.461335972    6.904132572    4.882517885
  116 ILE   CD      1127    6.462558950    6.602676968    4.941197799
  116 ILE   C       1128    6.821572153    0.004639699    4.796040908
  116 ILE   O       1129    6.878566848    0.101866315    4.845312549
  117 GLY   N       1130    0.030598300    6.743949574    4.784116878
  117 GLY   H       1131   -0.028286437    6.671042432    4.749228402
  117 GLY   CA      1132    0.172396411    6.731140670    4.820759693
  117 GLY   C       1133    0.263841160    6.789234655    4.712702494
  117 GLY   O       1134    0.353897565    6.860798813    4.756284705
  118 GLN   N       1135    0.238995293    6.771603744    4.583238381
  118 GLN   H       1136    0.169230785    6.703402355    4.561270875
  118 GLN   CA      1137    0.325950468    6.821826639    4.475867388
  118 GLN   CB      1138    0.277432888    6.771744756    4.339663415
  118 GLN   CG      1139    0.391920712    6.740589075    4.243089723
  118 GLN   CD      1140    0.446230420    6.598676978    4.260952283
  118 GLN   OE1     1141    0.377086765    6.504756349    4.300031369
  118 GLN   NE2     1142    0.564955061    6.567974522    4.209494571
  118 GLN   HE21    1143    0.608389884    6.479071836    4.223915248
  118 GLN   HE22    1144    0.621367333    6.636396576    4.163292846
  118 GLN   C       1145    0.327041903    0.119592941    4.471976251
  118 GLN   O       1146    0.430733448    0.181331254    4.448194978
  119 PHE   N       1147    0.213631210    0.184223866    4.497513867
  119 PHE   H       1148    0.139623557    0.118537797    4.511989679
  119 PHE   CA      1149    0.199210274    0.329849276    4.511497476
  119 PHE   CB      1150    0.053737350    0.375682230    4.499430968
  119 PHE   CG      1151    0.020432585    0.403163832    4.352649784
  119 PHE   CD1     1152    0.031105497    0.532750260    4.303498535
  119 PHE   HD1     1153    0.062905830    0.613398718    4.369581237
  119 PHE   CD2     1154    6.846454185    0.302435219    4.261407020
  119 PHE   HD2     1155    6.850351019    0.200226064    4.299096389
  119 PHE   CE1     1156    0.011900943    0.557107065    4.168005935
  119 PHE   HE1     1157    0.030756825    0.656121881    4.126509909
  119 PHE   CE2     1158    6.812309780    0.325972842    4.128741844
  119 PHE   HE2     1159    6.777250979    0.245253383    4.064427524
  119 PHE   CZ      1160    6.825604525    0.456171090    4.081918350
  119 PHE   HZ      1161    6.808917223    0.480705461    3.977034220
  119 PHE   C       1162    0.262430684    0.389164909    4.637583885
  119 PHE   O       1163    0.275189428    0.511317582    4.644371276
  120 GLY   N       1164    0.312498927    0.311719584    4.733436686
  120 GLY   H       1165    0.343579942    0.223755958    4.697417963
  120 GLY   CA      1166    0.368610674    0.372896677    4.854758975
  120 GLY   C       1167    0.266899078    0.415456223    4.960851163
  120 GLY   O       1168    0.299171237    0.499827738    5.044340778
  121 VAL   N       1169    0.156664514    0.342599049    4.976042446
  121 VAL   H       1170    0.117844295    0.267910104    4.922041354
  121 VAL   CA      1171    0.041340760    0.356384332    5.066150976
  121 VAL   CB      1172   -0.068505424    0.454349794    5.024337115
  121 VAL   CG1     1173    0.001400076    0.589355611    5.007009423
  121 VAL   CG2     1174   -0.148722277    0.414731629    4.900214496
  121 VAL   C       1175    6.838907254    0.225145777    5.119712941
  121 VAL   O       1176    6.728785477    0.220596383    5.174327502
  122 GLY   N       1177    0.085185205    0.141837781    5.141022286
  122 GLY   H       1178    0.181178040    0.155817303    5.116714997
  122 GLY   CA      1179    0.056986298    0.005632329    5.188605344
  122 GLY   C       1180    6.839048219    6.835549255    5.320603914
  122 GLY   O       1181    6.774275038    6.732730521    5.339684681
  123 PHE   N       1182    6.849093701    0.077177309    5.411257746
  123 PHE   H       1183    6.934932670    0.126389785    5.425796329
  123 PHE   CA      1184    6.769042629    0.085383233    5.534284969
  123 PHE   CB      1185    6.790193722    0.221798706    5.600279519
  123 PHE   CG      1186    6.733239702    0.229882009    5.742066862
  123 PHE   CD1     1187    6.792950535    0.160747281    5.846839023
  123 PHE   HD1     1188    6.887876971    0.110685055    5.827727807
  123 PHE   CD2     1189    6.620991442    0.305846380    5.772903142
  123 PHE   HD2     1190    6.577273129    0.378559563    5.704456628
  123 PHE   CE1     1191    6.746025045    0.164276127    5.977641043
  123 PHE   HE1     1192    6.786806114    0.094452009    6.050748643
  123 PHE   CE2     1193    6.570979974    0.305850177    5.902587085
  123 PHE   HE2     1194    6.485622384    0.371106698    5.920937873
  123 PHE   CZ      1195    6.634403961    0.241307136    6.008097162
  123 PHE   HZ      1196    6.595304255    0.253476895    6.109102365
  123 PHE   C       1197    6.617004988    0.077394953    5.519122358
  123 PHE   O       1198    6.550328542    0.008722245    5.596386070
  124 TYR   N       1199    6.564793530    0.117113549    5.403417043
  124 TYR   H       1200    6.617917380    0.155154745    5.327704439
  124 TYR   CA      1201    6.424395918    0.087177586    5.371751639
  124 TYR   CB      1202    6.373900203    0.184415317    5.264942009
  124 TYR   CG      1203    6.371529835    0.326467992    5.321763131
  124 TYR   CD1     1204    6.261673653    0.361699807    5.399296823
  124 TYR   HD1     1205    6.177894433    0.294132682    5.416593391
  124 TYR   CD2     1206    6.486954834    0.403347837    5.331222430
  124 TYR   HD2     1207    6.564038781    0.392578506    5.254904825
  124 TYR   CE1     1208    6.272661422    0.471539113    5.483767831
  124 TYR   HE1     1209    6.185942724    0.495935532    5.545130539
  124 TYR   CE2     1210    6.498089780    0.515463223    5.412629583
  124 TYR   HE2     1211    6.583982952    0.582011356    5.403981395
  124 TYR   CZ      1212    6.391204340    0.542882033    5.497143173
  124 TYR   OH      1213    6.417614477    0.619611789    5.606268172
  124 TYR   HH      1214    6.502282973    0.669888060    5.588843570
  124 TYR   C       1215    6.384698263    6.796637058    5.347313728
  124 TYR   O       1216    6.268817530    6.769947292    5.378799287
  125 SER   N       1217    6.478654120    6.702750661    5.340283135
  125 SER   H       1218    6.572255907    6.716284887    5.307793146
  125 SER   CA      1219    6.446521784    6.559417601    5.334594938
  125 SER   CB      1220    6.569480792    6.474244979    5.302364989
  125 SER   OG      1221    6.679668074    6.499272345    5.390016390
  125 SER   HG      1222    6.735129611    6.576246821    5.358399183
  125 SER   C       1223    6.382707791    6.503447084    5.461904543
  125 SER   O       1224    6.283024588    6.431404236    5.463385077
  126 ALA   N       1225    6.433512624    6.555024306    5.573473177
  126 ALA   H       1226    6.501308896    6.628302787    5.579359826
  126 ALA   CA      1227    6.404859996    6.513301239    5.711476265
  126 ALA   CB      1228    6.489300362    6.594300013    5.810061113
  126 ALA   C       1229    6.258271733    6.542192559    5.744454027
  126 ALA   O       1230    6.201105852    6.459909124    5.815820255
  127 TYR   N       1231    6.206288161    6.646042054    5.679630320
  127 TYR   H       1232    6.262967167    6.691478235    5.610899741
  127 TYR   CA      1233    6.065073599    6.685927540    5.688471588
  127 TYR   CB      1234    6.047768625    6.824192198    5.625252873
  127 TYR   CG      1235    6.078081810    6.937894210    5.723029201
  127 TYR   CD1     1236    5.991862893    0.105620941    5.829618641
  127 TYR   HD1     1237    5.905300855    0.041672698    5.846876832
  127 TYR   CD2     1238    6.192535571    0.159274785    5.704082541
  127 TYR   HD2     1239    6.232993877    0.168207078    5.603263784
  127 TYR   CE1     1240    6.013310553    0.214036471    5.913922878
  127 TYR   HE1     1241    5.956796094    0.216994416    6.007071713
  127 TYR   CE2     1242    6.219015953    0.264730547    5.790657448
  127 TYR   HE2     1243    6.305270460    0.330306972    5.778784164
  127 TYR   CZ      1244    6.124821131    0.293132182    5.888835940
  127 TYR   OH      1245    6.148130024    0.401240423    5.967983817
  127 TYR   HH      1246    6.215073459    0.460752339    5.923542389
  127 TYR   C       1247    5.962380488    6.588623883    5.630165690
  127 TYR   O       1248    5.841939291    6.599889660    5.652470212
  128 LEU   N       1249    6.007408505    6.483746043    5.561876656
  128 LEU   H       1250    6.100252827    6.480449624    5.524851724
  128 LEU   CA      1251    5.922419237    6.370244443    5.523088419
  128 LEU   CB      1252    5.990954754    6.269222528    5.430839738
  128 LEU   CG      1253    5.999368545    6.321389235    5.287244200
  128 LEU   CD1     1254    6.083637782    6.227108177    5.201110931
  128 LEU   CD2     1255    5.865283906    6.355279088    5.221786962
  128 LEU   C       1256    5.864766351    6.291412713    5.640863056
  128 LEU   O       1257    5.755072757    6.236467898    5.631915393
  129 VAL   N       1258    5.954577281    6.270958073    5.736809766
  129 VAL   H       1259    6.053730365    6.283254614    5.732512737
  129 VAL   CA      1260    5.922372002    6.198546529    5.860634773
  129 VAL   CB      1261    6.028058065    6.094538684    5.898362881
  129 VAL   CG1     1262    6.028284929    5.988589977    5.787961641
  129 VAL   CG2     1263    6.162518733    6.157263877    5.935734199
  129 VAL   C       1264    5.876108964    6.289636090    5.974533565
  129 VAL   O       1265    5.803122582    6.250312773    6.065394829
  130 ALA   N       1266    5.943518492    6.402618263    5.994095928
  130 ALA   H       1267    6.024424845    6.431387900    5.942846156
  130 ALA   CA      1268    5.926405148    6.490873639    6.110401542
  130 ALA   CB      1269    6.006609991    6.616879050    6.077215472
  130 ALA   C       1270    5.784376220    6.545189833    6.127441224
  130 ALA   O       1271    5.723572786    6.585690766    6.028481073
  131 GLU   N       1272    5.747900263    6.566744875    6.253512660
  131 GLU   H       1273    5.789820158    6.512977361    6.326674637
  131 GLU   CA      1274    5.638336235    6.652053369    6.301752097
  131 GLU   CB      1275    5.554217765    6.560830257    6.391259574
  131 GLU   CG      1276    5.425912136    6.626502384    6.442558720
  131 GLU   CD      1277    5.351926483    6.546364377    6.549858232
  131 GLU   OE1     1278    5.416098864    6.533901726    6.656416225
  131 GLU   OE2     1279    5.229142143    6.530732936    6.532442603
  131 GLU   C       1280    5.692451888    6.774130885    6.376429844
  131 GLU   O       1281    5.620024679    6.868732364    6.406963315
  132 LYSH  N       1282    5.812973070    6.765132424    6.431924241
  132 LYSH  H       1283    5.861897347    6.678005876    6.427993593
  132 LYSH  CA      1284    5.876968175    0.023176669    6.500432731
  132 LYSH  CB      1285    5.817624141    0.020941005    6.641441763
  132 LYSH  CG      1286    5.891113935    0.107893012    6.743649921
  132 LYSH  CD      1287    5.837603943    0.076586379    6.883523185
  132 LYSH  CE      1288    5.873145210    0.179119665    0.136193732
  132 LYSH  NZ      1289    5.819595121    0.138117950    0.266806054
  132 LYSH  HZ1     1290    5.870762175    0.185165258    0.338698703
  132 LYSH  HZ2     1291    5.821233637    0.039138102    0.280977279
  132 LYSH  HZ3     1292    5.724500506    0.168940698    0.269168756
  132 LYSH  C       1293    6.027426599    6.851498795    6.507575287
  132 LYSH  O       1294    6.077301025    6.741910341    6.532687621
  133 VAL   N       1295    6.101972217    0.104447152    6.486584014
  133 VAL   H       1296    6.069231199    0.197378150    6.469479106
  133 VAL   CA      1297    6.248369362    0.101797824    6.499622666
  133 VAL   CB      1298    6.313924342    0.144966933    6.368283628
  133 VAL   CG1     1299    6.454120156    0.084216546    6.360063218
  133 VAL   CG2     1300    6.231073474    0.137649592    6.239850413
  133 VAL   C       1301    6.304477730    0.192304895    6.609489635
  133 VAL   O       1302    6.297357246    0.312803732    6.585795112
  134 THR   N       1303    6.371613882    0.135331177    6.709183030
  134 THR   H       1304    6.363119389    0.041139022    6.741675348
  134 THR   CA      1305    6.440392115    0.216562662    6.810591578
  134 THR   CB      1306    6.415616751    0.180528287    0.102038902
  134 THR   OG1     1307    6.278070494    0.144577563    0.117568947
  134 THR   HG1     1308    6.233911615    0.234039510    0.124445227
  134 THR   CG2     1309    6.442147724    0.300467453    0.193252199
  134 THR   C       1310    6.588170502    0.195445616    6.777015988
  134 THR   O       1311    6.627756663    0.079005192    6.774802786
  135 VAL   N       1312    6.661490825    0.302332933    6.747210721
  135 VAL   H       1313    6.604269424    0.384221813    6.751737318
  135 VAL   CA      1314    6.805403842    0.290491498    6.719629227
  135 VAL   CB      1315    6.844252940    0.334875527    6.578443274
  135 VAL   CG1     1316    6.992807159    0.310978590    6.550631080
  135 VAL   CG2     1317    6.764990509    0.253477253    6.475962930
  135 VAL   C       1318    0.037739649    0.361032586    6.823436046
  135 VAL   O       1319    0.077564652    0.476869027    6.812200112
  136 ILE   N       1320    0.082849516    0.279087158    0.062797825
  136 ILE   H       1321    0.094514031    0.182236245    0.040782134
  136 ILE   CA      1322    0.172827452    0.323123165    0.170399386
  136 ILE   CB      1323    0.145747704    0.231348171    0.289798206
  136 ILE   CG1     1324   -0.000349661    0.203350079    0.325624245
  136 ILE   CG2     1325    0.225105991    0.280932546    0.410847013
  136 ILE   CD      1326   -0.072463548    0.313092998    0.404169173
  136 ILE   C       1327    0.319027156    0.335933816    0.127113756
  136 ILE   O       1328    0.381744234    0.235457011    0.093927771
  137 THR   N       1329    0.376996365    0.455104083    0.115838089
  137 THR   H       1330    0.338883103    0.540090846    0.152248072
  137 THR   CA      1331    0.514734728    0.469296488    0.066448931
  137 THR   CB      1332    0.514196736    0.532443277    6.782270548
  137 THR   OG1     1333    0.649110249    0.531708548    6.734860599
  137 THR   HG1     1334    0.666373685    0.447575305    6.683632026
  137 THR   CG2     1335    0.451268104    0.671908047    6.780640013
  137 THR   C       1336    0.610581549    0.545663493    0.158049309
  137 THR   O       1337    0.572300416    0.638526746    0.229051595
  138 LYSH  N       1338    0.733275049    0.494431193    0.154392613
  138 LYSH  H       1339    0.757911675    0.423019542    0.088867946
  138 LYSH  CA      1340    0.845245738    0.559348958    0.224066524
  138 LYSH  CB      1341    0.890904547    0.458061251    0.329242626
  138 LYSH  CG      1342    0.989796068    0.494345225    0.440217673
  138 LYSH  CD      1343    0.948285650    0.588003856    0.553857932
  138 LYSH  CE      1344    1.066305662    0.612231597    0.648151520
  138 LYSH  NZ      1345    1.168112761    0.707350998    0.601280879
  138 LYSH  HZ1     1346    1.203112631    0.678595457    0.512128217
  138 LYSH  HZ2     1347    1.244686057    0.709985946    0.665546333
  138 LYSH  HZ3     1348    1.129178325    0.799153368    0.593877009
  138 LYSH  C       1349    0.967280740    0.591479189    0.137554855
  138 LYSH  O       1350    1.034269040    0.496897016    0.096356484
  139 HISA  N       1351    1.008034177    0.718095825    0.137452850
  139 HISA  H       1352    0.933537075    0.779978907    0.162389590
  139 HISA  CA      1353    1.133137341    0.766297740    0.077155998
  139 HISA  CB      1354    1.107210909    0.911782156    0.037538462
  139 HISA  CG      1355    1.208457965    0.957687154    6.787602636
  139 HISA  ND1     1356    1.315334761    1.032844485    6.812490764
  139 HISA  HD1     1357    1.326028656    1.088658713    6.894767124
  139 HISA  CD2     1358    1.216501416    0.929081892    6.657958619
  139 HISA  HD2     1359    1.136735956    0.873250288    6.608954684
  139 HISA  CE1     1360    1.375751353    1.063116991    6.697937138
  139 HISA  HE1     1361    1.467243502    1.122160604    6.692934960
  139 HISA  NE2     1362    1.316557161    0.994999641    6.600226332
  139 HISA  C       1363    1.239045638    0.758751441    0.187317914
  139 HISA  O       1364    1.207882561    0.752924160    0.306174002
  140 ASN   N       1365    1.366407044    0.761360094    0.149047404
  140 ASN   H       1366    1.385925770    0.748611139    0.051793005
  140 ASN   CA      1367    1.485212095    0.750446448    0.234941586
  140 ASN   CB      1368    1.599194590    0.754741061    0.132953820
  140 ASN   CG      1369    1.739220618    0.741801116    0.193225758
  140 ASN   OD1     1370    1.782376220    0.643243116    0.252825734
  140 ASN   ND2     1371    1.816451982    0.849724083    0.184446703
  140 ASN   HD21    1372    1.911402244    0.844172244    0.215317622
  140 ASN   HD22    1373    1.794183791    0.937677116    0.142402782
  140 ASN   C       1374    1.478000114    0.861531609    0.339924967
  140 ASN   O       1375    1.480888638    0.829112355    0.458547823
  141 ASP   N       1376    1.464084829    0.985767519    0.294527544
  141 ASP   H       1377    1.488450771    1.028854491    0.207629841
  141 ASP   CA      1378    1.442382913    1.102290473    0.381464683
  141 ASP   CB      1379    1.474860430    1.235541464    0.313682653
  141 ASP   CG      1380    1.431176193    1.235000611    0.167066961
  141 ASP   OD1     1381    1.521552894    1.214934736    0.083086525
  141 ASP   OD2     1382    1.311106054    1.251917012    0.136700773
  141 ASP   C       1383    1.306183248    1.110407786    0.450724928
  141 ASP   O       1384    1.306748665    1.099093970    0.573214047
  142 ASP   N       1385    1.195747314    1.127226731    0.378543559
  142 ASP   H       1386    1.211590848    1.157660163    0.284606075
  142 ASP   CA      1387    1.067599332    1.168656810    0.437477316
  142 ASP   CB      1388    0.979784784    1.233169718    0.330051550
  142 ASP   CG      1389    0.960657792    1.379766103    0.369510005
  142 ASP   OD1     1390    0.858120379    1.405861100    0.436081757
  142 ASP   OD2     1391    1.054746428    1.462042667    0.368627594
  142 ASP   C       1392    0.990935517    1.055608663    0.506427946
  142 ASP   O       1393    1.019118955    0.936199960    0.497629640
  143 GLU   N       1394    0.890258593    1.102146393    0.579827666
  143 GLU   H       1395    0.876294982    1.191511726    0.622486832
  143 GLU   CA      1396    0.794079322    1.021797890    0.656673133
  143 GLU   CB      1397    0.696284298    1.112926679    0.731109946
  143 GLU   CG      1398    0.771595684    1.189631575    0.839985862
  143 GLU   CD      1399    0.672103517    1.288875140    0.900493593
  143 GLU   OE1     1400    0.672324804    1.404461964    0.852932376
  143 GLU   OE2     1401    0.610027449    1.244997869    0.999716586
  143 GLU   C       1402    0.717443016    0.919860619    0.572120805
  143 GLU   O       1403    0.725210113    0.916680481    0.449405143
  144 GLN   N       1404    0.659816684    0.826457643    0.647249765
  144 GLN   H       1405    0.665042381    0.788294880    0.739533917
  144 GLN   CA      1406    0.562348521    0.733583261    0.588217097
  144 GLN   CB      1407    0.534674506    0.611581058    0.676292076
  144 GLN   CG      1408    0.481243811    0.494035377    0.594224844
  144 GLN   CD      1409    0.477087180    0.360557355    0.668869545
  144 GLN   OE1     1410    0.563639197    0.279598922    0.635969718
  144 GLN   NE2     1411    0.382816719    0.317578003    0.752266055
  144 GLN   HE21    1412    0.393163425    0.225631824    0.790187163
  144 GLN   HE22    1413    0.295604875    0.364425529    0.766354186
  144 GLN   C       1414    0.438779218    0.803172823    0.530825920
  144 GLN   O       1415    0.341473602    0.821366450    0.603836579
  145 TYR   N       1416    0.416060216    0.787602871    0.400713935
  145 TYR   H       1417    0.477515114    0.736430228    0.340677738
  145 TYR   CA      1418    0.305250351    0.863064903    0.340437280
  145 TYR   CB      1419    0.350478184    0.971229758    0.242142405
  145 TYR   CG      1420    0.423230587    1.090126930    0.305227367
  145 TYR   CD1     1421    0.346335274    1.183070747    0.374271852
  145 TYR   HD1     1422    0.238068462    1.172563819    0.367272992
  145 TYR   CD2     1423    0.557963925    1.113953988    0.280784159
  145 TYR   HD2     1424    0.608491156    1.059477962    0.201042845
  145 TYR   CE1     1425    0.407053340    1.291879023    0.435846941
  145 TYR   HE1     1426    0.353616572    1.346211335    0.513772472
  145 TYR   CE2     1427    0.618890943    1.227785778    0.332275477
  145 TYR   HE2     1428    0.720374019    1.251636202    0.300466937
  145 TYR   CZ      1429    0.542135244    1.313004679    0.410792610
  145 TYR   OH      1430    0.590896684    1.434624036    0.447176325
  145 TYR   HH      1431    0.690163141    1.429408866    0.436265493
  145 TYR   C       1432    0.211260383    0.772377895    0.260762448
  145 TYR   O       1433    0.249745365    0.681118290    0.187834478
  146 ALA   N       1434    0.081925503    0.798044868    0.278164110
  146 ALA   H       1435    0.048375352    0.883680061    0.317409473
  146 ALA   CA      1436    6.837537495    0.714825294    0.209136595
  146 ALA   CB      1437    6.740083394    0.658083059    0.312539587
  146 ALA   C       1438    6.754522514    0.793741333    0.107701773
  146 ALA   O       1439    6.715955876    0.906009996    0.139881786
  147 TRP   N       1440    6.752870209    0.734054289    6.844035416
  147 TRP   H       1441    6.839474246    0.690039601    6.820282847
  147 TRP   CA      1442    6.654558308    0.757722254    6.737358274
  147 TRP   CB      1443    6.717572629    0.723018811    6.602333703
  147 TRP   CG      1444    6.633343905    0.776772487    6.486455004
  147 TRP   CD1     1445    6.650167258    0.898401160    6.435341767
  147 TRP   HD1     1446    6.671594151    0.992087491    6.486792103
  147 TRP   CD2     1447    6.575488679    0.695957117    6.389280527
  147 TRP   NE1     1448    6.609438090    0.900120244    6.308754000
  147 TRP   HE1     1449    6.588956660    0.981604633    6.254533848
  147 TRP   CE2     1450    6.568573084    0.777605170    6.277009884
  147 TRP   CE3     1451    6.549074616    0.559944832    6.378123180
  147 TRP   HE3     1452    6.531182029    0.506462769    6.471407116
  147 TRP   CZ2     1453    6.537867959    0.720085375    6.154250762
  147 TRP   HZ2     1454    6.521410672    0.781602168    6.065792199
  147 TRP   CZ3     1455    6.517307014    0.505149698    6.254387854
  147 TRP   HZ3     1456    6.477634962    0.405338367    6.235794156
  147 TRP   CH2     1457    6.504449307    0.585736466    6.141871498
  147 TRP   HH2     1458    6.477878076    0.555775824    6.040498514
  147 TRP   C       1459    6.535679213    0.665808809    6.766202229
  147 TRP   O       1460    6.552549702    0.551485906    6.808345546
  148 GLU   N       1461    6.414317235    0.717826746    6.750144841
  148 GLU   H       1462    6.404480241    0.815714344    6.768097943
  148 GLU   CA      1463    6.295562946    0.632980690    6.732603029
  148 GLU   CB      1464    6.219578100    0.604299602    6.862277024
  148 GLU   CG      1465    6.109035432    0.499092370    6.851225690
  148 GLU   CD      1466    6.053150007    0.456677515    0.132004944
  148 GLU   OE1     1467    6.115833294    0.365304009    0.189883202
  148 GLU   OE2     1468    5.942802461    0.505065511    0.165278506
  148 GLU   C       1469    6.202936424    0.658393902    6.613497061
  148 GLU   O       1470    6.139298502    0.763617857    6.616187554
  149 SER   N       1471    6.197775563    0.560744073    6.523333502
  149 SER   H       1472    6.257876873    0.481022122    6.529128275
  149 SER   CA      1473    6.101561386    0.569516348    6.412540105
  149 SER   CB      1474    6.161694479    0.569862804    6.271859834
  149 SER   OG      1475    6.057410501    0.576925092    6.174278757
  149 SER   HG      1476    6.065906386    0.492789366    6.120902065
  149 SER   C       1477    5.991819469    0.463940161    6.427293596
  149 SER   O       1478    6.017558024    0.347631153    6.396617528
  150 SER   N       1479    5.874903988    0.509787488    6.471121586
  150 SER   H       1480    5.864846710    0.596827662    6.519325571
  150 SER   CA      1481    5.758184635    0.420480950    6.467790949
  150 SER   CB      1482    5.653814162    0.464680695    6.570574128
  150 SER   OG      1483    5.617307886    0.599468896    6.539775200
  150 SER   HG      1484    5.675975144    0.667324507    6.583983672
  150 SER   C       1485    5.683885090    0.416168713    6.334111690
  150 SER   O       1486    5.580237476    0.351162924    6.321323149
  151 ALA   N       1487    5.748057302    0.462203079    6.227082593
  151 ALA   H       1488    5.819815116    0.530017263    6.242960929
  151 ALA   CA      1489    5.698670663    0.470302500    6.088850698
  151 ALA   CB      1490    5.665729084    0.332661149    6.030704572
  151 ALA   C       1491    5.590055894    0.573771648    6.058683549
  151 ALA   O       1492    5.482701975    0.577458664    6.118617342
  152 GLY   N       1493    5.622686578    0.671539087    5.974624707
  152 GLY   H       1494    5.708123654    0.675755805    5.922818216
  152 GLY   CA      1495    5.540750992    0.789701544    5.944018912
  152 GLY   C       1496    5.625875801    0.913932779    5.916953189
  152 GLY   O       1497    5.744806252    0.902680249    5.887642647
  153 GLY   N       1498    5.564705379    1.030469612    5.936182150
  153 GLY   H       1499    5.466808953    1.034034907    5.956273131
  153 GLY   CA      1500    5.629368327    1.160957128    5.916157855
  153 GLY   C       1501    5.718225112    1.229871109    6.019921184
  153 GLY   O       1502    5.784376290    1.326832255    5.983156224
  154 SER   N       1503    5.740866568    1.175915995    6.139368059
  154 SER   H       1504    5.683182105    1.100969447    6.171879956
  154 SER   CA      1505    5.840639213    1.231128325    6.232151048
  154 SER   CB      1506    5.785157186    1.322021790    6.342019195
  154 SER   OG      1507    5.705915175    1.256710557    6.441539487
  154 SER   HG      1508    5.639567470    1.196363683    6.397297972
  154 SER   C       1509    5.925427876    1.123307758    6.299941348
  154 SER   O       1510    5.878799981    1.011614460    6.321840011
  155 PHE   N       1511    6.047304502    1.155255947    6.342552325
  155 PHE   H       1512    6.086421692    1.244374204    6.319542862
  155 PHE   CA      1513    6.133971113    1.072112893    6.427331562
  155 PHE   CB      1514    6.262448023    1.024101846    6.359498759
  155 PHE   CG      1515    6.340468167    1.142683569    6.302437607
  155 PHE   CD1     1516    6.459871341    1.182062117    6.361690115
  155 PHE   HD1     1517    6.488510365    1.147441590    6.460999267
  155 PHE   CD2     1518    6.306518904    1.178468360    6.172483652
  155 PHE   HD2     1519    6.218125423    1.139258329    6.122200324
  155 PHE   CE1     1520    6.550986677    1.252607517    6.283970397
  155 PHE   HE1     1521    6.651638386    1.261371909    6.324878844
  155 PHE   CE2     1522    6.394994991    1.251191576    6.093738711
  155 PHE   HE2     1523    6.380187686    1.270380247    5.987467262
  155 PHE   CZ      1524    6.516414159    1.283827832    6.153011015
  155 PHE   HZ      1525    6.584070099    1.345999558    6.094378743
  155 PHE   C       1526    6.153007643    1.138319536    6.563950957
  155 PHE   O       1527    6.189073625    1.255383063    6.575108023
  156 THR   N       1528    6.129590188    1.053081965    6.663331139
  156 THR   H       1529    6.101652147    0.957182381    6.658446834
  156 THR   CA      1530    6.156001269    1.095437790    6.801597506
  156 THR   CB      1531    6.058481947    1.040121826    0.050514388
  156 THR   OG1     1532    6.038536502    0.900069339    0.029639895
  156 THR   HG1     1533    5.991963392    0.848605947    0.101621791
  156 THR   CG2     1534    5.922020864    1.109132194    0.045760920
  156 THR   C       1535    6.295494611    1.067338114    0.002648826
  156 THR   O       1536    6.337158543    0.952097616    0.013348683
  157 VAL   N       1537    6.365241554    1.173778257    0.041333967
  157 VAL   H       1538    6.310766325    1.257599092    0.038413177
  157 VAL   CA      1539    6.507514948    1.170700470    0.078211964
  157 VAL   CB      1540    6.588904119    1.278723579    0.006685938
  157 VAL   CG1     1541    6.737244172    1.258634904    0.038334716
  157 VAL   CG2     1542    6.561432064    1.267491594   -0.143414262
  157 VAL   C       1543    6.512898501    1.196225962    0.228984218
  157 VAL   O       1544    6.448693700    1.286298787    0.282790342
  158 ARG   N       1545    6.599669896    1.120901621    0.295974055
  158 ARG   H       1546    6.647987143    1.049065991    0.245905163
  158 ARG   CA      1547    6.634849318    1.137641986    0.437721759
  158 ARG   CB      1548    6.532787445    1.065422858    0.525923050
  158 ARG   CG      1549    6.521547490    0.915254711    0.498873845
  158 ARG   CD      1550    6.411009814    0.843513012    0.576621156
  158 ARG   NE      1551    6.402254411    0.707659818    0.521134092
  158 ARG   HE      1552    6.479032886    0.646634736    0.540655225
  158 ARG   CZ      1553    6.295119808    0.656232393    0.459228210
  158 ARG   NH1     1554    6.181497085    0.724998825    0.441418698
  158 ARG   HH11    1555    6.097644785    0.679089949    0.412082065
  158 ARG   HH12    1556    6.177421423    0.824573183    0.449639028
  158 ARG   NH2     1557    6.298080952    0.528137965    0.419989465
  158 ARG   HH21    1558    6.220068260    0.486720722    0.373100777
  158 ARG   HH22    1559    6.378697846    0.470904496    0.434999997
  158 ARG   C       1560    6.770769927    1.084239868    0.483361256
  158 ARG   O       1561    6.844393786    1.020927115    0.407843603
  159 THR   N       1562    6.817364046    1.133161610    0.597933562
  159 THR   H       1563    6.770898242    1.208093650    0.645136753
  159 THR   CA      1564    0.070997470    1.061597457    0.666118366
  159 THR   CB      1565    0.138059024    1.152132226    0.769638603
  159 THR   OG1     1566    0.179705717    1.275560487    0.710636834
  159 THR   HG1     1567    0.254094572    1.323897764    0.756794721
  159 THR   CG2     1568    0.253817979    1.079885030    0.838870552
  159 THR   C       1569    0.015430440    0.928245513    0.716504138
  159 THR   O       1570   -0.084171172    0.934809511    0.788393289
  160 ASP   N       1571    0.084655092    0.814739461    0.712531810
  160 ASP   H       1572    0.177804241    0.825520041    0.677764764
  160 ASP   CA      1573    0.043018409    0.688892295    0.776083447
  160 ASP   CB      1574    0.099548165    0.566517446    0.703698534
  160 ASP   CG      1575    0.037630976    0.445115864    0.773252450
  160 ASP   OD1     1576    0.114071660    0.381175996    0.848693996
  160 ASP   OD2     1577   -0.084548486    0.421314452    0.761859670
  160 ASP   C       1578    0.085548740    0.684203116    0.922979139
  160 ASP   O       1579    0.192592690    0.726886381    0.966005835
  161 THR   N       1580    6.852402719    0.624471391    1.002482475
  161 THR   H       1581    6.789129330    0.555488877    0.967275619
  161 THR   CA      1582    0.005388408    0.626925746    1.149235188
  161 THR   CB      1583    6.724592881    0.628373024    1.219368522
  161 THR   OG1     1584    6.640845799    0.528459654    1.160600683
  161 THR   HG1     1585    6.638898821    0.445701523    1.216695614
  161 THR   CG2     1586    6.655210067    0.764046479    1.205671222
  161 THR   C       1587    0.090746760    0.520366235    1.218303590
  161 THR   O       1588    0.078028397    0.500957126    1.339107382
  162 GLY   N       1589    0.125819738    0.415357397    1.144600454
  162 GLY   H       1590    0.129044940    0.398149275    1.046136813
  162 GLY   CA      1591    0.208418983    0.308847226    1.203287030
  162 GLY   C       1592    0.190707660    0.167203421    1.148193481
  162 GLY   O       1593    0.077513392    0.133838355    1.113492851
  163 GLU   N       1594    0.294468057    0.083994102    1.148850590
  163 GLU   H       1595    0.284459665   -0.010615130    1.118021604
  163 GLU   CA      1596    0.433961983    0.119703711    1.178438050
  163 GLU   CB      1597    0.490839842    0.003412505    1.259998794
  163 GLU   CG      1598    0.450714090    0.019444733    1.406779636
  163 GLU   CD      1599    0.537988310    6.808694631    1.513769173
  163 GLU   OE1     1600    0.615202671    6.716161955    1.480591553
  163 GLU   OE2     1601    0.541006493    6.870817071    1.622201022
  163 GLU   C       1602    0.520504230    0.147302065    1.055311413
  163 GLU   O       1603    0.500002591    0.083058061    0.952445017
  164 PRO   N       1604    0.608786549    0.246239154    1.065752877
  164 PRO   CA      1605    0.692723768    0.291851475    0.954020258
  164 PRO   CB      1606    0.768464494    0.414300422    1.005767875
  164 PRO   CG      1607    0.757534625    0.408953418    1.158281012
  164 PRO   CD      1608    0.624597744    0.336574366    1.180648274
  164 PRO   C       1609    0.785926501    0.184996588    0.896549619
  164 PRO   O       1610    0.846096343    0.099366086    0.961172462
  165 MET   N       1611    0.786648757    0.184252213    0.763550165
  165 MET   H       1612    0.703021444    0.216824232    0.719419891
  165 MET   CA      1613    0.883858422    0.110617240    0.681462660
  165 MET   CB      1614    0.833514246    0.099063219    0.537444847
  165 MET   CG      1615    0.726964252    6.848387724    0.508271915
  165 MET   SD      1616    0.706051277    6.820074271    0.328681600
  165 MET   CE      1617    0.628000283    6.976180408    0.293751980
  165 MET   C       1618    1.017503771    0.185072939    0.682951751
  165 MET   O       1619    1.033721055    0.301727905    0.718398480
  166 GLY   N       1620    1.119297782    0.107091772    0.647621556
  166 GLY   H       1621    1.125201764    0.013679491    0.682828287
  166 GLY   CA      1622    1.255791926    0.159352910    0.631859190
  166 GLY   C       1623    1.269434023    0.240786592    0.503037383
  166 GLY   O       1624    1.306581554    0.357596758    0.513346053
  167 ARG   N       1625    1.233896262    0.186986424    0.386704575
  167 ARG   H       1626    1.197738823    0.093897620    0.392085233
  167 ARG   CA      1627    1.231491266    0.248538691    0.253232915
  167 ARG   CB      1628    1.376815911    0.278936965    0.216217264
  167 ARG   CG      1629    1.389948180    0.360524999    0.087453535
  167 ARG   CD      1630    1.535835346    0.359954850    0.041338364
  167 ARG   NE      1631    1.565669052    0.231581109   -0.023739754
  167 ARG   HE      1632    1.511046043    0.225766627   -0.107302276
  167 ARG   CZ      1633    1.648933889    0.134694781    0.016667890
  167 ARG   NH1     1634    1.726962016    0.144979378    0.125115025
  167 ARG   HH11    1635    1.788404499    0.068060756    0.142650300
  167 ARG   HH12    1636    1.737054604    0.227771111    0.180274361
  167 ARG   NH2     1637    1.641718523    0.010236782   -0.032467325
  167 ARG   HH21    1638    1.699948535   -0.060587433    0.007436973
  167 ARG   HH22    1639    1.585133034   -0.014436287   -0.111136246
  167 ARG   C       1640    1.160749831    0.166654340    0.145047624
  167 ARG   O       1641    1.186536810    0.047023036    0.132699008
  168 GLY   N       1642    1.076574706    0.228796842    0.062937523
  168 GLY   H       1643    1.059249629    0.326428591    0.075900702
  168 GLY   CA      1644    1.006703681    0.163529351    6.806479994
  168 GLY   C       1645    0.858206950    0.199993832    6.801280020
  168 GLY   O       1646    0.811945004    0.292593513    6.867719739
  169 THR   N       1647    0.781889137    0.110840282    6.738724991
  169 THR   H       1648    0.861267141    0.050531698    6.746603850
  169 THR   CA      1649    0.644955872    0.141871820    6.695200390
  169 THR   CB      1650    0.652512093    0.194164919    6.551612448
  169 THR   OG1     1651    0.689319377    0.331730172    6.564572609
  169 THR   HG1     1652    0.703091702    0.368193371    6.472483411
  169 THR   CG2     1653    0.519366232    0.191688492    6.476286765
  169 THR   C       1654    0.562204173    0.015385639    6.718849641
  169 THR   O       1655    0.587736795   -0.095044134    6.671061017
  170 LYSH  N       1656    0.454171662    0.039265608    6.792669345
  170 LYSH  H       1657    0.445375424    0.128566144    6.836806741
  170 LYSH  CA      1658    0.359117366    6.789488758    6.832164810
  170 LYSH  CB      1659    0.347070307    6.774003976    6.983907795
  170 LYSH  CG      1660    0.289882771    6.637670969    0.168135139
  170 LYSH  CD      1661    0.270260849    6.618877811    0.318703927
  170 LYSH  CE      1662    0.397285341    6.609175544    0.403410449
  170 LYSH  NZ      1663    0.338641384    6.565534333    0.530948420
  170 LYSH  HZ1     1664    0.410943743    6.565590458    0.600032009
  170 LYSH  HZ2     1665    0.293855242    6.476571282    0.522012740
  170 LYSH  HZ3     1666    0.270407639    6.632807983    0.559536052
  170 LYSH  C       1667    0.223335360    6.809879882    6.764637250
  170 LYSH  O       1668    0.142716144    6.885640525    6.818409703
  171 VAL   N       1669    0.194548183    6.740938236    6.654603299
  171 VAL   H       1670    0.268597508    6.686809913    6.614756555
  171 VAL   CA      1671    0.064338573    6.736999925    6.586472119
  171 VAL   CB      1672    0.066211997    6.726150000    6.433855570
  171 VAL   CG1     1673   -0.070316751    6.750139500    6.369070066
  171 VAL   CG2     1674    0.164086204    6.824894049    6.369969485
  171 VAL   C       1675    6.823931121    6.632947139    6.645159306
  171 VAL   O       1676    6.834373911    6.514413184    6.613978404
  172 ILE   N       1677    6.729864438    6.675115511    6.729213963
  172 ILE   H       1678    6.727243463    6.771037558    6.757359310
  172 ILE   CA      1679    6.629336134    6.582562031    6.783409494
  172 ILE   CB      1680    6.600882272    6.620440152    0.073715142
  172 ILE   CG1     1681    6.733140553    6.635669524    0.149113921
  172 ILE   CG2     1682    6.522451143    6.504780192    0.136014298
  172 ILE   CD      1683    6.721385716    6.708113268    0.283356951
  172 ILE   C       1684    6.499274515    6.580422297    6.702871201
  172 ILE   O       1685    6.401516983    6.651336257    6.726190311
  173 LEU   N       1686    6.497495799    6.488754012    6.606528778
  173 LEU   H       1687    6.563564882    6.413742354    6.603665768
  173 LEU   CA      1688    6.385559749    6.475570304    6.512152027
  173 LEU   CB      1689    6.446678472    6.421698869    6.382633218
  173 LEU   CG      1690    6.356278715    6.425663834    6.259262562
  173 LEU   CD1     1691    6.319005781    6.572632725    6.238693277
  173 LEU   CD2     1692    6.437265027    6.370123488    6.141935450
  173 LEU   C       1693    6.264446250    6.400029765    6.567201981
  173 LEU   O       1694    6.268525475    6.278594212    6.586329739
  174 HISB  N       1695    6.167003221    6.481213249    6.607219871
  174 HISB  H       1696    6.159401627    6.579687936    6.591547937
  174 HISB  CA      1697    6.041830923    6.423846569    6.658708389
  174 HISB  CB      1698    5.976800067    6.528608842    6.749294446
  174 HISB  CG      1699    6.058282689    6.581586207    0.012274789
  174 HISB  ND1     1700    6.079400244    6.510961436    0.122973565
  174 HISB  CD2     1701    6.127158649    6.695362969    0.012809118
  174 HISB  HD2     1702    6.125352518    6.773486228   -0.063193824
  174 HISB  CE1     1703    6.161872573    6.582475917    0.198961334
  174 HISB  HE1     1704    6.203129172    6.553250086    0.295526473
  174 HISB  NE2     1705    6.193630465    6.690325323    0.127901610
  174 HISB  HE2     1706    6.269154580    6.752840186    0.147601084
  174 HISB  C       1707    5.954073344    6.373792361    6.543806929
  174 HISB  O       1708    5.895480177    6.447821505    6.464959182
  175 LEU   N       1709    5.950090165    6.240846860    6.542376857
  175 LEU   H       1710    5.972313892    6.190636135    6.625962629
  175 LEU   CA      1711    5.869448359    6.167849139    6.443485057
  175 LEU   CB      1712    5.913723923    6.022123096    6.428898883
  175 LEU   CG      1713    6.022935439    6.002032354    6.323640366
  175 LEU   CD1     1714    6.158919412    6.063255443    6.357882441
  175 LEU   CD2     1715    6.028287056    5.853327641    6.288055252
  175 LEU   C       1716    5.718026016    6.185258635    6.456842308
  175 LEU   O       1717    5.670682502    6.190748124    6.570243581
  176 LYSH  N       1718    5.651525999    6.146546071    6.348355855
  176 LYSH  H       1719    5.706819057    6.136710287    6.265611918
  176 LYSH  CA      1720    5.505928102    6.127659787    6.340945267
  176 LYSH  CB      1721    5.467114345    6.138078968    6.193305690
  176 LYSH  CG      1722    5.467559967    6.283524555    6.145775885
  176 LYSH  CD      1723    5.415506538    6.297836959    6.002609059
  176 LYSH  CE      1724    5.511006013    6.235671803    5.900489670
  176 LYSH  NZ      1725    5.465642499    6.263739576    5.763507870
  176 LYSH  HZ1     1726    5.482984479    6.359213055    5.739335677
  176 LYSH  HZ2     1727    5.366271671    6.253128909    5.759903232
  176 LYSH  HZ3     1728    5.506770094    6.203217620    5.695348622
  176 LYSH  C       1729    5.468363612    5.993817741    6.404885966
  176 LYSH  O       1730    5.534947767    5.892453296    6.384297047
  177 GLU   N       1731    5.340701365    5.975973360    6.437661720
  177 GLU   H       1732    5.269274582    6.042490294    6.415895205
  177 GLU   CA      1733    5.297664776    5.853949702    6.507444325
  177 GLU   CB      1734    5.164049644    5.877791897    6.578068033
  177 GLU   CG      1735    5.131006157    5.762435536    6.672990632
  177 GLU   CD      1736    5.009336205    5.789357039    6.761757454
  177 GLU   OE1     1737    5.025358971    5.789680813    6.885726298
  177 GLU   OE2     1738    4.900430813    5.825115624    6.711925010
  177 GLU   C       1739    5.311027873    5.728076908    6.421481951
  177 GLU   O       1740    5.361712532    5.626285705    6.468372475
  178 ASP   N       1741    5.245156414    5.722863530    6.306043994
  178 ASP   H       1742    5.184036771    5.792068266    6.267636145
  178 ASP   CA      1743    5.241753163    5.608037627    6.214311779
  178 ASP   CB      1744    5.140845009    5.616424619    6.099620617
  178 ASP   CG      1745    5.150410887    5.718129746    5.985737001
  178 ASP   OD1     1746    5.222223583    5.819443787    5.999955195
  178 ASP   OD2     1747    5.083622448    5.709172519    5.880455566
  178 ASP   C       1748    5.380455133    5.573570720    6.159665548
  178 ASP   O       1749    5.406163249    5.463997521    6.110047896
  179 GLN   N       1750    5.470674887    5.670858674    6.169008365
  179 GLN   H       1751    5.435962060    5.760907662    6.195205092
  179 GLN   CA      1752    5.609770637    5.661664928    6.122348962
  179 GLN   CB      1753    5.644915388    5.792625413    6.051457708
  179 GLN   CG      1754    5.548634325    5.842069665    5.943316829
  179 GLN   CD      1755    5.533527868    5.739040960    5.831223987
  179 GLN   OE1     1756    5.616679599    5.723822198    5.741874766
  179 GLN   NE2     1757    5.415510609    5.678046912    5.825020387
  179 GLN   HE21    1758    5.407259792    5.611620900    5.750733804
  179 GLN   HE22    1759    5.337898791    5.708040657    5.880478767
  179 GLN   C       1760    5.712244749    5.613977414    6.225477350
  179 GLN   O       1761    5.819935776    5.566731262    6.189386964
  180 THR   N       1762    5.671602517    5.593580423    6.350473210
  180 THR   H       1763    5.583459397    5.635498400    6.372280125
  180 THR   CA      1764    5.756730856    5.554845889    6.463887563
  180 THR   CB      1765    5.694291855    5.566033555    6.603134571
  180 THR   OG1     1766    5.564588058    5.506618571    6.612928762
  180 THR   HG1     1767    5.515412627    5.534677523    6.695354076
  180 THR   CG2     1768    5.669241553    5.713896464    6.633456295
  180 THR   C       1769    5.810088343    5.412093012    6.450331883
  180 THR   O       1770    5.920422238    5.386243197    6.498188739
  181 GLU   N       1771    5.751794076    5.328535108    6.364818648
  181 GLU   H       1772    5.653560008    5.335186498    6.347328765
  181 GLU   CA      1773    5.813980858    5.205876258    6.312853405
  181 GLU   CB      1774    5.717525325    5.132517587    6.219445790
  181 GLU   CG      1775    5.702493730    5.218423300    6.093734130
  181 GLU   CD      1776    5.641328969    5.131960187    5.983325177
  181 GLU   OE1     1777    5.531003747    5.073856448    5.992123403
  181 GLU   OE2     1778    5.706096843    5.128084736    5.876492103
  181 GLU   C       1779    5.949226442    5.216526421    6.242082595
  181 GLU   O       1780    6.013726284    5.115202165    6.215552205
  182 TYR   N       1781    5.986102056    5.334178901    6.192210703
  182 TYR   H       1782    5.931759513    5.418089238    6.189502213
  182 TYR   CA      1783    6.121651836    5.364101210    6.143803063
  182 TYR   CB      1784    6.121221025    5.498385078    6.070476263
  182 TYR   CG      1785    6.083134426    5.485505396    5.922864813
  182 TYR   CD1     1786    6.174418706    5.454392429    5.822773793
  182 TYR   HD1     1787    6.279348779    5.437994649    5.847289075
  182 TYR   CD2     1788    5.949249286    5.508095304    5.893138906
  182 TYR   HD2     1789    5.872945177    5.537225780    5.965320487
  182 TYR   CE1     1790    6.137883862    5.464958506    5.689086327
  182 TYR   HE1     1791    6.218481650    5.446421095    5.618083206
  182 TYR   CE2     1792    5.911681446    5.508506030    5.759319738
  182 TYR   HE2     1793    5.808045894    5.486186850    5.733970009
  182 TYR   CZ      1794    6.005989254    5.495863911    5.657997395
  182 TYR   OH      1795    5.962112601    5.528453286    5.533462661
  182 TYR   HH      1796    5.864595340    5.509353044    5.522324111
  182 TYR   C       1797    6.235735101    5.357587030    6.245541695
  182 TYR   O       1798    6.344553478    5.307094973    6.218391987
  183 LEU   N       1799    6.203164295    5.402160097    6.366543788
  183 LEU   H       1800    6.107230456    5.408475805    6.394028028
  183 LEU   CA      1801    6.302379270    5.416312654    6.474080459
  183 LEU   CB      1802    6.247747353    5.511995623    6.580223751
  183 LEU   CG      1803    6.208982291    5.653989865    6.538461705
  183 LEU   CD1     1804    6.105213134    5.720683684    6.628992182
  183 LEU   CD2     1805    6.330094987    5.745532183    6.519484000
  183 LEU   C       1806    6.317979954    5.277318517    6.536083281
  183 LEU   O       1807    6.224478459    5.225157403    6.596629075
  184 GLU   N       1808    6.424317710    5.215624355    6.485341770
  184 GLU   H       1809    6.479490813    5.247939647    6.408443904
  184 GLU   CA      1810    6.458454528    5.079042462    6.527596848
  184 GLU   CB      1811    6.352514066    4.983985321    6.471493396
  184 GLU   CG      1812    6.352899735    4.836679932    6.512847222
  184 GLU   CD      1813    6.458953523    4.744293194    6.452658727
  184 GLU   OE1     1814    6.549066578    4.702100002    6.528319019
  184 GLU   OE2     1815    6.457714833    4.717933178    6.330481066
  184 GLU   C       1816    6.596963778    5.053089252    6.468028113
  184 GLU   O       1817    6.615660776    5.086479310    6.351132298
  185 GLU   N       1818    6.678783161    4.974572726    6.537508907
  185 GLU   H       1819    6.644135264    4.918723665    6.612871495
  185 GLU   CA      1820    6.815868149    4.943330595    6.494572715
  185 GLU   CB      1821    6.870040513    4.852670657    6.605283511
  185 GLU   CG      1822    7.020861641    4.836666925    6.585133333
  185 GLU   CD      1823    0.236927190    4.730998080    6.669764393
  185 GLU   OE1     1824    0.180379726    4.622995029    6.697367242
  185 GLU   OE2     1825    0.359436029    4.744113069    6.690852052
  185 GLU   C       1826    6.825589235    4.872913775    6.359078400
  185 GLU   O       1827    6.902862699    4.919960224    6.275738098
  186 ARG   N       1828    6.770268179    4.753464830    6.340087547
  186 ARG   H       1829    6.703413577    4.720244090    6.406627865
  186 ARG   CA      1830    6.775078393    4.675567919    6.215499197
  186 ARG   CB      1831    6.692468698    4.547971893    6.233019966
  186 ARG   CG      1832    6.710701243    4.460800610    6.108615463
  186 ARG   CD      1833    6.700155789    4.315469176    6.155278317
  186 ARG   NE      1834    6.716993107    4.235457608    6.033121266
  186 ARG   HE      1835    6.724709380    4.287907563    5.948331439
  186 ARG   CZ      1836    6.716483574    4.101463825    6.031884049
  186 ARG   NH1     1837    6.715541591    4.030510270    6.145540773
  186 ARG   HH11    1838    6.719579377    3.931038861    6.154981356
  186 ARG   HH12    1839    6.719354735    4.079465248    6.232655291
  186 ARG   NH2     1840    6.719058592    4.032822240    5.916834642
  186 ARG   HH21    1841    6.726241319    3.933373606    5.924404327
  186 ARG   HH22    1842    6.685898825    4.068689906    5.829581713
  186 ARG   C       1843    6.730794827    4.763998771    6.098754373
  186 ARG   O       1844    6.802793932    4.778781376    6.000130299
  187 ARG   N       1845    6.623013774    4.839731988    6.117174088
  187 ARG   H       1846    6.569964278    4.833080549    6.201690248
  187 ARG   CA      1847    6.564620822    4.920583357    6.009199987
  187 ARG   CB      1848    6.419379849    4.962259044    6.033215262
  187 ARG   CG      1849    6.340818436    4.831096902    6.038851099
  187 ARG   CD      1850    6.192202220    4.860130943    6.016955744
  187 ARG   NE      1851    6.156179338    4.927966150    5.891629325
  187 ARG   HE      1852    6.216423347    4.937119729    5.812339095
  187 ARG   CZ      1853    6.033509701    4.973763654    5.863176504
  187 ARG   NH1     1854    5.925973698    4.934352190    5.932738482
  187 ARG   HH11    1855    5.844201693    4.989815786    5.917360840
  187 ARG   HH12    1856    5.919941803    4.860972902    6.000401235
  187 ARG   NH2     1857    6.028297070    5.087339824    5.792277897
  187 ARG   HH21    1858    5.939249005    5.129615761    5.775491693
  187 ARG   HH22    1859    6.107429558    5.110360132    5.735648640
  187 ARG   C       1860    6.646873160    5.045210428    5.975846767
  187 ARG   O       1861    6.682197052    5.067304056    5.860106406
  188 ILE   N       1862    6.693086339    5.117622151    6.077392540
  188 ILE   H       1863    6.651706612    5.108582430    6.167988756
  188 ILE   CA      1864    6.783894407    5.231798501    6.059241626
  188 ILE   CB      1865    6.769090926    5.316113413    6.186062543
  188 ILE   CG1     1866    6.635997868    5.377757259    6.229622080
  188 ILE   CG2     1867    6.870146997    5.430553078    6.175834556
  188 ILE   CD      1868    6.584846834    5.481044828    6.128983160
  188 ILE   C       1869    0.066664788    5.185676151    6.011771850
  188 ILE   O       1870    0.116092943    5.241057205    5.913689177
  189 LYSH  N       1871    0.124665417    5.078090572    6.064216037
  189 LYSH  H       1872    0.082659693    5.031039273    6.141821941
  189 LYSH  CA      1873    0.241909394    5.011532151    6.005610930
  189 LYSH  CB      1874    0.274229591    4.890320538    6.093187947
  189 LYSH  CG      1875    0.402529342    4.824715267    6.041765343
  189 LYSH  CD      1876    0.429578599    4.705198028    6.133365471
  189 LYSH  CE      1877    0.342708154    4.584287375    6.098054899
  189 LYSH  NZ      1878    0.367849916    4.466714385    6.182639295
  189 LYSH  HZ1     1879    0.462733820    4.435285835    6.185737557
  189 LYSH  HZ2     1880    0.313831082    4.390692992    6.146544119
  189 LYSH  HZ3     1881    0.340333960    4.487257260    6.276559111
  189 LYSH  C       1882    0.223410809    4.977482840    5.857599708
  189 LYSH  O       1883    0.308557446    5.017944168    5.778593152
  190 GLU   N       1884    0.110143262    4.916993861    5.822917087
  190 GLU   H       1885    0.034289050    4.890138089    5.882302356
  190 GLU   CA      1886    0.094206603    4.875416708    5.682822431
  190 GLU   CB      1887   -0.036504448    4.795893630    5.682096152
  190 GLU   CG      1888   -0.065857802    4.758877702    5.536587026
  190 GLU   CD      1889    6.652889090    4.690433461    5.526211747
  190 GLU   OE1     1890    6.558909795    4.763086059    5.487293880
  190 GLU   OE2     1891    6.654167496    4.566375343    5.541376685
  190 GLU   C       1892    0.096682471    4.991241462    5.582862044
  190 GLU   O       1893    0.185464478    5.001481385    5.498336787
  191 ILE   N       1894    0.024636088    5.096752750    5.619843456
  191 ILE   H       1895   -0.038223040    5.085455117    5.696803716
  191 ILE   CA      1896    0.019441641    5.227227932    5.552296625
  191 ILE   CB      1897    6.756065399    5.303824219    5.611371286
  191 ILE   CG1     1898    6.624910665    5.233569030    5.575673742
  191 ILE   CG2     1899    6.756649324    5.448032512    5.560210867
  191 ILE   CD      1900    6.496293238    5.288703853    5.637535449
  191 ILE   C       1901    0.158117041    5.291862629    5.554104457
  191 ILE   O       1902    0.209046884    5.319846855    5.445691817
  192 VAL   N       1903    0.227914767    5.304074856    5.666663098
  192 VAL   H       1904    0.199194658    5.248717955    5.744844389
  192 VAL   CA      1905    0.354815510    5.377421002    5.677975822
  192 VAL   CB      1906    0.393589650    5.416556469    5.820718649
  192 VAL   CG1     1907    0.538318160    5.460265717    5.844243470
  192 VAL   CG2     1908    0.289274227    5.515731286    5.872641695
  192 VAL   C       1909    0.469310793    5.308496075    5.603463832
  192 VAL   O       1910    0.547169703    5.382857703    5.543976783
  193 LYSH  N       1911    0.476027284    5.175788069    5.597754520
  193 LYSH  H       1912    0.419177404    5.117603537    5.655922949
  193 LYSH  CA      1913    0.578468858    5.104557805    5.520012423
  193 LYSH  CB      1914    0.595445673    4.956398297    5.554279930
  193 LYSH  CG      1915    0.619139359    4.932080868    5.703475032
  193 LYSH  CD      1916    0.761428956    4.975289903    5.739472419
  193 LYSH  CE      1917    0.786735522    4.955398889    5.889046038
  193 LYSH  NZ      1918    0.922788234    4.998023479    5.924803193
  193 LYSH  HZ1     1919    0.935632843    4.988728006    6.023539164
  193 LYSH  HZ2     1920    0.939205806    5.094221452    5.902974696
  193 LYSH  HZ3     1921    0.986126826    4.937922573    5.876041937
  193 LYSH  C       1922    0.556834332    5.124851273    5.369909504
  193 LYSH  O       1923    0.649368618    5.157018370    5.295533510
  194 LYSH  N       1924    0.435283306    5.103060021    5.320486778
  194 LYSH  H       1925    0.364110144    5.061295378    5.376983881
  194 LYSH  CA      1926    0.399292249    5.115876729    5.178530818
  194 LYSH  CB      1927    0.261587579    5.051609109    5.160842778
  194 LYSH  CG      1928    0.296180497    4.902628378    5.164994244
  194 LYSH  CD      1929    0.171449405    4.814198893    5.159731521
  194 LYSH  CE      1930    0.136350708    4.794364781    5.012147718
  194 LYSH  NZ      1931    0.008857321    4.728181867    4.980919997
  194 LYSH  HZ1     1932   -0.070859091    4.788531219    4.979010392
  194 LYSH  HZ2     1933   -0.005040804    4.648943716    5.040319412
  194 LYSH  HZ3     1934    0.003291653    4.706237552    4.883515995
  194 LYSH  C       1935    0.400159606    5.256977379    5.119388864
  194 LYSH  O       1936    0.424280994    5.271180617    4.999604962
  195 HISB  N       1937    0.361038956    5.359988033    5.193871152
  195 HISB  H       1938    0.321047289    5.346098329    5.284468126
  195 HISB  CA      1939    0.358255420    5.496355905    5.139039794
  195 HISB  CB      1940    0.231717976    5.557646723    5.199415753
  195 HISB  CG      1941    0.101514573    5.527551855    5.124903515
  195 HISB  ND1     1942    0.063829472    5.611986537    5.029284183
  195 HISB  CD2     1943    0.010706902    5.431840699    5.141799279
  195 HISB  HD2     1944    0.014827175    5.348313543    5.211720884
  195 HISB  CE1     1945   -0.055539562    5.568868353    4.989536623
  195 HISB  HE1     1946   -0.106186224    5.595321668    4.896713004
  195 HISB  NE2     1947   -0.091440625    5.463895185    5.062885954
  195 HISB  HE2     1948   -0.176890438    5.412719337    5.053991433
  195 HISB  C       1949    0.483885090    5.579738229    5.165017566
  195 HISB  O       1950    0.522591401    5.659645525    5.079878980
  196 SER   N       1951    0.529706125    5.586760628    5.289682146
  196 SER   H       1952    0.487597894    5.538896390    5.366736351
  196 SER   CA      1953    0.645664509    5.667591422    5.330040420
  196 SER   CB      1954    0.646442905    5.708070293    5.477577608
  196 SER   OG      1955    0.542184469    5.803051707    5.501274478
  196 SER   HG      1956    0.565056950    5.895699637    5.471386621
  196 SER   C       1957    0.787480636    5.616219144    5.304412452
  196 SER   O       1958    0.887973388    5.674178105    5.345291177
  197 GLN   N       1959    0.794978929    5.533547844    5.200497387
  197 GLN   H       1960    0.705420287    5.515242611    5.159937401
  197 GLN   CA      1961    0.906992098    5.457487240    5.143232619
  197 GLN   CB      1962    0.861020913    5.413930221    5.003945512
  197 GLN   CG      1963    0.760904558    5.298319547    5.008090261
  197 GLN   CD      1964    0.763585595    5.207636642    4.884903617
  197 GLN   OE1     1965    0.867444758    5.175559323    4.827353400
  197 GLN   NE2     1966    0.643097228    5.161247234    4.852972232
  197 GLN   HE21    1967    0.630191135    5.097794257    4.776773431
  197 GLN   HE22    1968    0.572648851    5.177862237    4.921972499
  197 GLN   C       1969    1.039068654    5.534064961    5.133000301
  197 GLN   O       1970    1.143174488    5.472723870    5.156039005
  198 PHE   N       1971    1.034352106    5.650846455    5.069502317
  198 PHE   H       1972    0.952308929    5.674799068    5.017580433
  198 PHE   CA      1973    1.139860405    5.753203271    5.068290597
  198 PHE   CB      1974    1.096579361    5.875415565    4.987021440
  198 PHE   CG      1975    1.126882470    5.863833429    4.837499744
  198 PHE   CD1     1976    1.258518933    5.871489686    4.793535236
  198 PHE   HD1     1977    1.338540491    5.899277785    4.862137599
  198 PHE   CD2     1978    1.023709332    5.828065702    4.751481365
  198 PHE   HD2     1979    0.930994908    5.785357819    4.789729644
  198 PHE   CE1     1980    1.293951948    5.847856997    4.661215686
  198 PHE   HE1     1981    1.394078412    5.866009355    4.622161984
  198 PHE   CE2     1982    1.061134942    5.802845730    4.620011174
  198 PHE   HE2     1983    0.979422003    5.798838560    4.547979690
  198 PHE   CZ      1984    1.191806911    5.812909104    4.573659019
  198 PHE   HZ      1985    1.212690006    5.798649155    4.467626972
  198 PHE   C       1986    1.197793843    5.800696084    5.201697161
  198 PHE   O       1987    1.309289178    5.852554077    5.198338805
  199 ILE   N       1988    1.123395230    5.791680902    5.311578615
  199 ILE   H       1989    1.029829435    5.756379971    5.310926503
  199 ILE   CA      1990    1.167837903    5.840175168    5.443038740
  199 ILE   CB      1991    1.054258139    5.854835000    5.544508680
  199 ILE   CG1     1992    0.952027298    5.952471168    5.485983504
  199 ILE   CG2     1993    1.106262054    5.921395845    5.672071434
  199 ILE   CD      1994    0.978330669    6.093060974    5.431627698
  199 ILE   C       1995    1.270921604    5.742463543    5.499941238
  199 ILE   O       1996    1.237733100    5.628218570    5.531200868
  200 GLY   N       1997    1.387205588    5.801071804    5.527028991
  200 GLY   H       1998    1.399137071    5.898359052    5.507164143
  200 GLY   CA      1999    1.503994074    5.731977540    5.583574637
  200 GLY   C       2000    1.527759790    5.746501452    5.734030677
  200 GLY   O       2001    1.596106764    5.668452942    5.800118388
  201 TYR   N       2002    1.478300433    5.855817343    5.791425234
  201 TYR   H       2003    1.446351187    5.941446846    5.750821963
  201 TYR   CA      2004    1.483878985    5.877071847    5.936781476
  201 TYR   CB      2005    1.445121933    6.018182193    5.981454784
  201 TYR   CG      2006    1.556212747    6.118223331    5.948921132
  201 TYR   CD1     2007    1.686005534    6.099322100    5.994952627
  201 TYR   HD1     2008    1.712611355    6.026371873    6.071441916
  201 TYR   CD2     2009    1.529242701    6.221198035    5.859535527
  201 TYR   HD2     2010    1.438810603    6.206872979    5.800391344
  201 TYR   CE1     2011    1.782852079    6.190479238    5.954551431
  201 TYR   HE1     2012    1.883758416    6.168850986    5.989671043
  201 TYR   CE2     2013    1.627069350    6.309823240    5.815969085
  201 TYR   HE2     2014    1.598767765    6.387620678    5.745048997
  201 TYR   CZ      2015    1.756315254    6.292714204    5.864176044
  201 TYR   OH      2016    1.864028858    6.364814387    5.822963379
  201 TYR   HH      2017    1.839749368    6.410136347    5.737188013
  201 TYR   C       2018    1.387189034    5.782514624    6.008346775
  201 TYR   O       2019    1.285985777    5.748484951    5.947272134
  202 PRO   N       2020    1.415917819    5.726186896    6.125366444
  202 PRO   CA      2021    1.326474535    5.634500513    6.197495880
  202 PRO   CB      2022    1.393993510    5.592522401    6.328225169
  202 PRO   CG      2023    1.504678337    5.695915161    6.349875523
  202 PRO   CD      2024    1.527714531    5.762050275    6.213826939
  202 PRO   C       2025    1.193182799    5.701823986    6.230875300
  202 PRO   O       2026    1.182231361    5.814540820    6.278892589
  203 ILE   N       2027    1.088478580    5.621525810    6.214138347
  203 ILE   H       2028    1.093241100    5.530650878    6.172655393
  203 ILE   CA      2029    0.945158676    5.648292240    6.232974567
  203 ILE   CB      2030    0.875182575    5.625657209    6.098793230
  203 ILE   CG1     2031    0.937141562    5.698391518    5.979294418
  203 ILE   CG2     2032    0.726205315    5.660435609    6.095623517
  203 ILE   CD      2033    0.897406499    5.659890529    5.836635140
  203 ILE   C       2034    0.901393395    5.554813729    6.345926171
  203 ILE   O       2035    0.845628372    5.448634574    6.318599943
  204 THR   N       2036    0.909606661    5.607510440    6.467770072
  204 THR   H       2037    0.930282861    5.704853010    6.477692964
  204 THR   CA      2038    0.875018152    5.538007556    6.592598489
  204 THR   CB      2039    0.965333191    5.570260506    6.711823046
  204 THR   OG1     2040    0.937374207    5.706302158    6.745925126
  204 THR   HG1     2041    1.021258628    5.758222634    6.762341680
  204 THR   CG2     2042    1.115496913    5.549416468    6.691111875
  204 THR   C       2043    0.733055981    5.518532997    6.646270754
  204 THR   O       2044    0.666923872    5.597120031    6.713950961
  205 LEU   N       2045    0.667337946    5.424070761    6.579582739
  205 LEU   H       2046    0.688174267    5.393037106    6.486831302
  205 LEU   CA      2047    0.533644275    5.373914514    6.614533949
  205 LEU   CB      2048    0.489977762    5.255009546    6.528710328
  205 LEU   CG      2049    0.447794747    5.300142729    6.388722519
  205 LEU   CD1     2050    0.428014546    5.172892944    6.306106551
  205 LEU   CD2     2051    0.319914110    5.383381921    6.377394536
  205 LEU   C       2052    0.518287178    5.333381944    6.761274824
  205 LEU   O       2053    0.592728634    5.248216699    6.809591025
  206 PHE   N       2054    0.440297081    5.413146259    6.833700833
  206 PHE   H       2055    0.429865410    5.508687943    6.806052013
  206 PHE   CA      2056    0.408152700    5.387335261    0.119630961
  206 PHE   CB      2057    0.461378958    5.491822039    0.217914967
  206 PHE   CG      2058    0.608550795    5.513044585    0.254018127
  206 PHE   CD1     2059    0.630628911    5.623348956    0.335667604
  206 PHE   HD1     2060    0.547862994    5.661589090    0.395421109
  206 PHE   CD2     2061    0.715943574    5.445758418    0.196890524
  206 PHE   HD2     2062    0.704358285    5.346720614    0.152846800
  206 PHE   CE1     2063    0.761206917    5.668898574    0.349640139
  206 PHE   HE1     2064    0.781277441    5.749669997    0.420028530
  206 PHE   CE2     2065    0.845705612    5.492270657    0.214720259
  206 PHE   HE2     2066    0.929301493    5.445591632    0.162625351
  206 PHE   CZ      2067    0.869503086    5.608955389    0.286408169
  206 PHE   HZ      2068    0.969995579    5.651153321    0.285113727
  206 PHE   C       2069    0.259799285    5.358798243    0.143894374
  206 PHE   O       2070    0.182327566    5.451458004    0.120590183
  207 VAL   N       2071    0.237692285    5.253241757    0.221741022
  207 VAL   H       2072    0.302424222    5.209704740    0.284305976
  207 VAL   CA      2073    0.101586782    5.199807689    0.236968454
  207 VAL   CB      2074    0.072768716    5.108822283    0.117373904
  207 VAL   CG1     2075    0.041605013    5.187100494   -0.010338691
  207 VAL   CG2     2076    0.186573143    5.009254072    0.093962623
  207 VAL   C       2077    0.073213109    5.128377409    0.369268595
  207 VAL   O       2078    0.163795336    5.064951939    0.423131148
  208 GLU   N       2079    6.803898794    5.140761324    0.414422503
  208 GLU   H       2080    6.735832447    5.198818192    0.369722727
  208 GLU   CA      2081    6.741179403    5.060992334    0.520802066
  208 GLU   CB      2082    6.634821621    5.147948906    0.588163009
  208 GLU   CG      2083    6.627232651    5.116880036    0.737775274
  208 GLU   CD      2084    6.734762372    5.172953434    0.831067910
  208 GLU   OE1     2085    6.692384449    5.265498404    0.903625807
  208 GLU   OE2     2086    6.845911900    5.119885129    0.852355197
  208 GLU   C       2087    6.675081012    4.928899717    0.480877184
  208 GLU   O1      2088    6.630044165    4.924607100    0.364346206
  208 GLU   O2      2089    6.684138438    4.836809724    0.564915890
  209 WDH1  C1      2090    1.150282679    0.481176546    5.690122003
  209 WDH1  H1      2091    1.198448721    0.571988059    5.726348368
  209 WDH1  C2      2092    1.170537543    0.435866754    5.560288181
  209 WDH1  H2      2093    1.250997459    0.469256553    5.494771939
  209 WDH1  C3      2094    1.082795601    0.337116091    5.517066681
  209 WDH1  H3      2095    1.066817534    0.333359433    5.409318917
  209 WDH1  C4      2096    0.983297182    0.279061287    5.594834488
  209 WDH1  H4      2097    0.934156071    0.188153577    5.560164306
  209 WDH1  C5      2098    0.964541381    0.325794368    5.724382171
  209 WDH1  C6      2099    1.052202969    0.423540611    5.769986290
  209 WDH1  H7      2100    1.063743621    0.510412009    5.968764205
  209 WDH1  C7      2101    1.016248624    0.444236369    5.896348174
  209 WDH1  C8      2102    0.872829915    0.298638597    5.816788369
  209 WDH1  H8      2103    0.788972089    0.229869804    5.805843021
  209 WDH1  N       2104    0.906198621    0.373834005    5.921280607
  209 WDH1  C9      2105    0.820437041    0.400897885    6.019262521
  209 WDH1  O9      2106    0.834991544    0.500100274    6.090518211
  209 WDH1  C10     2107    0.707397426    0.304677897    6.056342287
  209 WDH1  C11     2108    0.725013223    0.175451962    6.104425281
  209 WDH1  O11     2109    0.825023638    0.141706710    6.190188342
  209 WDH1  H11     2110    0.795731697    0.058065452    6.236519546
  209 WDH1  C12     2111    0.618300193    0.087054542    6.093335124
  209 WDH1  H12     2112    0.634547403   -0.020551719    6.099499786
  209 WDH1  C13     2113    0.494094142    0.133778145    6.051932179
  209 WDH1  O13     2114    0.405964299    0.037655019    6.013312659
  209 WDH1  H13     2115    0.417667789   -0.051179729    6.057721792
  209 WDH1  C14     2116    0.474492800    0.267530300    6.019570435
  209 WDH1  C15     2117    0.339211997    0.336542319    6.000890234
  209 WDH1  C16     2118    0.232468877    0.310648786    6.107402098
  209 WDH1  C17     2119    0.271214386    0.325384078    5.864278479
  209 WDH1  C18     2120    0.584224133    0.352633997    6.013300206
  209 WDH1  H18     2121    0.559749373    0.452778999    5.977909741
  210 NA+   NA      2122    1.489566380    0.694280594    1.279288185
  211 NA+   NA      2123    5.760478309    5.078239409    1.421837479
  212 NA+   NA      2124    1.064826424    2.531324735    0.243881745
  213 NA+   NA      2125    0.620403818    4.970009997    0.896298448
  214 NA+   NA      2126    1.100549310    0.132516027    4.808592365
  215 NA+   NA      2127    1.187263193    3.528017581    2.750881130
  216 NA+   NA      2128    0.455690444    4.264998040    1.562382716
  217 NA+   NA      2129    2.709544340    2.026749949    4.012019864
  218 H2O   OW      2130    0.545345578    6.705568233    6.410556486
  218 H2O   HW1     2131    0.540890680    6.684646412    6.508250679
  218 H2O   HW2     2132    0.640734306    6.704327789    6.380537557
  219 H2O   OW      2133    0.447155444    6.664796963    6.152153881
  219 H2O   HW1     2134    0.519073015    6.601030962    6.124527101
  219 H2O   HW2     2135    0.441295846    6.667199237    6.251960296
    1 SOLV  OW      2136    4.280528882    3.350078915    3.588531064
    1 SOLV  HW1     2137    4.223026026    3.375357718    3.510710383
    1 SOLV  HW2     2138    4.261240904    3.255554964    3.614891337
    2 SOLV  OW      2139    5.323716203    5.383143997    1.141411408
    2 SOLV  HW1     2140    5.398513045    5.341029499    1.090094121
    2 SOLV  HW2     2141    5.319043652    5.480617424    1.119531758
    3 SOLV  OW      2142    0.872757109    1.979812494    3.867555328
    3 SOLV  HW1     2143    0.916386334    1.968195696    3.778318955
    3 SOLV  HW2     2144    0.927395249    2.042163275    3.923489024
    4 SOLV  OW      2145    0.638604071    2.236380777    1.176660074
    4 SOLV  HW1     2146    0.623580375    2.191811514    1.264917498
    4 SOLV  HW2     2147    0.593176346    2.325473569    1.176166174
    5 SOLV  OW      2148    0.596196529    2.957167209    6.221026188
    5 SOLV  HW1     2149    0.570487200    3.045393409    6.260487478
    5 SOLV  HW2     2150    0.674698361    2.920081092    6.270666139
    6 SOLV  OW      2151    5.019331281    1.695671367    5.778554638
    6 SOLV  HW1     2152    4.963644366    1.745073434    5.711782551
    6 SOLV  HW2     2153    5.054516270    1.611782034    5.737025547
    7 SOLV  OW      2154    6.137578812    4.486437182    5.771610170
    7 SOLV  HW1     2155    6.201246931    4.529147854    5.707391267
    7 SOLV  HW2     2156    6.043749270    4.501330564    5.740367518
    8 SOLV  OW      2157    6.054551521    1.576242349    1.329291018
    8 SOLV  HW1     2158    6.097024951    1.551224465    1.242275464
    8 SOLV  HW2     2159    6.076268319    1.506986820    1.398092475
    9 SOLV  OW      2160    3.066446267    2.977564271    5.997091562
    9 SOLV  HW1     2161    3.132883444    3.051877586    6.005169916
    9 SOLV  HW2     2162    3.091039168    2.919153424    5.919729286
   10 SOLV  OW      2163    5.964101309    0.108476179    1.141368069
   10 SOLV  HW1     2164    5.975334314    0.035031415    1.208309262
   10 SOLV  HW2     2165    5.933531637    0.191562633    1.187882280
   11 SOLV  OW      2166    6.620313227    2.380441798    3.746042087
   11 SOLV  HW1     2167    6.547898343    2.447879861    3.731551476
   11 SOLV  HW2     2168    6.642710436    2.376011191    3.843409909
   12 SOLV  OW      2169    2.589868276    1.608457635    5.148088740
   12 SOLV  HW1     2170    2.602619500    1.706853103    5.135606463
   12 SOLV  HW2     2171    2.566771641    1.589711959    5.243562601
   13 SOLV  OW      2172    2.901379580    1.898541827    5.208518477
   13 SOLV  HW1     2173    2.846969471    1.901935679    5.124674588
   13 SOLV  HW2     2174    2.930890862    1.804470965    5.225295546
   14 SOLV  OW      2175    4.600818476    0.834999157    4.015129886
   14 SOLV  HW1     2176    4.580738223    0.820352699    4.111992528
   14 SOLV  HW2     2177    4.699312960    0.847347875    4.003029682
   15 SOLV  OW      2178    5.141395400    3.738118425    5.611447122
   15 SOLV  HW1     2179    5.238489342    3.732221677    5.634643329
   15 SOLV  HW2     2180    5.118239526    3.665785624    5.546379717
   16 SOLV  OW      2181    2.925620337    4.210045178    1.533006918
   16 SOLV  HW1     2182    2.981773248    4.200012495    1.450860288
   16 SOLV  HW2     2183    2.983540105    4.201992562    1.614138288
   17 SOLV  OW      2184    2.307916262    2.265939799    1.789771382
   17 SOLV  HW1     2185    2.398881951    2.293264966    1.821080925
   17 SOLV  HW2     2186    2.303051697    2.166186449    1.784552025
   18 SOLV  OW      2187    5.871787557    6.635906223    0.897286614
   18 SOLV  HW1     2188    5.775396254    6.661445036    0.904931999
   18 SOLV  HW2     2189    5.905384198    6.605567670    0.986464828
   19 SOLV  OW      2190    3.624998141    1.793153238    1.733215539
   19 SOLV  HW1     2191    3.647636246    1.702765898    1.769516481
   19 SOLV  HW2     2192    3.611243684    1.786857406    1.634365923
   20 SOLV  OW      2193    5.502041634    6.680373207    5.879872109
   20 SOLV  HW1     2194    5.470753330    6.743837596    5.950546589
   20 SOLV  HW2     2195    5.592422074    6.645220171    5.904307343
   21 SOLV  OW      2196    5.224007412    1.849865357    6.153688704
   21 SOLV  HW1     2197    5.240140438    1.784396318    6.227537459
   21 SOLV  HW2     2198    5.196640762    1.937843401    6.192560278
   22 SOLV  OW      2199    6.700807976    2.499878409    5.213856487
   22 SOLV  HW1     2200    6.608400755    2.461641047    5.213325471
   22 SOLV  HW2     2201    6.761869924    2.440171374    5.161818043
   23 SOLV  OW      2202    0.939088767    4.618902593    1.725267412
   23 SOLV  HW1     2203    0.967892330    4.642056682    1.818196258
   23 SOLV  HW2     2204    0.858428244    4.672806296    1.700983533
   24 SOLV  OW      2205    2.205060674    4.242202830    3.729975469
   24 SOLV  HW1     2206    2.141556924    4.225925328    3.805499145
   24 SOLV  HW2     2207    2.164768243    4.208763165    3.644771293
   25 SOLV  OW      2208    4.301510897    2.493593051    1.234774068
   25 SOLV  HW1     2209    4.231874020    2.465516660    1.300834332
   25 SOLV  HW2     2210    4.293334170    2.591745427    1.217433517
   26 SOLV  OW      2211    0.619050511    3.483051814    4.482666907
   26 SOLV  HW1     2212    0.704937442    3.433668693    4.469010883
   26 SOLV  HW2     2213    0.579408411    3.457209359    4.570770635
   27 SOLV  OW      2214    4.081976351    2.356892034    1.398191954
   27 SOLV  HW1     2215    4.047575719    2.438350485    1.444895568
   27 SOLV  HW2     2216    4.021809125    2.279428172    1.417668197
   28 SOLV  OW      2217    1.015571456    0.639737254    4.163393871
   28 SOLV  HW1     2218    1.035207305    0.548414729    4.127671309
   28 SOLV  HW2     2219    0.922768056    0.641710484    4.200610084
   29 SOLV  OW      2220    0.317290893    3.933216448    0.285171569
   29 SOLV  HW1     2221    0.353385848    3.984108511    0.207012436
   29 SOLV  HW2     2222    0.217955715    3.944136041    0.289034558
   30 SOLV  OW      2223    2.218029711    4.778977474    4.087051580
   30 SOLV  HW1     2224    2.302565272    4.758596173    4.136446829
   30 SOLV  HW2     2225    2.140158524    4.741572058    4.137434396
   31 SOLV  OW      2226    3.576231818    4.893406649    0.249839931
   31 SOLV  HW1     2227    3.671842845    4.913368178    0.271336376
   31 SOLV  HW2     2228    3.571087724    4.809499582    0.195662944
   32 SOLV  OW      2229    5.641515493    6.395489872    6.728183184
   32 SOLV  HW1     2230    5.662116891    6.320045281    6.665850879
   32 SOLV  HW2     2231    5.561699644    6.445558299    6.694653772
   33 SOLV  OW      2232    2.802464892    2.449163595    6.831874012
   33 SOLV  HW1     2233    2.801949971    2.495580340    6.920456153
   33 SOLV  HW2     2234    2.895007581    2.450702940    6.793992530
   34 SOLV  OW      2235    3.153122768    3.941778907    3.006037854
   34 SOLV  HW1     2236    3.109695293    3.852017910    3.013593450
   34 SOLV  HW2     2237    3.186413097    3.970348483    3.095913003
   35 SOLV  OW      2238    4.214003022    3.394211121    2.498101245
   35 SOLV  HW1     2239    4.157193035    3.325484541    2.452812715
   35 SOLV  HW2     2240    4.191872109    3.396734460    2.595597724
   36 SOLV  OW      2241    3.568053534    5.234599891    5.884809730
   36 SOLV  HW1     2242    3.616143617    5.147146792    5.878381990
   36 SOLV  HW2     2243    3.624137599    5.306546652    5.843820033
   37 SOLV  OW      2244    1.924414803    5.787921741    3.273002111
   37 SOLV  HW1     2245    1.914526715    5.730902231    3.354566480
   37 SOLV  HW2     2246    1.980584645    5.867751434    3.294771885
   38 SOLV  OW      2247    2.207401280    2.015021663    2.816124626
   38 SOLV  HW1     2248    2.250795131    1.925401209    2.825446928
   38 SOLV  HW2     2249    2.249878699    2.064904130    2.740565581
   39 SOLV  OW      2250    6.579709020    3.357704133    1.103523549
   39 SOLV  HW1     2251    6.593138543    3.441148804    1.156972096
   39 SOLV  HW2     2252    6.481806044    3.339971559    1.093491991
   40 SOLV  OW      2253    6.408688893    6.105403259    1.842084945
   40 SOLV  HW1     2254    6.467009020    6.124700095    1.921004534
   40 SOLV  HW2     2255    6.447960728    6.147827438    1.760477164
   41 SOLV  OW      2256    1.447550911    2.606099577    4.235221697
   41 SOLV  HW1     2257    1.370401715    2.543045635    4.243725433
   41 SOLV  HW2     2258    1.415673213    2.692742557    4.196791561
   42 SOLV  OW      2259    5.923290553    1.751638951    3.736211164
   42 SOLV  HW1     2260    5.921553218    1.651776970    3.741313747
   42 SOLV  HW2     2261    5.989020964    1.780298744    3.666500617
   43 SOLV  OW      2262    3.929979901    3.128020477    1.107197187
   43 SOLV  HW1     2263    3.908892184    3.032458619    1.086621708
   43 SOLV  HW2     2264    3.848274521    3.173188726    1.143031936
   44 SOLV  OW      2265    4.098081007    0.409537592    1.869647674
   44 SOLV  HW1     2266    4.119348709    0.341422570    1.799578846
   44 SOLV  HW2     2267    4.005288917    0.394408763    1.903740139
   45 SOLV  OW      2268    2.444821848    2.361285128    4.546120142
   45 SOLV  HW1     2269    2.458286734    2.265549561    4.520529479
   45 SOLV  HW2     2270    2.507644977    2.385125016    4.620190013
   46 SOLV  OW      2271    6.080149956    2.283782682    2.889182853
   46 SOLV  HW1     2272    6.098321034    2.222846024    2.811993136
   46 SOLV  HW2     2273    5.985659502    2.316207245    2.884503888
   47 SOLV  OW      2274    4.037537986    0.086305432    1.268435401
   47 SOLV  HW1     2275    4.031396810    0.182928706    1.243370301
   47 SOLV  HW2     2276    3.983399007    0.069774232    1.350883203
   48 SOLV  OW      2277    3.539882579    2.247930484    4.370499651
   48 SOLV  HW1     2278    3.468506454    2.266456182    4.438057507
   48 SOLV  HW2     2279    3.611117347    2.191298842    4.411975804
   49 SOLV  OW      2280    0.384918095    0.166616970    5.218662495
   49 SOLV  HW1     2281    0.465838777    0.213940169    5.253503981
   49 SOLV  HW2     2282    0.411177629    0.076273228    5.184752837
   50 SOLV  OW      2283    1.723094814    6.762368813    4.759910296
   50 SOLV  HW1     2284    1.704757863    6.688675695    4.824987471
   50 SOLV  HW2     2285    1.755865446    6.842968326    4.809222109
   51 SOLV  OW      2286    6.683479792    3.136851222    2.606813656
   51 SOLV  HW1     2287    6.777023008    3.166956390    2.625398676
   51 SOLV  HW2     2288    6.658484022    3.161648972    2.513206484
   52 SOLV  OW      2289    0.976890794    1.497872539    3.809512571
   52 SOLV  HW1     2290    1.054763618    1.438315628    3.789791909
   52 SOLV  HW2     2291    0.960431244    1.558132489    3.731423578
   53 SOLV  OW      2292    3.800495268    1.734822183    2.464177044
   53 SOLV  HW1     2293    3.871653144    1.757916286    2.530547494
   53 SOLV  HW2     2294    3.711907539    1.766770561    2.497841361
   54 SOLV  OW      2295    6.238428288    3.122632703    3.266131748
   54 SOLV  HW1     2296    6.333856215    3.101743084    3.244715325
   54 SOLV  HW2     2297    6.209031832    3.067667862    3.344337112
   55 SOLV  OW      2298    3.816097364    3.275904275    5.574358006
   55 SOLV  HW1     2299    3.782499620    3.363124415    5.609934116
   55 SOLV  HW2     2300    3.759470032    3.201457000    5.609752205
   56 SOLV  OW      2301    0.934428356    0.646243893    5.382104489
   56 SOLV  HW1     2302    0.978686254    0.688930008    5.460976252
   56 SOLV  HW2     2303    1.001801354    0.632525349    5.309480528
   57 SOLV  OW      2304    5.488182607    3.150277401    2.317752050
   57 SOLV  HW1     2305    5.478211882    3.248722194    2.332218437
   57 SOLV  HW2     2306    5.584014707    3.128947905    2.298691825
   58 SOLV  OW      2307    0.700497420    4.533186201    1.386927272
   58 SOLV  HW1     2308    0.800063523    4.536696759    1.378206995
   58 SOLV  HW2     2309    0.675966964    4.478132798    1.466734133
   59 SOLV  OW      2310    0.733782940    4.143850012    5.618627511
   59 SOLV  HW1     2311    0.760382973    4.117296253    5.711303449
   59 SOLV  HW2     2312    0.718428742    4.242618795    5.615382384
   60 SOLV  OW      2313    6.779110039    5.794140724    3.650281646
   60 SOLV  HW1     2314    6.797457266    5.698081701    3.671211024
   60 SOLV  HW2     2315    6.815292669    5.851711113    3.723619515
   61 SOLV  OW      2316    1.637135602    5.319989954    3.625273196
   61 SOLV  HW1     2317    1.586025704    5.405839281    3.620874043
   61 SOLV  HW2     2318    1.734232054    5.339686053    3.638912223
   62 SOLV  OW      2319    2.545870327    5.281658986    4.143241828
   62 SOLV  HW1     2320    2.467277709    5.219976580    4.147718034
   62 SOLV  HW2     2321    2.516274148    5.370913745    4.109194421
   63 SOLV  OW      2322    4.856872483    4.122023953    1.334569467
   63 SOLV  HW1     2323    4.924106401    4.048358766    1.327162971
   63 SOLV  HW2     2324    4.860152678    4.178533954    1.252122385
   64 SOLV  OW      2325    5.482752436    1.295247560    1.803446300
   64 SOLV  HW1     2326    5.396551836    1.317469113    1.849022047
   64 SOLV  HW2     2327    5.521755847    1.378279829    1.763624387
   65 SOLV  OW      2328    3.718412284    3.924106934    3.063294181
   65 SOLV  HW1     2329    3.721574818    3.944383323    2.965413129
   65 SOLV  HW2     2330    3.667414034    3.839366109    3.078128443
   66 SOLV  OW      2331    5.227127903    6.684235874    4.206091791
   66 SOLV  HW1     2332    5.240573414    6.660912614    4.109774292
   66 SOLV  HW2     2333    5.191683819    6.604545991    4.255030477
   67 SOLV  OW      2334    6.222273091    3.577504823    0.155945101
   67 SOLV  HW1     2335    6.129842399    3.539364359    0.157817081
   67 SOLV  HW2     2336    6.226306199    3.651805356    0.089125704
   68 SOLV  OW      2337    1.423574087    1.039687887    4.712281706
   68 SOLV  HW1     2338    1.512872095    1.068170624    4.677406247
   68 SOLV  HW2     2339    1.431937649    1.014581570    4.808724854
   69 SOLV  OW      2340    0.920250679    4.521932968    6.192588688
   69 SOLV  HW1     2341    0.892582979    4.482279682    6.280132289
   69 SOLV  HW2     2342    0.871433966    4.608005257    6.178090401
   70 SOLV  OW      2343    5.189279538    0.913885529    6.765665439
   70 SOLV  HW1     2344    5.215668714    0.824199492    6.801162703
   70 SOLV  HW2     2345    5.163289995    0.973500362    6.841630461
   71 SOLV  OW      2346    4.044558988    0.109515921    0.126394115
   71 SOLV  HW1     2347    3.977696848    0.182181637    0.142226421
   71 SOLV  HW2     2348    4.068200735    0.066439474    0.213497354
   72 SOLV  OW      2349    4.439438637    0.570818001    5.777864254
   72 SOLV  HW1     2350    4.493212437    0.496831202    5.818313837
   72 SOLV  HW2     2351    4.364053665    0.594559768    5.839143788
   73 SOLV  OW      2352    0.123554406    6.757367463    0.572731148
   73 SOLV  HW1     2353    0.024899037    6.744263966    0.582587934
   73 SOLV  HW2     2354    0.154749606    6.826105153    0.638333765
   74 SOLV  OW      2355    0.062280449    1.125220994    2.792533504
   74 SOLV  HW1     2356    0.151503176    1.095931009    2.758134736
   74 SOLV  HW2     2357    0.010928558    1.169130872    2.718798943
   75 SOLV  OW      2358    1.167621636    4.442699198    2.986975690
   75 SOLV  HW1     2359    1.164391440    4.529147797    3.037156493
   75 SOLV  HW2     2360    1.262660936    4.412848348    2.978128599
   76 SOLV  OW      2361    5.846366073    0.431362947    1.517853993
   76 SOLV  HW1     2362    5.849583854    0.370782327    1.597360208
   76 SOLV  HW2     2363    5.822831835    0.523947879    1.547446373
   77 SOLV  OW      2364    3.988880745    5.088001090    0.877537291
   77 SOLV  HW1     2365    3.988811492    5.082667729    0.977403633
   77 SOLV  HW2     2366    3.988647700    5.183939120    0.849298886
   78 SOLV  OW      2367    2.698273549    5.273949460    3.503057693
   78 SOLV  HW1     2368    2.754027406    5.330527590    3.563820051
   78 SOLV  HW2     2369    2.625925766    5.229558882    3.555943668
   79 SOLV  OW      2370    4.384315803    2.086514285    6.190402543
   79 SOLV  HW1     2371    4.380498530    2.065967587    6.092610048
   79 SOLV  HW2     2372    4.344163072    2.176562664    6.207109334
   80 SOLV  OW      2373    1.098365918    3.093775637    1.501529341
   80 SOLV  HW1     2374    1.007257533    3.106547404    1.540748029
   80 SOLV  HW2     2375    1.150420722    3.178765072    1.509834317
   81 SOLV  OW      2376    1.810750915    6.120197841    2.438469886
   81 SOLV  HW1     2377    1.777577213    6.084380074    2.525754578
   81 SOLV  HW2     2378    1.882653516    6.060368453    2.403079557
   82 SOLV  OW      2379    1.627233483    0.540515121    4.255808447
   82 SOLV  HW1     2380    1.545406107    0.557696020    4.310677895
   82 SOLV  HW2     2381    1.603736295    0.481592536    4.178493946
   83 SOLV  OW      2382    1.728592984    2.407047254    6.072642965
   83 SOLV  HW1     2383    1.812067505    2.352029233    6.070058300
   83 SOLV  HW2     2384    1.687147274    2.408996640    5.981647905
   84 SOLV  OW      2385    5.640747725    0.779814200    3.715828966
   84 SOLV  HW1     2386    5.594207404    0.832523838    3.786946510
   84 SOLV  HW2     2387    5.739623413    0.784803575    3.729992944
   85 SOLV  OW      2388    6.092347370    6.541688159    3.456865481
   85 SOLV  HW1     2389    6.072674436    6.443920807    3.449369364
   85 SOLV  HW2     2390    6.007260117    6.591633955    3.473213447
   86 SOLV  OW      2391    3.354619587    5.761346160    3.617355938
   86 SOLV  HW1     2392    3.301896795    5.691151633    3.569450138
   86 SOLV  HW2     2393    3.317409670    5.773992658    3.709319589
   87 SOLV  OW      2394    2.004483136    4.272791571    3.164026687
   87 SOLV  HW1     2395    1.914124147    4.241121506    3.192877525
   87 SOLV  HW2     2396    2.021740966    4.363563292    3.202272355
   88 SOLV  OW      2397    3.587951208    4.542748575    5.933381164
   88 SOLV  HW1     2398    3.656435519    4.525783327    6.004248284
   88 SOLV  HW2     2399    3.551045909    4.635075089    5.944143367
   89 SOLV  OW      2400    3.646243189    5.972260158    4.353558641
   89 SOLV  HW1     2401    3.651987835    5.882338101    4.396950465
   89 SOLV  HW2     2402    3.550579290    6.001089999    4.349190215
   90 SOLV  OW      2403    6.412838429    3.635307065    3.003429371
   90 SOLV  HW1     2404    6.419469848    3.628883360    2.903848929
   90 SOLV  HW2     2405    6.316962143    3.645931893    3.029818234
   91 SOLV  OW      2406    6.787112127    3.380074132    1.720546537
   91 SOLV  HW1     2407    6.837983453    3.354358916    1.802722361
   91 SOLV  HW2     2408    6.763740032    3.297791093    1.668727048
   92 SOLV  OW      2409    0.864006791    5.072931384    2.792671524
   92 SOLV  HW1     2410    0.825275290    5.103124819    2.705551955
   92 SOLV  HW2     2411    0.870858833    5.150921156    2.854898526
   93 SOLV  OW      2412    2.014974487    5.795918688    0.707398105
   93 SOLV  HW1     2413    1.921370188    5.783695058    0.674377141
   93 SOLV  HW2     2414    2.015118908    5.860023857    0.784158012
   94 SOLV  OW      2415    4.615087488    1.420905485    0.596920951
   94 SOLV  HW1     2416    4.650438807    1.332012912    0.626050064
   94 SOLV  HW2     2417    4.522108573    1.409888303    0.561798134
   95 SOLV  OW      2418    4.000016854    5.385948624    0.869268165
   95 SOLV  HW1     2419    4.074410768    5.379028097    0.935745189
   95 SOLV  HW2     2420    3.974378333    5.481934844    0.857832026
   96 SOLV  OW      2421    2.948574094    5.843520218    0.726392685
   96 SOLV  HW1     2422    3.045317097    5.823299586    0.741667576
   96 SOLV  HW2     2423    2.937146051    5.941586220    0.710457888
   97 SOLV  OW      2424    1.235430627    2.883083645    3.858602478
   97 SOLV  HW1     2425    1.242086587    2.895092653    3.759541496
   97 SOLV  HW2     2426    1.218845312    2.786686432    3.879435958
   98 SOLV  OW      2427    2.487218304    2.130932145    2.742254760
   98 SOLV  HW1     2428    2.429529156    2.199536789    2.697900763
   98 SOLV  HW2     2429    2.518541602    2.064700327    2.674180293
   99 SOLV  OW      2430    0.488653460    6.023763593    2.007985455
   99 SOLV  HW1     2431    0.540764703    6.064718465    1.933094221
   99 SOLV  HW2     2432    0.468083638    6.093727180    2.076421486
  100 SOLV  OW      2433    2.080794581    6.188829806    5.364002584
  100 SOLV  HW1     2434    2.040377498    6.279502748    5.351961563
  100 SOLV  HW2     2435    2.150100161    6.192549501    5.435995427
  101 SOLV  OW      2436    4.055687240    1.029119344    4.795494767
  101 SOLV  HW1     2437    4.072022939    0.948846782    4.852865695
  101 SOLV  HW2     2438    3.973619323    1.014441505    4.740256599
  102 SOLV  OW      2439    0.474147553    3.413520117    1.391996861
  102 SOLV  HW1     2440    0.403122164    3.343405956    1.385558550
  102 SOLV  HW2     2441    0.563796703    3.371521239    1.377814444
  103 SOLV  OW      2442    5.753237611    1.869616103    2.806492983
  103 SOLV  HW1     2443    5.787729616    1.921179505    2.884936502
  103 SOLV  HW2     2444    5.819259669    1.798750339    2.781574502
  104 SOLV  OW      2445    0.453012065    4.574765241    2.501744477
  104 SOLV  HW1     2446    0.362550335    4.532418791    2.506737244
  104 SOLV  HW2     2447    0.514524428    4.529669817    2.566428668
  105 SOLV  OW      2448    4.169442767    4.748407565    5.580129370
  105 SOLV  HW1     2449    4.248195816    4.750672643    5.518531885
  105 SOLV  HW2     2450    4.087041039    4.726069502    5.528048766
  106 SOLV  OW      2451    4.902465499    3.403612993    6.807589577
  106 SOLV  HW1     2452    4.913433061    3.468864474    6.882581205
  106 SOLV  HW2     2453    4.839685532    3.441355694    6.739503195
  107 SOLV  OW      2454    3.982505969    1.901661910    3.481877665
  107 SOLV  HW1     2455    4.039034288    1.891468957    3.563747281
  107 SOLV  HW2     2456    3.890197241    1.929552426    3.508394496
  108 SOLV  OW      2457    6.638327747    5.934048915    0.266769478
  108 SOLV  HW1     2458    6.647393816    5.877272848    0.348598792
  108 SOLV  HW2     2459    6.542851393    5.961736924    0.255844010
  109 SOLV  OW      2460    5.716582603    1.883615515    4.195007337
  109 SOLV  HW1     2461    5.687211111    1.922760915    4.282224958
  109 SOLV  HW2     2462    5.771798408    1.950596698    4.145342138
  110 SOLV  OW      2463    6.297797272    0.739136004    1.224281290
  110 SOLV  HW1     2464    6.208370943    0.730477203    1.268208282
  110 SOLV  HW2     2465    6.313258080    0.834577953    1.198721086
  111 SOLV  OW      2466    3.065240227    5.219400374    4.140995616
  111 SOLV  HW1     2467    3.001562067    5.201564184    4.216021850
  111 SOLV  HW2     2468    3.126838983    5.293915589    4.166588460
  112 SOLV  OW      2469    2.396389437    0.878978809    0.810388990
  112 SOLV  HW1     2470    2.373411624    0.923607130    0.723899671
  112 SOLV  HW2     2471    2.349090923    0.791045098    0.816095179
  113 SOLV  OW      2472    3.679845452    0.762054080    6.679843917
  113 SOLV  HW1     2473    3.752594056    0.829447193    6.692724961
  113 SOLV  HW2     2474    3.605227225    0.780980967    6.743671515
  114 SOLV  OW      2475    0.932667258    3.681093070    2.535526392
  114 SOLV  HW1     2476    0.918538555    3.583198658    2.520740685
  114 SOLV  HW2     2477    0.876812095    3.711534258    2.612695153
  115 SOLV  OW      2478    2.211537309    6.339695388    3.989058633    
  115 SOLV  HW1     2479    2.123173341    6.386462871    3.991573967    
  115 SOLV  HW2     2480    2.230375662    6.299235605    4.078555656    
  116 SOLV  OW      2481    2.027825864    5.453810206    3.276565311
  116 SOLV  HW1     2482    2.083361833    5.450142977    3.193474952
  116 SOLV  HW2     2483    2.048464352    5.374550740    3.333955297
  117 SOLV  OW      2484    0.808513349    0.421328379    6.346300801
  117 SOLV  HW1     2485    0.797654177    0.465354411    6.257164351
  117 SOLV  HW2     2486    0.873573120    0.345784706    6.338442559
  118 SOLV  OW      2487    2.072343422    2.086239538    6.530670956
  118 SOLV  HW1     2488    2.030910694    2.026303031    6.599172815
  118 SOLV  HW2     2489    2.024417816    2.075406879    6.443566252
  119 SOLV  OW      2490    1.919622725    6.631875042    0.567107523
  119 SOLV  HW1     2491    1.855564808    6.592715404    0.633176381
  119 SOLV  HW2     2492    1.931313603    6.729417457    0.585832781
  120 SOLV  OW      2493    6.200574448    2.564191120    6.025651200
  120 SOLV  HW1     2494    6.103412173    2.551826050    6.045851748
  120 SOLV  HW2     2495    6.250759693    2.481664342    6.051578065
  121 SOLV  OW      2496    5.487915164    3.829899130    5.207333995
  121 SOLV  HW1     2497    5.561242676    3.776980748    5.164619306
  121 SOLV  HW2     2498    5.442309379    3.773852287    5.276475605
  122 SOLV  OW      2499    2.802922121    0.170035245    3.773858303
  122 SOLV  HW1     2500    2.707266468    0.154854779    3.798751259
  122 SOLV  HW2     2501    2.810194695    0.181070470    3.674735134
  123 SOLV  OW      2502    0.383190124    3.220974521    4.641384902
  123 SOLV  HW1     2503    0.441361195    3.151366482    4.599281836
  123 SOLV  HW2     2504    0.315069552    3.176653912    4.699669658
  124 SOLV  OW      2505    0.545537068    6.205843554    0.822563177
  124 SOLV  HW1     2506    0.618706787    6.144815248    0.852925101
  124 SOLV  HW2     2507    0.569999115    6.245794005    0.734213650
  125 SOLV  OW      2508    6.296348376    0.587959598    5.847820083
  125 SOLV  HW1     2509    6.341735266    0.573525569    5.759878681
  125 SOLV  HW2     2510    6.297770021    0.685364699    5.870449084
  126 SOLV  OW      2511    1.949832643    5.653734186    3.518539358
  126 SOLV  HW1     2512    1.937841854    5.682808610    3.613473349
  126 SOLV  HW2     2513    1.953330783    5.553871320    3.514468218
  127 SOLV  OW      2514    0.891440071    3.736790002    1.773111624
  127 SOLV  HW1     2515    0.904801034    3.767989236    1.679039441
  127 SOLV  HW2     2516    0.928845580    3.644599294    1.783267699
  128 SOLV  OW      2517    1.819720488    2.150461622    4.904522721
  128 SOLV  HW1     2518    1.916256021    2.171714666    4.919665634
  128 SOLV  HW2     2519    1.778681148    2.119134988    4.990164321
  129 SOLV  OW      2520    2.983022612    5.848690850    1.203929175
  129 SOLV  HW1     2521    2.923826011    5.908950665    1.150389164
  129 SOLV  HW2     2522    3.063581954    5.899560101    1.234334632
  130 SOLV  OW      2523    3.240614199    2.465655982    3.321834958
  130 SOLV  HW1     2524    3.274759942    2.522349790    3.246856286
  130 SOLV  HW2     2525    3.317839997    2.429421223    3.374037803
  131 SOLV  OW      2526    3.331473728    0.942826382    3.579293517
  131 SOLV  HW1     2527    3.265301165    0.869182741    3.593419048
  131 SOLV  HW2     2528    3.283539001    1.025464513    3.549713935
  132 SOLV  OW      2529    1.795145345    1.752438867    5.417780774
  132 SOLV  HW1     2530    1.769438135    1.771597215    5.323049294
  132 SOLV  HW2     2531    1.838082519    1.833469633    5.457683986
  133 SOLV  OW      2532    6.666377657    0.984593698    5.773313840
  133 SOLV  HW1     2533    6.680419937    1.046120389    5.695729996
  133 SOLV  HW2     2534    6.686386760    1.033181373    5.858406752
  134 SOLV  OW      2535    2.313285650    0.972980601    5.721535427
  134 SOLV  HW1     2536    2.394877761    1.030795091    5.720041828
  134 SOLV  HW2     2537    2.276050002    0.970305106    5.814316286
  135 SOLV  OW      2538    5.759435395    5.788905203    1.596081402
  135 SOLV  HW1     2539    5.728917666    5.700930909    1.559601918
  135 SOLV  HW2     2540    5.705682017    5.862500582    1.554901572
  136 SOLV  OW      2541    1.905596774    2.958549272    0.573921676
  136 SOLV  HW1     2542    1.947923264    2.916509340    0.493653953
  136 SOLV  HW2     2543    1.809843800    2.979433586    0.553997542
  137 SOLV  OW      2544    6.730621367    2.745677328    2.120688058
  137 SOLV  HW1     2545    6.652394902    2.709680191    2.069829957
  137 SOLV  HW2     2546    6.725015675    2.845466806    2.124189560
  138 SOLV  OW      2547    3.950777589    0.776430084    6.315748591
  138 SOLV  HW1     2548    3.968762289    0.693590271    6.368811366
  138 SOLV  HW2     2549    4.017153816    0.783351353    6.241265468
  139 SOLV  OW      2550    2.080824952    0.638360036    1.301969049
  139 SOLV  HW1     2551    2.099950710    0.625658278    1.204630302
  139 SOLV  HW2     2552    2.017055338    0.567789091    1.332873284
  140 SOLV  OW      2553    5.578752276    5.021997886    3.636986551
  140 SOLV  HW1     2554    5.620308543    5.088756792    3.575193852
  140 SOLV  HW2     2555    5.625416552    5.024880225    3.725395185
  141 SOLV  OW      2556    3.109390239    5.058695238    6.654263730
  141 SOLV  HW1     2557    3.094282659    4.999455282    6.733408399
  141 SOLV  HW2     2558    3.042910825    5.036558884    6.582905890
  142 SOLV  OW      2559    1.554555381    1.936580279    5.185746997
  142 SOLV  HW1     2560    1.653333819    1.922581346    5.178793327
  142 SOLV  HW2     2561    1.527274840    1.934317058    5.281934758
  143 SOLV  OW      2562    4.019456991    6.433506904    2.716371205
  143 SOLV  HW1     2563    3.961433688    6.455182765    2.794888630
  143 SOLV  HW2     2564    3.997076478    6.494700410    2.640503738
  144 SOLV  OW      2565    6.520609139    4.089741973    5.231943280
  144 SOLV  HW1     2566    6.495718237    4.065676717    5.325769271
  144 SOLV  HW2     2567    6.452221864    4.053027589    5.168878184
  145 SOLV  OW      2568    4.272136230    2.946929961    3.064911350
  145 SOLV  HW1     2569    4.224823159    2.858922279    3.068939966
  145 SOLV  HW2     2570    4.344293437    2.942820252    2.995799000
  146 SOLV  OW      2571    4.763033954    3.260239244    5.388798351
  146 SOLV  HW1     2572    4.853400754    3.256148607    5.346151954
  146 SOLV  HW2     2573    4.766448534    3.215963205    5.478406227
  147 SOLV  OW      2574    3.149147616    1.716719035    4.775044993
  147 SOLV  HW1     2575    3.171632656    1.619330028    4.778470018
  147 SOLV  HW2     2576    3.231455041    1.769161193    4.753198449
  148 SOLV  OW      2577    3.321909931    0.821922564    1.288600036
  148 SOLV  HW1     2578    3.345311651    0.799351586    1.194025130
  148 SOLV  HW2     2579    3.368769580    0.906132297    1.315327863
  149 SOLV  OW      2580    2.491654068    0.039509304    4.978812011
  149 SOLV  HW1     2581    2.586698464    0.032760828    4.948435607
  149 SOLV  HW2     2582    2.450687240   -0.051706743    4.980574745
  150 SOLV  OW      2583    0.410155441    3.158515577    1.109549820
  150 SOLV  HW1     2584    0.504930346    3.183533843    1.089753045
  150 SOLV  HW2     2585    0.353196753    3.177964128    1.029690374
  151 SOLV  OW      2586    1.572867246    6.255994820    4.479349803
  151 SOLV  HW1     2587    1.646351046    6.290419615    4.537805080
  151 SOLV  HW2     2588    1.611940920    6.218798243    4.395149258
  152 SOLV  OW      2589    5.297743331    3.339557154    5.807720325
  152 SOLV  HW1     2590    5.334036028    3.432695817    5.810792475
  152 SOLV  HW2     2591    5.292438196    3.302787672    5.900571324
  153 SOLV  OW      2592    0.277702037    0.254069607    5.494392009
  153 SOLV  HW1     2593    0.319680322    0.219832800    5.410324836
  153 SOLV  HW2     2594    0.276812545    0.354061425    5.492858332
  154 SOLV  OW      2595    0.253684176    0.529941147    5.493304104
  154 SOLV  HW1     2596    0.307569053    0.558707479    5.414116712
  154 SOLV  HW2     2597    0.280251975    0.584042983    5.573109282
  155 SOLV  OW      2598    6.850709467    0.586318496    5.602366558
  155 SOLV  HW1     2599    6.876122773    0.562985066    5.696227229
  155 SOLV  HW2     2600    6.920424718    0.551934363    5.539457224
  156 SOLV  OW      2601    0.011869145    6.371264353    5.551513327
  156 SOLV  HW1     2602   -0.032470837    6.329579004    5.630873245
  156 SOLV  HW2     2603   -0.057792765    6.400717187    5.486080612
  157 SOLV  OW      2604    1.444409667    1.468294457    1.963688504
  157 SOLV  HW1     2605    1.364294834    1.519050472    1.995426066
  157 SOLV  HW2     2606    1.458258564    1.485504881    1.866150165
  158 SOLV  OW      2607    0.567006491    1.739591230    1.776831597
  158 SOLV  HW1     2608    0.519528444    1.672713085    1.834043982
  158 SOLV  HW2     2609    0.649848421    1.698252199    1.739037838
  159 SOLV  OW      2610    0.800560833    2.552596259    0.182354424
  159 SOLV  HW1     2611    0.778202945    2.583878318    0.090033940
  159 SOLV  HW2     2612    0.747393820    2.470582334    0.203530925
  160 SOLV  OW      2613    3.079522097    4.931814023    0.301035138
  160 SOLV  HW1     2614    3.039158922    4.879134808    0.375852574
  160 SOLV  HW2     2615    3.070899495    5.029503531    0.320639069
  161 SOLV  OW      2616    2.265132767    2.243977203    2.947609720
  161 SOLV  HW1     2617    2.250695829    2.158479712    2.897773563
  161 SOLV  HW2     2618    2.362299491    2.267581506    2.945816972
  162 SOLV  OW      2619    3.811471134    2.601486972    0.326661680
  162 SOLV  HW1     2620    3.858637564    2.652705518    0.254871071
  162 SOLV  HW2     2621    3.868844108    2.598339712    0.408516551
  163 SOLV  OW      2622    0.432313047    4.273880125    6.416447475
  163 SOLV  HW1     2623    0.408865689    4.249376174    6.510529565
  163 SOLV  HW2     2624    0.531791399    4.276569213    6.406526891
  164 SOLV  OW      2625    0.502286351    2.139987936    0.081722052
  164 SOLV  HW1     2626    0.406019519    2.159943062    0.063393403
  164 SOLV  HW2     2627    0.534132587    2.068968965    0.018924279
  165 SOLV  OW      2628    1.033339911    4.803262592    6.557046992
  165 SOLV  HW1     2629    1.067840763    4.790077551    6.464106843
  165 SOLV  HW2     2630    1.051974190    4.721419179    6.611419531
  166 SOLV  OW      2631    2.585726240    4.457863540    6.831231025
  166 SOLV  HW1     2632    2.533437021    4.533755966    6.870062289
  166 SOLV  HW2     2633    2.525264853    4.379425948    6.817315640
  167 SOLV  OW      2634    6.480323722    1.984558754    5.659484438
  167 SOLV  HW1     2635    6.474208700    2.070263745    5.710658952
  167 SOLV  HW2     2636    6.575880927    1.966369173    5.636258523
  168 SOLV  OW      2637    0.417526791    2.759665850    6.285825847
  168 SOLV  HW1     2638    0.470228706    2.832609789    6.242200271
  168 SOLV  HW2     2639    0.326720180    2.754712620    6.244220589
  169 SOLV  OW      2640    4.076544954    2.023151649    1.902744435
  169 SOLV  HW1     2641    4.010626663    2.075079901    1.957149505
  169 SOLV  HW2     2642    4.071312896    1.926400581    1.927511882
  170 SOLV  OW      2643    4.676473908    3.453834230    3.813225462
  170 SOLV  HW1     2644    4.588741339    3.491205234    3.783091860
  170 SOLV  HW2     2645    4.663567017    3.359812120    3.844766128
  171 SOLV  OW      2646    4.848576461    2.040062089    3.616095583
  171 SOLV  HW1     2647    4.851982367    2.030284132    3.516632531
  171 SOLV  HW2     2648    4.934220653    2.007022697    3.655763453
  172 SOLV  OW      2649    1.513482933    4.736608606    1.291698694
  172 SOLV  HW1     2650    1.485115709    4.743603727    1.196053601
  172 SOLV  HW2     2651    1.540519084    4.826906136    1.325119176
  173 SOLV  OW      2652    5.647099774    2.336410113    1.801184043
  173 SOLV  HW1     2653    5.657684231    2.264178835    1.869526422
  173 SOLV  HW2     2654    5.729879089    2.392484802    1.798888780
  174 SOLV  OW      2655    3.589159908    2.046075497    5.685428789
  174 SOLV  HW1     2656    3.580525303    1.947725621    5.701379099
  174 SOLV  HW2     2657    3.498138178    2.087342375    5.681725306
  175 SOLV  OW      2658    3.038515738    6.301634445    4.622321652
  175 SOLV  HW1     2659    3.049740043    6.216433493    4.673475019
  175 SOLV  HW2     2660    2.966617901    6.290106168    4.553767900
  176 SOLV  OW      2661    1.393502403    2.816234850    5.581206896
  176 SOLV  HW1     2662    1.371203006    2.872007351    5.661158592
  176 SOLV  HW2     2663    1.313184593    2.809208029    5.522048276
  177 SOLV  OW      2664    1.883816391    1.806258374    2.290427325
  177 SOLV  HW1     2665    1.936540565    1.764622973    2.364509436
  177 SOLV  HW2     2666    1.905266590    1.903787275    2.284998535
  178 SOLV  OW      2667    2.978499464    0.795889740    5.603175303
  178 SOLV  HW1     2668    2.908279347    0.754571190    5.545180436
  178 SOLV  HW2     2669    3.059732157    0.815557455    5.548257687
  179 SOLV  OW      2670    5.719228076    4.255167476    1.560978636
  179 SOLV  HW1     2671    5.649477390    4.325896005    1.572542739
  179 SOLV  HW2     2672    5.784276672    4.259811409    1.636797913
  180 SOLV  OW      2673    5.431549101    1.251596231    4.842193973
  180 SOLV  HW1     2674    5.482167766    1.298780562    4.769992617
  180 SOLV  HW2     2675    5.370103281    1.316207847    4.887485547
  181 SOLV  OW      2676    6.421783356    3.959814887    3.712078498
  181 SOLV  HW1     2677    6.435705468    3.995809921    3.804341290
  181 SOLV  HW2     2678    6.373806520    4.027854207    3.656664508
  182 SOLV  OW      2679    1.627297028    4.829398235    2.401394216
  182 SOLV  HW1     2680    1.532066567    4.845115125    2.375202989
  182 SOLV  HW2     2681    1.679226728    4.798972793    2.321523197
  183 SOLV  OW      2682    2.591951872    6.547735370    1.472100181
  183 SOLV  HW1     2683    2.637017960    6.459180904    1.483444941
  183 SOLV  HW2     2684    2.593523313    6.597286508    1.558955243
  184 SOLV  OW      2685    5.140667975    0.175287938    6.389196788
  184 SOLV  HW1     2686    5.163861371    0.099374767    6.450030874
  184 SOLV  HW2     2687    5.224610205    0.219668170    6.357803848
  185 SOLV  OW      2688    3.156095180    0.080473631    5.634678978
  185 SOLV  HW1     2689    3.142563995    0.165983182    5.584611740
  185 SOLV  HW2     2690    3.253953882    0.061040829    5.641586678
  186 SOLV  OW      2691    5.934841459    2.269455355    6.762002836
  186 SOLV  HW1     2692    6.023999380    2.240208132    6.796600331
  186 SOLV  HW2     2693    5.865536850    2.201896854    6.787186491
  187 SOLV  OW      2694    1.531171366    3.171955550    5.054678482
  187 SOLV  HW1     2695    1.473697518    3.169286596    5.136469344
  187 SOLV  HW2     2696    1.581027930    3.085687950    5.046175933
  188 SOLV  OW      2697    4.869755182    4.952116875    5.250258699
  188 SOLV  HW1     2698    4.871212748    4.989102525    5.343165663
  188 SOLV  HW2     2699    4.914340572    4.862601449    5.249334876
  189 SOLV  OW      2700    4.295898781    4.921801848    5.984382690
  189 SOLV  HW1     2701    4.392318540    4.895776171    5.989618741
  189 SOLV  HW2     2702    4.288706526    5.017559394    5.956450310
  190 SOLV  OW      2703    5.185269555    1.339531942    2.452063342
  190 SOLV  HW1     2704    5.208999213    1.404878494    2.523955096
  190 SOLV  HW2     2705    5.220146440    1.372437406    2.364299019
  191 SOLV  OW      2706    3.786679154    1.473831660    6.158166734
  191 SOLV  HW1     2707    3.719183531    1.401091943    6.145860542
  191 SOLV  HW2     2708    3.744634835    1.550486359    6.206690532
  192 SOLV  OW      2709    1.525623231    6.794067036    0.851677930
  192 SOLV  HW1     2710    1.498379906    6.887244117    0.875715389
  192 SOLV  HW2     2711    1.499672208    6.731700464    0.925427057
  193 SOLV  OW      2712    6.068843404    2.637684297    2.485291591
  193 SOLV  HW1     2713    6.037080010    2.654306451    2.391929956
  193 SOLV  HW2     2714    6.125180125    2.555074280    2.487103975
  194 SOLV  OW      2715    5.360852180    6.844445812    1.831237093
  194 SOLV  HW1     2716    5.365741587    6.762400095    1.774260231
  194 SOLV  HW2     2717    5.281895008    6.837960673    1.892273358
  195 SOLV  OW      2718    3.807649065    2.915651436    2.468160827
  195 SOLV  HW1     2719    3.719775851    2.958047158    2.446193017
  195 SOLV  HW2     2720    3.795628664    2.816769545    2.477075612
  196 SOLV  OW      2721    3.300502815    6.021825005    3.577695396
  196 SOLV  HW1     2722    3.329964235    5.926459553    3.583964081
  196 SOLV  HW2     2723    3.202205775    6.025203141    3.559587300
  197 SOLV  OW      2724    4.385912320    2.773554070    5.724028833
  197 SOLV  HW1     2725    4.350664267    2.843479223    5.661834646
  197 SOLV  HW2     2726    4.318249173    2.700569451    5.733878119
  198 SOLV  OW      2727    4.741254738    0.208048923    6.204952092
  198 SOLV  HW1     2728    4.827469523    0.160083757    6.188580365
  198 SOLV  HW2     2729    4.734519791    0.286465252    6.143250322
  199 SOLV  OW      2730    5.316727989    5.023360295    6.196612720
  199 SOLV  HW1     2731    5.236066420    5.082165931    6.190505809
  199 SOLV  HW2     2732    5.391474707    5.063752934    6.143858477
  200 SOLV  OW      2733    5.822021718    2.755518412    5.418196034
  200 SOLV  HW1     2734    5.813763397    2.772329177    5.319956906
  200 SOLV  HW2     2735    5.914929186    2.777411266    5.448044390
  201 SOLV  OW      2736    2.064356021    4.410111114    4.217774886
  201 SOLV  HW1     2737    1.973532139    4.368977978    4.225564140
  201 SOLV  HW2     2738    2.121879735    4.353004582    4.159197062
  202 SOLV  OW      2739    0.426619108    4.247819431    6.667417211
  202 SOLV  HW1     2740    0.492415626    4.176689307    6.692172351
  202 SOLV  HW2     2741    0.466936513    4.337790955    6.684183509
  203 SOLV  OW      2742    1.276584102    0.227784842    4.689752378
  203 SOLV  HW1     2743    1.272021324    0.294315976    4.615224719
  203 SOLV  HW2     2744    1.360651011    0.242018596    4.742017899
  204 SOLV  OW      2745    1.291650601    1.152521617    5.632310977
  204 SOLV  HW1     2746    1.213954985    1.182853425    5.577128407
  204 SOLV  HW2     2747    1.332008793    1.231164212    5.679089744
  205 SOLV  OW      2748    4.540028443    2.854672652    3.523471297
  205 SOLV  HW1     2749    4.548027916    2.947009196    3.485920264
  205 SOLV  HW2     2750    4.537277309    2.859445533    3.623319782
  206 SOLV  OW      2751    3.845897329    4.526780150    3.984330218
  206 SOLV  HW1     2752    3.943723155    4.527404658    3.963597987
  206 SOLV  HW2     2753    3.793897978    4.518039355    3.899361193
  207 SOLV  OW      2754    5.976353281    4.398962982    1.480261734
  207 SOLV  HW1     2755    5.896473450    4.342118601    1.500008287
  207 SOLV  HW2     2756    6.004407439    4.447014419    1.563363394
  208 SOLV  OW      2757    0.190189780    0.953873666    3.386494249
  208 SOLV  HW1     2758    0.283850152    0.929042906    3.361734758
  208 SOLV  HW2     2759    0.189619223    0.994988288    3.477659244
  209 SOLV  OW      2760    2.999066809    1.185610414    3.973862393
  209 SOLV  HW1     2761    2.992841461    1.088655459    3.950144613
  209 SOLV  HW2     2762    3.095242257    1.211863709    3.981776114
  210 SOLV  OW      2763    2.713497212    4.194907290    6.048166981
  210 SOLV  HW1     2764    2.741706160    4.279655277    6.093156569
  210 SOLV  HW2     2765    2.627233989    4.163323296    6.087703102
  211 SOLV  OW      2766    5.428399975    4.807701714    0.617418104
  211 SOLV  HW1     2767    5.444039145    4.797200156    0.519200770
  211 SOLV  HW2     2768    5.393224655    4.899470306    0.635928881
  212 SOLV  OW      2769    1.652387426    1.567873536    6.115499782
  212 SOLV  HW1     2770    1.710363468    1.648963659    6.123568798
  212 SOLV  HW2     2771    1.707602562    1.490375510    6.084723924
  213 SOLV  OW      2772    4.333205289    6.402546732    5.599659424
  213 SOLV  HW1     2773    4.408510285    6.468115338    5.605274190
  213 SOLV  HW2     2774    4.357524387    6.319508940    5.649808721
  214 SOLV  OW      2775    1.061592856    5.776937795    1.206507816
  214 SOLV  HW1     2776    0.978836857    5.816720636    1.246136307
  214 SOLV  HW2     2777    1.082147176    5.690401263    1.252230695
  215 SOLV  OW      2778    3.009299983    4.895507344    1.962418007
  215 SOLV  HW1     2779    3.067804077    4.971214067    1.991501201
  215 SOLV  HW2     2780    2.914836575    4.927445473    1.954764985
  216 SOLV  OW      2781    1.395042330    3.934107423    2.765165933
  216 SOLV  HW1     2782    1.381098099    3.838623200    2.791429237
  216 SOLV  HW2     2783    1.487273362    3.962693776    2.791198279
  217 SOLV  OW      2784    6.804489868    5.764254968    4.675605200
  217 SOLV  HW1     2785    6.723447106    5.819767096    4.694371749
  217 SOLV  HW2     2786    6.865162551    5.813826069    4.613450895
  218 SOLV  OW      2787    4.943151813    4.554560727    0.346941212
  218 SOLV  HW1     2788    4.989993632    4.536206896    0.260508074
  218 SOLV  HW2     2789    4.873735642    4.625166890    0.332874827
  219 SOLV  OW      2790    5.651988330    2.805714163    4.576194731
  219 SOLV  HW1     2791    5.617959088    2.894182320    4.608087734
  219 SOLV  HW2     2792    5.680078718    2.750545029    4.654737795
  220 SOLV  OW      2793    6.105443277    3.122376111    6.442331060
  220 SOLV  HW1     2794    6.134268970    3.028610296    6.461793490
  220 SOLV  HW2     2795    6.009938517    3.122387858    6.412656386
  221 SOLV  OW      2796    1.494875318    4.187785765    0.707327891
  221 SOLV  HW1     2797    1.526983367    4.282205940    0.714677298
  221 SOLV  HW2     2798    1.394883013    4.186523280    0.707208938
  222 SOLV  OW      2799    6.851710107    5.796707338    5.472392634
  222 SOLV  HW1     2800    6.940496703    5.755255591    5.452423601
  222 SOLV  HW2     2801    6.778760363    5.734390282    5.444196307
  223 SOLV  OW      2802    4.898973440    3.002730334    1.016814401
  223 SOLV  HW1     2803    4.994383091    3.032110332    1.022774339
  223 SOLV  HW2     2804    4.867045831    2.974650725    1.107334162
  224 SOLV  OW      2805    0.281804538    5.713103924    5.528712207
  224 SOLV  HW1     2806    0.237982985    5.773946439    5.594878127
  224 SOLV  HW2     2807    0.377602496    5.739544200    5.517501557
  225 SOLV  OW      2808    5.533551036    0.289503607    2.790431590
  225 SOLV  HW1     2809    5.577951710    0.377299641    2.808374458
  225 SOLV  HW2     2810    5.601581776    0.223784009    2.757962967
  226 SOLV  OW      2811    0.763095778    4.620902105    3.889364493
  226 SOLV  HW1     2812    0.783535367    4.718774251    3.891568643
  226 SOLV  HW2     2813    0.695948454    4.599286135    3.960255398
  227 SOLV  OW      2814    5.003827976    3.522908626    0.796107861
  227 SOLV  HW1     2815    4.906549441    3.528364285    0.773553534
  227 SOLV  HW2     2816    5.054769383    3.490659074    0.716317937
  228 SOLV  OW      2817    1.614325994    5.902862965    6.778305809
  228 SOLV  HW1     2818    1.602350466    5.804449979    6.765208484
  228 SOLV  HW2     2819    1.552509910    5.934664812    6.850204291
  229 SOLV  OW      2820    5.435872575    4.463691764    6.343788418
  229 SOLV  HW1     2821    5.419872559    4.559019819    6.318136811
  229 SOLV  HW2     2822    5.356900027    4.429125723    6.394482943
  230 SOLV  OW      2823    1.848519706    5.507477112    5.633917296
  230 SOLV  HW1     2824    1.933810550    5.465171293    5.603295291
  230 SOLV  HW2     2825    1.857489301    5.607013527    5.630176430
  231 SOLV  OW      2826    2.064555236    2.255847539    4.159212900
  231 SOLV  HW1     2827    2.008490321    2.303813946    4.091700553
  231 SOLV  HW2     2828    2.158172587    2.290853174    4.155684814
  232 SOLV  OW      2829    5.814108030    1.210149790    2.069889439
  232 SOLV  HW1     2830    5.801788681    1.233876955    1.973528856
  232 SOLV  HW2     2831    5.842436793    1.114531762    2.077288294
  233 SOLV  OW      2832    1.957466301    1.885978615    3.054782410
  233 SOLV  HW1     2833    1.993633395    1.797942552    3.024064128
  233 SOLV  HW2     2834    1.975750230    1.897248772    3.152458891
  234 SOLV  OW      2835    2.211123835    0.919731755    1.928830537
  234 SOLV  HW1     2836    2.229145216    0.938220557    1.832211820
  234 SOLV  HW2     2837    2.158094252    0.995022892    1.967828940
  235 SOLV  OW      2838    0.060600047    4.262515006    1.753109887
  235 SOLV  HW1     2839    0.153712981    4.226421017    1.758518687
  235 SOLV  HW2     2840    0.014902862    4.224849351    1.672518521
  236 SOLV  OW      2841    0.663185363    1.656878852    2.623600470
  236 SOLV  HW1     2842    0.684347409    1.570476214    2.669302978
  236 SOLV  HW2     2843    0.738320689    1.721341024    2.637784058
  237 SOLV  OW      2844    0.918314803    4.505872388    2.710438512
  237 SOLV  HW1     2845    0.982908953    4.434268477    2.736939966
  237 SOLV  HW2     2846    0.880979120    4.549102058    2.792530484
  238 SOLV  OW      2847    2.304997100    5.379221956    1.478282572
  238 SOLV  HW1     2848    2.312006202    5.452269332    1.410334094
  238 SOLV  HW2     2849    2.396356082    5.355794451    1.511548930
  239 SOLV  OW      2850    2.795840525    1.355131133    0.331778876
  239 SOLV  HW1     2851    2.706100315    1.356913783    0.287675281
  239 SOLV  HW2     2852    2.797305514    1.421011719    0.407005972
  240 SOLV  OW      2853    5.880459872    3.883373073    1.755639350
  240 SOLV  HW1     2854    5.861193454    3.851600934    1.662788154
  240 SOLV  HW2     2855    5.915116892    3.977124153    1.752247263
  241 SOLV  OW      2856    1.130683382    3.169239676    3.110773488
  241 SOLV  HW1     2857    1.186304979    3.151721145    3.029526188
  241 SOLV  HW2     2858    1.160494395    3.254447694    3.153815438
  242 SOLV  OW      2859    2.751991076    3.617567936    6.314163860
  242 SOLV  HW1     2860    2.733050739    3.703412646    6.361849196
  242 SOLV  HW2     2861    2.800129498    3.555175666    6.375741127
  243 SOLV  OW      2862    0.437266928    6.790196322    3.298845936
  243 SOLV  HW1     2863    0.501101399    6.744300124    3.237037533
  243 SOLV  HW2     2864    0.354479496    6.734895852    3.308313932
  244 SOLV  OW      2865    1.107008822    4.763375920    4.013297082
  244 SOLV  HW1     2866    1.049278030    4.829939200    4.060603808
  244 SOLV  HW2     2867    1.201938635    4.774827322    4.042599133
  245 SOLV  OW      2868    1.420921455    1.481762707    4.032246731
  245 SOLV  HW1     2869    1.443525819    1.385638476    4.048079873
  245 SOLV  HW2     2870    1.326490095    1.498854396    4.060390135
  246 SOLV  OW      2871    5.631408055    5.881234557    3.093974879
  246 SOLV  HW1     2872    5.578597631    5.939291537    3.031990242
  246 SOLV  HW2     2873    5.683074803    5.938659493    3.157492708
  247 SOLV  OW      2874    2.700592569    6.139537116    4.550170200
  247 SOLV  HW1     2875    2.769915772    6.099313214    4.609988804
  247 SOLV  HW2     2876    2.663040912    6.221635283    4.593201196
  248 SOLV  OW      2877    3.486874147    2.696777829    6.561124211
  248 SOLV  HW1     2878    3.467156600    2.794033058    6.548697841
  248 SOLV  HW2     2879    3.574389142    2.686301936    6.608379792
  249 SOLV  OW      2880    0.561068860    6.673409265    4.678045574
  249 SOLV  HW1     2881    0.646554163    6.660552803    4.627759490
  249 SOLV  HW2     2882    0.515473934    6.756294512    4.645598959
  250 SOLV  OW      2883    3.764850497    0.502756363    3.366810602
  250 SOLV  HW1     2884    3.743988066    0.424683364    3.307908323
  250 SOLV  HW2     2885    3.741646298    0.587561360    3.319168742
  251 SOLV  OW      2886    1.934256912    2.140981576    5.381221385
  251 SOLV  HW1     2887    1.892663445    2.086937348    5.454372125
  251 SOLV  HW2     2888    1.948012117    2.234854090    5.412852133
  252 SOLV  OW      2889    1.635546762    2.903617736    5.026572752
  252 SOLV  HW1     2890    1.709228507    2.886495048    5.091990469
  252 SOLV  HW2     2891    1.561161085    2.838679777    5.042427516
  253 SOLV  OW      2892    0.910807781    4.074818672    1.015838842
  253 SOLV  HW1     2893    1.010723393    4.075084935    1.011726691
  253 SOLV  HW2     2894    0.873709064    4.063575482    0.923657797
  254 SOLV  OW      2895    5.671192257    1.590757121    5.983620447
  254 SOLV  HW1     2896    5.704433594    1.501166917    5.954122733
  254 SOLV  HW2     2897    5.636149030    1.640977458    5.904554812
  255 SOLV  OW      2898    1.590917560    5.245434132    5.114808627
  255 SOLV  HW1     2899    1.572910888    5.202381409    5.203261944
  255 SOLV  HW2     2900    1.636953469    5.333049390    5.129159486
  256 SOLV  OW      2901    4.780381555    3.650216689    1.050965226
  256 SOLV  HW1     2902    4.827678131    3.737434912    1.063517018
  256 SOLV  HW2     2903    4.826994248    3.579152455    1.103678492
  257 SOLV  OW      2904    3.659724805    3.527523075    5.429778823
  257 SOLV  HW1     2905    3.604350855    3.602539966    5.465946040
  257 SOLV  HW2     2906    3.741790698    3.516637109    5.485889374
  258 SOLV  OW      2907    4.948750510    2.136317935    4.312693930
  258 SOLV  HW1     2908    4.897631058    2.194780481    4.249679050
  258 SOLV  HW2     2909    4.983549668    2.056586439    4.263359220
  259 SOLV  OW      2910    5.747357359    2.351612904    1.258545132
  259 SOLV  HW1     2911    5.658259141    2.396956962    1.255842414
  259 SOLV  HW2     2912    5.769335947    2.315915712    1.167745837
  260 SOLV  OW      2913    3.445019458    3.235672092    0.628890509
  260 SOLV  HW1     2914    3.543974385    3.236870232    0.614517068
  260 SOLV  HW2     2915    3.404119072    3.316078979    0.585740072
  261 SOLV  OW      2916    3.735382228    0.691535599    3.660273817
  261 SOLV  HW1     2917    3.834783018    0.683914055    3.652307609
  261 SOLV  HW2     2918    3.703028979    0.766729127    3.602817356
  262 SOLV  OW      2919    3.990242911    3.181375628    0.659307863
  262 SOLV  HW1     2920    4.012103296    3.090076428    0.693776611
  262 SOLV  HW2     2921    4.060953260    3.210463781    0.594845756
  263 SOLV  OW      2922    1.524492316    2.760287441    0.336923014
  263 SOLV  HW1     2923    1.476992943    2.686649721    0.288722476
  263 SOLV  HW2     2924    1.489241904    2.767170340    0.430260954
  264 SOLV  OW      2925    0.481718696    3.475764068    5.985054118
  264 SOLV  HW1     2926    0.425475911    3.438928464    5.911017397
  264 SOLV  HW2     2927    0.544598418    3.544251105    5.948215748
  265 SOLV  OW      2928    0.214757735    2.814941865    0.210476198
  265 SOLV  HW1     2929    0.197460907    2.733126459    0.265329477
  265 SOLV  HW2     2930    0.236002166    2.891713244    0.270946473
  266 SOLV  OW      2931    2.817704680    5.833510011    5.011463418
  266 SOLV  HW1     2932    2.873600792    5.752903107    5.030949540
  266 SOLV  HW2     2933    2.744900289    5.840838641    5.079634958
  267 SOLV  OW      2934    5.018071943    3.020630137    5.974446250
  267 SOLV  HW1     2935    5.016288926    2.949889551    5.903777579
  267 SOLV  HW2     2936    5.032142536    2.978068353    6.063844333
  268 SOLV  OW      2937    3.247457797    3.663238769    2.205954458
  268 SOLV  HW1     2938    3.300084211    3.670038619    2.121185111
  268 SOLV  HW2     2939    3.149755305    3.666603030    2.184873135
  269 SOLV  OW      2940    2.829720612    1.206671049    1.176541724
  269 SOLV  HW1     2941    2.775191657    1.125079367    1.157272674
  269 SOLV  HW2     2942    2.816163809    1.234074756    1.271763005
  270 SOLV  OW      2943    5.120199507    1.819279574    3.027229942
  270 SOLV  HW1     2944    5.026131204    1.838026992    3.055539805
  270 SOLV  HW2     2945    5.120386918    1.783581604    2.933809333
  271 SOLV  OW      2946    2.782690578    0.193792687    0.185579213
  271 SOLV  HW1     2947    2.726752339    0.215291885    0.265644895
  271 SOLV  HW2     2948    2.739274888    0.231163940    0.103601655
  272 SOLV  OW      2949    4.926608197    3.518984077    3.707411196
  272 SOLV  HW1     2950    4.834771498    3.516158211    3.746884026
  272 SOLV  HW2     2951    4.926686329    3.579131303    3.627509333
  273 SOLV  OW      2952    4.072355523    6.753288240    4.318914841
  273 SOLV  HW1     2953    4.129784289    6.690257511    4.371172850
  273 SOLV  HW2     2954    4.014233084    6.805173122    4.381616476
  274 SOLV  OW      2955    4.656119274    4.235595117    4.593939992
  274 SOLV  HW1     2956    4.720380302    4.191019724    4.656270911
  274 SOLV  HW2     2957    4.600329691    4.301131665    4.644870952
  275 SOLV  OW      2958    2.801277996    4.253816346    3.568013918
  275 SOLV  HW1     2959    2.859887439    4.281477968    3.644180354
  275 SOLV  HW2     2960    2.705557061    4.269970509    3.592060677
  276 SOLV  OW      2961    2.137868442    6.013184578    5.978459778
  276 SOLV  HW1     2962    2.071461723    5.955215552    6.025681101
  276 SOLV  HW2     2963    2.230186846    5.978680493    5.995396409
  277 SOLV  OW      2964    4.689205961    2.207689744    3.750866489
  277 SOLV  HW1     2965    4.744894379    2.281954331    3.788083929
  277 SOLV  HW2     2966    4.748463605    2.141148737    3.705453467
  278 SOLV  OW      2967    1.942926778    3.765953619    4.149433700
  278 SOLV  HW1     2968    2.005960696    3.688797767    4.140754999
  278 SOLV  HW2     2969    1.917672517    3.777699992    4.245484840
  279 SOLV  OW      2970    5.815221824    6.550326693    1.968719396
  279 SOLV  HW1     2971    5.883873525    6.571632241    1.899188151
  279 SOLV  HW2     2972    5.834702903    6.460610660    2.008381586
  280 SOLV  OW      2973    3.726825952    5.923179568    5.325668914
  280 SOLV  HW1     2974    3.773059519    5.944677665    5.239632412
  280 SOLV  HW2     2975    3.630512995    5.903167600    5.307633522
  281 SOLV  OW      2976    4.747240454    4.540768527    2.304582597
  281 SOLV  HW1     2977    4.730300278    4.491117673    2.219439277
  281 SOLV  HW2     2978    4.665072847    4.538243890    2.361535194
  282 SOLV  OW      2979    1.251709516    1.796609148    3.901545208
  282 SOLV  HW1     2980    1.288312216    1.739202601    3.828300414
  282 SOLV  HW2     2981    1.182915237    1.745279714    3.952874543
  283 SOLV  OW      2982    0.018354580    3.131926864    0.163617869
  283 SOLV  HW1     2983    0.022340713    3.217291136    0.111667040
  283 SOLV  HW2     2984   -0.010587329    3.151303796    0.257365917
  284 SOLV  OW      2985    5.361339996    3.625271887    3.926528859
  284 SOLV  HW1     2986    5.382802392    3.721914489    3.940708221
  284 SOLV  HW2     2987    5.262092977    3.613092816    3.924776231
  285 SOLV  OW      2988    2.342548697    6.256933012    0.643519807
  285 SOLV  HW1     2989    2.392441345    6.187844065    0.591182899
  285 SOLV  HW2     2990    2.406710931    6.325631327    0.677657156
  286 SOLV  OW      2991    2.400747561    0.013078338    3.904848241
  286 SOLV  HW1     2992    2.433656399   -0.019216876    3.993594806
  286 SOLV  HW2     2993    2.311119703   -0.027059889    3.885937976
  287 SOLV  OW      2994    1.962831165    4.203152788    5.238267130
  287 SOLV  HW1     2995    1.874565537    4.248786630    5.226927750
  287 SOLV  HW2     2996    2.009298122    4.240030059    5.318781988
  288 SOLV  OW      2997    1.138576272    2.509285887    3.523989357
  288 SOLV  HW1     2998    1.051940553    2.461050162    3.510980744
  288 SOLV  HW2     2999    1.194139356    2.460417671    3.591266784
  289 SOLV  OW      3000    1.035640039    5.824500151    4.185692556
  289 SOLV  HW1     3001    0.955885991    5.804963595    4.242769003
  289 SOLV  HW2     3002    1.058234129    5.921698448    4.192178487
  290 SOLV  OW      3003    5.824678573    3.512949023    4.372182215
  290 SOLV  HW1     3004    5.901989012    3.509804167    4.435544728
  290 SOLV  HW2     3005    5.854758272    3.483578079    4.281440227
  291 SOLV  OW      3006    1.423269530    4.317228407    6.019933684
  291 SOLV  HW1     3007    1.423989882    4.252068425    5.944080358
  291 SOLV  HW2     3008    1.328737034    4.339184236    6.044090242
  292 SOLV  OW      3009    5.890856631    4.426360949    4.595969779
  292 SOLV  HW1     3010    5.917822308    4.391240744    4.685640895
  292 SOLV  HW2     3011    5.972672679    4.447934527    4.542658381
  293 SOLV  OW      3012    5.264718782    6.319209641    4.002814900
  293 SOLV  HW1     3013    5.305527200    6.237516942    3.962037308
  293 SOLV  HW2     3014    5.230821199    6.297375158    4.094335287
  294 SOLV  OW      3015    3.313778381    2.271097984    6.621892978
  294 SOLV  HW1     3016    3.330987390    2.294903340    6.717489690
  294 SOLV  HW2     3017    3.310577158    2.171593745    6.612394904
  295 SOLV  OW      3018    3.014910691    3.738207847    0.914959673
  295 SOLV  HW1     3019    2.959268867    3.659265000    0.940917019
  295 SOLV  HW2     3020    3.104779905    3.731316151    0.958292790
  296 SOLV  OW      3021    3.205938392    3.404418074    5.878529996
  296 SOLV  HW1     3022    3.258336291    3.405335377    5.963709940
  296 SOLV  HW2     3023    3.181350413    3.498080361    5.853536030
  297 SOLV  OW      3024    3.458275591    4.136196849    5.661626684
  297 SOLV  HW1     3025    3.369856628    4.148280807    5.616487163
  297 SOLV  HW2     3026    3.446984672    4.146885475    5.760417929
  298 SOLV  OW      3027    2.809213409    3.646030388    1.914806834
  298 SOLV  HW1     3028    2.889761741    3.682850681    1.868356071
  298 SOLV  HW2     3029    2.731109640    3.647628142    1.852367595
  299 SOLV  OW      3030    4.366417161    6.516737730    1.223051621
  299 SOLV  HW1     3031    4.460684083    6.489658876    1.203496481
  299 SOLV  HW2     3032    4.365531501    6.609241135    1.261053559
  300 SOLV  OW      3033    1.129362518    4.118635065    3.744467727
  300 SOLV  HW1     3034    1.078011037    4.069236584    3.674294436
  300 SOLV  HW2     3035    1.124325922    4.068556759    3.830886955
  301 SOLV  OW      3036    3.641626629    1.032501673    1.346577638
  301 SOLV  HW1     3037    3.609280949    1.069912568    1.259653115
  301 SOLV  HW2     3038    3.740850769    1.043414890    1.352680011
  302 SOLV  OW      3039    4.791384595    3.508838524    1.594193490
  302 SOLV  HW1     3040    4.856722907    3.556467589    1.535338570
  302 SOLV  HW2     3041    4.834714109    3.427543682    1.633118868
  303 SOLV  OW      3042    4.818005029    3.154022942    6.840772100
  303 SOLV  HW1     3043    4.865463290    3.242054554    6.840919762
  303 SOLV  HW2     3044    4.728525341    3.164490233    6.797347728
  304 SOLV  OW      3045    2.439831718    3.099868850    3.565410678
  304 SOLV  HW1     3046    2.375364873    3.059535999    3.630351853
  304 SOLV  HW2     3047    2.473471220    3.186849651    3.601532204
  305 SOLV  OW      3048    1.348883125    6.384830581    1.326471386
  305 SOLV  HW1     3049    1.436953168    6.343616081    1.349818796
  305 SOLV  HW2     3050    1.305741384    6.420430814    1.409377317
  306 SOLV  OW      3051    3.750415021    4.535866384    4.446758086
  306 SOLV  HW1     3052    3.802816160    4.551786008    4.363076184
  306 SOLV  HW2     3053    3.738833671    4.622277831    4.495755842
  307 SOLV  OW      3054    4.430006827    6.043412111    6.295210642
  307 SOLV  HW1     3055    4.351097525    5.982169306    6.290269547
  307 SOLV  HW2     3056    4.399675598    6.137896044    6.282779437
  308 SOLV  OW      3057    1.602952964    3.517393035    3.326495327
  308 SOLV  HW1     3058    1.646759842    3.466917333    3.400890491
  308 SOLV  HW2     3059    1.578826386    3.454066203    3.252949146
  309 SOLV  OW      3060    5.557454020    4.690368854    6.736366476
  309 SOLV  HW1     3061    5.589695365    4.752096699    6.664588188
  309 SOLV  HW2     3062    5.466929484    4.719588221    6.767245314
  310 SOLV  OW      3063    4.012357417    3.940798151    4.097051145
  310 SOLV  HW1     3064    3.938135015    3.938461056    4.164039756
  310 SOLV  HW2     3065    4.099370904    3.923231118    4.143116448
  311 SOLV  OW      3066    2.242831653    5.992559050    2.069631317
  311 SOLV  HW1     3067    2.193010060    6.068621755    2.111275163
  311 SOLV  HW2     3068    2.185517053    5.949344245    1.999994085
  312 SOLV  OW      3069    6.505664044    4.865152339    3.341655936
  312 SOLV  HW1     3070    6.583699847    4.802787801    3.336893241
  312 SOLV  HW2     3071    6.538588811    4.959530288    3.344864131
  313 SOLV  OW      3072    6.427105884    5.970955218    2.328319353
  313 SOLV  HW1     3073    6.400966884    6.032864761    2.402384126
  313 SOLV  HW2     3074    6.526449753    5.959451167    2.328011810
  314 SOLV  OW      3075    0.866200635    1.743226683    2.385510083
  314 SOLV  HW1     3076    0.780733753    1.787576021    2.412530715
  314 SOLV  HW2     3077    0.926873323    1.810669666    2.343417350
  315 SOLV  OW      3078    5.571198559    0.278164200    2.465279865
  315 SOLV  HW1     3079    5.651950516    0.336795889    2.458833635
  315 SOLV  HW2     3080    5.598146380    0.187944506    2.498959101
  316 SOLV  OW      3081    1.352130083    6.674398651    3.540729186
  316 SOLV  HW1     3082    1.329584363    6.709743785    3.631527569
  316 SOLV  HW2     3083    1.449564427    6.688166714    3.522872324
  317 SOLV  OW      3084    6.847786385    0.290318828    1.473938012
  317 SOLV  HW1     3085    6.882765079    0.373005310    1.429878759
  317 SOLV  HW2     3086    6.750310713    0.301563432    1.493271558
  318 SOLV  OW      3087    0.715525251    3.065888320    3.415383206
  318 SOLV  HW1     3088    0.757277743    3.155783505    3.428636667
  318 SOLV  HW2     3089    0.616321492    3.073404476    3.425586282
  319 SOLV  OW      3090    6.099108540    5.414939082    3.948957665
  319 SOLV  HW1     3091    6.069131103    5.405540992    4.043903677
  319 SOLV  HW2     3092    6.027810838    5.460795047    3.895895660
  320 SOLV  OW      3093    4.767672364    0.633492131    3.736979150
  320 SOLV  HW1     3094    4.835542982    0.659564112    3.805648676
  320 SOLV  HW2     3095    4.731127043    0.543025024    3.758929294
  321 SOLV  OW      3096    1.891461720    2.996116677    5.541419023
  321 SOLV  HW1     3097    1.943473509    3.047566902    5.609593514
  321 SOLV  HW2     3098    1.953991861    2.939927007    5.487263954
  322 SOLV  OW      3099    5.067627014    4.472497779    0.135508631
  322 SOLV  HW1     3100    5.036096875    4.464761655    0.040915639
  322 SOLV  HW2     3101    5.133217119    4.399516490    0.154834359
  323 SOLV  OW      3102    5.640218113    3.960684106    2.872789114
  323 SOLV  HW1     3103    5.625789658    3.874437265    2.921320179
  323 SOLV  HW2     3104    5.609166648    3.951273785    2.778188866
  324 SOLV  OW      3105    6.141542379    6.531862317    2.038368777
  324 SOLV  HW1     3106    6.229352022    6.486116913    2.052456525
  324 SOLV  HW2     3107    6.122272021    6.537533897    1.940398884
  325 SOLV  OW      3108    1.079878266    2.703589754    5.699313897
  325 SOLV  HW1     3109    0.996278437    2.755475117    5.717214130
  325 SOLV  HW2     3110    1.146289036    2.721315667    5.771956252
  326 SOLV  OW      3111    3.639485120    0.205343969    1.100392720
  326 SOLV  HW1     3112    3.715346389    0.269859646    1.091287415
  326 SOLV  HW2     3113    3.588467208    0.225508857    1.184002642
  327 SOLV  OW      3114    4.914116713    5.279235421    6.253338929
  327 SOLV  HW1     3115    4.893448127    5.289171097    6.155995610
  327 SOLV  HW2     3116    4.830374930    5.256410365    6.303016880
  328 SOLV  OW      3117    3.224356456    3.581577637    3.479992218
  328 SOLV  HW1     3118    3.194694104    3.488943777    3.503250780
  328 SOLV  HW2     3119    3.174246772    3.647630246    3.535919713
  329 SOLV  OW      3120    0.151759646    5.702199593    3.860502685
  329 SOLV  HW1     3121    0.133052456    5.633697896    3.790081541
  329 SOLV  HW2     3122    0.084456688    5.693679952    3.933982034
  330 SOLV  OW      3123    3.822851096    0.450021761    0.560354879
  330 SOLV  HW1     3124    3.782402244    0.379053517    0.618051272
  330 SOLV  HW2     3125    3.770202163    0.458170727    0.475719361
  331 SOLV  OW      3126    6.595180681    2.063249207    3.187551022
  331 SOLV  HW1     3127    6.688196016    2.026631199    3.184560644
  331 SOLV  HW2     3128    6.535900893    2.008478166    3.128494515
  332 SOLV  OW      3129    3.217989095    2.212815734    1.759026672
  332 SOLV  HW1     3130    3.229511770    2.116507266    1.783392445
  332 SOLV  HW2     3131    3.301730691    2.246541477    1.715996012
  333 SOLV  OW      3132    5.410345362    6.069831261    3.961250684
  333 SOLV  HW1     3133    5.358640533    6.005517249    4.017748272
  333 SOLV  HW2     3134    5.505176456    6.073144116    3.992836872
  334 SOLV  OW      3135    0.129333006    2.524000758    1.256983814
  334 SOLV  HW1     3136    0.189118433    2.604164003    1.258006166
  334 SOLV  HW2     3137    0.179997512    2.445094426    1.222223122
  335 SOLV  OW      3138    6.727931770    2.766856761    1.375540629
  335 SOLV  HW1     3139    6.775875824    2.840801816    1.328261116
  335 SOLV  HW2     3140    6.659354083    2.727225634    1.314481320
  336 SOLV  OW      3141    2.205057339    2.535311822    6.715469881
  336 SOLV  HW1     3142    2.256296354    2.514015336    6.798674478
  336 SOLV  HW2     3143    2.143536293    2.612188345    6.732993608
  337 SOLV  OW      3144    1.660760255    0.426191292    4.674513658
  337 SOLV  HW1     3145    1.714919044    0.459027584    4.751912180
  337 SOLV  HW2     3146    1.579892782    0.483999080    4.663531860
  338 SOLV  OW      3147    5.783253442    1.196467403    1.756432527
  338 SOLV  HW1     3148    5.692649322    1.224957217    1.725138242
  338 SOLV  HW2     3149    5.847725629    1.272051891    1.745013616
  339 SOLV  OW      3150    1.626172642    4.407621746    3.844491170
  339 SOLV  HW1     3151    1.542967605    4.460378895    3.827312005
  339 SOLV  HW2     3152    1.634618776    4.335422641    3.775807198
  340 SOLV  OW      3153    2.994934913    1.834418699    0.314697381
  340 SOLV  HW1     3154    3.089308415    1.864774857    0.327821867
  340 SOLV  HW2     3155    2.954118752    1.884569987    0.238415284
  341 SOLV  OW      3156    5.517160039    1.721106477    2.813524120
  341 SOLV  HW1     3157    5.582663438    1.793862319    2.793085398
  341 SOLV  HW2     3158    5.517148251    1.654395239    2.739016539
  342 SOLV  OW      3159    5.836242617    2.941919158    0.585236240
  342 SOLV  HW1     3160    5.838543883    3.040355324    0.567729594
  342 SOLV  HW2     3161    5.745903141    2.906009035    0.561770113
  343 SOLV  OW      3162    0.993221898    2.368948817    6.087591585
  343 SOLV  HW1     3163    1.074722119    2.409893319    6.046570141
  343 SOLV  HW2     3164    0.997750226    2.378218999    6.187065027
  344 SOLV  OW      3165    4.752154094    0.579939056    0.909953976
  344 SOLV  HW1     3166    4.753687587    0.636591501    0.992353996
  344 SOLV  HW2     3167    4.730838406    0.637033986    0.830661488
  345 SOLV  OW      3168    4.167642164    4.396861804    6.219106125
  345 SOLV  HW1     3169    4.095344426    4.439972180    6.273107897
  345 SOLV  HW2     3170    4.182222071    4.449202700    6.135144786
  346 SOLV  OW      3171    6.138018337    4.037527883    5.978975951
  346 SOLV  HW1     3172    6.105888569    3.948694730    5.946138368
  346 SOLV  HW2     3173    6.095791873    4.110292292    5.924900846
  347 SOLV  OW      3174    5.037732252    3.316440420    1.913483045
  347 SOLV  HW1     3175    5.123697571    3.266944100    1.900752013
  347 SOLV  HW2     3176    5.043823809    3.405780253    1.868948668
  348 SOLV  OW      3177    1.434911961    6.826122089    2.399355141
  348 SOLV  HW1     3178    1.445640884    6.787828918    2.307594311
  348 SOLV  HW2     3179    1.349146640    6.877324277    2.404270002
  349 SOLV  OW      3180    2.343066544    3.853193286    0.644996714
  349 SOLV  HW1     3181    2.343034350    3.832395480    0.742820091
  349 SOLV  HW2     3182    2.406424325    3.791791205    0.597907179
  350 SOLV  OW      3183    3.252051234    4.364861520    5.431317641
  350 SOLV  HW1     3184    3.194324947    4.417276930    5.368690365
  350 SOLV  HW2     3185    3.348139961    4.386673672    5.414200034
  351 SOLV  OW      3186    6.336180313    0.420077333    2.088342573
  351 SOLV  HW1     3187    6.333197946    0.461738779    2.179211490
  351 SOLV  HW2     3188    6.397783684    0.341308542    2.089813568
  352 SOLV  OW      3189    0.427810925    1.085910154    3.021507901
  352 SOLV  HW1     3190    0.366394817    1.161273826    2.998058366
  352 SOLV  HW2     3191    0.395560125    1.001863348    2.977947866
  353 SOLV  OW      3192    3.051932100    2.774346462    1.756553824
  353 SOLV  HW1     3193    3.105993844    2.702057744    1.799607990
  353 SOLV  HW2     3194    2.959269066    2.773534919    1.794167327
  354 SOLV  OW      3195    2.436096383    1.064163023    3.984992367
  354 SOLV  HW1     3196    2.390428864    1.149231866    4.011058585
  354 SOLV  HW2     3197    2.535199552    1.076949466    3.989071086
  355 SOLV  OW      3198    5.517345256    3.480896265    4.969310253
  355 SOLV  HW1     3199    5.473002561    3.420181710    5.035257027
  355 SOLV  HW2     3200    5.490846703    3.454411365    4.876585463
  356 SOLV  OW      3201    4.053674404    6.360745645    3.573584822
  356 SOLV  HW1     3202    4.146593014    6.345270612    3.607151539
  356 SOLV  HW2     3203    4.000200366    6.407554640    3.643950637
  357 SOLV  OW      3204    2.915111669    3.374866073    3.841299929
  357 SOLV  HW1     3205    2.998831830    3.429569996    3.841886373
  357 SOLV  HW2     3206    2.837076364    3.433149517    3.864002074
  358 SOLV  OW      3207    2.204541490    3.510918728    3.734523064
  358 SOLV  HW1     3208    2.206884054    3.588061335    3.798127642
  358 SOLV  HW2     3209    2.297813055    3.479418915    3.716915024
  359 SOLV  OW      3210    4.903864806    2.270237093    1.858667177
  359 SOLV  HW1     3211    4.857626498    2.277585091    1.947038376
  359 SOLV  HW2     3212    4.997916172    2.239292748    1.872746710
  360 SOLV  OW      3213    5.094651545    0.750745828    2.577503462
  360 SOLV  HW1     3214    5.169943330    0.709203286    2.628565830
  360 SOLV  HW2     3215    5.048883846    0.818612892    2.634960146
  361 SOLV  OW      3216    1.862483021    6.715634096    3.073967722
  361 SOLV  HW1     3217    1.773905245    6.751187818    3.044105041
  361 SOLV  HW2     3218    1.922623543    6.791869096    3.097906986
  362 SOLV  OW      3219    6.029381985    4.834983109    1.304698399
  362 SOLV  HW1     3220    6.076347983    4.897128490    1.241975237
  362 SOLV  HW2     3221    5.982102179    4.888091591    1.375027148
  363 SOLV  OW      3222    0.348117326    3.511614148    1.648221594
  363 SOLV  HW1     3223    0.263071851    3.562768409    1.635885765
  363 SOLV  HW2     3224    0.390162576    3.494878500    1.559037502
  364 SOLV  OW      3225    0.543251392    3.373532035    5.087677848
  364 SOLV  HW1     3226    0.508396425    3.426051266    5.010033766
  364 SOLV  HW2     3227    0.478438600    3.300879457    5.110538964
  365 SOLV  OW      3228    3.240189368    3.987828117    0.707063983
  365 SOLV  HW1     3229    3.273491821    4.014974549    0.616753558
  365 SOLV  HW2     3230    3.180863282    3.907824347    0.698028006
  366 SOLV  OW      3231    4.727708259    4.190050817    0.187031333
  366 SOLV  HW1     3232    4.766661686    4.156609679    0.272847582
  366 SOLV  HW2     3233    4.662227207    4.263103995    0.206410035
  367 SOLV  OW      3234    3.878756886    3.459728220    3.087262482
  367 SOLV  HW1     3235    3.805611197    3.445032493    3.020662683
  367 SOLV  HW2     3236    3.919343954    3.549979060    3.072795456
  368 SOLV  OW      3237    1.059261326    3.474376209    2.978064963
  368 SOLV  HW1     3238    1.049249688    3.376107731    2.962414280
  368 SOLV  HW2     3239    1.129509275    3.490062945    3.047498683
  369 SOLV  OW      3240    2.252260014    6.379038948    5.003956826
  369 SOLV  HW1     3241    2.241592335    6.345182786    5.097452349
  369 SOLV  HW2     3242    2.298841222    6.467518689    5.005674142
  370 SOLV  OW      3243    4.788878844    6.425363048    3.803731115
  370 SOLV  HW1     3244    4.877693072    6.471287098    3.801576290
  370 SOLV  HW2     3245    4.716339280    6.492357050    3.787873789
  371 SOLV  OW      3246    2.755820437    4.693942736    6.393163333
  371 SOLV  HW1     3247    2.663145096    4.712349554    6.360390072
  371 SOLV  HW2     3248    2.751316349    4.640126335    6.477336148
  372 SOLV  OW      3249    5.072462636    1.008402246    6.539093518
  372 SOLV  HW1     3250    5.125478975    0.972587922    6.615958865
  372 SOLV  HW2     3251    5.068550949    0.939762246    6.466464977
  373 SOLV  OW      3252    4.107044431    2.484884880    4.453498343
  373 SOLV  HW1     3253    4.145005446    2.576987420    4.462326398
  373 SOLV  HW2     3254    4.111186729    2.456179798    4.357786641
  374 SOLV  OW      3255    5.605064661    3.885614618    2.390657604
  374 SOLV  HW1     3256    5.598403706    3.803388639    2.447190809
  374 SOLV  HW2     3257    5.696412092    3.925216214    2.400082998
  375 SOLV  OW      3258    6.201940882    3.450010991    4.470844539
  375 SOLV  HW1     3259    6.284542024    3.489108240    4.511470050
  375 SOLV  HW2     3260    6.222893305    3.415684624    4.379276419
  376 SOLV  OW      3261    0.885910241    2.722697037    5.457681666
  376 SOLV  HW1     3262    0.938031704    2.637348103    5.456886324
  376 SOLV  HW2     3263    0.788098948    2.702026005    5.454966547
  377 SOLV  OW      3264    2.763850433    0.755382085    1.132332971
  377 SOLV  HW1     3265    2.853398607    0.714014359    1.148762915
  377 SOLV  HW2     3266    2.749885329    0.766590261    1.033948919
  378 SOLV  OW      3267    2.193340541    3.900949492    5.845604923
  378 SOLV  HW1     3268    2.118736137    3.834947368    5.854437265
  378 SOLV  HW2     3269    2.165750416    3.988041758    5.886271756
  379 SOLV  OW      3270    3.987093928    4.274087137    2.902285832
  379 SOLV  HW1     3271    3.971248036    4.228861178    2.990066703
  379 SOLV  HW2     3272    3.967020070    4.371673918    2.910988302
  380 SOLV  OW      3273    2.489813731    3.456703706    3.702631913
  380 SOLV  HW1     3274    2.488923139    3.526609191    3.774146150
  380 SOLV  HW2     3275    2.555764159    3.482229916    3.631915683
  381 SOLV  OW      3276    1.744473970    1.765926745    6.556284649
  381 SOLV  HW1     3277    1.665581346    1.724654843    6.510739279
  381 SOLV  HW2     3278    1.782273552    1.701263902    6.622554039
  382 SOLV  OW      3279    2.710731508    6.155395182    5.245249892
  382 SOLV  HW1     3280    2.759699571    6.108926311    5.171464514
  382 SOLV  HW2     3281    2.762273005    6.236239436    5.273697060
  383 SOLV  OW      3282    2.545261591    1.049830496    5.287216256
  383 SOLV  HW1     3283    2.455235955    1.093085264    5.282128144
  383 SOLV  HW2     3284    2.537785406    0.953994728    5.259630171
  384 SOLV  OW      3285    0.300967685    2.217979661    6.112283072
  384 SOLV  HW1     3286    0.238883386    2.141202711    6.128181839
  384 SOLV  HW2     3287    0.382450287    2.207283313    6.169274988
  385 SOLV  OW      3288    5.089435496    1.982423189    2.677974691
  385 SOLV  HW1     3289    5.078700929    1.927464372    2.595114344
  385 SOLV  HW2     3290    5.002870083    1.984519296    2.728009664
  386 SOLV  OW      3291    3.339433418    3.441628901    2.278860223
  386 SOLV  HW1     3292    3.269048841    3.509897136    2.259224425
  386 SOLV  HW2     3293    3.357590963    3.439841034    2.377182022
  387 SOLV  OW      3294    1.269900722    2.801075424    2.928686516
  387 SOLV  HW1     3295    1.193055025    2.851739964    2.889577629
  387 SOLV  HW2     3296    1.292448949    2.838844331    3.018501243
  388 SOLV  OW      3297    5.703911706    2.456728235    0.305924384
  388 SOLV  HW1     3298    5.672976571    2.474391956    0.212483916
  388 SOLV  HW2     3299    5.668197073    2.368547063    0.336723979
  389 SOLV  OW      3300    6.015448225    4.539494120    2.005271075
  389 SOLV  HW1     3301    6.092650865    4.491398921    1.963695783
  389 SOLV  HW2     3302    5.995810081    4.499746297    2.094916710
  390 SOLV  OW      3303    5.040930614    2.328656710    1.089110281
  390 SOLV  HW1     3304    4.989290603    2.311638867    1.005174931
  390 SOLV  HW2     3305    5.076472646    2.242129567    1.124483339
  391 SOLV  OW      3306    1.942078738    0.391075367    1.424031185
  391 SOLV  HW1     3307    1.926736667    0.391158693    1.522856133
  391 SOLV  HW2     3308    1.854331059    0.383196555    1.376702857
  392 SOLV  OW      3309    2.505190854    2.487012767    2.403209000
  392 SOLV  HW1     3310    2.495820786    2.427787216    2.323171201
  392 SOLV  HW2     3311    2.579482005    2.453327409    2.461066983
  393 SOLV  OW      3312    0.947519392    4.424434667    1.967271810
  393 SOLV  HW1     3313    0.976950902    4.336859731    2.005563359
  393 SOLV  HW2     3314    0.944149009    4.417739223    1.867544188
  394 SOLV  OW      3315    4.121909056    4.107736201    6.109551982
  394 SOLV  HW1     3316    4.145604503    4.057579153    6.192766281
  394 SOLV  HW2     3317    4.073532407    4.191794722    6.133956911
  395 SOLV  OW      3318    3.487253483    0.443991752    0.821543578
  395 SOLV  HW1     3319    3.421283978    0.389726815    0.769531597
  395 SOLV  HW2     3320    3.534892928    0.384983265    0.886737625
  396 SOLV  OW      3321    3.929873839    3.401741776    0.798023720
  396 SOLV  HW1     3322    3.973332414    3.321693608    0.756747196
  396 SOLV  HW2     3323    3.993710872    3.478703365    0.796676093
  397 SOLV  OW      3324    1.793322140    4.431994910    6.690993466
  397 SOLV  HW1     3325    1.849705792    4.400406847    6.614674393
  397 SOLV  HW2     3326    1.726032531    4.361691272    6.714036239
  398 SOLV  OW      3327    5.292630802    2.229615509    0.043033071
  398 SOLV  HW1     3328    5.326437448    2.323299908    0.034065742
  398 SOLV  HW2     3329    5.194655176    2.231328089    0.063029149
  399 SOLV  OW      3330    3.141588344    6.217586726    2.795544057
  399 SOLV  HW1     3331    3.205089924    6.266975541    2.854958632
  399 SOLV  HW2     3332    3.069488889    6.279734707    2.764868062
  400 SOLV  OW      3333    3.053079968    3.474239397    1.594883166
  400 SOLV  HW1     3334    3.065678909    3.546123805    1.663263654
  400 SOLV  HW2     3335    3.104240364    3.392810047    1.622341121
  401 SOLV  OW      3336    2.940037416    5.414003027    2.052054650
  401 SOLV  HW1     3337    2.840292501    5.414218625    2.059316284
  401 SOLV  HW2     3338    2.974218749    5.320988486    2.065533112
  402 SOLV  OW      3339    3.872553441    6.427175170    5.321288491
  402 SOLV  HW1     3340    3.824250084    6.340570338    5.334190351
  402 SOLV  HW2     3341    3.865640927    6.481919248    5.404699212
  403 SOLV  OW      3342    3.498396762    5.495735602    6.319783778
  403 SOLV  HW1     3343    3.465909313    5.570830242    6.262274421
  403 SOLV  HW2     3344    3.486126155    5.519805990    6.416074788
  404 SOLV  OW      3345    1.180716796    0.446480376    3.668327408
  404 SOLV  HW1     3346    1.096488010    0.420129536    3.621288018
  404 SOLV  HW2     3347    1.160994557    0.519826204    3.733387204
  405 SOLV  OW      3348    2.521013983    4.538552286    5.199212175
  405 SOLV  HW1     3349    2.449291394    4.490262227    5.148972231
  405 SOLV  HW2     3350    2.608715536    4.492923574    5.184161353
  406 SOLV  OW      3351    3.210447129    6.520661805    5.324956068
  406 SOLV  HW1     3352    3.137327705    6.588771599    5.329030309
  406 SOLV  HW2     3353    3.297704404    6.564083542    5.347375937
  407 SOLV  OW      3354    2.990472268    5.103065518    1.504724373
  407 SOLV  HW1     3355    3.080875771    5.060397933    1.507647336
  407 SOLV  HW2     3356    2.923179315    5.041363564    1.545545469
  408 SOLV  OW      3357    0.554941362    5.478293208    2.727957375
  408 SOLV  HW1     3358    0.587000550    5.479835862    2.633247609
  408 SOLV  HW2     3359    0.511695759    5.390172010    2.747050340
  409 SOLV  OW      3360    4.609504041    4.252085243    6.285163229
  409 SOLV  HW1     3361    4.670919929    4.298338649    6.221207578
  409 SOLV  HW2     3362    4.543169337    4.317759977    6.321054190
  410 SOLV  OW      3363    4.359852620    1.208612093    5.147965600
  410 SOLV  HW1     3364    4.274283799    1.239455203    5.106394346
  410 SOLV  HW2     3365    4.346349495    1.195508629    5.246186985
  411 SOLV  OW      3366    4.708102499    3.610793277    2.230553185
  411 SOLV  HW1     3367    4.689548868    3.548354154    2.154665469
  411 SOLV  HW2     3368    4.623600130    3.657434485    2.256738939
  412 SOLV  OW      3369    1.544423482    1.900443882    5.444547878
  412 SOLV  HW1     3370    1.570626520    1.986130275    5.488963421
  412 SOLV  HW2     3371    1.610403104    1.829113826    5.468217197
  413 SOLV  OW      3372    1.961763690    1.282683829    6.769272636
  413 SOLV  HW1     3373    1.894685342    1.264032014    6.697477972
  413 SOLV  HW2     3374    2.050258436    1.303491885    6.727589082
  414 SOLV  OW      3375    1.095577766    1.736786350    3.368852261
  414 SOLV  HW1     3376    1.107234498    1.824344731    3.415746878
  414 SOLV  HW2     3377    1.180934272    1.684881531    3.373496352
  415 SOLV  OW      3378    1.687694371    0.646412872    5.609202706
  415 SOLV  HW1     3379    1.606453431    0.609203306    5.564293844
  415 SOLV  HW2     3380    1.760242856    0.659192916    5.541565019
  416 SOLV  OW      3381    1.376345048    0.424639506    5.105044612
  416 SOLV  HW1     3382    1.357441780    0.346129270    5.164043246
  416 SOLV  HW2     3383    1.431271465    0.491515639    5.155170307
  417 SOLV  OW      3384    3.538993681    0.167664252    3.147024047
  417 SOLV  HW1     3385    3.516630065    0.213782672    3.232898654
  417 SOLV  HW2     3386    3.627131967    0.200832626    3.113364669
  418 SOLV  OW      3387    4.483267487    2.027863687    6.593874596
  418 SOLV  HW1     3388    4.474521691    1.997668099    6.498935531
  418 SOLV  HW2     3389    4.396908640    2.068256621    6.624076342
  419 SOLV  OW      3390    3.412130492    1.014993003    2.566974017
  419 SOLV  HW1     3391    3.432812159    0.930095453    2.518326376
  419 SOLV  HW2     3392    3.473920122    1.024560130    2.645028025
  420 SOLV  OW      3393    1.516730456    3.938708877    0.012433272
  420 SOLV  HW1     3394    1.489993580    4.024718277   -0.031033166
  420 SOLV  HW2     3395    1.604383876    3.908337922   -0.024932267
  421 SOLV  OW      3396    0.014354155    4.319401035    2.407686790
  421 SOLV  HW1     3397   -0.061132688    4.283585179    2.462632845
  421 SOLV  HW2     3398   -0.016412778    4.400232198    2.357489299
  422 SOLV  OW      3399    2.200260491    3.941838643    4.241436902
  422 SOLV  HW1     3400    2.162851348    3.924960650    4.150237798
  422 SOLV  HW2     3401    2.299386474    3.928694852    4.239741780
  423 SOLV  OW      3402    1.698818404    1.853406757    3.556451914
  423 SOLV  HW1     3403    1.788039909    1.836350817    3.598289842
  423 SOLV  HW2     3404    1.634359773    1.883733925    3.626644818
  424 SOLV  OW      3405    6.550610195    1.146806995    2.808982959
  424 SOLV  HW1     3406    6.614176349    1.176574006    2.880221153
  424 SOLV  HW2     3407    6.466554395    1.113010914    2.851337945
  425 SOLV  OW      3408    5.567761404    0.782927962    1.474541621
  425 SOLV  HW1     3409    5.585212677    0.880408812    1.460591531
  425 SOLV  HW2     3410    5.600361219    0.731555339    1.395170487
  426 SOLV  OW      3411    6.376431721    5.118654560    3.738916054
  426 SOLV  HW1     3412    6.303855186    5.065003804    3.695838267
  426 SOLV  HW2     3413    6.349721588    5.214999970    3.741271414
  427 SOLV  OW      3414    3.948356023    0.011198035    1.519400669
  427 SOLV  HW1     3415    3.894963720    0.032880174    1.601138704
  427 SOLV  HW2     3416    4.001795842   -0.071777942    1.535561843
  428 SOLV  OW      3417    5.101661717    5.526812786    4.270630053
  428 SOLV  HW1     3418    5.167589421    5.497826335    4.201238344
  428 SOLV  HW2     3419    5.110399211    5.625276216    4.285811127
  429 SOLV  OW      3420    6.087843093    4.601877714    6.609163327
  429 SOLV  HW1     3421    6.172453826    4.574207305    6.563590633
  429 SOLV  HW2     3422    6.009405749    4.571954936    6.554815718
  430 SOLV  OW      3423    1.772791149    6.387992478    5.088195231
  430 SOLV  HW1     3424    1.785278493    6.303030597    5.036938457
  430 SOLV  HW2     3425    1.795990778    6.372660812    5.184259969
  431 SOLV  OW      3426    4.423775874    5.612165260    3.348836144
  431 SOLV  HW1     3427    4.354435835    5.592205566    3.418083753
  431 SOLV  HW2     3428    4.385608753    5.595951285    3.257830932
  432 SOLV  OW      3429    5.840976923    2.025291911    3.010330673
  432 SOLV  HW1     3430    5.863204101    1.958481409    3.081353315
  432 SOLV  HW2     3431    5.833101690    2.116155825    3.051363792
  433 SOLV  OW      3432    3.726734597    2.389124778    3.414724313
  433 SOLV  HW1     3433    3.748471034    2.337944847    3.497849033
  433 SOLV  HW2     3434    3.810285340    2.429960092    3.377936840
  434 SOLV  OW      3435    3.935845959    2.311001310    4.015301636
  434 SOLV  HW1     3436    3.836849083    2.324533836    4.019549889
  434 SOLV  HW2     3437    3.957690745    2.247996475    3.940771258
  435 SOLV  OW      3438    5.318330412    2.192129027    6.574907105
  435 SOLV  HW1     3439    5.359919468    2.258317382    6.512528620
  435 SOLV  HW2     3440    5.277869335    2.240415000    6.652578712
  436 SOLV  OW      3441    4.464944041    0.071797534    0.484043306
  436 SOLV  HW1     3442    4.452743272    0.035943193    0.576594246
  436 SOLV  HW2     3443    4.376800943    0.102925033    0.448491393
  437 SOLV  OW      3444    1.221578451    5.012663218    2.489492264
  437 SOLV  HW1     3445    1.288755016    5.071784909    2.444839127
  437 SOLV  HW2     3446    1.169168611    4.963389569    2.420013943
  438 SOLV  OW      3447    1.410732088    1.447451872    6.006319445
  438 SOLV  HW1     3448    1.347552295    1.399751572    6.067418574
  438 SOLV  HW2     3449    1.483159195    1.490420412    6.060246135
  439 SOLV  OW      3450    4.602868938    4.050529248    0.657207761
  439 SOLV  HW1     3451    4.512529710    4.086725504    0.680235913
  439 SOLV  HW2     3452    4.628436072    3.980130450    0.723478921
  440 SOLV  OW      3453    3.672696717    6.618974690    6.743613184
  440 SOLV  HW1     3454    3.729605493    6.696012674    6.772391070
  440 SOLV  HW2     3455    3.677346461    6.609438988    6.644169628
  441 SOLV  OW      3456    1.921907257    3.864625155    1.921210966
  441 SOLV  HW1     3457    2.015360767    3.874029153    1.955561661
  441 SOLV  HW2     3458    1.924238654    3.846071240    1.822965041
  442 SOLV  OW      3459    1.893873529    6.845017634    1.400700631
  442 SOLV  HW1     3460    1.837569078    6.766913369    1.373659003
  442 SOLV  HW2     3461    1.853101331    6.889443090    1.480485799
  443 SOLV  OW      3462    2.114211962    4.272213773    2.895876701
  443 SOLV  HW1     3463    2.170182973    4.354920743    2.901204923
  443 SOLV  HW2     3464    2.064377923    4.260122750    2.981736778
  444 SOLV  OW      3465    6.102866470    3.170520039    0.890396944
  444 SOLV  HW1     3466    6.120106682    3.108372699    0.966830134
  444 SOLV  HW2     3467    6.092096044    3.117613622    0.806216445
  445 SOLV  OW      3468    6.626548309    3.213436271    2.868599739
  445 SOLV  HW1     3469    6.640993265    3.183688177    2.774216479
  445 SOLV  HW2     3470    6.560725747    3.152620596    2.912992122
  446 SOLV  OW      3471    3.367727362    3.560855838    6.419408127
  446 SOLV  HW1     3472    3.366323026    3.494935073    6.494604024
  446 SOLV  HW2     3473    3.421273534    3.523715452    6.343544833
  447 SOLV  OW      3474    2.132863769    6.836313895    5.553400458
  447 SOLV  HW1     3475    2.053305420    6.777214415    5.540009070
  447 SOLV  HW2     3476    2.171659511    6.819911486    5.644105261
  448 SOLV  OW      3477    0.532997271    4.782488729    0.750498111
  448 SOLV  HW1     3478    0.466786463    4.737033109    0.810091995
  448 SOLV  HW2     3479    0.511970942    4.761284134    0.655053296
  449 SOLV  OW      3480    0.496066083    1.640743677    1.197602878
  449 SOLV  HW1     3481    0.540756684    1.690780479    1.123434722
  449 SOLV  HW2     3482    0.487274400    1.700341481    1.277431412
  450 SOLV  OW      3483    2.356735302    1.865262018    3.587715166
  450 SOLV  HW1     3484    2.454307824    1.859263077    3.566605153
  450 SOLV  HW2     3485    2.316916781    1.773521185    3.587552166
  451 SOLV  OW      3486    2.480715962    6.604453508    4.964650246
  451 SOLV  HW1     3487    2.476580619    6.564203429    4.873201138
  451 SOLV  HW2     3488    2.538341015    6.547689722    5.023449013
  452 SOLV  OW      3489    3.722432467    0.648981263    0.777346149
  452 SOLV  HW1     3490    3.813358983    0.623220855    0.810062227
  452 SOLV  HW2     3491    3.669741656    0.566458280    0.756969653
  453 SOLV  OW      3492    5.040088309    1.007172877    4.248808917
  453 SOLV  HW1     3493    5.037899836    0.913385955    4.214155082
  453 SOLV  HW2     3494    5.131059859    1.027106622    4.285257599
  454 SOLV  OW      3495    0.477804723    2.266233244    5.474637522
  454 SOLV  HW1     3496    0.527594890    2.194176906    5.426362726
  454 SOLV  HW2     3497    0.512656116    2.273966096    5.568056995
  455 SOLV  OW      3498    1.420461268    0.569856071    0.643068451
  455 SOLV  HW1     3499    1.420073199    0.487453973    0.586397390
  455 SOLV  HW2     3500    1.506199525    0.619433623    0.629180281
  456 SOLV  OW      3501    1.849809547    1.650457637    0.487257890
  456 SOLV  HW1     3502    1.879232864    1.643993884    0.582623094
  456 SOLV  HW2     3503    1.751408035    1.633533206    0.481538301
  457 SOLV  OW      3504    3.039157899    5.925503541    0.231871669
  457 SOLV  HW1     3505    3.095712018    5.926773772    0.314334552
  457 SOLV  HW2     3506    3.036450485    6.017139306    0.191926387
  458 SOLV  OW      3507    2.148875443    2.764144110    0.530193504
  458 SOLV  HW1     3508    2.204860565    2.689786270    0.566775256
  458 SOLV  HW2     3509    2.192193329    2.801122648    0.447987631
  459 SOLV  OW      3510    0.298014170    1.898955260    6.713947225
  459 SOLV  HW1     3511    0.304696510    1.866072914    6.808157703
  459 SOLV  HW2     3512    0.389680516    1.917660150    6.678607623
  460 SOLV  OW      3513    2.348153658    2.148784585    0.122018061
  460 SOLV  HW1     3514    2.284783931    2.160472794    0.045537988
  460 SOLV  HW2     3515    2.379002933    2.238474448    0.153728880
  461 SOLV  OW      3516    1.666391652    1.881198497    4.069236113
  461 SOLV  HW1     3517    1.579800306    1.871930744    4.118410133
  461 SOLV  HW2     3518    1.677495235    1.804099258    4.006511347
  462 SOLV  OW      3519    0.635974487    3.183555227    3.997441428
  462 SOLV  HW1     3520    0.548017596    3.161178989    4.039429027
  462 SOLV  HW2     3521    0.625744594    3.186009508    3.897985978
  463 SOLV  OW      3522    4.515244243    3.035528903    6.572437909
  463 SOLV  HW1     3523    4.598991895    3.056123939    6.521801755
  463 SOLV  HW2     3524    4.530733862    3.050786970    6.670055273
  464 SOLV  OW      3525    2.768759360    3.649664636    5.825826009
  464 SOLV  HW1     3526    2.739980864    3.744898210    5.815630379
  464 SOLV  HW2     3527    2.814882305    3.638035145    5.913797620
  465 SOLV  OW      3528    1.695837074    3.131275483    2.857945934
  465 SOLV  HW1     3529    1.690791083    3.149638767    2.759767486
  465 SOLV  HW2     3530    1.775831039    3.074403394    2.877132696
  466 SOLV  OW      3531    6.516376900    2.135229069    6.322769887
  466 SOLV  HW1     3532    6.529028805    2.096286182    6.231526307
  466 SOLV  HW2     3533    6.418855779    2.137398643    6.344833050
  467 SOLV  OW      3534    4.580190048    6.786909649    4.565729464
  467 SOLV  HW1     3535    4.585119650    6.828973146    4.475139879
  467 SOLV  HW2     3536    4.487105686    6.754344613    4.582309240
  468 SOLV  OW      3537    2.371291204    4.242312475    0.301632207
  468 SOLV  HW1     3538    2.421990686    4.242858853    0.387835313
  468 SOLV  HW2     3539    2.367871715    4.335071330    0.264406208
  469 SOLV  OW      3540    4.884335489    6.098529555    6.813105299
  469 SOLV  HW1     3541    4.900307175    6.000731598    6.799616885
  469 SOLV  HW2     3542    4.873404989    6.143070823    6.724234094
  470 SOLV  OW      3543    5.551934587    0.532973066    3.564970665
  470 SOLV  HW1     3544    5.561960619    0.600055508    3.638464515
  470 SOLV  HW2     3545    5.640074463    0.519885201    3.519562466
  471 SOLV  OW      3546    4.340381816    2.792078101    4.018427919
  471 SOLV  HW1     3547    4.309387272    2.872009122    4.069910724
  471 SOLV  HW2     3548    4.416990190    2.817997406    3.959611120
  472 SOLV  OW      3549    1.353181084    5.753409972    1.231564299
  472 SOLV  HW1     3550    1.409588503    5.821622607    1.185010795
  472 SOLV  HW2     3551    1.256602008    5.772208040    1.213647853
  473 SOLV  OW      3552    4.841204019    1.170338089    5.004334503
  473 SOLV  HW1     3553    4.795084818    1.229690834    4.938364693
  473 SOLV  HW2     3554    4.938156843    1.163388800    4.980805049
  474 SOLV  OW      3555    4.910998164    1.421002528    3.762261092
  474 SOLV  HW1     3556    5.010402268    1.417966119    3.751706274
  474 SOLV  HW2     3557    4.870471796    1.340199137    3.719480388
  475 SOLV  OW      3558    0.832048837    0.713850315    3.361392935
  475 SOLV  HW1     3559    0.829551986    0.736873242    3.264102788
  475 SOLV  HW2     3560    0.777148717    0.631853221    3.377643267
  476 SOLV  OW      3561    2.472932950    1.932350323    3.143845661
  476 SOLV  HW1     3562    2.513070360    1.886638443    3.223224735
  476 SOLV  HW2     3563    2.373579237    1.936483769    3.154490333
  477 SOLV  OW      3564    5.730484174    5.963288998    3.736085995
  477 SOLV  HW1     3565    5.717333844    6.060830973    3.718346814
  477 SOLV  HW2     3566    5.641434535    5.919165505    3.747276695
  478 SOLV  OW      3567    6.634622679    2.556085420    1.509785005
  478 SOLV  HW1     3568    6.657094111    2.646795561    1.474193233
  478 SOLV  HW2     3569    6.644744457    2.488284510    1.436965746
  479 SOLV  OW      3570    0.411049546    3.117272152    6.557494811
  479 SOLV  HW1     3571    0.327443850    3.165700952    6.583305742
  479 SOLV  HW2     3572    0.396874609    3.018763532    6.567321004
  480 SOLV  OW      3573    5.372675282    1.427053723    6.109753021
  480 SOLV  HW1     3574    5.278533148    1.460610522    6.106126941
  480 SOLV  HW2     3575    5.435689063    1.502624522    6.091858446
  481 SOLV  OW      3576    2.462395395    6.065246943    0.451095587
  481 SOLV  HW1     3577    2.421443599    5.991181551    0.397815186
  481 SOLV  HW2     3578    2.561047437    6.050503274    0.458300304
  482 SOLV  OW      3579    3.036168669    2.761739406    4.266539177
  482 SOLV  HW1     3580    3.100860401    2.685586900    4.262353976
  482 SOLV  HW2     3581    3.076200927    2.836590234    4.319421052
  483 SOLV  OW      3582    6.786178176    2.579372583    3.311671129
  483 SOLV  HW1     3583    6.827708580    2.660724028    3.270961487
  483 SOLV  HW2     3584    6.851894107    2.535582978    3.373022217
  484 SOLV  OW      3585    4.421908329    4.176089901    1.617985778
  484 SOLV  HW1     3586    4.331150682    4.199884348    1.583388917
  484 SOLV  HW2     3587    4.491697316    4.220044628    1.561421327
  485 SOLV  OW      3588    2.060505485    3.865670502    6.112205183
  485 SOLV  HW1     3589    2.008507614    3.806132910    6.050938974
  485 SOLV  HW2     3590    2.061182042    3.958728035    6.075573914
  486 SOLV  OW      3591    0.626678831    4.076604632    6.758554239
  486 SOLV  HW1     3592    0.653439244    3.982422782    6.778935466
  486 SOLV  HW2     3593    0.692333587    4.116822342    6.694728957
  487 SOLV  OW      3594    6.345128151    6.236949020    3.250339581
  487 SOLV  HW1     3595    6.416218045    6.228522591    3.320174440
  487 SOLV  HW2     3596    6.255304855    6.238669511    3.294275927
  488 SOLV  OW      3597    2.942858156    4.793570306    0.915578261
  488 SOLV  HW1     3598    3.025827464    4.811446257    0.862681447
  488 SOLV  HW2     3599    2.948215111    4.702309287    0.956127645
  489 SOLV  OW      3600    0.922905054    4.854893014    0.463858814
  489 SOLV  HW1     3601    0.970112376    4.910045102    0.532645108
  489 SOLV  HW2     3602    0.926294341    4.758521458    0.490368481
  490 SOLV  OW      3603    5.623436818    4.977518180    5.453272554
  490 SOLV  HW1     3604    5.680320313    5.051773498    5.488635347
  490 SOLV  HW2     3605    5.547295304    5.015879431    5.401014030
  491 SOLV  OW      3606    1.231880840    4.178223881    0.594501269
  491 SOLV  HW1     3607    1.230648795    4.184334247    0.494688339
  491 SOLV  HW2     3608    1.171989029    4.248495536    0.632924038
  492 SOLV  OW      3609    4.258993495    0.040201075    6.799908546
  492 SOLV  HW1     3610    4.166868104    0.054135655    6.836246121
  492 SOLV  HW2     3611    4.322112180    0.104242445    6.843684818
  493 SOLV  OW      3612    5.162958564    1.773788955    2.157410014
  493 SOLV  HW1     3613    5.187702775    1.818508767    2.243374708
  493 SOLV  HW2     3614    5.108598117    1.836547253    2.101657333
  494 SOLV  OW      3615    4.299836097    2.516311777    6.027469548
  494 SOLV  HW1     3616    4.378601267    2.462365802    5.997680147
  494 SOLV  HW2     3617    4.216269108    2.477568396    5.988520517
  495 SOLV  OW      3618    2.311243287    2.772212339    4.917396979
  495 SOLV  HW1     3619    2.262896967    2.852120575    4.953162800
  495 SOLV  HW2     3620    2.405734657    2.773031686    4.950147882
  496 SOLV  OW      3621    5.384196040    5.938626567    0.392478045
  496 SOLV  HW1     3622    5.307334123    5.997661175    0.417159237
  496 SOLV  HW2     3623    5.466636493    5.994153954    0.381421270
  497 SOLV  OW      3624    4.715017383    0.373727760    3.819768600
  497 SOLV  HW1     3625    4.644022907    0.350384177    3.753311961
  497 SOLV  HW2     3626    4.731616267    0.295393809    3.879685259
  498 SOLV  OW      3627    0.105649065    6.634507088    3.054527956
  498 SOLV  HW1     3628    0.029367836    6.579555594    3.088610444
  498 SOLV  HW2     3629    0.073673763    6.693534934    2.980410734
  499 SOLV  OW      3630    3.704614411    2.582137142    3.794597360
  499 SOLV  HW1     3631    3.792563213    2.543434795    3.822326421
  499 SOLV  HW2     3632    3.720057473    2.657693577    3.730922941
  500 SOLV  OW      3633    0.392578606    5.665280652    1.012019958
  500 SOLV  HW1     3634    0.293972897    5.663969487    0.995377531
  500 SOLV  HW2     3635    0.440019176    5.623734064    0.934399314
  501 SOLV  OW      3636    0.606917423    3.238603316    6.054004915
  501 SOLV  HW1     3637    0.587403391    3.335502009    6.038780487
  501 SOLV  HW2     3638    0.558082962    3.207181016    6.135428214
  502 SOLV  OW      3639    3.984979391    0.808017523    5.551327518
  502 SOLV  HW1     3640    3.983234069    0.861110309    5.466592592
  502 SOLV  HW2     3641    3.899872274    0.822873877    5.601705635
  503 SOLV  OW      3642    1.348582348    4.546624193    3.875352128
  503 SOLV  HW1     3643    1.397917656    4.556385911    3.961795641
  503 SOLV  HW2     3644    1.320869502    4.636901441    3.842432417
  504 SOLV  OW      3645    0.004034938    4.207726450    3.532923193
  504 SOLV  HW1     3646    0.084523964    4.256519758    3.499122249
  504 SOLV  HW2     3647   -0.047426645    4.170742098    3.455556462
  505 SOLV  OW      3648    0.879254017    1.856747890    5.503498853
  505 SOLV  HW1     3649    0.895715930    1.813281657    5.592050115
  505 SOLV  HW2     3650    0.821560099    1.937441557    5.516208307
  506 SOLV  OW      3651    5.906712977    4.157781796    3.918373823
  506 SOLV  HW1     3652    5.938880452    4.250016128    3.896936623
  506 SOLV  HW2     3653    5.806751325    4.157206489    3.921329504
  507 SOLV  OW      3654    6.680384658    6.217337486    1.365168714
  507 SOLV  HW1     3655    6.609121801    6.266491535    1.415241572
  507 SOLV  HW2     3656    6.699895990    6.265112561    1.279503247
  508 SOLV  OW      3657    6.072442185    2.466389805    4.154177626
  508 SOLV  HW1     3658    6.103398235    2.427982822    4.067180421
  508 SOLV  HW2     3659    6.119559310    2.552983737    4.171008831
  509 SOLV  OW      3660    4.436281135    0.254196593    5.355786207
  509 SOLV  HW1     3661    4.534696089    0.241427094    5.368158221
  509 SOLV  HW2     3662    4.396031345    0.287521930    5.441056113
  510 SOLV  OW      3663    6.822701287    2.709172893    6.285748757
  510 SOLV  HW1     3664    6.807790535    2.611838957    6.268278224
  510 SOLV  HW2     3665    6.736504454    2.758624755    6.274520976
  511 SOLV  OW      3666    4.629248695    3.482519734    5.312498708
  511 SOLV  HW1     3667    4.559480311    3.489467534    5.383802385
  511 SOLV  HW2     3668    4.688857916    3.404559820    5.331709692
  512 SOLV  OW      3669    3.543221993    3.008295147    2.430940210
  512 SOLV  HW1     3670    3.514459532    2.932164229    2.489065061
  512 SOLV  HW2     3671    3.479920091    3.084842660    2.442556229
  513 SOLV  OW      3672    5.562347962    4.881785267    5.003844403
  513 SOLV  HW1     3673    5.621908643    4.902901194    4.926329645
  513 SOLV  HW2     3674    5.479216886    4.937075409    4.998009024
  514 SOLV  OW      3675    0.638233547    3.578457128    0.498105169
  514 SOLV  HW1     3676    0.669119864    3.591485562    0.592326952
  514 SOLV  HW2     3677    0.716116667    3.587274265    0.435992972
  515 SOLV  OW      3678    4.180415235    5.572240314    3.950383769
  515 SOLV  HW1     3679    4.094380873    5.576305671    4.001210328
  515 SOLV  HW2     3680    4.257145442    5.576008957    4.014414671
  516 SOLV  OW      3681    4.609128948    2.652326061    5.845857592
  516 SOLV  HW1     3682    4.538711736    2.688664735    5.784843554
  516 SOLV  HW2     3683    4.626026341    2.717522172    5.919788565
  517 SOLV  OW      3684    5.004906650    5.294848681    2.695785880
  517 SOLV  HW1     3685    4.945959841    5.273968384    2.773832513
  517 SOLV  HW2     3686    5.053992981    5.380260949    2.713025613
  518 SOLV  OW      3687    5.522084362    2.489201470    1.189752285
  518 SOLV  HW1     3688    5.536087732    2.558533638    1.119050342
  518 SOLV  HW2     3689    5.445786085    2.430016341    1.163723205
  519 SOLV  OW      3690    3.148060932    5.070381218    6.137998145
  519 SOLV  HW1     3691    3.210048131    5.014644900    6.193250883
  519 SOLV  HW2     3692    3.104479107    5.012963797    6.068675192
  520 SOLV  OW      3693    5.950000315    3.450360079    1.107200433
  520 SOLV  HW1     3694    5.927863529    3.528799932    1.165156119
  520 SOLV  HW2     3695    5.931637649    3.365736382    1.157232592
  521 SOLV  OW      3696    6.837901923    5.080138223    1.184215911
  521 SOLV  HW1     3697    6.774753667    5.083094897    1.106721922
  521 SOLV  HW2     3698    6.804354070    5.140160798    1.256835369
  522 SOLV  OW      3699    6.754663882    4.437450705    5.772330291
  522 SOLV  HW1     3700    6.712077273    4.348839198    5.753999913
  522 SOLV  HW2     3701    6.776784443    4.482331815    5.685739742
  523 SOLV  OW      3702    2.016332066    4.569746603    3.605066351
  523 SOLV  HW1     3703    2.101506259    4.546847955    3.652212524
  523 SOLV  HW2     3704    1.973847565    4.648644321    3.649472906
  524 SOLV  OW      3705    1.013671036    5.209828248    0.478895375
  524 SOLV  HW1     3706    1.060390718    5.138248120    0.530813681
  524 SOLV  HW2     3707    0.998266718    5.289103384    0.537887987
  525 SOLV  OW      3708    3.720468110    0.352000308    6.259390435
  525 SOLV  HW1     3709    3.640777032    0.295542518    6.237897233
  525 SOLV  HW2     3710    3.803841877    0.303008658    6.233920802
  526 SOLV  OW      3711    3.926235520    2.284119881    4.526090531
  526 SOLV  HW1     3712    3.839027647    2.332790894    4.531352740
  526 SOLV  HW2     3713    3.996027311    2.344829222    4.488075357
  527 SOLV  OW      3714    4.535225053    6.134087906    4.971453388
  527 SOLV  HW1     3715    4.627332845    6.149177153    4.935533585
  527 SOLV  HW2     3716    4.468629923    6.143659242    4.897458880
  528 SOLV  OW      3717    6.298799042    3.081694409    2.629008297
  528 SOLV  HW1     3718    6.225214825    3.014224929    2.634936013
  528 SOLV  HW2     3719    6.387028464    3.035755403    2.639355608
  529 SOLV  OW      3720    6.774035428    3.215489039    1.218447077
  529 SOLV  HW1     3721    6.698199528    3.268824473    1.180948055
  529 SOLV  HW2     3722    6.782274111    3.233643694    1.316449071
  530 SOLV  OW      3723    4.603114793    0.080249440    1.858140565
  530 SOLV  HW1     3724    4.574552555    0.153743143    1.919646527
  530 SOLV  HW2     3725    4.581033286    0.105245380    1.763866077
  531 SOLV  OW      3726    3.948937608    3.147208183    1.607821167
  531 SOLV  HW1     3727    4.044047454    3.131613519    1.581123440
  531 SOLV  HW2     3728    3.939218301    3.240026866    1.643766420
  532 SOLV  OW      3729    2.206317678    4.246029318    2.640587835
  532 SOLV  HW1     3730    2.256083734    4.328028064    2.612309674
  532 SOLV  HW2     3731    2.164971029    4.261450952    2.730324655
  533 SOLV  OW      3732    4.155523275    2.063975257    2.236202196
  533 SOLV  HW1     3733    4.132986913    1.979614819    2.187444716
  533 SOLV  HW2     3734    4.221632122    2.116680681    2.182783798
  534 SOLV  OW      3735    1.379733552    0.628329888    3.295937286
  534 SOLV  HW1     3736    1.465463540    0.638415036    3.245451960
  534 SOLV  HW2     3737    1.328319082    0.550860007    3.259126434
  535 SOLV  OW      3738    6.473648198    4.937491269    3.937895713
  535 SOLV  HW1     3739    6.424254377    4.972153047    3.858143493
  535 SOLV  HW2     3740    6.477238314    4.837621851    3.934043478
  536 SOLV  OW      3741    3.867725817    3.116222552    4.464362625
  536 SOLV  HW1     3742    3.791054879    3.057088799    4.489360210
  536 SOLV  HW2     3743    3.887453171    3.105762372    4.366887062
  537 SOLV  OW      3744    2.081602649    0.878109787    2.992396788
  537 SOLV  HW1     3745    2.069172593    0.912834370    2.899436495
  537 SOLV  HW2     3746    2.179159062    0.875654645    3.014272869
  538 SOLV  OW      3747    5.654475943    0.978546164    3.487420242
  538 SOLV  HW1     3748    5.733164888    0.958268591    3.545716052
  538 SOLV  HW2     3749    5.612516717    0.892967010    3.457135750
  539 SOLV  OW      3750    1.326602371    0.691652989    2.242682312
  539 SOLV  HW1     3751    1.388909435    0.623609964    2.204087196
  539 SOLV  HW2     3752    1.362352320    0.723566196    2.330460527
  540 SOLV  OW      3753    5.148603299    1.005052251    6.164772335
  540 SOLV  HW1     3754    5.171640106    0.910982696    6.189711119
  540 SOLV  HW2     3755    5.189089227    1.026837724    6.075957488
  541 SOLV  OW      3756    4.896195794    4.492158820    4.601731582
  541 SOLV  HW1     3757    4.943699566    4.407752427    4.576815093
  541 SOLV  HW2     3758    4.810643540    4.498649031    4.550345314
  542 SOLV  OW      3759    2.240131439    5.978790765    6.406112294
  542 SOLV  HW1     3760    2.165264683    5.919526843    6.376371401
  542 SOLV  HW2     3761    2.230902681    5.997590006    6.503903921
  543 SOLV  OW      3762    3.868761329    1.953124261    0.093283560
  543 SOLV  HW1     3763    3.877671834    1.967270164    0.191883776
  543 SOLV  HW2     3764    3.818885180    1.868144331    0.076190448
  544 SOLV  OW      3765    4.267118867    6.576185514    4.393961035
  544 SOLV  HW1     3766    4.280241935    6.580757107    4.492999007
  544 SOLV  HW2     3767    4.356167499    6.577469329    4.348460960
  545 SOLV  OW      3768    2.946311951    3.530218328    5.478289622
  545 SOLV  HW1     3769    2.885409925    3.609174629    5.485935647
  545 SOLV  HW2     3770    2.896614037    3.453641646    5.437451557
  546 SOLV  OW      3771    5.220328917    1.405454098    1.547222628
  546 SOLV  HW1     3772    5.247534399    1.321771983    1.499697523
  546 SOLV  HW2     3773    5.231738732    1.392999333    1.645793072
  547 SOLV  OW      3774    5.289056058    0.971572367    1.978694395
  547 SOLV  HW1     3775    5.312525335    0.988963866    1.883048305
  547 SOLV  HW2     3776    5.335085603    1.038529210    2.036999786
  548 SOLV  OW      3777    1.972567776    2.023574778    4.306338743
  548 SOLV  HW1     3778    1.999532465    2.100427392    4.248315559
  548 SOLV  HW2     3779    1.899077287    2.052376586    4.367736406
  549 SOLV  OW      3780    0.834500004    3.803688671    4.122204300
  549 SOLV  HW1     3781    0.760713167    3.762349969    4.175558621
  549 SOLV  HW2     3782    0.905631168    3.735456182    4.105274945
  550 SOLV  OW      3783    2.259974409    3.211076140    3.138320295
  550 SOLV  HW1     3784    2.242717904    3.308042735    3.120954522
  550 SOLV  HW2     3785    2.357836773    3.192525668    3.129333148
  551 SOLV  OW      3786    5.406395565    1.306839778    0.477894143
  551 SOLV  HW1     3787    5.490099791    1.352124876    0.447162518
  551 SOLV  HW2     3788    5.428922511    1.216646460    0.514761979
  552 SOLV  OW      3789    4.535575551    4.996288232    2.129203438
  552 SOLV  HW1     3790    4.508960479    5.090245524    2.150778575
  552 SOLV  HW2     3791    4.624691581    4.976674498    2.170135286
  553 SOLV  OW      3792    4.359766502    4.929549395    0.036368844
  553 SOLV  HW1     3793    4.353266305    4.921197405    0.135807573
  553 SOLV  HW2     3794    4.437144268    4.875450419    0.003384248
  554 SOLV  OW      3795    0.851752037    3.460981148    5.911298579
  554 SOLV  HW1     3796    0.770055113    3.427347950    5.864436822
  554 SOLV  HW2     3797    0.905976055    3.383387596    5.943555293
  555 SOLV  OW      3798    2.438969596    0.757717444    3.916258548
  555 SOLV  HW1     3799    2.467960030    0.792954828    4.005249955
  555 SOLV  HW2     3800    2.440955986    0.657740647    3.917759072
  556 SOLV  OW      3801    6.550049917    3.246302037    4.360772860
  556 SOLV  HW1     3802    6.582842187    3.225495310    4.268611429
  556 SOLV  HW2     3803    6.491343548    3.171948019    4.392818653
  557 SOLV  OW      3804    5.599366621    1.405365907    0.739759586
  557 SOLV  HW1     3805    5.657582867    1.486679441    0.739056518
  557 SOLV  HW2     3806    5.503960967    1.432800276    0.751866486
  558 SOLV  OW      3807    5.133878895    1.034240322    4.636721714
  558 SOLV  HW1     3808    5.154974654    1.113180803    4.579060422
  558 SOLV  HW2     3809    5.217599463    0.982389567    4.654150590
  559 SOLV  OW      3810    6.364272614    2.568829069    1.664699755
  559 SOLV  HW1     3811    6.443396408    2.563792517    1.603739757
  559 SOLV  HW2     3812    6.343977470    2.477692405    1.700535386
  560 SOLV  OW      3813    2.624259830    5.044894522    3.099931469
  560 SOLV  HW1     3814    2.633558855    5.144059161    3.090986559
  560 SOLV  HW2     3815    2.699900167    5.009155080    3.154715598
  561 SOLV  OW      3816    0.629798958    4.906306731    4.712316650
  561 SOLV  HW1     3817    0.560131214    4.838697186    4.736305544
  561 SOLV  HW2     3818    0.720645583    4.866937159    4.726352197
  562 SOLV  OW      3819    2.349376155    0.504308358    1.458348912
  562 SOLV  HW1     3820    2.308770569    0.559972709    1.385860126
  562 SOLV  HW2     3821    2.439963791    0.540095307    1.481044028
  563 SOLV  OW      3822    3.803571166    5.154166730    2.275061578
  563 SOLV  HW1     3823    3.745210859    5.150102546    2.356164143
  563 SOLV  HW2     3824    3.746806762    5.149006999    2.192883795
  564 SOLV  OW      3825    1.058932871    1.248546185    5.934014680
  564 SOLV  HW1     3826    1.028570840    1.239428564    6.028865264
  564 SOLV  HW2     3827    1.102149460    1.163314304    5.904528809
  565 SOLV  OW      3828    3.482243922    1.244720272    1.484590111
  565 SOLV  HW1     3829    3.532057421    1.181883958    1.424837942
  565 SOLV  HW2     3830    3.534062781    1.258546387    1.568992205
  566 SOLV  OW      3831    3.474922551    5.133899083    3.353423262
  566 SOLV  HW1     3832    3.413425821    5.200002383    3.396434916
  566 SOLV  HW2     3833    3.498047367    5.062206997    3.419202732
  567 SOLV  OW      3834    2.717335437    2.224055314    1.027870457
  567 SOLV  HW1     3835    2.736308943    2.264500787    1.117347030
  567 SOLV  HW2     3836    2.803581611    2.204996124    0.980963999
  568 SOLV  OW      3837    0.430391905    1.684679284    3.882416208
  568 SOLV  HW1     3838    0.337028634    1.708452742    3.909243908
  568 SOLV  HW2     3839    0.490056517    1.688371372    3.962591385
  569 SOLV  OW      3840    1.686969509    3.800289256    6.557643313
  569 SOLV  HW1     3841    1.665346532    3.706456594    6.584659856
  569 SOLV  HW2     3842    1.603540856    3.846236028    6.527140154
  570 SOLV  OW      3843    1.446139358    5.508784944    1.911858055
  570 SOLV  HW1     3844    1.355445549    5.505917196    1.953904741
  570 SOLV  HW2     3845    1.453485923    5.436150356    1.843508088
  571 SOLV  OW      3846    3.124682253    5.394517012    3.728448946
  571 SOLV  HW1     3847    3.150900718    5.435877199    3.815647932
  571 SOLV  HW2     3848    3.184773322    5.316990414    3.708945884
  572 SOLV  OW      3849    3.286971328    1.804215512    0.824870945
  572 SOLV  HW1     3850    3.262401973    1.893119042    0.863505348
  572 SOLV  HW2     3851    3.213120821    1.738963372    0.841851233
  573 SOLV  OW      3852    6.607438737    0.273120122    2.696361848
  573 SOLV  HW1     3853    6.642561956    0.291673265    2.788143192
  573 SOLV  HW2     3854    6.582041305    0.176650149    2.689281261
  574 SOLV  OW      3855    2.109876235    1.653264367    4.424059356
  574 SOLV  HW1     3856    2.116286094    1.649463414    4.324329750
  574 SOLV  HW2     3857    2.021330191    1.691627612    4.450315084
  575 SOLV  OW      3858    6.725324311    4.918761804    3.786895431
  575 SOLV  HW1     3859    6.645103809    4.931220616    3.845298666
  575 SOLV  HW2     3860    6.770267749    4.832458765    3.809988149
  576 SOLV  OW      3861    4.200071539    1.992313776    3.769780451
  576 SOLV  HW1     3862    4.132874453    1.918722521    3.761381661
  576 SOLV  HW2     3863    4.291607289    1.953001384    3.778574509
  577 SOLV  OW      3864    4.489933743    4.967097276    1.861789976
  577 SOLV  HW1     3865    4.394454077    4.937561015    1.858171996
  577 SOLV  HW2     3866    4.525837469    4.952535671    1.953989071
  578 SOLV  OW      3867    5.126243534    5.592291587    2.483975714
  578 SOLV  HW1     3868    5.179189289    5.677007117    2.479306500
  578 SOLV  HW2     3869    5.187905201    5.513977502    2.475824350
  579 SOLV  OW      3870    1.169242938    4.377419988    4.476962567
  579 SOLV  HW1     3871    1.264548618    4.377869587    4.446684954
  579 SOLV  HW2     3872    1.120760773    4.301673521    4.433235899
  580 SOLV  OW      3873    6.221316194    5.054286525    5.552867678
  580 SOLV  HW1     3874    6.262359180    5.042729618    5.462403672
  580 SOLV  HW2     3875    6.273931379    5.002332431    5.620203860
  581 SOLV  OW      3876    5.585961351    5.004345174    1.590145504
  581 SOLV  HW1     3877    5.631910466    4.923299880    1.626505778
  581 SOLV  HW2     3878    5.597676691    5.080630049    1.653745716
  582 SOLV  OW      3879    0.475774263    2.678664329    2.254770467
  582 SOLV  HW1     3880    0.404761017    2.608587372    2.261700862
  582 SOLV  HW2     3881    0.555858096    2.640489013    2.208609377
  583 SOLV  OW      3882    2.501125631    5.775172648    0.824169427
  583 SOLV  HW1     3883    2.599173099    5.758912027    0.835313157
  583 SOLV  HW2     3884    2.451493027    5.689227387    0.836494261
  584 SOLV  OW      3885    5.145694736    6.100582120    1.532384307
  584 SOLV  HW1     3886    5.191932414    6.106533004    1.620862789
  584 SOLV  HW2     3887    5.049127282    6.124040796    1.543616951
  585 SOLV  OW      3888    6.665872407    1.769810120    0.219485361
  585 SOLV  HW1     3889    6.652082300    1.846260784    0.156501316
  585 SOLV  HW2     3890    6.583075756    1.756111651    0.273880950
  586 SOLV  OW      3891    1.221076025    3.821802602    4.609679704
  586 SOLV  HW1     3892    1.202580155    3.919837453    4.616665491
  586 SOLV  HW2     3893    1.290819129    3.796205504    4.676630252
  587 SOLV  OW      3894    4.804684354    0.480993762    1.441526401
  587 SOLV  HW1     3895    4.754865997    0.540758970    1.378706657
  587 SOLV  HW2     3896    4.878693901    0.435180578    1.392274479
  588 SOLV  OW      3897    2.215114598    1.360310263    1.569547577
  588 SOLV  HW1     3898    2.309041259    1.327688627    1.558816423
  588 SOLV  HW2     3899    2.188092074    1.411473473    1.487977578
  589 SOLV  OW      3900    4.294961438    4.694004001    4.782336550
  589 SOLV  HW1     3901    4.220985587    4.757886029    4.761155739
  589 SOLV  HW2     3902    4.376197565    4.745197596    4.810298323
  590 SOLV  OW      3903    3.605045025    2.464283993    1.440969533
  590 SOLV  HW1     3904    3.667413976    2.411268980    1.498427548
  590 SOLV  HW2     3905    3.656656927    2.508001692    1.367302355
  591 SOLV  OW      3906    0.086906381    2.991985323    6.248396324
  591 SOLV  HW1     3907    0.123617513    3.042771471    6.326336073
  591 SOLV  HW2     3908    0.059755339    2.900430177    6.278093700
  592 SOLV  OW      3909    2.168573455    4.697885188    6.196005054
  592 SOLV  HW1     3910    2.182606765    4.787528044    6.238067423
  592 SOLV  HW2     3911    2.166828297    4.707688785    6.096492424
  593 SOLV  OW      3912    0.720929764    2.737318355    0.509347044
  593 SOLV  HW1     3913    0.742814809    2.641425025    0.491265075
  593 SOLV  HW2     3914    0.805211792    2.791144993    0.510167337
  594 SOLV  OW      3915    1.904915894    1.047829164    5.102820830
  594 SOLV  HW1     3916    1.979346247    1.001039752    5.055166026
  594 SOLV  HW2     3917    1.941900981    1.124698025    5.155006562
  595 SOLV  OW      3918    3.387031599    1.066290895    1.166249191
  595 SOLV  HW1     3919    3.479466319    1.100500964    1.149350588
  595 SOLV  HW2     3920    3.343995504    1.120764602    1.238239318
  596 SOLV  OW      3921    2.016347257    3.824160832    0.829914464
  596 SOLV  HW1     3922    2.115933439    3.816374768    0.825075783
  596 SOLV  HW2     3923    1.991081134    3.879691102    0.909157240
  597 SOLV  OW      3924    4.592180812    3.526448277    5.051790249
  597 SOLV  HW1     3925    4.660772578    3.473323236    5.002042202
  597 SOLV  HW2     3926    4.602021256    3.509953625    5.149938262
  598 SOLV  OW      3927    5.647545763    4.666943792    5.489371195
  598 SOLV  HW1     3928    5.597398882    4.744970342    5.451970480
  598 SOLV  HW2     3929    5.635329672    4.663949618    5.588585432
  599 SOLV  OW      3930    0.416052293    3.552411590    2.842527234
  599 SOLV  HW1     3931    0.435582585    3.457683354    2.867927982
  599 SOLV  HW2     3932    0.467576860    3.614145035    2.901992681
  600 SOLV  OW      3933    2.624994557    0.613460455    0.658171649
  600 SOLV  HW1     3934    2.698007902    0.570502105    0.605032748
  600 SOLV  HW2     3935    2.567793130    0.542621517    0.699522718
  601 SOLV  OW      3936    1.309168687    4.429568432    3.343778847
  601 SOLV  HW1     3937    1.401745903    4.445706718    3.377971292
  601 SOLV  HW2     3938    1.281618381    4.505667978    3.285042922
  602 SOLV  OW      3939    0.407673376    0.242584430    1.739932198
  602 SOLV  HW1     3940    0.308437421    0.230694196    1.743456534
  602 SOLV  HW2     3941    0.450081634    0.158721970    1.705725069
  603 SOLV  OW      3942    5.468569931    3.010908652    1.792303964
  603 SOLV  HW1     3943    5.539139448    2.975731101    1.853819262
  603 SOLV  HW2     3944    5.426503686    2.934816978    1.742886997
  604 SOLV  OW      3945    2.454917887    5.489189183    0.840604932
  604 SOLV  HW1     3946    2.431453909    5.398549917    0.875756422
  604 SOLV  HW2     3947    2.513810558    5.479576594    0.760349283
  605 SOLV  OW      3948    5.454624367    1.654600714    2.339577668
  605 SOLV  HW1     3949    5.441999765    1.750084344    2.312650162
  605 SOLV  HW2     3950    5.445339262    1.595813708    2.259207050
  606 SOLV  OW      3951    5.360101963    0.308675813    4.308728112
  606 SOLV  HW1     3952    5.362509905    0.240537107    4.235563224
  606 SOLV  HW2     3953    5.414008280    0.388467840    4.281727751
  607 SOLV  OW      3954    5.472806883    0.804701582    4.443354581
  607 SOLV  HW1     3955    5.499288990    0.724383677    4.389974874
  607 SOLV  HW2     3956    5.526133524    0.883770505    4.413254857
  608 SOLV  OW      3957    3.356561417    1.721418492    0.547736954
  608 SOLV  HW1     3958    3.329279808    1.754463996    0.638098531
  608 SOLV  HW2     3959    3.455931693    1.710520481    0.544851465
  609 SOLV  OW      3960    4.810148653    1.281918870    1.411741241
  609 SOLV  HW1     3961    4.902513064    1.244287573    1.419117689
  609 SOLV  HW2     3962    4.756428895    1.226188581    1.348416983
  610 SOLV  OW      3963    3.794131250    3.868424606    5.091488696
  610 SOLV  HW1     3964    3.696965234    3.879452685    5.112433642
  610 SOLV  HW2     3965    3.825423042    3.946029768    5.036718180
  611 SOLV  OW      3966    4.816651187    2.619303858    0.932661899
  611 SOLV  HW1     3967    4.832110321    2.711053204    0.895991703
  611 SOLV  HW2     3968    4.779646274    2.560481173    0.860744931
  612 SOLV  OW      3969    0.713238697    5.290764419    6.114090413
  612 SOLV  HW1     3970    0.744919638    5.331844654    6.028598646
  612 SOLV  HW2     3971    0.736756884    5.350732527    6.190580870
  613 SOLV  OW      3972    5.977706922    2.013390810    6.277678411
  613 SOLV  HW1     3973    5.967507204    1.914102776    6.283965995
  613 SOLV  HW2     3974    5.916944908    2.057377103    6.343821397
  614 SOLV  OW      3975    0.377001177    4.225742931    5.632835599
  614 SOLV  HW1     3976    0.452863227    4.163122600    5.650868666
  614 SOLV  HW2     3977    0.371984990    4.244628248    5.534755411
  615 SOLV  OW      3978    2.422708038    1.155059002    3.081983874
  615 SOLV  HW1     3979    2.484779801    1.232539534    3.094043074
  615 SOLV  HW2     3980    2.336430972    1.173869353    3.128931216
  616 SOLV  OW      3981    3.257227164    2.729672553    0.967919023
  616 SOLV  HW1     3982    3.191364878    2.658645708    0.992806787
  616 SOLV  HW2     3983    3.246087548    2.753057309    0.871321698
  617 SOLV  OW      3984    4.182665240    1.068054726    1.189250292
  617 SOLV  HW1     3985    4.141562107    1.050273507    1.099829644
  617 SOLV  HW2     3986    4.276336694    1.100850146    1.176930629
  618 SOLV  OW      3987    5.599047758    4.306801005    4.900801323
  618 SOLV  HW1     3988    5.540797199    4.251097304    4.960010378
  618 SOLV  HW2     3989    5.666585584    4.248273337    4.855914003
  619 SOLV  OW      3990    3.456318689    2.830114125    5.051150748
  619 SOLV  HW1     3991    3.368852608    2.785641800    5.070474223
  619 SOLV  HW2     3992    3.444684760    2.895379836    4.976273396
  620 SOLV  OW      3993    5.324373930    0.633875581    4.047762197
  620 SOLV  HW1     3994    5.263203586    0.637077243    4.126815940
  620 SOLV  HW2     3995    5.310539736    0.548012476    3.998388903
  621 SOLV  OW      3996    2.110379936    3.220564908    0.475063964
  621 SOLV  HW1     3997    2.025843676    3.171657050    0.496591327
  621 SOLV  HW2     3998    2.182941961    3.190516738    0.536979307
  622 SOLV  OW      3999    6.235738868    4.646849806    2.826333947
  622 SOLV  HW1     4000    6.300517706    4.585856928    2.780669418
  622 SOLV  HW2     4001    6.285752933    4.711201085    2.884291769
  623 SOLV  OW      4002    3.873582743    3.576056609    5.634342641
  623 SOLV  HW1     4003    3.887652835    3.664763407    5.590358864
  623 SOLV  HW2     4004    3.961497083    3.529399066    5.644120097
  624 SOLV  OW      4005    6.641580163    6.197409226    1.990908664
  624 SOLV  HW1     4006    6.715992642    6.138610825    2.022646559
  624 SOLV  HW2     4007    6.644018395    6.284069053    2.040767254
  625 SOLV  OW      4008    4.000404096    5.811321071    2.887681228
  625 SOLV  HW1     4009    4.082114696    5.754012635    2.894088784
  625 SOLV  HW2     4010    3.927955116    5.772527010    2.944673266
  626 SOLV  OW      4011    0.200834161    2.940148097    2.742573178
  626 SOLV  HW1     4012    0.265918335    2.871049488    2.774060201
  626 SOLV  HW2     4013    0.116802244    2.895311244    2.712072245
  627 SOLV  OW      4014    2.262640879    2.547310994    2.482693658
  627 SOLV  HW1     4015    2.196410121    2.505589042    2.420449803
  627 SOLV  HW2     4016    2.355086587    2.533427700    2.447161899
  628 SOLV  OW      4017    0.689211751    3.156218149    2.903208822
  628 SOLV  HW1     4018    0.722075056    3.171764815    2.996375399
  628 SOLV  HW2     4019    0.741887911    3.082311794    2.861200121
  629 SOLV  OW      4020    0.970699004    0.309124420    2.452521256
  629 SOLV  HW1     4021    0.995440422    0.316886073    2.549109633
  629 SOLV  HW2     4022    0.927628170    0.394146960    2.422227792
  630 SOLV  OW      4023    1.214972632    6.435925080    1.593381317
  630 SOLV  HW1     4024    1.296521518    6.446845256    1.650219669
  630 SOLV  HW2     4025    1.191959551    6.338846090    1.586445629
  631 SOLV  OW      4026    4.998114343    2.866086948    0.572608974
  631 SOLV  HW1     4027    4.926505329    2.857986678    0.641950563
  631 SOLV  HW2     4028    4.975853476    2.807436755    0.494722123
  632 SOLV  OW      4029    4.112823848    4.430713125    6.595878479
  632 SOLV  HW1     4030    4.090118235    4.334969252    6.578055073
  632 SOLV  HW2     4031    4.041414968    4.471897444    6.652488486
  633 SOLV  OW      4032    0.820325373    1.204846129    2.620109238
  633 SOLV  HW1     4033    0.912960277    1.239914918    2.606311368
  633 SOLV  HW2     4034    0.822264158    1.104858372    2.620477924
  634 SOLV  OW      4035    4.178534701    3.225383125    1.149609139
  634 SOLV  HW1     4036    4.084943198    3.192300403    1.137440797
  634 SOLV  HW2     4037    4.176646419    3.322118702    1.174917142
  635 SOLV  OW      4038    4.986011501    2.054928683    6.042047057
  635 SOLV  HW1     4039    4.892334735    2.020410843    6.036110854
  635 SOLV  HW2     4040    5.019839385    2.043567738    6.135474179
  636 SOLV  OW      4041    2.572813173    4.043620889    0.858006718
  636 SOLV  HW1     4042    2.578656104    4.126833248    0.913170440
  636 SOLV  HW2     4043    2.481704156    4.036955084    0.817311256
  637 SOLV  OW      4044    3.244555949    4.323961862    1.350457976
  637 SOLV  HW1     4045    3.161381736    4.378229590    1.362231864
  637 SOLV  HW2     4046    3.220593437    4.233478155    1.315245225
  638 SOLV  OW      4047    4.272577674    6.045240419    2.122413971
  638 SOLV  HW1     4048    4.351301714    6.046981304    2.060786225
  638 SOLV  HW2     4049    4.219271658    5.962231841    2.106088991
  639 SOLV  OW      4050    4.763661271    6.487121585    1.420084198
  639 SOLV  HW1     4051    4.853457351    6.495288664    1.376823563
  639 SOLV  HW2     4052    4.774993844    6.479216521    1.519132776
  640 SOLV  OW      4053    5.040012378    1.814939925    4.379078923
  640 SOLV  HW1     4054    5.080367637    1.878523623    4.313273331
  640 SOLV  HW2     4055    4.940306380    1.821487510    4.374888865
  641 SOLV  OW      4056    3.721558382    4.607358012    1.771717215
  641 SOLV  HW1     4057    3.760047111    4.603581213    1.679490211
  641 SOLV  HW2     4058    3.707885916    4.514391144    1.805946089
  642 SOLV  OW      4059    2.499393979    5.423455063    5.327939611
  642 SOLV  HW1     4060    2.489721651    5.330691846    5.291841891
  642 SOLV  HW2     4061    2.483317212    5.489569858    5.254646351
  643 SOLV  OW      4062    6.341026647    2.648620451    3.181932700
  643 SOLV  HW1     4063    6.274183221    2.598072096    3.236509922
  643 SOLV  HW2     4064    6.293161263    2.709484790    3.118637986
  644 SOLV  OW      4065    6.729639109    3.610145524    6.589489330
  644 SOLV  HW1     4066    6.728871322    3.677159822    6.663721422
  644 SOLV  HW2     4067    6.675454915    3.530392134    6.616048777
  645 SOLV  OW      4068    0.389226396    1.687024414    2.665939922
  645 SOLV  HW1     4069    0.488450285    1.694083489    2.655618244
  645 SOLV  HW2     4070    0.363471069    1.713119402    2.758984474
  646 SOLV  OW      4071    1.586979907    2.612251043    1.625890018
  646 SOLV  HW1     4072    1.635285178    2.562308779    1.553970061
  646 SOLV  HW2     4073    1.539137031    2.690384311    1.585811085
  647 SOLV  OW      4074    3.020279541    0.955929673    4.748706756
  647 SOLV  HW1     4075    3.052086881    1.048534204    4.728344348
  647 SOLV  HW2     4076    2.948568658    0.959889138    4.818304216
  648 SOLV  OW      4077    2.955527903    2.068389509    3.469415203
  648 SOLV  HW1     4078    2.857243782    2.064439399    3.487489422
  648 SOLV  HW2     4079    2.971503730    2.063156476    3.370828518
  649 SOLV  OW      4080    1.208528387    0.373977551    1.696861206
  649 SOLV  HW1     4081    1.237053388    0.324259610    1.778815200
  649 SOLV  HW2     4082    1.154040798    0.313667226    1.638588743
  650 SOLV  OW      4083    3.119072877    2.850813012    0.726839550
  650 SOLV  HW1     4084    3.107098257    2.947631015    0.748815717
  650 SOLV  HW2     4085    3.029756189    2.805875197    0.724572545
  651 SOLV  OW      4086    5.140943572    0.846516907    3.542626682
  651 SOLV  HW1     4087    5.086111103    0.925649983    3.515554434
  651 SOLV  HW2     4088    5.148500768    0.843751917    3.642310042
  652 SOLV  OW      4089    3.176701438    1.502073695    0.237793789
  652 SOLV  HW1     4090    3.133824054    1.544381126    0.317628313
  652 SOLV  HW2     4091    3.235774791    1.427059517    0.267544031
  653 SOLV  OW      4092    3.787312954    2.797528267    4.666564167
  653 SOLV  HW1     4093    3.727617012    2.840204877    4.598618034
  653 SOLV  HW2     4094    3.805629419    2.702856200    4.640044509
  654 SOLV  OW      4095    1.801602857    0.027359636    4.156657857
  654 SOLV  HW1     4096    1.817620203    0.023900916    4.057999844
  654 SOLV  HW2     4097    1.816470975   -0.063366942    4.196020669
  655 SOLV  OW      4098    2.030639410    1.888166496    1.344479453
  655 SOLV  HW1     4099    1.968892967    1.924727882    1.414138977
  655 SOLV  HW2     4100    1.978121102    1.863604698    1.262991547
  656 SOLV  OW      4101    4.140658645    1.951069280    0.645147588
  656 SOLV  HW1     4102    4.204592304    1.916904009    0.714044016
  656 SOLV  HW2     4103    4.127062976    1.881296423    0.574803035
  657 SOLV  OW      4104    3.086246532    1.847656446    4.131798081
  657 SOLV  HW1     4105    3.068504328    1.852404068    4.230105418
  657 SOLV  HW2     4106    3.030750969    1.916159486    4.084583329
  658 SOLV  OW      4107    6.802831754    4.067952222    4.026969031
  658 SOLV  HW1     4108    6.752072823    4.081269882    3.941834202
  658 SOLV  HW2     4109    6.839475442    3.974939210    4.029705233
  659 SOLV  OW      4110    1.055058503    3.810781010    6.161205986
  659 SOLV  HW1     4111    1.073134827    3.761326370    6.246230761
  659 SOLV  HW2     4112    1.003044137    3.752223505    6.099019414
  660 SOLV  OW      4113    3.488599714    1.172744648    6.367000843
  660 SOLV  HW1     4114    3.398944902    1.216036066    6.357535686
  660 SOLV  HW2     4115    3.476888859    1.074146699    6.378957511
  661 SOLV  OW      4116    2.851985865    6.039227505    2.654037882
  661 SOLV  HW1     4117    2.838802028    6.126918854    2.607797453
  661 SOLV  HW2     4118    2.949765328    6.022891277    2.667229408
  662 SOLV  OW      4119    6.762406842    4.407504088    6.767588197
  662 SOLV  HW1     4120    6.756425632    4.504077122    6.792884850
  662 SOLV  HW2     4121    6.855613783    4.386525460    6.738020788
  663 SOLV  OW      4122    5.270647994    0.567442012    3.164190619
  663 SOLV  HW1     4123    5.267731375    0.581031103    3.065151809
  663 SOLV  HW2     4124    5.242852487    0.473835746    3.185803972
  664 SOLV  OW      4125    3.994675424    1.554852833    5.690891128
  664 SOLV  HW1     4126    3.981134828    1.488581896    5.617226332
  664 SOLV  HW2     4127    4.089478595    1.550666946    5.722458563
  665 SOLV  OW      4128    5.582021720    2.697092071    0.980282675
  665 SOLV  HW1     4129    5.500060263    2.712060761    0.924980165
  665 SOLV  HW2     4130    5.659932679    2.742842636    0.937424334
  666 SOLV  OW      4131    0.783343717    0.156782930    3.258130831
  666 SOLV  HW1     4132    0.767462455    0.073682865    3.204817845
  666 SOLV  HW2     4133    0.696539478    0.204372185    3.272285552
  667 SOLV  OW      4134    2.360248164    3.389018946    6.566060261
  667 SOLV  HW1     4135    2.348376241    3.444472130    6.483694789
  667 SOLV  HW2     4136    2.433652019    3.322719438    6.551285653
  668 SOLV  OW      4137    3.387755651    3.884287095    2.508389751
  668 SOLV  HW1     4138    3.379853877    3.947221640    2.431067500
  668 SOLV  HW2     4139    3.304188035    3.829835906    2.515696204
  669 SOLV  OW      4140    0.081258169    3.054960641    5.237040185
  669 SOLV  HW1     4141    0.137183516    3.090887391    5.311761431
  669 SOLV  HW2     4142    0.130775406    2.981434651    5.190741674
  670 SOLV  OW      4143    1.225111204    3.444716593    3.193463765
  670 SOLV  HW1     4144    1.242579391    3.468147257    3.289107532
  670 SOLV  HW2     4145    1.309172649    3.410140952    3.151749042
  671 SOLV  OW      4146    0.271104921    1.500867982    1.073491734
  671 SOLV  HW1     4147    0.208141302    1.577019150    1.058108252
  671 SOLV  HW2     4148    0.350389781    1.533128399    1.125214043
  672 SOLV  OW      4149    3.139875362    2.959407253    4.454816523
  672 SOLV  HW1     4150    3.170111575    3.053986116    4.466677349
  672 SOLV  HW2     4151    3.219129657    2.898480448    4.457762134
  673 SOLV  OW      4152    1.964949557    1.648236104    5.623319501
  673 SOLV  HW1     4153    1.913069553    1.697717460    5.553593333
  673 SOLV  HW2     4154    2.060155408    1.678825015    5.621971507
  674 SOLV  OW      4155    4.246369456    5.687182865    1.261016144
  674 SOLV  HW1     4156    4.310923383    5.652233253    1.193096021
  674 SOLV  HW2     4157    4.183302364    5.614275831    1.287641552
  675 SOLV  OW      4158    2.385698613    5.623540898    6.382010446
  675 SOLV  HW1     4159    2.468302050    5.605891404    6.328464120
  675 SOLV  HW2     4160    2.404420534    5.694827699    6.449609633
  676 SOLV  OW      4161    4.222139104    5.818086750    4.371552857
  676 SOLV  HW1     4162    4.151570471    5.747616425    4.364100216
  676 SOLV  HW2     4163    4.178856789    5.907974357    4.378506395
  677 SOLV  OW      4164    3.106896028    6.349627589    3.298254997
  677 SOLV  HW1     4165    3.166516963    6.270454643    3.284896499
  677 SOLV  HW2     4166    3.157552435    6.421930506    3.345240911
  678 SOLV  OW      4167    0.146982758    1.910730185    1.463428984
  678 SOLV  HW1     4168    0.148104062    1.948913197    1.371003922
  678 SOLV  HW2     4169    0.235640241    1.868931333    1.483285117
  679 SOLV  OW      4170    2.041690474    4.553482099    4.786064059
  679 SOLV  HW1     4171    2.119296770    4.599071892    4.829657426
  679 SOLV  HW2     4172    1.965384063    4.548652780    4.850527006
  680 SOLV  OW      4173    1.324546263    3.808812611    3.060364008
  680 SOLV  HW1     4174    1.309504967    3.870092179    3.137954408
  680 SOLV  HW2     4175    1.241055332    3.803308644    3.005586153
  681 SOLV  OW      4176    4.343512280    3.805312512    2.659120580
  681 SOLV  HW1     4177    4.300704656    3.895677175    2.657237270
  681 SOLV  HW2     4178    4.434104201    3.812230564    2.700917614
  682 SOLV  OW      4179    4.470529188    4.030886960    4.206787532
  682 SOLV  HW1     4180    4.407073562    3.992233993    4.139845235
  682 SOLV  HW2     4181    4.560785562    3.989478527    4.194906804
  683 SOLV  OW      4182    3.660867662    0.053874526    3.839580312
  683 SOLV  HW1     4183    3.723586118    0.122698115    3.876072301
  683 SOLV  HW2     4184    3.626630555   -0.002994068    3.914384727
  684 SOLV  OW      4185    2.788613360    6.623202373    3.442513086
  684 SOLV  HW1     4186    2.704479365    6.674820936    3.426426402
  684 SOLV  HW2     4187    2.866502109    6.685923769    3.443517492
  685 SOLV  OW      4188    6.413646006    0.723206111    2.013344600
  685 SOLV  HW1     4189    6.391198737    0.808143500    2.061113540
  685 SOLV  HW2     4190    6.329556320    0.672686877    1.993933243
  686 SOLV  OW      4191    3.936630024    6.618402814    2.467218165
  686 SOLV  HW1     4192    3.928917061    6.691326108    2.399215211
  686 SOLV  HW2     4193    3.948477890    6.530639502    2.420754395
  687 SOLV  OW      4194    3.938097671    0.351991303    4.314969224
  687 SOLV  HW1     4195    3.943884883    0.298804001    4.230484137
  687 SOLV  HW2     4196    4.027885896    0.354573216    4.358917803
  688 SOLV  OW      4197    3.958159275    2.602857884    5.181114220
  688 SOLV  HW1     4198    4.032213263    2.669793513    5.187241351
  688 SOLV  HW2     4199    3.879399981    2.644390569    5.135573765
  689 SOLV  OW      4200    0.386220691    2.911103981    6.793297682
  689 SOLV  HW1     4201    0.340271736    2.845056353    6.852695512
  689 SOLV  HW2     4202    0.359367961    2.894836249    6.698345119
  690 SOLV  OW      4203    5.598819452    0.627549962    0.858329873
  690 SOLV  HW1     4204    5.618534925    0.529974700    0.867924740
  690 SOLV  HW2     4205    5.678624630    0.680627967    0.886887029
  691 SOLV  OW      4206    2.174310640    0.450011283    3.524350657
  691 SOLV  HW1     4207    2.172079271    0.527537742    3.587488538
  691 SOLV  HW2     4208    2.243859270    0.384670755    3.554271018
  692 SOLV  OW      4209    6.343603665    5.180685426    4.570756221
  692 SOLV  HW1     4210    6.437594602    5.184248350    4.604734974
  692 SOLV  HW2     4211    6.306376848    5.089009201    4.585288818
  693 SOLV  OW      4212    4.887084501    5.767284372    5.427311554
  693 SOLV  HW1     4213    4.950924050    5.799852104    5.497065590
  693 SOLV  HW2     4214    4.798707924    5.747427819    5.469703328
  694 SOLV  OW      4215    4.194173824    2.683589589    3.216209012
  694 SOLV  HW1     4216    4.281263205    2.643720569    3.187469316
  694 SOLV  HW2     4217    4.202176810    2.716887217    3.310173136
  695 SOLV  OW      4218    4.525432546    4.434113425    2.866424441
  695 SOLV  HW1     4219    4.523883818    4.483204397    2.779308574
  695 SOLV  HW2     4220    4.550273988    4.497311450    2.939842987
  696 SOLV  OW      4221    3.690632266    3.506058673    0.356064530
  696 SOLV  HW1     4222    3.648122293    3.549326068    0.435578972
  696 SOLV  HW2     4223    3.650914756    3.543794851    0.272397001
  697 SOLV  OW      4224    0.551681838    4.262463701    2.200645468
  697 SOLV  HW1     4225    0.578263619    4.264998919    2.297024650
  697 SOLV  HW2     4226    0.580362721    4.175491642    2.160456758
  698 SOLV  OW      4227    6.309452953    4.872771840    1.766189158
  698 SOLV  HW1     4228    6.375428144    4.924579095    1.820641842
  698 SOLV  HW2     4229    6.328220646    4.774964982    1.775322783
  699 SOLV  OW      4230    6.333547808    2.267817011    1.708899940
  699 SOLV  HW1     4231    6.402152179    2.198837268    1.685726629
  699 SOLV  HW2     4232    6.244542189    2.239640910    1.673041921
  700 SOLV  OW      4233    6.024698892    0.788353056    1.324393844
  700 SOLV  HW1     4234    5.929430477    0.768279930    1.301528630
  700 SOLV  HW2     4235    6.029640987    0.825041490    1.417298777
  701 SOLV  OW      4236    1.323395037    2.168269116    5.698034738
  701 SOLV  HW1     4237    1.336048608    2.194691176    5.602413781
  701 SOLV  HW2     4238    1.225836582    2.156774790    5.716792121
  702 SOLV  OW      4239    6.680210124    5.437627117    3.175916654
  702 SOLV  HW1     4240    6.624094795    5.519339123    3.162643394
  702 SOLV  HW2     4241    6.735574845    5.421601850    3.094186316
  703 SOLV  OW      4242    2.941890447    6.840221644    1.340501261
  703 SOLV  HW1     4243    2.944336694    6.917969014    1.403358223
  703 SOLV  HW2     4244    2.986258218    6.761431707    1.383223554
  704 SOLV  OW      4245    6.172552268    5.956323040    3.768524434
  704 SOLV  HW1     4246    6.085444938    5.922938517    3.804577009
  704 SOLV  HW2     4247    6.168544567    5.958684057    3.668623135
  705 SOLV  OW      4248    0.886939604    5.992332196    1.892088881
  705 SOLV  HW1     4249    0.914402982    5.897520710    1.908155210
  705 SOLV  HW2     4250    0.819239380    5.995400544    1.818543968
  706 SOLV  OW      4251    5.350327439    2.942286206    4.680823252
  706 SOLV  HW1     4252    5.369382638    2.880386710    4.604620084
  706 SOLV  HW2     4253    5.429544104    3.001304999    4.696413947
  707 SOLV  OW      4254    2.509483473    6.250654932    1.750374262
  707 SOLV  HW1     4255    2.415334619    6.284255086    1.753374042
  707 SOLV  HW2     4256    2.538865565    6.242339232    1.655140064
  708 SOLV  OW      4257    0.623541134    2.037377018    3.744168458
  708 SOLV  HW1     4258    0.563735187    1.957605618    3.736336666
  708 SOLV  HW2     4259    0.698320117    2.016880014    3.807330963
  709 SOLV  OW      4260    4.849665209    3.891551895    5.224751418
  709 SOLV  HW1     4261    4.946925911    3.909084365    5.209434844
  709 SOLV  HW2     4262    4.799333714    3.906347730    5.139607901
  710 SOLV  OW      4263    1.996767575    4.528196835    3.312835081
  710 SOLV  HW1     4264    2.065114543    4.598610669    3.293531337
  710 SOLV  HW2     4265    1.974016149    4.529664445    3.410211450
  711 SOLV  OW      4266    2.481357691    4.141604781    2.504210361
  711 SOLV  HW1     4267    2.469016566    4.203799424    2.426872655
  711 SOLV  HW2     4268    2.439421475    4.181266442    2.585879394
  712 SOLV  OW      4269    1.461199052    2.140038102    1.470468856
  712 SOLV  HW1     4270    1.479884917    2.198231365    1.391310943
  712 SOLV  HW2     4271    1.542191216    2.085224702    1.491381753
  713 SOLV  OW      4272    3.325340440    4.248602861    6.200118677
  713 SOLV  HW1     4273    3.356735531    4.168307676    6.250800004
  713 SOLV  HW2     4274    3.251606723    4.293266395    6.250814839
  714 SOLV  OW      4275    1.433730725    4.266212121    3.547744214
  714 SOLV  HW1     4276    1.345937317    4.292034632    3.507406321
  714 SOLV  HW2     4277    1.501420900    4.337271713    3.528506310
  715 SOLV  OW      4278    4.407011532    5.687122024    4.526720962
  715 SOLV  HW1     4279    4.376460999    5.631433235    4.603969769
  715 SOLV  HW2     4280    4.327395926    5.722421065    4.477555444
  716 SOLV  OW      4281    4.585334966    6.601566681    4.045407792
  716 SOLV  HW1     4282    4.579229929    6.526033013    4.110670162
  716 SOLV  HW2     4283    4.674350411    6.646254119    4.054405364
  717 SOLV  OW      4284    4.401210381    3.631172707    4.002346799
  717 SOLV  HW1     4285    4.436042845    3.661114259    3.913511593
  717 SOLV  HW2     4286    4.466892824    3.568667025    4.044540352
  718 SOLV  OW      4287    0.706093682    6.247407364    0.334290047
  718 SOLV  HW1     4288    0.804476396    6.260187287    0.346902771
  718 SOLV  HW2     4289    0.690249455    6.176843587    0.265215677
  719 SOLV  OW      4290    1.606133246    3.444016464    5.327266837
  719 SOLV  HW1     4291    1.566658217    3.533713000    5.347213888
  719 SOLV  HW2     4292    1.627190713    3.437836797    5.229696577
  720 SOLV  OW      4293    4.927766623    0.353918124    4.766602367
  720 SOLV  HW1     4294    4.871526343    0.274635213    4.790122218
  720 SOLV  HW2     4295    4.886915917    0.401874336    4.688928768
  721 SOLV  OW      4296    1.935267077    4.403441198    4.602510380
  721 SOLV  HW1     4297    1.923329803    4.464671135    4.524342782
  721 SOLV  HW2     4298    1.989334511    4.449474713    4.672933479
  722 SOLV  OW      4299    6.255354034    4.427895763    4.605422541
  722 SOLV  HW1     4300    6.259637182    4.495566366    4.531910136
  722 SOLV  HW2     4301    6.328485065    4.445599939    4.671301933
  723 SOLV  OW      4302    5.193114481    6.047656707    5.838050258
  723 SOLV  HW1     4303    5.186765910    5.959133903    5.884146994
  723 SOLV  HW2     4304    5.101150346    6.083456428    5.821852270
  724 SOLV  OW      4305    6.653124138    3.837103022    3.017434146
  724 SOLV  HW1     4306    6.658315254    3.738710067    3.034568642
  724 SOLV  HW2     4307    6.582990056    3.877494732    3.076182088
  725 SOLV  OW      4308    3.602562270    5.525579944    3.352643603
  725 SOLV  HW1     4309    3.666525752    5.601999975    3.344237765
  725 SOLV  HW2     4310    3.653501577    5.441231608    3.369745628
  726 SOLV  OW      4311    4.698815308    0.687451523    0.632342367
  726 SOLV  HW1     4312    4.698339391    0.747667783    0.552494176
  726 SOLV  HW2     4313    4.636483471    0.610832072    0.616654765
  727 SOLV  OW      4314    3.259477603    1.845291615    2.234189414
  727 SOLV  HW1     4315    3.269964904    1.872261022    2.329921065
  727 SOLV  HW2     4316    3.340411442    1.794382866    2.204864974
  728 SOLV  OW      4317    6.302789451    6.559841232    3.621162702
  728 SOLV  HW1     4318    6.213716279    6.548299841    3.577176937
  728 SOLV  HW2     4319    6.311436128    6.494638351    3.696500127
  729 SOLV  OW      4320    1.855278593    4.355006523    3.605136710
  729 SOLV  HW1     4321    1.770139099    4.374590103    3.556460158
  729 SOLV  HW2     4322    1.902010622    4.440835182    3.626376098
  730 SOLV  OW      4323    3.885329502    4.525283867    1.522675730
  730 SOLV  HW1     4324    3.802650060    4.566156012    1.484009707
  730 SOLV  HW2     4325    3.959298136    4.529868034    1.455526191
  731 SOLV  OW      4326    4.590633943    1.352686748    6.423523539
  731 SOLV  HW1     4327    4.517988914    1.346939574    6.355027869
  731 SOLV  HW2     4328    4.636614048    1.264174152    6.430821737
  732 SOLV  OW      4329    5.040824711    2.840286626    2.744042099
  732 SOLV  HW1     4330    5.069312871    2.762010173    2.688712804
  732 SOLV  HW2     4331    5.090437627    2.921878123    2.714352786
  733 SOLV  OW      4332    6.284988261    4.623441526    3.661439316
  733 SOLV  HW1     4333    6.357051979    4.636957309    3.729454202
  733 SOLV  HW2     4334    6.261346596    4.526378225    3.656794078
  734 SOLV  OW      4335    1.815991732    3.818350460    5.680598035
  734 SOLV  HW1     4336    1.881630455    3.836044784    5.607259245
  734 SOLV  HW2     4337    1.731582810    3.781560165    5.641589353
  735 SOLV  OW      4338    2.182990765    2.043101471    3.164373495
  735 SOLV  HW1     4339    2.191130180    2.138578697    3.135745463
  735 SOLV  HW2     4340    2.128908459    1.992636059    3.097067931
  736 SOLV  OW      4341    4.643065268    5.405587192    3.663109291
  736 SOLV  HW1     4342    4.552270267    5.375206396    3.691977754
  736 SOLV  HW2     4343    4.650514337    5.398440024    3.563643224
  737 SOLV  OW      4344    0.120570187    0.081807745    2.249453957
  737 SOLV  HW1     4345    0.154583290    0.175587952    2.256528940
  737 SOLV  HW2     4346    0.185569055    0.026651631    2.197160578
  738 SOLV  OW      4347    0.173716179    5.107771967    3.500513559
  738 SOLV  HW1     4348    0.190641342    5.160511259    3.417253618
  738 SOLV  HW2     4349    0.205502933    5.013856878    3.487489445
  739 SOLV  OW      4350    6.280392470    0.101451731    3.098191905
  739 SOLV  HW1     4351    6.308487879    0.147669627    3.014071310
  739 SOLV  HW2     4352    6.344386012    0.027312727    3.118437437
  740 SOLV  OW      4353    1.872094065    0.610092205    3.960869733
  740 SOLV  HW1     4354    1.958280643    0.560912284    3.973251851
  740 SOLV  HW2     4355    1.795748053    0.545971388    3.968607714
  741 SOLV  OW      4356    3.786074522    1.208606456    3.540312280
  741 SOLV  HW1     4357    3.840041753    1.177321921    3.618481102
  741 SOLV  HW2     4358    3.724705038    1.282004747    3.569433209
  742 SOLV  OW      4359    1.772860734    5.203090134    6.450663361
  742 SOLV  HW1     4360    1.712170188    5.204898059    6.371205834
  742 SOLV  HW2     4361    1.847038636    5.138016292    6.434442911
  743 SOLV  OW      4362    4.066759135    0.419833968    6.116337918
  743 SOLV  HW1     4363    4.128412158    0.349669183    6.152081464
  743 SOLV  HW2     4364    4.025613423    0.469949539    6.192477057
  744 SOLV  OW      4365    3.956798020    4.508525649    5.130194239
  744 SOLV  HW1     4366    3.979870481    4.541644345    5.038691739
  744 SOLV  HW2     4367    3.976559245    4.579888635    5.197415265
  745 SOLV  OW      4368    2.340462607    5.432126008    6.074101679
  745 SOLV  HW1     4369    2.379610387    5.400965908    5.987509047
  745 SOLV  HW2     4370    2.313578462    5.528102186    6.065885698
  746 SOLV  OW      4371    2.246286619    1.475388124    3.892492788
  746 SOLV  HW1     4372    2.171660616    1.541177103    3.882264559
  746 SOLV  HW2     4373    2.332677322    1.524495253    3.903760701
  747 SOLV  OW      4374    4.018444708    6.255500376    5.821013036
  747 SOLV  HW1     4375    3.926678263    6.227136083    5.793158644
  747 SOLV  HW2     4376    4.049988581    6.197301859    5.895975142
  748 SOLV  OW      4377    4.954389010    0.793010246    5.221076018
  748 SOLV  HW1     4378    4.975216629    0.781589482    5.123937737
  748 SOLV  HW2     4379    4.888271502    0.867176448    5.232471811
  749 SOLV  OW      4380    0.988246860    3.391709711    2.667807566
  749 SOLV  HW1     4381    1.001704167    3.311720995    2.726309022
  749 SOLV  HW2     4382    0.904938755    3.379824709    2.613769753
  750 SOLV  OW      4383    1.571218319    4.460017170    0.796816983
  750 SOLV  HW1     4384    1.481112512    4.473189281    0.838159927
  750 SOLV  HW2     4385    1.635952574    4.525043669    0.836602455
  751 SOLV  OW      4386    2.247172159    3.325035732    3.441719909
  751 SOLV  HW1     4387    2.154324141    3.362183958    3.440816795
  751 SOLV  HW2     4388    2.246696505    3.233193523    3.402144301
  752 SOLV  OW      4389    3.889871300    4.620797624    2.136144189
  752 SOLV  HW1     4390    3.973840750    4.577539214    2.103284757
  752 SOLV  HW2     4391    3.913035986    4.701478040    2.190512596
  753 SOLV  OW      4392    3.071148459    6.440621090    4.055215317
  753 SOLV  HW1     4393    3.019041246    6.468699118    3.974603249
  753 SOLV  HW2     4394    3.033692948    6.355053523    4.090950807
  754 SOLV  OW      4395    2.565532306    0.896174710    4.519958573
  754 SOLV  HW1     4396    2.483282825    0.934865578    4.478267940
  754 SOLV  HW2     4397    2.632302181    0.875078196    4.448553293
  755 SOLV  OW      4398    0.996893377    1.324503606    4.315036359
  755 SOLV  HW1     4399    0.911717982    1.335831116    4.263862208
  755 SOLV  HW2     4400    1.063497359    1.275822425    4.258502571
  756 SOLV  OW      4401    3.157834690    6.780246379    6.726644075
  756 SOLV  HW1     4402    3.201019033    6.698248282    6.764232250
  756 SOLV  HW2     4403    3.126553634    6.761701372    6.633483034
  757 SOLV  OW      4404    5.329468752    5.294667051    6.808656395
  757 SOLV  HW1     4405    5.399416756    5.262182495    6.744986316
  757 SOLV  HW2     4406    5.345363930    5.391250681    6.829167332
  758 SOLV  OW      4407    3.434532506    4.431706427    5.124616970
  758 SOLV  HW1     4408    3.489410398    4.509806501    5.094802470
  758 SOLV  HW2     4409    3.464803563    4.402413056    5.215312233
  759 SOLV  OW      4410    0.632584068    5.252200709    3.116806949
  759 SOLV  HW1     4411    0.586374907    5.338209796    3.138456191
  759 SOLV  HW2     4412    0.708593177    5.270030896    3.054307039
  760 SOLV  OW      4413    0.518942552    2.946246369    2.194613165
  760 SOLV  HW1     4414    0.509045179    2.979212904    2.100715797
  760 SOLV  HW2     4415    0.460340430    2.866359650    2.208227370
  761 SOLV  OW      4416    6.380383571    3.901543033    1.442660743
  761 SOLV  HW1     4417    6.474612217    3.934710214    1.447420474
  761 SOLV  HW2     4418    6.317488476    3.977210811    1.460557327
  762 SOLV  OW      4419    0.047502988    5.467721905    0.479058515
  762 SOLV  HW1     4420    0.140486064    5.459292026    0.514903754
  762 SOLV  HW2     4421    0.049892004    5.515238222    0.391091448
  763 SOLV  OW      4422    2.101216817    2.159513178    4.972151138
  763 SOLV  HW1     4423    2.137811381    2.103835217    4.897579885
  763 SOLV  HW2     4424    2.092667384    2.103419277    5.054506758
  764 SOLV  OW      4425    4.804328193    2.851710259    5.135670021
  764 SOLV  HW1     4426    4.814735323    2.772796079    5.075136131
  764 SOLV  HW2     4427    4.894563863    2.883456146    5.164821209
  765 SOLV  OW      4428    1.586887025    2.600622098    5.498272394
  765 SOLV  HW1     4429    1.530370459    2.521628696    5.474447629
  765 SOLV  HW2     4430    1.530929789    2.668476310    5.545877408
  766 SOLV  OW      4431    4.367515448    6.583475292    0.734266365
  766 SOLV  HW1     4432    4.447271037    6.628369087    0.774582977
  766 SOLV  HW2     4433    4.288570881    6.595432600    0.794487658
  767 SOLV  OW      4434    4.018189260    4.838756123    4.331719021
  767 SOLV  HW1     4435    4.110251999    4.877767939    4.329584115
  767 SOLV  HW2     4436    3.976370530    4.847097901    4.241256039
  768 SOLV  OW      4437    0.978265176    3.916311851    3.006875303
  768 SOLV  HW1     4438    1.033915790    3.986907663    3.050704117
  768 SOLV  HW2     4439    0.919410975    3.873088071    3.075209126
  769 SOLV  OW      4440    1.126671493    1.267429292    1.168630238
  769 SOLV  HW1     4441    1.041868528    1.245349538    1.216787103
  769 SOLV  HW2     4442    1.196040756    1.296117155    1.234684613
  770 SOLV  OW      4443    4.448648760    1.064994059    5.823517825
  770 SOLV  HW1     4444    4.488237038    1.007417542    5.895069183
  770 SOLV  HW2     4445    4.392261145    1.008826820    5.762957905
  771 SOLV  OW      4446    4.826697678    6.717114671    2.072710927
  771 SOLV  HW1     4447    4.785350226    6.772510842    2.144983494
  771 SOLV  HW2     4448    4.926222650    6.718596277    2.082414111
  772 SOLV  OW      4449    4.990891262    4.056468955    3.669735463
  772 SOLV  HW1     4450    4.934277569    4.116113801    3.612836858
  772 SOLV  HW2     4451    5.057665853    4.111666096    3.719700023
  773 SOLV  OW      4452    0.694737516    3.226981764    1.075378953
  773 SOLV  HW1     4453    0.649292398    3.304948668    1.032280374
  773 SOLV  HW2     4454    0.740407010    3.172140490    1.005319977
  774 SOLV  OW      4455    1.069968868    2.112966575    1.980841590
  774 SOLV  HW1     4456    1.080992326    2.039992044    1.913352146
  774 SOLV  HW2     4457    1.122926403    2.192902099    1.952426385
  775 SOLV  OW      4458    6.535086252    3.612774102    2.428527157
  775 SOLV  HW1     4459    6.551443222    3.677768846    2.354300318
  775 SOLV  HW2     4460    6.614551733    3.610816559    2.489213085
  776 SOLV  OW      4461    5.481727798    3.655205196    2.055785274
  776 SOLV  HW1     4462    5.423475551    3.665459871    2.136417689
  776 SOLV  HW2     4463    5.497422053    3.558017163    2.038172191
  777 SOLV  OW      4464    1.317913966    6.806807980    4.559704811
  777 SOLV  HW1     4465    1.417891890    6.805322138    4.557661577
  777 SOLV  HW2     4466    1.286119253    6.901445320    4.565602226
  778 SOLV  OW      4467    3.694625990    0.468438738    1.595409213
  778 SOLV  HW1     4468    3.660939500    0.542311773    1.537018931
  778 SOLV  HW2     4469    3.619078988    0.407090300    1.618441277
  779 SOLV  OW      4470    4.575255945    1.193288040    2.784096562
  779 SOLV  HW1     4471    4.610538345    1.150498629    2.700883997
  779 SOLV  HW2     4472    4.645861439    1.191664749    2.854894149
  780 SOLV  OW      4473    4.507202423    0.375130988    6.335964744
  780 SOLV  HW1     4474    4.593737423    0.392126965    6.288817107
  780 SOLV  HW2     4475    4.521803263    0.309037246    6.409588705
  781 SOLV  OW      4476    6.345944085    6.267016056    2.928042314
  781 SOLV  HW1     4477    6.396403225    6.275606281    3.013958148
  781 SOLV  HW2     4478    6.253183766    6.302356870    2.940206265
  782 SOLV  OW      4479    5.454120591    1.566718391    5.468229773
  782 SOLV  HW1     4480    5.441726123    1.571852534    5.567333640
  782 SOLV  HW2     4481    5.535188882    1.619093871    5.442035131
  783 SOLV  OW      4482    2.468603128    1.398035291    1.219373882
  783 SOLV  HW1     4483    2.451402737    1.469620043    1.287061393
  783 SOLV  HW2     4484    2.470994055    1.309021682    1.264900742
  784 SOLV  OW      4485    1.630176702    4.456697037    2.718511869
  784 SOLV  HW1     4486    1.634051102    4.550831621    2.684963483
  784 SOLV  HW2     4487    1.716671672    4.410631823    2.698550462
  785 SOLV  OW      4488    4.155391959    4.206458695    1.530961167
  785 SOLV  HW1     4489    4.071830508    4.237134432    1.576547504
  785 SOLV  HW2     4490    4.138138530    4.119429026    1.484811843
  786 SOLV  OW      4491    2.867842652    2.374956897    3.284267635
  786 SOLV  HW1     4492    2.811344176    2.368086349    3.366501894
  786 SOLV  HW2     4493    2.886359234    2.283294628    3.248816496
  787 SOLV  OW      4494    5.084792693    6.452633861    1.741194061
  787 SOLV  HW1     4495    5.009654403    6.506486194    1.703039076
  787 SOLV  HW2     4496    5.071058429    6.441330252    1.839607728
  788 SOLV  OW      4497    5.338556670    2.438968446    3.488305630
  788 SOLV  HW1     4498    5.252847431    2.395704904    3.516307150
  788 SOLV  HW2     4499    5.335665624    2.458208211    3.390207066
  789 SOLV  OW      4500    1.843323919    3.064044679    6.651471120
  789 SOLV  HW1     4501    1.790180028    2.980884693    6.635290649
  789 SOLV  HW2     4502    1.860582211    3.074012276    6.749472669
  790 SOLV  OW      4503    4.828867929    2.936584397    1.267428114
  790 SOLV  HW1     4504    4.741089417    2.908215355    1.306054785
  790 SOLV  HW2     4505    4.895458900    2.862763348    1.278289234
  791 SOLV  OW      4506    5.926593712    5.190025832    0.375445436
  791 SOLV  HW1     4507    5.858930317    5.262960067    0.365241175
  791 SOLV  HW2     4508    5.888295143    5.116675194    0.431612786
  792 SOLV  OW      4509    2.768967675    1.762301042    1.263470023
  792 SOLV  HW1     4510    2.748698525    1.721108793    1.174622628
  792 SOLV  HW2     4511    2.796454648    1.857581674    1.250525547
  793 SOLV  OW      4512    5.075542445    2.977252398    1.743377920
  793 SOLV  HW1     4513    5.040028232    3.070742524    1.743096711
  793 SOLV  HW2     4514    5.078546724    2.943039346    1.837303779
  794 SOLV  OW      4515    4.634274139    5.404732707    3.360334741
  794 SOLV  HW1     4516    4.668638514    5.362747124    3.276322053
  794 SOLV  HW2     4517    4.602672507    5.497558490    3.340673659
  795 SOLV  OW      4518    3.873196898    1.167386383    3.285986069
  795 SOLV  HW1     4519    3.807320252    1.101635053    3.249392391
  795 SOLV  HW2     4520    3.859237268    1.177193581    3.384530396
  796 SOLV  OW      4521    2.043712117    4.127507954    5.985015355
  796 SOLV  HW1     4522    1.957051251    4.167045932    6.015483124
  796 SOLV  HW2     4523    2.106573018    4.200891256    5.959229385
  797 SOLV  OW      4524    3.401556218    6.584280773    2.991177268
  797 SOLV  HW1     4525    3.439721360    6.612296676    2.903083543
  797 SOLV  HW2     4526    3.450100843    6.631214124    3.064951219
  798 SOLV  OW      4527    4.084156800    2.710184693    4.025151179
  798 SOLV  HW1     4528    4.056251602    2.676429001    3.935243022
  798 SOLV  HW2     4529    4.183126980    2.724526976    4.026105398
  799 SOLV  OW      4530    4.859750888    2.969063112    3.004636077
  799 SOLV  HW1     4531    4.770270869    2.936020778    3.034687559
  799 SOLV  HW2     4532    4.847472306    3.044666116    2.940332504
  800 SOLV  OW      4533    3.989975879    6.826693818    6.341976757
  800 SOLV  HW1     4534    3.972744621    6.750774034    6.404752219
  800 SOLV  HW2     4535    4.054425629    6.797508964    6.271295084
  801 SOLV  OW      4536    0.637216086    3.617547451    3.861275263
  801 SOLV  HW1     4537    0.561583431    3.563794203    3.823987746
  801 SOLV  HW2     4538    0.604247851    3.708620050    3.886192756
  802 SOLV  OW      4539    0.643759880    6.329371118    1.883684456
  802 SOLV  HW1     4540    0.622506700    6.241507762    1.840902946
  802 SOLV  HW2     4541    0.718879270    6.373171154    1.834282751
  803 SOLV  OW      4542    5.091215398    5.787258004    3.663028925
  803 SOLV  HW1     4543    5.050703153    5.695828057    3.664129176
  803 SOLV  HW2     4544    5.177493767    5.784858421    3.612510550
  804 SOLV  OW      4545    4.402463018    2.095657521    5.911066280
  804 SOLV  HW1     4546    4.400749932    2.011321413    5.857341944
  804 SOLV  HW2     4547    4.496422005    2.129366743    5.917165872
  805 SOLV  OW      4548    2.448245162    5.443405022    3.697318415
  805 SOLV  HW1     4549    2.382011568    5.504178483    3.653485184
  805 SOLV  HW2     4550    2.401047043    5.362616095    3.732633708
  806 SOLV  OW      4551    0.238076459    4.311364663    3.779126098
  806 SOLV  HW1     4552    0.300201937    4.332859598    3.703770253
  806 SOLV  HW2     4553    0.278779381    4.240403892    3.836640533
  807 SOLV  OW      4554    2.274795846    5.128810858    2.606806704
  807 SOLV  HW1     4555    2.330911905    5.138998628    2.688959279
  807 SOLV  HW2     4556    2.218985086    5.210836207    2.594204344
  808 SOLV  OW      4557    0.096766102    6.192511532    4.497701019
  808 SOLV  HW1     4558    0.172825557    6.254786568    4.516098337
  808 SOLV  HW2     4559    0.011074261    6.244055602    4.496397767
  809 SOLV  OW      4560    4.737014172    3.067666590    4.713942773
  809 SOLV  HW1     4561    4.701190393    3.116226881    4.793693525
  809 SOLV  HW2     4562    4.709573657    2.971597208    4.718336200
  810 SOLV  OW      4563    4.172585144    2.166948429    4.994674215
  810 SOLV  HW1     4564    4.233861654    2.183497459    5.071961584
  810 SOLV  HW2     4565    4.120945056    2.082783802    5.010533991
  811 SOLV  OW      4566    4.482998064    3.040666870    0.779911605
  811 SOLV  HW1     4567    4.420055481    3.110341124    0.814345123
  811 SOLV  HW2     4568    4.553389150    3.022500507    0.848592848
  812 SOLV  OW      4569    4.525931047    0.719112447    1.887855175
  812 SOLV  HW1     4570    4.541027618    0.803515750    1.939330313
  812 SOLV  HW2     4571    4.431460901    0.716483492    1.855144397
  813 SOLV  OW      4572    4.518876530    5.845988855    5.636802855
  813 SOLV  HW1     4573    4.426167051    5.880399665    5.621884751
  813 SOLV  HW2     4574    4.547342315    5.866464265    5.730462409
  814 SOLV  OW      4575    1.464870711    2.704502642    5.053680798
  814 SOLV  HW1     4576    1.493610962    2.635059023    4.987701611
  814 SOLV  HW2     4577    1.374746720    2.680734465    5.089935626
  815 SOLV  OW      4578    5.025954637    4.814468878    0.525177740
  815 SOLV  HW1     4579    4.941507577    4.810683199    0.471733014
  815 SOLV  HW2     4580    5.052855788    4.721830555    0.551567416
  816 SOLV  OW      4581    2.246653076    0.720681544    5.284537797
  816 SOLV  HW1     4582    2.233382572    0.622244285    5.272873503
  816 SOLV  HW2     4583    2.246226046    0.743030918    5.382017363
  817 SOLV  OW      4584    4.678501280    4.368186107    6.655353988
  817 SOLV  HW1     4585    4.603978817    4.307531926    6.683090686
  817 SOLV  HW2     4586    4.640444789    4.452850972    6.618134118
  818 SOLV  OW      4587    4.673618543    2.657880582    4.486713825
  818 SOLV  HW1     4588    4.611771059    2.579563130    4.493284970
  818 SOLV  HW2     4589    4.691806236    2.677978122    4.390447196
  819 SOLV  OW      4590    1.910431465    1.953222352    4.025936554
  819 SOLV  HW1     4591    1.820975671    1.917116876    3.999558938
  819 SOLV  HW2     4592    1.910857960    1.972791763    4.124010651
  820 SOLV  OW      4593    5.828021582    5.344451433    1.082787377
  820 SOLV  HW1     4594    5.833944821    5.302326552    0.992277976
  820 SOLV  HW2     4595    5.918235974    5.343517396    1.125938231
  821 SOLV  OW      4596    3.844282476    0.316974513    4.578750422
  821 SOLV  HW1     4597    3.878383305    0.392013323    4.635375324
  821 SOLV  HW2     4598    3.855477596    0.340380018    4.482164447
  822 SOLV  OW      4599    3.946195383    3.143021000    3.222346238
  822 SOLV  HW1     4600    3.889618543    3.225277776    3.216438829
  822 SOLV  HW2     4601    4.042220732    3.167614088    3.209075464
  823 SOLV  OW      4602    0.460516837    2.235735233    1.911503594
  823 SOLV  HW1     4603    0.529513123    2.268149510    1.976236870
  823 SOLV  HW2     4604    0.458875654    2.295916747    1.831647533
  824 SOLV  OW      4605    3.914908244    2.968183820    5.618317225
  824 SOLV  HW1     4606    3.984517554    2.931098235    5.556825484
  824 SOLV  HW2     4607    3.824089576    2.950480011    5.580361808
  825 SOLV  OW      4608    4.743478711    6.610638635    5.008400571
  825 SOLV  HW1     4609    4.744835143    6.523490969    5.057445992
  825 SOLV  HW2     4610    4.659098213    6.617595446    4.955170511
  826 SOLV  OW      4611    5.764654683    2.027574193    5.594897206
  826 SOLV  HW1     4612    5.810064292    1.978906262    5.669537659
  826 SOLV  HW2     4613    5.760347000    1.968464233    5.514341323
  827 SOLV  OW      4614    6.419557047    2.784693448    5.582442555
  827 SOLV  HW1     4615    6.460253930    2.714166939    5.640505428
  827 SOLV  HW2     4616    6.413763752    2.751170000    5.488399594
  828 SOLV  OW      4617    5.546698376    6.263123531    4.209933751
  828 SOLV  HW1     4618    5.575777822    6.174747712    4.246597223
  828 SOLV  HW2     4619    5.455286347    6.284916631    4.244123965
  829 SOLV  OW      4620    0.339383729    3.276451841    2.112345682
  829 SOLV  HW1     4621    0.284341255    3.283128655    2.029112550
  829 SOLV  HW2     4622    0.314029262    3.193726622    2.162501630
  830 SOLV  OW      4623    4.103969680    6.521631405    5.710704288
  830 SOLV  HW1     4624    4.057564073    6.437677259    5.738990479
  830 SOLV  HW2     4625    4.187587602    6.498356512    5.661024731
  831 SOLV  OW      4626    3.289097476    5.766837057    2.555565083
  831 SOLV  HW1     4627    3.357323298    5.705703231    2.595686474
  831 SOLV  HW2     4628    3.324285950    5.860451196    2.555333668
  832 SOLV  OW      4629    3.794329128    3.782770405    2.562174390
  832 SOLV  HW1     4630    3.828298849    3.827922399    2.479655402
  832 SOLV  HW2     4631    3.858957420    3.711831899    2.590334198
  833 SOLV  OW      4632    0.871763963    3.000222226    3.690464325
  833 SOLV  HW1     4633    0.799008885    2.937420609    3.718112463
  833 SOLV  HW2     4634    0.951494537    2.947756321    3.660596840
  834 SOLV  OW      4635    0.681274699    5.978428378    4.214971108
  834 SOLV  HW1     4636    0.751881065    5.928292668    4.265000736
  834 SOLV  HW2     4637    0.610535236    6.008908272    4.278756784
  835 SOLV  OW      4638    4.801706763    0.460495816    6.520823543
  835 SOLV  HW1     4639    4.854703967    0.376861939    6.506727271
  835 SOLV  HW2     4640    4.855438897    0.539402149    6.491014602
  836 SOLV  OW      4641    3.113976512    4.387393732    4.825822016
  836 SOLV  HW1     4642    3.030410087    4.378519913    4.771604039
  836 SOLV  HW2     4643    3.179754108    4.444387564    4.776560208
  837 SOLV  OW      4644    6.655532682    5.228729577    3.539219345
  837 SOLV  HW1     4645    6.704517736    5.141699280    3.544489483
  837 SOLV  HW2     4646    6.641852019    5.264897246    3.631449341
  838 SOLV  OW      4647    1.481369375    4.257407168    6.638094274
  838 SOLV  HW1     4648    1.521569442    4.261844243    6.729560109
  838 SOLV  HW2     4649    1.487112995    4.163677652    6.603691838
  839 SOLV  OW      4650    4.396090734    4.467945810    0.661002502
  839 SOLV  HW1     4651    4.328872881    4.493008351    0.730682716
  839 SOLV  HW2     4652    4.349023997    4.447292568    0.575213274
  840 SOLV  OW      4653    6.031057904    4.850649282    0.330755639
  840 SOLV  HW1     4654    6.095991984    4.913600975    0.288063805
  840 SOLV  HW2     4655    6.069339943    4.758257371    0.330781268
  841 SOLV  OW      4656    4.565463071    0.557378770    5.329466318
  841 SOLV  HW1     4657    4.494337284    0.511074014    5.382367129
  841 SOLV  HW2     4658    4.522967497    0.620776522    5.264840883
  842 SOLV  OW      4659    5.333982144    6.240819216    2.931794567
  842 SOLV  HW1     4660    5.246005803    6.244331061    2.979227255
  842 SOLV  HW2     4661    5.383660989    6.326206421    2.947380385
  843 SOLV  OW      4662    5.300236467    3.366301600    1.195942280
  843 SOLV  HW1     4663    5.255826067    3.318872742    1.119937924
  843 SOLV  HW2     4664    5.371285791    3.307696645    1.234876580
  844 SOLV  OW      4665    4.075409114    4.724291963    4.632569629
  844 SOLV  HW1     4666    4.066989219    4.636146322    4.586082162
  844 SOLV  HW2     4667    4.075991315    4.797797409    4.564759958
  845 SOLV  OW      4668    5.900964984    3.779505282    5.479347029
  845 SOLV  HW1     4669    5.922753266    3.682461931    5.468883091
  845 SOLV  HW2     4670    5.914171200    3.826230248    5.391917079
  846 SOLV  OW      4671    1.833391673    3.370412876    2.713442455
  846 SOLV  HW1     4672    1.895266144    3.446669837    2.694560387
  846 SOLV  HW2     4673    1.823729337    3.359060514    2.812325377
  847 SOLV  OW      4674    5.883108531    5.177144917    2.778832761
  847 SOLV  HW1     4675    5.881492834    5.239843594    2.856731239
  847 SOLV  HW2     4676    5.965223949    5.120253781    2.783559353
  848 SOLV  OW      4677    6.852929238    4.630914645    1.179499193
  848 SOLV  HW1     4678    6.780566562    4.626581042    1.110604495
  848 SOLV  HW2     4679    6.819794535    4.680921960    1.259517149
  849 SOLV  OW      4680    6.547100016    1.718655116    1.468411468
  849 SOLV  HW1     4681    6.640681503    1.704023576    1.500506350
  849 SOLV  HW2     4682    6.506315587    1.630812558    1.443473944
  850 SOLV  OW      4683    6.609832427    1.347785745    5.185384596
  850 SOLV  HW1     4684    6.525403902    1.389481280    5.151689598
  850 SOLV  HW2     4685    6.642890936    1.280959913    5.118725106
  851 SOLV  OW      4686    4.251610186    3.811475566    4.123230305
  851 SOLV  HW1     4687    4.203220091    3.762783620    4.195957760
  851 SOLV  HW2     4688    4.324946297    3.753630869    4.087487922
  852 SOLV  OW      4689    4.944421651    0.839678025    0.653626935
  852 SOLV  HW1     4690    4.955113856    0.897584347    0.572792311
  852 SOLV  HW2     4691    4.852392437    0.800547356    0.654638999
  853 SOLV  OW      4692    5.753347595    4.708664130    4.071064474
  853 SOLV  HW1     4693    5.696785815    4.642860338    4.021339762
  853 SOLV  HW2     4694    5.722390524    4.714160509    4.166002931
  854 SOLV  OW      4695    4.239448231    1.944488168    3.355464346
  854 SOLV  HW1     4696    4.251279406    1.911184863    3.261908759
  854 SOLV  HW2     4697    4.146149651    1.978553918    3.367150826
  855 SOLV  OW      4698    4.634398262    6.647674311    3.749917495
  855 SOLV  HW1     4699    4.646639187    6.735634744    3.703927131
  855 SOLV  HW2     4700    4.621176017    6.662860730    3.847879616
  856 SOLV  OW      4701    4.801874659    3.201028996    2.439805635
  856 SOLV  HW1     4702    4.728755842    3.247752260    2.390080870
  856 SOLV  HW2     4703    4.888681159    3.214788298    2.392085357
  857 SOLV  OW      4704    2.431062834    6.520363410    3.981170596
  857 SOLV  HW1     4705    2.406478078    6.609255405    4.019840614
  857 SOLV  HW2     4706    2.361379322    6.452946903    4.005680741
  858 SOLV  OW      4707    2.611834177    6.020358840    0.910580440
  858 SOLV  HW1     4708    2.538662536    6.065624342    0.961560082
  858 SOLV  HW2     4709    2.584511574    5.926531403    0.889325961
  859 SOLV  OW      4710    3.007771666    0.705071210    5.875458206
  859 SOLV  HW1     4711    2.999523423    0.713927874    5.776185871
  859 SOLV  HW2     4712    2.927957472    0.656655782    5.911333827
  860 SOLV  OW      4713    1.587076129    4.064315333    4.513873539
  860 SOLV  HW1     4714    1.500061270    4.085756116    4.469480928
  860 SOLV  HW2     4715    1.579097910    3.977305917    4.562532053
  861 SOLV  OW      4716    1.797011843    3.761594146    0.208996022
  861 SOLV  HW1     4717    1.860790431    3.729611644    0.138915387
  861 SOLV  HW2     4718    1.794230917    3.695624628    0.284109952
  862 SOLV  OW      4719    5.774317616    3.355924295    5.024252782
  862 SOLV  HW1     4720    5.680487893    3.378848938    4.998324313
  862 SOLV  HW2     4721    5.808065380    3.282327349    4.965547560
  863 SOLV  OW      4722    5.267594336    6.167645039    0.961156000
  863 SOLV  HW1     4723    5.227285355    6.182465665    0.870839412
  863 SOLV  HW2     4724    5.254057892    6.072393409    0.988457768
  864 SOLV  OW      4725    4.412036093    1.042703181    4.800339691
  864 SOLV  HW1     4726    4.507221070    1.062769988    4.777128469
  864 SOLV  HW2     4727    4.360895532    1.128290299    4.808155450
  865 SOLV  OW      4728    0.007681256    5.364089933    2.646568854
  865 SOLV  HW1     4729   -0.088537166    5.390229682    2.638800019
  865 SOLV  HW2     4730    0.032913621    5.306414348    2.568861162
  866 SOLV  OW      4731    3.539082690    5.497989898    0.606713964
  866 SOLV  HW1     4732    3.504925934    5.591698578    0.599395958
  866 SOLV  HW2     4733    3.638379344    5.497698949    0.594812841
  867 SOLV  OW      4734    1.317170861    5.702712129    0.077635633
  867 SOLV  HW1     4735    1.252230128    5.753549573    0.021067133
  867 SOLV  HW2     4736    1.376872730    5.766942175    0.125717062
  868 SOLV  OW      4737    3.932363468    5.040192884    4.773641975
  868 SOLV  HW1     4738    3.919465449    4.985075993    4.856088805
  868 SOLV  HW2     4739    4.029967357    5.046663428    4.752826693
  869 SOLV  OW      4740    1.738321405    2.180214729    0.052348398
  869 SOLV  HW1     4741    1.795798104    2.203033990   -0.026250035
  869 SOLV  HW2     4742    1.729015440    2.260508189    0.111240111
  870 SOLV  OW      4743    1.795181565    4.770732754    1.619780449
  870 SOLV  HW1     4744    1.701508677    4.737308682    1.609302336
  870 SOLV  HW2     4745    1.857831618    4.693000434    1.625632219
  871 SOLV  OW      4746    4.908660346    5.513298524    3.966629371
  871 SOLV  HW1     4747    4.906800405    5.449568361    4.043677929
  871 SOLV  HW2     4748    4.925626768    5.462776918    3.882005885
  872 SOLV  OW      4749    0.059402363    1.862520323    3.746527087
  872 SOLV  HW1     4750    0.096295555    1.953655104    3.728220142
  872 SOLV  HW2     4751    0.082199974    1.801492295    3.670648083
  873 SOLV  OW      4752    2.891674759    5.574752798    1.832823274
  873 SOLV  HW1     4753    2.973033498    5.550150257    1.780125131
  873 SOLV  HW2     4754    2.891214148    5.524033043    1.919014414
  874 SOLV  OW      4755    6.158563022    5.699420391    4.160887210
  874 SOLV  HW1     4756    6.084505283    5.683182227    4.095669757
  874 SOLV  HW2     4757    6.245751437    5.703141114    4.112042544
  875 SOLV  OW      4758    5.580623682    1.795740710    5.328672619
  875 SOLV  HW1     4759    5.672362370    1.793811273    5.368426881
  875 SOLV  HW2     4760    5.583024512    1.755013048    5.237373316
  876 SOLV  OW      4761    4.495025866    6.545932330    6.278683292
  876 SOLV  HW1     4762    4.537539002    6.629921307    6.312446914
  876 SOLV  HW2     4763    4.491429983    6.548248016    6.178767523
  877 SOLV  OW      4764    0.220962912    3.587540559    4.736229417
  877 SOLV  HW1     4765    0.245886289    3.674464087    4.693510181
  877 SOLV  HW2     4766    0.224020953    3.514693963    4.667777669
  878 SOLV  OW      4767    6.312245140    5.393267014    4.318773129
  878 SOLV  HW1     4768    6.257700333    5.424589965    4.396526112
  878 SOLV  HW2     4769    6.399181692    5.356437557    4.351748638
  879 SOLV  OW      4770    5.751733206    3.082313887    3.683948474
  879 SOLV  HW1     4771    5.775761574    3.004007446    3.741314403
  879 SOLV  HW2     4772    5.791301887    3.070289316    3.592900145
  880 SOLV  OW      4773    1.300216349    5.011077525    4.665630886
  880 SOLV  HW1     4774    1.283610932    5.053606829    4.754608730
  880 SOLV  HW2     4775    1.286384474    5.078714126    4.593274671
  881 SOLV  OW      4776    3.476574059    3.332673500    4.655979392
  881 SOLV  HW1     4777    3.543093501    3.378858640    4.597293595
  881 SOLV  HW2     4778    3.521857539    3.301452738    4.739505087
  882 SOLV  OW      4779    2.580729403    2.430282071    0.565232668
  882 SOLV  HW1     4780    2.638307744    2.365281082    0.614843722
  882 SOLV  HW2     4781    2.575519355    2.403491630    0.469020815
  883 SOLV  OW      4782    0.325392627    4.458099451    1.565633826
  883 SOLV  HW1     4783    0.356379168    4.552972995    1.559249090
  883 SOLV  HW2     4784    0.225714552    4.456070707    1.573512772
  884 SOLV  OW      4785    3.828174245    1.314083742    1.522467179
  884 SOLV  HW1     4786    3.809467190    1.271443223    1.433959493
  884 SOLV  HW2     4787    3.917544992    1.358877424    1.519640278
  885 SOLV  OW      4788    2.218910723    1.370992695    2.203837139
  885 SOLV  HW1     4789    2.123227460    1.399902546    2.200830006
  885 SOLV  HW2     4790    2.228252757    1.282049288    2.159094923
  886 SOLV  OW      4791    2.749483969    2.960693974    1.105016830
  886 SOLV  HW1     4792    2.707923879    2.891519724    1.045947340
  886 SOLV  HW2     4793    2.678856122    3.023685619    1.137347500
  887 SOLV  OW      4794    4.809328994    0.189274322    0.260253931
  887 SOLV  HW1     4795    4.784190059    0.111416497    0.317769283
  887 SOLV  HW2     4796    4.884152175    0.239737411    0.303344783
  888 SOLV  OW      4797    5.182382909    0.902301480    1.657200776
  888 SOLV  HW1     4798    5.258111665    0.967342607    1.663251255
  888 SOLV  HW2     4799    5.188321215    0.852196900    1.570852624
  889 SOLV  OW      4800    0.865850269    1.766732959    6.762442608
  889 SOLV  HW1     4801    0.917268151    1.771055040    6.848110683
  889 SOLV  HW2     4802    0.917270033    1.713246037    6.695385875
  890 SOLV  OW      4803    6.190666682    5.964473828    3.236484811
  890 SOLV  HW1     4804    6.181344269    6.062312625    3.217978180
  890 SOLV  HW2     4805    6.120196959    5.914228744    3.186372507
  891 SOLV  OW      4806    2.948507572    3.714160997    4.031742492
  891 SOLV  HW1     4807    3.007237428    3.784575507    4.071674185
  891 SOLV  HW2     4808    2.853933709    3.729451892    4.060444544
  892 SOLV  OW      4809    4.201668429    5.422004477    0.594923993
  892 SOLV  HW1     4810    4.239086315    5.400209747    0.504785207
  892 SOLV  HW2     4811    4.103156367    5.437390252    0.587261054
  893 SOLV  OW      4812    3.294802237    5.158116360    5.846812322
  893 SOLV  HW1     4813    3.386115210    5.195316233    5.830081538
  893 SOLV  HW2     4814    3.262533880    5.188140969    5.936584676
  894 SOLV  OW      4815    3.138396497    3.490433595    1.320868316
  894 SOLV  HW1     4816    3.122250768    3.412081940    1.260852188
  894 SOLV  HW2     4817    3.126391091    3.462462460    1.416130676
  895 SOLV  OW      4818    1.371183327    4.738787810    4.125418217
  895 SOLV  HW1     4819    1.434327450    4.811948283    4.151117867
  895 SOLV  HW2     4820    1.293291708    4.738459641    4.188130713
  896 SOLV  OW      4821    1.477598336    1.789463118    0.641414588
  896 SOLV  HW1     4822    1.394909229    1.834859079    0.608194700
  896 SOLV  HW2     4823    1.504295110    1.717657200    0.577127088
  897 SOLV  OW      4824    1.279792316    3.810949041    6.538679641
  897 SOLV  HW1     4825    1.271866157    3.770811643    6.629935433
  897 SOLV  HW2     4826    1.248027696    3.745097216    6.470444857
  898 SOLV  OW      4827    6.057309201    6.003077916    0.836334193
  898 SOLV  HW1     4828    6.088409045    6.056077809    0.757430307
  898 SOLV  HW2     4829    6.129367996    5.939635386    0.864342769
  899 SOLV  OW      4830    1.592185306    2.403839892    5.838085969
  899 SOLV  HW1     4831    1.660348710    2.401125333    5.764966541
  899 SOLV  HW2     4832    1.535736440    2.485775198    5.827977739
  900 SOLV  OW      4833    0.212884424    6.497686753    1.490106155
  900 SOLV  HW1     4834    0.262958690    6.543501140    1.563561142
  900 SOLV  HW2     4835    0.141792814    6.439441017    1.529545420
  901 SOLV  OW      4836    2.682300853    5.017860419    1.571885294
  901 SOLV  HW1     4837    2.645798167    5.003937219    1.479832225
  901 SOLV  HW2     4838    2.665674546    4.936109943    1.627026367
  902 SOLV  OW      4839    4.184103946    0.238980250    3.004794015
  902 SOLV  HW1     4840    4.267770586    0.292420807    2.992716109
  902 SOLV  HW2     4841    4.205847769    0.141487228    2.999883210
  903 SOLV  OW      4842    6.315816052    3.328482100    4.183370195
  903 SOLV  HW1     4843    6.356758981    3.346964257    4.094017317
  903 SOLV  HW2     4844    6.388176660    3.317152988    4.251468788
  904 SOLV  OW      4845    4.093179962    2.467179247    6.666443913
  904 SOLV  HW1     4846    4.115500572    2.379128610    6.708264301
  904 SOLV  HW2     4847    4.097079894    2.539002047    6.735930090
  905 SOLV  OW      4848    3.813130617    4.202423723    3.154703706
  905 SOLV  HW1     4849    3.772128551    4.279407824    3.203631272
  905 SOLV  HW2     4850    3.741381979    4.150335759    3.108437794
  906 SOLV  OW      4851    3.018994503    1.804304507    3.709155744
  906 SOLV  HW1     4852    3.095969114    1.798370721    3.772729277
  906 SOLV  HW2     4853    3.048489879    1.850164676    3.625318774
  907 SOLV  OW      4854    0.499407592    3.855751479    3.927179384
  907 SOLV  HW1     4855    0.491315313    3.812445116    4.016960964
  907 SOLV  HW2     4856    0.440933731    3.807852276    3.861695547
  908 SOLV  OW      4857    4.202589331    2.767336019    1.145753559
  908 SOLV  HW1     4858    4.277783333    2.794403384    1.085627932
  908 SOLV  HW2     4859    4.127216081    2.731392831    1.090719162
  909 SOLV  OW      4860    5.389371030    0.169760211    6.267765801
  909 SOLV  HW1     4861    5.465152151    0.234992745    6.265837229
  909 SOLV  HW2     4862    5.376640837    0.136236433    6.361124616
  910 SOLV  OW      4863    5.265057721    3.381611004    2.763924400
  910 SOLV  HW1     4864    5.302981814    3.443029135    2.833142096
  910 SOLV  HW2     4865    5.170838563    3.408345462    2.743688468
  911 SOLV  OW      4866    1.115803568    1.849545612    5.325218994
  911 SOLV  HW1     4867    1.037957527    1.874501279    5.382826508
  911 SOLV  HW2     4868    1.196274401    1.834470231    5.382652598
  912 SOLV  OW      4869    2.827418734    4.394860233    0.096061126
  912 SOLV  HW1     4870    2.897946928    4.400454651    0.025378461
  912 SOLV  HW2     4871    2.737891129    4.412867149    0.055291984
  913 SOLV  OW      4872    6.343898826    3.129911787    0.610395910
  913 SOLV  HW1     4873    6.322133407    3.187450868    0.531544850
  913 SOLV  HW2     4874    6.404766246    3.179708000    0.672181295
  914 SOLV  OW      4875    4.085141403    4.401986048    5.489969474
  914 SOLV  HW1     4876    4.120004738    4.355485915    5.408591623
  914 SOLV  HW2     4877    4.050934566    4.334150651    5.555010048
  915 SOLV  OW      4878    6.706849022    1.493490900    5.447970515
  915 SOLV  HW1     4879    6.683010471    1.484616725    5.351250903
  915 SOLV  HW2     4880    6.632220211    1.457685831    5.504096656
  916 SOLV  OW      4881    0.678200644    5.515781290    2.452975689
  916 SOLV  HW1     4882    0.618110909    5.486885237    2.378435943
  916 SOLV  HW2     4883    0.698613719    5.613219886    2.443440573
  917 SOLV  OW      4884    0.337430457    4.453803406    3.129724221
  917 SOLV  HW1     4885    0.274309514    4.457061765    3.207229196
  917 SOLV  HW2     4886    0.310283470    4.380174826    3.067726433
  918 SOLV  OW      4887    2.681508091    5.261299805    3.818011827
  918 SOLV  HW1     4888    2.746367623    5.185994015    3.829146760
  918 SOLV  HW2     4889    2.726165508    5.336933549    3.770190171
  919 SOLV  OW      4890    5.536895342    1.291964280    4.138889136
  919 SOLV  HW1     4891    5.620934819    1.346140694    4.136911070
  919 SOLV  HW2     4892    5.463872601    1.342042130    4.092398045
  920 SOLV  OW      4893    2.082719591    5.024727836    3.950533111
  920 SOLV  HW1     4894    2.129715520    4.943713682    3.985602849
  920 SOLV  HW2     4895    2.019297973    5.059055413    4.019822700
  921 SOLV  OW      4896    3.168121186    1.643650056    0.020146008
  921 SOLV  HW1     4897    3.249466425    1.701454799    0.026601462
  921 SOLV  HW2     4898    3.160915886    1.587001824    0.102238216
  922 SOLV  OW      4899    2.459390610    5.478535749    2.905842829
  922 SOLV  HW1     4900    2.500868672    5.560094720    2.946212216
  922 SOLV  HW2     4901    2.492785696    5.467015905    2.812280340
  923 SOLV  OW      4902    4.098275542    6.099842106    4.344819621
  923 SOLV  HW1     4903    4.124612956    6.187495966    4.304530015
  923 SOLV  HW2     4904    4.052861573    6.115780608    4.432475794
  924 SOLV  OW      4905    0.783382468    2.441502615    5.465381266
  924 SOLV  HW1     4906    0.698989808    2.494433723    5.474214424
  924 SOLV  HW2     4907    0.799759530    2.390571337    5.549876937
  925 SOLV  OW      4908    4.933280644    2.814378115    1.559049438
  925 SOLV  HW1     4909    4.837161421    2.841281120    1.552934508
  925 SOLV  HW2     4910    4.979296595    2.870590331    1.627786229
  926 SOLV  OW      4911    5.986432788    2.118190383    2.417527600
  926 SOLV  HW1     4912    5.943271181    2.078426277    2.336549959
  926 SOLV  HW2     4913    6.065047976    2.173374009    2.389673288
  927 SOLV  OW      4914    5.115853185    2.634782247    0.113342103
  927 SOLV  HW1     4915    5.107936451    2.668928083    0.206998379
  927 SOLV  HW2     4916    5.059966836    2.691139009    0.052508719
  928 SOLV  OW      4917    3.526581777    4.889346509    6.676106734
  928 SOLV  HW1     4918    3.547659833    4.968799866    6.733068655
  928 SOLV  HW2     4919    3.609137439    4.834222008    6.663959669
  929 SOLV  OW      4920    0.435973322    1.078673925    1.515166925
  929 SOLV  HW1     4921    0.521694444    1.036683617    1.485322093
  929 SOLV  HW2     4922    0.437956462    1.091587520    1.614319223
  930 SOLV  OW      4923    6.259766330    4.560609752    6.262639668
  930 SOLV  HW1     4924    6.343891699    4.600393409    6.299249675
  930 SOLV  HW2     4925    6.281909194    4.501303299    6.185228382
  931 SOLV  OW      4926    2.256885933    6.050827929    3.401306618
  931 SOLV  HW1     4927    2.201136481    6.131254942    3.421921561
  931 SOLV  HW2     4928    2.310904289    6.026214679    3.481790744
  932 SOLV  OW      4929    3.309785806    6.340095747    2.989108811
  932 SOLV  HW1     4930    3.303633986    6.286944833    3.073601882
  932 SOLV  HW2     4931    3.366393104    6.421049958    3.004726222
  933 SOLV  OW      4932    0.622699333    4.534057965    3.424957069
  933 SOLV  HW1     4933    0.679245141    4.539218772    3.507282161
  933 SOLV  HW2     4934    0.680178040    4.510927067    3.346454747
  934 SOLV  OW      4935    5.837653551    4.113270393    3.174915129
  934 SOLV  HW1     4936    5.920470772    4.162636677    3.201455405
  934 SOLV  HW2     4937    5.831036174    4.028557651    3.227641127
  935 SOLV  OW      4938    0.693155788    3.743583094    6.463053883
  935 SOLV  HW1     4939    0.696012670    3.736918172    6.363316798
  935 SOLV  HW2     4940    0.614555305    3.692311844    6.497626855
  936 SOLV  OW      4941    5.164500014    0.783528254    1.053893352
  936 SOLV  HW1     4942    5.107293995    0.779900742    1.135842941
  936 SOLV  HW2     4943    5.140316197    0.864174303    0.999922933
  937 SOLV  OW      4944    4.918359655    4.733168147    3.053174716
  937 SOLV  HW1     4945    4.980312250    4.711227054    2.977794554
  937 SOLV  HW2     4946    4.844924404    4.665373244    3.056752182
  938 SOLV  OW      4947    2.925238252    3.623893518    6.087250125
  938 SOLV  HW1     4948    2.880940739    3.655688747    6.171086628
  938 SOLV  HW2     4949    2.899219009    3.528922593    6.069780188
  939 SOLV  OW      4950    4.867678549    1.176392904    3.608923438
  939 SOLV  HW1     4951    4.796274020    1.125456964    3.560876844
  939 SOLV  HW2     4952    4.942732422    1.196100055    3.545835635
  940 SOLV  OW      4953    3.667921044    0.060573452    2.521224286
  940 SOLV  HW1     4954    3.598315500    0.090681448    2.456042354
  940 SOLV  HW2     4955    3.758376424    0.087501731    2.488167347
  941 SOLV  OW      4956    2.819406599    0.608164345    4.132708395
  941 SOLV  HW1     4957    2.887817770    0.598482602    4.205011943
  941 SOLV  HW2     4958    2.811127668    0.521837963    4.082901439
  942 SOLV  OW      4959    2.293918195    6.364881444    2.797380510
  942 SOLV  HW1     4960    2.231775622    6.310660850    2.853948931
  942 SOLV  HW2     4961    2.278165749    6.343738117    2.700911033
  943 SOLV  OW      4962    5.242127550    2.631367561    5.883268245
  943 SOLV  HW1     4963    5.228382767    2.534982269    5.860400016
  943 SOLV  HW2     4964    5.336908203    2.645642447    5.911813077
  944 SOLV  OW      4965    3.013383522    2.507177640    0.806873742
  944 SOLV  HW1     4966    2.950354976    2.584592304    0.800880613
  944 SOLV  HW2     4967    3.048499065    2.499956494    0.900234853
  945 SOLV  OW      4968    5.276232325    2.180135180    4.735370123
  945 SOLV  HW1     4969    5.197722369    2.201737283    4.677321497
  945 SOLV  HW2     4970    5.360728876    2.202524409    4.686799304
  946 SOLV  OW      4971    3.936339914    0.128458730    4.934948983
  946 SOLV  HW1     4972    3.974462362    0.218026435    4.957880579
  946 SOLV  HW2     4973    3.972405599    0.098527930    4.846603337
  947 SOLV  OW      4974    2.618799457    2.894283397    4.209877219
  947 SOLV  HW1     4975    2.641482662    2.890631478    4.112542627
  947 SOLV  HW2     4976    2.521143722    2.912971089    4.220645491
  948 SOLV  OW      4977    5.558540572    3.138148991    5.736519540
  948 SOLV  HW1     4978    5.583497007    3.077113067    5.661331328
  948 SOLV  HW2     4979    5.470979542    3.109242684    5.775235918
  949 SOLV  OW      4980    5.383914451    3.691111400    6.269890819
  949 SOLV  HW1     4981    5.361906913    3.680144117    6.366829544
  949 SOLV  HW2     4982    5.325607145    3.762072325    6.230312720
  950 SOLV  OW      4983    3.294251681    6.593211853    5.924981661
  950 SOLV  HW1     4984    3.200816783    6.624594855    5.941913426
  950 SOLV  HW2     4985    3.297636895    6.493488924    5.931722817
  951 SOLV  OW      4986    2.079226839    6.214668067    2.177573935
  951 SOLV  HW1     4987    2.042666894    6.295259258    2.224141085
  951 SOLV  HW2     4988    2.058007902    6.132834752    2.231007376
  952 SOLV  OW      4989    0.734349373    1.283502512    4.988691970
  952 SOLV  HW1     4990    0.755591916    1.313300928    5.081764663
  952 SOLV  HW2     4991    0.802797562    1.320018294    4.925581272
  953 SOLV  OW      4992    4.227975085    6.068791949    3.449190092
  953 SOLV  HW1     4993    4.293249522    5.993668363    3.459047639
  953 SOLV  HW2     4994    4.249694742    6.140682217    3.515231760
  954 SOLV  OW      4995    2.209607896    5.198518196    1.794817965
  954 SOLV  HW1     4996    2.255273957    5.192380320    1.883580691
  954 SOLV  HW2     4997    2.174260052    5.291172770    1.781877462
  955 SOLV  OW      4998    4.705886304    0.282427510    5.137140202
  955 SOLV  HW1     4999    4.716765381    0.258373252    5.233603013
  955 SOLV  HW2     5000    4.763218691    0.361565314    5.115873508
  956 SOLV  OW      5001    6.129424840    4.883982568    0.593886030
  956 SOLV  HW1     5002    6.069649994    4.900882375    0.515508223
  956 SOLV  HW2     5003    6.220997754    4.860250360    0.561439069
  957 SOLV  OW      5004    4.622693403    2.761137891    5.342722537
  957 SOLV  HW1     5005    4.628375539    2.756586692    5.242980241
  957 SOLV  HW2     5006    4.568396454    2.840771789    5.369400676
  958 SOLV  OW      5007    6.282353947    1.785717888    4.747367114
  958 SOLV  HW1     5008    6.263123810    1.722717499    4.822618892
  958 SOLV  HW2     5009    6.216421667    1.860892785    4.749180157
  959 SOLV  OW      5010    3.799257148    4.902507223    0.797666874
  959 SOLV  HW1     5011    3.714008728    4.940007218    0.834112964
  959 SOLV  HW2     5012    3.875010326    4.963674978    0.820508912
  960 SOLV  OW      5013    5.003241218    2.532370906    4.846754507
  960 SOLV  HW1     5014    4.916791817    2.551647028    4.893192791
  960 SOLV  HW2     5015    5.065040312    2.610228729    4.857734141
  961 SOLV  OW      5016    4.929658639    4.424461956    1.812242460
  961 SOLV  HW1     5017    5.006301055    4.360221568    1.813000106
  961 SOLV  HW2     5018    4.914108431    4.458868467    1.904848117
  962 SOLV  OW      5019    4.162133158    2.759299275    2.554500903
  962 SOLV  HW1     5020    4.178110619    2.740910592    2.457504663
  962 SOLV  HW2     5021    4.146192981    2.857145911    2.567674364
  963 SOLV  OW      5022    6.563350638    5.874050573    4.649337591
  963 SOLV  HW1     5023    6.504733124    5.824201508    4.713217031
  963 SOLV  HW2     5024    6.510653699    5.898562119    4.567951088
  964 SOLV  OW      5025    4.761611739    1.003773365    5.203078702
  964 SOLV  HW1     5026    4.735316239    0.931151978    5.139546323
  964 SOLV  HW2     5027    4.781774664    1.087224384    5.151784239
  965 SOLV  OW      5028    5.859443334    5.344863020    2.562545746
  965 SOLV  HW1     5029    5.832496169    5.302368899    2.476127177
  965 SOLV  HW2     5030    5.870096021    5.274202288    2.632514614
  966 SOLV  OW      5031    1.789523322    3.988787391    0.943257838
  966 SOLV  HW1     5032    1.759012471    3.986084219    0.848055307
  966 SOLV  HW2     5033    1.789718394    4.083454701    0.975502878
  967 SOLV  OW      5034    2.755819190    5.574579754    5.710611212
  967 SOLV  HW1     5035    2.804916511    5.597082220    5.794781156
  967 SOLV  HW2     5036    2.775469448    5.479964728    5.684857950
  968 SOLV  OW      5037    4.250529090    4.048862027    3.053298907
  968 SOLV  HW1     5038    4.151032317    4.039126871    3.056010732
  968 SOLV  HW2     5039    4.281147472    4.051649898    2.958133422
  969 SOLV  OW      5040    0.627244633    3.024645256    5.629904888
  969 SOLV  HW1     5041    0.602984426    3.036036555    5.533556025
  969 SOLV  HW2     5042    0.698376529    3.090548625    5.654367980
  970 SOLV  OW      5043    2.187252298    3.942867944    3.130093599
  970 SOLV  HW1     5044    2.132511538    3.944749217    3.213767949
  970 SOLV  HW2     5045    2.126582403    3.942400582    3.050592960
  971 SOLV  OW      5046    6.132169990    5.189316919    2.475324185
  971 SOLV  HW1     5047    6.199804258    5.199330934    2.548309252
  971 SOLV  HW2     5048    6.047781067    5.236198035    2.501442273
  972 SOLV  OW      5049    6.178873663    3.950365723    3.380940449
  972 SOLV  HW1     5050    6.175227846    3.965091945    3.282089628
  972 SOLV  HW2     5051    6.125431088    3.869190458    3.404523021
  973 SOLV  OW      5052    0.577964440    3.888704970    5.666947365
  973 SOLV  HW1     5053    0.635838297    3.968002427    5.647862287
  973 SOLV  HW2     5054    0.508922939    3.879797448    5.595144915
  974 SOLV  OW      5055    6.653849953    6.411068356    3.768171423
  974 SOLV  HW1     5056    6.645703309    6.344619288    3.693873905
  974 SOLV  HW2     5057    6.750286891    6.433336072    3.782521265
  975 SOLV  OW      5058    2.647396377    0.986141719    3.107038308
  975 SOLV  HW1     5059    2.634246192    0.907806813    3.167802087
  975 SOLV  HW2     5060    2.561559753    1.036820777    3.098962954
  976 SOLV  OW      5061    6.191101729    4.739641654    2.110970849
  976 SOLV  HW1     5062    6.172963456    4.646929139    2.143788792
  976 SOLV  HW2     5063    6.135986927    4.757507023    2.029455876
  977 SOLV  OW      5064    4.789776600    1.591747131    2.488502316
  977 SOLV  HW1     5065    4.840650927    1.566212590    2.570720925
  977 SOLV  HW2     5066    4.698564522    1.623588684    2.514319780
  978 SOLV  OW      5067    2.453262034    4.855127586    2.473145108
  978 SOLV  HW1     5068    2.449750552    4.952946037    2.493663168
  978 SOLV  HW2     5069    2.485950266    4.805384413    2.553512109
  979 SOLV  OW      5070    0.130214620    0.129445916    2.549159022
  979 SOLV  HW1     5071    0.043819670    0.104806495    2.505239552
  979 SOLV  HW2     5072    0.111707143    0.169776376    2.638774849
  980 SOLV  OW      5073    3.052345568    4.688256359    4.948995487
  980 SOLV  HW1     5074    3.101761480    4.609414762    4.912360267
  980 SOLV  HW2     5075    2.955320849    4.665632503    4.957735701
  981 SOLV  OW      5076    6.225176185    4.380484296    1.918031821
  981 SOLV  HW1     5077    6.209704998    4.377092284    1.819286021
  981 SOLV  HW2     5078    6.323433884    4.384395770    1.936243908
  982 SOLV  OW      5079    0.912934077    3.744438328    5.055495545
  982 SOLV  HW1     5080    0.918962989    3.682922614    5.134116117
  982 SOLV  HW2     5081    0.959718841    3.830253111    5.076675427
  983 SOLV  OW      5082    0.515225779    2.011681382    2.181659761
  983 SOLV  HW1     5083    0.457698706    2.016519181    2.099994405
  983 SOLV  HW2     5084    0.485595422    2.080952686    2.247428610
  984 SOLV  OW      5085    5.086154036    5.285123705    5.955953738
  984 SOLV  HW1     5086    5.117610019    5.294520874    6.050421850
  984 SOLV  HW2     5087    5.006787976    5.224335479    5.953163262
  985 SOLV  OW      5088    4.782934421    5.670298805    2.602028025
  985 SOLV  HW1     5089    4.881969693    5.671466082    2.588216368
  985 SOLV  HW2     5090    4.737375321    5.651861281    2.514939018
  986 SOLV  OW      5091    2.876320645    0.573064570    2.122219431
  986 SOLV  HW1     5092    2.814776260    0.639480487    2.079757991
  986 SOLV  HW2     5093    2.970443009    0.592387033    2.094482728
  987 SOLV  OW      5094    4.612646750    5.427387238    4.086646950
  987 SOLV  HW1     5095    4.692038356    5.434564253    4.147037316
  987 SOLV  HW2     5096    4.641433128    5.391339699    3.997914895
  988 SOLV  OW      5097    1.979698349    4.570325137    2.789059610
  988 SOLV  HW1     5098    2.077904723    4.552321171    2.783328069
  988 SOLV  HW2     5099    1.948819631    4.613877909    2.704495622
  989 SOLV  OW      5100    2.429239123    4.610566968    5.889987631
  989 SOLV  HW1     5101    2.471946393    4.531644922    5.934133861
  989 SOLV  HW2     5102    2.338122869    4.585271466    5.857438321
  990 SOLV  OW      5103    3.171548232    3.437092547    0.960957118
  990 SOLV  HW1     5104    3.265476675    3.471161689    0.956653314
  990 SOLV  HW2     5105    3.161772534    3.376199042    1.039685205
  991 SOLV  OW      5106    1.687783031    3.667129311    2.422724545
  991 SOLV  HW1     5107    1.654762249    3.678664136    2.329031197
  991 SOLV  HW2     5108    1.705463494    3.756899833    2.463103220
  992 SOLV  OW      5109    4.615529164    3.047265122    3.348341139
  992 SOLV  HW1     5110    4.703355312    3.087551229    3.374141607
  992 SOLV  HW2     5111    4.549703073    3.120156841    3.329480533
  993 SOLV  OW      5112    0.890997692    5.042242204    2.197972473
  993 SOLV  HW1     5113    0.832068685    5.107763697    2.245256936
  993 SOLV  HW2     5114    0.953233198    4.999864163    2.263793369
  994 SOLV  OW      5115    5.373304579    2.512256547    2.619340682
  994 SOLV  HW1     5116    5.396240030    2.565377008    2.537779113
  994 SOLV  HW2     5117    5.428790784    2.429093038    2.621616872
  995 SOLV  OW      5118    2.301048019    6.194156497    1.515072570
  995 SOLV  HW1     5119    2.306379720    6.137234955    1.433015995
  995 SOLV  HW2     5120    2.303241840    6.290649893    1.488879746
  996 SOLV  OW      5121    1.579554912    5.693680111    3.889335947
  996 SOLV  HW1     5122    1.504396578    5.711853524    3.825910785
  996 SOLV  HW2     5123    1.658017637    5.750827267    3.865260057
  997 SOLV  OW      5124    5.450286000    6.168590530    2.049146454
  997 SOLV  HW1     5125    5.520197887    6.138664642    1.984197714
  997 SOLV  HW2     5126    5.382442232    6.096051056    2.060841107
  998 SOLV  OW      5127    5.949888076    4.354873442    4.877539387
  998 SOLV  HW1     5128    6.034464700    4.302669687    4.888570001
  998 SOLV  HW2     5129    5.934520612    4.410965882    4.958887702
  999 SOLV  OW      5130    2.723755665    2.768582364    4.866946695
  999 SOLV  HW1     5131    2.724276961    2.785272085    4.768342858
  999 SOLV  HW2     5132    2.719190725    2.855897619    4.915492143
 1000 SOLV  OW      5133    2.350948330    3.886367628    6.677935618
 1000 SOLV  HW1     5134    2.393076024    3.866322208    6.766394949
 1000 SOLV  HW2     5135    2.253976621    3.862101037    6.680953240
 1001 SOLV  OW      5136    3.092354480    2.430906443    3.840308216
 1001 SOLV  HW1     5137    3.085665509    2.387565189    3.750427145
 1001 SOLV  HW2     5138    3.126214851    2.524415611    3.829764783
 1002 SOLV  OW      5139    6.777357253    2.092741334    5.134818035
 1002 SOLV  HW1     5140    6.820344175    2.160678359    5.075331086
 1002 SOLV  HW2     5141    6.726984366    2.139303132    5.207595192
 1003 SOLV  OW      5142    1.583260179    6.259860616    1.355135050
 1003 SOLV  HW1     5143    1.674487596    6.295160421    1.334360245
 1003 SOLV  HW2     5144    1.584370855    6.215327868    1.444665324
 1004 SOLV  OW      5145    5.564358002    6.780269571    0.931318748
 1004 SOLV  HW1     5146    5.473517413    6.779792856    0.889491166
 1004 SOLV  HW2     5147    5.601483892    6.873109869    0.929281404
 1005 SOLV  OW      5148    3.855170598    5.858580542    1.813989508
 1005 SOLV  HW1     5149    3.800701184    5.939671310    1.792565520
 1005 SOLV  HW2     5150    3.844798118    5.836127442    1.910890816
 1006 SOLV  OW      5151    3.731711371    4.583993661    2.362875086
 1006 SOLV  HW1     5152    3.717250298    4.491335331    2.397617819
 1006 SOLV  HW2     5153    3.797734292    4.581495452    2.287798754
 1007 SOLV  OW      5154    5.750767876    1.527564953    5.465603436
 1007 SOLV  HW1     5155    5.814238689    1.484017966    5.529440927
 1007 SOLV  HW2     5156    5.717221797    1.459570841    5.400399674
 1008 SOLV  OW      5157    1.264130089    2.188721672    5.032021302
 1008 SOLV  HW1     5158    1.261805318    2.140963657    4.944181593
 1008 SOLV  HW2     5159    1.358961317    2.209206386    5.056299343
 1009 SOLV  OW      5160    6.735213501    4.096352350    3.278831378
 1009 SOLV  HW1     5161    6.673444123    4.167331259    3.244948504
 1009 SOLV  HW2     5162    6.800797423    4.072318703    3.207258996
 1010 SOLV  OW      5163    6.544806764    3.738983610    0.965374949
 1010 SOLV  HW1     5164    6.496867974    3.731882947    1.052857379
 1010 SOLV  HW2     5165    6.483949766    3.709801235    0.891574194
 1011 SOLV  OW      5166    5.891058428    3.922815359    5.239216815
 1011 SOLV  HW1     5167    5.822096747    3.856963858    5.209060812
 1011 SOLV  HW2     5168    5.954664812    3.941132293    5.164248641
 1012 SOLV  OW      5169    5.396149312    2.395535611    0.637592094
 1012 SOLV  HW1     5170    5.297802019    2.412727345    0.643433374
 1012 SOLV  HW2     5171    5.419817342    2.317481125    0.695463810
 1013 SOLV  OW      5172    4.050659205    2.997736370    2.575708425
 1013 SOLV  HW1     5173    3.957522200    2.989975477    2.540136865
 1013 SOLV  HW2     5174    4.050587016    3.056329335    2.656757332
 1014 SOLV  OW      5175    0.517758937    3.302102895    0.492297638
 1014 SOLV  HW1     5176    0.500656295    3.392303203    0.531962265
 1014 SOLV  HW2     5177    0.609618271    3.271547726    0.517396884
 1015 SOLV  OW      5178    2.918590934    5.156652060    0.681179479
 1015 SOLV  HW1     5179    2.851477842    5.230754249    0.678663060
 1015 SOLV  HW2     5180    2.997832319    5.185288371    0.735054271
 1016 SOLV  OW      5181    2.298095311    5.517627261    1.964312184
 1016 SOLV  HW1     5182    2.319212707    5.420042487    1.958550340
 1016 SOLV  HW2     5183    2.380107575    5.570768912    1.943054927
 1017 SOLV  OW      5184    0.978430025    5.960633938    3.800954909
 1017 SOLV  HW1     5185    0.981673901    5.965057462    3.900813100
 1017 SOLV  HW2     5186    0.919121658    5.885169081    3.772860721
 1018 SOLV  OW      5187    3.449100619    2.137481718    2.044984205
 1018 SOLV  HW1     5188    3.357775936    2.099954558    2.060895900
 1018 SOLV  HW2     5189    3.446021671    2.237126093    2.052932984
 1019 SOLV  OW      5190    5.654670130    3.211914849    5.991959070
 1019 SOLV  HW1     5191    5.604116659    3.203427195    5.906088357
 1019 SOLV  HW2     5192    5.734271614    3.151411390    5.989878519
 1020 SOLV  OW      5193    1.464459998    2.021443040    2.600069212
 1020 SOLV  HW1     5194    1.500480462    1.951426432    2.661728982
 1020 SOLV  HW2     5195    1.381510493    1.987366439    2.555798769
 1021 SOLV  OW      5196    1.781304651    2.142806030    5.890680902
 1021 SOLV  HW1     5197    1.688925658    2.170776080    5.864494226
 1021 SOLV  HW2     5198    1.777843701    2.093850122    5.977819981
 1022 SOLV  OW      5199    3.784400773    6.750193851    6.061626680
 1022 SOLV  HW1     5200    3.718121324    6.824923060    6.066548225
 1022 SOLV  HW2     5201    3.872038512    6.780892096    6.098758797
 1023 SOLV  OW      5202    6.735681827    6.351687186    2.387784262
 1023 SOLV  HW1     5203    6.674362695    6.411535310    2.439355996
 1023 SOLV  HW2     5204    6.820784659    6.339236892    2.438812778
 1024 SOLV  OW      5205    4.245387937    6.798043888    3.710444815
 1024 SOLV  HW1     5206    4.271241163    6.763006463    3.620422270
 1024 SOLV  HW2     5207    4.302186221    6.754902408    3.780550265
 1025 SOLV  OW      5208    4.124206440    6.316638222    0.476512371
 1025 SOLV  HW1     5209    4.095528148    6.406747140    0.443957366
 1025 SOLV  HW2     5210    4.157811879    6.262510608    0.399423026
 1026 SOLV  OW      5211    5.866436672    4.362281969    5.510157987
 1026 SOLV  HW1     5212    5.861520065    4.444976351    5.566185057
 1026 SOLV  HW2     5213    5.946219706    4.367439114    5.450078661
 1027 SOLV  OW      5214    3.847464324    0.575382085    2.078796930
 1027 SOLV  HW1     5215    3.748805813    0.591209676    2.083011152
 1027 SOLV  HW2     5216    3.864996632    0.477949227    2.064612458
 1028 SOLV  OW      5217    5.038728285    4.830215691    3.896278844
 1028 SOLV  HW1     5218    5.052165162    4.793544840    3.988337564
 1028 SOLV  HW2     5219    5.127686462    4.846512835    3.853606664
 1029 SOLV  OW      5220    2.489088282    4.788789724    0.994937573
 1029 SOLV  HW1     5221    2.416390024    4.853050431    1.019170785
 1029 SOLV  HW2     5222    2.577379306    4.835658803    0.998034795
 1030 SOLV  OW      5223    0.548776204    1.513040766    2.381443826
 1030 SOLV  HW1     5224    0.459436166    1.556725396    2.370862443
 1030 SOLV  HW2     5225    0.581498058    1.526361665    2.475005068
 1031 SOLV  OW      5226    0.618247443    0.256877688    4.272151803
 1031 SOLV  HW1     5227    0.580976801    0.288506017    4.184901935
 1031 SOLV  HW2     5228    0.547994569    0.205955550    4.321884930
 1032 SOLV  OW      5229    1.671682311    2.628897807    5.220510976
 1032 SOLV  HW1     5230    1.591495481    2.668449738    5.175705430
 1032 SOLV  HW2     5231    1.656589081    2.626012598    5.319332239
 1033 SOLV  OW      5232    2.993097931    6.287704790    2.502339013
 1033 SOLV  HW1     5233    2.907263297    6.335594813    2.483925227
 1033 SOLV  HW2     5234    3.066205939    6.328025537    2.447297885
 1034 SOLV  OW      5235    0.001746630    3.016365681    0.820321046
 1034 SOLV  HW1     5236   -0.016150651    2.923807793    0.853680254
 1034 SOLV  HW2     5237   -0.064607763    3.079594002    0.860312835
 1035 SOLV  OW      5238    5.027386692    3.931666754    1.270698548
 1035 SOLV  HW1     5239    4.976805367    3.934842615    1.184481935
 1035 SOLV  HW2     5240    5.094198440    3.857321536    1.267404169
 1036 SOLV  OW      5241    5.374124150    2.408473666    6.464194997
 1036 SOLV  HW1     5242    5.403157832    2.449803432    6.377879108
 1036 SOLV  HW2     5243    5.381483234    2.475993084    6.537600934
 1037 SOLV  OW      5244    2.347460898    1.779137610    2.950820823
 1037 SOLV  HW1     5245    2.418575759    1.832116089    2.997059248
 1037 SOLV  HW2     5246    2.380403866    1.750593754    2.860810346
 1038 SOLV  OW      5247    4.463483863    5.437448633    6.790517895
 1038 SOLV  HW1     5248    4.479983813    5.501582057    6.865460063
 1038 SOLV  HW2     5249    4.420680027    5.485769187    6.714133391
 1039 SOLV  OW      5250    2.147448783    3.143334761    0.834314250
 1039 SOLV  HW1     5251    2.216309348    3.138609015    0.761943819
 1039 SOLV  HW2     5252    2.191682589    3.166677141    0.920916932
 1040 SOLV  OW      5253    3.081739849    0.828403771    0.437197066
 1040 SOLV  HW1     5254    3.008931955    0.855758820    0.500065592
 1040 SOLV  HW2     5255    3.166388764    0.875714858    0.461648697
 1041 SOLV  OW      5256    5.637376541    0.369731538    4.175699668
 1041 SOLV  HW1     5257    5.630032610    0.270232980    4.182596110
 1041 SOLV  HW2     5258    5.712442703    0.393402128    4.114005403
 1042 SOLV  OW      5259    0.337214703    1.718444235    2.399662473
 1042 SOLV  HW1     5260    0.356273579    1.704947195    2.496905434
 1042 SOLV  HW2     5261    0.239101949    1.708209844    2.383208856
 1043 SOLV  OW      5262    6.566419258    6.834791769    0.983046481
 1043 SOLV  HW1     5263    6.631022642    6.909787556    0.968779123
 1043 SOLV  HW2     5264    6.500127773    6.860826164    1.053254345
 1044 SOLV  OW      5265    0.685391108    3.818488623    1.964721528
 1044 SOLV  HW1     5266    0.591304658    3.792267455    1.943229241
 1044 SOLV  HW2     5267    0.748244801    3.769640991    1.904183340
 1045 SOLV  OW      5268    1.209142919    4.163207054    3.339261656
 1045 SOLV  HW1     5269    1.233359144    4.259015355    3.323896449
 1045 SOLV  HW2     5270    1.166886819    4.125867159    3.256667471
 1046 SOLV  OW      5271    1.278780651    1.234580860    1.955922791
 1046 SOLV  HW1     5272    1.301681246    1.173714657    1.879946321
 1046 SOLV  HW2     5273    1.331144535    1.319379061    1.947626035
 1047 SOLV  OW      5274    0.925804289    3.484163765    3.742652406
 1047 SOLV  HW1     5275    0.948323337    3.397208345    3.698683409
 1047 SOLV  HW2     5276    0.856182057    3.468969718    3.812819457
 1048 SOLV  OW      5277    0.322626352    5.790322331    4.463260626
 1048 SOLV  HW1     5278    0.304905047    5.694937434    4.438989100
 1048 SOLV  HW2     5279    0.236091372    5.836173909    4.483527664
 1049 SOLV  OW      5280    3.402473013    4.302088624    0.707343888
 1049 SOLV  HW1     5281    3.380336229    4.397717477    0.688186653
 1049 SOLV  HW2     5282    3.330513008    4.243212734    0.670503929
 1050 SOLV  OW      5283    2.585228656    0.759025652    5.533360877
 1050 SOLV  HW1     5284    2.621169100    0.843462190    5.573114425
 1050 SOLV  HW2     5285    2.513851153    0.781227966    5.466923525
 1051 SOLV  OW      5286    3.384011028    2.686144159    3.618719564
 1051 SOLV  HW1     5287    3.348668824    2.778429768    3.603361115
 1051 SOLV  HW2     5288    3.342752749    2.648009003    3.701453784
 1052 SOLV  OW      5289    5.986819595    5.164378299    5.396515482
 1052 SOLV  HW1     5290    6.054214393    5.174624368    5.469690311
 1052 SOLV  HW2     5291    5.894702020    5.169153091    5.435156042
 1053 SOLV  OW      5292    6.008917898    6.541906935    1.425671489
 1053 SOLV  HW1     5293    5.993830185    6.541257072    1.326810444
 1053 SOLV  HW2     5294    5.929251705    6.581597732    1.471271508
 1054 SOLV  OW      5295    3.547351387    2.512857691    4.253070961
 1054 SOLV  HW1     5296    3.639646425    2.551171858    4.249114658
 1054 SOLV  HW2     5297    3.549112230    2.426951650    4.304247655
 1055 SOLV  OW      5298    2.340086870    6.467047816    2.060944783
 1055 SOLV  HW1     5299    2.398178483    6.529600265    2.008846329
 1055 SOLV  HW2     5300    2.378175329    6.454745040    2.152593735
 1056 SOLV  OW      5301    1.154763105    6.188752631    3.046907498
 1056 SOLV  HW1     5302    1.116386668    6.228821193    3.130113143
 1056 SOLV  HW2     5303    1.217625012    6.114930938    3.071405776
 1057 SOLV  OW      5304    1.077697296    4.596359379    6.717467622
 1057 SOLV  HW1     5305    1.154782266    4.540628426    6.686586057
 1057 SOLV  HW2     5306    1.008501905    4.537364677    6.759099172
 1058 SOLV  OW      5307    5.999896555    1.467648682    3.441662890
 1058 SOLV  HW1     5308    5.976692001    1.425993965    3.529572173
 1058 SOLV  HW2     5309    5.952773339    1.555424106    3.432915647
 1059 SOLV  OW      5310    6.778381035    2.463890072    4.790335225
 1059 SOLV  HW1     5311    6.865330637    2.466512195    4.740993850
 1059 SOLV  HW2     5312    6.743318385    2.556939597    4.801015872
 1060 SOLV  OW      5313    3.469275625    3.242953725    3.647047730
 1060 SOLV  HW1     5314    3.498388290    3.318285211    3.588059641
 1060 SOLV  HW2     5315    3.549343677    3.190553930    3.676122212
 1061 SOLV  OW      5316    2.721415012    0.369960674    1.589136819
 1061 SOLV  HW1     5317    2.654689982    0.297886966    1.570301554
 1061 SOLV  HW2     5318    2.723547049    0.434230812    1.512545104
 1062 SOLV  OW      5319    4.656603539    5.053183032    3.625384989
 1062 SOLV  HW1     5320    4.593539931    4.985496761    3.663375485
 1062 SOLV  HW2     5321    4.606573478    5.114958193    3.564701213
 1063 SOLV  OW      5322    1.699967661    3.725595871    5.046722262
 1063 SOLV  HW1     5323    1.678033329    3.628866444    5.059518389
 1063 SOLV  HW2     5324    1.631642629    3.781716782    5.093451039
 1064 SOLV  OW      5325    1.480061856    4.940183041    5.500371304
 1064 SOLV  HW1     5326    1.427894318    4.922435354    5.583829127
 1064 SOLV  HW2     5327    1.536296463    4.860390549    5.478633286
 1065 SOLV  OW      5328    3.958829233    1.088229078    3.800727296
 1065 SOLV  HW1     5329    3.972030213    1.017990621    3.870685343
 1065 SOLV  HW2     5330    3.987435269    1.052480311    3.711814662
 1066 SOLV  OW      5331    5.366417790    1.079954651    6.605925827
 1066 SOLV  HW1     5332    5.303972355    1.146924515    6.565710971
 1066 SOLV  HW2     5333    5.321231557    1.033986808    6.682389769
 1067 SOLV  OW      5334    2.324607754    3.445736376    1.804621518
 1067 SOLV  HW1     5335    2.248209496    3.485795101    1.754019763
 1067 SOLV  HW2     5336    2.393521219    3.412586785    1.740170805
 1068 SOLV  OW      5337    2.570524702    1.985754259    5.773723325
 1068 SOLV  HW1     5338    2.544938801    1.983670249    5.870380158
 1068 SOLV  HW2     5339    2.659362326    2.030583588    5.763735218
 1069 SOLV  OW      5340    3.989445173    2.923883050    0.772036863
 1069 SOLV  HW1     5341    3.903587486    2.930728992    0.721207982
 1069 SOLV  HW2     5342    3.973228032    2.876470418    0.858586836
 1070 SOLV  OW      5343    0.427643586    3.295775172    4.316462609
 1070 SOLV  HW1     5344    0.457641502    3.385216655    4.349659394
 1070 SOLV  HW2     5345    0.332083848    3.281082443    4.342037774
 1071 SOLV  OW      5346    5.054767477    6.668946782    2.208827078
 1071 SOLV  HW1     5347    5.083538970    6.754189361    2.252502173
 1071 SOLV  HW2     5348    5.065478610    6.593226064    2.273272054
 1072 SOLV  OW      5349    3.238261832    2.993717126    6.695279882
 1072 SOLV  HW1     5350    3.302899265    2.970375776    6.767935006
 1072 SOLV  HW2     5351    3.187270341    3.075767931    6.721146189
 1073 SOLV  OW      5352    2.861067117    3.359654097    5.984363501
 1073 SOLV  HW1     5353    2.913638775    3.388137932    5.904197761
 1073 SOLV  HW2     5354    2.811942415    3.275042525    5.963645443
 1074 SOLV  OW      5355    4.033896977    4.063910204    1.161423425
 1074 SOLV  HW1     5356    4.000697890    3.969731102    1.166886114
 1074 SOLV  HW2     5357    4.127802223    4.064188282    1.127022882
 1075 SOLV  OW      5358    1.517998624    1.595649845    5.570310441
 1075 SOLV  HW1     5359    1.462053220    1.674236101    5.596690173
 1075 SOLV  HW2     5360    1.613156121    1.624544556    5.559738697
 1076 SOLV  OW      5361    3.207245737    0.289241936    1.132402924
 1076 SOLV  HW1     5362    3.165710670    0.373247533    1.097479123
 1076 SOLV  HW2     5363    3.135714971    0.221719885    1.150454381
 1077 SOLV  OW      5364    2.452346846    5.991234118    6.216444229
 1077 SOLV  HW1     5365    2.375000184    5.970359165    6.276292364
 1077 SOLV  HW2     5366    2.427127864    5.972202811    6.121555480
 1078 SOLV  OW      5367    4.661496115    1.452841434    2.275334684
 1078 SOLV  HW1     5368    4.744319060    1.464252021    2.330215745
 1078 SOLV  HW2     5369    4.587948518    1.508455472    2.314058509
 1079 SOLV  OW      5370    3.017871021    0.991289221    3.749218087
 1079 SOLV  HW1     5371    2.954477540    1.026025740    3.680105149
 1079 SOLV  HW2     5372    3.046291636    0.898576537    3.724755125
 1080 SOLV  OW      5373    0.407391570    4.735332360    3.546692135
 1080 SOLV  HW1     5374    0.444757705    4.800305038    3.612892111
 1080 SOLV  HW2     5375    0.481131778    4.700825309    3.488625671
 1081 SOLV  OW      5376    4.532978864    6.496798079    1.706284112
 1081 SOLV  HW1     5377    4.452569279    6.518501280    1.650921991
 1081 SOLV  HW2     5378    4.532566472    6.552916601    1.789062436
 1082 SOLV  OW      5379    3.312761008    0.069317905    1.352862233
 1082 SOLV  HW1     5380    3.218516121    0.069753668    1.386295456
 1082 SOLV  HW2     5381    3.343721770    0.163439329    1.339276216
 1083 SOLV  OW      5382    5.746593034    5.297680677    2.153945442
 1083 SOLV  HW1     5383    5.736840519    5.266595553    2.248500116
 1083 SOLV  HW2     5384    5.756413744    5.218470631    2.093685295
 1084 SOLV  OW      5385    4.250958284    4.062256840    4.910230959
 1084 SOLV  HW1     5386    4.171212040    4.122516927    4.913515676
 1084 SOLV  HW2     5387    4.247279802    3.997929054    4.986716122
 1085 SOLV  OW      5388    5.685350064    3.081297226    0.785081270
 1085 SOLV  HW1     5389    5.616471654    3.151931048    0.768695207
 1085 SOLV  HW2     5390    5.678549648    3.011059455    0.714213422
 1086 SOLV  OW      5391    3.230512619    3.238511781    3.753096921
 1086 SOLV  HW1     5392    3.172676626    3.245142832    3.671779424
 1086 SOLV  HW2     5393    3.326573679    3.246253436    3.726379893
 1087 SOLV  OW      5394    4.869856062    2.822217615    6.387007313
 1087 SOLV  HW1     5395    4.785937159    2.873167890    6.367943943
 1087 SOLV  HW2     5396    4.949060541    2.880637950    6.369250936
 1088 SOLV  OW      5397    6.656789247    4.405855000    0.378947175
 1088 SOLV  HW1     5398    6.616761936    4.492511113    0.349113005
 1088 SOLV  HW2     5399    6.584571021    4.345976311    0.413595907
 1089 SOLV  OW      5400    6.483640353    2.536833658    6.345651476
 1089 SOLV  HW1     5401    6.527555861    2.557903041    6.258305900
 1089 SOLV  HW2     5402    6.400905039    2.483101460    6.329235728
 1090 SOLV  OW      5403    5.472284424    2.937812689    2.572659644
 1090 SOLV  HW1     5404    5.476469531    2.995827611    2.491304842
 1090 SOLV  HW2     5405    5.454230394    2.994459031    2.653077199
 1091 SOLV  OW      5406    1.993234545    6.829510754    5.018347593
 1091 SOLV  HW1     5407    1.974442031    6.731645247    5.009942520
 1091 SOLV  HW2     5408    2.030984641    6.863699373    4.932280506
 1092 SOLV  OW      5409    4.709123438    3.231891451    2.960331954
 1092 SOLV  HW1     5410    4.634179975    3.292723738    2.934172301
 1092 SOLV  HW2     5411    4.731388303    3.246031858    3.056798387
 1093 SOLV  OW      5412    0.686433524    4.486601695    2.113224625
 1093 SOLV  HW1     5413    0.657497145    4.397069023    2.147112329
 1093 SOLV  HW2     5414    0.770162884    4.476412987    2.059489761
 1094 SOLV  OW      5415    5.579741000    5.318413821    5.266007650
 1094 SOLV  HW1     5416    5.535792387    5.234768774    5.298774272
 1094 SOLV  HW2     5417    5.580506688    5.318668686    5.166003101
 1095 SOLV  OW      5418    4.969724881    4.599387365    3.737186540
 1095 SOLV  HW1     5419    4.961839177    4.680569594    3.795056464
 1095 SOLV  HW2     5420    5.028355347    4.619912677    3.658810050
 1096 SOLV  OW      5421    0.484977737    5.400547139    4.768254579
 1096 SOLV  HW1     5422    0.444262875    5.348979495    4.843650387
 1096 SOLV  HW2     5423    0.476255994    5.348154352    4.683517607
 1097 SOLV  OW      5424    5.484402857    5.010878235    5.734346236
 1097 SOLV  HW1     5425    5.555369832    5.001341960    5.664530657
 1097 SOLV  HW2     5426    5.526982428    5.030631209    5.822654163
 1098 SOLV  OW      5427    2.947098625    2.224603676    0.842868017
 1098 SOLV  HW1     5428    3.024636963    2.161567016    0.838889179
 1098 SOLV  HW2     5429    2.979794026    2.318405215    0.831297220
 1099 SOLV  OW      5430    6.047273251    4.833211020    5.573804030
 1099 SOLV  HW1     5431    6.004803445    4.803170486    5.488389035
 1099 SOLV  HW2     5432    6.125071184    4.892594243    5.553241254
 1100 SOLV  OW      5433    3.616541062    2.032498578    3.777387077
 1100 SOLV  HW1     5434    3.586590428    2.127679522    3.770782804
 1100 SOLV  HW2     5435    3.546235545    1.972705478    3.738864929
 1101 SOLV  OW      5436    1.732710047    2.621015362    1.153759192
 1101 SOLV  HW1     5437    1.800049822    2.602325287    1.082222162
 1101 SOLV  HW2     5438    1.673834560    2.696627457    1.125158814
 1102 SOLV  OW      5439    4.059458517    1.107229464    6.132977947
 1102 SOLV  HW1     5440    4.048796792    1.197281080    6.175151923
 1102 SOLV  HW2     5441    4.046692924    1.115029283    6.034095326
 1103 SOLV  OW      5442    2.790737521    1.540014529    2.766693314
 1103 SOLV  HW1     5443    2.710415788    1.483089300    2.784289918
 1103 SOLV  HW2     5444    2.870090986    1.501020805    2.813428214
 1104 SOLV  OW      5445    0.422503005    2.059625316    5.055150635
 1104 SOLV  HW1     5446    0.499993615    2.112563961    5.089687201
 1104 SOLV  HW2     5447    0.422326929    2.062184414    4.955173332
 1105 SOLV  OW      5448    4.860075296    1.474796993    0.014517162
 1105 SOLV  HW1     5449    4.866126447    1.570572417   -0.013627771
 1105 SOLV  HW2     5450    4.856178997    1.416421097   -0.066591595
 1106 SOLV  OW      5451    2.201611052    0.693442922    2.736786181
 1106 SOLV  HW1     5452    2.146420952    0.776217306    2.726584239
 1106 SOLV  HW2     5453    2.219516323    0.654019329    2.646637575
 1107 SOLV  OW      5454    4.428884240    2.853607977    1.843714936
 1107 SOLV  HW1     5455    4.379885950    2.858574672    1.756674423
 1107 SOLV  HW2     5456    4.469433064    2.942689795    1.864250946
 1108 SOLV  OW      5457    3.528887849    1.489692529    0.287881089
 1108 SOLV  HW1     5458    3.510215286    1.587244565    0.276197465
 1108 SOLV  HW2     5459    3.450619282    1.445850608    0.332079601
 1109 SOLV  OW      5460    4.562009192    5.752962505    3.697970361
 1109 SOLV  HW1     5461    4.563879826    5.672911387    3.638054991
 1109 SOLV  HW2     5462    4.487949996    5.813964026    3.669765584
 1110 SOLV  OW      5463    2.538486641    3.999638503    3.646907737
 1110 SOLV  HW1     5464    2.613911395    4.023022786    3.708274399
 1110 SOLV  HW2     5465    2.536000768    4.064602967    3.570914396
 1111 SOLV  OW      5466    5.288934450    3.647659557    2.252221675
 1111 SOLV  HW1     5467    5.220689149    3.618047307    2.185395001
 1111 SOLV  HW2     5468    5.246591536    3.653736825    2.342610908
 1112 SOLV  OW      5469    3.290029678    6.426291175    4.628053385
 1112 SOLV  HW1     5470    3.361903707    6.360804693    4.651451058
 1112 SOLV  HW2     5471    3.210494914    6.377174032    4.592508969
 1113 SOLV  OW      5472    5.124269286    0.085056149    4.137013294
 1113 SOLV  HW1     5473    5.200550168    0.128138547    4.088792520
 1113 SOLV  HW2     5474    5.156293741    0.001956430    4.182498898
 1114 SOLV  OW      5475    2.799848114    5.776162602    0.136751751
 1114 SOLV  HW1     5476    2.875544848    5.806629122    0.194574990
 1114 SOLV  HW2     5477    2.830187088    5.772125379    0.041542598
 1115 SOLV  OW      5478    2.352004613    4.813331464    0.734898668
 1115 SOLV  HW1     5479    2.401962461    4.816091390    0.821490854
 1115 SOLV  HW2     5480    2.389125252    4.740465815    0.677328701
 1116 SOLV  OW      5481    5.934845164    5.883304591    3.901642479
 1116 SOLV  HW1     5482    5.961639540    5.951971770    3.969233154
 1116 SOLV  HW2     5483    5.850873524    5.912584723    3.855891643
 1117 SOLV  OW      5484    1.055292654    2.795207945    3.625399219
 1117 SOLV  HW1     5485    1.035201402    2.732936233    3.701033270
 1117 SOLV  HW2     5486    1.055882749    2.744104871    3.539434101
 1118 SOLV  OW      5487    3.678508526    5.604601457    1.436099462
 1118 SOLV  HW1     5488    3.591070177    5.605117831    1.387577946
 1118 SOLV  HW2     5489    3.663110288    5.625328861    1.532718897
 1119 SOLV  OW      5490    2.955717505    6.802561354    0.672773041
 1119 SOLV  HW1     5491    2.922416952    6.835877027    0.584552799
 1119 SOLV  HW2     5492    2.916705164    6.712337166    0.691192502
 1120 SOLV  OW      5493    4.869265562    4.126027588    4.206234075
 1120 SOLV  HW1     5494    4.951600230    4.174806070    4.235276735
 1120 SOLV  HW2     5495    4.791187482    4.188498641    4.207945223
 1121 SOLV  OW      5496    4.963780940    6.531263759    0.582606262
 1121 SOLV  HW1     5497    5.007312366    6.490955119    0.663116039
 1121 SOLV  HW2     5498    5.013740811    6.613512461    0.555388973
 1122 SOLV  OW      5499    4.920749739    3.256538031    3.725552986
 1122 SOLV  HW1     5500    4.942138867    3.352702923    3.708335545
 1122 SOLV  HW2     5501    5.005733772    3.204822425    3.735790857
 1123 SOLV  OW      5502    4.497049811    3.917385647    3.791903173
 1123 SOLV  HW1     5503    4.503579009    3.865640669    3.706569997
 1123 SOLV  HW2     5504    4.586776870    3.920421519    3.835968306
 1124 SOLV  OW      5505    5.777653146    1.482426028    0.489397471
 1124 SOLV  HW1     5506    5.846570028    1.458244403    0.421079112
 1124 SOLV  HW2     5507    5.744828480    1.399389643    0.534443668
 1125 SOLV  OW      5508    3.459312826    0.668753187    5.523504023
 1125 SOLV  HW1     5509    3.423131168    0.624314237    5.605464940
 1125 SOLV  HW2     5510    3.420895760    0.625023011    5.442182215
 1126 SOLV  OW      5511    4.947029665    6.429254899    0.035647632
 1126 SOLV  HW1     5512    5.043895937    6.454052757    0.033795447
 1126 SOLV  HW2     5513    4.900893372    6.469193174   -0.043585312
 1127 SOLV  OW      5514    2.021838515    3.819155973    1.565907356
 1127 SOLV  HW1     5515    1.982169547    3.907546564    1.541104812
 1127 SOLV  HW2     5516    1.975117975    3.746395936    1.515658830
 1128 SOLV  OW      5517    6.031919356    2.919314849    2.587945725
 1128 SOLV  HW1     5518    6.021110471    2.891060133    2.683270555
 1128 SOLV  HW2     5519    6.035311978    2.838320685    2.529375734
 1129 SOLV  OW      5520    0.339069820    3.556370924    0.137416661
 1129 SOLV  HW1     5521    0.319748093    3.577593041    0.233217468
 1129 SOLV  HW2     5522    0.379973458    3.465333330    0.131053823
 1130 SOLV  OW      5523    3.595288688    2.968681858    3.801960103
 1130 SOLV  HW1     5524    3.590159279    2.879481945    3.757029863
 1130 SOLV  HW2     5525    3.604577338    2.955765943    3.900694817
 1131 SOLV  OW      5526    1.158625943    6.771453715    1.846347546
 1131 SOLV  HW1     5527    1.226401819    6.710119636    1.805772762
 1131 SOLV  HW2     5528    1.186682275    6.866349197    1.831876975
 1132 SOLV  OW      5529    1.919529943    4.549826126    1.711712972
 1132 SOLV  HW1     5530    1.980307830    4.588380079    1.781149763
 1132 SOLV  HW2     5531    1.857511649    4.484078386    1.754522661
 1133 SOLV  OW      5532    6.548549163    3.550924191    5.593563460
 1133 SOLV  HW1     5533    6.550677841    3.458860007    5.554559557
 1133 SOLV  HW2     5534    6.487984910    3.608838694    5.538979530
 1134 SOLV  OW      5535    6.679054863    1.335718559    2.319232719
 1134 SOLV  HW1     5536    6.673433478    1.426583737    2.360629660
 1134 SOLV  HW2     5537    6.745038118    1.337364900    2.244098451
 1135 SOLV  OW      5538    5.525034834    2.702576608    3.226138790
 1135 SOLV  HW1     5539    5.444427183    2.749288675    3.189778329
 1135 SOLV  HW2     5540    5.598993338    2.768702236    3.238759604
 1136 SOLV  OW      5541    3.339105740    3.446452897    0.502923999
 1136 SOLV  HW1     5542    3.403011623    3.516413705    0.534916250
 1136 SOLV  HW2     5543    3.360233313    3.422922827    0.408045371
 1137 SOLV  OW      5544    2.520454429    0.818596045    2.740985046
 1137 SOLV  HW1     5545    2.427428730    0.855025438    2.745369923
 1137 SOLV  HW2     5546    2.540174629    0.767458428    2.824627900
 1138 SOLV  OW      5547    2.105416764    0.037682670    1.547076660
 1138 SOLV  HW1     5548    2.125611736    0.129700767    1.513512442
 1138 SOLV  HW2     5549    2.020840544    0.004725145    1.505095850
 1139 SOLV  OW      5550    1.739014107    5.245614332    5.571680852
 1139 SOLV  HW1     5551    1.755277026    5.340516153    5.544642275
 1139 SOLV  HW2     5552    1.672091369    5.204364976    5.509860794
 1140 SOLV  OW      5553    2.197327184    1.754133150    3.352782949
 1140 SOLV  HW1     5554    2.129341079    1.811466910    3.307040797
 1140 SOLV  HW2     5555    2.271319299    1.811632612    3.387718586
 1141 SOLV  OW      5556    1.898349626    3.319239117    5.048560700
 1141 SOLV  HW1     5557    1.878152619    3.297666238    5.144104032
 1141 SOLV  HW2     5558    1.864735453    3.245514386    4.989938822
 1142 SOLV  OW      5559    4.770821098    2.277247185    1.620251112
 1142 SOLV  HW1     5560    4.810643249    2.286819343    1.711487466
 1142 SOLV  HW2     5561    4.789712218    2.185544463    1.585106937
 1143 SOLV  OW      5562    5.209351210    6.752745029    1.044858482
 1143 SOLV  HW1     5563    5.247352238    6.683269576    0.983776783
 1143 SOLV  HW2     5564    5.237146296    6.733204264    1.138919019
 1144 SOLV  OW      5565    1.654662903    3.617840247    1.055706391
 1144 SOLV  HW1     5566    1.620155557    3.681252066    1.124917352
 1144 SOLV  HW2     5567    1.584514461    3.603294889    0.985924047
 1145 SOLV  OW      5568    1.327819997    5.252073712    3.744546935
 1145 SOLV  HW1     5569    1.235915061    5.212641487    3.743813982
 1145 SOLV  HW2     5570    1.327027924    5.339313929    3.695655012
 1146 SOLV  OW      5571    2.756617870    4.408913255    5.143668465
 1146 SOLV  HW1     5572    2.803116860    4.410534504    5.232194510
 1146 SOLV  HW2     5573    2.779067936    4.324027442    5.095794637
 1147 SOLV  OW      5574    1.886203008    3.412662786    2.172164565
 1147 SOLV  HW1     5575    1.894594646    3.351171756    2.093741313
 1147 SOLV  HW2     5576    1.945874152    3.380957944    2.245892367
 1148 SOLV  OW      5577    2.186208697    5.723490974    1.746639866
 1148 SOLV  HW1     5578    2.207492415    5.821089641    1.751487788
 1148 SOLV  HW2     5579    2.242149493    5.673860245    1.813043778
 1149 SOLV  OW      5580    5.119663800    2.616804204    0.842441649
 1149 SOLV  HW1     5581    5.134664273    2.616402580    0.941317293
 1149 SOLV  HW2     5582    5.035252136    2.666283622    0.821752012
 1150 SOLV  OW      5583    6.717286653    0.145305250    2.217362707
 1150 SOLV  HW1     5584    6.693317556    0.200821468    2.137704211
 1150 SOLV  HW2     5585    6.811260628    0.112399500    2.207973234
 1151 SOLV  OW      5586    2.207044181    3.733676359    2.722143029
 1151 SOLV  HW1     5587    2.222876316    3.764681207    2.628390092
 1151 SOLV  HW2     5588    2.207396240    3.812427839    2.783784346
 1152 SOLV  OW      5589    3.163591752    0.368321167    5.577742098
 1152 SOLV  HW1     5590    3.071106055    0.390394726    5.608743676
 1152 SOLV  HW2     5591    3.229656903    0.396409493    5.647372669
 1153 SOLV  OW      5592    6.470926109    1.983955233    2.320763358
 1153 SOLV  HW1     5593    6.548341561    1.998931097    2.382281407
 1153 SOLV  HW2     5594    6.502774363    1.938413150    2.237616426
 1154 SOLV  OW      5595    1.507268397    0.053516805    5.112774983
 1154 SOLV  HW1     5596    1.513328776   -0.039135523    5.075620050
 1154 SOLV  HW2     5597    1.427356026    0.060289432    5.172522642
 1155 SOLV  OW      5598    1.709749870    4.463503016    1.150283232
 1155 SOLV  HW1     5599    1.707524495    4.546979013    1.095249763
 1155 SOLV  HW2     5600    1.618857929    4.446194409    1.188241438
 1156 SOLV  OW      5601    4.038140355    2.110226241    3.266641151
 1156 SOLV  HW1     5602    3.970062563    2.157878340    3.322284555
 1156 SOLV  HW2     5603    4.043768609    2.153449227    3.176632403
 1157 SOLV  OW      5604    6.347803136    4.365509729    2.312129840
 1157 SOLV  HW1     5605    6.251240457    4.370064751    2.286503909
 1157 SOLV  HW2     5606    6.365574190    4.429842662    2.386609587
 1158 SOLV  OW      5607    5.575905574    1.824948455    1.408142071
 1158 SOLV  HW1     5608    5.505691228    1.840740175    1.338701077
 1158 SOLV  HW2     5609    5.586838869    1.726613560    1.422706577
 1159 SOLV  OW      5610    5.420742566    5.066318317    5.315600297
 1159 SOLV  HW1     5611    5.336337416    5.051017739    5.367011538
 1159 SOLV  HW2     5612    5.399745555    5.071904240    5.217981643
 1160 SOLV  OW      5613    5.190180862    5.875425719    1.348804424
 1160 SOLV  HW1     5614    5.169513392    5.784032960    1.383758456
 1160 SOLV  HW2     5615    5.162595724    5.943917026    1.416254288
 1161 SOLV  OW      5616    1.696449418    5.035245560    4.702329900
 1161 SOLV  HW1     5617    1.686271710    4.938098841    4.680859198
 1161 SOLV  HW2     5618    1.768355176    5.046857310    4.770862799
 1162 SOLV  OW      5619    6.614844441    4.421587179    6.540779680
 1162 SOLV  HW1     5620    6.606537895    4.519654971    6.523018160
 1162 SOLV  HW2     5621    6.673765542    4.407000697    6.620261186
 1163 SOLV  OW      5622    0.046570682    3.296627850    4.643745785
 1163 SOLV  HW1     5623    0.123945975    3.358577096    4.656990558
 1163 SOLV  HW2     5624    0.079626639    3.202300633    4.640325554
 1164 SOLV  OW      5625    4.632937401    4.533531560    1.399301516
 1164 SOLV  HW1     5626    4.727366407    4.565571147    1.391676079
 1164 SOLV  HW2     5627    4.604240406    4.536903718    1.495043937
 1165 SOLV  OW      5628    1.102096246    5.835509820    0.927410789
 1165 SOLV  HW1     5629    1.110725659    5.933777090    0.910954892
 1165 SOLV  HW2     5630    1.089327089    5.819109140    1.025235731
 1166 SOLV  OW      5631    3.779420016    4.726227875    4.625863016
 1166 SOLV  HW1     5632    3.878138776    4.738644185    4.635888521
 1166 SOLV  HW2     5633    3.732320310    4.771086207    4.701832856
 1167 SOLV  OW      5634    5.230349236    3.871409604    3.512379915
 1167 SOLV  HW1     5635    5.278748589    3.958072973    3.500252601
 1167 SOLV  HW2     5636    5.145927479    3.887288418    3.563574635
 1168 SOLV  OW      5637    3.170607730    5.802449075    6.706266619
 1168 SOLV  HW1     5638    3.205871924    5.747320038    6.630643173
 1168 SOLV  HW2     5639    3.244331939    5.858721742    6.743679607
 1169 SOLV  OW      5640    2.520175681    5.785259967    1.491280914
 1169 SOLV  HW1     5641    2.573171035    5.778946107    1.575859374
 1169 SOLV  HW2     5642    2.576827025    5.756052875    1.414213831
 1170 SOLV  OW      5643    1.180248615    0.226846397    5.006284063
 1170 SOLV  HW1     5644    1.203021390    0.169922628    5.085297172
 1170 SOLV  HW2     5645    1.263419511    0.269839286    4.971124162
 1171 SOLV  OW      5646    4.240205192    0.222395311    3.738422808
 1171 SOLV  HW1     5647    4.224387459    0.123751600    3.733866244
 1171 SOLV  HW2     5648    4.298241804    0.243228764    3.817157846
 1172 SOLV  OW      5649    1.590762364    4.217410290    0.344230734
 1172 SOLV  HW1     5650    1.630585472    4.128477949    0.366745662
 1172 SOLV  HW2     5651    1.646538323    4.290029723    0.384445343
 1173 SOLV  OW      5652    4.057861147    4.652098321    2.717880239
 1173 SOLV  HW1     5653    4.110282341    4.584704308    2.665806081
 1173 SOLV  HW2     5654    4.020346200    4.608953588    2.799933673
 1174 SOLV  OW      5655    6.036490871    2.375667650    0.550774437
 1174 SOLV  HW1     5656    6.032339370    2.453857182    0.488558636
 1174 SOLV  HW2     5657    6.132009742    2.350279107    0.566045068
 1175 SOLV  OW      5658    2.889155056    3.224481521    5.041366473
 1175 SOLV  HW1     5659    2.797248358    3.198673303    5.011552936
 1175 SOLV  HW2     5660    2.948904695    3.144342337    5.038297080
 1176 SOLV  OW      5661    1.138227588    4.846466664    0.028407215
 1176 SOLV  HW1     5662    1.100741711    4.761620116   -0.008973749
 1176 SOLV  HW2     5663    1.070533903    4.889253030    0.088309730
 1177 SOLV  OW      5664    2.374278385    0.680355577    4.608142155
 1177 SOLV  HW1     5665    2.438971432    0.736553459    4.556583002
 1177 SOLV  HW2     5666    2.391044422    0.691631895    4.706088195
 1178 SOLV  OW      5667    3.381061433    6.049759729    2.517098038
 1178 SOLV  HW1     5668    3.283630781    6.034688403    2.500303296
 1178 SOLV  HW2     5669    3.393854306    6.138310159    2.561785441
 1179 SOLV  OW      5670    0.400588564    2.562166209    3.541092642
 1179 SOLV  HW1     5671    0.351343154    2.607905783    3.615148599
 1179 SOLV  HW2     5672    0.443089313    2.630748955    3.482003642
 1180 SOLV  OW      5673    2.417171512    2.663283510    4.009213558
 1180 SOLV  HW1     5674    2.456453268    2.719261754    3.936238223
 1180 SOLV  HW2     5675    2.415148550    2.715974945    4.094193486
 1181 SOLV  OW      5676    0.553181900    4.466337061    5.133499471
 1181 SOLV  HW1     5677    0.606704938    4.457878951    5.049443709
 1181 SOLV  HW2     5678    0.458959757    4.490883008    5.110671492
 1182 SOLV  OW      5679    5.498427204    2.316815910    1.577943281
 1182 SOLV  HW1     5680    5.562627926    2.325241660    1.654158966
 1182 SOLV  HW2     5681    5.443760298    2.400275719    1.571049853
 1183 SOLV  OW      5682    6.720439120    3.456830238    6.234600182
 1183 SOLV  HW1     5683    6.788657456    3.436781022    6.164271721
 1183 SOLV  HW2     5684    6.749514635    3.416897193    6.321558786
 1184 SOLV  OW      5685    2.702836774    4.251803584    6.409490866
 1184 SOLV  HW1     5686    2.746908645    4.172241946    6.367902958
 1184 SOLV  HW2     5687    2.603605832    4.243612843    6.400109271
 1185 SOLV  OW      5688    2.115899699    4.851359797    1.299393706
 1185 SOLV  HW1     5689    2.169363435    4.932685937    1.322398487
 1185 SOLV  HW2     5690    2.078584013    4.861024798    1.207113945
 1186 SOLV  OW      5691    1.206006690    1.228102463    4.168545938
 1186 SOLV  HW1     5692    1.193776473    1.156690222    4.099606934
 1186 SOLV  HW2     5693    1.291514008    1.212391460    4.217977091
 1187 SOLV  OW      5694    1.071111283    2.866857848    5.194554636
 1187 SOLV  HW1     5695    1.043653764    2.778876089    5.155733584
 1187 SOLV  HW2     5696    1.152404744    2.900375869    5.146914534
 1188 SOLV  OW      5697    4.502089273    4.670799654    2.131408711
 1188 SOLV  HW1     5698    4.450546022    4.734348711    2.073905403
 1188 SOLV  HW2     5699    4.450832035    4.652774935    2.215370541
 1189 SOLV  OW      5700    2.285658811    5.619388739    4.661927746
 1189 SOLV  HW1     5701    2.188602461    5.623011634    4.685740499
 1189 SOLV  HW2     5702    2.337033926    5.680485995    4.722158901
 1190 SOLV  OW      5703    2.512768799    3.301711285    2.890724753
 1190 SOLV  HW1     5704    2.478277360    3.231534778    2.828378657
 1190 SOLV  HW2     5705    2.500699966    3.271194085    2.985194197
 1191 SOLV  OW      5706    1.475456581    3.074178475    3.006357132
[truncated: 4,830,980 more chars]
