# Supplementary material for: Accelerated Enveloping Distribution Sampling to Probe the Presence of Water Molecules
Source: J Chem Theory Comput. 2023 May 11;19(11):3379–90. doi: 10.1021/acs.jctc.3c00109 (PMC10269333; doi:10.1021/acs.jctc.3c00109)
Supplement: Supplementary file 2 — ct3c00109_si_002.zip [file ct3c00109_si_002.zip › paper_TI_AEDS/aeds_probe/WOOD2/README.txt]

Water probing run for Woodhead 1 with protein 

Parameters: aeds_wood_2.imd x 10
restrains: WOOD_res.dis
Input configuration: HSP90_wood2_ion.cnf
Topologies: HSP90_WDH2_8NA_2H2O_54a7.top
Perturbation topologies: com_pt_2.top
