# Supplementary material for: Accelerated Enveloping Distribution Sampling to Probe the Presence of Water Molecules
Source: J Chem Theory Comput. 2023 May 11;19(11):3379–90. doi: 10.1021/acs.jctc.3c00109 (PMC10269333; doi:10.1021/acs.jctc.3c00109)
Supplement: Supplementary file 2 — ct3c00109_si_002.zip [file ct3c00109_si_002.zip › paper_TI_AEDS/aeds_probe/3RQ/com_pt_2.top]

TITLE
EDS perturbation file
END
MPERTATOM
 6  4
                STATEA                  STATEB                 STATEC                   STATED		
2116  OW	5      -0.82000 	22	0.00000  	5      -0.82000         22      0.00000         1.00  1.00
2117  HW1	21	0.41000 	22	0.00000         21      0.41000         22      0.00000  	1.00  1.00
2118  HW2	21	0.41000 	22	0.00000         21      0.41000         22      0.00000   	1.00  1.00
2119  OW        5      -0.82000         22      0.00000         22      0.00000         5      -0.82000         1.00  1.00
2120  HW1       21      0.41000         22      0.00000         22      0.00000         21      0.41000         1.00  1.00
2121  HW2       21      0.41000         22      0.00000         22      0.00000         21      0.41000         1.00  1.00
END
