# Supplementary material for: Accelerated Enveloping Distribution Sampling to Probe the Presence of Water Molecules
Source: J Chem Theory Comput. 2023 May 11;19(11):3379–90. doi: 10.1021/acs.jctc.3c00109 (PMC10269333; doi:10.1021/acs.jctc.3c00109)
Supplement: Supplementary file 2 — ct3c00109_si_002.zip [file ct3c00109_si_002.zip › paper_TI_AEDS/aeds_probe/0KP/0KP_res.dis]

TITLE
distance restraint on water molecule to LYS 70 C and GLY 291 C
END
DISTANCERESSPEC
# DISH  DISC
  0.1   0.153
# i   j   k   l  type      i    j     k  l  type  r0      w0   rah
3982  0   0   0     0    130 2357     0  0  -1  0.07   1.0    0 
END
