# Supplementary material for: Accelerated Enveloping Distribution Sampling to Probe the Presence of Water Molecules
Source: J Chem Theory Comput. 2023 May 11;19(11):3379–90. doi: 10.1021/acs.jctc.3c00109 (PMC10269333; doi:10.1021/acs.jctc.3c00109)
Supplement: Supplementary file 2 — ct3c00109_si_002.zip [file ct3c00109_si_002.zip › paper_TI_AEDS/aeds_probe/0KP/README.txt]

Water probing run for cumming-4j with protein 

Parameters: aeds_4djv_0KP.imd x 10
restrains: 0KP_res.dis
Input configuration: eq_4djv_0KP_6.cnf
Topologies: 4djv_0KP_ions.top
Perturbation topology: com_pt.top
