# Supplementary material for: Accelerated Enveloping Distribution Sampling to Probe the Presence of Water Molecules
Source: J Chem Theory Comput. 2023 May 11;19(11):3379–90. doi: 10.1021/acs.jctc.3c00109 (PMC10269333; doi:10.1021/acs.jctc.3c00109)
Supplement: Supplementary file 2 — ct3c00109_si_002.zip [file ct3c00109_si_002.zip › paper_TI_AEDS/topo/3rlr_3rq_ions.top]

TITLE
COM_TOP: Combined topology using:
           1 : 3rlr_3rq_wat.top
   2 ..    9 : Na_54a7.top
Parameters from 1, solvent from 1
END
PHYSICALCONSTANTS
# FPEPSI: 1.0/(4.0*PI*EPS0) (EPS0 is the permittivity of vacuum)
138.9354
# HBAR: Planck's constant HBAR = H/(2* PI)
0.0635078
# SPDL: Speed of light (nm/ps)
299792.458
# BOLTZ: Boltzmann's constant kB
0.00831441
END
TOPVERSION
2.0
END
ATOMTYPENAME
# NRATT: number of van der Waals atom types
54
# TYPE: atom type names
O
OM
OA
OE
OW
N
NT
NL
NR
NZ
# 10
NE
C
CH0
CH1
CH2
CH3
CH4
CH2r
CR1
HC
# 20
H
DUM
S
CU1+
CU2+
FE
ZN2+
MG2+
CA2+
P,SI
# 30
AR
F
CL
BR
CMet
OMet
NA+
CL-
CChl
CLChl
# 40
HChl
SDmso
CDmso
ODmso
CCl4
CLCl4
FTFE
CTFE
CHTFE
OTFE
# 50
CUrea
OUrea
NUrea
CH3p
END
RESNAME
# NRAA2: number of residues in a solute molecule
219
# AANM: residue names
GLU
VAL
GLU
THR
PHE
ALA
PHE
GLN
ALA
GLU
# 10
ILE
ALA
GLN
LEU
MET
SER
LEU
ILE
ILE
ASN
# 20
THR
PHE
TYR
SER
ASN
LYSH
GLU
ILE
PHE
LEU
# 30
ARG
GLU
LEU
ILE
SER
ASN
SER
SER
ASP
ALA
# 40
LEU
ASP
LYSH
ILE
ARG
TYR
GLU
SER
LEU
THR
# 50
ASP
PRO
SER
LYSH
LEU
ASP
SER
GLY
LYSH
GLU
# 60
LEU
HISB
ILE
ASN
LEU
ILE
PRO
ASN
LYSH
GLN
# 70
ASP
ARG
THR
LEU
THR
ILE
VAL
ASP
THR
GLY
# 80
ILE
GLY
MET
THR
LYSH
ALA
ASP
LEU
ILE
ASN
# 90
ASN
LEU
GLY
THR
ILE
ALA
LYSH
SER
GLY
THR
# 100
LYSH
ALA
PHE
MET
GLU
ALA
LEU
GLN
ALA
GLY
# 110
ALA
ASP
ILE
SER
MET
ILE
GLY
GLN
PHE
GLY
# 120
VAL
GLY
PHE
TYR
SER
ALA
TYR
LEU
VAL
ALA
# 130
GLU
LYSH
VAL
THR
VAL
ILE
THR
LYSH
HISA
ASN
# 140
ASP
ASP
GLU
GLN
TYR
ALA
TRP
GLU
SER
SER
# 150
ALA
GLY
GLY
SER
PHE
THR
VAL
ARG
THR
ASP
# 160
THR
GLY
GLU
PRO
MET
GLY
ARG
GLY
THR
LYSH
# 170
VAL
ILE
LEU
HISB
LEU
LYSH
GLU
ASP
GLN
THR
# 180
GLU
TYR
LEU
GLU
GLU
ARG
ARG
ILE
LYSH
GLU
# 190
ILE
VAL
LYSH
LYSH
HISB
SER
GLN
PHE
ILE
GLY
# 200
TYR
PRO
ILE
THR
LEU
PHE
VAL
GLU
3RQ
H2O
# 210
H2O
NA+
NA+
NA+
NA+
NA+
NA+
NA+
NA+
END
SOLUTEATOM
#   NRP: number of solute atoms
 2129
#  ATNM: atom number
#  MRES: residue number
#  PANM: atom name of solute atom
#   IAC: integer (van der Waals) atom type code
#  MASS: mass of solute atom
#    CG: charge of solute atom
#   CGC: charge group code (0 or 1)
#   INE: number of excluded atoms
# INE14: number of 1-4 interactions
# ATNM MRES PANM IAC     MASS       CG  CGC INE
#                                           INE14
     1    1   H1  21  1.00800  0.24800  0     4     2     3     4     5
                                              2     6    11
     2    1   H2  21  1.00800  0.24800  0     3     3     4     5
                                              2     6    11
     3    1    N   8 14.00670  0.12900  0     4     4     5     6    11
                                              3     7    12    13
     4    1   H3  21  1.00800  0.24800  0     1     5
                                              2     6    11
     5    1   CA  14 13.01900  0.12700  1     5     6     7    11    12    13
                                              3     8    14    15
     6    1   CB  15 14.02700  0.00000  0     3     7     8    11
                                              4     9    10    12    13
     7    1   CG  15 14.02700  0.00000  1     3     8     9    10
                                              1    11
     8    1   CD  12 12.01100  0.27000  0     2     9    10
                                              0
     9    1  OE1   2 15.99940 -0.63500  0     1    10
                                              0
    10    1  OE2   2 15.99940 -0.63500  1     0
                                              0
    11    1    C  12 12.01100  0.45000  0     4    12    13    14    15
                                              2    16    19
    12    1    O   1 15.99940 -0.45000  1     1    13
                                              2    14    15
    13    2    N   6 14.00670 -0.31000  0     4    14    15    16    19
                                              4    17    18    20    21
    14    2    H  21  1.00800  0.31000  1     1    15
                                              2    16    19
    15    2   CA  14 13.01900  0.00000  0     6    16    17    18    19    20    21
                                              2    22    23
    16    2   CB  14 13.01900  0.00000  0     3    17    18    19
                                              2    20    21
    17    2  CG1  16 15.03500  0.00000  0     1    18
                                              1    19
    18    2  CG2  16 15.03500  0.00000  1     0
                                              1    19
    19    2    C  12 12.01100  0.45000  0     4    20    21    22    23
                                              2    24    29
    20    2    O   1 15.99940 -0.45000  1     1    21
                                              2    22    23
    21    3    N   6 14.00670 -0.31000  0     4    22    23    24    29
                                              3    25    30    31
    22    3    H  21  1.00800  0.31000  1     1    23
                                              2    24    29
    23    3   CA  14 13.01900  0.00000  0     5    24    25    29    30    31
                                              3    26    32    33
    24    3   CB  15 14.02700  0.00000  0     3    25    26    29
                                              4    27    28    30    31
    25    3   CG  15 14.02700  0.00000  1     3    26    27    28
                                              1    29
    26    3   CD  12 12.01100  0.27000  0     2    27    28
                                              0
    27    3  OE1   2 15.99940 -0.63500  0     1    28
                                              0
    28    3  OE2   2 15.99940 -0.63500  1     0
                                              0
    29    3    C  12 12.01100  0.45000  0     4    30    31    32    33
                                              2    34    38
    30    3    O   1 15.99940 -0.45000  1     1    31
                                              2    32    33
    31    4    N   6 14.00670 -0.31000  0     4    32    33    34    38
                                              4    35    37    39    40
    32    4    H  21  1.00800  0.31000  1     1    33
                                              2    34    38
    33    4   CA  14 13.01900  0.00000  1     6    34    35    37    38    39    40
                                              3    36    41    42
    34    4   CB  14 13.01900  0.26600  0     4    35    36    37    38
                                              2    39    40
    35    4  OG1   3 15.99940 -0.67400  0     2    36    37
                                              1    38
    36    4  HG1  21  1.00800  0.40800  1     0
                                              1    37
    37    4  CG2  16 15.03500  0.00000  1     0
                                              1    38
    38    4    C  12 12.01100  0.45000  0     4    39    40    41    42
                                              2    43    55
    39    4    O   1 15.99940 -0.45000  1     1    40
                                              2    41    42
    40    5    N   6 14.00670 -0.31000  0     4    41    42    43    55
                                              3    44    56    57
    41    5    H  21  1.00800  0.31000  1     1    42
                                              2    43    55
    42    5   CA  14 13.01900  0.00000  0     5    43    44    55    56    57
                                              4    45    47    58    59
    43    5   CB  15 14.02700  0.00000  0     8    44    45    46    47    48    49
                                                   51    55
                                              2    56    57
    44    5   CG  12 12.01100  0.00000  1     9    45    46    47    48    49    50
                                                   51    52    53
                                              1    55
    45    5  CD1  12 12.01100 -0.14000  0     8    46    47    48    49    50    51
                                                   53    54
                                              0
    46    5  HD1  20  1.00800  0.14000  1     4    47    49    50    53
                                              0
    47    5  CD2  12 12.01100 -0.14000  0     6    48    49    51    52    53    54
                                              0
    48    5  HD2  20  1.00800  0.14000  1     3    51    52    53
                                              0
    49    5  CE1  12 12.01100 -0.14000  0     5    50    51    52    53    54
                                              0
    50    5  HE1  20  1.00800  0.14000  1     3    51    53    54
                                              0
    51    5  CE2  12 12.01100 -0.14000  0     3    52    53    54
                                              0
    52    5  HE2  20  1.00800  0.14000  1     2    53    54
                                              0
    53    5   CZ  12 12.01100 -0.14000  0     1    54
                                              0
    54    5   HZ  20  1.00800  0.14000  1     0
                                              0
    55    5    C  12 12.01100  0.45000  0     4    56    57    58    59
                                              2    60    61
    56    5    O   1 15.99940 -0.45000  1     1    57
                                              2    58    59
    57    6    N   6 14.00670 -0.31000  0     4    58    59    60    61
                                              2    62    63
    58    6    H  21  1.00800  0.31000  1     1    59
                                              2    60    61
    59    6   CA  14 13.01900  0.00000  0     4    60    61    62    63
                                              2    64    65
    60    6   CB  16 15.03500  0.00000  1     1    61
                                              2    62    63
    61    6    C  12 12.01100  0.45000  0     4    62    63    64    65
                                              2    66    78
    62    6    O   1 15.99940 -0.45000  1     1    63
                                              2    64    65
    63    7    N   6 14.00670 -0.31000  0     4    64    65    66    78
                                              3    67    79    80
    64    7    H  21  1.00800  0.31000  1     1    65
                                              2    66    78
    65    7   CA  14 13.01900  0.00000  0     5    66    67    78    79    80
                                              4    68    70    81    82
    66    7   CB  15 14.02700  0.00000  0     8    67    68    69    70    71    72
                                                   74    78
                                              2    79    80
    67    7   CG  12 12.01100  0.00000  1     9    68    69    70    71    72    73
                                                   74    75    76
                                              1    78
    68    7  CD1  12 12.01100 -0.14000  0     8    69    70    71    72    73    74
                                                   76    77
                                              0
    69    7  HD1  20  1.00800  0.14000  1     4    70    72    73    76
                                              0
    70    7  CD2  12 12.01100 -0.14000  0     6    71    72    74    75    76    77
                                              0
    71    7  HD2  20  1.00800  0.14000  1     3    74    75    76
                                              0
    72    7  CE1  12 12.01100 -0.14000  0     5    73    74    75    76    77
                                              0
    73    7  HE1  20  1.00800  0.14000  1     3    74    76    77
                                              0
    74    7  CE2  12 12.01100 -0.14000  0     3    75    76    77
                                              0
    75    7  HE2  20  1.00800  0.14000  1     2    76    77
                                              0
    76    7   CZ  12 12.01100 -0.14000  0     1    77
                                              0
    77    7   HZ  20  1.00800  0.14000  1     0
                                              0
    78    7    C  12 12.01100  0.45000  0     4    79    80    81    82
                                              2    83    90
    79    7    O   1 15.99940 -0.45000  1     1    80
                                              2    81    82
    80    8    N   6 14.00670 -0.31000  0     4    81    82    83    90
                                              3    84    91    92
    81    8    H  21  1.00800  0.31000  1     1    82
                                              2    83    90
    82    8   CA  14 13.01900  0.00000  0     5    83    84    90    91    92
                                              3    85    93    94
    83    8   CB  15 14.02700  0.00000  0     3    84    85    90
                                              4    86    87    91    92
    84    8   CG  15 14.02700  0.00000  1     3    85    86    87
                                              3    88    89    90
    85    8   CD  12 12.01100  0.29000  0     4    86    87    88    89
                                              0
    86    8  OE1   1 15.99940 -0.45000  0     1    87
                                              2    88    89
    87    8  NE2   7 14.00670 -0.72000  0     2    88    89
                                              0
    88    8 HE21  21  1.00800  0.44000  0     1    89
                                              0
    89    8 HE22  21  1.00800  0.44000  1     0
                                              0
    90    8    C  12 12.01100  0.45000  0     4    91    92    93    94
                                              2    95    96
    91    8    O   1 15.99940 -0.45000  1     1    92
                                              2    93    94
    92    9    N   6 14.00670 -0.31000  0     4    93    94    95    96
                                              2    97    98
    93    9    H  21  1.00800  0.31000  1     1    94
                                              2    95    96
    94    9   CA  14 13.01900  0.00000  0     4    95    96    97    98
                                              2    99   100
    95    9   CB  16 15.03500  0.00000  1     1    96
                                              2    97    98
    96    9    C  12 12.01100  0.45000  0     4    97    98    99   100
                                              2   101   106
    97    9    O   1 15.99940 -0.45000  1     1    98
                                              2    99   100
    98   10    N   6 14.00670 -0.31000  0     4    99   100   101   106
                                              3   102   107   108
    99   10    H  21  1.00800  0.31000  1     1   100
                                              2   101   106
   100   10   CA  14 13.01900  0.00000  0     5   101   102   106   107   108
                                              3   103   109   110
   101   10   CB  15 14.02700  0.00000  0     3   102   103   106
                                              4   104   105   107   108
   102   10   CG  15 14.02700  0.00000  1     3   103   104   105
                                              1   106
   103   10   CD  12 12.01100  0.27000  0     2   104   105
                                              0
   104   10  OE1   2 15.99940 -0.63500  0     1   105
                                              0
   105   10  OE2   2 15.99940 -0.63500  1     0
                                              0
   106   10    C  12 12.01100  0.45000  0     4   107   108   109   110
                                              2   111   115
   107   10    O   1 15.99940 -0.45000  1     1   108
                                              2   109   110
   108   11    N   6 14.00670 -0.31000  0     4   109   110   111   115
                                              4   112   113   116   117
   109   11    H  21  1.00800  0.31000  1     1   110
                                              2   111   115
   110   11   CA  14 13.01900  0.00000  1     6   111   112   113   115   116   117
                                              3   114   118   119
   111   11   CB  14 13.01900  0.00000  0     4   112   113   114   115
                                              2   116   117
   112   11  CG1  15 14.02700  0.00000  0     2   113   114
                                              1   115
   113   11  CG2  16 15.03500  0.00000  0     0
                                              2   114   115
   114   11   CD  16 15.03500  0.00000  1     0
                                              0
   115   11    C  12 12.01100  0.45000  0     4   116   117   118   119
                                              2   120   121
   116   11    O   1 15.99940 -0.45000  1     1   117
                                              2   118   119
   117   12    N   6 14.00670 -0.31000  0     4   118   119   120   121
                                              2   122   123
   118   12    H  21  1.00800  0.31000  1     1   119
                                              2   120   121
   119   12   CA  14 13.01900  0.00000  0     4   120   121   122   123
                                              2   124   125
   120   12   CB  16 15.03500  0.00000  1     1   121
                                              2   122   123
   121   12    C  12 12.01100  0.45000  0     4   122   123   124   125
                                              2   126   133
   122   12    O   1 15.99940 -0.45000  1     1   123
                                              2   124   125
   123   13    N   6 14.00670 -0.31000  0     4   124   125   126   133
                                              3   127   134   135
   124   13    H  21  1.00800  0.31000  1     1   125
                                              2   126   133
   125   13   CA  14 13.01900  0.00000  0     5   126   127   133   134   135
                                              3   128   136   137
   126   13   CB  15 14.02700  0.00000  0     3   127   128   133
                                              4   129   130   134   135
   127   13   CG  15 14.02700  0.00000  1     3   128   129   130
                                              3   131   132   133
   128   13   CD  12 12.01100  0.29000  0     4   129   130   131   132
                                              0
   129   13  OE1   1 15.99940 -0.45000  0     1   130
                                              2   131   132
   130   13  NE2   7 14.00670 -0.72000  0     2   131   132
                                              0
   131   13 HE21  21  1.00800  0.44000  0     1   132
                                              0
   132   13 HE22  21  1.00800  0.44000  1     0
                                              0
   133   13    C  12 12.01100  0.45000  0     4   134   135   136   137
                                              2   138   142
   134   13    O   1 15.99940 -0.45000  1     1   135
                                              2   136   137
   135   14    N   6 14.00670 -0.31000  0     4   136   137   138   142
                                              3   139   143   144
   136   14    H  21  1.00800  0.31000  1     1   137
                                              2   138   142
   137   14   CA  14 13.01900  0.00000  0     5   138   139   142   143   144
                                              4   140   141   145   146
   138   14   CB  15 14.02700  0.00000  1     4   139   140   141   142
                                              2   143   144
   139   14   CG  14 13.01900  0.00000  0     2   140   141
                                              1   142
   140   14  CD1  16 15.03500  0.00000  0     1   141
                                              0
   141   14  CD2  16 15.03500  0.00000  1     0
                                              0
   142   14    C  12 12.01100  0.45000  0     4   143   144   145   146
                                              2   147   151
   143   14    O   1 15.99940 -0.45000  1     1   144
                                              2   145   146
   144   15    N   6 14.00670 -0.31000  0     4   145   146   147   151
                                              3   148   152   153
   145   15    H  21  1.00800  0.31000  1     1   146
                                              2   147   151
   146   15   CA  14 13.01900  0.00000  0     5   147   148   151   152   153
                                              3   149   154   155
   147   15   CB  15 14.02700  0.00000  1     3   148   149   151
                                              3   150   152   153
   148   15   CG  15 14.02700  0.24100  0     2   149   150
                                              1   151
   149   15   SD  23 32.06000 -0.48200  0     1   150
                                              0
   150   15   CE  16 15.03500  0.24100  1     0
                                              0
   151   15    C  12 12.01100  0.45000  0     4   152   153   154   155
                                              2   156   159
   152   15    O   1 15.99940 -0.45000  1     1   153
                                              2   154   155
   153   16    N   6 14.00670 -0.31000  0     4   154   155   156   159
                                              3   157   160   161
   154   16    H  21  1.00800  0.31000  1     1   155
                                              2   156   159
   155   16   CA  14 13.01900  0.00000  1     5   156   157   159   160   161
                                              3   158   162   163
   156   16   CB  15 14.02700  0.26600  0     3   157   158   159
                                              2   160   161
   157   16   OG   3 15.99940 -0.67400  0     1   158
                                              1   159
   158   16   HG  21  1.00800  0.40800  1     0
                                              0
   159   16    C  12 12.01100  0.45000  0     4   160   161   162   163
                                              2   164   168
   160   16    O   1 15.99940 -0.45000  1     1   161
                                              2   162   163
   161   17    N   6 14.00670 -0.31000  0     4   162   163   164   168
                                              3   165   169   170
   162   17    H  21  1.00800  0.31000  1     1   163
                                              2   164   168
   163   17   CA  14 13.01900  0.00000  0     5   164   165   168   169   170
                                              4   166   167   171   172
   164   17   CB  15 14.02700  0.00000  1     4   165   166   167   168
                                              2   169   170
   165   17   CG  14 13.01900  0.00000  0     2   166   167
                                              1   168
   166   17  CD1  16 15.03500  0.00000  0     1   167
                                              0
   167   17  CD2  16 15.03500  0.00000  1     0
                                              0
   168   17    C  12 12.01100  0.45000  0     4   169   170   171   172
                                              2   173   177
   169   17    O   1 15.99940 -0.45000  1     1   170
                                              2   171   172
   170   18    N   6 14.00670 -0.31000  0     4   171   172   173   177
                                              4   174   175   178   179
   171   18    H  21  1.00800  0.31000  1     1   172
                                              2   173   177
   172   18   CA  14 13.01900  0.00000  1     6   173   174   175   177   178   179
                                              3   176   180   181
   173   18   CB  14 13.01900  0.00000  0     4   174   175   176   177
                                              2   178   179
   174   18  CG1  15 14.02700  0.00000  0     2   175   176
                                              1   177
   175   18  CG2  16 15.03500  0.00000  0     0
                                              2   176   177
   176   18   CD  16 15.03500  0.00000  1     0
                                              0
   177   18    C  12 12.01100  0.45000  0     4   178   179   180   181
                                              2   182   186
   178   18    O   1 15.99940 -0.45000  1     1   179
                                              2   180   181
   179   19    N   6 14.00670 -0.31000  0     4   180   181   182   186
                                              4   183   184   187   188
   180   19    H  21  1.00800  0.31000  1     1   181
                                              2   182   186
   181   19   CA  14 13.01900  0.00000  1     6   182   183   184   186   187   188
                                              3   185   189   190
   182   19   CB  14 13.01900  0.00000  0     4   183   184   185   186
                                              2   187   188
   183   19  CG1  15 14.02700  0.00000  0     2   184   185
                                              1   186
   184   19  CG2  16 15.03500  0.00000  0     0
                                              2   185   186
   185   19   CD  16 15.03500  0.00000  1     0
                                              0
   186   19    C  12 12.01100  0.45000  0     4   187   188   189   190
                                              2   191   197
   187   19    O   1 15.99940 -0.45000  1     1   188
                                              2   189   190
   188   20    N   6 14.00670 -0.31000  0     4   189   190   191   197
                                              3   192   198   199
   189   20    H  21  1.00800  0.31000  1     1   190
                                              2   191   197
   190   20   CA  14 13.01900  0.00000  0     5   191   192   197   198   199
                                              4   193   194   200   201
   191   20   CB  15 14.02700  0.00000  1     4   192   193   194   197
                                              4   195   196   198   199
   192   20   CG  12 12.01100  0.29000  0     4   193   194   195   196
                                              1   197
   193   20  OD1   1 15.99940 -0.45000  0     1   194
                                              2   195   196
   194   20  ND2   7 14.00670 -0.72000  0     2   195   196
                                              0
   195   20 HD21  21  1.00800  0.44000  0     1   196
                                              0
   196   20 HD22  21  1.00800  0.44000  1     0
                                              0
   197   20    C  12 12.01100  0.45000  0     4   198   199   200   201
                                              2   202   206
   198   20    O   1 15.99940 -0.45000  1     1   199
                                              2   200   201
   199   21    N   6 14.00670 -0.31000  0     4   200   201   202   206
                                              4   203   205   207   208
   200   21    H  21  1.00800  0.31000  1     1   201
                                              2   202   206
   201   21   CA  14 13.01900  0.00000  1     6   202   203   205   206   207   208
                                              3   204   209   210
   202   21   CB  14 13.01900  0.26600  0     4   203   204   205   206
                                              2   207   208
   203   21  OG1   3 15.99940 -0.67400  0     2   204   205
                                              1   206
   204   21  HG1  21  1.00800  0.40800  1     0
                                              1   205
   205   21  CG2  16 15.03500  0.00000  1     0
                                              1   206
   206   21    C  12 12.01100  0.45000  0     4   207   208   209   210
                                              2   211   223
   207   21    O   1 15.99940 -0.45000  1     1   208
                                              2   209   210
   208   22    N   6 14.00670 -0.31000  0     4   209   210   211   223
                                              3   212   224   225
   209   22    H  21  1.00800  0.31000  1     1   210
                                              2   211   223
   210   22   CA  14 13.01900  0.00000  0     5   211   212   223   224   225
                                              4   213   215   226   227
   211   22   CB  15 14.02700  0.00000  0     8   212   213   214   215   216   217
                                                  219   223
                                              2   224   225
   212   22   CG  12 12.01100  0.00000  1     9   213   214   215   216   217   218
                                                  219   220   221
                                              1   223
   213   22  CD1  12 12.01100 -0.14000  0     8   214   215   216   217   218   219
                                                  221   222
                                              0
   214   22  HD1  20  1.00800  0.14000  1     4   215   217   218   221
                                              0
   215   22  CD2  12 12.01100 -0.14000  0     6   216   217   219   220   221   222
                                              0
   216   22  HD2  20  1.00800  0.14000  1     3   219   220   221
                                              0
   217   22  CE1  12 12.01100 -0.14000  0     5   218   219   220   221   222
                                              0
   218   22  HE1  20  1.00800  0.14000  1     3   219   221   222
                                              0
   219   22  CE2  12 12.01100 -0.14000  0     3   220   221   222
                                              0
   220   22  HE2  20  1.00800  0.14000  1     2   221   222
                                              0
   221   22   CZ  12 12.01100 -0.14000  0     1   222
                                              0
   222   22   HZ  20  1.00800  0.14000  1     0
                                              0
   223   22    C  12 12.01100  0.45000  0     4   224   225   226   227
                                              2   228   241
   224   22    O   1 15.99940 -0.45000  1     1   225
                                              2   226   227
   225   23    N   6 14.00670 -0.31000  0     4   226   227   228   241
                                              3   229   242   243
   226   23    H  21  1.00800  0.31000  1     1   227
                                              2   228   241
   227   23   CA  14 13.01900  0.00000  0     5   228   229   241   242   243
                                              4   230   232   244   245
   228   23   CB  15 14.02700  0.00000  0     8   229   230   231   232   233   234
                                                  236   241
                                              2   242   243
   229   23   CG  12 12.01100  0.00000  1     9   230   231   232   233   234   235
                                                  236   237   238
                                              1   241
   230   23  CD1  12 12.01100 -0.14000  0     8   231   232   233   234   235   236
                                                  238   239
                                              0
   231   23  HD1  20  1.00800  0.14000  1     4   232   234   235   238
                                              0
   232   23  CD2  12 12.01100 -0.14000  0     6   233   234   236   237   238   239
                                              0
   233   23  HD2  20  1.00800  0.14000  1     3   236   237   238
                                              0
   234   23  CE1  12 12.01100 -0.14000  0     5   235   236   237   238   239
                                              1   240
   235   23  HE1  20  1.00800  0.14000  1     3   236   238   239
                                              0
   236   23  CE2  12 12.01100 -0.14000  0     3   237   238   239
                                              1   240
   237   23  HE2  20  1.00800  0.14000  1     2   238   239
                                              0
   238   23   CZ  12 12.01100  0.20300  0     2   239   240
                                              0
   239   23   OH   3 15.99940 -0.61100  0     1   240
                                              0
   240   23   HH  21  1.00800  0.40800  1     0
                                              0
   241   23    C  12 12.01100  0.45000  0     4   242   243   244   245
                                              2   246   249
   242   23    O   1 15.99940 -0.45000  1     1   243
                                              2   244   245
   243   24    N   6 14.00670 -0.31000  0     4   244   245   246   249
                                              3   247   250   251
   244   24    H  21  1.00800  0.31000  1     1   245
                                              2   246   249
   245   24   CA  14 13.01900  0.00000  1     5   246   247   249   250   251
                                              3   248   252   253
   246   24   CB  15 14.02700  0.26600  0     3   247   248   249
                                              2   250   251
   247   24   OG   3 15.99940 -0.67400  0     1   248
                                              1   249
   248   24   HG  21  1.00800  0.40800  1     0
                                              0
   249   24    C  12 12.01100  0.45000  0     4   250   251   252   253
                                              2   254   260
   250   24    O   1 15.99940 -0.45000  1     1   251
                                              2   252   253
   251   25    N   6 14.00670 -0.31000  0     4   252   253   254   260
                                              3   255   261   262
   252   25    H  21  1.00800  0.31000  1     1   253
                                              2   254   260
   253   25   CA  14 13.01900  0.00000  0     5   254   255   260   261   262
                                              4   256   257   263   264
   254   25   CB  15 14.02700  0.00000  1     4   255   256   257   260
                                              4   258   259   261   262
   255   25   CG  12 12.01100  0.29000  0     4   256   257   258   259
                                              1   260
   256   25  OD1   1 15.99940 -0.45000  0     1   257
                                              2   258   259
   257   25  ND2   7 14.00670 -0.72000  0     2   258   259
                                              0
   258   25 HD21  21  1.00800  0.44000  0     1   259
                                              0
   259   25 HD22  21  1.00800  0.44000  1     0
                                              0
   260   25    C  12 12.01100  0.45000  0     4   261   262   263   264
                                              2   265   273
   261   25    O   1 15.99940 -0.45000  1     1   262
                                              2   263   264
   262   26    N   6 14.00670 -0.31000  0     4   263   264   265   273
                                              3   266   274   275
   263   26    H  21  1.00800  0.31000  1     1   264
                                              2   265   273
   264   26   CA  14 13.01900  0.00000  0     5   265   266   273   274   275
                                              3   267   276   277
   265   26   CB  15 14.02700  0.00000  1     3   266   267   273
                                              3   268   274   275
   266   26   CG  15 14.02700  0.00000  0     2   267   268
                                              2   269   273
   267   26   CD  15 14.02700  0.00000  1     2   268   269
                                              3   270   271   272
   268   26   CE  15 14.02700  0.12700  0     4   269   270   271   272
                                              0
   269   26   NZ   8 14.00670  0.12900  0     3   270   271   272
                                              0
   270   26  HZ1  21  1.00800  0.24800  0     2   271   272
                                              0
   271   26  HZ2  21  1.00800  0.24800  0     1   272
                                              0
   272   26  HZ3  21  1.00800  0.24800  1     0
                                              0
   273   26    C  12 12.01100  0.45000  0     4   274   275   276   277
                                              2   278   283
   274   26    O   1 15.99940 -0.45000  1     1   275
                                              2   276   277
   275   27    N   6 14.00670 -0.31000  0     4   276   277   278   283
                                              3   279   284   285
   276   27    H  21  1.00800  0.31000  1     1   277
                                              2   278   283
   277   27   CA  14 13.01900  0.00000  0     5   278   279   283   284   285
                                              3   280   286   287
   278   27   CB  15 14.02700  0.00000  0     3   279   280   283
                                              4   281   282   284   285
   279   27   CG  15 14.02700  0.00000  1     3   280   281   282
                                              1   283
   280   27   CD  12 12.01100  0.27000  0     2   281   282
                                              0
   281   27  OE1   2 15.99940 -0.63500  0     1   282
                                              0
   282   27  OE2   2 15.99940 -0.63500  1     0
                                              0
   283   27    C  12 12.01100  0.45000  0     4   284   285   286   287
                                              2   288   292
   284   27    O   1 15.99940 -0.45000  1     1   285
                                              2   286   287
   285   28    N   6 14.00670 -0.31000  0     4   286   287   288   292
                                              4   289   290   293   294
   286   28    H  21  1.00800  0.31000  1     1   287
                                              2   288   292
   287   28   CA  14 13.01900  0.00000  1     6   288   289   290   292   293   294
                                              3   291   295   296
   288   28   CB  14 13.01900  0.00000  0     4   289   290   291   292
                                              2   293   294
   289   28  CG1  15 14.02700  0.00000  0     2   290   291
                                              1   292
   290   28  CG2  16 15.03500  0.00000  0     0
                                              2   291   292
   291   28   CD  16 15.03500  0.00000  1     0
                                              0
   292   28    C  12 12.01100  0.45000  0     4   293   294   295   296
                                              2   297   309
   293   28    O   1 15.99940 -0.45000  1     1   294
                                              2   295   296
   294   29    N   6 14.00670 -0.31000  0     4   295   296   297   309
                                              3   298   310   311
   295   29    H  21  1.00800  0.31000  1     1   296
                                              2   297   309
   296   29   CA  14 13.01900  0.00000  0     5   297   298   309   310   311
                                              4   299   301   312   313
   297   29   CB  15 14.02700  0.00000  0     8   298   299   300   301   302   303
                                                  305   309
                                              2   310   311
   298   29   CG  12 12.01100  0.00000  1     9   299   300   301   302   303   304
                                                  305   306   307
                                              1   309
   299   29  CD1  12 12.01100 -0.14000  0     8   300   301   302   303   304   305
                                                  307   308
                                              0
   300   29  HD1  20  1.00800  0.14000  1     4   301   303   304   307
                                              0
   301   29  CD2  12 12.01100 -0.14000  0     6   302   303   305   306   307   308
                                              0
   302   29  HD2  20  1.00800  0.14000  1     3   305   306   307
                                              0
   303   29  CE1  12 12.01100 -0.14000  0     5   304   305   306   307   308
                                              0
   304   29  HE1  20  1.00800  0.14000  1     3   305   307   308
                                              0
   305   29  CE2  12 12.01100 -0.14000  0     3   306   307   308
                                              0
   306   29  HE2  20  1.00800  0.14000  1     2   307   308
                                              0
   307   29   CZ  12 12.01100 -0.14000  0     1   308
                                              0
   308   29   HZ  20  1.00800  0.14000  1     0
                                              0
   309   29    C  12 12.01100  0.45000  0     4   310   311   312   313
                                              2   314   318
   310   29    O   1 15.99940 -0.45000  1     1   311
                                              2   312   313
   311   30    N   6 14.00670 -0.31000  0     4   312   313   314   318
                                              3   315   319   320
   312   30    H  21  1.00800  0.31000  1     1   313
                                              2   314   318
   313   30   CA  14 13.01900  0.00000  0     5   314   315   318   319   320
                                              4   316   317   321   322
   314   30   CB  15 14.02700  0.00000  1     4   315   316   317   318
                                              2   319   320
   315   30   CG  14 13.01900  0.00000  0     2   316   317
                                              1   318
   316   30  CD1  16 15.03500  0.00000  0     1   317
                                              0
   317   30  CD2  16 15.03500  0.00000  1     0
                                              0
   318   30    C  12 12.01100  0.45000  0     4   319   320   321   322
                                              2   323   335
   319   30    O   1 15.99940 -0.45000  1     1   320
                                              2   321   322
   320   31    N   6 14.00670 -0.31000  0     4   321   322   323   335
                                              3   324   336   337
   321   31    H  21  1.00800  0.31000  1     1   322
                                              2   323   335
   322   31   CA  14 13.01900  0.00000  0     5   323   324   335   336   337
                                              3   325   338   339
   323   31   CB  15 14.02700  0.00000  0     3   324   325   335
                                              3   326   336   337
   324   31   CG  15 14.02700  0.00000  1     2   325   326
                                              3   327   328   335
   325   31   CD  15 14.02700  0.09000  0     3   326   327   328
                                              2   329   332
   326   31   NE  11 14.00670 -0.11000  0     4   327   328   329   332
                                              4   330   331   333   334
   327   31   HE  21  1.00800  0.24000  0     1   328
                                              2   329   332
   328   31   CZ  12 12.01100  0.34000  0     6   329   330   331   332   333   334
                                              0
   329   31  NH1  10 14.00670 -0.26000  0     3   330   331   332
                                              2   333   334
   330   31 HH11  21  1.00800  0.24000  0     1   331
                                              1   332
   331   31 HH12  21  1.00800  0.24000  0     0
                                              1   332
   332   31  NH2  10 14.00670 -0.26000  0     2   333   334
                                              0
   333   31 HH21  21  1.00800  0.24000  0     1   334
                                              0
   334   31 HH22  21  1.00800  0.24000  1     0
                                              0
   335   31    C  12 12.01100  0.45000  0     4   336   337   338   339
                                              2   340   345
   336   31    O   1 15.99940 -0.45000  1     1   337
                                              2   338   339
   337   32    N   6 14.00670 -0.31000  0     4   338   339   340   345
                                              3   341   346   347
   338   32    H  21  1.00800  0.31000  1     1   339
                                              2   340   345
   339   32   CA  14 13.01900  0.00000  0     5   340   341   345   346   347
                                              3   342   348   349
   340   32   CB  15 14.02700  0.00000  0     3   341   342   345
                                              4   343   344   346   347
   341   32   CG  15 14.02700  0.00000  1     3   342   343   344
                                              1   345
   342   32   CD  12 12.01100  0.27000  0     2   343   344
                                              0
   343   32  OE1   2 15.99940 -0.63500  0     1   344
                                              0
   344   32  OE2   2 15.99940 -0.63500  1     0
                                              0
   345   32    C  12 12.01100  0.45000  0     4   346   347   348   349
                                              2   350   354
   346   32    O   1 15.99940 -0.45000  1     1   347
                                              2   348   349
   347   33    N   6 14.00670 -0.31000  0     4   348   349   350   354
                                              3   351   355   356
   348   33    H  21  1.00800  0.31000  1     1   349
                                              2   350   354
   349   33   CA  14 13.01900  0.00000  0     5   350   351   354   355   356
                                              4   352   353   357   358
   350   33   CB  15 14.02700  0.00000  1     4   351   352   353   354
                                              2   355   356
   351   33   CG  14 13.01900  0.00000  0     2   352   353
                                              1   354
   352   33  CD1  16 15.03500  0.00000  0     1   353
                                              0
   353   33  CD2  16 15.03500  0.00000  1     0
                                              0
   354   33    C  12 12.01100  0.45000  0     4   355   356   357   358
                                              2   359   363
   355   33    O   1 15.99940 -0.45000  1     1   356
                                              2   357   358
   356   34    N   6 14.00670 -0.31000  0     4   357   358   359   363
                                              4   360   361   364   365
   357   34    H  21  1.00800  0.31000  1     1   358
                                              2   359   363
   358   34   CA  14 13.01900  0.00000  1     6   359   360   361   363   364   365
                                              3   362   366   367
   359   34   CB  14 13.01900  0.00000  0     4   360   361   362   363
                                              2   364   365
   360   34  CG1  15 14.02700  0.00000  0     2   361   362
                                              1   363
   361   34  CG2  16 15.03500  0.00000  0     0
                                              2   362   363
   362   34   CD  16 15.03500  0.00000  1     0
                                              0
   363   34    C  12 12.01100  0.45000  0     4   364   365   366   367
                                              2   368   371
   364   34    O   1 15.99940 -0.45000  1     1   365
                                              2   366   367
   365   35    N   6 14.00670 -0.31000  0     4   366   367   368   371
                                              3   369   372   373
   366   35    H  21  1.00800  0.31000  1     1   367
                                              2   368   371
   367   35   CA  14 13.01900  0.00000  1     5   368   369   371   372   373
                                              3   370   374   375
   368   35   CB  15 14.02700  0.26600  0     3   369   370   371
                                              2   372   373
   369   35   OG   3 15.99940 -0.67400  0     1   370
                                              1   371
   370   35   HG  21  1.00800  0.40800  1     0
                                              0
   371   35    C  12 12.01100  0.45000  0     4   372   373   374   375
                                              2   376   382
   372   35    O   1 15.99940 -0.45000  1     1   373
                                              2   374   375
   373   36    N   6 14.00670 -0.31000  0     4   374   375   376   382
                                              3   377   383   384
   374   36    H  21  1.00800  0.31000  1     1   375
                                              2   376   382
   375   36   CA  14 13.01900  0.00000  0     5   376   377   382   383   384
                                              4   378   379   385   386
   376   36   CB  15 14.02700  0.00000  1     4   377   378   379   382
                                              4   380   381   383   384
   377   36   CG  12 12.01100  0.29000  0     4   378   379   380   381
                                              1   382
   378   36  OD1   1 15.99940 -0.45000  0     1   379
                                              2   380   381
   379   36  ND2   7 14.00670 -0.72000  0     2   380   381
                                              0
   380   36 HD21  21  1.00800  0.44000  0     1   381
                                              0
   381   36 HD22  21  1.00800  0.44000  1     0
                                              0
   382   36    C  12 12.01100  0.45000  0     4   383   384   385   386
                                              2   387   390
   383   36    O   1 15.99940 -0.45000  1     1   384
                                              2   385   386
   384   37    N   6 14.00670 -0.31000  0     4   385   386   387   390
                                              3   388   391   392
   385   37    H  21  1.00800  0.31000  1     1   386
                                              2   387   390
   386   37   CA  14 13.01900  0.00000  1     5   387   388   390   391   392
                                              3   389   393   394
   387   37   CB  15 14.02700  0.26600  0     3   388   389   390
                                              2   391   392
   388   37   OG   3 15.99940 -0.67400  0     1   389
                                              1   390
   389   37   HG  21  1.00800  0.40800  1     0
                                              0
   390   37    C  12 12.01100  0.45000  0     4   391   392   393   394
                                              2   395   398
   391   37    O   1 15.99940 -0.45000  1     1   392
                                              2   393   394
   392   38    N   6 14.00670 -0.31000  0     4   393   394   395   398
                                              3   396   399   400
   393   38    H  21  1.00800  0.31000  1     1   394
                                              2   395   398
   394   38   CA  14 13.01900  0.00000  1     5   395   396   398   399   400
                                              3   397   401   402
   395   38   CB  15 14.02700  0.26600  0     3   396   397   398
                                              2   399   400
   396   38   OG   3 15.99940 -0.67400  0     1   397
                                              1   398
   397   38   HG  21  1.00800  0.40800  1     0
                                              0
   398   38    C  12 12.01100  0.45000  0     4   399   400   401   402
                                              2   403   407
   399   38    O   1 15.99940 -0.45000  1     1   400
                                              2   401   402
   400   39    N   6 14.00670 -0.31000  0     4   401   402   403   407
                                              3   404   408   409
   401   39    H  21  1.00800  0.31000  1     1   402
                                              2   403   407
   402   39   CA  14 13.01900  0.00000  0     5   403   404   407   408   409
                                              4   405   406   410   411
   403   39   CB  15 14.02700  0.00000  1     4   404   405   406   407
                                              2   408   409
   404   39   CG  12 12.01100  0.27000  0     2   405   406
                                              1   407
   405   39  OD1   2 15.99940 -0.63500  0     1   406
                                              0
   406   39  OD2   2 15.99940 -0.63500  1     0
                                              0
   407   39    C  12 12.01100  0.45000  0     4   408   409   410   411
                                              2   412   413
   408   39    O   1 15.99940 -0.45000  1     1   409
                                              2   410   411
   409   40    N   6 14.00670 -0.31000  0     4   410   411   412   413
                                              2   414   415
   410   40    H  21  1.00800  0.31000  1     1   411
                                              2   412   413
   411   40   CA  14 13.01900  0.00000  0     4   412   413   414   415
                                              2   416   417
   412   40   CB  16 15.03500  0.00000  1     1   413
                                              2   414   415
   413   40    C  12 12.01100  0.45000  0     4   414   415   416   417
                                              2   418   422
   414   40    O   1 15.99940 -0.45000  1     1   415
                                              2   416   417
   415   41    N   6 14.00670 -0.31000  0     4   416   417   418   422
                                              3   419   423   424
   416   41    H  21  1.00800  0.31000  1     1   417
                                              2   418   422
   417   41   CA  14 13.01900  0.00000  0     5   418   419   422   423   424
                                              4   420   421   425   426
   418   41   CB  15 14.02700  0.00000  1     4   419   420   421   422
                                              2   423   424
   419   41   CG  14 13.01900  0.00000  0     2   420   421
                                              1   422
   420   41  CD1  16 15.03500  0.00000  0     1   421
                                              0
   421   41  CD2  16 15.03500  0.00000  1     0
                                              0
   422   41    C  12 12.01100  0.45000  0     4   423   424   425   426
                                              2   427   431
   423   41    O   1 15.99940 -0.45000  1     1   424
                                              2   425   426
   424   42    N   6 14.00670 -0.31000  0     4   425   426   427   431
                                              3   428   432   433
   425   42    H  21  1.00800  0.31000  1     1   426
                                              2   427   431
   426   42   CA  14 13.01900  0.00000  0     5   427   428   431   432   433
                                              4   429   430   434   435
   427   42   CB  15 14.02700  0.00000  1     4   428   429   430   431
                                              2   432   433
   428   42   CG  12 12.01100  0.27000  0     2   429   430
                                              1   431
   429   42  OD1   2 15.99940 -0.63500  0     1   430
                                              0
   430   42  OD2   2 15.99940 -0.63500  1     0
                                              0
   431   42    C  12 12.01100  0.45000  0     4   432   433   434   435
                                              2   436   444
   432   42    O   1 15.99940 -0.45000  1     1   433
                                              2   434   435
   433   43    N   6 14.00670 -0.31000  0     4   434   435   436   444
                                              3   437   445   446
   434   43    H  21  1.00800  0.31000  1     1   435
                                              2   436   444
   435   43   CA  14 13.01900  0.00000  0     5   436   437   444   445   446
                                              3   438   447   448
   436   43   CB  15 14.02700  0.00000  1     3   437   438   444
                                              3   439   445   446
   437   43   CG  15 14.02700  0.00000  0     2   438   439
                                              2   440   444
   438   43   CD  15 14.02700  0.00000  1     2   439   440
                                              3   441   442   443
   439   43   CE  15 14.02700  0.12700  0     4   440   441   442   443
                                              0
   440   43   NZ   8 14.00670  0.12900  0     3   441   442   443
                                              0
   441   43  HZ1  21  1.00800  0.24800  0     2   442   443
                                              0
   442   43  HZ2  21  1.00800  0.24800  0     1   443
                                              0
   443   43  HZ3  21  1.00800  0.24800  1     0
                                              0
   444   43    C  12 12.01100  0.45000  0     4   445   446   447   448
                                              2   449   453
   445   43    O   1 15.99940 -0.45000  1     1   446
                                              2   447   448
   446   44    N   6 14.00670 -0.31000  0     4   447   448   449   453
                                              4   450   451   454   455
   447   44    H  21  1.00800  0.31000  1     1   448
                                              2   449   453
   448   44   CA  14 13.01900  0.00000  1     6   449   450   451   453   454   455
                                              3   452   456   457
   449   44   CB  14 13.01900  0.00000  0     4   450   451   452   453
                                              2   454   455
   450   44  CG1  15 14.02700  0.00000  0     2   451   452
                                              1   453
   451   44  CG2  16 15.03500  0.00000  0     0
                                              2   452   453
   452   44   CD  16 15.03500  0.00000  1     0
                                              0
   453   44    C  12 12.01100  0.45000  0     4   454   455   456   457
                                              2   458   470
   454   44    O   1 15.99940 -0.45000  1     1   455
                                              2   456   457
   455   45    N   6 14.00670 -0.31000  0     4   456   457   458   470
                                              3   459   471   472
   456   45    H  21  1.00800  0.31000  1     1   457
                                              2   458   470
   457   45   CA  14 13.01900  0.00000  0     5   458   459   470   471   472
                                              3   460   473   474
   458   45   CB  15 14.02700  0.00000  0     3   459   460   470
                                              3   461   471   472
   459   45   CG  15 14.02700  0.00000  1     2   460   461
                                              3   462   463   470
   460   45   CD  15 14.02700  0.09000  0     3   461   462   463
                                              2   464   467
   461   45   NE  11 14.00670 -0.11000  0     4   462   463   464   467
                                              4   465   466   468   469
   462   45   HE  21  1.00800  0.24000  0     1   463
                                              2   464   467
   463   45   CZ  12 12.01100  0.34000  0     6   464   465   466   467   468   469
                                              0
   464   45  NH1  10 14.00670 -0.26000  0     3   465   466   467
                                              2   468   469
   465   45 HH11  21  1.00800  0.24000  0     1   466
                                              1   467
   466   45 HH12  21  1.00800  0.24000  0     0
                                              1   467
   467   45  NH2  10 14.00670 -0.26000  0     2   468   469
                                              0
   468   45 HH21  21  1.00800  0.24000  0     1   469
                                              0
   469   45 HH22  21  1.00800  0.24000  1     0
                                              0
   470   45    C  12 12.01100  0.45000  0     4   471   472   473   474
                                              2   475   488
   471   45    O   1 15.99940 -0.45000  1     1   472
                                              2   473   474
   472   46    N   6 14.00670 -0.31000  0     4   473   474   475   488
                                              3   476   489   490
   473   46    H  21  1.00800  0.31000  1     1   474
                                              2   475   488
   474   46   CA  14 13.01900  0.00000  0     5   475   476   488   489   490
                                              4   477   479   491   492
   475   46   CB  15 14.02700  0.00000  0     8   476   477   478   479   480   481
                                                  483   488
                                              2   489   490
   476   46   CG  12 12.01100  0.00000  1     9   477   478   479   480   481   482
                                                  483   484   485
                                              1   488
   477   46  CD1  12 12.01100 -0.14000  0     8   478   479   480   481   482   483
                                                  485   486
                                              0
   478   46  HD1  20  1.00800  0.14000  1     4   479   481   482   485
                                              0
   479   46  CD2  12 12.01100 -0.14000  0     6   480   481   483   484   485   486
                                              0
   480   46  HD2  20  1.00800  0.14000  1     3   483   484   485
                                              0
   481   46  CE1  12 12.01100 -0.14000  0     5   482   483   484   485   486
                                              1   487
   482   46  HE1  20  1.00800  0.14000  1     3   483   485   486
                                              0
   483   46  CE2  12 12.01100 -0.14000  0     3   484   485   486
                                              1   487
   484   46  HE2  20  1.00800  0.14000  1     2   485   486
                                              0
   485   46   CZ  12 12.01100  0.20300  0     2   486   487
                                              0
   486   46   OH   3 15.99940 -0.61100  0     1   487
                                              0
   487   46   HH  21  1.00800  0.40800  1     0
                                              0
   488   46    C  12 12.01100  0.45000  0     4   489   490   491   492
                                              2   493   498
   489   46    O   1 15.99940 -0.45000  1     1   490
                                              2   491   492
   490   47    N   6 14.00670 -0.31000  0     4   491   492   493   498
                                              3   494   499   500
   491   47    H  21  1.00800  0.31000  1     1   492
                                              2   493   498
   492   47   CA  14 13.01900  0.00000  0     5   493   494   498   499   500
                                              3   495   501   502
   493   47   CB  15 14.02700  0.00000  0     3   494   495   498
                                              4   496   497   499   500
   494   47   CG  15 14.02700  0.00000  1     3   495   496   497
                                              1   498
   495   47   CD  12 12.01100  0.27000  0     2   496   497
                                              0
   496   47  OE1   2 15.99940 -0.63500  0     1   497
                                              0
   497   47  OE2   2 15.99940 -0.63500  1     0
                                              0
   498   47    C  12 12.01100  0.45000  0     4   499   500   501   502
                                              2   503   506
   499   47    O   1 15.99940 -0.45000  1     1   500
                                              2   501   502
   500   48    N   6 14.00670 -0.31000  0     4   501   502   503   506
                                              3   504   507   508
   501   48    H  21  1.00800  0.31000  1     1   502
                                              2   503   506
   502   48   CA  14 13.01900  0.00000  1     5   503   504   506   507   508
                                              3   505   509   510
   503   48   CB  15 14.02700  0.26600  0     3   504   505   506
                                              2   507   508
   504   48   OG   3 15.99940 -0.67400  0     1   505
                                              1   506
   505   48   HG  21  1.00800  0.40800  1     0
                                              0
   506   48    C  12 12.01100  0.45000  0     4   507   508   509   510
                                              2   511   515
   507   48    O   1 15.99940 -0.45000  1     1   508
                                              2   509   510
   508   49    N   6 14.00670 -0.31000  0     4   509   510   511   515
                                              3   512   516   517
   509   49    H  21  1.00800  0.31000  1     1   510
                                              2   511   515
   510   49   CA  14 13.01900  0.00000  0     5   511   512   515   516   517
                                              4   513   514   518   519
   511   49   CB  15 14.02700  0.00000  1     4   512   513   514   515
                                              2   516   517
   512   49   CG  14 13.01900  0.00000  0     2   513   514
                                              1   515
   513   49  CD1  16 15.03500  0.00000  0     1   514
                                              0
   514   49  CD2  16 15.03500  0.00000  1     0
                                              0
   515   49    C  12 12.01100  0.45000  0     4   516   517   518   519
                                              2   520   524
   516   49    O   1 15.99940 -0.45000  1     1   517
                                              2   518   519
   517   50    N   6 14.00670 -0.31000  0     4   518   519   520   524
                                              4   521   523   525   526
   518   50    H  21  1.00800  0.31000  1     1   519
                                              2   520   524
   519   50   CA  14 13.01900  0.00000  1     6   520   521   523   524   525   526
                                              3   522   527   528
   520   50   CB  14 13.01900  0.26600  0     4   521   522   523   524
                                              2   525   526
   521   50  OG1   3 15.99940 -0.67400  0     2   522   523
                                              1   524
   522   50  HG1  21  1.00800  0.40800  1     0
                                              1   523
   523   50  CG2  16 15.03500  0.00000  1     0
                                              1   524
   524   50    C  12 12.01100  0.45000  0     4   525   526   527   528
                                              2   529   533
   525   50    O   1 15.99940 -0.45000  1     1   526
                                              2   527   528
   526   51    N   6 14.00670 -0.31000  0     4   527   528   529   533
                                              3   530   534   535
   527   51    H  21  1.00800  0.31000  1     1   528
                                              2   529   533
   528   51   CA  14 13.01900  0.00000  0     5   529   530   533   534   535
                                              4   531   532   536   539
   529   51   CB  15 14.02700  0.00000  1     4   530   531   532   533
                                              2   534   535
   530   51   CG  12 12.01100  0.27000  0     2   531   532
                                              1   533
   531   51  OD1   2 15.99940 -0.63500  0     1   532
                                              0
   532   51  OD2   2 15.99940 -0.63500  1     0
                                              0
   533   51    C  12 12.01100  0.45000  0     4   534   535   536   539
                                              3   537   538   540
   534   51    O   1 15.99940 -0.45000  1     1   535
                                              2   536   539
   535   52    N   6 14.00670  0.00000  1     5   536   537   538   539   540
                                              2   541   542
   536   52   CA  14 13.01900  0.00000  0     6   537   538   539   540   541   542
                                              2   543   544
   537   52   CB  18 14.02700  0.00000  1     3   538   539   540
                                              2   541   542
   538   52   CG  18 14.02700  0.00000  0     1   539
                                              1   540
   539   52   CD  18 14.02700  0.00000  1     0
                                              1   540
   540   52    C  12 12.01100  0.45000  0     4   541   542   543   544
                                              2   545   548
   541   52    O   1 15.99940 -0.45000  1     1   542
                                              2   543   544
   542   53    N   6 14.00670 -0.31000  0     4   543   544   545   548
                                              3   546   549   550
   543   53    H  21  1.00800  0.31000  1     1   544
                                              2   545   548
   544   53   CA  14 13.01900  0.00000  1     5   545   546   548   549   550
                                              3   547   551   552
   545   53   CB  15 14.02700  0.26600  0     3   546   547   548
                                              2   549   550
   546   53   OG   3 15.99940 -0.67400  0     1   547
                                              1   548
   547   53   HG  21  1.00800  0.40800  1     0
                                              0
   548   53    C  12 12.01100  0.45000  0     4   549   550   551   552
                                              2   553   561
   549   53    O   1 15.99940 -0.45000  1     1   550
                                              2   551   552
   550   54    N   6 14.00670 -0.31000  0     4   551   552   553   561
                                              3   554   562   563
   551   54    H  21  1.00800  0.31000  1     1   552
                                              2   553   561
   552   54   CA  14 13.01900  0.00000  0     5   553   554   561   562   563
                                              3   555   564   565
   553   54   CB  15 14.02700  0.00000  1     3   554   555   561
                                              3   556   562   563
   554   54   CG  15 14.02700  0.00000  0     2   555   556
                                              2   557   561
   555   54   CD  15 14.02700  0.00000  1     2   556   557
                                              3   558   559   560
   556   54   CE  15 14.02700  0.12700  0     4   557   558   559   560
                                              0
   557   54   NZ   8 14.00670  0.12900  0     3   558   559   560
                                              0
   558   54  HZ1  21  1.00800  0.24800  0     2   559   560
                                              0
   559   54  HZ2  21  1.00800  0.24800  0     1   560
                                              0
   560   54  HZ3  21  1.00800  0.24800  1     0
                                              0
   561   54    C  12 12.01100  0.45000  0     4   562   563   564   565
                                              2   566   570
   562   54    O   1 15.99940 -0.45000  1     1   563
                                              2   564   565
   563   55    N   6 14.00670 -0.31000  0     4   564   565   566   570
                                              3   567   571   572
   564   55    H  21  1.00800  0.31000  1     1   565
                                              2   566   570
   565   55   CA  14 13.01900  0.00000  0     5   566   567   570   571   572
                                              4   568   569   573   574
   566   55   CB  15 14.02700  0.00000  1     4   567   568   569   570
                                              2   571   572
   567   55   CG  14 13.01900  0.00000  0     2   568   569
                                              1   570
   568   55  CD1  16 15.03500  0.00000  0     1   569
                                              0
   569   55  CD2  16 15.03500  0.00000  1     0
                                              0
   570   55    C  12 12.01100  0.45000  0     4   571   572   573   574
                                              2   575   579
   571   55    O   1 15.99940 -0.45000  1     1   572
                                              2   573   574
   572   56    N   6 14.00670 -0.31000  0     4   573   574   575   579
                                              3   576   580   581
   573   56    H  21  1.00800  0.31000  1     1   574
                                              2   575   579
   574   56   CA  14 13.01900  0.00000  0     5   575   576   579   580   581
                                              4   577   578   582   583
   575   56   CB  15 14.02700  0.00000  1     4   576   577   578   579
                                              2   580   581
   576   56   CG  12 12.01100  0.27000  0     2   577   578
                                              1   579
   577   56  OD1   2 15.99940 -0.63500  0     1   578
                                              0
   578   56  OD2   2 15.99940 -0.63500  1     0
                                              0
   579   56    C  12 12.01100  0.45000  0     4   580   581   582   583
                                              2   584   587
   580   56    O   1 15.99940 -0.45000  1     1   581
                                              2   582   583
   581   57    N   6 14.00670 -0.31000  0     4   582   583   584   587
                                              3   585   588   589
   582   57    H  21  1.00800  0.31000  1     1   583
                                              2   584   587
   583   57   CA  14 13.01900  0.00000  1     5   584   585   587   588   589
                                              3   586   590   591
   584   57   CB  15 14.02700  0.26600  0     3   585   586   587
                                              2   588   589
   585   57   OG   3 15.99940 -0.67400  0     1   586
                                              1   587
   586   57   HG  21  1.00800  0.40800  1     0
                                              0
   587   57    C  12 12.01100  0.45000  0     4   588   589   590   591
                                              1   592
   588   57    O   1 15.99940 -0.45000  1     1   589
                                              2   590   591
   589   58    N   6 14.00670 -0.31000  0     3   590   591   592
                                              2   593   594
   590   58    H  21  1.00800  0.31000  1     1   591
                                              1   592
   591   58   CA  15 14.02700  0.00000  1     3   592   593   594
                                              2   595   596
   592   58    C  12 12.01100  0.45000  0     4   593   594   595   596
                                              2   597   605
   593   58    O   1 15.99940 -0.45000  1     1   594
                                              2   595   596
   594   59    N   6 14.00670 -0.31000  0     4   595   596   597   605
                                              3   598   606   607
   595   59    H  21  1.00800  0.31000  1     1   596
                                              2   597   605
   596   59   CA  14 13.01900  0.00000  0     5   597   598   605   606   607
                                              3   599   608   609
   597   59   CB  15 14.02700  0.00000  1     3   598   599   605
                                              3   600   606   607
   598   59   CG  15 14.02700  0.00000  0     2   599   600
                                              2   601   605
   599   59   CD  15 14.02700  0.00000  1     2   600   601
                                              3   602   603   604
   600   59   CE  15 14.02700  0.12700  0     4   601   602   603   604
                                              0
   601   59   NZ   8 14.00670  0.12900  0     3   602   603   604
                                              0
   602   59  HZ1  21  1.00800  0.24800  0     2   603   604
                                              0
   603   59  HZ2  21  1.00800  0.24800  0     1   604
                                              0
   604   59  HZ3  21  1.00800  0.24800  1     0
                                              0
   605   59    C  12 12.01100  0.45000  0     4   606   607   608   609
                                              2   610   615
   606   59    O   1 15.99940 -0.45000  1     1   607
                                              2   608   609
   607   60    N   6 14.00670 -0.31000  0     4   608   609   610   615
                                              3   611   616   617
   608   60    H  21  1.00800  0.31000  1     1   609
                                              2   610   615
   609   60   CA  14 13.01900  0.00000  0     5   610   611   615   616   617
                                              3   612   618   619
   610   60   CB  15 14.02700  0.00000  0     3   611   612   615
                                              4   613   614   616   617
   611   60   CG  15 14.02700  0.00000  1     3   612   613   614
                                              1   615
   612   60   CD  12 12.01100  0.27000  0     2   613   614
                                              0
   613   60  OE1   2 15.99940 -0.63500  0     1   614
                                              0
   614   60  OE2   2 15.99940 -0.63500  1     0
                                              0
   615   60    C  12 12.01100  0.45000  0     4   616   617   618   619
                                              2   620   624
   616   60    O   1 15.99940 -0.45000  1     1   617
                                              2   618   619
   617   61    N   6 14.00670 -0.31000  0     4   618   619   620   624
                                              3   621   625   626
   618   61    H  21  1.00800  0.31000  1     1   619
                                              2   620   624
   619   61   CA  14 13.01900  0.00000  0     5   620   621   624   625   626
                                              4   622   623   627   628
   620   61   CB  15 14.02700  0.00000  1     4   621   622   623   624
                                              2   625   626
   621   61   CG  14 13.01900  0.00000  0     2   622   623
                                              1   624
   622   61  CD1  16 15.03500  0.00000  0     1   623
                                              0
   623   61  CD2  16 15.03500  0.00000  1     0
                                              0
   624   61    C  12 12.01100  0.45000  0     4   625   626   627   628
                                              2   629   638
   625   61    O   1 15.99940 -0.45000  1     1   626
                                              2   627   628
   626   62    N   6 14.00670 -0.31000  0     4   627   628   629   638
                                              3   630   639   640
   627   62    H  21  1.00800  0.31000  1     1   628
                                              2   629   638
   628   62   CA  14 13.01900  0.00000  0     5   629   630   638   639   640
                                              4   631   632   641   642
   629   62   CB  15 14.02700  0.00000  1     7   630   631   632   633   634   636
                                                  638
                                              2   639   640
   630   62   CG  12 12.01100  0.00000  0     7   631   632   633   634   635   636
                                                  637
                                              1   638
   631   62  ND1   9 14.00670 -0.54000  0     6   632   633   634   635   636   637
                                              0
   632   62  CD2  12 12.01100  0.00000  0     5   633   634   635   636   637
                                              0
   633   62  HD2  20  1.00800  0.14000  0     3   634   636   637
                                              0
   634   62  CE1  12 12.01100  0.00000  0     3   635   636   637
                                              0
   635   62  HE1  20  1.00800  0.14000  0     2   636   637
                                              0
   636   62  NE2   9 14.00670 -0.05000  0     1   637
                                              0
   637   62  HE2  21  1.00800  0.31000  1     0
                                              0
   638   62    C  12 12.01100  0.45000  0     4   639   640   641   642
                                              2   643   647
   639   62    O   1 15.99940 -0.45000  1     1   640
                                              2   641   642
   640   63    N   6 14.00670 -0.31000  0     4   641   642   643   647
                                              4   644   645   648   649
   641   63    H  21  1.00800  0.31000  1     1   642
                                              2   643   647
   642   63   CA  14 13.01900  0.00000  1     6   643   644   645   647   648   649
                                              3   646   650   651
   643   63   CB  14 13.01900  0.00000  0     4   644   645   646   647
                                              2   648   649
   644   63  CG1  15 14.02700  0.00000  0     2   645   646
                                              1   647
   645   63  CG2  16 15.03500  0.00000  0     0
                                              2   646   647
   646   63   CD  16 15.03500  0.00000  1     0
                                              0
   647   63    C  12 12.01100  0.45000  0     4   648   649   650   651
                                              2   652   658
   648   63    O   1 15.99940 -0.45000  1     1   649
                                              2   650   651
   649   64    N   6 14.00670 -0.31000  0     4   650   651   652   658
                                              3   653   659   660
   650   64    H  21  1.00800  0.31000  1     1   651
                                              2   652   658
   651   64   CA  14 13.01900  0.00000  0     5   652   653   658   659   660
                                              4   654   655   661   662
   652   64   CB  15 14.02700  0.00000  1     4   653   654   655   658
                                              4   656   657   659   660
   653   64   CG  12 12.01100  0.29000  0     4   654   655   656   657
                                              1   658
   654   64  OD1   1 15.99940 -0.45000  0     1   655
                                              2   656   657
   655   64  ND2   7 14.00670 -0.72000  0     2   656   657
                                              0
   656   64 HD21  21  1.00800  0.44000  0     1   657
                                              0
   657   64 HD22  21  1.00800  0.44000  1     0
                                              0
   658   64    C  12 12.01100  0.45000  0     4   659   660   661   662
                                              2   663   667
   659   64    O   1 15.99940 -0.45000  1     1   660
                                              2   661   662
   660   65    N   6 14.00670 -0.31000  0     4   661   662   663   667
                                              3   664   668   669
   661   65    H  21  1.00800  0.31000  1     1   662
                                              2   663   667
   662   65   CA  14 13.01900  0.00000  0     5   663   664   667   668   669
                                              4   665   666   670   671
   663   65   CB  15 14.02700  0.00000  1     4   664   665   666   667
                                              2   668   669
   664   65   CG  14 13.01900  0.00000  0     2   665   666
                                              1   667
   665   65  CD1  16 15.03500  0.00000  0     1   666
                                              0
   666   65  CD2  16 15.03500  0.00000  1     0
                                              0
   667   65    C  12 12.01100  0.45000  0     4   668   669   670   671
                                              2   672   676
   668   65    O   1 15.99940 -0.45000  1     1   669
                                              2   670   671
   669   66    N   6 14.00670 -0.31000  0     4   670   671   672   676
                                              4   673   674   677   678
   670   66    H  21  1.00800  0.31000  1     1   671
                                              2   672   676
   671   66   CA  14 13.01900  0.00000  1     6   672   673   674   676   677   678
                                              3   675   679   682
   672   66   CB  14 13.01900  0.00000  0     4   673   674   675   676
                                              2   677   678
   673   66  CG1  15 14.02700  0.00000  0     2   674   675
                                              1   676
   674   66  CG2  16 15.03500  0.00000  0     0
                                              2   675   676
   675   66   CD  16 15.03500  0.00000  1     0
                                              0
   676   66    C  12 12.01100  0.45000  0     4   677   678   679   682
                                              3   680   681   683
   677   66    O   1 15.99940 -0.45000  1     1   678
                                              2   679   682
   678   67    N   6 14.00670  0.00000  1     5   679   680   681   682   683
                                              2   684   685
   679   67   CA  14 13.01900  0.00000  0     6   680   681   682   683   684   685
                                              2   686   687
   680   67   CB  18 14.02700  0.00000  1     3   681   682   683
                                              2   684   685
   681   67   CG  18 14.02700  0.00000  0     1   682
                                              1   683
   682   67   CD  18 14.02700  0.00000  1     0
                                              1   683
   683   67    C  12 12.01100  0.45000  0     4   684   685   686   687
                                              2   688   694
   684   67    O   1 15.99940 -0.45000  1     1   685
                                              2   686   687
   685   68    N   6 14.00670 -0.31000  0     4   686   687   688   694
                                              3   689   695   696
   686   68    H  21  1.00800  0.31000  1     1   687
                                              2   688   694
   687   68   CA  14 13.01900  0.00000  0     5   688   689   694   695   696
                                              4   690   691   697   698
   688   68   CB  15 14.02700  0.00000  1     4   689   690   691   694
                                              4   692   693   695   696
   689   68   CG  12 12.01100  0.29000  0     4   690   691   692   693
                                              1   694
   690   68  OD1   1 15.99940 -0.45000  0     1   691
                                              2   692   693
   691   68  ND2   7 14.00670 -0.72000  0     2   692   693
                                              0
   692   68 HD21  21  1.00800  0.44000  0     1   693
                                              0
   693   68 HD22  21  1.00800  0.44000  1     0
                                              0
   694   68    C  12 12.01100  0.45000  0     4   695   696   697   698
                                              2   699   707
   695   68    O   1 15.99940 -0.45000  1     1   696
                                              2   697   698
   696   69    N   6 14.00670 -0.31000  0     4   697   698   699   707
                                              3   700   708   709
   697   69    H  21  1.00800  0.31000  1     1   698
                                              2   699   707
   698   69   CA  14 13.01900  0.00000  0     5   699   700   707   708   709
                                              3   701   710   711
   699   69   CB  15 14.02700  0.00000  1     3   700   701   707
                                              3   702   708   709
   700   69   CG  15 14.02700  0.00000  0     2   701   702
                                              2   703   707
   701   69   CD  15 14.02700  0.00000  1     2   702   703
                                              3   704   705   706
   702   69   CE  15 14.02700  0.12700  0     4   703   704   705   706
                                              0
   703   69   NZ   8 14.00670  0.12900  0     3   704   705   706
                                              0
   704   69  HZ1  21  1.00800  0.24800  0     2   705   706
                                              0
   705   69  HZ2  21  1.00800  0.24800  0     1   706
                                              0
   706   69  HZ3  21  1.00800  0.24800  1     0
                                              0
   707   69    C  12 12.01100  0.45000  0     4   708   709   710   711
                                              2   712   719
   708   69    O   1 15.99940 -0.45000  1     1   709
                                              2   710   711
   709   70    N   6 14.00670 -0.31000  0     4   710   711   712   719
                                              3   713   720   721
   710   70    H  21  1.00800  0.31000  1     1   711
                                              2   712   719
   711   70   CA  14 13.01900  0.00000  0     5   712   713   719   720   721
                                              3   714   722   723
   712   70   CB  15 14.02700  0.00000  0     3   713   714   719
                                              4   715   716   720   721
   713   70   CG  15 14.02700  0.00000  1     3   714   715   716
                                              3   717   718   719
   714   70   CD  12 12.01100  0.29000  0     4   715   716   717   718
                                              0
   715   70  OE1   1 15.99940 -0.45000  0     1   716
                                              2   717   718
   716   70  NE2   7 14.00670 -0.72000  0     2   717   718
                                              0
   717   70 HE21  21  1.00800  0.44000  0     1   718
                                              0
   718   70 HE22  21  1.00800  0.44000  1     0
                                              0
   719   70    C  12 12.01100  0.45000  0     4   720   721   722   723
                                              2   724   728
   720   70    O   1 15.99940 -0.45000  1     1   721
                                              2   722   723
   721   71    N   6 14.00670 -0.31000  0     4   722   723   724   728
                                              3   725   729   730
   722   71    H  21  1.00800  0.31000  1     1   723
                                              2   724   728
   723   71   CA  14 13.01900  0.00000  0     5   724   725   728   729   730
                                              4   726   727   731   732
   724   71   CB  15 14.02700  0.00000  1     4   725   726   727   728
                                              2   729   730
   725   71   CG  12 12.01100  0.27000  0     2   726   727
                                              1   728
   726   71  OD1   2 15.99940 -0.63500  0     1   727
                                              0
   727   71  OD2   2 15.99940 -0.63500  1     0
                                              0
   728   71    C  12 12.01100  0.45000  0     4   729   730   731   732
                                              2   733   745
   729   71    O   1 15.99940 -0.45000  1     1   730
                                              2   731   732
   730   72    N   6 14.00670 -0.31000  0     4   731   732   733   745
                                              3   734   746   747
   731   72    H  21  1.00800  0.31000  1     1   732
                                              2   733   745
   732   72   CA  14 13.01900  0.00000  0     5   733   734   745   746   747
                                              3   735   748   749
   733   72   CB  15 14.02700  0.00000  0     3   734   735   745
                                              3   736   746   747
   734   72   CG  15 14.02700  0.00000  1     2   735   736
                                              3   737   738   745
   735   72   CD  15 14.02700  0.09000  0     3   736   737   738
                                              2   739   742
   736   72   NE  11 14.00670 -0.11000  0     4   737   738   739   742
                                              4   740   741   743   744
   737   72   HE  21  1.00800  0.24000  0     1   738
                                              2   739   742
   738   72   CZ  12 12.01100  0.34000  0     6   739   740   741   742   743   744
                                              0
   739   72  NH1  10 14.00670 -0.26000  0     3   740   741   742
                                              2   743   744
   740   72 HH11  21  1.00800  0.24000  0     1   741
                                              1   742
   741   72 HH12  21  1.00800  0.24000  0     0
                                              1   742
   742   72  NH2  10 14.00670 -0.26000  0     2   743   744
                                              0
   743   72 HH21  21  1.00800  0.24000  0     1   744
                                              0
   744   72 HH22  21  1.00800  0.24000  1     0
                                              0
   745   72    C  12 12.01100  0.45000  0     4   746   747   748   749
                                              2   750   754
   746   72    O   1 15.99940 -0.45000  1     1   747
                                              2   748   749
   747   73    N   6 14.00670 -0.31000  0     4   748   749   750   754
                                              4   751   753   755   756
   748   73    H  21  1.00800  0.31000  1     1   749
                                              2   750   754
   749   73   CA  14 13.01900  0.00000  1     6   750   751   753   754   755   756
                                              3   752   757   758
   750   73   CB  14 13.01900  0.26600  0     4   751   752   753   754
                                              2   755   756
   751   73  OG1   3 15.99940 -0.67400  0     2   752   753
                                              1   754
   752   73  HG1  21  1.00800  0.40800  1     0
                                              1   753
   753   73  CG2  16 15.03500  0.00000  1     0
                                              1   754
   754   73    C  12 12.01100  0.45000  0     4   755   756   757   758
                                              2   759   763
   755   73    O   1 15.99940 -0.45000  1     1   756
                                              2   757   758
   756   74    N   6 14.00670 -0.31000  0     4   757   758   759   763
                                              3   760   764   765
   757   74    H  21  1.00800  0.31000  1     1   758
                                              2   759   763
   758   74   CA  14 13.01900  0.00000  0     5   759   760   763   764   765
                                              4   761   762   766   767
   759   74   CB  15 14.02700  0.00000  1     4   760   761   762   763
                                              2   764   765
   760   74   CG  14 13.01900  0.00000  0     2   761   762
                                              1   763
   761   74  CD1  16 15.03500  0.00000  0     1   762
                                              0
   762   74  CD2  16 15.03500  0.00000  1     0
                                              0
   763   74    C  12 12.01100  0.45000  0     4   764   765   766   767
                                              2   768   772
   764   74    O   1 15.99940 -0.45000  1     1   765
                                              2   766   767
   765   75    N   6 14.00670 -0.31000  0     4   766   767   768   772
                                              4   769   771   773   774
   766   75    H  21  1.00800  0.31000  1     1   767
                                              2   768   772
   767   75   CA  14 13.01900  0.00000  1     6   768   769   771   772   773   774
                                              3   770   775   776
   768   75   CB  14 13.01900  0.26600  0     4   769   770   771   772
                                              2   773   774
   769   75  OG1   3 15.99940 -0.67400  0     2   770   771
                                              1   772
   770   75  HG1  21  1.00800  0.40800  1     0
                                              1   771
   771   75  CG2  16 15.03500  0.00000  1     0
                                              1   772
   772   75    C  12 12.01100  0.45000  0     4   773   774   775   776
                                              2   777   781
   773   75    O   1 15.99940 -0.45000  1     1   774
                                              2   775   776
   774   76    N   6 14.00670 -0.31000  0     4   775   776   777   781
                                              4   778   779   782   783
   775   76    H  21  1.00800  0.31000  1     1   776
                                              2   777   781
   776   76   CA  14 13.01900  0.00000  1     6   777   778   779   781   782   783
                                              3   780   784   785
   777   76   CB  14 13.01900  0.00000  0     4   778   779   780   781
                                              2   782   783
   778   76  CG1  15 14.02700  0.00000  0     2   779   780
                                              1   781
   779   76  CG2  16 15.03500  0.00000  0     0
                                              2   780   781
   780   76   CD  16 15.03500  0.00000  1     0
                                              0
   781   76    C  12 12.01100  0.45000  0     4   782   783   784   785
                                              2   786   789
   782   76    O   1 15.99940 -0.45000  1     1   783
                                              2   784   785
   783   77    N   6 14.00670 -0.31000  0     4   784   785   786   789
                                              4   787   788   790   791
   784   77    H  21  1.00800  0.31000  1     1   785
                                              2   786   789
   785   77   CA  14 13.01900  0.00000  0     6   786   787   788   789   790   791
                                              2   792   793
   786   77   CB  14 13.01900  0.00000  0     3   787   788   789
                                              2   790   791
   787   77  CG1  16 15.03500  0.00000  0     1   788
                                              1   789
   788   77  CG2  16 15.03500  0.00000  1     0
                                              1   789
   789   77    C  12 12.01100  0.45000  0     4   790   791   792   793
                                              2   794   798
   790   77    O   1 15.99940 -0.45000  1     1   791
                                              2   792   793
   791   78    N   6 14.00670 -0.31000  0     4   792   793   794   798
                                              3   795   799   800
   792   78    H  21  1.00800  0.31000  1     1   793
                                              2   794   798
   793   78   CA  14 13.01900  0.00000  0     5   794   795   798   799   800
                                              4   796   797   801   802
   794   78   CB  15 14.02700  0.00000  1     4   795   796   797   798
                                              2   799   800
   795   78   CG  12 12.01100  0.27000  0     2   796   797
                                              1   798
   796   78  OD1   2 15.99940 -0.63500  0     1   797
                                              0
   797   78  OD2   2 15.99940 -0.63500  1     0
                                              0
   798   78    C  12 12.01100  0.45000  0     4   799   800   801   802
                                              2   803   807
   799   78    O   1 15.99940 -0.45000  1     1   800
                                              2   801   802
   800   79    N   6 14.00670 -0.31000  0     4   801   802   803   807
                                              4   804   806   808   809
   801   79    H  21  1.00800  0.31000  1     1   802
                                              2   803   807
   802   79   CA  14 13.01900  0.00000  1     6   803   804   806   807   808   809
                                              3   805   810   811
   803   79   CB  14 13.01900  0.26600  0     4   804   805   806   807
                                              2   808   809
   804   79  OG1   3 15.99940 -0.67400  0     2   805   806
                                              1   807
   805   79  HG1  21  1.00800  0.40800  1     0
                                              1   806
   806   79  CG2  16 15.03500  0.00000  1     0
                                              1   807
   807   79    C  12 12.01100  0.45000  0     4   808   809   810   811
                                              1   812
   808   79    O   1 15.99940 -0.45000  1     1   809
                                              2   810   811
   809   80    N   6 14.00670 -0.31000  0     3   810   811   812
                                              2   813   814
   810   80    H  21  1.00800  0.31000  1     1   811
                                              1   812
   811   80   CA  15 14.02700  0.00000  1     3   812   813   814
                                              2   815   816
   812   80    C  12 12.01100  0.45000  0     4   813   814   815   816
                                              2   817   821
   813   80    O   1 15.99940 -0.45000  1     1   814
                                              2   815   816
   814   81    N   6 14.00670 -0.31000  0     4   815   816   817   821
                                              4   818   819   822   823
   815   81    H  21  1.00800  0.31000  1     1   816
                                              2   817   821
   816   81   CA  14 13.01900  0.00000  1     6   817   818   819   821   822   823
                                              3   820   824   825
   817   81   CB  14 13.01900  0.00000  0     4   818   819   820   821
                                              2   822   823
   818   81  CG1  15 14.02700  0.00000  0     2   819   820
                                              1   821
   819   81  CG2  16 15.03500  0.00000  0     0
                                              2   820   821
   820   81   CD  16 15.03500  0.00000  1     0
                                              0
   821   81    C  12 12.01100  0.45000  0     4   822   823   824   825
                                              1   826
   822   81    O   1 15.99940 -0.45000  1     1   823
                                              2   824   825
   823   82    N   6 14.00670 -0.31000  0     3   824   825   826
                                              2   827   828
   824   82    H  21  1.00800  0.31000  1     1   825
                                              1   826
   825   82   CA  15 14.02700  0.00000  1     3   826   827   828
                                              2   829   830
   826   82    C  12 12.01100  0.45000  0     4   827   828   829   830
                                              2   831   835
   827   82    O   1 15.99940 -0.45000  1     1   828
                                              2   829   830
   828   83    N   6 14.00670 -0.31000  0     4   829   830   831   835
                                              3   832   836   837
   829   83    H  21  1.00800  0.31000  1     1   830
                                              2   831   835
   830   83   CA  14 13.01900  0.00000  0     5   831   832   835   836   837
                                              3   833   838   839
   831   83   CB  15 14.02700  0.00000  1     3   832   833   835
                                              3   834   836   837
   832   83   CG  15 14.02700  0.24100  0     2   833   834
                                              1   835
   833   83   SD  23 32.06000 -0.48200  0     1   834
                                              0
   834   83   CE  16 15.03500  0.24100  1     0
                                              0
   835   83    C  12 12.01100  0.45000  0     4   836   837   838   839
                                              2   840   844
   836   83    O   1 15.99940 -0.45000  1     1   837
                                              2   838   839
   837   84    N   6 14.00670 -0.31000  0     4   838   839   840   844
                                              4   841   843   845   846
   838   84    H  21  1.00800  0.31000  1     1   839
                                              2   840   844
   839   84   CA  14 13.01900  0.00000  1     6   840   841   843   844   845   846
                                              3   842   847   848
   840   84   CB  14 13.01900  0.26600  0     4   841   842   843   844
                                              2   845   846
   841   84  OG1   3 15.99940 -0.67400  0     2   842   843
                                              1   844
   842   84  HG1  21  1.00800  0.40800  1     0
                                              1   843
   843   84  CG2  16 15.03500  0.00000  1     0
                                              1   844
   844   84    C  12 12.01100  0.45000  0     4   845   846   847   848
                                              2   849   857
   845   84    O   1 15.99940 -0.45000  1     1   846
                                              2   847   848
   846   85    N   6 14.00670 -0.31000  0     4   847   848   849   857
                                              3   850   858   859
   847   85    H  21  1.00800  0.31000  1     1   848
                                              2   849   857
   848   85   CA  14 13.01900  0.00000  0     5   849   850   857   858   859
                                              3   851   860   861
   849   85   CB  15 14.02700  0.00000  1     3   850   851   857
                                              3   852   858   859
   850   85   CG  15 14.02700  0.00000  0     2   851   852
                                              2   853   857
   851   85   CD  15 14.02700  0.00000  1     2   852   853
                                              3   854   855   856
   852   85   CE  15 14.02700  0.12700  0     4   853   854   855   856
                                              0
   853   85   NZ   8 14.00670  0.12900  0     3   854   855   856
                                              0
   854   85  HZ1  21  1.00800  0.24800  0     2   855   856
                                              0
   855   85  HZ2  21  1.00800  0.24800  0     1   856
                                              0
   856   85  HZ3  21  1.00800  0.24800  1     0
                                              0
   857   85    C  12 12.01100  0.45000  0     4   858   859   860   861
                                              2   862   863
   858   85    O   1 15.99940 -0.45000  1     1   859
                                              2   860   861
   859   86    N   6 14.00670 -0.31000  0     4   860   861   862   863
                                              2   864   865
   860   86    H  21  1.00800  0.31000  1     1   861
                                              2   862   863
   861   86   CA  14 13.01900  0.00000  0     4   862   863   864   865
                                              2   866   867
   862   86   CB  16 15.03500  0.00000  1     1   863
                                              2   864   865
   863   86    C  12 12.01100  0.45000  0     4   864   865   866   867
                                              2   868   872
   864   86    O   1 15.99940 -0.45000  1     1   865
                                              2   866   867
   865   87    N   6 14.00670 -0.31000  0     4   866   867   868   872
                                              3   869   873   874
   866   87    H  21  1.00800  0.31000  1     1   867
                                              2   868   872
   867   87   CA  14 13.01900  0.00000  0     5   868   869   872   873   874
                                              4   870   871   875   876
   868   87   CB  15 14.02700  0.00000  1     4   869   870   871   872
                                              2   873   874
   869   87   CG  12 12.01100  0.27000  0     2   870   871
                                              1   872
   870   87  OD1   2 15.99940 -0.63500  0     1   871
                                              0
   871   87  OD2   2 15.99940 -0.63500  1     0
                                              0
   872   87    C  12 12.01100  0.45000  0     4   873   874   875   876
                                              2   877   881
   873   87    O   1 15.99940 -0.45000  1     1   874
                                              2   875   876
   874   88    N   6 14.00670 -0.31000  0     4   875   876   877   881
                                              3   878   882   883
   875   88    H  21  1.00800  0.31000  1     1   876
                                              2   877   881
   876   88   CA  14 13.01900  0.00000  0     5   877   878   881   882   883
                                              4   879   880   884   885
   877   88   CB  15 14.02700  0.00000  1     4   878   879   880   881
                                              2   882   883
   878   88   CG  14 13.01900  0.00000  0     2   879   880
                                              1   881
   879   88  CD1  16 15.03500  0.00000  0     1   880
                                              0
   880   88  CD2  16 15.03500  0.00000  1     0
                                              0
   881   88    C  12 12.01100  0.45000  0     4   882   883   884   885
                                              2   886   890
   882   88    O   1 15.99940 -0.45000  1     1   883
                                              2   884   885
   883   89    N   6 14.00670 -0.31000  0     4   884   885   886   890
                                              4   887   888   891   892
   884   89    H  21  1.00800  0.31000  1     1   885
                                              2   886   890
   885   89   CA  14 13.01900  0.00000  1     6   886   887   888   890   891   892
                                              3   889   893   894
   886   89   CB  14 13.01900  0.00000  0     4   887   888   889   890
                                              2   891   892
   887   89  CG1  15 14.02700  0.00000  0     2   888   889
                                              1   890
   888   89  CG2  16 15.03500  0.00000  0     0
                                              2   889   890
   889   89   CD  16 15.03500  0.00000  1     0
                                              0
   890   89    C  12 12.01100  0.45000  0     4   891   892   893   894
                                              2   895   901
   891   89    O   1 15.99940 -0.45000  1     1   892
                                              2   893   894
   892   90    N   6 14.00670 -0.31000  0     4   893   894   895   901
                                              3   896   902   903
   893   90    H  21  1.00800  0.31000  1     1   894
                                              2   895   901
   894   90   CA  14 13.01900  0.00000  0     5   895   896   901   902   903
                                              4   897   898   904   905
   895   90   CB  15 14.02700  0.00000  1     4   896   897   898   901
                                              4   899   900   902   903
   896   90   CG  12 12.01100  0.29000  0     4   897   898   899   900
                                              1   901
   897   90  OD1   1 15.99940 -0.45000  0     1   898
                                              2   899   900
   898   90  ND2   7 14.00670 -0.72000  0     2   899   900
                                              0
   899   90 HD21  21  1.00800  0.44000  0     1   900
                                              0
   900   90 HD22  21  1.00800  0.44000  1     0
                                              0
   901   90    C  12 12.01100  0.45000  0     4   902   903   904   905
                                              2   906   912
   902   90    O   1 15.99940 -0.45000  1     1   903
                                              2   904   905
   903   91    N   6 14.00670 -0.31000  0     4   904   905   906   912
                                              3   907   913   914
   904   91    H  21  1.00800  0.31000  1     1   905
                                              2   906   912
   905   91   CA  14 13.01900  0.00000  0     5   906   907   912   913   914
                                              4   908   909   915   916
   906   91   CB  15 14.02700  0.00000  1     4   907   908   909   912
                                              4   910   911   913   914
   907   91   CG  12 12.01100  0.29000  0     4   908   909   910   911
                                              1   912
   908   91  OD1   1 15.99940 -0.45000  0     1   909
                                              2   910   911
   909   91  ND2   7 14.00670 -0.72000  0     2   910   911
                                              0
   910   91 HD21  21  1.00800  0.44000  0     1   911
                                              0
   911   91 HD22  21  1.00800  0.44000  1     0
                                              0
   912   91    C  12 12.01100  0.45000  0     4   913   914   915   916
                                              2   917   921
   913   91    O   1 15.99940 -0.45000  1     1   914
                                              2   915   916
   914   92    N   6 14.00670 -0.31000  0     4   915   916   917   921
                                              3   918   922   923
   915   92    H  21  1.00800  0.31000  1     1   916
                                              2   917   921
   916   92   CA  14 13.01900  0.00000  0     5   917   918   921   922   923
                                              4   919   920   924   925
   917   92   CB  15 14.02700  0.00000  1     4   918   919   920   921
                                              2   922   923
   918   92   CG  14 13.01900  0.00000  0     2   919   920
                                              1   921
   919   92  CD1  16 15.03500  0.00000  0     1   920
                                              0
   920   92  CD2  16 15.03500  0.00000  1     0
                                              0
   921   92    C  12 12.01100  0.45000  0     4   922   923   924   925
                                              1   926
   922   92    O   1 15.99940 -0.45000  1     1   923
                                              2   924   925
   923   93    N   6 14.00670 -0.31000  0     3   924   925   926
                                              2   927   928
   924   93    H  21  1.00800  0.31000  1     1   925
                                              1   926
   925   93   CA  15 14.02700  0.00000  1     3   926   927   928
                                              2   929   930
   926   93    C  12 12.01100  0.45000  0     4   927   928   929   930
                                              2   931   935
   927   93    O   1 15.99940 -0.45000  1     1   928
                                              2   929   930
   928   94    N   6 14.00670 -0.31000  0     4   929   930   931   935
                                              4   932   934   936   937
   929   94    H  21  1.00800  0.31000  1     1   930
                                              2   931   935
   930   94   CA  14 13.01900  0.00000  1     6   931   932   934   935   936   937
                                              3   933   938   939
   931   94   CB  14 13.01900  0.26600  0     4   932   933   934   935
                                              2   936   937
   932   94  OG1   3 15.99940 -0.67400  0     2   933   934
                                              1   935
   933   94  HG1  21  1.00800  0.40800  1     0
                                              1   934
   934   94  CG2  16 15.03500  0.00000  1     0
                                              1   935
   935   94    C  12 12.01100  0.45000  0     4   936   937   938   939
                                              2   940   944
   936   94    O   1 15.99940 -0.45000  1     1   937
                                              2   938   939
   937   95    N   6 14.00670 -0.31000  0     4   938   939   940   944
                                              4   941   942   945   946
   938   95    H  21  1.00800  0.31000  1     1   939
                                              2   940   944
   939   95   CA  14 13.01900  0.00000  1     6   940   941   942   944   945   946
                                              3   943   947   948
   940   95   CB  14 13.01900  0.00000  0     4   941   942   943   944
                                              2   945   946
   941   95  CG1  15 14.02700  0.00000  0     2   942   943
                                              1   944
   942   95  CG2  16 15.03500  0.00000  0     0
                                              2   943   944
   943   95   CD  16 15.03500  0.00000  1     0
                                              0
   944   95    C  12 12.01100  0.45000  0     4   945   946   947   948
                                              2   949   950
   945   95    O   1 15.99940 -0.45000  1     1   946
                                              2   947   948
   946   96    N   6 14.00670 -0.31000  0     4   947   948   949   950
                                              2   951   952
   947   96    H  21  1.00800  0.31000  1     1   948
                                              2   949   950
   948   96   CA  14 13.01900  0.00000  0     4   949   950   951   952
                                              2   953   954
   949   96   CB  16 15.03500  0.00000  1     1   950
                                              2   951   952
   950   96    C  12 12.01100  0.45000  0     4   951   952   953   954
                                              2   955   963
   951   96    O   1 15.99940 -0.45000  1     1   952
                                              2   953   954
   952   97    N   6 14.00670 -0.31000  0     4   953   954   955   963
                                              3   956   964   965
   953   97    H  21  1.00800  0.31000  1     1   954
                                              2   955   963
   954   97   CA  14 13.01900  0.00000  0     5   955   956   963   964   965
                                              3   957   966   967
   955   97   CB  15 14.02700  0.00000  1     3   956   957   963
                                              3   958   964   965
   956   97   CG  15 14.02700  0.00000  0     2   957   958
                                              2   959   963
   957   97   CD  15 14.02700  0.00000  1     2   958   959
                                              3   960   961   962
   958   97   CE  15 14.02700  0.12700  0     4   959   960   961   962
                                              0
   959   97   NZ   8 14.00670  0.12900  0     3   960   961   962
                                              0
   960   97  HZ1  21  1.00800  0.24800  0     2   961   962
                                              0
   961   97  HZ2  21  1.00800  0.24800  0     1   962
                                              0
   962   97  HZ3  21  1.00800  0.24800  1     0
                                              0
   963   97    C  12 12.01100  0.45000  0     4   964   965   966   967
                                              2   968   971
   964   97    O   1 15.99940 -0.45000  1     1   965
                                              2   966   967
   965   98    N   6 14.00670 -0.31000  0     4   966   967   968   971
                                              3   969   972   973
   966   98    H  21  1.00800  0.31000  1     1   967
                                              2   968   971
   967   98   CA  14 13.01900  0.00000  1     5   968   969   971   972   973
                                              3   970   974   975
   968   98   CB  15 14.02700  0.26600  0     3   969   970   971
                                              2   972   973
   969   98   OG   3 15.99940 -0.67400  0     1   970
                                              1   971
   970   98   HG  21  1.00800  0.40800  1     0
                                              0
   971   98    C  12 12.01100  0.45000  0     4   972   973   974   975
                                              1   976
   972   98    O   1 15.99940 -0.45000  1     1   973
                                              2   974   975
   973   99    N   6 14.00670 -0.31000  0     3   974   975   976
                                              2   977   978
   974   99    H  21  1.00800  0.31000  1     1   975
                                              1   976
   975   99   CA  15 14.02700  0.00000  1     3   976   977   978
                                              2   979   980
   976   99    C  12 12.01100  0.45000  0     4   977   978   979   980
                                              2   981   985
   977   99    O   1 15.99940 -0.45000  1     1   978
                                              2   979   980
   978  100    N   6 14.00670 -0.31000  0     4   979   980   981   985
                                              4   982   984   986   987
   979  100    H  21  1.00800  0.31000  1     1   980
                                              2   981   985
   980  100   CA  14 13.01900  0.00000  1     6   981   982   984   985   986   987
                                              3   983   988   989
   981  100   CB  14 13.01900  0.26600  0     4   982   983   984   985
                                              2   986   987
   982  100  OG1   3 15.99940 -0.67400  0     2   983   984
                                              1   985
   983  100  HG1  21  1.00800  0.40800  1     0
                                              1   984
   984  100  CG2  16 15.03500  0.00000  1     0
                                              1   985
   985  100    C  12 12.01100  0.45000  0     4   986   987   988   989
                                              2   990   998
   986  100    O   1 15.99940 -0.45000  1     1   987
                                              2   988   989
   987  101    N   6 14.00670 -0.31000  0     4   988   989   990   998
                                              3   991   999  1000
   988  101    H  21  1.00800  0.31000  1     1   989
                                              2   990   998
   989  101   CA  14 13.01900  0.00000  0     5   990   991   998   999  1000
                                              3   992  1001  1002
   990  101   CB  15 14.02700  0.00000  1     3   991   992   998
                                              3   993   999  1000
   991  101   CG  15 14.02700  0.00000  0     2   992   993
                                              2   994   998
   992  101   CD  15 14.02700  0.00000  1     2   993   994
                                              3   995   996   997
   993  101   CE  15 14.02700  0.12700  0     4   994   995   996   997
                                              0
   994  101   NZ   8 14.00670  0.12900  0     3   995   996   997
                                              0
   995  101  HZ1  21  1.00800  0.24800  0     2   996   997
                                              0
   996  101  HZ2  21  1.00800  0.24800  0     1   997
                                              0
   997  101  HZ3  21  1.00800  0.24800  1     0
                                              0
   998  101    C  12 12.01100  0.45000  0     4   999  1000  1001  1002
                                              2  1003  1004
   999  101    O   1 15.99940 -0.45000  1     1  1000
                                              2  1001  1002
  1000  102    N   6 14.00670 -0.31000  0     4  1001  1002  1003  1004
                                              2  1005  1006
  1001  102    H  21  1.00800  0.31000  1     1  1002
                                              2  1003  1004
  1002  102   CA  14 13.01900  0.00000  0     4  1003  1004  1005  1006
                                              2  1007  1008
  1003  102   CB  16 15.03500  0.00000  1     1  1004
                                              2  1005  1006
  1004  102    C  12 12.01100  0.45000  0     4  1005  1006  1007  1008
                                              2  1009  1021
  1005  102    O   1 15.99940 -0.45000  1     1  1006
                                              2  1007  1008
  1006  103    N   6 14.00670 -0.31000  0     4  1007  1008  1009  1021
                                              3  1010  1022  1023
  1007  103    H  21  1.00800  0.31000  1     1  1008
                                              2  1009  1021
  1008  103   CA  14 13.01900  0.00000  0     5  1009  1010  1021  1022  1023
                                              4  1011  1013  1024  1025
  1009  103   CB  15 14.02700  0.00000  0     8  1010  1011  1012  1013  1014  1015
                                                 1017  1021
                                              2  1022  1023
  1010  103   CG  12 12.01100  0.00000  1     9  1011  1012  1013  1014  1015  1016
                                                 1017  1018  1019
                                              1  1021
  1011  103  CD1  12 12.01100 -0.14000  0     8  1012  1013  1014  1015  1016  1017
                                                 1019  1020
                                              0
  1012  103  HD1  20  1.00800  0.14000  1     4  1013  1015  1016  1019
                                              0
  1013  103  CD2  12 12.01100 -0.14000  0     6  1014  1015  1017  1018  1019  1020
                                              0
  1014  103  HD2  20  1.00800  0.14000  1     3  1017  1018  1019
                                              0
  1015  103  CE1  12 12.01100 -0.14000  0     5  1016  1017  1018  1019  1020
                                              0
  1016  103  HE1  20  1.00800  0.14000  1     3  1017  1019  1020
                                              0
  1017  103  CE2  12 12.01100 -0.14000  0     3  1018  1019  1020
                                              0
  1018  103  HE2  20  1.00800  0.14000  1     2  1019  1020
                                              0
  1019  103   CZ  12 12.01100 -0.14000  0     1  1020
                                              0
  1020  103   HZ  20  1.00800  0.14000  1     0
                                              0
  1021  103    C  12 12.01100  0.45000  0     4  1022  1023  1024  1025
                                              2  1026  1030
  1022  103    O   1 15.99940 -0.45000  1     1  1023
                                              2  1024  1025
  1023  104    N   6 14.00670 -0.31000  0     4  1024  1025  1026  1030
                                              3  1027  1031  1032
  1024  104    H  21  1.00800  0.31000  1     1  1025
                                              2  1026  1030
  1025  104   CA  14 13.01900  0.00000  0     5  1026  1027  1030  1031  1032
                                              3  1028  1033  1034
  1026  104   CB  15 14.02700  0.00000  1     3  1027  1028  1030
                                              3  1029  1031  1032
  1027  104   CG  15 14.02700  0.24100  0     2  1028  1029
                                              1  1030
  1028  104   SD  23 32.06000 -0.48200  0     1  1029
                                              0
  1029  104   CE  16 15.03500  0.24100  1     0
                                              0
  1030  104    C  12 12.01100  0.45000  0     4  1031  1032  1033  1034
                                              2  1035  1040
  1031  104    O   1 15.99940 -0.45000  1     1  1032
                                              2  1033  1034
  1032  105    N   6 14.00670 -0.31000  0     4  1033  1034  1035  1040
                                              3  1036  1041  1042
  1033  105    H  21  1.00800  0.31000  1     1  1034
                                              2  1035  1040
  1034  105   CA  14 13.01900  0.00000  0     5  1035  1036  1040  1041  1042
                                              3  1037  1043  1044
  1035  105   CB  15 14.02700  0.00000  0     3  1036  1037  1040
                                              4  1038  1039  1041  1042
  1036  105   CG  15 14.02700  0.00000  1     3  1037  1038  1039
                                              1  1040
  1037  105   CD  12 12.01100  0.27000  0     2  1038  1039
                                              0
  1038  105  OE1   2 15.99940 -0.63500  0     1  1039
                                              0
  1039  105  OE2   2 15.99940 -0.63500  1     0
                                              0
  1040  105    C  12 12.01100  0.45000  0     4  1041  1042  1043  1044
                                              2  1045  1046
  1041  105    O   1 15.99940 -0.45000  1     1  1042
                                              2  1043  1044
  1042  106    N   6 14.00670 -0.31000  0     4  1043  1044  1045  1046
                                              2  1047  1048
  1043  106    H  21  1.00800  0.31000  1     1  1044
                                              2  1045  1046
  1044  106   CA  14 13.01900  0.00000  0     4  1045  1046  1047  1048
                                              2  1049  1050
  1045  106   CB  16 15.03500  0.00000  1     1  1046
                                              2  1047  1048
  1046  106    C  12 12.01100  0.45000  0     4  1047  1048  1049  1050
                                              2  1051  1055
  1047  106    O   1 15.99940 -0.45000  1     1  1048
                                              2  1049  1050
  1048  107    N   6 14.00670 -0.31000  0     4  1049  1050  1051  1055
                                              3  1052  1056  1057
  1049  107    H  21  1.00800  0.31000  1     1  1050
                                              2  1051  1055
  1050  107   CA  14 13.01900  0.00000  0     5  1051  1052  1055  1056  1057
                                              4  1053  1054  1058  1059
  1051  107   CB  15 14.02700  0.00000  1     4  1052  1053  1054  1055
                                              2  1056  1057
  1052  107   CG  14 13.01900  0.00000  0     2  1053  1054
                                              1  1055
  1053  107  CD1  16 15.03500  0.00000  0     1  1054
                                              0
  1054  107  CD2  16 15.03500  0.00000  1     0
                                              0
  1055  107    C  12 12.01100  0.45000  0     4  1056  1057  1058  1059
                                              2  1060  1067
  1056  107    O   1 15.99940 -0.45000  1     1  1057
                                              2  1058  1059
  1057  108    N   6 14.00670 -0.31000  0     4  1058  1059  1060  1067
                                              3  1061  1068  1069
  1058  108    H  21  1.00800  0.31000  1     1  1059
                                              2  1060  1067
  1059  108   CA  14 13.01900  0.00000  0     5  1060  1061  1067  1068  1069
                                              3  1062  1070  1071
  1060  108   CB  15 14.02700  0.00000  0     3  1061  1062  1067
                                              4  1063  1064  1068  1069
  1061  108   CG  15 14.02700  0.00000  1     3  1062  1063  1064
                                              3  1065  1066  1067
  1062  108   CD  12 12.01100  0.29000  0     4  1063  1064  1065  1066
                                              0
  1063  108  OE1   1 15.99940 -0.45000  0     1  1064
                                              2  1065  1066
  1064  108  NE2   7 14.00670 -0.72000  0     2  1065  1066
                                              0
  1065  108 HE21  21  1.00800  0.44000  0     1  1066
                                              0
  1066  108 HE22  21  1.00800  0.44000  1     0
                                              0
  1067  108    C  12 12.01100  0.45000  0     4  1068  1069  1070  1071
                                              2  1072  1073
  1068  108    O   1 15.99940 -0.45000  1     1  1069
                                              2  1070  1071
  1069  109    N   6 14.00670 -0.31000  0     4  1070  1071  1072  1073
                                              2  1074  1075
  1070  109    H  21  1.00800  0.31000  1     1  1071
                                              2  1072  1073
  1071  109   CA  14 13.01900  0.00000  0     4  1072  1073  1074  1075
                                              2  1076  1077
  1072  109   CB  16 15.03500  0.00000  1     1  1073
                                              2  1074  1075
  1073  109    C  12 12.01100  0.45000  0     4  1074  1075  1076  1077
                                              1  1078
  1074  109    O   1 15.99940 -0.45000  1     1  1075
                                              2  1076  1077
  1075  110    N   6 14.00670 -0.31000  0     3  1076  1077  1078
                                              2  1079  1080
  1076  110    H  21  1.00800  0.31000  1     1  1077
                                              1  1078
  1077  110   CA  15 14.02700  0.00000  1     3  1078  1079  1080
                                              2  1081  1082
  1078  110    C  12 12.01100  0.45000  0     4  1079  1080  1081  1082
                                              2  1083  1084
  1079  110    O   1 15.99940 -0.45000  1     1  1080
                                              2  1081  1082
  1080  111    N   6 14.00670 -0.31000  0     4  1081  1082  1083  1084
                                              2  1085  1086
  1081  111    H  21  1.00800  0.31000  1     1  1082
                                              2  1083  1084
  1082  111   CA  14 13.01900  0.00000  0     4  1083  1084  1085  1086
                                              2  1087  1088
  1083  111   CB  16 15.03500  0.00000  1     1  1084
                                              2  1085  1086
  1084  111    C  12 12.01100  0.45000  0     4  1085  1086  1087  1088
                                              2  1089  1093
  1085  111    O   1 15.99940 -0.45000  1     1  1086
                                              2  1087  1088
  1086  112    N   6 14.00670 -0.31000  0     4  1087  1088  1089  1093
                                              3  1090  1094  1095
  1087  112    H  21  1.00800  0.31000  1     1  1088
                                              2  1089  1093
  1088  112   CA  14 13.01900  0.00000  0     5  1089  1090  1093  1094  1095
                                              4  1091  1092  1096  1097
  1089  112   CB  15 14.02700  0.00000  1     4  1090  1091  1092  1093
                                              2  1094  1095
  1090  112   CG  12 12.01100  0.27000  0     2  1091  1092
                                              1  1093
  1091  112  OD1   2 15.99940 -0.63500  0     1  1092
                                              0
  1092  112  OD2   2 15.99940 -0.63500  1     0
                                              0
  1093  112    C  12 12.01100  0.45000  0     4  1094  1095  1096  1097
                                              2  1098  1102
  1094  112    O   1 15.99940 -0.45000  1     1  1095
                                              2  1096  1097
  1095  113    N   6 14.00670 -0.31000  0     4  1096  1097  1098  1102
                                              4  1099  1100  1103  1104
  1096  113    H  21  1.00800  0.31000  1     1  1097
                                              2  1098  1102
  1097  113   CA  14 13.01900  0.00000  1     6  1098  1099  1100  1102  1103  1104
                                              3  1101  1105  1106
  1098  113   CB  14 13.01900  0.00000  0     4  1099  1100  1101  1102
                                              2  1103  1104
  1099  113  CG1  15 14.02700  0.00000  0     2  1100  1101
                                              1  1102
  1100  113  CG2  16 15.03500  0.00000  0     0
                                              2  1101  1102
  1101  113   CD  16 15.03500  0.00000  1     0
                                              0
  1102  113    C  12 12.01100  0.45000  0     4  1103  1104  1105  1106
                                              2  1107  1110
  1103  113    O   1 15.99940 -0.45000  1     1  1104
                                              2  1105  1106
  1104  114    N   6 14.00670 -0.31000  0     4  1105  1106  1107  1110
                                              3  1108  1111  1112
  1105  114    H  21  1.00800  0.31000  1     1  1106
                                              2  1107  1110
  1106  114   CA  14 13.01900  0.00000  1     5  1107  1108  1110  1111  1112
                                              3  1109  1113  1114
  1107  114   CB  15 14.02700  0.26600  0     3  1108  1109  1110
                                              2  1111  1112
  1108  114   OG   3 15.99940 -0.67400  0     1  1109
                                              1  1110
  1109  114   HG  21  1.00800  0.40800  1     0
                                              0
  1110  114    C  12 12.01100  0.45000  0     4  1111  1112  1113  1114
                                              2  1115  1119
  1111  114    O   1 15.99940 -0.45000  1     1  1112
                                              2  1113  1114
  1112  115    N   6 14.00670 -0.31000  0     4  1113  1114  1115  1119
                                              3  1116  1120  1121
  1113  115    H  21  1.00800  0.31000  1     1  1114
                                              2  1115  1119
  1114  115   CA  14 13.01900  0.00000  0     5  1115  1116  1119  1120  1121
                                              3  1117  1122  1123
  1115  115   CB  15 14.02700  0.00000  1     3  1116  1117  1119
                                              3  1118  1120  1121
  1116  115   CG  15 14.02700  0.24100  0     2  1117  1118
                                              1  1119
  1117  115   SD  23 32.06000 -0.48200  0     1  1118
                                              0
  1118  115   CE  16 15.03500  0.24100  1     0
                                              0
  1119  115    C  12 12.01100  0.45000  0     4  1120  1121  1122  1123
                                              2  1124  1128
  1120  115    O   1 15.99940 -0.45000  1     1  1121
                                              2  1122  1123
  1121  116    N   6 14.00670 -0.31000  0     4  1122  1123  1124  1128
                                              4  1125  1126  1129  1130
  1122  116    H  21  1.00800  0.31000  1     1  1123
                                              2  1124  1128
  1123  116   CA  14 13.01900  0.00000  1     6  1124  1125  1126  1128  1129  1130
                                              3  1127  1131  1132
  1124  116   CB  14 13.01900  0.00000  0     4  1125  1126  1127  1128
                                              2  1129  1130
  1125  116  CG1  15 14.02700  0.00000  0     2  1126  1127
                                              1  1128
  1126  116  CG2  16 15.03500  0.00000  0     0
                                              2  1127  1128
  1127  116   CD  16 15.03500  0.00000  1     0
                                              0
  1128  116    C  12 12.01100  0.45000  0     4  1129  1130  1131  1132
                                              1  1133
  1129  116    O   1 15.99940 -0.45000  1     1  1130
                                              2  1131  1132
  1130  117    N   6 14.00670 -0.31000  0     3  1131  1132  1133
                                              2  1134  1135
  1131  117    H  21  1.00800  0.31000  1     1  1132
                                              1  1133
  1132  117   CA  15 14.02700  0.00000  1     3  1133  1134  1135
                                              2  1136  1137
  1133  117    C  12 12.01100  0.45000  0     4  1134  1135  1136  1137
                                              2  1138  1145
  1134  117    O   1 15.99940 -0.45000  1     1  1135
                                              2  1136  1137
  1135  118    N   6 14.00670 -0.31000  0     4  1136  1137  1138  1145
                                              3  1139  1146  1147
  1136  118    H  21  1.00800  0.31000  1     1  1137
                                              2  1138  1145
  1137  118   CA  14 13.01900  0.00000  0     5  1138  1139  1145  1146  1147
                                              3  1140  1148  1149
  1138  118   CB  15 14.02700  0.00000  0     3  1139  1140  1145
                                              4  1141  1142  1146  1147
  1139  118   CG  15 14.02700  0.00000  1     3  1140  1141  1142
                                              3  1143  1144  1145
  1140  118   CD  12 12.01100  0.29000  0     4  1141  1142  1143  1144
                                              0
  1141  118  OE1   1 15.99940 -0.45000  0     1  1142
                                              2  1143  1144
  1142  118  NE2   7 14.00670 -0.72000  0     2  1143  1144
                                              0
  1143  118 HE21  21  1.00800  0.44000  0     1  1144
                                              0
  1144  118 HE22  21  1.00800  0.44000  1     0
                                              0
  1145  118    C  12 12.01100  0.45000  0     4  1146  1147  1148  1149
                                              2  1150  1162
  1146  118    O   1 15.99940 -0.45000  1     1  1147
                                              2  1148  1149
  1147  119    N   6 14.00670 -0.31000  0     4  1148  1149  1150  1162
                                              3  1151  1163  1164
  1148  119    H  21  1.00800  0.31000  1     1  1149
                                              2  1150  1162
  1149  119   CA  14 13.01900  0.00000  0     5  1150  1151  1162  1163  1164
                                              4  1152  1154  1165  1166
  1150  119   CB  15 14.02700  0.00000  0     8  1151  1152  1153  1154  1155  1156
                                                 1158  1162
                                              2  1163  1164
  1151  119   CG  12 12.01100  0.00000  1     9  1152  1153  1154  1155  1156  1157
                                                 1158  1159  1160
                                              1  1162
  1152  119  CD1  12 12.01100 -0.14000  0     8  1153  1154  1155  1156  1157  1158
                                                 1160  1161
                                              0
  1153  119  HD1  20  1.00800  0.14000  1     4  1154  1156  1157  1160
                                              0
  1154  119  CD2  12 12.01100 -0.14000  0     6  1155  1156  1158  1159  1160  1161
                                              0
  1155  119  HD2  20  1.00800  0.14000  1     3  1158  1159  1160
                                              0
  1156  119  CE1  12 12.01100 -0.14000  0     5  1157  1158  1159  1160  1161
                                              0
  1157  119  HE1  20  1.00800  0.14000  1     3  1158  1160  1161
                                              0
  1158  119  CE2  12 12.01100 -0.14000  0     3  1159  1160  1161
                                              0
  1159  119  HE2  20  1.00800  0.14000  1     2  1160  1161
                                              0
  1160  119   CZ  12 12.01100 -0.14000  0     1  1161
                                              0
  1161  119   HZ  20  1.00800  0.14000  1     0
                                              0
  1162  119    C  12 12.01100  0.45000  0     4  1163  1164  1165  1166
                                              1  1167
  1163  119    O   1 15.99940 -0.45000  1     1  1164
                                              2  1165  1166
  1164  120    N   6 14.00670 -0.31000  0     3  1165  1166  1167
                                              2  1168  1169
  1165  120    H  21  1.00800  0.31000  1     1  1166
                                              1  1167
  1166  120   CA  15 14.02700  0.00000  1     3  1167  1168  1169
                                              2  1170  1171
  1167  120    C  12 12.01100  0.45000  0     4  1168  1169  1170  1171
                                              2  1172  1175
  1168  120    O   1 15.99940 -0.45000  1     1  1169
                                              2  1170  1171
  1169  121    N   6 14.00670 -0.31000  0     4  1170  1171  1172  1175
                                              4  1173  1174  1176  1177
  1170  121    H  21  1.00800  0.31000  1     1  1171
                                              2  1172  1175
  1171  121   CA  14 13.01900  0.00000  0     6  1172  1173  1174  1175  1176  1177
                                              2  1178  1179
  1172  121   CB  14 13.01900  0.00000  0     3  1173  1174  1175
                                              2  1176  1177
  1173  121  CG1  16 15.03500  0.00000  0     1  1174
                                              1  1175
  1174  121  CG2  16 15.03500  0.00000  1     0
                                              1  1175
  1175  121    C  12 12.01100  0.45000  0     4  1176  1177  1178  1179
                                              1  1180
  1176  121    O   1 15.99940 -0.45000  1     1  1177
                                              2  1178  1179
  1177  122    N   6 14.00670 -0.31000  0     3  1178  1179  1180
                                              2  1181  1182
  1178  122    H  21  1.00800  0.31000  1     1  1179
                                              1  1180
  1179  122   CA  15 14.02700  0.00000  1     3  1180  1181  1182
                                              2  1183  1184
  1180  122    C  12 12.01100  0.45000  0     4  1181  1182  1183  1184
                                              2  1185  1197
  1181  122    O   1 15.99940 -0.45000  1     1  1182
                                              2  1183  1184
  1182  123    N   6 14.00670 -0.31000  0     4  1183  1184  1185  1197
                                              3  1186  1198  1199
  1183  123    H  21  1.00800  0.31000  1     1  1184
                                              2  1185  1197
  1184  123   CA  14 13.01900  0.00000  0     5  1185  1186  1197  1198  1199
                                              4  1187  1189  1200  1201
  1185  123   CB  15 14.02700  0.00000  0     8  1186  1187  1188  1189  1190  1191
                                                 1193  1197
                                              2  1198  1199
  1186  123   CG  12 12.01100  0.00000  1     9  1187  1188  1189  1190  1191  1192
                                                 1193  1194  1195
                                              1  1197
  1187  123  CD1  12 12.01100 -0.14000  0     8  1188  1189  1190  1191  1192  1193
                                                 1195  1196
                                              0
  1188  123  HD1  20  1.00800  0.14000  1     4  1189  1191  1192  1195
                                              0
  1189  123  CD2  12 12.01100 -0.14000  0     6  1190  1191  1193  1194  1195  1196
                                              0
  1190  123  HD2  20  1.00800  0.14000  1     3  1193  1194  1195
                                              0
  1191  123  CE1  12 12.01100 -0.14000  0     5  1192  1193  1194  1195  1196
                                              0
  1192  123  HE1  20  1.00800  0.14000  1     3  1193  1195  1196
                                              0
  1193  123  CE2  12 12.01100 -0.14000  0     3  1194  1195  1196
                                              0
  1194  123  HE2  20  1.00800  0.14000  1     2  1195  1196
                                              0
  1195  123   CZ  12 12.01100 -0.14000  0     1  1196
                                              0
  1196  123   HZ  20  1.00800  0.14000  1     0
                                              0
  1197  123    C  12 12.01100  0.45000  0     4  1198  1199  1200  1201
                                              2  1202  1215
  1198  123    O   1 15.99940 -0.45000  1     1  1199
                                              2  1200  1201
  1199  124    N   6 14.00670 -0.31000  0     4  1200  1201  1202  1215
                                              3  1203  1216  1217
  1200  124    H  21  1.00800  0.31000  1     1  1201
                                              2  1202  1215
  1201  124   CA  14 13.01900  0.00000  0     5  1202  1203  1215  1216  1217
                                              4  1204  1206  1218  1219
  1202  124   CB  15 14.02700  0.00000  0     8  1203  1204  1205  1206  1207  1208
                                                 1210  1215
                                              2  1216  1217
  1203  124   CG  12 12.01100  0.00000  1     9  1204  1205  1206  1207  1208  1209
                                                 1210  1211  1212
                                              1  1215
  1204  124  CD1  12 12.01100 -0.14000  0     8  1205  1206  1207  1208  1209  1210
                                                 1212  1213
                                              0
  1205  124  HD1  20  1.00800  0.14000  1     4  1206  1208  1209  1212
                                              0
  1206  124  CD2  12 12.01100 -0.14000  0     6  1207  1208  1210  1211  1212  1213
                                              0
  1207  124  HD2  20  1.00800  0.14000  1     3  1210  1211  1212
                                              0
  1208  124  CE1  12 12.01100 -0.14000  0     5  1209  1210  1211  1212  1213
                                              1  1214
  1209  124  HE1  20  1.00800  0.14000  1     3  1210  1212  1213
                                              0
  1210  124  CE2  12 12.01100 -0.14000  0     3  1211  1212  1213
                                              1  1214
  1211  124  HE2  20  1.00800  0.14000  1     2  1212  1213
                                              0
  1212  124   CZ  12 12.01100  0.20300  0     2  1213  1214
                                              0
  1213  124   OH   3 15.99940 -0.61100  0     1  1214
                                              0
  1214  124   HH  21  1.00800  0.40800  1     0
                                              0
  1215  124    C  12 12.01100  0.45000  0     4  1216  1217  1218  1219
                                              2  1220  1223
  1216  124    O   1 15.99940 -0.45000  1     1  1217
                                              2  1218  1219
  1217  125    N   6 14.00670 -0.31000  0     4  1218  1219  1220  1223
                                              3  1221  1224  1225
  1218  125    H  21  1.00800  0.31000  1     1  1219
                                              2  1220  1223
  1219  125   CA  14 13.01900  0.00000  1     5  1220  1221  1223  1224  1225
                                              3  1222  1226  1227
  1220  125   CB  15 14.02700  0.26600  0     3  1221  1222  1223
                                              2  1224  1225
  1221  125   OG   3 15.99940 -0.67400  0     1  1222
                                              1  1223
  1222  125   HG  21  1.00800  0.40800  1     0
                                              0
  1223  125    C  12 12.01100  0.45000  0     4  1224  1225  1226  1227
                                              2  1228  1229
  1224  125    O   1 15.99940 -0.45000  1     1  1225
                                              2  1226  1227
  1225  126    N   6 14.00670 -0.31000  0     4  1226  1227  1228  1229
                                              2  1230  1231
  1226  126    H  21  1.00800  0.31000  1     1  1227
                                              2  1228  1229
  1227  126   CA  14 13.01900  0.00000  0     4  1228  1229  1230  1231
                                              2  1232  1233
  1228  126   CB  16 15.03500  0.00000  1     1  1229
                                              2  1230  1231
  1229  126    C  12 12.01100  0.45000  0     4  1230  1231  1232  1233
                                              2  1234  1247
  1230  126    O   1 15.99940 -0.45000  1     1  1231
                                              2  1232  1233
  1231  127    N   6 14.00670 -0.31000  0     4  1232  1233  1234  1247
                                              3  1235  1248  1249
  1232  127    H  21  1.00800  0.31000  1     1  1233
                                              2  1234  1247
  1233  127   CA  14 13.01900  0.00000  0     5  1234  1235  1247  1248  1249
                                              4  1236  1238  1250  1251
  1234  127   CB  15 14.02700  0.00000  0     8  1235  1236  1237  1238  1239  1240
                                                 1242  1247
                                              2  1248  1249
  1235  127   CG  12 12.01100  0.00000  1     9  1236  1237  1238  1239  1240  1241
                                                 1242  1243  1244
                                              1  1247
  1236  127  CD1  12 12.01100 -0.14000  0     8  1237  1238  1239  1240  1241  1242
                                                 1244  1245
                                              0
  1237  127  HD1  20  1.00800  0.14000  1     4  1238  1240  1241  1244
                                              0
  1238  127  CD2  12 12.01100 -0.14000  0     6  1239  1240  1242  1243  1244  1245
                                              0
  1239  127  HD2  20  1.00800  0.14000  1     3  1242  1243  1244
                                              0
  1240  127  CE1  12 12.01100 -0.14000  0     5  1241  1242  1243  1244  1245
                                              1  1246
  1241  127  HE1  20  1.00800  0.14000  1     3  1242  1244  1245
                                              0
  1242  127  CE2  12 12.01100 -0.14000  0     3  1243  1244  1245
                                              1  1246
  1243  127  HE2  20  1.00800  0.14000  1     2  1244  1245
                                              0
  1244  127   CZ  12 12.01100  0.20300  0     2  1245  1246
                                              0
  1245  127   OH   3 15.99940 -0.61100  0     1  1246
                                              0
  1246  127   HH  21  1.00800  0.40800  1     0
                                              0
  1247  127    C  12 12.01100  0.45000  0     4  1248  1249  1250  1251
                                              2  1252  1256
  1248  127    O   1 15.99940 -0.45000  1     1  1249
                                              2  1250  1251
  1249  128    N   6 14.00670 -0.31000  0     4  1250  1251  1252  1256
                                              3  1253  1257  1258
  1250  128    H  21  1.00800  0.31000  1     1  1251
                                              2  1252  1256
  1251  128   CA  14 13.01900  0.00000  0     5  1252  1253  1256  1257  1258
                                              4  1254  1255  1259  1260
  1252  128   CB  15 14.02700  0.00000  1     4  1253  1254  1255  1256
                                              2  1257  1258
  1253  128   CG  14 13.01900  0.00000  0     2  1254  1255
                                              1  1256
  1254  128  CD1  16 15.03500  0.00000  0     1  1255
                                              0
  1255  128  CD2  16 15.03500  0.00000  1     0
                                              0
  1256  128    C  12 12.01100  0.45000  0     4  1257  1258  1259  1260
                                              2  1261  1264
  1257  128    O   1 15.99940 -0.45000  1     1  1258
                                              2  1259  1260
  1258  129    N   6 14.00670 -0.31000  0     4  1259  1260  1261  1264
                                              4  1262  1263  1265  1266
  1259  129    H  21  1.00800  0.31000  1     1  1260
                                              2  1261  1264
  1260  129   CA  14 13.01900  0.00000  0     6  1261  1262  1263  1264  1265  1266
                                              2  1267  1268
  1261  129   CB  14 13.01900  0.00000  0     3  1262  1263  1264
                                              2  1265  1266
  1262  129  CG1  16 15.03500  0.00000  0     1  1263
                                              1  1264
  1263  129  CG2  16 15.03500  0.00000  1     0
                                              1  1264
  1264  129    C  12 12.01100  0.45000  0     4  1265  1266  1267  1268
                                              2  1269  1270
  1265  129    O   1 15.99940 -0.45000  1     1  1266
                                              2  1267  1268
  1266  130    N   6 14.00670 -0.31000  0     4  1267  1268  1269  1270
                                              2  1271  1272
  1267  130    H  21  1.00800  0.31000  1     1  1268
                                              2  1269  1270
  1268  130   CA  14 13.01900  0.00000  0     4  1269  1270  1271  1272
                                              2  1273  1274
  1269  130   CB  16 15.03500  0.00000  1     1  1270
                                              2  1271  1272
  1270  130    C  12 12.01100  0.45000  0     4  1271  1272  1273  1274
                                              2  1275  1280
  1271  130    O   1 15.99940 -0.45000  1     1  1272
                                              2  1273  1274
  1272  131    N   6 14.00670 -0.31000  0     4  1273  1274  1275  1280
                                              3  1276  1281  1282
  1273  131    H  21  1.00800  0.31000  1     1  1274
                                              2  1275  1280
  1274  131   CA  14 13.01900  0.00000  0     5  1275  1276  1280  1281  1282
                                              3  1277  1283  1284
  1275  131   CB  15 14.02700  0.00000  0     3  1276  1277  1280
                                              4  1278  1279  1281  1282
  1276  131   CG  15 14.02700  0.00000  1     3  1277  1278  1279
                                              1  1280
  1277  131   CD  12 12.01100  0.27000  0     2  1278  1279
                                              0
  1278  131  OE1   2 15.99940 -0.63500  0     1  1279
                                              0
  1279  131  OE2   2 15.99940 -0.63500  1     0
                                              0
  1280  131    C  12 12.01100  0.45000  0     4  1281  1282  1283  1284
                                              2  1285  1293
  1281  131    O   1 15.99940 -0.45000  1     1  1282
                                              2  1283  1284
  1282  132    N   6 14.00670 -0.31000  0     4  1283  1284  1285  1293
                                              3  1286  1294  1295
  1283  132    H  21  1.00800  0.31000  1     1  1284
                                              2  1285  1293
  1284  132   CA  14 13.01900  0.00000  0     5  1285  1286  1293  1294  1295
                                              3  1287  1296  1297
  1285  132   CB  15 14.02700  0.00000  1     3  1286  1287  1293
                                              3  1288  1294  1295
  1286  132   CG  15 14.02700  0.00000  0     2  1287  1288
                                              2  1289  1293
  1287  132   CD  15 14.02700  0.00000  1     2  1288  1289
                                              3  1290  1291  1292
  1288  132   CE  15 14.02700  0.12700  0     4  1289  1290  1291  1292
                                              0
  1289  132   NZ   8 14.00670  0.12900  0     3  1290  1291  1292
                                              0
  1290  132  HZ1  21  1.00800  0.24800  0     2  1291  1292
                                              0
  1291  132  HZ2  21  1.00800  0.24800  0     1  1292
                                              0
  1292  132  HZ3  21  1.00800  0.24800  1     0
                                              0
  1293  132    C  12 12.01100  0.45000  0     4  1294  1295  1296  1297
                                              2  1298  1301
  1294  132    O   1 15.99940 -0.45000  1     1  1295
                                              2  1296  1297
  1295  133    N   6 14.00670 -0.31000  0     4  1296  1297  1298  1301
                                              4  1299  1300  1302  1303
  1296  133    H  21  1.00800  0.31000  1     1  1297
                                              2  1298  1301
  1297  133   CA  14 13.01900  0.00000  0     6  1298  1299  1300  1301  1302  1303
                                              2  1304  1305
  1298  133   CB  14 13.01900  0.00000  0     3  1299  1300  1301
                                              2  1302  1303
  1299  133  CG1  16 15.03500  0.00000  0     1  1300
                                              1  1301
  1300  133  CG2  16 15.03500  0.00000  1     0
                                              1  1301
  1301  133    C  12 12.01100  0.45000  0     4  1302  1303  1304  1305
                                              2  1306  1310
  1302  133    O   1 15.99940 -0.45000  1     1  1303
                                              2  1304  1305
  1303  134    N   6 14.00670 -0.31000  0     4  1304  1305  1306  1310
                                              4  1307  1309  1311  1312
  1304  134    H  21  1.00800  0.31000  1     1  1305
                                              2  1306  1310
  1305  134   CA  14 13.01900  0.00000  1     6  1306  1307  1309  1310  1311  1312
                                              3  1308  1313  1314
  1306  134   CB  14 13.01900  0.26600  0     4  1307  1308  1309  1310
                                              2  1311  1312
  1307  134  OG1   3 15.99940 -0.67400  0     2  1308  1309
                                              1  1310
  1308  134  HG1  21  1.00800  0.40800  1     0
                                              1  1309
  1309  134  CG2  16 15.03500  0.00000  1     0
                                              1  1310
  1310  134    C  12 12.01100  0.45000  0     4  1311  1312  1313  1314
                                              2  1315  1318
  1311  134    O   1 15.99940 -0.45000  1     1  1312
                                              2  1313  1314
  1312  135    N   6 14.00670 -0.31000  0     4  1313  1314  1315  1318
                                              4  1316  1317  1319  1320
  1313  135    H  21  1.00800  0.31000  1     1  1314
                                              2  1315  1318
  1314  135   CA  14 13.01900  0.00000  0     6  1315  1316  1317  1318  1319  1320
                                              2  1321  1322
  1315  135   CB  14 13.01900  0.00000  0     3  1316  1317  1318
                                              2  1319  1320
  1316  135  CG1  16 15.03500  0.00000  0     1  1317
                                              1  1318
  1317  135  CG2  16 15.03500  0.00000  1     0
                                              1  1318
  1318  135    C  12 12.01100  0.45000  0     4  1319  1320  1321  1322
                                              2  1323  1327
  1319  135    O   1 15.99940 -0.45000  1     1  1320
                                              2  1321  1322
  1320  136    N   6 14.00670 -0.31000  0     4  1321  1322  1323  1327
                                              4  1324  1325  1328  1329
  1321  136    H  21  1.00800  0.31000  1     1  1322
                                              2  1323  1327
  1322  136   CA  14 13.01900  0.00000  1     6  1323  1324  1325  1327  1328  1329
                                              3  1326  1330  1331
  1323  136   CB  14 13.01900  0.00000  0     4  1324  1325  1326  1327
                                              2  1328  1329
  1324  136  CG1  15 14.02700  0.00000  0     2  1325  1326
                                              1  1327
  1325  136  CG2  16 15.03500  0.00000  0     0
                                              2  1326  1327
  1326  136   CD  16 15.03500  0.00000  1     0
                                              0
  1327  136    C  12 12.01100  0.45000  0     4  1328  1329  1330  1331
                                              2  1332  1336
  1328  136    O   1 15.99940 -0.45000  1     1  1329
                                              2  1330  1331
  1329  137    N   6 14.00670 -0.31000  0     4  1330  1331  1332  1336
                                              4  1333  1335  1337  1338
  1330  137    H  21  1.00800  0.31000  1     1  1331
                                              2  1332  1336
  1331  137   CA  14 13.01900  0.00000  1     6  1332  1333  1335  1336  1337  1338
                                              3  1334  1339  1340
  1332  137   CB  14 13.01900  0.26600  0     4  1333  1334  1335  1336
                                              2  1337  1338
  1333  137  OG1   3 15.99940 -0.67400  0     2  1334  1335
                                              1  1336
  1334  137  HG1  21  1.00800  0.40800  1     0
                                              1  1335
  1335  137  CG2  16 15.03500  0.00000  1     0
                                              1  1336
  1336  137    C  12 12.01100  0.45000  0     4  1337  1338  1339  1340
                                              2  1341  1349
  1337  137    O   1 15.99940 -0.45000  1     1  1338
                                              2  1339  1340
  1338  138    N   6 14.00670 -0.31000  0     4  1339  1340  1341  1349
                                              3  1342  1350  1351
  1339  138    H  21  1.00800  0.31000  1     1  1340
                                              2  1341  1349
  1340  138   CA  14 13.01900  0.00000  0     5  1341  1342  1349  1350  1351
                                              3  1343  1352  1353
  1341  138   CB  15 14.02700  0.00000  1     3  1342  1343  1349
                                              3  1344  1350  1351
  1342  138   CG  15 14.02700  0.00000  0     2  1343  1344
                                              2  1345  1349
  1343  138   CD  15 14.02700  0.00000  1     2  1344  1345
                                              3  1346  1347  1348
  1344  138   CE  15 14.02700  0.12700  0     4  1345  1346  1347  1348
                                              0
  1345  138   NZ   8 14.00670  0.12900  0     3  1346  1347  1348
                                              0
  1346  138  HZ1  21  1.00800  0.24800  0     2  1347  1348
                                              0
  1347  138  HZ2  21  1.00800  0.24800  0     1  1348
                                              0
  1348  138  HZ3  21  1.00800  0.24800  1     0
                                              0
  1349  138    C  12 12.01100  0.45000  0     4  1350  1351  1352  1353
                                              2  1354  1363
  1350  138    O   1 15.99940 -0.45000  1     1  1351
                                              2  1352  1353
  1351  139    N   6 14.00670 -0.31000  0     4  1352  1353  1354  1363
                                              3  1355  1364  1365
  1352  139    H  21  1.00800  0.31000  1     1  1353
                                              2  1354  1363
  1353  139   CA  14 13.01900  0.00000  0     5  1354  1355  1363  1364  1365
                                              4  1356  1358  1366  1367
  1354  139   CB  15 14.02700  0.00000  1     8  1355  1356  1357  1358  1359  1360
                                                 1362  1363
                                              2  1364  1365
  1355  139   CG  12 12.01100  0.00000  0     7  1356  1357  1358  1359  1360  1361
                                                 1362
                                              1  1363
  1356  139  ND1   9 14.00670 -0.05000  0     6  1357  1358  1359  1360  1361  1362
                                              0
  1357  139  HD1  21  1.00800  0.31000  0     4  1358  1360  1361  1362
                                              0
  1358  139  CD2  12 12.01100  0.00000  0     4  1359  1360  1361  1362
                                              0
  1359  139  HD2  20  1.00800  0.14000  0     2  1360  1362
                                              0
  1360  139  CE1  12 12.01100  0.00000  0     2  1361  1362
                                              0
  1361  139  HE1  20  1.00800  0.14000  0     1  1362
                                              0
  1362  139  NE2   9 14.00670 -0.54000  1     0
                                              0
  1363  139    C  12 12.01100  0.45000  0     4  1364  1365  1366  1367
                                              2  1368  1374
  1364  139    O   1 15.99940 -0.45000  1     1  1365
                                              2  1366  1367
  1365  140    N   6 14.00670 -0.31000  0     4  1366  1367  1368  1374
                                              3  1369  1375  1376
  1366  140    H  21  1.00800  0.31000  1     1  1367
                                              2  1368  1374
  1367  140   CA  14 13.01900  0.00000  0     5  1368  1369  1374  1375  1376
                                              4  1370  1371  1377  1378
  1368  140   CB  15 14.02700  0.00000  1     4  1369  1370  1371  1374
                                              4  1372  1373  1375  1376
  1369  140   CG  12 12.01100  0.29000  0     4  1370  1371  1372  1373
                                              1  1374
  1370  140  OD1   1 15.99940 -0.45000  0     1  1371
                                              2  1372  1373
  1371  140  ND2   7 14.00670 -0.72000  0     2  1372  1373
                                              0
  1372  140 HD21  21  1.00800  0.44000  0     1  1373
                                              0
  1373  140 HD22  21  1.00800  0.44000  1     0
                                              0
  1374  140    C  12 12.01100  0.45000  0     4  1375  1376  1377  1378
                                              2  1379  1383
  1375  140    O   1 15.99940 -0.45000  1     1  1376
                                              2  1377  1378
  1376  141    N   6 14.00670 -0.31000  0     4  1377  1378  1379  1383
                                              3  1380  1384  1385
  1377  141    H  21  1.00800  0.31000  1     1  1378
                                              2  1379  1383
  1378  141   CA  14 13.01900  0.00000  0     5  1379  1380  1383  1384  1385
                                              4  1381  1382  1386  1387
  1379  141   CB  15 14.02700  0.00000  1     4  1380  1381  1382  1383
                                              2  1384  1385
  1380  141   CG  12 12.01100  0.27000  0     2  1381  1382
                                              1  1383
  1381  141  OD1   2 15.99940 -0.63500  0     1  1382
                                              0
  1382  141  OD2   2 15.99940 -0.63500  1     0
                                              0
  1383  141    C  12 12.01100  0.45000  0     4  1384  1385  1386  1387
                                              2  1388  1392
  1384  141    O   1 15.99940 -0.45000  1     1  1385
                                              2  1386  1387
  1385  142    N   6 14.00670 -0.31000  0     4  1386  1387  1388  1392
                                              3  1389  1393  1394
  1386  142    H  21  1.00800  0.31000  1     1  1387
                                              2  1388  1392
  1387  142   CA  14 13.01900  0.00000  0     5  1388  1389  1392  1393  1394
                                              4  1390  1391  1395  1396
  1388  142   CB  15 14.02700  0.00000  1     4  1389  1390  1391  1392
                                              2  1393  1394
  1389  142   CG  12 12.01100  0.27000  0     2  1390  1391
                                              1  1392
  1390  142  OD1   2 15.99940 -0.63500  0     1  1391
                                              0
  1391  142  OD2   2 15.99940 -0.63500  1     0
                                              0
  1392  142    C  12 12.01100  0.45000  0     4  1393  1394  1395  1396
                                              2  1397  1402
  1393  142    O   1 15.99940 -0.45000  1     1  1394
                                              2  1395  1396
  1394  143    N   6 14.00670 -0.31000  0     4  1395  1396  1397  1402
                                              3  1398  1403  1404
  1395  143    H  21  1.00800  0.31000  1     1  1396
                                              2  1397  1402
  1396  143   CA  14 13.01900  0.00000  0     5  1397  1398  1402  1403  1404
                                              3  1399  1405  1406
  1397  143   CB  15 14.02700  0.00000  0     3  1398  1399  1402
                                              4  1400  1401  1403  1404
  1398  143   CG  15 14.02700  0.00000  1     3  1399  1400  1401
                                              1  1402
  1399  143   CD  12 12.01100  0.27000  0     2  1400  1401
                                              0
  1400  143  OE1   2 15.99940 -0.63500  0     1  1401
                                              0
  1401  143  OE2   2 15.99940 -0.63500  1     0
                                              0
  1402  143    C  12 12.01100  0.45000  0     4  1403  1404  1405  1406
                                              2  1407  1414
  1403  143    O   1 15.99940 -0.45000  1     1  1404
                                              2  1405  1406
  1404  144    N   6 14.00670 -0.31000  0     4  1405  1406  1407  1414
                                              3  1408  1415  1416
  1405  144    H  21  1.00800  0.31000  1     1  1406
                                              2  1407  1414
  1406  144   CA  14 13.01900  0.00000  0     5  1407  1408  1414  1415  1416
                                              3  1409  1417  1418
  1407  144   CB  15 14.02700  0.00000  0     3  1408  1409  1414
                                              4  1410  1411  1415  1416
  1408  144   CG  15 14.02700  0.00000  1     3  1409  1410  1411
                                              3  1412  1413  1414
  1409  144   CD  12 12.01100  0.29000  0     4  1410  1411  1412  1413
                                              0
  1410  144  OE1   1 15.99940 -0.45000  0     1  1411
                                              2  1412  1413
  1411  144  NE2   7 14.00670 -0.72000  0     2  1412  1413
                                              0
  1412  144 HE21  21  1.00800  0.44000  0     1  1413
                                              0
  1413  144 HE22  21  1.00800  0.44000  1     0
                                              0
  1414  144    C  12 12.01100  0.45000  0     4  1415  1416  1417  1418
                                              2  1419  1432
  1415  144    O   1 15.99940 -0.45000  1     1  1416
                                              2  1417  1418
  1416  145    N   6 14.00670 -0.31000  0     4  1417  1418  1419  1432
                                              3  1420  1433  1434
  1417  145    H  21  1.00800  0.31000  1     1  1418
                                              2  1419  1432
  1418  145   CA  14 13.01900  0.00000  0     5  1419  1420  1432  1433  1434
                                              4  1421  1423  1435  1436
  1419  145   CB  15 14.02700  0.00000  0     8  1420  1421  1422  1423  1424  1425
                                                 1427  1432
                                              2  1433  1434
  1420  145   CG  12 12.01100  0.00000  1     9  1421  1422  1423  1424  1425  1426
                                                 1427  1428  1429
                                              1  1432
  1421  145  CD1  12 12.01100 -0.14000  0     8  1422  1423  1424  1425  1426  1427
                                                 1429  1430
                                              0
  1422  145  HD1  20  1.00800  0.14000  1     4  1423  1425  1426  1429
                                              0
  1423  145  CD2  12 12.01100 -0.14000  0     6  1424  1425  1427  1428  1429  1430
                                              0
  1424  145  HD2  20  1.00800  0.14000  1     3  1427  1428  1429
                                              0
  1425  145  CE1  12 12.01100 -0.14000  0     5  1426  1427  1428  1429  1430
                                              1  1431
  1426  145  HE1  20  1.00800  0.14000  1     3  1427  1429  1430
                                              0
  1427  145  CE2  12 12.01100 -0.14000  0     3  1428  1429  1430
                                              1  1431
  1428  145  HE2  20  1.00800  0.14000  1     2  1429  1430
                                              0
  1429  145   CZ  12 12.01100  0.20300  0     2  1430  1431
                                              0
  1430  145   OH   3 15.99940 -0.61100  0     1  1431
                                              0
  1431  145   HH  21  1.00800  0.40800  1     0
                                              0
  1432  145    C  12 12.01100  0.45000  0     4  1433  1434  1435  1436
                                              2  1437  1438
  1433  145    O   1 15.99940 -0.45000  1     1  1434
                                              2  1435  1436
  1434  146    N   6 14.00670 -0.31000  0     4  1435  1436  1437  1438
                                              2  1439  1440
  1435  146    H  21  1.00800  0.31000  1     1  1436
                                              2  1437  1438
  1436  146   CA  14 13.01900  0.00000  0     4  1437  1438  1439  1440
                                              2  1441  1442
  1437  146   CB  16 15.03500  0.00000  1     1  1438
                                              2  1439  1440
  1438  146    C  12 12.01100  0.45000  0     4  1439  1440  1441  1442
                                              2  1443  1459
  1439  146    O   1 15.99940 -0.45000  1     1  1440
                                              2  1441  1442
  1440  147    N   6 14.00670 -0.31000  0     4  1441  1442  1443  1459
                                              3  1444  1460  1461
  1441  147    H  21  1.00800  0.31000  1     1  1442
                                              2  1443  1459
  1442  147   CA  14 13.01900  0.00000  0     5  1443  1444  1459  1460  1461
                                              4  1445  1447  1462  1463
  1443  147   CB  15 14.02700  0.00000  1     8  1444  1445  1446  1447  1448  1450
                                                 1451  1459
                                              2  1460  1461
  1444  147   CG  12 12.01100 -0.21000  0    10  1445  1446  1447  1448  1449  1450
                                                 1451  1452  1453  1455
                                              1  1459
  1445  147  CD1  12 12.01100 -0.14000  0     7  1446  1447  1448  1449  1450  1451
                                                 1453
                                              0
  1446  147  HD1  20  1.00800  0.14000  0     4  1447  1448  1449  1450
                                              0
  1447  147  CD2  12 12.01100  0.00000  0    10  1448  1449  1450  1451  1452  1453
                                                 1454  1455  1456  1457
                                              0
  1448  147  NE1   9 14.00670 -0.10000  0     6  1449  1450  1451  1453  1454  1457
                                              0
  1449  147  HE1  21  1.00800  0.31000  0     2  1450  1453
                                              0
  1450  147  CE2  12 12.01100  0.00000  1     7  1451  1452  1453  1454  1455  1457
                                                 1458
                                              0
  1451  147  CE3  12 12.01100 -0.14000  0     6  1452  1453  1455  1456  1457  1458
                                              0
  1452  147  HE3  20  1.00800  0.14000  1     3  1455  1456  1457
                                              0
  1453  147  CZ2  12 12.01100 -0.14000  0     5  1454  1455  1456  1457  1458
                                              0
  1454  147  HZ2  20  1.00800  0.14000  1     3  1455  1457  1458
                                              0
  1455  147  CZ3  12 12.01100 -0.14000  0     3  1456  1457  1458
                                              0
  1456  147  HZ3  20  1.00800  0.14000  1     2  1457  1458
                                              0
  1457  147  CH2  12 12.01100 -0.14000  0     1  1458
                                              0
  1458  147  HH2  20  1.00800  0.14000  1     0
                                              0
  1459  147    C  12 12.01100  0.45000  0     4  1460  1461  1462  1463
                                              2  1464  1469
  1460  147    O   1 15.99940 -0.45000  1     1  1461
                                              2  1462  1463
  1461  148    N   6 14.00670 -0.31000  0     4  1462  1463  1464  1469
                                              3  1465  1470  1471
  1462  148    H  21  1.00800  0.31000  1     1  1463
                                              2  1464  1469
  1463  148   CA  14 13.01900  0.00000  0     5  1464  1465  1469  1470  1471
                                              3  1466  1472  1473
  1464  148   CB  15 14.02700  0.00000  0     3  1465  1466  1469
                                              4  1467  1468  1470  1471
  1465  148   CG  15 14.02700  0.00000  1     3  1466  1467  1468
                                              1  1469
  1466  148   CD  12 12.01100  0.27000  0     2  1467  1468
                                              0
  1467  148  OE1   2 15.99940 -0.63500  0     1  1468
                                              0
  1468  148  OE2   2 15.99940 -0.63500  1     0
                                              0
  1469  148    C  12 12.01100  0.45000  0     4  1470  1471  1472  1473
                                              2  1474  1477
  1470  148    O   1 15.99940 -0.45000  1     1  1471
                                              2  1472  1473
  1471  149    N   6 14.00670 -0.31000  0     4  1472  1473  1474  1477
                                              3  1475  1478  1479
  1472  149    H  21  1.00800  0.31000  1     1  1473
                                              2  1474  1477
  1473  149   CA  14 13.01900  0.00000  1     5  1474  1475  1477  1478  1479
                                              3  1476  1480  1481
  1474  149   CB  15 14.02700  0.26600  0     3  1475  1476  1477
                                              2  1478  1479
  1475  149   OG   3 15.99940 -0.67400  0     1  1476
                                              1  1477
  1476  149   HG  21  1.00800  0.40800  1     0
                                              0
  1477  149    C  12 12.01100  0.45000  0     4  1478  1479  1480  1481
                                              2  1482  1485
  1478  149    O   1 15.99940 -0.45000  1     1  1479
                                              2  1480  1481
  1479  150    N   6 14.00670 -0.31000  0     4  1480  1481  1482  1485
                                              3  1483  1486  1487
  1480  150    H  21  1.00800  0.31000  1     1  1481
                                              2  1482  1485
  1481  150   CA  14 13.01900  0.00000  1     5  1482  1483  1485  1486  1487
                                              3  1484  1488  1489
  1482  150   CB  15 14.02700  0.26600  0     3  1483  1484  1485
                                              2  1486  1487
  1483  150   OG   3 15.99940 -0.67400  0     1  1484
                                              1  1485
  1484  150   HG  21  1.00800  0.40800  1     0
                                              0
  1485  150    C  12 12.01100  0.45000  0     4  1486  1487  1488  1489
                                              2  1490  1491
  1486  150    O   1 15.99940 -0.45000  1     1  1487
                                              2  1488  1489
  1487  151    N   6 14.00670 -0.31000  0     4  1488  1489  1490  1491
                                              2  1492  1493
  1488  151    H  21  1.00800  0.31000  1     1  1489
                                              2  1490  1491
  1489  151   CA  14 13.01900  0.00000  0     4  1490  1491  1492  1493
                                              2  1494  1495
  1490  151   CB  16 15.03500  0.00000  1     1  1491
                                              2  1492  1493
  1491  151    C  12 12.01100  0.45000  0     4  1492  1493  1494  1495
                                              1  1496
  1492  151    O   1 15.99940 -0.45000  1     1  1493
                                              2  1494  1495
  1493  152    N   6 14.00670 -0.31000  0     3  1494  1495  1496
                                              2  1497  1498
  1494  152    H  21  1.00800  0.31000  1     1  1495
                                              1  1496
  1495  152   CA  15 14.02700  0.00000  1     3  1496  1497  1498
                                              2  1499  1500
  1496  152    C  12 12.01100  0.45000  0     4  1497  1498  1499  1500
                                              1  1501
  1497  152    O   1 15.99940 -0.45000  1     1  1498
                                              2  1499  1500
  1498  153    N   6 14.00670 -0.31000  0     3  1499  1500  1501
                                              2  1502  1503
  1499  153    H  21  1.00800  0.31000  1     1  1500
                                              1  1501
  1500  153   CA  15 14.02700  0.00000  1     3  1501  1502  1503
                                              2  1504  1505
  1501  153    C  12 12.01100  0.45000  0     4  1502  1503  1504  1505
                                              2  1506  1509
  1502  153    O   1 15.99940 -0.45000  1     1  1503
                                              2  1504  1505
  1503  154    N   6 14.00670 -0.31000  0     4  1504  1505  1506  1509
                                              3  1507  1510  1511
  1504  154    H  21  1.00800  0.31000  1     1  1505
                                              2  1506  1509
  1505  154   CA  14 13.01900  0.00000  1     5  1506  1507  1509  1510  1511
                                              3  1508  1512  1513
  1506  154   CB  15 14.02700  0.26600  0     3  1507  1508  1509
                                              2  1510  1511
  1507  154   OG   3 15.99940 -0.67400  0     1  1508
                                              1  1509
  1508  154   HG  21  1.00800  0.40800  1     0
                                              0
  1509  154    C  12 12.01100  0.45000  0     4  1510  1511  1512  1513
                                              2  1514  1526
  1510  154    O   1 15.99940 -0.45000  1     1  1511
                                              2  1512  1513
  1511  155    N   6 14.00670 -0.31000  0     4  1512  1513  1514  1526
                                              3  1515  1527  1528
  1512  155    H  21  1.00800  0.31000  1     1  1513
                                              2  1514  1526
  1513  155   CA  14 13.01900  0.00000  0     5  1514  1515  1526  1527  1528
                                              4  1516  1518  1529  1530
  1514  155   CB  15 14.02700  0.00000  0     8  1515  1516  1517  1518  1519  1520
                                                 1522  1526
                                              2  1527  1528
  1515  155   CG  12 12.01100  0.00000  1     9  1516  1517  1518  1519  1520  1521
                                                 1522  1523  1524
                                              1  1526
  1516  155  CD1  12 12.01100 -0.14000  0     8  1517  1518  1519  1520  1521  1522
                                                 1524  1525
                                              0
  1517  155  HD1  20  1.00800  0.14000  1     4  1518  1520  1521  1524
                                              0
  1518  155  CD2  12 12.01100 -0.14000  0     6  1519  1520  1522  1523  1524  1525
                                              0
  1519  155  HD2  20  1.00800  0.14000  1     3  1522  1523  1524
                                              0
  1520  155  CE1  12 12.01100 -0.14000  0     5  1521  1522  1523  1524  1525
                                              0
  1521  155  HE1  20  1.00800  0.14000  1     3  1522  1524  1525
                                              0
  1522  155  CE2  12 12.01100 -0.14000  0     3  1523  1524  1525
                                              0
  1523  155  HE2  20  1.00800  0.14000  1     2  1524  1525
                                              0
  1524  155   CZ  12 12.01100 -0.14000  0     1  1525
                                              0
  1525  155   HZ  20  1.00800  0.14000  1     0
                                              0
  1526  155    C  12 12.01100  0.45000  0     4  1527  1528  1529  1530
                                              2  1531  1535
  1527  155    O   1 15.99940 -0.45000  1     1  1528
                                              2  1529  1530
  1528  156    N   6 14.00670 -0.31000  0     4  1529  1530  1531  1535
                                              4  1532  1534  1536  1537
  1529  156    H  21  1.00800  0.31000  1     1  1530
                                              2  1531  1535
  1530  156   CA  14 13.01900  0.00000  1     6  1531  1532  1534  1535  1536  1537
                                              3  1533  1538  1539
  1531  156   CB  14 13.01900  0.26600  0     4  1532  1533  1534  1535
                                              2  1536  1537
  1532  156  OG1   3 15.99940 -0.67400  0     2  1533  1534
                                              1  1535
  1533  156  HG1  21  1.00800  0.40800  1     0
                                              1  1534
  1534  156  CG2  16 15.03500  0.00000  1     0
                                              1  1535
  1535  156    C  12 12.01100  0.45000  0     4  1536  1537  1538  1539
                                              2  1540  1543
  1536  156    O   1 15.99940 -0.45000  1     1  1537
                                              2  1538  1539
  1537  157    N   6 14.00670 -0.31000  0     4  1538  1539  1540  1543
                                              4  1541  1542  1544  1545
  1538  157    H  21  1.00800  0.31000  1     1  1539
                                              2  1540  1543
  1539  157   CA  14 13.01900  0.00000  0     6  1540  1541  1542  1543  1544  1545
                                              2  1546  1547
  1540  157   CB  14 13.01900  0.00000  0     3  1541  1542  1543
                                              2  1544  1545
  1541  157  CG1  16 15.03500  0.00000  0     1  1542
                                              1  1543
  1542  157  CG2  16 15.03500  0.00000  1     0
                                              1  1543
  1543  157    C  12 12.01100  0.45000  0     4  1544  1545  1546  1547
                                              2  1548  1560
  1544  157    O   1 15.99940 -0.45000  1     1  1545
                                              2  1546  1547
  1545  158    N   6 14.00670 -0.31000  0     4  1546  1547  1548  1560
                                              3  1549  1561  1562
  1546  158    H  21  1.00800  0.31000  1     1  1547
                                              2  1548  1560
  1547  158   CA  14 13.01900  0.00000  0     5  1548  1549  1560  1561  1562
                                              3  1550  1563  1564
  1548  158   CB  15 14.02700  0.00000  0     3  1549  1550  1560
                                              3  1551  1561  1562
  1549  158   CG  15 14.02700  0.00000  1     2  1550  1551
                                              3  1552  1553  1560
  1550  158   CD  15 14.02700  0.09000  0     3  1551  1552  1553
                                              2  1554  1557
  1551  158   NE  11 14.00670 -0.11000  0     4  1552  1553  1554  1557
                                              4  1555  1556  1558  1559
  1552  158   HE  21  1.00800  0.24000  0     1  1553
                                              2  1554  1557
  1553  158   CZ  12 12.01100  0.34000  0     6  1554  1555  1556  1557  1558  1559
                                              0
  1554  158  NH1  10 14.00670 -0.26000  0     3  1555  1556  1557
                                              2  1558  1559
  1555  158 HH11  21  1.00800  0.24000  0     1  1556
                                              1  1557
  1556  158 HH12  21  1.00800  0.24000  0     0
                                              1  1557
  1557  158  NH2  10 14.00670 -0.26000  0     2  1558  1559
                                              0
  1558  158 HH21  21  1.00800  0.24000  0     1  1559
                                              0
  1559  158 HH22  21  1.00800  0.24000  1     0
                                              0
  1560  158    C  12 12.01100  0.45000  0     4  1561  1562  1563  1564
                                              2  1565  1569
  1561  158    O   1 15.99940 -0.45000  1     1  1562
                                              2  1563  1564
  1562  159    N   6 14.00670 -0.31000  0     4  1563  1564  1565  1569
                                              4  1566  1568  1570  1571
  1563  159    H  21  1.00800  0.31000  1     1  1564
                                              2  1565  1569
  1564  159   CA  14 13.01900  0.00000  1     6  1565  1566  1568  1569  1570  1571
                                              3  1567  1572  1573
  1565  159   CB  14 13.01900  0.26600  0     4  1566  1567  1568  1569
                                              2  1570  1571
  1566  159  OG1   3 15.99940 -0.67400  0     2  1567  1568
                                              1  1569
  1567  159  HG1  21  1.00800  0.40800  1     0
                                              1  1568
  1568  159  CG2  16 15.03500  0.00000  1     0
                                              1  1569
  1569  159    C  12 12.01100  0.45000  0     4  1570  1571  1572  1573
                                              2  1574  1578
  1570  159    O   1 15.99940 -0.45000  1     1  1571
                                              2  1572  1573
  1571  160    N   6 14.00670 -0.31000  0     4  1572  1573  1574  1578
                                              3  1575  1579  1580
  1572  160    H  21  1.00800  0.31000  1     1  1573
                                              2  1574  1578
  1573  160   CA  14 13.01900  0.00000  0     5  1574  1575  1578  1579  1580
                                              4  1576  1577  1581  1582
  1574  160   CB  15 14.02700  0.00000  1     4  1575  1576  1577  1578
                                              2  1579  1580
  1575  160   CG  12 12.01100  0.27000  0     2  1576  1577
                                              1  1578
  1576  160  OD1   2 15.99940 -0.63500  0     1  1577
                                              0
  1577  160  OD2   2 15.99940 -0.63500  1     0
                                              0
  1578  160    C  12 12.01100  0.45000  0     4  1579  1580  1581  1582
                                              2  1583  1587
  1579  160    O   1 15.99940 -0.45000  1     1  1580
                                              2  1581  1582
  1580  161    N   6 14.00670 -0.31000  0     4  1581  1582  1583  1587
                                              4  1584  1586  1588  1589
  1581  161    H  21  1.00800  0.31000  1     1  1582
                                              2  1583  1587
  1582  161   CA  14 13.01900  0.00000  1     6  1583  1584  1586  1587  1588  1589
                                              3  1585  1590  1591
  1583  161   CB  14 13.01900  0.26600  0     4  1584  1585  1586  1587
                                              2  1588  1589
  1584  161  OG1   3 15.99940 -0.67400  0     2  1585  1586
                                              1  1587
  1585  161  HG1  21  1.00800  0.40800  1     0
                                              1  1586
  1586  161  CG2  16 15.03500  0.00000  1     0
                                              1  1587
  1587  161    C  12 12.01100  0.45000  0     4  1588  1589  1590  1591
                                              1  1592
  1588  161    O   1 15.99940 -0.45000  1     1  1589
                                              2  1590  1591
  1589  162    N   6 14.00670 -0.31000  0     3  1590  1591  1592
                                              2  1593  1594
  1590  162    H  21  1.00800  0.31000  1     1  1591
                                              1  1592
  1591  162   CA  15 14.02700  0.00000  1     3  1592  1593  1594
                                              2  1595  1596
  1592  162    C  12 12.01100  0.45000  0     4  1593  1594  1595  1596
                                              2  1597  1602
  1593  162    O   1 15.99940 -0.45000  1     1  1594
                                              2  1595  1596
  1594  163    N   6 14.00670 -0.31000  0     4  1595  1596  1597  1602
                                              3  1598  1603  1604
  1595  163    H  21  1.00800  0.31000  1     1  1596
                                              2  1597  1602
  1596  163   CA  14 13.01900  0.00000  0     5  1597  1598  1602  1603  1604
                                              3  1599  1605  1608
  1597  163   CB  15 14.02700  0.00000  0     3  1598  1599  1602
                                              4  1600  1601  1603  1604
  1598  163   CG  15 14.02700  0.00000  1     3  1599  1600  1601
                                              1  1602
  1599  163   CD  12 12.01100  0.27000  0     2  1600  1601
                                              0
  1600  163  OE1   2 15.99940 -0.63500  0     1  1601
                                              0
  1601  163  OE2   2 15.99940 -0.63500  1     0
                                              0
  1602  163    C  12 12.01100  0.45000  0     4  1603  1604  1605  1608
                                              3  1606  1607  1609
  1603  163    O   1 15.99940 -0.45000  1     1  1604
                                              2  1605  1608
  1604  164    N   6 14.00670  0.00000  1     5  1605  1606  1607  1608  1609
                                              2  1610  1611
  1605  164   CA  14 13.01900  0.00000  0     6  1606  1607  1608  1609  1610  1611
                                              2  1612  1613
  1606  164   CB  18 14.02700  0.00000  1     3  1607  1608  1609
                                              2  1610  1611
  1607  164   CG  18 14.02700  0.00000  0     1  1608
                                              1  1609
  1608  164   CD  18 14.02700  0.00000  1     0
                                              1  1609
  1609  164    C  12 12.01100  0.45000  0     4  1610  1611  1612  1613
                                              2  1614  1618
  1610  164    O   1 15.99940 -0.45000  1     1  1611
                                              2  1612  1613
  1611  165    N   6 14.00670 -0.31000  0     4  1612  1613  1614  1618
                                              3  1615  1619  1620
  1612  165    H  21  1.00800  0.31000  1     1  1613
                                              2  1614  1618
  1613  165   CA  14 13.01900  0.00000  0     5  1614  1615  1618  1619  1620
                                              3  1616  1621  1622
  1614  165   CB  15 14.02700  0.00000  1     3  1615  1616  1618
                                              3  1617  1619  1620
  1615  165   CG  15 14.02700  0.24100  0     2  1616  1617
                                              1  1618
  1616  165   SD  23 32.06000 -0.48200  0     1  1617
                                              0
  1617  165   CE  16 15.03500  0.24100  1     0
                                              0
  1618  165    C  12 12.01100  0.45000  0     4  1619  1620  1621  1622
                                              1  1623
  1619  165    O   1 15.99940 -0.45000  1     1  1620
                                              2  1621  1622
  1620  166    N   6 14.00670 -0.31000  0     3  1621  1622  1623
                                              2  1624  1625
  1621  166    H  21  1.00800  0.31000  1     1  1622
                                              1  1623
  1622  166   CA  15 14.02700  0.00000  1     3  1623  1624  1625
                                              2  1626  1627
  1623  166    C  12 12.01100  0.45000  0     4  1624  1625  1626  1627
                                              2  1628  1640
  1624  166    O   1 15.99940 -0.45000  1     1  1625
                                              2  1626  1627
  1625  167    N   6 14.00670 -0.31000  0     4  1626  1627  1628  1640
                                              3  1629  1641  1642
  1626  167    H  21  1.00800  0.31000  1     1  1627
                                              2  1628  1640
  1627  167   CA  14 13.01900  0.00000  0     5  1628  1629  1640  1641  1642
                                              3  1630  1643  1644
  1628  167   CB  15 14.02700  0.00000  0     3  1629  1630  1640
                                              3  1631  1641  1642
  1629  167   CG  15 14.02700  0.00000  1     2  1630  1631
                                              3  1632  1633  1640
  1630  167   CD  15 14.02700  0.09000  0     3  1631  1632  1633
                                              2  1634  1637
  1631  167   NE  11 14.00670 -0.11000  0     4  1632  1633  1634  1637
                                              4  1635  1636  1638  1639
  1632  167   HE  21  1.00800  0.24000  0     1  1633
                                              2  1634  1637
  1633  167   CZ  12 12.01100  0.34000  0     6  1634  1635  1636  1637  1638  1639
                                              0
  1634  167  NH1  10 14.00670 -0.26000  0     3  1635  1636  1637
                                              2  1638  1639
  1635  167 HH11  21  1.00800  0.24000  0     1  1636
                                              1  1637
  1636  167 HH12  21  1.00800  0.24000  0     0
                                              1  1637
  1637  167  NH2  10 14.00670 -0.26000  0     2  1638  1639
                                              0
  1638  167 HH21  21  1.00800  0.24000  0     1  1639
                                              0
  1639  167 HH22  21  1.00800  0.24000  1     0
                                              0
  1640  167    C  12 12.01100  0.45000  0     4  1641  1642  1643  1644
                                              1  1645
  1641  167    O   1 15.99940 -0.45000  1     1  1642
                                              2  1643  1644
  1642  168    N   6 14.00670 -0.31000  0     3  1643  1644  1645
                                              2  1646  1647
  1643  168    H  21  1.00800  0.31000  1     1  1644
                                              1  1645
  1644  168   CA  15 14.02700  0.00000  1     3  1645  1646  1647
                                              2  1648  1649
  1645  168    C  12 12.01100  0.45000  0     4  1646  1647  1648  1649
                                              2  1650  1654
  1646  168    O   1 15.99940 -0.45000  1     1  1647
                                              2  1648  1649
  1647  169    N   6 14.00670 -0.31000  0     4  1648  1649  1650  1654
                                              4  1651  1653  1655  1656
  1648  169    H  21  1.00800  0.31000  1     1  1649
                                              2  1650  1654
  1649  169   CA  14 13.01900  0.00000  1     6  1650  1651  1653  1654  1655  1656
                                              3  1652  1657  1658
  1650  169   CB  14 13.01900  0.26600  0     4  1651  1652  1653  1654
                                              2  1655  1656
  1651  169  OG1   3 15.99940 -0.67400  0     2  1652  1653
                                              1  1654
  1652  169  HG1  21  1.00800  0.40800  1     0
                                              1  1653
  1653  169  CG2  16 15.03500  0.00000  1     0
                                              1  1654
  1654  169    C  12 12.01100  0.45000  0     4  1655  1656  1657  1658
                                              2  1659  1667
  1655  169    O   1 15.99940 -0.45000  1     1  1656
                                              2  1657  1658
  1656  170    N   6 14.00670 -0.31000  0     4  1657  1658  1659  1667
                                              3  1660  1668  1669
  1657  170    H  21  1.00800  0.31000  1     1  1658
                                              2  1659  1667
  1658  170   CA  14 13.01900  0.00000  0     5  1659  1660  1667  1668  1669
                                              3  1661  1670  1671
  1659  170   CB  15 14.02700  0.00000  1     3  1660  1661  1667
                                              3  1662  1668  1669
  1660  170   CG  15 14.02700  0.00000  0     2  1661  1662
                                              2  1663  1667
  1661  170   CD  15 14.02700  0.00000  1     2  1662  1663
                                              3  1664  1665  1666
  1662  170   CE  15 14.02700  0.12700  0     4  1663  1664  1665  1666
                                              0
  1663  170   NZ   8 14.00670  0.12900  0     3  1664  1665  1666
                                              0
  1664  170  HZ1  21  1.00800  0.24800  0     2  1665  1666
                                              0
  1665  170  HZ2  21  1.00800  0.24800  0     1  1666
                                              0
  1666  170  HZ3  21  1.00800  0.24800  1     0
                                              0
  1667  170    C  12 12.01100  0.45000  0     4  1668  1669  1670  1671
                                              2  1672  1675
  1668  170    O   1 15.99940 -0.45000  1     1  1669
                                              2  1670  1671
  1669  171    N   6 14.00670 -0.31000  0     4  1670  1671  1672  1675
                                              4  1673  1674  1676  1677
  1670  171    H  21  1.00800  0.31000  1     1  1671
                                              2  1672  1675
  1671  171   CA  14 13.01900  0.00000  0     6  1672  1673  1674  1675  1676  1677
                                              2  1678  1679
  1672  171   CB  14 13.01900  0.00000  0     3  1673  1674  1675
                                              2  1676  1677
  1673  171  CG1  16 15.03500  0.00000  0     1  1674
                                              1  1675
  1674  171  CG2  16 15.03500  0.00000  1     0
                                              1  1675
  1675  171    C  12 12.01100  0.45000  0     4  1676  1677  1678  1679
                                              2  1680  1684
  1676  171    O   1 15.99940 -0.45000  1     1  1677
                                              2  1678  1679
  1677  172    N   6 14.00670 -0.31000  0     4  1678  1679  1680  1684
                                              4  1681  1682  1685  1686
  1678  172    H  21  1.00800  0.31000  1     1  1679
                                              2  1680  1684
  1679  172   CA  14 13.01900  0.00000  1     6  1680  1681  1682  1684  1685  1686
                                              3  1683  1687  1688
  1680  172   CB  14 13.01900  0.00000  0     4  1681  1682  1683  1684
                                              2  1685  1686
  1681  172  CG1  15 14.02700  0.00000  0     2  1682  1683
                                              1  1684
  1682  172  CG2  16 15.03500  0.00000  0     0
                                              2  1683  1684
  1683  172   CD  16 15.03500  0.00000  1     0
                                              0
  1684  172    C  12 12.01100  0.45000  0     4  1685  1686  1687  1688
                                              2  1689  1693
  1685  172    O   1 15.99940 -0.45000  1     1  1686
                                              2  1687  1688
  1686  173    N   6 14.00670 -0.31000  0     4  1687  1688  1689  1693
                                              3  1690  1694  1695
  1687  173    H  21  1.00800  0.31000  1     1  1688
                                              2  1689  1693
  1688  173   CA  14 13.01900  0.00000  0     5  1689  1690  1693  1694  1695
                                              4  1691  1692  1696  1697
  1689  173   CB  15 14.02700  0.00000  1     4  1690  1691  1692  1693
                                              2  1694  1695
  1690  173   CG  14 13.01900  0.00000  0     2  1691  1692
                                              1  1693
  1691  173  CD1  16 15.03500  0.00000  0     1  1692
                                              0
  1692  173  CD2  16 15.03500  0.00000  1     0
                                              0
  1693  173    C  12 12.01100  0.45000  0     4  1694  1695  1696  1697
                                              2  1698  1707
  1694  173    O   1 15.99940 -0.45000  1     1  1695
                                              2  1696  1697
  1695  174    N   6 14.00670 -0.31000  0     4  1696  1697  1698  1707
                                              3  1699  1708  1709
  1696  174    H  21  1.00800  0.31000  1     1  1697
                                              2  1698  1707
  1697  174   CA  14 13.01900  0.00000  0     5  1698  1699  1707  1708  1709
                                              4  1700  1701  1710  1711
  1698  174   CB  15 14.02700  0.00000  1     7  1699  1700  1701  1702  1703  1705
                                                 1707
                                              2  1708  1709
  1699  174   CG  12 12.01100  0.00000  0     7  1700  1701  1702  1703  1704  1705
                                                 1706
                                              1  1707
  1700  174  ND1   9 14.00670 -0.54000  0     6  1701  1702  1703  1704  1705  1706
                                              0
  1701  174  CD2  12 12.01100  0.00000  0     5  1702  1703  1704  1705  1706
                                              0
  1702  174  HD2  20  1.00800  0.14000  0     3  1703  1705  1706
                                              0
  1703  174  CE1  12 12.01100  0.00000  0     3  1704  1705  1706
                                              0
  1704  174  HE1  20  1.00800  0.14000  0     2  1705  1706
                                              0
  1705  174  NE2   9 14.00670 -0.05000  0     1  1706
                                              0
  1706  174  HE2  21  1.00800  0.31000  1     0
                                              0
  1707  174    C  12 12.01100  0.45000  0     4  1708  1709  1710  1711
                                              2  1712  1716
  1708  174    O   1 15.99940 -0.45000  1     1  1709
                                              2  1710  1711
  1709  175    N   6 14.00670 -0.31000  0     4  1710  1711  1712  1716
                                              3  1713  1717  1718
  1710  175    H  21  1.00800  0.31000  1     1  1711
                                              2  1712  1716
  1711  175   CA  14 13.01900  0.00000  0     5  1712  1713  1716  1717  1718
                                              4  1714  1715  1719  1720
  1712  175   CB  15 14.02700  0.00000  1     4  1713  1714  1715  1716
                                              2  1717  1718
  1713  175   CG  14 13.01900  0.00000  0     2  1714  1715
                                              1  1716
  1714  175  CD1  16 15.03500  0.00000  0     1  1715
                                              0
  1715  175  CD2  16 15.03500  0.00000  1     0
                                              0
  1716  175    C  12 12.01100  0.45000  0     4  1717  1718  1719  1720
                                              2  1721  1729
  1717  175    O   1 15.99940 -0.45000  1     1  1718
                                              2  1719  1720
  1718  176    N   6 14.00670 -0.31000  0     4  1719  1720  1721  1729
                                              3  1722  1730  1731
  1719  176    H  21  1.00800  0.31000  1     1  1720
                                              2  1721  1729
  1720  176   CA  14 13.01900  0.00000  0     5  1721  1722  1729  1730  1731
                                              3  1723  1732  1733
  1721  176   CB  15 14.02700  0.00000  1     3  1722  1723  1729
                                              3  1724  1730  1731
  1722  176   CG  15 14.02700  0.00000  0     2  1723  1724
                                              2  1725  1729
  1723  176   CD  15 14.02700  0.00000  1     2  1724  1725
                                              3  1726  1727  1728
  1724  176   CE  15 14.02700  0.12700  0     4  1725  1726  1727  1728
                                              0
  1725  176   NZ   8 14.00670  0.12900  0     3  1726  1727  1728
                                              0
  1726  176  HZ1  21  1.00800  0.24800  0     2  1727  1728
                                              0
  1727  176  HZ2  21  1.00800  0.24800  0     1  1728
                                              0
  1728  176  HZ3  21  1.00800  0.24800  1     0
                                              0
  1729  176    C  12 12.01100  0.45000  0     4  1730  1731  1732  1733
                                              2  1734  1739
  1730  176    O   1 15.99940 -0.45000  1     1  1731
                                              2  1732  1733
  1731  177    N   6 14.00670 -0.31000  0     4  1732  1733  1734  1739
                                              3  1735  1740  1741
  1732  177    H  21  1.00800  0.31000  1     1  1733
                                              2  1734  1739
  1733  177   CA  14 13.01900  0.00000  0     5  1734  1735  1739  1740  1741
                                              3  1736  1742  1743
  1734  177   CB  15 14.02700  0.00000  0     3  1735  1736  1739
                                              4  1737  1738  1740  1741
  1735  177   CG  15 14.02700  0.00000  1     3  1736  1737  1738
                                              1  1739
  1736  177   CD  12 12.01100  0.27000  0     2  1737  1738
                                              0
  1737  177  OE1   2 15.99940 -0.63500  0     1  1738
                                              0
  1738  177  OE2   2 15.99940 -0.63500  1     0
                                              0
  1739  177    C  12 12.01100  0.45000  0     4  1740  1741  1742  1743
                                              2  1744  1748
  1740  177    O   1 15.99940 -0.45000  1     1  1741
                                              2  1742  1743
  1741  178    N   6 14.00670 -0.31000  0     4  1742  1743  1744  1748
                                              3  1745  1749  1750
  1742  178    H  21  1.00800  0.31000  1     1  1743
                                              2  1744  1748
  1743  178   CA  14 13.01900  0.00000  0     5  1744  1745  1748  1749  1750
                                              4  1746  1747  1751  1752
  1744  178   CB  15 14.02700  0.00000  1     4  1745  1746  1747  1748
                                              2  1749  1750
  1745  178   CG  12 12.01100  0.27000  0     2  1746  1747
                                              1  1748
  1746  178  OD1   2 15.99940 -0.63500  0     1  1747
                                              0
  1747  178  OD2   2 15.99940 -0.63500  1     0
                                              0
  1748  178    C  12 12.01100  0.45000  0     4  1749  1750  1751  1752
                                              2  1753  1760
  1749  178    O   1 15.99940 -0.45000  1     1  1750
                                              2  1751  1752
  1750  179    N   6 14.00670 -0.31000  0     4  1751  1752  1753  1760
                                              3  1754  1761  1762
  1751  179    H  21  1.00800  0.31000  1     1  1752
                                              2  1753  1760
  1752  179   CA  14 13.01900  0.00000  0     5  1753  1754  1760  1761  1762
                                              3  1755  1763  1764
  1753  179   CB  15 14.02700  0.00000  0     3  1754  1755  1760
                                              4  1756  1757  1761  1762
  1754  179   CG  15 14.02700  0.00000  1     3  1755  1756  1757
                                              3  1758  1759  1760
  1755  179   CD  12 12.01100  0.29000  0     4  1756  1757  1758  1759
                                              0
  1756  179  OE1   1 15.99940 -0.45000  0     1  1757
                                              2  1758  1759
  1757  179  NE2   7 14.00670 -0.72000  0     2  1758  1759
                                              0
  1758  179 HE21  21  1.00800  0.44000  0     1  1759
                                              0
  1759  179 HE22  21  1.00800  0.44000  1     0
                                              0
  1760  179    C  12 12.01100  0.45000  0     4  1761  1762  1763  1764
                                              2  1765  1769
  1761  179    O   1 15.99940 -0.45000  1     1  1762
                                              2  1763  1764
  1762  180    N   6 14.00670 -0.31000  0     4  1763  1764  1765  1769
                                              4  1766  1768  1770  1771
  1763  180    H  21  1.00800  0.31000  1     1  1764
                                              2  1765  1769
  1764  180   CA  14 13.01900  0.00000  1     6  1765  1766  1768  1769  1770  1771
                                              3  1767  1772  1773
  1765  180   CB  14 13.01900  0.26600  0     4  1766  1767  1768  1769
                                              2  1770  1771
  1766  180  OG1   3 15.99940 -0.67400  0     2  1767  1768
                                              1  1769
  1767  180  HG1  21  1.00800  0.40800  1     0
                                              1  1768
  1768  180  CG2  16 15.03500  0.00000  1     0
                                              1  1769
  1769  180    C  12 12.01100  0.45000  0     4  1770  1771  1772  1773
                                              2  1774  1779
  1770  180    O   1 15.99940 -0.45000  1     1  1771
                                              2  1772  1773
  1771  181    N   6 14.00670 -0.31000  0     4  1772  1773  1774  1779
                                              3  1775  1780  1781
  1772  181    H  21  1.00800  0.31000  1     1  1773
                                              2  1774  1779
  1773  181   CA  14 13.01900  0.00000  0     5  1774  1775  1779  1780  1781
                                              3  1776  1782  1783
  1774  181   CB  15 14.02700  0.00000  0     3  1775  1776  1779
                                              4  1777  1778  1780  1781
  1775  181   CG  15 14.02700  0.00000  1     3  1776  1777  1778
                                              1  1779
  1776  181   CD  12 12.01100  0.27000  0     2  1777  1778
                                              0
  1777  181  OE1   2 15.99940 -0.63500  0     1  1778
                                              0
  1778  181  OE2   2 15.99940 -0.63500  1     0
                                              0
  1779  181    C  12 12.01100  0.45000  0     4  1780  1781  1782  1783
                                              2  1784  1797
  1780  181    O   1 15.99940 -0.45000  1     1  1781
                                              2  1782  1783
  1781  182    N   6 14.00670 -0.31000  0     4  1782  1783  1784  1797
                                              3  1785  1798  1799
  1782  182    H  21  1.00800  0.31000  1     1  1783
                                              2  1784  1797
  1783  182   CA  14 13.01900  0.00000  0     5  1784  1785  1797  1798  1799
                                              4  1786  1788  1800  1801
  1784  182   CB  15 14.02700  0.00000  0     8  1785  1786  1787  1788  1789  1790
                                                 1792  1797
                                              2  1798  1799
  1785  182   CG  12 12.01100  0.00000  1     9  1786  1787  1788  1789  1790  1791
                                                 1792  1793  1794
                                              1  1797
  1786  182  CD1  12 12.01100 -0.14000  0     8  1787  1788  1789  1790  1791  1792
                                                 1794  1795
                                              0
  1787  182  HD1  20  1.00800  0.14000  1     4  1788  1790  1791  1794
                                              0
  1788  182  CD2  12 12.01100 -0.14000  0     6  1789  1790  1792  1793  1794  1795
                                              0
  1789  182  HD2  20  1.00800  0.14000  1     3  1792  1793  1794
                                              0
  1790  182  CE1  12 12.01100 -0.14000  0     5  1791  1792  1793  1794  1795
                                              1  1796
  1791  182  HE1  20  1.00800  0.14000  1     3  1792  1794  1795
                                              0
  1792  182  CE2  12 12.01100 -0.14000  0     3  1793  1794  1795
                                              1  1796
  1793  182  HE2  20  1.00800  0.14000  1     2  1794  1795
                                              0
  1794  182   CZ  12 12.01100  0.20300  0     2  1795  1796
                                              0
  1795  182   OH   3 15.99940 -0.61100  0     1  1796
                                              0
  1796  182   HH  21  1.00800  0.40800  1     0
                                              0
  1797  182    C  12 12.01100  0.45000  0     4  1798  1799  1800  1801
                                              2  1802  1806
  1798  182    O   1 15.99940 -0.45000  1     1  1799
                                              2  1800  1801
  1799  183    N   6 14.00670 -0.31000  0     4  1800  1801  1802  1806
                                              3  1803  1807  1808
  1800  183    H  21  1.00800  0.31000  1     1  1801
                                              2  1802  1806
  1801  183   CA  14 13.01900  0.00000  0     5  1802  1803  1806  1807  1808
                                              4  1804  1805  1809  1810
  1802  183   CB  15 14.02700  0.00000  1     4  1803  1804  1805  1806
                                              2  1807  1808
  1803  183   CG  14 13.01900  0.00000  0     2  1804  1805
                                              1  1806
  1804  183  CD1  16 15.03500  0.00000  0     1  1805
                                              0
  1805  183  CD2  16 15.03500  0.00000  1     0
                                              0
  1806  183    C  12 12.01100  0.45000  0     4  1807  1808  1809  1810
                                              2  1811  1816
  1807  183    O   1 15.99940 -0.45000  1     1  1808
                                              2  1809  1810
  1808  184    N   6 14.00670 -0.31000  0     4  1809  1810  1811  1816
                                              3  1812  1817  1818
  1809  184    H  21  1.00800  0.31000  1     1  1810
                                              2  1811  1816
  1810  184   CA  14 13.01900  0.00000  0     5  1811  1812  1816  1817  1818
                                              3  1813  1819  1820
  1811  184   CB  15 14.02700  0.00000  0     3  1812  1813  1816
                                              4  1814  1815  1817  1818
  1812  184   CG  15 14.02700  0.00000  1     3  1813  1814  1815
                                              1  1816
  1813  184   CD  12 12.01100  0.27000  0     2  1814  1815
                                              0
  1814  184  OE1   2 15.99940 -0.63500  0     1  1815
                                              0
  1815  184  OE2   2 15.99940 -0.63500  1     0
                                              0
  1816  184    C  12 12.01100  0.45000  0     4  1817  1818  1819  1820
                                              2  1821  1826
  1817  184    O   1 15.99940 -0.45000  1     1  1818
                                              2  1819  1820
  1818  185    N   6 14.00670 -0.31000  0     4  1819  1820  1821  1826
                                              3  1822  1827  1828
  1819  185    H  21  1.00800  0.31000  1     1  1820
                                              2  1821  1826
  1820  185   CA  14 13.01900  0.00000  0     5  1821  1822  1826  1827  1828
                                              3  1823  1829  1830
  1821  185   CB  15 14.02700  0.00000  0     3  1822  1823  1826
                                              4  1824  1825  1827  1828
  1822  185   CG  15 14.02700  0.00000  1     3  1823  1824  1825
                                              1  1826
  1823  185   CD  12 12.01100  0.27000  0     2  1824  1825
                                              0
  1824  185  OE1   2 15.99940 -0.63500  0     1  1825
                                              0
  1825  185  OE2   2 15.99940 -0.63500  1     0
                                              0
  1826  185    C  12 12.01100  0.45000  0     4  1827  1828  1829  1830
                                              2  1831  1843
  1827  185    O   1 15.99940 -0.45000  1     1  1828
                                              2  1829  1830
  1828  186    N   6 14.00670 -0.31000  0     4  1829  1830  1831  1843
                                              3  1832  1844  1845
  1829  186    H  21  1.00800  0.31000  1     1  1830
                                              2  1831  1843
  1830  186   CA  14 13.01900  0.00000  0     5  1831  1832  1843  1844  1845
                                              3  1833  1846  1847
  1831  186   CB  15 14.02700  0.00000  0     3  1832  1833  1843
                                              3  1834  1844  1845
  1832  186   CG  15 14.02700  0.00000  1     2  1833  1834
                                              3  1835  1836  1843
  1833  186   CD  15 14.02700  0.09000  0     3  1834  1835  1836
                                              2  1837  1840
  1834  186   NE  11 14.00670 -0.11000  0     4  1835  1836  1837  1840
                                              4  1838  1839  1841  1842
  1835  186   HE  21  1.00800  0.24000  0     1  1836
                                              2  1837  1840
  1836  186   CZ  12 12.01100  0.34000  0     6  1837  1838  1839  1840  1841  1842
                                              0
  1837  186  NH1  10 14.00670 -0.26000  0     3  1838  1839  1840
                                              2  1841  1842
  1838  186 HH11  21  1.00800  0.24000  0     1  1839
                                              1  1840
  1839  186 HH12  21  1.00800  0.24000  0     0
                                              1  1840
  1840  186  NH2  10 14.00670 -0.26000  0     2  1841  1842
                                              0
  1841  186 HH21  21  1.00800  0.24000  0     1  1842
                                              0
  1842  186 HH22  21  1.00800  0.24000  1     0
                                              0
  1843  186    C  12 12.01100  0.45000  0     4  1844  1845  1846  1847
                                              2  1848  1860
  1844  186    O   1 15.99940 -0.45000  1     1  1845
                                              2  1846  1847
  1845  187    N   6 14.00670 -0.31000  0     4  1846  1847  1848  1860
                                              3  1849  1861  1862
  1846  187    H  21  1.00800  0.31000  1     1  1847
                                              2  1848  1860
  1847  187   CA  14 13.01900  0.00000  0     5  1848  1849  1860  1861  1862
                                              3  1850  1863  1864
  1848  187   CB  15 14.02700  0.00000  0     3  1849  1850  1860
                                              3  1851  1861  1862
  1849  187   CG  15 14.02700  0.00000  1     2  1850  1851
                                              3  1852  1853  1860
  1850  187   CD  15 14.02700  0.09000  0     3  1851  1852  1853
                                              2  1854  1857
  1851  187   NE  11 14.00670 -0.11000  0     4  1852  1853  1854  1857
                                              4  1855  1856  1858  1859
  1852  187   HE  21  1.00800  0.24000  0     1  1853
                                              2  1854  1857
  1853  187   CZ  12 12.01100  0.34000  0     6  1854  1855  1856  1857  1858  1859
                                              0
  1854  187  NH1  10 14.00670 -0.26000  0     3  1855  1856  1857
                                              2  1858  1859
  1855  187 HH11  21  1.00800  0.24000  0     1  1856
                                              1  1857
  1856  187 HH12  21  1.00800  0.24000  0     0
                                              1  1857
  1857  187  NH2  10 14.00670 -0.26000  0     2  1858  1859
                                              0
  1858  187 HH21  21  1.00800  0.24000  0     1  1859
                                              0
  1859  187 HH22  21  1.00800  0.24000  1     0
                                              0
  1860  187    C  12 12.01100  0.45000  0     4  1861  1862  1863  1864
                                              2  1865  1869
  1861  187    O   1 15.99940 -0.45000  1     1  1862
                                              2  1863  1864
  1862  188    N   6 14.00670 -0.31000  0     4  1863  1864  1865  1869
                                              4  1866  1867  1870  1871
  1863  188    H  21  1.00800  0.31000  1     1  1864
                                              2  1865  1869
  1864  188   CA  14 13.01900  0.00000  1     6  1865  1866  1867  1869  1870  1871
                                              3  1868  1872  1873
  1865  188   CB  14 13.01900  0.00000  0     4  1866  1867  1868  1869
                                              2  1870  1871
  1866  188  CG1  15 14.02700  0.00000  0     2  1867  1868
                                              1  1869
  1867  188  CG2  16 15.03500  0.00000  0     0
                                              2  1868  1869
  1868  188   CD  16 15.03500  0.00000  1     0
                                              0
  1869  188    C  12 12.01100  0.45000  0     4  1870  1871  1872  1873
                                              2  1874  1882
  1870  188    O   1 15.99940 -0.45000  1     1  1871
                                              2  1872  1873
  1871  189    N   6 14.00670 -0.31000  0     4  1872  1873  1874  1882
                                              3  1875  1883  1884
  1872  189    H  21  1.00800  0.31000  1     1  1873
                                              2  1874  1882
  1873  189   CA  14 13.01900  0.00000  0     5  1874  1875  1882  1883  1884
                                              3  1876  1885  1886
  1874  189   CB  15 14.02700  0.00000  1     3  1875  1876  1882
                                              3  1877  1883  1884
  1875  189   CG  15 14.02700  0.00000  0     2  1876  1877
                                              2  1878  1882
  1876  189   CD  15 14.02700  0.00000  1     2  1877  1878
                                              3  1879  1880  1881
  1877  189   CE  15 14.02700  0.12700  0     4  1878  1879  1880  1881
                                              0
  1878  189   NZ   8 14.00670  0.12900  0     3  1879  1880  1881
                                              0
  1879  189  HZ1  21  1.00800  0.24800  0     2  1880  1881
                                              0
  1880  189  HZ2  21  1.00800  0.24800  0     1  1881
                                              0
  1881  189  HZ3  21  1.00800  0.24800  1     0
                                              0
  1882  189    C  12 12.01100  0.45000  0     4  1883  1884  1885  1886
                                              2  1887  1892
  1883  189    O   1 15.99940 -0.45000  1     1  1884
                                              2  1885  1886
  1884  190    N   6 14.00670 -0.31000  0     4  1885  1886  1887  1892
                                              3  1888  1893  1894
  1885  190    H  21  1.00800  0.31000  1     1  1886
                                              2  1887  1892
  1886  190   CA  14 13.01900  0.00000  0     5  1887  1888  1892  1893  1894
                                              3  1889  1895  1896
  1887  190   CB  15 14.02700  0.00000  0     3  1888  1889  1892
                                              4  1890  1891  1893  1894
  1888  190   CG  15 14.02700  0.00000  1     3  1889  1890  1891
                                              1  1892
  1889  190   CD  12 12.01100  0.27000  0     2  1890  1891
                                              0
  1890  190  OE1   2 15.99940 -0.63500  0     1  1891
                                              0
  1891  190  OE2   2 15.99940 -0.63500  1     0
                                              0
  1892  190    C  12 12.01100  0.45000  0     4  1893  1894  1895  1896
                                              2  1897  1901
  1893  190    O   1 15.99940 -0.45000  1     1  1894
                                              2  1895  1896
  1894  191    N   6 14.00670 -0.31000  0     4  1895  1896  1897  1901
                                              4  1898  1899  1902  1903
  1895  191    H  21  1.00800  0.31000  1     1  1896
                                              2  1897  1901
  1896  191   CA  14 13.01900  0.00000  1     6  1897  1898  1899  1901  1902  1903
                                              3  1900  1904  1905
  1897  191   CB  14 13.01900  0.00000  0     4  1898  1899  1900  1901
                                              2  1902  1903
  1898  191  CG1  15 14.02700  0.00000  0     2  1899  1900
                                              1  1901
  1899  191  CG2  16 15.03500  0.00000  0     0
                                              2  1900  1901
  1900  191   CD  16 15.03500  0.00000  1     0
                                              0
  1901  191    C  12 12.01100  0.45000  0     4  1902  1903  1904  1905
                                              2  1906  1909
  1902  191    O   1 15.99940 -0.45000  1     1  1903
                                              2  1904  1905
  1903  192    N   6 14.00670 -0.31000  0     4  1904  1905  1906  1909
                                              4  1907  1908  1910  1911
  1904  192    H  21  1.00800  0.31000  1     1  1905
                                              2  1906  1909
  1905  192   CA  14 13.01900  0.00000  0     6  1906  1907  1908  1909  1910  1911
                                              2  1912  1913
  1906  192   CB  14 13.01900  0.00000  0     3  1907  1908  1909
                                              2  1910  1911
  1907  192  CG1  16 15.03500  0.00000  0     1  1908
                                              1  1909
  1908  192  CG2  16 15.03500  0.00000  1     0
                                              1  1909
  1909  192    C  12 12.01100  0.45000  0     4  1910  1911  1912  1913
                                              2  1914  1922
  1910  192    O   1 15.99940 -0.45000  1     1  1911
                                              2  1912  1913
  1911  193    N   6 14.00670 -0.31000  0     4  1912  1913  1914  1922
                                              3  1915  1923  1924
  1912  193    H  21  1.00800  0.31000  1     1  1913
                                              2  1914  1922
  1913  193   CA  14 13.01900  0.00000  0     5  1914  1915  1922  1923  1924
                                              3  1916  1925  1926
  1914  193   CB  15 14.02700  0.00000  1     3  1915  1916  1922
                                              3  1917  1923  1924
  1915  193   CG  15 14.02700  0.00000  0     2  1916  1917
                                              2  1918  1922
  1916  193   CD  15 14.02700  0.00000  1     2  1917  1918
                                              3  1919  1920  1921
  1917  193   CE  15 14.02700  0.12700  0     4  1918  1919  1920  1921
                                              0
  1918  193   NZ   8 14.00670  0.12900  0     3  1919  1920  1921
                                              0
  1919  193  HZ1  21  1.00800  0.24800  0     2  1920  1921
                                              0
  1920  193  HZ2  21  1.00800  0.24800  0     1  1921
                                              0
  1921  193  HZ3  21  1.00800  0.24800  1     0
                                              0
  1922  193    C  12 12.01100  0.45000  0     4  1923  1924  1925  1926
                                              2  1927  1935
  1923  193    O   1 15.99940 -0.45000  1     1  1924
                                              2  1925  1926
  1924  194    N   6 14.00670 -0.31000  0     4  1925  1926  1927  1935
                                              3  1928  1936  1937
  1925  194    H  21  1.00800  0.31000  1     1  1926
                                              2  1927  1935
  1926  194   CA  14 13.01900  0.00000  0     5  1927  1928  1935  1936  1937
                                              3  1929  1938  1939
  1927  194   CB  15 14.02700  0.00000  1     3  1928  1929  1935
                                              3  1930  1936  1937
  1928  194   CG  15 14.02700  0.00000  0     2  1929  1930
                                              2  1931  1935
  1929  194   CD  15 14.02700  0.00000  1     2  1930  1931
                                              3  1932  1933  1934
  1930  194   CE  15 14.02700  0.12700  0     4  1931  1932  1933  1934
                                              0
  1931  194   NZ   8 14.00670  0.12900  0     3  1932  1933  1934
                                              0
  1932  194  HZ1  21  1.00800  0.24800  0     2  1933  1934
                                              0
  1933  194  HZ2  21  1.00800  0.24800  0     1  1934
                                              0
  1934  194  HZ3  21  1.00800  0.24800  1     0
                                              0
  1935  194    C  12 12.01100  0.45000  0     4  1936  1937  1938  1939
                                              2  1940  1949
  1936  194    O   1 15.99940 -0.45000  1     1  1937
                                              2  1938  1939
  1937  195    N   6 14.00670 -0.31000  0     4  1938  1939  1940  1949
                                              3  1941  1950  1951
  1938  195    H  21  1.00800  0.31000  1     1  1939
                                              2  1940  1949
  1939  195   CA  14 13.01900  0.00000  0     5  1940  1941  1949  1950  1951
                                              4  1942  1943  1952  1953
  1940  195   CB  15 14.02700  0.00000  1     7  1941  1942  1943  1944  1945  1947
                                                 1949
                                              2  1950  1951
  1941  195   CG  12 12.01100  0.00000  0     7  1942  1943  1944  1945  1946  1947
                                                 1948
                                              1  1949
  1942  195  ND1   9 14.00670 -0.54000  0     6  1943  1944  1945  1946  1947  1948
                                              0
  1943  195  CD2  12 12.01100  0.00000  0     5  1944  1945  1946  1947  1948
                                              0
  1944  195  HD2  20  1.00800  0.14000  0     3  1945  1947  1948
                                              0
  1945  195  CE1  12 12.01100  0.00000  0     3  1946  1947  1948
                                              0
  1946  195  HE1  20  1.00800  0.14000  0     2  1947  1948
                                              0
  1947  195  NE2   9 14.00670 -0.05000  0     1  1948
                                              0
  1948  195  HE2  21  1.00800  0.31000  1     0
                                              0
  1949  195    C  12 12.01100  0.45000  0     4  1950  1951  1952  1953
                                              2  1954  1957
  1950  195    O   1 15.99940 -0.45000  1     1  1951
                                              2  1952  1953
  1951  196    N   6 14.00670 -0.31000  0     4  1952  1953  1954  1957
                                              3  1955  1958  1959
  1952  196    H  21  1.00800  0.31000  1     1  1953
                                              2  1954  1957
  1953  196   CA  14 13.01900  0.00000  1     5  1954  1955  1957  1958  1959
                                              3  1956  1960  1961
  1954  196   CB  15 14.02700  0.26600  0     3  1955  1956  1957
                                              2  1958  1959
  1955  196   OG   3 15.99940 -0.67400  0     1  1956
                                              1  1957
  1956  196   HG  21  1.00800  0.40800  1     0
                                              0
  1957  196    C  12 12.01100  0.45000  0     4  1958  1959  1960  1961
                                              2  1962  1969
  1958  196    O   1 15.99940 -0.45000  1     1  1959
                                              2  1960  1961
  1959  197    N   6 14.00670 -0.31000  0     4  1960  1961  1962  1969
                                              3  1963  1970  1971
  1960  197    H  21  1.00800  0.31000  1     1  1961
                                              2  1962  1969
  1961  197   CA  14 13.01900  0.00000  0     5  1962  1963  1969  1970  1971
                                              3  1964  1972  1973
  1962  197   CB  15 14.02700  0.00000  0     3  1963  1964  1969
                                              4  1965  1966  1970  1971
  1963  197   CG  15 14.02700  0.00000  1     3  1964  1965  1966
                                              3  1967  1968  1969
  1964  197   CD  12 12.01100  0.29000  0     4  1965  1966  1967  1968
                                              0
  1965  197  OE1   1 15.99940 -0.45000  0     1  1966
                                              2  1967  1968
  1966  197  NE2   7 14.00670 -0.72000  0     2  1967  1968
                                              0
  1967  197 HE21  21  1.00800  0.44000  0     1  1968
                                              0
  1968  197 HE22  21  1.00800  0.44000  1     0
                                              0
  1969  197    C  12 12.01100  0.45000  0     4  1970  1971  1972  1973
                                              2  1974  1986
  1970  197    O   1 15.99940 -0.45000  1     1  1971
                                              2  1972  1973
  1971  198    N   6 14.00670 -0.31000  0     4  1972  1973  1974  1986
                                              3  1975  1987  1988
  1972  198    H  21  1.00800  0.31000  1     1  1973
                                              2  1974  1986
  1973  198   CA  14 13.01900  0.00000  0     5  1974  1975  1986  1987  1988
                                              4  1976  1978  1989  1990
  1974  198   CB  15 14.02700  0.00000  0     8  1975  1976  1977  1978  1979  1980
                                                 1982  1986
                                              2  1987  1988
  1975  198   CG  12 12.01100  0.00000  1     9  1976  1977  1978  1979  1980  1981
                                                 1982  1983  1984
                                              1  1986
  1976  198  CD1  12 12.01100 -0.14000  0     8  1977  1978  1979  1980  1981  1982
                                                 1984  1985
                                              0
  1977  198  HD1  20  1.00800  0.14000  1     4  1978  1980  1981  1984
                                              0
  1978  198  CD2  12 12.01100 -0.14000  0     6  1979  1980  1982  1983  1984  1985
                                              0
  1979  198  HD2  20  1.00800  0.14000  1     3  1982  1983  1984
                                              0
  1980  198  CE1  12 12.01100 -0.14000  0     5  1981  1982  1983  1984  1985
                                              0
  1981  198  HE1  20  1.00800  0.14000  1     3  1982  1984  1985
                                              0
  1982  198  CE2  12 12.01100 -0.14000  0     3  1983  1984  1985
                                              0
  1983  198  HE2  20  1.00800  0.14000  1     2  1984  1985
                                              0
  1984  198   CZ  12 12.01100 -0.14000  0     1  1985
                                              0
  1985  198   HZ  20  1.00800  0.14000  1     0
                                              0
  1986  198    C  12 12.01100  0.45000  0     4  1987  1988  1989  1990
                                              2  1991  1995
  1987  198    O   1 15.99940 -0.45000  1     1  1988
                                              2  1989  1990
  1988  199    N   6 14.00670 -0.31000  0     4  1989  1990  1991  1995
                                              4  1992  1993  1996  1997
  1989  199    H  21  1.00800  0.31000  1     1  1990
                                              2  1991  1995
  1990  199   CA  14 13.01900  0.00000  1     6  1991  1992  1993  1995  1996  1997
                                              3  1994  1998  1999
  1991  199   CB  14 13.01900  0.00000  0     4  1992  1993  1994  1995
                                              2  1996  1997
  1992  199  CG1  15 14.02700  0.00000  0     2  1993  1994
                                              1  1995
  1993  199  CG2  16 15.03500  0.00000  0     0
                                              2  1994  1995
  1994  199   CD  16 15.03500  0.00000  1     0
                                              0
  1995  199    C  12 12.01100  0.45000  0     4  1996  1997  1998  1999
                                              1  2000
  1996  199    O   1 15.99940 -0.45000  1     1  1997
                                              2  1998  1999
  1997  200    N   6 14.00670 -0.31000  0     3  1998  1999  2000
                                              2  2001  2002
  1998  200    H  21  1.00800  0.31000  1     1  1999
                                              1  2000
  1999  200   CA  15 14.02700  0.00000  1     3  2000  2001  2002
                                              2  2003  2004
  2000  200    C  12 12.01100  0.45000  0     4  2001  2002  2003  2004
                                              2  2005  2018
  2001  200    O   1 15.99940 -0.45000  1     1  2002
                                              2  2003  2004
  2002  201    N   6 14.00670 -0.31000  0     4  2003  2004  2005  2018
                                              3  2006  2019  2020
  2003  201    H  21  1.00800  0.31000  1     1  2004
                                              2  2005  2018
  2004  201   CA  14 13.01900  0.00000  0     5  2005  2006  2018  2019  2020
                                              4  2007  2009  2021  2024
  2005  201   CB  15 14.02700  0.00000  0     8  2006  2007  2008  2009  2010  2011
                                                 2013  2018
                                              2  2019  2020
  2006  201   CG  12 12.01100  0.00000  1     9  2007  2008  2009  2010  2011  2012
                                                 2013  2014  2015
                                              1  2018
  2007  201  CD1  12 12.01100 -0.14000  0     8  2008  2009  2010  2011  2012  2013
                                                 2015  2016
                                              0
  2008  201  HD1  20  1.00800  0.14000  1     4  2009  2011  2012  2015
                                              0
  2009  201  CD2  12 12.01100 -0.14000  0     6  2010  2011  2013  2014  2015  2016
                                              0
  2010  201  HD2  20  1.00800  0.14000  1     3  2013  2014  2015
                                              0
  2011  201  CE1  12 12.01100 -0.14000  0     5  2012  2013  2014  2015  2016
                                              1  2017
  2012  201  HE1  20  1.00800  0.14000  1     3  2013  2015  2016
                                              0
  2013  201  CE2  12 12.01100 -0.14000  0     3  2014  2015  2016
                                              1  2017
  2014  201  HE2  20  1.00800  0.14000  1     2  2015  2016
                                              0
  2015  201   CZ  12 12.01100  0.20300  0     2  2016  2017
                                              0
  2016  201   OH   3 15.99940 -0.61100  0     1  2017
                                              0
  2017  201   HH  21  1.00800  0.40800  1     0
                                              0
  2018  201    C  12 12.01100  0.45000  0     4  2019  2020  2021  2024
                                              3  2022  2023  2025
  2019  201    O   1 15.99940 -0.45000  1     1  2020
                                              2  2021  2024
  2020  202    N   6 14.00670  0.00000  1     5  2021  2022  2023  2024  2025
                                              2  2026  2027
  2021  202   CA  14 13.01900  0.00000  0     6  2022  2023  2024  2025  2026  2027
                                              2  2028  2029
  2022  202   CB  18 14.02700  0.00000  1     3  2023  2024  2025
                                              2  2026  2027
  2023  202   CG  18 14.02700  0.00000  0     1  2024
                                              1  2025
  2024  202   CD  18 14.02700  0.00000  1     0
                                              1  2025
  2025  202    C  12 12.01100  0.45000  0     4  2026  2027  2028  2029
                                              2  2030  2034
  2026  202    O   1 15.99940 -0.45000  1     1  2027
                                              2  2028  2029
  2027  203    N   6 14.00670 -0.31000  0     4  2028  2029  2030  2034
                                              4  2031  2032  2035  2036
  2028  203    H  21  1.00800  0.31000  1     1  2029
                                              2  2030  2034
  2029  203   CA  14 13.01900  0.00000  1     6  2030  2031  2032  2034  2035  2036
                                              3  2033  2037  2038
  2030  203   CB  14 13.01900  0.00000  0     4  2031  2032  2033  2034
                                              2  2035  2036
  2031  203  CG1  15 14.02700  0.00000  0     2  2032  2033
                                              1  2034
  2032  203  CG2  16 15.03500  0.00000  0     0
                                              2  2033  2034
  2033  203   CD  16 15.03500  0.00000  1     0
                                              0
  2034  203    C  12 12.01100  0.45000  0     4  2035  2036  2037  2038
                                              2  2039  2043
  2035  203    O   1 15.99940 -0.45000  1     1  2036
                                              2  2037  2038
  2036  204    N   6 14.00670 -0.31000  0     4  2037  2038  2039  2043
                                              4  2040  2042  2044  2045
  2037  204    H  21  1.00800  0.31000  1     1  2038
                                              2  2039  2043
  2038  204   CA  14 13.01900  0.00000  1     6  2039  2040  2042  2043  2044  2045
                                              3  2041  2046  2047
  2039  204   CB  14 13.01900  0.26600  0     4  2040  2041  2042  2043
                                              2  2044  2045
  2040  204  OG1   3 15.99940 -0.67400  0     2  2041  2042
                                              1  2043
  2041  204  HG1  21  1.00800  0.40800  1     0
                                              1  2042
  2042  204  CG2  16 15.03500  0.00000  1     0
                                              1  2043
  2043  204    C  12 12.01100  0.45000  0     4  2044  2045  2046  2047
                                              2  2048  2052
  2044  204    O   1 15.99940 -0.45000  1     1  2045
                                              2  2046  2047
  2045  205    N   6 14.00670 -0.31000  0     4  2046  2047  2048  2052
                                              3  2049  2053  2054
  2046  205    H  21  1.00800  0.31000  1     1  2047
                                              2  2048  2052
  2047  205   CA  14 13.01900  0.00000  0     5  2048  2049  2052  2053  2054
                                              4  2050  2051  2055  2056
  2048  205   CB  15 14.02700  0.00000  1     4  2049  2050  2051  2052
                                              2  2053  2054
  2049  205   CG  14 13.01900  0.00000  0     2  2050  2051
                                              1  2052
  2050  205  CD1  16 15.03500  0.00000  0     1  2051
                                              0
  2051  205  CD2  16 15.03500  0.00000  1     0
                                              0
  2052  205    C  12 12.01100  0.45000  0     4  2053  2054  2055  2056
                                              2  2057  2069
  2053  205    O   1 15.99940 -0.45000  1     1  2054
                                              2  2055  2056
  2054  206    N   6 14.00670 -0.31000  0     4  2055  2056  2057  2069
                                              3  2058  2070  2071
  2055  206    H  21  1.00800  0.31000  1     1  2056
                                              2  2057  2069
  2056  206   CA  14 13.01900  0.00000  0     5  2057  2058  2069  2070  2071
                                              4  2059  2061  2072  2073
  2057  206   CB  15 14.02700  0.00000  0     8  2058  2059  2060  2061  2062  2063
                                                 2065  2069
                                              2  2070  2071
  2058  206   CG  12 12.01100  0.00000  1     9  2059  2060  2061  2062  2063  2064
                                                 2065  2066  2067
                                              1  2069
  2059  206  CD1  12 12.01100 -0.14000  0     8  2060  2061  2062  2063  2064  2065
                                                 2067  2068
                                              0
  2060  206  HD1  20  1.00800  0.14000  1     4  2061  2063  2064  2067
                                              0
  2061  206  CD2  12 12.01100 -0.14000  0     6  2062  2063  2065  2066  2067  2068
                                              0
  2062  206  HD2  20  1.00800  0.14000  1     3  2065  2066  2067
                                              0
  2063  206  CE1  12 12.01100 -0.14000  0     5  2064  2065  2066  2067  2068
                                              0
  2064  206  HE1  20  1.00800  0.14000  1     3  2065  2067  2068
                                              0
  2065  206  CE2  12 12.01100 -0.14000  0     3  2066  2067  2068
                                              0
  2066  206  HE2  20  1.00800  0.14000  1     2  2067  2068
                                              0
  2067  206   CZ  12 12.01100 -0.14000  0     1  2068
                                              0
  2068  206   HZ  20  1.00800  0.14000  1     0
                                              0
  2069  206    C  12 12.01100  0.45000  0     4  2070  2071  2072  2073
                                              2  2074  2077
  2070  206    O   1 15.99940 -0.45000  1     1  2071
                                              2  2072  2073
  2071  207    N   6 14.00670 -0.31000  0     4  2072  2073  2074  2077
                                              4  2075  2076  2078  2079
  2072  207    H  21  1.00800  0.31000  1     1  2073
                                              2  2074  2077
  2073  207   CA  14 13.01900  0.00000  0     6  2074  2075  2076  2077  2078  2079
                                              2  2080  2081
  2074  207   CB  14 13.01900  0.00000  0     3  2075  2076  2077
                                              2  2078  2079
  2075  207  CG1  16 15.03500  0.00000  0     1  2076
                                              1  2077
  2076  207  CG2  16 15.03500  0.00000  1     0
                                              1  2077
  2077  207    C  12 12.01100  0.45000  0     4  2078  2079  2080  2081
                                              2  2082  2087
  2078  207    O   1 15.99940 -0.45000  1     1  2079
                                              2  2080  2081
  2079  208    N   6 14.00670 -0.31000  0     4  2080  2081  2082  2087
                                              3  2083  2088  2089
  2080  208    H  21  1.00800  0.31000  1     1  2081
                                              2  2082  2087
  2081  208   CA  14 13.01900  0.00000  0     5  2082  2083  2087  2088  2089
                                              1  2084
  2082  208   CB  15 14.02700  0.00000  0     3  2083  2084  2087
                                              4  2085  2086  2088  2089
  2083  208   CG  15 14.02700  0.00000  1     3  2084  2085  2086
                                              1  2087
  2084  208   CD  12 12.01100  0.27000  0     2  2085  2086
                                              0
  2085  208  OE1   2 15.99940 -0.63500  0     1  2086
                                              0
  2086  208  OE2   2 15.99940 -0.63500  1     0
                                              0
  2087  208    C  12 12.01100  0.27000  0     2  2088  2089
                                              0
  2088  208   O1   2 15.99940 -0.63500  0     1  2089
                                              0
  2089  208   O2   2 15.99940 -0.63500  1     0
                                              0
  2090  209   C1  12 12.01100  0.08700  0    10  2091  2092  2093  2094  2095  2096
                                                 2097  2098  2099  2100
                                              1  2101
  2091  209  Cl1  33 35.45300 -0.08700  1     6  2092  2093  2094  2097  2099  2100
                                              0
  2092  209   C2  12 12.01100 -0.14000  0     8  2093  2094  2095  2096  2097  2099
                                                 2100  2102
                                              0
  2093  209   H2  20  1.00800  0.14000  1     4  2094  2095  2096  2099
                                              0
  2094  209   C3  12 12.01100  0.08700  0     6  2095  2096  2097  2098  2099  2102
                                              2  2103  2108
  2095  209  Cl2  33 35.45300 -0.08700  1     3  2096  2097  2102
                                              0
  2096  209   C4  12 12.01100  0.00000  1    10  2097  2098  2099  2100  2102  2103
                                                 2105  2107  2108  2113
                                              0
  2097  209   C5  12 12.01100 -0.14000  0     4  2098  2099  2100  2102
                                              3  2101  2103  2108
  2098  209   H5  20  1.00800  0.14000  1     3  2099  2100  2102
                                              0
  2099  209   C6  12 12.01100  0.18000  0     3  2100  2101  2102
                                              0
  2100  209   O1   4 15.99940 -0.32400  0     1  2101
                                              0
  2101  209   C7  16 15.03500  0.14400  1     0
                                              0
  2102  209   C8  12 12.01100  0.54000  0    10  2103  2104  2105  2106  2107  2108
                                                 2109  2111  2113  2114
                                              0
  2103  209   N1   9 14.00670 -0.54000  1     6  2104  2105  2106  2107  2108  2113
                                              0
  2104  209  C15  12 12.01100  0.00000  1     3  2105  2106  2107
                                              0
  2105  209  C10  12 12.01100  0.54000  0     4  2106  2107  2108  2109
                                              0
  2106  209   N2   9 14.00670 -0.54000  1     6  2107  2108  2109  2110  2111  2113
                                              0
  2107  209  C11  12 12.01100  0.00000  0     7  2108  2109  2110  2111  2112  2113
                                                 2114
                                              0
  2108  209  C12  12 12.01100  0.00000  1     6  2109  2110  2111  2112  2113  2114
                                              1  2115
  2109  209   N3   9 14.00670 -0.31000  0     5  2110  2111  2112  2113  2114
                                              0
  2110  209   H3  21  1.00800  0.31000  1     3  2111  2112  2113
                                              0
  2111  209  C13  12 12.01100 -0.14000  0     3  2112  2113  2114
                                              1  2115
  2112  209  H13  20  1.00800  0.14000  1     2  2113  2114
                                              0
  2113  209  C14  12 12.01100  0.28700  0     2  2114  2115
                                              0
  2114  209  C16  12 12.01100  0.13760  0     1  2115
                                              0
  2115  209   N4   9 14.00670 -0.42460  1     0
                                              0
  2116  210   OW   5 15.99940 -0.82000  0     2  2117  2118
                                              0
  2117  210  HW1  21  1.00800  0.41000  0     1  2118
                                              0
  2118  210  HW2  21  1.00800  0.41000  1     0
                                              0
  2119  211   OW   5 15.99940 -0.82000  0     2  2120  2121
                                              0
  2120  211  HW1  21  1.00800  0.41000  0     1  2121
                                              0
  2121  211  HW2  21  1.00800  0.41000  1     0
                                              0
  2122  212   NA  37 22.98980  1.00000  1     0
                                              0
  2123  213   NA  37 22.98980  1.00000  1     0
                                              0
  2124  214   NA  37 22.98980  1.00000  1     0
                                              0
  2125  215   NA  37 22.98980  1.00000  1     0
                                              0
  2126  216   NA  37 22.98980  1.00000  1     0
                                              0
  2127  217   NA  37 22.98980  1.00000  1     0
                                              0
  2128  218   NA  37 22.98980  1.00000  1     0
                                              0
  2129  219   NA  37 22.98980  1.00000  1     0
                                              0
END
BONDSTRETCHTYPE
#  NBTY: number of covalent bond types
52
#  CB:  quartic force constant
#  CHB: harmonic force constant
#  B0:  bond length at minimum energy
#         CB         CHB         B0
     1.57000e+07     3.14000e+05     1.00000e-01
     1.87000e+07     3.74000e+05     1.00000e-01
     1.23000e+07     2.92273e+05     1.09000e-01
     3.70000e+07     9.28256e+05     1.12000e-01
     1.66000e+07     5.02283e+05     1.23000e-01
     1.34000e+07     4.18750e+05     1.25000e-01
     1.20000e+07     4.18176e+05     1.32000e-01
     8.87000e+06     3.13803e+05     1.33000e-01
     1.06000e+07     3.75007e+05     1.33000e-01
     1.18000e+07     4.17460e+05     1.33000e-01
# 10
     1.05000e+07     3.77076e+05     1.34000e-01
     1.17000e+07     4.20170e+05     1.34000e-01
     1.02000e+07     3.77318e+05     1.36000e-01
     1.10000e+07     4.18968e+05     1.38000e-01
     8.66000e+06     3.34640e+05     1.39000e-01
     1.08000e+07     4.17334e+05     1.39000e-01
     8.54000e+06     3.34768e+05     1.40000e-01
     8.18000e+06     3.34546e+05     1.43000e-01
     9.21000e+06     3.76671e+05     1.43000e-01
     6.10000e+06     2.51225e+05     1.43500e-01
# 20
     8.71000e+06     3.76429e+05     1.47000e-01
     5.73000e+06     2.51020e+05     1.48000e-01
     7.64000e+06     3.34693e+05     1.48000e-01
     8.60000e+06     3.76749e+05     1.48000e-01
     8.37000e+06     3.76650e+05     1.50000e-01
     5.43000e+06     2.50909e+05     1.52000e-01
     7.15000e+06     3.34749e+05     1.53000e-01
     4.84000e+06     2.50915e+05     1.61000e-01
     4.72000e+06     2.50811e+05     1.63000e-01
     2.72000e+06     1.72361e+05     1.78000e-01
# 30
     5.94000e+06     3.76406e+05     1.78000e-01
     5.62000e+06     3.76416e+05     1.83000e-01
     3.59000e+06     2.51077e+05     1.87000e-01
     6.40000e+05     5.01811e+04     1.98000e-01
     6.28000e+05     5.02400e+04     2.00000e-01
     5.03000e+06     4.18657e+05     2.04000e-01
     5.40000e+05     5.27483e+04     2.21000e-01
     2.32000e+07     4.64000e+05     1.00000e-01
     1.21000e+07     2.92820e+05     1.10000e-01
     8.12000e+06     5.01908e+05     1.75800e-01
# 40
     8.04000e+06     3.76417e+05     1.53000e-01
     4.95000e+06     3.71825e+05     1.93799e-01
     8.10000e+06     5.01811e+05     1.76000e-01
     1.31000e+07     4.19259e+05     1.26500e-01
     1.03000e+07     3.75435e+05     1.35000e-01
     8.71000e+06     4.64532e+05     1.63299e-01
     2.68000e+06     2.93088e+05     2.33839e-01
     2.98000e+06     5.02215e+05     2.90283e-01
     2.39000e+06     3.73116e+05     2.79388e-01
     2.19000e+06     3.71385e+05     2.91189e-01
# 50
     3.97000e+06     3.42526e+05     2.07700e-01
     3.04000e+06     5.02225e+05     2.87407e-01
END
BONDH
#  NBONH: number of bonds involving H atoms in solute
463
#  IBH, JBH: atom sequence numbers of atoms forming a bond
#  ICBH: bond type code
#   IBH    JBH ICBH
      1      3    2
      2      3    2
      3      4    2
     13     14    2
     21     22    2
     31     32    2
     35     36    1
     40     41    2
     45     46    3
     47     48    3
# 10
     49     50    3
     51     52    3
     53     54    3
     57     58    2
     63     64    2
     68     69    3
     70     71    3
     72     73    3
     74     75    3
     76     77    3
# 20
     80     81    2
     87     88    2
     87     89    2
     92     93    2
     98     99    2
    108    109    2
    117    118    2
    123    124    2
    130    131    2
    130    132    2
# 30
    135    136    2
    144    145    2
    153    154    2
    157    158    1
    161    162    2
    170    171    2
    179    180    2
    188    189    2
    194    195    2
    194    196    2
# 40
    199    200    2
    203    204    1
    208    209    2
    213    214    3
    215    216    3
    217    218    3
    219    220    3
    221    222    3
    225    226    2
    230    231    3
# 50
    232    233    3
    234    235    3
    236    237    3
    239    240    1
    243    244    2
    247    248    1
    251    252    2
    257    258    2
    257    259    2
    262    263    2
# 60
    269    270    2
    269    271    2
    269    272    2
    275    276    2
    285    286    2
    294    295    2
    299    300    3
    301    302    3
    303    304    3
    305    306    3
# 70
    307    308    3
    311    312    2
    320    321    2
    326    327    2
    329    330    2
    329    331    2
    332    333    2
    332    334    2
    337    338    2
    347    348    2
# 80
    356    357    2
    365    366    2
    369    370    1
    373    374    2
    379    380    2
    379    381    2
    384    385    2
    388    389    1
    392    393    2
    396    397    1
# 90
    400    401    2
    409    410    2
    415    416    2
    424    425    2
    433    434    2
    440    441    2
    440    442    2
    440    443    2
    446    447    2
    455    456    2
# 100
    461    462    2
    464    465    2
    464    466    2
    467    468    2
    467    469    2
    472    473    2
    477    478    3
    479    480    3
    481    482    3
    483    484    3
# 110
    486    487    1
    490    491    2
    500    501    2
    504    505    1
    508    509    2
    517    518    2
    521    522    1
    526    527    2
    542    543    2
    546    547    1
# 120
    550    551    2
    557    558    2
    557    559    2
    557    560    2
    563    564    2
    572    573    2
    581    582    2
    585    586    1
    589    590    2
    594    595    2
# 130
    601    602    2
    601    603    2
    601    604    2
    607    608    2
    617    618    2
    626    627    2
    632    633    3
    634    635    3
    636    637    2
    640    641    2
# 140
    649    650    2
    655    656    2
    655    657    2
    660    661    2
    669    670    2
    685    686    2
    691    692    2
    691    693    2
    696    697    2
    703    704    2
# 150
    703    705    2
    703    706    2
    709    710    2
    716    717    2
    716    718    2
    721    722    2
    730    731    2
    736    737    2
    739    740    2
    739    741    2
# 160
    742    743    2
    742    744    2
    747    748    2
    751    752    1
    756    757    2
    765    766    2
    769    770    1
    774    775    2
    783    784    2
    791    792    2
# 170
    800    801    2
    804    805    1
    809    810    2
    814    815    2
    823    824    2
    828    829    2
    837    838    2
    841    842    1
    846    847    2
    853    854    2
# 180
    853    855    2
    853    856    2
    859    860    2
    865    866    2
    874    875    2
    883    884    2
    892    893    2
    898    899    2
    898    900    2
    903    904    2
# 190
    909    910    2
    909    911    2
    914    915    2
    923    924    2
    928    929    2
    932    933    1
    937    938    2
    946    947    2
    952    953    2
    959    960    2
# 200
    959    961    2
    959    962    2
    965    966    2
    969    970    1
    973    974    2
    978    979    2
    982    983    1
    987    988    2
    994    995    2
    994    996    2
# 210
    994    997    2
   1000   1001    2
   1006   1007    2
   1011   1012    3
   1013   1014    3
   1015   1016    3
   1017   1018    3
   1019   1020    3
   1023   1024    2
   1032   1033    2
# 220
   1042   1043    2
   1048   1049    2
   1057   1058    2
   1064   1065    2
   1064   1066    2
   1069   1070    2
   1075   1076    2
   1080   1081    2
   1086   1087    2
   1095   1096    2
# 230
   1104   1105    2
   1108   1109    1
   1112   1113    2
   1121   1122    2
   1130   1131    2
   1135   1136    2
   1142   1143    2
   1142   1144    2
   1147   1148    2
   1152   1153    3
# 240
   1154   1155    3
   1156   1157    3
   1158   1159    3
   1160   1161    3
   1164   1165    2
   1169   1170    2
   1177   1178    2
   1182   1183    2
   1187   1188    3
   1189   1190    3
# 250
   1191   1192    3
   1193   1194    3
   1195   1196    3
   1199   1200    2
   1204   1205    3
   1206   1207    3
   1208   1209    3
   1210   1211    3
   1213   1214    1
   1217   1218    2
# 260
   1221   1222    1
   1225   1226    2
   1231   1232    2
   1236   1237    3
   1238   1239    3
   1240   1241    3
   1242   1243    3
   1245   1246    1
   1249   1250    2
   1258   1259    2
# 270
   1266   1267    2
   1272   1273    2
   1282   1283    2
   1289   1290    2
   1289   1291    2
   1289   1292    2
   1295   1296    2
   1303   1304    2
   1307   1308    1
   1312   1313    2
# 280
   1320   1321    2
   1329   1330    2
   1333   1334    1
   1338   1339    2
   1345   1346    2
   1345   1347    2
   1345   1348    2
   1351   1352    2
   1356   1357    2
   1358   1359    3
# 290
   1360   1361    3
   1365   1366    2
   1371   1372    2
   1371   1373    2
   1376   1377    2
   1385   1386    2
   1394   1395    2
   1404   1405    2
   1411   1412    2
   1411   1413    2
# 300
   1416   1417    2
   1421   1422    3
   1423   1424    3
   1425   1426    3
   1427   1428    3
   1430   1431    1
   1434   1435    2
   1440   1441    2
   1445   1446    3
   1448   1449    2
# 310
   1451   1452    3
   1453   1454    3
   1455   1456    3
   1457   1458    3
   1461   1462    2
   1471   1472    2
   1475   1476    1
   1479   1480    2
   1483   1484    1
   1487   1488    2
# 320
   1493   1494    2
   1498   1499    2
   1503   1504    2
   1507   1508    1
   1511   1512    2
   1516   1517    3
   1518   1519    3
   1520   1521    3
   1522   1523    3
   1524   1525    3
# 330
   1528   1529    2
   1532   1533    1
   1537   1538    2
   1545   1546    2
   1551   1552    2
   1554   1555    2
   1554   1556    2
   1557   1558    2
   1557   1559    2
   1562   1563    2
# 340
   1566   1567    1
   1571   1572    2
   1580   1581    2
   1584   1585    1
   1589   1590    2
   1594   1595    2
   1611   1612    2
   1620   1621    2
   1625   1626    2
   1631   1632    2
# 350
   1634   1635    2
   1634   1636    2
   1637   1638    2
   1637   1639    2
   1642   1643    2
   1647   1648    2
   1651   1652    1
   1656   1657    2
   1663   1664    2
   1663   1665    2
# 360
   1663   1666    2
   1669   1670    2
   1677   1678    2
   1686   1687    2
   1695   1696    2
   1701   1702    3
   1703   1704    3
   1705   1706    2
   1709   1710    2
   1718   1719    2
# 370
   1725   1726    2
   1725   1727    2
   1725   1728    2
   1731   1732    2
   1741   1742    2
   1750   1751    2
   1757   1758    2
   1757   1759    2
   1762   1763    2
   1766   1767    1
# 380
   1771   1772    2
   1781   1782    2
   1786   1787    3
   1788   1789    3
   1790   1791    3
   1792   1793    3
   1795   1796    1
   1799   1800    2
   1808   1809    2
   1818   1819    2
# 390
   1828   1829    2
   1834   1835    2
   1837   1838    2
   1837   1839    2
   1840   1841    2
   1840   1842    2
   1845   1846    2
   1851   1852    2
   1854   1855    2
   1854   1856    2
# 400
   1857   1858    2
   1857   1859    2
   1862   1863    2
   1871   1872    2
   1878   1879    2
   1878   1880    2
   1878   1881    2
   1884   1885    2
   1894   1895    2
   1903   1904    2
# 410
   1911   1912    2
   1918   1919    2
   1918   1920    2
   1918   1921    2
   1924   1925    2
   1931   1932    2
   1931   1933    2
   1931   1934    2
   1937   1938    2
   1943   1944    3
# 420
   1945   1946    3
   1947   1948    2
   1951   1952    2
   1955   1956    1
   1959   1960    2
   1966   1967    2
   1966   1968    2
   1971   1972    2
   1976   1977    3
   1978   1979    3
# 430
   1980   1981    3
   1982   1983    3
   1984   1985    3
   1988   1989    2
   1997   1998    2
   2002   2003    2
   2007   2008    3
   2009   2010    3
   2011   2012    3
   2013   2014    3
# 440
   2016   2017    1
   2027   2028    2
   2036   2037    2
   2040   2041    1
   2045   2046    2
   2054   2055    2
   2059   2060    3
   2061   2062    3
   2063   2064    3
   2065   2066    3
# 450
   2067   2068    3
   2071   2072    2
   2079   2080    2
   2092   2093    3
   2097   2098    3
   2109   2110    2
   2111   2112    3
   2116   2117   38
   2116   2118   38
   2117   2118   46
# 460
   2119   2120   38
   2119   2121   38
   2120   2121   46
END
BOND
#  NBON: number of bonds NOT involving H atoms in solute
1686
#  IB, JB: atom sequence numbers of atoms forming a bond
#  ICB: bond type code
#    IB     JB  ICB
      3      5   21
      5      6   27
      5     11   27
      6      7   27
      7      8   27
      8      9    6
      8     10    6
     11     12    5
     11     13   10
     13     15   21
# 10
     15     16   27
     15     19   27
     16     17   27
     16     18   27
     19     20    5
     19     21   10
     21     23   21
     23     24   27
     23     29   27
     24     25   27
# 20
     25     26   27
     26     27    6
     26     28    6
     29     30    5
     29     31   10
     31     33   21
     33     34   27
     33     38   27
     34     35   18
     34     37   27
# 30
     38     39    5
     38     40   10
     40     42   21
     42     43   27
     42     55   27
     43     44   27
     44     45   16
     44     47   16
     45     49   16
     47     51   16
# 40
     49     53   16
     51     53   16
     55     56    5
     55     57   10
     57     59   21
     59     60   27
     59     61   27
     61     62    5
     61     63   10
     63     65   21
# 50
     65     66   27
     65     78   27
     66     67   27
     67     68   16
     67     70   16
     68     72   16
     70     74   16
     72     76   16
     74     76   16
     78     79    5
# 60
     78     80   10
     80     82   21
     82     83   27
     82     90   27
     83     84   27
     84     85   27
     85     86    5
     85     87    9
     90     91    5
     90     92   10
# 70
     92     94   21
     94     95   27
     94     96   27
     96     97    5
     96     98   10
     98    100   21
    100    101   27
    100    106   27
    101    102   27
    102    103   27
# 80
    103    104    6
    103    105    6
    106    107    5
    106    108   10
    108    110   21
    110    111   27
    110    115   27
    111    112   27
    111    113   27
    112    114   27
# 90
    115    116    5
    115    117   10
    117    119   21
    119    120   27
    119    121   27
    121    122    5
    121    123   10
    123    125   21
    125    126   27
    125    133   27
# 100
    126    127   27
    127    128   27
    128    129    5
    128    130    9
    133    134    5
    133    135   10
    135    137   21
    137    138   27
    137    142   27
    138    139   27
# 110
    139    140   27
    139    141   27
    142    143    5
    142    144   10
    144    146   21
    146    147   27
    146    151   27
    147    148   27
    148    149   32
    149    150   31
# 120
    151    152    5
    151    153   10
    153    155   21
    155    156   27
    155    159   27
    156    157   18
    159    160    5
    159    161   10
    161    163   21
    163    164   27
# 130
    163    168   27
    164    165   27
    165    166   27
    165    167   27
    168    169    5
    168    170   10
    170    172   21
    172    173   27
    172    177   27
    173    174   27
# 140
    173    175   27
    174    176   27
    177    178    5
    177    179   10
    179    181   21
    181    182   27
    181    186   27
    182    183   27
    182    184   27
    183    185   27
# 150
    186    187    5
    186    188   10
    188    190   21
    190    191   27
    190    197   27
    191    192   27
    192    193    5
    192    194    9
    197    198    5
    197    199   10
# 160
    199    201   21
    201    202   27
    201    206   27
    202    203   18
    202    205   27
    206    207    5
    206    208   10
    208    210   21
    210    211   27
    210    223   27
# 170
    211    212   27
    212    213   16
    212    215   16
    213    217   16
    215    219   16
    217    221   16
    219    221   16
    223    224    5
    223    225   10
    225    227   21
# 180
    227    228   27
    227    241   27
    228    229   27
    229    230   16
    229    232   16
    230    234   16
    232    236   16
    234    238   16
    236    238   16
    238    239   13
# 190
    241    242    5
    241    243   10
    243    245   21
    245    246   27
    245    249   27
    246    247   18
    249    250    5
    249    251   10
    251    253   21
    253    254   27
# 200
    253    260   27
    254    255   27
    255    256    5
    255    257    9
    260    261    5
    260    262   10
    262    264   21
    264    265   27
    264    273   27
    265    266   27
# 210
    266    267   27
    267    268   27
    268    269   21
    273    274    5
    273    275   10
    275    277   21
    277    278   27
    277    283   27
    278    279   27
    279    280   27
# 220
    280    281    6
    280    282    6
    283    284    5
    283    285   10
    285    287   21
    287    288   27
    287    292   27
    288    289   27
    288    290   27
    289    291   27
# 230
    292    293    5
    292    294   10
    294    296   21
    296    297   27
    296    309   27
    297    298   27
    298    299   16
    298    301   16
    299    303   16
    301    305   16
# 240
    303    307   16
    305    307   16
    309    310    5
    309    311   10
    311    313   21
    313    314   27
    313    318   27
    314    315   27
    315    316   27
    315    317   27
# 250
    318    319    5
    318    320   10
    320    322   21
    322    323   27
    322    335   27
    323    324   27
    324    325   27
    325    326   21
    326    328   11
    328    329   11
# 260
    328    332   11
    335    336    5
    335    337   10
    337    339   21
    339    340   27
    339    345   27
    340    341   27
    341    342   27
    342    343    6
    342    344    6
# 270
    345    346    5
    345    347   10
    347    349   21
    349    350   27
    349    354   27
    350    351   27
    351    352   27
    351    353   27
    354    355    5
    354    356   10
# 280
    356    358   21
    358    359   27
    358    363   27
    359    360   27
    359    361   27
    360    362   27
    363    364    5
    363    365   10
    365    367   21
    367    368   27
# 290
    367    371   27
    368    369   18
    371    372    5
    371    373   10
    373    375   21
    375    376   27
    375    382   27
    376    377   27
    377    378    5
    377    379    9
# 300
    382    383    5
    382    384   10
    384    386   21
    386    387   27
    386    390   27
    387    388   18
    390    391    5
    390    392   10
    392    394   21
    394    395   27
# 310
    394    398   27
    395    396   18
    398    399    5
    398    400   10
    400    402   21
    402    403   27
    402    407   27
    403    404   27
    404    405    6
    404    406    6
# 320
    407    408    5
    407    409   10
    409    411   21
    411    412   27
    411    413   27
    413    414    5
    413    415   10
    415    417   21
    417    418   27
    417    422   27
# 330
    418    419   27
    419    420   27
    419    421   27
    422    423    5
    422    424   10
    424    426   21
    426    427   27
    426    431   27
    427    428   27
    428    429    6
# 340
    428    430    6
    431    432    5
    431    433   10
    433    435   21
    435    436   27
    435    444   27
    436    437   27
    437    438   27
    438    439   27
    439    440   21
# 350
    444    445    5
    444    446   10
    446    448   21
    448    449   27
    448    453   27
    449    450   27
    449    451   27
    450    452   27
    453    454    5
    453    455   10
# 360
    455    457   21
    457    458   27
    457    470   27
    458    459   27
    459    460   27
    460    461   21
    461    463   11
    463    464   11
    463    467   11
    470    471    5
# 370
    470    472   10
    472    474   21
    474    475   27
    474    488   27
    475    476   27
    476    477   16
    476    479   16
    477    481   16
    479    483   16
    481    485   16
# 380
    483    485   16
    485    486   13
    488    489    5
    488    490   10
    490    492   21
    492    493   27
    492    498   27
    493    494   27
    494    495   27
    495    496    6
# 390
    495    497    6
    498    499    5
    498    500   10
    500    502   21
    502    503   27
    502    506   27
    503    504   18
    506    507    5
    506    508   10
    508    510   21
# 400
    510    511   27
    510    515   27
    511    512   27
    512    513   27
    512    514   27
    515    516    5
    515    517   10
    517    519   21
    519    520   27
    519    524   27
# 410
    520    521   18
    520    523   27
    524    525    5
    524    526   10
    526    528   21
    528    529   27
    528    533   27
    529    530   27
    530    531    6
    530    532    6
# 420
    533    534    5
    533    535   10
    535    536   21
    535    539   21
    536    537   27
    536    540   27
    537    538   27
    538    539   27
    540    541    5
    540    542   10
# 430
    542    544   21
    544    545   27
    544    548   27
    545    546   18
    548    549    5
    548    550   10
    550    552   21
    552    553   27
    552    561   27
    553    554   27
# 440
    554    555   27
    555    556   27
    556    557   21
    561    562    5
    561    563   10
    563    565   21
    565    566   27
    565    570   27
    566    567   27
    567    568   27
# 450
    567    569   27
    570    571    5
    570    572   10
    572    574   21
    574    575   27
    574    579   27
    575    576   27
    576    577    6
    576    578    6
    579    580    5
# 460
    579    581   10
    581    583   21
    583    584   27
    583    587   27
    584    585   18
    587    588    5
    587    589   10
    589    591   21
    591    592   27
    592    593    5
# 470
    592    594   10
    594    596   21
    596    597   27
    596    605   27
    597    598   27
    598    599   27
    599    600   27
    600    601   21
    605    606    5
    605    607   10
# 480
    607    609   21
    609    610   27
    609    615   27
    610    611   27
    611    612   27
    612    613    6
    612    614    6
    615    616    5
    615    617   10
    617    619   21
# 490
    619    620   27
    619    624   27
    620    621   27
    621    622   27
    621    623   27
    624    625    5
    624    626   10
    626    628   21
    628    629   27
    628    638   27
# 500
    629    630   27
    630    631   10
    630    632   10
    631    634   10
    632    636   10
    634    636   10
    638    639    5
    638    640   10
    640    642   21
    642    643   27
# 510
    642    647   27
    643    644   27
    643    645   27
    644    646   27
    647    648    5
    647    649   10
    649    651   21
    651    652   27
    651    658   27
    652    653   27
# 520
    653    654    5
    653    655    9
    658    659    5
    658    660   10
    660    662   21
    662    663   27
    662    667   27
    663    664   27
    664    665   27
    664    666   27
# 530
    667    668    5
    667    669   10
    669    671   21
    671    672   27
    671    676   27
    672    673   27
    672    674   27
    673    675   27
    676    677    5
    676    678   10
# 540
    678    679   21
    678    682   21
    679    680   27
    679    683   27
    680    681   27
    681    682   27
    683    684    5
    683    685   10
    685    687   21
    687    688   27
# 550
    687    694   27
    688    689   27
    689    690    5
    689    691    9
    694    695    5
    694    696   10
    696    698   21
    698    699   27
    698    707   27
    699    700   27
# 560
    700    701   27
    701    702   27
    702    703   21
    707    708    5
    707    709   10
    709    711   21
    711    712   27
    711    719   27
    712    713   27
    713    714   27
# 570
    714    715    5
    714    716    9
    719    720    5
    719    721   10
    721    723   21
    723    724   27
    723    728   27
    724    725   27
    725    726    6
    725    727    6
# 580
    728    729    5
    728    730   10
    730    732   21
    732    733   27
    732    745   27
    733    734   27
    734    735   27
    735    736   21
    736    738   11
    738    739   11
# 590
    738    742   11
    745    746    5
    745    747   10
    747    749   21
    749    750   27
    749    754   27
    750    751   18
    750    753   27
    754    755    5
    754    756   10
# 600
    756    758   21
    758    759   27
    758    763   27
    759    760   27
    760    761   27
    760    762   27
    763    764    5
    763    765   10
    765    767   21
    767    768   27
# 610
    767    772   27
    768    769   18
    768    771   27
    772    773    5
    772    774   10
    774    776   21
    776    777   27
    776    781   27
    777    778   27
    777    779   27
# 620
    778    780   27
    781    782    5
    781    783   10
    783    785   21
    785    786   27
    785    789   27
    786    787   27
    786    788   27
    789    790    5
    789    791   10
# 630
    791    793   21
    793    794   27
    793    798   27
    794    795   27
    795    796    6
    795    797    6
    798    799    5
    798    800   10
    800    802   21
    802    803   27
# 640
    802    807   27
    803    804   18
    803    806   27
    807    808    5
    807    809   10
    809    811   21
    811    812   27
    812    813    5
    812    814   10
    814    816   21
# 650
    816    817   27
    816    821   27
    817    818   27
    817    819   27
    818    820   27
    821    822    5
    821    823   10
    823    825   21
    825    826   27
    826    827    5
# 660
    826    828   10
    828    830   21
    830    831   27
    830    835   27
    831    832   27
    832    833   32
    833    834   31
    835    836    5
    835    837   10
    837    839   21
# 670
    839    840   27
    839    844   27
    840    841   18
    840    843   27
    844    845    5
    844    846   10
    846    848   21
    848    849   27
    848    857   27
    849    850   27
# 680
    850    851   27
    851    852   27
    852    853   21
    857    858    5
    857    859   10
    859    861   21
    861    862   27
    861    863   27
    863    864    5
    863    865   10
# 690
    865    867   21
    867    868   27
    867    872   27
    868    869   27
    869    870    6
    869    871    6
    872    873    5
    872    874   10
    874    876   21
    876    877   27
# 700
    876    881   27
    877    878   27
    878    879   27
    878    880   27
    881    882    5
    881    883   10
    883    885   21
    885    886   27
    885    890   27
    886    887   27
# 710
    886    888   27
    887    889   27
    890    891    5
    890    892   10
    892    894   21
    894    895   27
    894    901   27
    895    896   27
    896    897    5
    896    898    9
# 720
    901    902    5
    901    903   10
    903    905   21
    905    906   27
    905    912   27
    906    907   27
    907    908    5
    907    909    9
    912    913    5
    912    914   10
# 730
    914    916   21
    916    917   27
    916    921   27
    917    918   27
    918    919   27
    918    920   27
    921    922    5
    921    923   10
    923    925   21
    925    926   27
# 740
    926    927    5
    926    928   10
    928    930   21
    930    931   27
    930    935   27
    931    932   18
    931    934   27
    935    936    5
    935    937   10
    937    939   21
# 750
    939    940   27
    939    944   27
    940    941   27
    940    942   27
    941    943   27
    944    945    5
    944    946   10
    946    948   21
    948    949   27
    948    950   27
# 760
    950    951    5
    950    952   10
    952    954   21
    954    955   27
    954    963   27
    955    956   27
    956    957   27
    957    958   27
    958    959   21
    963    964    5
# 770
    963    965   10
    965    967   21
    967    968   27
    967    971   27
    968    969   18
    971    972    5
    971    973   10
    973    975   21
    975    976   27
    976    977    5
# 780
    976    978   10
    978    980   21
    980    981   27
    980    985   27
    981    982   18
    981    984   27
    985    986    5
    985    987   10
    987    989   21
    989    990   27
# 790
    989    998   27
    990    991   27
    991    992   27
    992    993   27
    993    994   21
    998    999    5
    998   1000   10
   1000   1002   21
   1002   1003   27
   1002   1004   27
# 800
   1004   1005    5
   1004   1006   10
   1006   1008   21
   1008   1009   27
   1008   1021   27
   1009   1010   27
   1010   1011   16
   1010   1013   16
   1011   1015   16
   1013   1017   16
# 810
   1015   1019   16
   1017   1019   16
   1021   1022    5
   1021   1023   10
   1023   1025   21
   1025   1026   27
   1025   1030   27
   1026   1027   27
   1027   1028   32
   1028   1029   31
# 820
   1030   1031    5
   1030   1032   10
   1032   1034   21
   1034   1035   27
   1034   1040   27
   1035   1036   27
   1036   1037   27
   1037   1038    6
   1037   1039    6
   1040   1041    5
# 830
   1040   1042   10
   1042   1044   21
   1044   1045   27
   1044   1046   27
   1046   1047    5
   1046   1048   10
   1048   1050   21
   1050   1051   27
   1050   1055   27
   1051   1052   27
# 840
   1052   1053   27
   1052   1054   27
   1055   1056    5
   1055   1057   10
   1057   1059   21
   1059   1060   27
   1059   1067   27
   1060   1061   27
   1061   1062   27
   1062   1063    5
# 850
   1062   1064    9
   1067   1068    5
   1067   1069   10
   1069   1071   21
   1071   1072   27
   1071   1073   27
   1073   1074    5
   1073   1075   10
   1075   1077   21
   1077   1078   27
# 860
   1078   1079    5
   1078   1080   10
   1080   1082   21
   1082   1083   27
   1082   1084   27
   1084   1085    5
   1084   1086   10
   1086   1088   21
   1088   1089   27
   1088   1093   27
# 870
   1089   1090   27
   1090   1091    6
   1090   1092    6
   1093   1094    5
   1093   1095   10
   1095   1097   21
   1097   1098   27
   1097   1102   27
   1098   1099   27
   1098   1100   27
# 880
   1099   1101   27
   1102   1103    5
   1102   1104   10
   1104   1106   21
   1106   1107   27
   1106   1110   27
   1107   1108   18
   1110   1111    5
   1110   1112   10
   1112   1114   21
# 890
   1114   1115   27
   1114   1119   27
   1115   1116   27
   1116   1117   32
   1117   1118   31
   1119   1120    5
   1119   1121   10
   1121   1123   21
   1123   1124   27
   1123   1128   27
# 900
   1124   1125   27
   1124   1126   27
   1125   1127   27
   1128   1129    5
   1128   1130   10
   1130   1132   21
   1132   1133   27
   1133   1134    5
   1133   1135   10
   1135   1137   21
# 910
   1137   1138   27
   1137   1145   27
   1138   1139   27
   1139   1140   27
   1140   1141    5
   1140   1142    9
   1145   1146    5
   1145   1147   10
   1147   1149   21
   1149   1150   27
# 920
   1149   1162   27
   1150   1151   27
   1151   1152   16
   1151   1154   16
   1152   1156   16
   1154   1158   16
   1156   1160   16
   1158   1160   16
   1162   1163    5
   1162   1164   10
# 930
   1164   1166   21
   1166   1167   27
   1167   1168    5
   1167   1169   10
   1169   1171   21
   1171   1172   27
   1171   1175   27
   1172   1173   27
   1172   1174   27
   1175   1176    5
# 940
   1175   1177   10
   1177   1179   21
   1179   1180   27
   1180   1181    5
   1180   1182   10
   1182   1184   21
   1184   1185   27
   1184   1197   27
   1185   1186   27
   1186   1187   16
# 950
   1186   1189   16
   1187   1191   16
   1189   1193   16
   1191   1195   16
   1193   1195   16
   1197   1198    5
   1197   1199   10
   1199   1201   21
   1201   1202   27
   1201   1215   27
# 960
   1202   1203   27
   1203   1204   16
   1203   1206   16
   1204   1208   16
   1206   1210   16
   1208   1212   16
   1210   1212   16
   1212   1213   13
   1215   1216    5
   1215   1217   10
# 970
   1217   1219   21
   1219   1220   27
   1219   1223   27
   1220   1221   18
   1223   1224    5
   1223   1225   10
   1225   1227   21
   1227   1228   27
   1227   1229   27
   1229   1230    5
# 980
   1229   1231   10
   1231   1233   21
   1233   1234   27
   1233   1247   27
   1234   1235   27
   1235   1236   16
   1235   1238   16
   1236   1240   16
   1238   1242   16
   1240   1244   16
# 990
   1242   1244   16
   1244   1245   13
   1247   1248    5
   1247   1249   10
   1249   1251   21
   1251   1252   27
   1251   1256   27
   1252   1253   27
   1253   1254   27
   1253   1255   27
# 1000
   1256   1257    5
   1256   1258   10
   1258   1260   21
   1260   1261   27
   1260   1264   27
   1261   1262   27
   1261   1263   27
   1264   1265    5
   1264   1266   10
   1266   1268   21
# 1010
   1268   1269   27
   1268   1270   27
   1270   1271    5
   1270   1272   10
   1272   1274   21
   1274   1275   27
   1274   1280   27
   1275   1276   27
   1276   1277   27
   1277   1278    6
# 1020
   1277   1279    6
   1280   1281    5
   1280   1282   10
   1282   1284   21
   1284   1285   27
   1284   1293   27
   1285   1286   27
   1286   1287   27
   1287   1288   27
   1288   1289   21
# 1030
   1293   1294    5
   1293   1295   10
   1295   1297   21
   1297   1298   27
   1297   1301   27
   1298   1299   27
   1298   1300   27
   1301   1302    5
   1301   1303   10
   1303   1305   21
# 1040
   1305   1306   27
   1305   1310   27
   1306   1307   18
   1306   1309   27
   1310   1311    5
   1310   1312   10
   1312   1314   21
   1314   1315   27
   1314   1318   27
   1315   1316   27
# 1050
   1315   1317   27
   1318   1319    5
   1318   1320   10
   1320   1322   21
   1322   1323   27
   1322   1327   27
   1323   1324   27
   1323   1325   27
   1324   1326   27
   1327   1328    5
# 1060
   1327   1329   10
   1329   1331   21
   1331   1332   27
   1331   1336   27
   1332   1333   18
   1332   1335   27
   1336   1337    5
   1336   1338   10
   1338   1340   21
   1340   1341   27
# 1070
   1340   1349   27
   1341   1342   27
   1342   1343   27
   1343   1344   27
   1344   1345   21
   1349   1350    5
   1349   1351   10
   1351   1353   21
   1353   1354   27
   1353   1363   27
# 1080
   1354   1355   27
   1355   1356   10
   1355   1358   10
   1356   1360   10
   1358   1362   10
   1360   1362   10
   1363   1364    5
   1363   1365   10
   1365   1367   21
   1367   1368   27
# 1090
   1367   1374   27
   1368   1369   27
   1369   1370    5
   1369   1371    9
   1374   1375    5
   1374   1376   10
   1376   1378   21
   1378   1379   27
   1378   1383   27
   1379   1380   27
# 1100
   1380   1381    6
   1380   1382    6
   1383   1384    5
   1383   1385   10
   1385   1387   21
   1387   1388   27
   1387   1392   27
   1388   1389   27
   1389   1390    6
   1389   1391    6
# 1110
   1392   1393    5
   1392   1394   10
   1394   1396   21
   1396   1397   27
   1396   1402   27
   1397   1398   27
   1398   1399   27
   1399   1400    6
   1399   1401    6
   1402   1403    5
# 1120
   1402   1404   10
   1404   1406   21
   1406   1407   27
   1406   1414   27
   1407   1408   27
   1408   1409   27
   1409   1410    5
   1409   1411    9
   1414   1415    5
   1414   1416   10
# 1130
   1416   1418   21
   1418   1419   27
   1418   1432   27
   1419   1420   27
   1420   1421   16
   1420   1423   16
   1421   1425   16
   1423   1427   16
   1425   1429   16
   1427   1429   16
# 1140
   1429   1430   13
   1432   1433    5
   1432   1434   10
   1434   1436   21
   1436   1437   27
   1436   1438   27
   1438   1439    5
   1438   1440   10
   1440   1442   21
   1442   1443   27
# 1150
   1442   1459   27
   1443   1444   27
   1444   1445   10
   1444   1447   16
   1445   1448   10
   1447   1450   16
   1447   1451   16
   1448   1450   10
   1450   1453   16
   1451   1455   16
# 1160
   1453   1457   16
   1455   1457   16
   1459   1460    5
   1459   1461   10
   1461   1463   21
   1463   1464   27
   1463   1469   27
   1464   1465   27
   1465   1466   27
   1466   1467    6
# 1170
   1466   1468    6
   1469   1470    5
   1469   1471   10
   1471   1473   21
   1473   1474   27
   1473   1477   27
   1474   1475   18
   1477   1478    5
   1477   1479   10
   1479   1481   21
# 1180
   1481   1482   27
   1481   1485   27
   1482   1483   18
   1485   1486    5
   1485   1487   10
   1487   1489   21
   1489   1490   27
   1489   1491   27
   1491   1492    5
   1491   1493   10
# 1190
   1493   1495   21
   1495   1496   27
   1496   1497    5
   1496   1498   10
   1498   1500   21
   1500   1501   27
   1501   1502    5
   1501   1503   10
   1503   1505   21
   1505   1506   27
# 1200
   1505   1509   27
   1506   1507   18
   1509   1510    5
   1509   1511   10
   1511   1513   21
   1513   1514   27
   1513   1526   27
   1514   1515   27
   1515   1516   16
   1515   1518   16
# 1210
   1516   1520   16
   1518   1522   16
   1520   1524   16
   1522   1524   16
   1526   1527    5
   1526   1528   10
   1528   1530   21
   1530   1531   27
   1530   1535   27
   1531   1532   18
# 1220
   1531   1534   27
   1535   1536    5
   1535   1537   10
   1537   1539   21
   1539   1540   27
   1539   1543   27
   1540   1541   27
   1540   1542   27
   1543   1544    5
   1543   1545   10
# 1230
   1545   1547   21
   1547   1548   27
   1547   1560   27
   1548   1549   27
   1549   1550   27
   1550   1551   21
   1551   1553   11
   1553   1554   11
   1553   1557   11
   1560   1561    5
# 1240
   1560   1562   10
   1562   1564   21
   1564   1565   27
   1564   1569   27
   1565   1566   18
   1565   1568   27
   1569   1570    5
   1569   1571   10
   1571   1573   21
   1573   1574   27
# 1250
   1573   1578   27
   1574   1575   27
   1575   1576    6
   1575   1577    6
   1578   1579    5
   1578   1580   10
   1580   1582   21
   1582   1583   27
   1582   1587   27
   1583   1584   18
# 1260
   1583   1586   27
   1587   1588    5
   1587   1589   10
   1589   1591   21
   1591   1592   27
   1592   1593    5
   1592   1594   10
   1594   1596   21
   1596   1597   27
   1596   1602   27
# 1270
   1597   1598   27
   1598   1599   27
   1599   1600    6
   1599   1601    6
   1602   1603    5
   1602   1604   10
   1604   1605   21
   1604   1608   21
   1605   1606   27
   1605   1609   27
# 1280
   1606   1607   27
   1607   1608   27
   1609   1610    5
   1609   1611   10
   1611   1613   21
   1613   1614   27
   1613   1618   27
   1614   1615   27
   1615   1616   32
   1616   1617   31
# 1290
   1618   1619    5
   1618   1620   10
   1620   1622   21
   1622   1623   27
   1623   1624    5
   1623   1625   10
   1625   1627   21
   1627   1628   27
   1627   1640   27
   1628   1629   27
# 1300
   1629   1630   27
   1630   1631   21
   1631   1633   11
   1633   1634   11
   1633   1637   11
   1640   1641    5
   1640   1642   10
   1642   1644   21
   1644   1645   27
   1645   1646    5
# 1310
   1645   1647   10
   1647   1649   21
   1649   1650   27
   1649   1654   27
   1650   1651   18
   1650   1653   27
   1654   1655    5
   1654   1656   10
   1656   1658   21
   1658   1659   27
# 1320
   1658   1667   27
   1659   1660   27
   1660   1661   27
   1661   1662   27
   1662   1663   21
   1667   1668    5
   1667   1669   10
   1669   1671   21
   1671   1672   27
   1671   1675   27
# 1330
   1672   1673   27
   1672   1674   27
   1675   1676    5
   1675   1677   10
   1677   1679   21
   1679   1680   27
   1679   1684   27
   1680   1681   27
   1680   1682   27
   1681   1683   27
# 1340
   1684   1685    5
   1684   1686   10
   1686   1688   21
   1688   1689   27
   1688   1693   27
   1689   1690   27
   1690   1691   27
   1690   1692   27
   1693   1694    5
   1693   1695   10
# 1350
   1695   1697   21
   1697   1698   27
   1697   1707   27
   1698   1699   27
   1699   1700   10
   1699   1701   10
   1700   1703   10
   1701   1705   10
   1703   1705   10
   1707   1708    5
# 1360
   1707   1709   10
   1709   1711   21
   1711   1712   27
   1711   1716   27
   1712   1713   27
   1713   1714   27
   1713   1715   27
   1716   1717    5
   1716   1718   10
   1718   1720   21
# 1370
   1720   1721   27
   1720   1729   27
   1721   1722   27
   1722   1723   27
   1723   1724   27
   1724   1725   21
   1729   1730    5
   1729   1731   10
   1731   1733   21
   1733   1734   27
# 1380
   1733   1739   27
   1734   1735   27
   1735   1736   27
   1736   1737    6
   1736   1738    6
   1739   1740    5
   1739   1741   10
   1741   1743   21
   1743   1744   27
   1743   1748   27
# 1390
   1744   1745   27
   1745   1746    6
   1745   1747    6
   1748   1749    5
   1748   1750   10
   1750   1752   21
   1752   1753   27
   1752   1760   27
   1753   1754   27
   1754   1755   27
# 1400
   1755   1756    5
   1755   1757    9
   1760   1761    5
   1760   1762   10
   1762   1764   21
   1764   1765   27
   1764   1769   27
   1765   1766   18
   1765   1768   27
   1769   1770    5
# 1410
   1769   1771   10
   1771   1773   21
   1773   1774   27
   1773   1779   27
   1774   1775   27
   1775   1776   27
   1776   1777    6
   1776   1778    6
   1779   1780    5
   1779   1781   10
# 1420
   1781   1783   21
   1783   1784   27
   1783   1797   27
   1784   1785   27
   1785   1786   16
   1785   1788   16
   1786   1790   16
   1788   1792   16
   1790   1794   16
   1792   1794   16
# 1430
   1794   1795   13
   1797   1798    5
   1797   1799   10
   1799   1801   21
   1801   1802   27
   1801   1806   27
   1802   1803   27
   1803   1804   27
   1803   1805   27
   1806   1807    5
# 1440
   1806   1808   10
   1808   1810   21
   1810   1811   27
   1810   1816   27
   1811   1812   27
   1812   1813   27
   1813   1814    6
   1813   1815    6
   1816   1817    5
   1816   1818   10
# 1450
   1818   1820   21
   1820   1821   27
   1820   1826   27
   1821   1822   27
   1822   1823   27
   1823   1824    6
   1823   1825    6
   1826   1827    5
   1826   1828   10
   1828   1830   21
# 1460
   1830   1831   27
   1830   1843   27
   1831   1832   27
   1832   1833   27
   1833   1834   21
   1834   1836   11
   1836   1837   11
   1836   1840   11
   1843   1844    5
   1843   1845   10
# 1470
   1845   1847   21
   1847   1848   27
   1847   1860   27
   1848   1849   27
   1849   1850   27
   1850   1851   21
   1851   1853   11
   1853   1854   11
   1853   1857   11
   1860   1861    5
# 1480
   1860   1862   10
   1862   1864   21
   1864   1865   27
   1864   1869   27
   1865   1866   27
   1865   1867   27
   1866   1868   27
   1869   1870    5
   1869   1871   10
   1871   1873   21
# 1490
   1873   1874   27
   1873   1882   27
   1874   1875   27
   1875   1876   27
   1876   1877   27
   1877   1878   21
   1882   1883    5
   1882   1884   10
   1884   1886   21
   1886   1887   27
# 1500
   1886   1892   27
   1887   1888   27
   1888   1889   27
   1889   1890    6
   1889   1891    6
   1892   1893    5
   1892   1894   10
   1894   1896   21
   1896   1897   27
   1896   1901   27
# 1510
   1897   1898   27
   1897   1899   27
   1898   1900   27
   1901   1902    5
   1901   1903   10
   1903   1905   21
   1905   1906   27
   1905   1909   27
   1906   1907   27
   1906   1908   27
# 1520
   1909   1910    5
   1909   1911   10
   1911   1913   21
   1913   1914   27
   1913   1922   27
   1914   1915   27
   1915   1916   27
   1916   1917   27
   1917   1918   21
   1922   1923    5
# 1530
   1922   1924   10
   1924   1926   21
   1926   1927   27
   1926   1935   27
   1927   1928   27
   1928   1929   27
   1929   1930   27
   1930   1931   21
   1935   1936    5
   1935   1937   10
# 1540
   1937   1939   21
   1939   1940   27
   1939   1949   27
   1940   1941   27
   1941   1942   10
   1941   1943   10
   1942   1945   10
   1943   1947   10
   1945   1947   10
   1949   1950    5
# 1550
   1949   1951   10
   1951   1953   21
   1953   1954   27
   1953   1957   27
   1954   1955   18
   1957   1958    5
   1957   1959   10
   1959   1961   21
   1961   1962   27
   1961   1969   27
# 1560
   1962   1963   27
   1963   1964   27
   1964   1965    5
   1964   1966    9
   1969   1970    5
   1969   1971   10
   1971   1973   21
   1973   1974   27
   1973   1986   27
   1974   1975   27
# 1570
   1975   1976   16
   1975   1978   16
   1976   1980   16
   1978   1982   16
   1980   1984   16
   1982   1984   16
   1986   1987    5
   1986   1988   10
   1988   1990   21
   1990   1991   27
# 1580
   1990   1995   27
   1991   1992   27
   1991   1993   27
   1992   1994   27
   1995   1996    5
   1995   1997   10
   1997   1999   21
   1999   2000   27
   2000   2001    5
   2000   2002   10
# 1590
   2002   2004   21
   2004   2005   27
   2004   2018   27
   2005   2006   27
   2006   2007   16
   2006   2009   16
   2007   2011   16
   2009   2013   16
   2011   2015   16
   2013   2015   16
# 1600
   2015   2016   13
   2018   2019    5
   2018   2020   10
   2020   2021   21
   2020   2024   21
   2021   2022   27
   2021   2025   27
   2022   2023   27
   2023   2024   27
   2025   2026    5
# 1610
   2025   2027   10
   2027   2029   21
   2029   2030   27
   2029   2034   27
   2030   2031   27
   2030   2032   27
   2031   2033   27
   2034   2035    5
   2034   2036   10
   2036   2038   21
# 1620
   2038   2039   27
   2038   2043   27
   2039   2040   18
   2039   2042   27
   2043   2044    5
   2043   2045   10
   2045   2047   21
   2047   2048   27
   2047   2052   27
   2048   2049   27
# 1630
   2049   2050   27
   2049   2051   27
   2052   2053    5
   2052   2054   10
   2054   2056   21
   2056   2057   27
   2056   2069   27
   2057   2058   27
   2058   2059   16
   2058   2061   16
# 1640
   2059   2063   16
   2061   2065   16
   2063   2067   16
   2065   2067   16
   2069   2070    5
   2069   2071   10
   2071   2073   21
   2073   2074   27
   2073   2077   27
   2074   2075   27
# 1650
   2074   2076   27
   2077   2078    5
   2077   2079   10
   2079   2081   21
   2081   2082   27
   2081   2087   27
   2082   2083   27
   2083   2084   27
   2084   2085    6
   2084   2086    6
# 1660
   2087   2088    6
   2087   2089    6
   2090   2091   40
   2090   2092   16
   2090   2099   16
   2092   2094   16
   2094   2095   40
   2094   2096   16
   2096   2097   16
   2096   2102   27
# 1670
   2097   2099   16
   2099   2100   13
   2100   2101   18
   2102   2103   12
   2102   2108   16
   2103   2105    7
   2104   2105   26
   2105   2106    7
   2106   2107   12
   2107   2108   16
# 1680
   2107   2109   10
   2108   2113   10
   2109   2111   10
   2111   2113   10
   2113   2114   26
   2114   2115    4
END
BONDANGLEBENDTYPE
#  NTTY: number of bond angle types
54
#  CT:  force constant (based on potential
#       harmonic in the angle cosine)
#  CHT: force constant (based on potential
#       harmonic in the angle)
#  T0:  bond angle at minimum energy in degrees
#         CT         CHT          T0
     3.80000e+02     1.15501e-01     9.00000e+01
     4.20000e+02     1.27686e-01     9.00000e+01
     4.05000e+02     1.21771e-01     9.60000e+01
     4.75000e+02     1.40083e-01     1.00000e+02
     4.20000e+02     1.21222e-01     1.03000e+02
     4.90000e+02     1.40285e-01     1.04000e+02
     4.65000e+02     1.27888e-01     1.08000e+02
     2.85000e+02     7.69125e-02     1.09500e+02
     3.20000e+02     8.63861e-02     1.09500e+02
     3.80000e+02     1.02627e-01     1.09500e+02
# 10
     4.25000e+02     1.14807e-01     1.09500e+02
     4.50000e+02     1.21574e-01     1.09500e+02
     5.20000e+02     1.40521e-01     1.09500e+02
     4.50000e+02     1.21423e-01     1.09600e+02
     5.30000e+02     1.40487e-01     1.11000e+02
     5.45000e+02     1.40451e-01     1.13000e+02
     5.00000e+01     1.22966e-02     1.15000e+02
     4.60000e+02     1.14885e-01     1.15000e+02
     6.10000e+02     1.52417e-01     1.15000e+02
     4.65000e+02     1.14219e-01     1.16000e+02
# 20
     6.20000e+02     1.52361e-01     1.16000e+02
     6.35000e+02     1.53360e-01     1.17000e+02
     3.90000e+02     8.89104e-02     1.20000e+02
     4.45000e+02     1.01476e-01     1.20000e+02
     5.05000e+02     1.15184e-01     1.20000e+02
     5.30000e+02     1.20895e-01     1.20000e+02
     5.60000e+02     1.27749e-01     1.20000e+02
     6.70000e+02     1.52880e-01     1.20000e+02
     7.80000e+02     1.78011e-01     1.20000e+02
     6.85000e+02     1.53127e-01     1.21000e+02
# 30
     7.00000e+02     1.53174e-01     1.22000e+02
     4.15000e+02     8.87438e-02     1.23000e+02
     7.30000e+02     1.52669e-01     1.24000e+02
     3.75000e+02     7.64902e-02     1.25000e+02
     7.50000e+02     1.53141e-01     1.25000e+02
     5.75000e+02     1.14487e-01     1.26000e+02
     6.40000e+02     1.27447e-01     1.26000e+02
     7.70000e+02     1.53365e-01     1.26000e+02
     7.60000e+02     1.27755e-01     1.32000e+02
     2.21500e+03     1.21127e-01     1.55000e+02
# 40
     9.13500e+04     7.26402e-02     1.80000e+02
     4.34000e+02     1.17243e-01     1.09500e+02
     4.84000e+02     1.33765e-01     1.07570e+02
     6.32000e+02     1.66891e-01     1.11300e+02
     4.69000e+02     1.40245e-01     9.74000e+01
     5.03000e+02     1.40260e-01     1.06750e+02
     4.43000e+02     1.21084e-01     1.08530e+02
     6.18000e+02     1.67047e-01     1.09500e+02
     5.07000e+02     1.40086e-01     1.07600e+02
     4.48000e+02     1.21033e-01     1.09500e+02
# 50
     5.24000e+02     1.40180e-01     1.10300e+02
     5.32000e+02     1.40257e-01     1.11400e+02
     6.36000e+02     1.53054e-01     1.17200e+02
     6.90000e+02     1.52948e-01     1.21400e+02
END
BONDANGLEH
#  NTHEH: number of bond angles involving H atoms in solute
845
#  ITH, JTH, KTH: atom sequence numbers
#    of atoms forming a bond angle in solute
#  ICTH: bond angle type code
#   ITH    JTH    KTH ICTH
      1      3      2   10
      1      3      4   10
      1      3      5   11
      2      3      4   10
      2      3      5   11
      4      3      5   11
     11     13     14   32
     14     13     15   18
     19     21     22   32
     22     21     23   18
# 10
     29     31     32   32
     32     31     33   18
     34     35     36   12
     38     40     41   32
     41     40     42   18
     44     45     46   25
     46     45     49   25
     44     47     48   25
     48     47     51   25
     45     49     50   25
# 20
     50     49     53   25
     47     51     52   25
     52     51     53   25
     49     53     54   25
     51     53     54   25
     55     57     58   32
     58     57     59   18
     61     63     64   32
     64     63     65   18
     67     68     69   25
# 30
     69     68     72   25
     67     70     71   25
     71     70     74   25
     68     72     73   25
     73     72     76   25
     70     74     75   25
     75     74     76   25
     72     76     77   25
     74     76     77   25
     78     80     81   32
# 40
     81     80     82   18
     85     87     88   23
     85     87     89   23
     88     87     89   24
     90     92     93   32
     93     92     94   18
     96     98     99   32
     99     98    100   18
    106    108    109   32
    109    108    110   18
# 50
    115    117    118   32
    118    117    119   18
    121    123    124   32
    124    123    125   18
    128    130    131   23
    128    130    132   23
    131    130    132   24
    133    135    136   32
    136    135    137   18
    142    144    145   32
# 60
    145    144    146   18
    151    153    154   32
    154    153    155   18
    156    157    158   12
    159    161    162   32
    162    161    163   18
    168    170    171   32
    171    170    172   18
    177    179    180   32
    180    179    181   18
# 70
    186    188    189   32
    189    188    190   18
    192    194    195   23
    192    194    196   23
    195    194    196   24
    197    199    200   32
    200    199    201   18
    202    203    204   12
    206    208    209   32
    209    208    210   18
# 80
    212    213    214   25
    214    213    217   25
    212    215    216   25
    216    215    219   25
    213    217    218   25
    218    217    221   25
    215    219    220   25
    220    219    221   25
    217    221    222   25
    219    221    222   25
# 90
    223    225    226   32
    226    225    227   18
    229    230    231   25
    231    230    234   25
    229    232    233   25
    233    232    236   25
    230    234    235   25
    235    234    238   25
    232    236    237   25
    237    236    238   25
# 100
    238    239    240   12
    241    243    244   32
    244    243    245   18
    246    247    248   12
    249    251    252   32
    252    251    253   18
    255    257    258   23
    255    257    259   23
    258    257    259   24
    260    262    263   32
# 110
    263    262    264   18
    268    269    270   11
    268    269    271   11
    268    269    272   11
    270    269    271   10
    270    269    272   10
    271    269    272   10
    273    275    276   32
    276    275    277   18
    283    285    286   32
# 120
    286    285    287   18
    292    294    295   32
    295    294    296   18
    298    299    300   25
    300    299    303   25
    298    301    302   25
    302    301    305   25
    299    303    304   25
    304    303    307   25
    301    305    306   25
# 130
    306    305    307   25
    303    307    308   25
    305    307    308   25
    309    311    312   32
    312    311    313   18
    318    320    321   32
    321    320    322   18
    325    326    327   20
    327    326    328   23
    328    329    330   23
# 140
    328    329    331   23
    330    329    331   24
    328    332    333   23
    328    332    334   23
    333    332    334   24
    335    337    338   32
    338    337    339   18
    345    347    348   32
    348    347    349   18
    354    356    357   32
# 150
    357    356    358   18
    363    365    366   32
    366    365    367   18
    368    369    370   12
    371    373    374   32
    374    373    375   18
    377    379    380   23
    377    379    381   23
    380    379    381   24
    382    384    385   32
# 160
    385    384    386   18
    387    388    389   12
    390    392    393   32
    393    392    394   18
    395    396    397   12
    398    400    401   32
    401    400    402   18
    407    409    410   32
    410    409    411   18
    413    415    416   32
# 170
    416    415    417   18
    422    424    425   32
    425    424    426   18
    431    433    434   32
    434    433    435   18
    439    440    441   11
    439    440    442   11
    439    440    443   11
    441    440    442   10
    441    440    443   10
# 180
    442    440    443   10
    444    446    447   32
    447    446    448   18
    453    455    456   32
    456    455    457   18
    460    461    462   20
    462    461    463   23
    463    464    465   23
    463    464    466   23
    465    464    466   24
# 190
    463    467    468   23
    463    467    469   23
    468    467    469   24
    470    472    473   32
    473    472    474   18
    476    477    478   25
    478    477    481   25
    476    479    480   25
    480    479    483   25
    477    481    482   25
# 200
    482    481    485   25
    479    483    484   25
    484    483    485   25
    485    486    487   12
    488    490    491   32
    491    490    492   18
    498    500    501   32
    501    500    502   18
    503    504    505   12
    506    508    509   32
# 210
    509    508    510   18
    515    517    518   32
    518    517    519   18
    520    521    522   12
    524    526    527   32
    527    526    528   18
    540    542    543   32
    543    542    544   18
    545    546    547   12
    548    550    551   32
# 220
    551    550    552   18
    556    557    558   11
    556    557    559   11
    556    557    560   11
    558    557    559   10
    558    557    560   10
    559    557    560   10
    561    563    564   32
    564    563    565   18
    570    572    573   32
# 230
    573    572    574   18
    579    581    582   32
    582    581    583   18
    584    585    586   12
    587    589    590   32
    590    589    591   18
    592    594    595   32
    595    594    596   18
    600    601    602   11
    600    601    603   11
# 240
    600    601    604   11
    602    601    603   10
    602    601    604   10
    603    601    604   10
    605    607    608   32
    608    607    609   18
    615    617    618   32
    618    617    619   18
    624    626    627   32
    627    626    628   18
# 250
    630    632    633   36
    633    632    636   36
    631    634    635   36
    635    634    636   36
    632    636    637   36
    634    636    637   36
    638    640    641   32
    641    640    642   18
    647    649    650   32
    650    649    651   18
# 260
    653    655    656   23
    653    655    657   23
    656    655    657   24
    658    660    661   32
    661    660    662   18
    667    669    670   32
    670    669    671   18
    683    685    686   32
    686    685    687   18
    689    691    692   23
# 270
    689    691    693   23
    692    691    693   24
    694    696    697   32
    697    696    698   18
    702    703    704   11
    702    703    705   11
    702    703    706   11
    704    703    705   10
    704    703    706   10
    705    703    706   10
# 280
    707    709    710   32
    710    709    711   18
    714    716    717   23
    714    716    718   23
    717    716    718   24
    719    721    722   32
    722    721    723   18
    728    730    731   32
    731    730    732   18
    735    736    737   20
# 290
    737    736    738   23
    738    739    740   23
    738    739    741   23
    740    739    741   24
    738    742    743   23
    738    742    744   23
    743    742    744   24
    745    747    748   32
    748    747    749   18
    750    751    752   12
# 300
    754    756    757   32
    757    756    758   18
    763    765    766   32
    766    765    767   18
    768    769    770   12
    772    774    775   32
    775    774    776   18
    781    783    784   32
    784    783    785   18
    789    791    792   32
# 310
    792    791    793   18
    798    800    801   32
    801    800    802   18
    803    804    805   12
    807    809    810   32
    810    809    811   18
    812    814    815   32
    815    814    816   18
    821    823    824   32
    824    823    825   18
# 320
    826    828    829   32
    829    828    830   18
    835    837    838   32
    838    837    839   18
    840    841    842   12
    844    846    847   32
    847    846    848   18
    852    853    854   11
    852    853    855   11
    852    853    856   11
# 330
    854    853    855   10
    854    853    856   10
    855    853    856   10
    857    859    860   32
    860    859    861   18
    863    865    866   32
    866    865    867   18
    872    874    875   32
    875    874    876   18
    881    883    884   32
# 340
    884    883    885   18
    890    892    893   32
    893    892    894   18
    896    898    899   23
    896    898    900   23
    899    898    900   24
    901    903    904   32
    904    903    905   18
    907    909    910   23
    907    909    911   23
# 350
    910    909    911   24
    912    914    915   32
    915    914    916   18
    921    923    924   32
    924    923    925   18
    926    928    929   32
    929    928    930   18
    931    932    933   12
    935    937    938   32
    938    937    939   18
# 360
    944    946    947   32
    947    946    948   18
    950    952    953   32
    953    952    954   18
    958    959    960   11
    958    959    961   11
    958    959    962   11
    960    959    961   10
    960    959    962   10
    961    959    962   10
# 370
    963    965    966   32
    966    965    967   18
    968    969    970   12
    971    973    974   32
    974    973    975   18
    976    978    979   32
    979    978    980   18
    981    982    983   12
    985    987    988   32
    988    987    989   18
# 380
    993    994    995   11
    993    994    996   11
    993    994    997   11
    995    994    996   10
    995    994    997   10
    996    994    997   10
    998   1000   1001   32
   1001   1000   1002   18
   1004   1006   1007   32
   1007   1006   1008   18
# 390
   1010   1011   1012   25
   1012   1011   1015   25
   1010   1013   1014   25
   1014   1013   1017   25
   1011   1015   1016   25
   1016   1015   1019   25
   1013   1017   1018   25
   1018   1017   1019   25
   1015   1019   1020   25
   1017   1019   1020   25
# 400
   1021   1023   1024   32
   1024   1023   1025   18
   1030   1032   1033   32
   1033   1032   1034   18
   1040   1042   1043   32
   1043   1042   1044   18
   1046   1048   1049   32
   1049   1048   1050   18
   1055   1057   1058   32
   1058   1057   1059   18
# 410
   1062   1064   1065   23
   1062   1064   1066   23
   1065   1064   1066   24
   1067   1069   1070   32
   1070   1069   1071   18
   1073   1075   1076   32
   1076   1075   1077   18
   1078   1080   1081   32
   1081   1080   1082   18
   1084   1086   1087   32
# 420
   1087   1086   1088   18
   1093   1095   1096   32
   1096   1095   1097   18
   1102   1104   1105   32
   1105   1104   1106   18
   1107   1108   1109   12
   1110   1112   1113   32
   1113   1112   1114   18
   1119   1121   1122   32
   1122   1121   1123   18
# 430
   1128   1130   1131   32
   1131   1130   1132   18
   1133   1135   1136   32
   1136   1135   1137   18
   1140   1142   1143   23
   1140   1142   1144   23
   1143   1142   1144   24
   1145   1147   1148   32
   1148   1147   1149   18
   1151   1152   1153   25
# 440
   1153   1152   1156   25
   1151   1154   1155   25
   1155   1154   1158   25
   1152   1156   1157   25
   1157   1156   1160   25
   1154   1158   1159   25
   1159   1158   1160   25
   1156   1160   1161   25
   1158   1160   1161   25
   1162   1164   1165   32
# 450
   1165   1164   1166   18
   1167   1169   1170   32
   1170   1169   1171   18
   1175   1177   1178   32
   1178   1177   1179   18
   1180   1182   1183   32
   1183   1182   1184   18
   1186   1187   1188   25
   1188   1187   1191   25
   1186   1189   1190   25
# 460
   1190   1189   1193   25
   1187   1191   1192   25
   1192   1191   1195   25
   1189   1193   1194   25
   1194   1193   1195   25
   1191   1195   1196   25
   1193   1195   1196   25
   1197   1199   1200   32
   1200   1199   1201   18
   1203   1204   1205   25
# 470
   1205   1204   1208   25
   1203   1206   1207   25
   1207   1206   1210   25
   1204   1208   1209   25
   1209   1208   1212   25
   1206   1210   1211   25
   1211   1210   1212   25
   1212   1213   1214   12
   1215   1217   1218   32
   1218   1217   1219   18
# 480
   1220   1221   1222   12
   1223   1225   1226   32
   1226   1225   1227   18
   1229   1231   1232   32
   1232   1231   1233   18
   1235   1236   1237   25
   1237   1236   1240   25
   1235   1238   1239   25
   1239   1238   1242   25
   1236   1240   1241   25
# 490
   1241   1240   1244   25
   1238   1242   1243   25
   1243   1242   1244   25
   1244   1245   1246   12
   1247   1249   1250   32
   1250   1249   1251   18
   1256   1258   1259   32
   1259   1258   1260   18
   1264   1266   1267   32
   1267   1266   1268   18
# 500
   1270   1272   1273   32
   1273   1272   1274   18
   1280   1282   1283   32
   1283   1282   1284   18
   1288   1289   1290   11
   1288   1289   1291   11
   1288   1289   1292   11
   1290   1289   1291   10
   1290   1289   1292   10
   1291   1289   1292   10
# 510
   1293   1295   1296   32
   1296   1295   1297   18
   1301   1303   1304   32
   1304   1303   1305   18
   1306   1307   1308   12
   1310   1312   1313   32
   1313   1312   1314   18
   1318   1320   1321   32
   1321   1320   1322   18
   1327   1329   1330   32
# 520
   1330   1329   1331   18
   1332   1333   1334   12
   1336   1338   1339   32
   1339   1338   1340   18
   1344   1345   1346   11
   1344   1345   1347   11
   1344   1345   1348   11
   1346   1345   1347   10
   1346   1345   1348   10
   1347   1345   1348   10
# 530
   1349   1351   1352   32
   1352   1351   1353   18
   1355   1356   1357   36
   1357   1356   1360   36
   1355   1358   1359   36
   1359   1358   1362   36
   1356   1360   1361   36
   1361   1360   1362   36
   1363   1365   1366   32
   1366   1365   1367   18
# 540
   1369   1371   1372   23
   1369   1371   1373   23
   1372   1371   1373   24
   1374   1376   1377   32
   1377   1376   1378   18
   1383   1385   1386   32
   1386   1385   1387   18
   1392   1394   1395   32
   1395   1394   1396   18
   1402   1404   1405   32
# 550
   1405   1404   1406   18
   1409   1411   1412   23
   1409   1411   1413   23
   1412   1411   1413   24
   1414   1416   1417   32
   1417   1416   1418   18
   1420   1421   1422   25
   1422   1421   1425   25
   1420   1423   1424   25
   1424   1423   1427   25
# 560
   1421   1425   1426   25
   1426   1425   1429   25
   1423   1427   1428   25
   1428   1427   1429   25
   1429   1430   1431   12
   1432   1434   1435   32
   1435   1434   1436   18
   1438   1440   1441   32
   1441   1440   1442   18
   1444   1445   1446   36
# 570
   1446   1445   1448   36
   1445   1448   1449   36
   1449   1448   1450   36
   1447   1451   1452   25
   1452   1451   1455   25
   1450   1453   1454   25
   1454   1453   1457   25
   1451   1455   1456   25
   1456   1455   1457   25
   1453   1457   1458   25
# 580
   1455   1457   1458   25
   1459   1461   1462   32
   1462   1461   1463   18
   1469   1471   1472   32
   1472   1471   1473   18
   1474   1475   1476   12
   1477   1479   1480   32
   1480   1479   1481   18
   1482   1483   1484   12
   1485   1487   1488   32
# 590
   1488   1487   1489   18
   1491   1493   1494   32
   1494   1493   1495   18
   1496   1498   1499   32
   1499   1498   1500   18
   1501   1503   1504   32
   1504   1503   1505   18
   1506   1507   1508   12
   1509   1511   1512   32
   1512   1511   1513   18
# 600
   1515   1516   1517   25
   1517   1516   1520   25
   1515   1518   1519   25
   1519   1518   1522   25
   1516   1520   1521   25
   1521   1520   1524   25
   1518   1522   1523   25
   1523   1522   1524   25
   1520   1524   1525   25
   1522   1524   1525   25
# 610
   1526   1528   1529   32
   1529   1528   1530   18
   1531   1532   1533   12
   1535   1537   1538   32
   1538   1537   1539   18
   1543   1545   1546   32
   1546   1545   1547   18
   1550   1551   1552   20
   1552   1551   1553   23
   1553   1554   1555   23
# 620
   1553   1554   1556   23
   1555   1554   1556   24
   1553   1557   1558   23
   1553   1557   1559   23
   1558   1557   1559   24
   1560   1562   1563   32
   1563   1562   1564   18
   1565   1566   1567   12
   1569   1571   1572   32
   1572   1571   1573   18
# 630
   1578   1580   1581   32
   1581   1580   1582   18
   1583   1584   1585   12
   1587   1589   1590   32
   1590   1589   1591   18
   1592   1594   1595   32
   1595   1594   1596   18
   1609   1611   1612   32
   1612   1611   1613   18
   1618   1620   1621   32
# 640
   1621   1620   1622   18
   1623   1625   1626   32
   1626   1625   1627   18
   1630   1631   1632   20
   1632   1631   1633   23
   1633   1634   1635   23
   1633   1634   1636   23
   1635   1634   1636   24
   1633   1637   1638   23
   1633   1637   1639   23
# 650
   1638   1637   1639   24
   1640   1642   1643   32
   1643   1642   1644   18
   1645   1647   1648   32
   1648   1647   1649   18
   1650   1651   1652   12
   1654   1656   1657   32
   1657   1656   1658   18
   1662   1663   1664   11
   1662   1663   1665   11
# 660
   1662   1663   1666   11
   1664   1663   1665   10
   1664   1663   1666   10
   1665   1663   1666   10
   1667   1669   1670   32
   1670   1669   1671   18
   1675   1677   1678   32
   1678   1677   1679   18
   1684   1686   1687   32
   1687   1686   1688   18
# 670
   1693   1695   1696   32
   1696   1695   1697   18
   1699   1701   1702   36
   1702   1701   1705   36
   1700   1703   1704   36
   1704   1703   1705   36
   1701   1705   1706   36
   1703   1705   1706   36
   1707   1709   1710   32
   1710   1709   1711   18
# 680
   1716   1718   1719   32
   1719   1718   1720   18
   1724   1725   1726   11
   1724   1725   1727   11
   1724   1725   1728   11
   1726   1725   1727   10
   1726   1725   1728   10
   1727   1725   1728   10
   1729   1731   1732   32
   1732   1731   1733   18
# 690
   1739   1741   1742   32
   1742   1741   1743   18
   1748   1750   1751   32
   1751   1750   1752   18
   1755   1757   1758   23
   1755   1757   1759   23
   1758   1757   1759   24
   1760   1762   1763   32
   1763   1762   1764   18
   1765   1766   1767   12
# 700
   1769   1771   1772   32
   1772   1771   1773   18
   1779   1781   1782   32
   1782   1781   1783   18
   1785   1786   1787   25
   1787   1786   1790   25
   1785   1788   1789   25
   1789   1788   1792   25
   1786   1790   1791   25
   1791   1790   1794   25
# 710
   1788   1792   1793   25
   1793   1792   1794   25
   1794   1795   1796   12
   1797   1799   1800   32
   1800   1799   1801   18
   1806   1808   1809   32
   1809   1808   1810   18
   1816   1818   1819   32
   1819   1818   1820   18
   1826   1828   1829   32
# 720
   1829   1828   1830   18
   1833   1834   1835   20
   1835   1834   1836   23
   1836   1837   1838   23
   1836   1837   1839   23
   1838   1837   1839   24
   1836   1840   1841   23
   1836   1840   1842   23
   1841   1840   1842   24
   1843   1845   1846   32
# 730
   1846   1845   1847   18
   1850   1851   1852   20
   1852   1851   1853   23
   1853   1854   1855   23
   1853   1854   1856   23
   1855   1854   1856   24
   1853   1857   1858   23
   1853   1857   1859   23
   1858   1857   1859   24
   1860   1862   1863   32
# 740
   1863   1862   1864   18
   1869   1871   1872   32
   1872   1871   1873   18
   1877   1878   1879   11
   1877   1878   1880   11
   1877   1878   1881   11
   1879   1878   1880   10
   1879   1878   1881   10
   1880   1878   1881   10
   1882   1884   1885   32
# 750
   1885   1884   1886   18
   1892   1894   1895   32
   1895   1894   1896   18
   1901   1903   1904   32
   1904   1903   1905   18
   1909   1911   1912   32
   1912   1911   1913   18
   1917   1918   1919   11
   1917   1918   1920   11
   1917   1918   1921   11
# 760
   1919   1918   1920   10
   1919   1918   1921   10
   1920   1918   1921   10
   1922   1924   1925   32
   1925   1924   1926   18
   1930   1931   1932   11
   1930   1931   1933   11
   1930   1931   1934   11
   1932   1931   1933   10
   1932   1931   1934   10
# 770
   1933   1931   1934   10
   1935   1937   1938   32
   1938   1937   1939   18
   1941   1943   1944   36
   1944   1943   1947   36
   1942   1945   1946   36
   1946   1945   1947   36
   1943   1947   1948   36
   1945   1947   1948   36
   1949   1951   1952   32
# 780
   1952   1951   1953   18
   1954   1955   1956   12
   1957   1959   1960   32
   1960   1959   1961   18
   1964   1966   1967   23
   1964   1966   1968   23
   1967   1966   1968   24
   1969   1971   1972   32
   1972   1971   1973   18
   1975   1976   1977   25
# 790
   1977   1976   1980   25
   1975   1978   1979   25
   1979   1978   1982   25
   1976   1980   1981   25
   1981   1980   1984   25
   1978   1982   1983   25
   1983   1982   1984   25
   1980   1984   1985   25
   1982   1984   1985   25
   1986   1988   1989   32
# 800
   1989   1988   1990   18
   1995   1997   1998   32
   1998   1997   1999   18
   2000   2002   2003   32
   2003   2002   2004   18
   2006   2007   2008   25
   2008   2007   2011   25
   2006   2009   2010   25
   2010   2009   2013   25
   2007   2011   2012   25
# 810
   2012   2011   2015   25
   2009   2013   2014   25
   2014   2013   2015   25
   2015   2016   2017   12
   2025   2027   2028   32
   2028   2027   2029   18
   2034   2036   2037   32
   2037   2036   2038   18
   2039   2040   2041   12
   2043   2045   2046   32
# 820
   2046   2045   2047   18
   2052   2054   2055   32
   2055   2054   2056   18
   2058   2059   2060   25
   2060   2059   2063   25
   2058   2061   2062   25
   2062   2061   2065   25
   2059   2063   2064   25
   2064   2063   2067   25
   2061   2065   2066   25
# 830
   2066   2065   2067   25
   2063   2067   2068   25
   2065   2067   2068   25
   2069   2071   2072   32
   2072   2071   2073   18
   2077   2079   2080   32
   2080   2079   2081   18
   2090   2092   2093   25
   2093   2092   2094   25
   2096   2097   2098   25
# 840
   2098   2097   2099   25
   2107   2109   2110   36
   2110   2109   2111   36
   2109   2111   2112   36
   2112   2111   2113   36
END
BONDANGLE
#  NTHE: number of bond angles NOT
#        involving H atoms in solute
2277
#  IT, JT, KT: atom sequence numbers of atoms
#     forming a bond angle
#  ICT: bond angle type code
#    IT     JT     KT  ICT
      3      5      6   13
      3      5     11   13
      6      5     11   13
      5      6      7   15
      6      7      8   15
      7      8      9   22
      7      8     10   22
      9      8     10   38
      5     11     12   30
      5     11     13   19
# 10
     12     11     13   33
     11     13     15   31
     13     15     16   13
     13     15     19   13
     16     15     19   13
     15     16     17   15
     15     16     18   15
     17     16     18   15
     15     19     20   30
     15     19     21   19
# 20
     20     19     21   33
     19     21     23   31
     21     23     24   13
     21     23     29   13
     24     23     29   13
     23     24     25   15
     24     25     26   15
     25     26     27   22
     25     26     28   22
     27     26     28   38
# 30
     23     29     30   30
     23     29     31   19
     30     29     31   33
     29     31     33   31
     31     33     34   13
     31     33     38   13
     34     33     38   13
     33     34     35   13
     33     34     37   15
     35     34     37   15
# 40
     33     38     39   30
     33     38     40   19
     39     38     40   33
     38     40     42   31
     40     42     43   13
     40     42     55   13
     43     42     55   13
     42     43     44   15
     43     44     45   27
     43     44     47   27
# 50
     45     44     47   27
     44     45     49   27
     44     47     51   27
     45     49     53   27
     47     51     53   27
     49     53     51   27
     42     55     56   30
     42     55     57   19
     56     55     57   33
     55     57     59   31
# 60
     57     59     60   13
     57     59     61   13
     60     59     61   13
     59     61     62   30
     59     61     63   19
     62     61     63   33
     61     63     65   31
     63     65     66   13
     63     65     78   13
     66     65     78   13
# 70
     65     66     67   15
     66     67     68   27
     66     67     70   27
     68     67     70   27
     67     68     72   27
     67     70     74   27
     68     72     76   27
     70     74     76   27
     72     76     74   27
     65     78     79   30
# 80
     65     78     80   19
     79     78     80   33
     78     80     82   31
     80     82     83   13
     80     82     90   13
     83     82     90   13
     82     83     84   15
     83     84     85   15
     84     85     86   30
     84     85     87   19
# 90
     86     85     87   33
     82     90     91   30
     82     90     92   19
     91     90     92   33
     90     92     94   31
     92     94     95   13
     92     94     96   13
     95     94     96   13
     94     96     97   30
     94     96     98   19
# 100
     97     96     98   33
     96     98    100   31
     98    100    101   13
     98    100    106   13
    101    100    106   13
    100    101    102   15
    101    102    103   15
    102    103    104   22
    102    103    105   22
    104    103    105   38
# 110
    100    106    107   30
    100    106    108   19
    107    106    108   33
    106    108    110   31
    108    110    111   13
    108    110    115   13
    111    110    115   13
    110    111    112   15
    110    111    113   15
    112    111    113   15
# 120
    111    112    114   15
    110    115    116   30
    110    115    117   19
    116    115    117   33
    115    117    119   31
    117    119    120   13
    117    119    121   13
    120    119    121   13
    119    121    122   30
    119    121    123   19
# 130
    122    121    123   33
    121    123    125   31
    123    125    126   13
    123    125    133   13
    126    125    133   13
    125    126    127   15
    126    127    128   15
    127    128    129   30
    127    128    130   19
    129    128    130   33
# 140
    125    133    134   30
    125    133    135   19
    134    133    135   33
    133    135    137   31
    135    137    138   13
    135    137    142   13
    138    137    142   13
    137    138    139   15
    138    139    140   15
    138    139    141   15
# 150
    140    139    141   15
    137    142    143   30
    137    142    144   19
    143    142    144   33
    142    144    146   31
    144    146    147   13
    144    146    151   13
    147    146    151   13
    146    147    148   15
    147    148    149   16
# 160
    148    149    150    4
    146    151    152   30
    146    151    153   19
    152    151    153   33
    151    153    155   31
    153    155    156   13
    153    155    159   13
    156    155    159   13
    155    156    157   13
    155    159    160   30
# 170
    155    159    161   19
    160    159    161   33
    159    161    163   31
    161    163    164   13
    161    163    168   13
    164    163    168   13
    163    164    165   15
    164    165    166   15
    164    165    167   15
    166    165    167   15
# 180
    163    168    169   30
    163    168    170   19
    169    168    170   33
    168    170    172   31
    170    172    173   13
    170    172    177   13
    173    172    177   13
    172    173    174   15
    172    173    175   15
    174    173    175   15
# 190
    173    174    176   15
    172    177    178   30
    172    177    179   19
    178    177    179   33
    177    179    181   31
    179    181    182   13
    179    181    186   13
    182    181    186   13
    181    182    183   15
    181    182    184   15
# 200
    183    182    184   15
    182    183    185   15
    181    186    187   30
    181    186    188   19
    187    186    188   33
    186    188    190   31
    188    190    191   13
    188    190    197   13
    191    190    197   13
    190    191    192   15
# 210
    191    192    193   30
    191    192    194   19
    193    192    194   33
    190    197    198   30
    190    197    199   19
    198    197    199   33
    197    199    201   31
    199    201    202   13
    199    201    206   13
    202    201    206   13
# 220
    201    202    203   13
    201    202    205   15
    203    202    205   15
    201    206    207   30
    201    206    208   19
    207    206    208   33
    206    208    210   31
    208    210    211   13
    208    210    223   13
    211    210    223   13
# 230
    210    211    212   15
    211    212    213   27
    211    212    215   27
    213    212    215   27
    212    213    217   27
    212    215    219   27
    213    217    221   27
    215    219    221   27
    217    221    219   27
    210    223    224   30
# 240
    210    223    225   19
    224    223    225   33
    223    225    227   31
    225    227    228   13
    225    227    241   13
    228    227    241   13
    227    228    229   15
    228    229    230   27
    228    229    232   27
    230    229    232   27
# 250
    229    230    234   27
    229    232    236   27
    230    234    238   27
    232    236    238   27
    234    238    236   27
    234    238    239   27
    236    238    239   27
    227    241    242   30
    227    241    243   19
    242    241    243   33
# 260
    241    243    245   31
    243    245    246   13
    243    245    249   13
    246    245    249   13
    245    246    247   13
    245    249    250   30
    245    249    251   19
    250    249    251   33
    249    251    253   31
    251    253    254   13
# 270
    251    253    260   13
    254    253    260   13
    253    254    255   15
    254    255    256   30
    254    255    257   19
    256    255    257   33
    253    260    261   30
    253    260    262   19
    261    260    262   33
    260    262    264   31
# 280
    262    264    265   13
    262    264    273   13
    265    264    273   13
    264    265    266   15
    265    266    267   15
    266    267    268   15
    267    268    269   15
    264    273    274   30
    264    273    275   19
    274    273    275   33
# 290
    273    275    277   31
    275    277    278   13
    275    277    283   13
    278    277    283   13
    277    278    279   15
    278    279    280   15
    279    280    281   22
    279    280    282   22
    281    280    282   38
    277    283    284   30
# 300
    277    283    285   19
    284    283    285   33
    283    285    287   31
    285    287    288   13
    285    287    292   13
    288    287    292   13
    287    288    289   15
    287    288    290   15
    289    288    290   15
    288    289    291   15
# 310
    287    292    293   30
    287    292    294   19
    293    292    294   33
    292    294    296   31
    294    296    297   13
    294    296    309   13
    297    296    309   13
    296    297    298   15
    297    298    299   27
    297    298    301   27
# 320
    299    298    301   27
    298    299    303   27
    298    301    305   27
    299    303    307   27
    301    305    307   27
    303    307    305   27
    296    309    310   30
    296    309    311   19
    310    309    311   33
    309    311    313   31
# 330
    311    313    314   13
    311    313    318   13
    314    313    318   13
    313    314    315   15
    314    315    316   15
    314    315    317   15
    316    315    317   15
    313    318    319   30
    313    318    320   19
    319    318    320   33
# 340
    318    320    322   31
    320    322    323   13
    320    322    335   13
    323    322    335   13
    322    323    324   15
    323    324    325   15
    324    325    326   13
    325    326    328   33
    326    328    329   28
    326    328    332   28
# 350
    329    328    332   28
    322    335    336   30
    322    335    337   19
    336    335    337   33
    335    337    339   31
    337    339    340   13
    337    339    345   13
    340    339    345   13
    339    340    341   15
    340    341    342   15
# 360
    341    342    343   22
    341    342    344   22
    343    342    344   38
    339    345    346   30
    339    345    347   19
    346    345    347   33
    345    347    349   31
    347    349    350   13
    347    349    354   13
    350    349    354   13
# 370
    349    350    351   15
    350    351    352   15
    350    351    353   15
    352    351    353   15
    349    354    355   30
    349    354    356   19
    355    354    356   33
    354    356    358   31
    356    358    359   13
    356    358    363   13
# 380
    359    358    363   13
    358    359    360   15
    358    359    361   15
    360    359    361   15
    359    360    362   15
    358    363    364   30
    358    363    365   19
    364    363    365   33
    363    365    367   31
    365    367    368   13
# 390
    365    367    371   13
    368    367    371   13
    367    368    369   13
    367    371    372   30
    367    371    373   19
    372    371    373   33
    371    373    375   31
    373    375    376   13
    373    375    382   13
    376    375    382   13
# 400
    375    376    377   15
    376    377    378   30
    376    377    379   19
    378    377    379   33
    375    382    383   30
    375    382    384   19
    383    382    384   33
    382    384    386   31
    384    386    387   13
    384    386    390   13
# 410
    387    386    390   13
    386    387    388   13
    386    390    391   30
    386    390    392   19
    391    390    392   33
    390    392    394   31
    392    394    395   13
    392    394    398   13
    395    394    398   13
    394    395    396   13
# 420
    394    398    399   30
    394    398    400   19
    399    398    400   33
    398    400    402   31
    400    402    403   13
    400    402    407   13
    403    402    407   13
    402    403    404   15
    403    404    405   22
    403    404    406   22
# 430
    405    404    406   38
    402    407    408   30
    402    407    409   19
    408    407    409   33
    407    409    411   31
    409    411    412   13
    409    411    413   13
    412    411    413   13
    411    413    414   30
    411    413    415   19
# 440
    414    413    415   33
    413    415    417   31
    415    417    418   13
    415    417    422   13
    418    417    422   13
    417    418    419   15
    418    419    420   15
    418    419    421   15
    420    419    421   15
    417    422    423   30
# 450
    417    422    424   19
    423    422    424   33
    422    424    426   31
    424    426    427   13
    424    426    431   13
    427    426    431   13
    426    427    428   15
    427    428    429   22
    427    428    430   22
    429    428    430   38
# 460
    426    431    432   30
    426    431    433   19
    432    431    433   33
    431    433    435   31
    433    435    436   13
    433    435    444   13
    436    435    444   13
    435    436    437   15
    436    437    438   15
    437    438    439   15
# 470
    438    439    440   15
    435    444    445   30
    435    444    446   19
    445    444    446   33
    444    446    448   31
    446    448    449   13
    446    448    453   13
    449    448    453   13
    448    449    450   15
    448    449    451   15
# 480
    450    449    451   15
    449    450    452   15
    448    453    454   30
    448    453    455   19
    454    453    455   33
    453    455    457   31
    455    457    458   13
    455    457    470   13
    458    457    470   13
    457    458    459   15
# 490
    458    459    460   15
    459    460    461   13
    460    461    463   33
    461    463    464   28
    461    463    467   28
    464    463    467   28
    457    470    471   30
    457    470    472   19
    471    470    472   33
    470    472    474   31
# 500
    472    474    475   13
    472    474    488   13
    475    474    488   13
    474    475    476   15
    475    476    477   27
    475    476    479   27
    477    476    479   27
    476    477    481   27
    476    479    483   27
    477    481    485   27
# 510
    479    483    485   27
    481    485    483   27
    481    485    486   27
    483    485    486   27
    474    488    489   30
    474    488    490   19
    489    488    490   33
    488    490    492   31
    490    492    493   13
    490    492    498   13
# 520
    493    492    498   13
    492    493    494   15
    493    494    495   15
    494    495    496   22
    494    495    497   22
    496    495    497   38
    492    498    499   30
    492    498    500   19
    499    498    500   33
    498    500    502   31
# 530
    500    502    503   13
    500    502    506   13
    503    502    506   13
    502    503    504   13
    502    506    507   30
    502    506    508   19
    507    506    508   33
    506    508    510   31
    508    510    511   13
    508    510    515   13
# 540
    511    510    515   13
    510    511    512   15
    511    512    513   15
    511    512    514   15
    513    512    514   15
    510    515    516   30
    510    515    517   19
    516    515    517   33
    515    517    519   31
    517    519    520   13
# 550
    517    519    524   13
    520    519    524   13
    519    520    521   13
    519    520    523   15
    521    520    523   15
    519    524    525   30
    519    524    526   19
    525    524    526   33
    524    526    528   31
    526    528    529   13
# 560
    526    528    533   13
    529    528    533   13
    528    529    530   15
    529    530    531   22
    529    530    532   22
    531    530    532   38
    528    533    534   30
    528    533    535   19
    534    533    535   33
    533    535    536   31
# 570
    533    535    539   31
    536    535    539   21
    535    536    537   13
    535    536    540   13
    537    536    540   13
    536    537    538   13
    537    538    539   13
    535    539    538   13
    536    540    541   30
    536    540    542   19
# 580
    541    540    542   33
    540    542    544   31
    542    544    545   13
    542    544    548   13
    545    544    548   13
    544    545    546   13
    544    548    549   30
    544    548    550   19
    549    548    550   33
    548    550    552   31
# 590
    550    552    553   13
    550    552    561   13
    553    552    561   13
    552    553    554   15
    553    554    555   15
    554    555    556   15
    555    556    557   15
    552    561    562   30
    552    561    563   19
    562    561    563   33
# 600
    561    563    565   31
    563    565    566   13
    563    565    570   13
    566    565    570   13
    565    566    567   15
    566    567    568   15
    566    567    569   15
    568    567    569   15
    565    570    571   30
    565    570    572   19
# 610
    571    570    572   33
    570    572    574   31
    572    574    575   13
    572    574    579   13
    575    574    579   13
    574    575    576   15
    575    576    577   22
    575    576    578   22
    577    576    578   38
    574    579    580   30
# 620
    574    579    581   19
    580    579    581   33
    579    581    583   31
    581    583    584   13
    581    583    587   13
    584    583    587   13
    583    584    585   13
    583    587    588   30
    583    587    589   19
    588    587    589   33
# 630
    587    589    591   31
    589    591    592   13
    591    592    593   30
    591    592    594   19
    593    592    594   33
    592    594    596   31
    594    596    597   13
    594    596    605   13
    597    596    605   13
    596    597    598   15
# 640
    597    598    599   15
    598    599    600   15
    599    600    601   15
    596    605    606   30
    596    605    607   19
    606    605    607   33
    605    607    609   31
    607    609    610   13
    607    609    615   13
    610    609    615   13
# 650
    609    610    611   15
    610    611    612   15
    611    612    613   22
    611    612    614   22
    613    612    614   38
    609    615    616   30
    609    615    617   19
    616    615    617   33
    615    617    619   31
    617    619    620   13
# 660
    617    619    624   13
    620    619    624   13
    619    620    621   15
    620    621    622   15
    620    621    623   15
    622    621    623   15
    619    624    625   30
    619    624    626   19
    625    624    626   33
    624    626    628   31
# 670
    626    628    629   13
    626    628    638   13
    629    628    638   13
    628    629    630   15
    629    630    631   37
    629    630    632   37
    631    630    632    7
    630    631    634    7
    630    632    636    7
    631    634    636    7
# 680
    632    636    634    7
    628    638    639   30
    628    638    640   19
    639    638    640   33
    638    640    642   31
    640    642    643   13
    640    642    647   13
    643    642    647   13
    642    643    644   15
    642    643    645   15
# 690
    644    643    645   15
    643    644    646   15
    642    647    648   30
    642    647    649   19
    648    647    649   33
    647    649    651   31
    649    651    652   13
    649    651    658   13
    652    651    658   13
    651    652    653   15
# 700
    652    653    654   30
    652    653    655   19
    654    653    655   33
    651    658    659   30
    651    658    660   19
    659    658    660   33
    658    660    662   31
    660    662    663   13
    660    662    667   13
    663    662    667   13
# 710
    662    663    664   15
    663    664    665   15
    663    664    666   15
    665    664    666   15
    662    667    668   30
    662    667    669   19
    668    667    669   33
    667    669    671   31
    669    671    672   13
    669    671    676   13
# 720
    672    671    676   13
    671    672    673   15
    671    672    674   15
    673    672    674   15
    672    673    675   15
    671    676    677   30
    671    676    678   19
    677    676    678   33
    676    678    679   31
    676    678    682   31
# 730
    679    678    682   21
    678    679    680   13
    678    679    683   13
    680    679    683   13
    679    680    681   13
    680    681    682   13
    678    682    681   13
    679    683    684   30
    679    683    685   19
    684    683    685   33
# 740
    683    685    687   31
    685    687    688   13
    685    687    694   13
    688    687    694   13
    687    688    689   15
    688    689    690   30
    688    689    691   19
    690    689    691   33
    687    694    695   30
    687    694    696   19
# 750
    695    694    696   33
    694    696    698   31
    696    698    699   13
    696    698    707   13
    699    698    707   13
    698    699    700   15
    699    700    701   15
    700    701    702   15
    701    702    703   15
    698    707    708   30
# 760
    698    707    709   19
    708    707    709   33
    707    709    711   31
    709    711    712   13
    709    711    719   13
    712    711    719   13
    711    712    713   15
    712    713    714   15
    713    714    715   30
    713    714    716   19
# 770
    715    714    716   33
    711    719    720   30
    711    719    721   19
    720    719    721   33
    719    721    723   31
    721    723    724   13
    721    723    728   13
    724    723    728   13
    723    724    725   15
    724    725    726   22
# 780
    724    725    727   22
    726    725    727   38
    723    728    729   30
    723    728    730   19
    729    728    730   33
    728    730    732   31
    730    732    733   13
    730    732    745   13
    733    732    745   13
    732    733    734   15
# 790
    733    734    735   15
    734    735    736   13
    735    736    738   33
    736    738    739   28
    736    738    742   28
    739    738    742   28
    732    745    746   30
    732    745    747   19
    746    745    747   33
    745    747    749   31
# 800
    747    749    750   13
    747    749    754   13
    750    749    754   13
    749    750    751   13
    749    750    753   15
    751    750    753   15
    749    754    755   30
    749    754    756   19
    755    754    756   33
    754    756    758   31
# 810
    756    758    759   13
    756    758    763   13
    759    758    763   13
    758    759    760   15
    759    760    761   15
    759    760    762   15
    761    760    762   15
    758    763    764   30
    758    763    765   19
    764    763    765   33
# 820
    763    765    767   31
    765    767    768   13
    765    767    772   13
    768    767    772   13
    767    768    769   13
    767    768    771   15
    769    768    771   15
    767    772    773   30
    767    772    774   19
    773    772    774   33
# 830
    772    774    776   31
    774    776    777   13
    774    776    781   13
    777    776    781   13
    776    777    778   15
    776    777    779   15
    778    777    779   15
    777    778    780   15
    776    781    782   30
    776    781    783   19
# 840
    782    781    783   33
    781    783    785   31
    783    785    786   13
    783    785    789   13
    786    785    789   13
    785    786    787   15
    785    786    788   15
    787    786    788   15
    785    789    790   30
    785    789    791   19
# 850
    790    789    791   33
    789    791    793   31
    791    793    794   13
    791    793    798   13
    794    793    798   13
    793    794    795   15
    794    795    796   22
    794    795    797   22
    796    795    797   38
    793    798    799   30
# 860
    793    798    800   19
    799    798    800   33
    798    800    802   31
    800    802    803   13
    800    802    807   13
    803    802    807   13
    802    803    804   13
    802    803    806   15
    804    803    806   15
    802    807    808   30
# 870
    802    807    809   19
    808    807    809   33
    807    809    811   31
    809    811    812   13
    811    812    813   30
    811    812    814   19
    813    812    814   33
    812    814    816   31
    814    816    817   13
    814    816    821   13
# 880
    817    816    821   13
    816    817    818   15
    816    817    819   15
    818    817    819   15
    817    818    820   15
    816    821    822   30
    816    821    823   19
    822    821    823   33
    821    823    825   31
    823    825    826   13
# 890
    825    826    827   30
    825    826    828   19
    827    826    828   33
    826    828    830   31
    828    830    831   13
    828    830    835   13
    831    830    835   13
    830    831    832   15
    831    832    833   16
    832    833    834    4
# 900
    830    835    836   30
    830    835    837   19
    836    835    837   33
    835    837    839   31
    837    839    840   13
    837    839    844   13
    840    839    844   13
    839    840    841   13
    839    840    843   15
    841    840    843   15
# 910
    839    844    845   30
    839    844    846   19
    845    844    846   33
    844    846    848   31
    846    848    849   13
    846    848    857   13
    849    848    857   13
    848    849    850   15
    849    850    851   15
    850    851    852   15
# 920
    851    852    853   15
    848    857    858   30
    848    857    859   19
    858    857    859   33
    857    859    861   31
    859    861    862   13
    859    861    863   13
    862    861    863   13
    861    863    864   30
    861    863    865   19
# 930
    864    863    865   33
    863    865    867   31
    865    867    868   13
    865    867    872   13
    868    867    872   13
    867    868    869   15
    868    869    870   22
    868    869    871   22
    870    869    871   38
    867    872    873   30
# 940
    867    872    874   19
    873    872    874   33
    872    874    876   31
    874    876    877   13
    874    876    881   13
    877    876    881   13
    876    877    878   15
    877    878    879   15
    877    878    880   15
    879    878    880   15
# 950
    876    881    882   30
    876    881    883   19
    882    881    883   33
    881    883    885   31
    883    885    886   13
    883    885    890   13
    886    885    890   13
    885    886    887   15
    885    886    888   15
    887    886    888   15
# 960
    886    887    889   15
    885    890    891   30
    885    890    892   19
    891    890    892   33
    890    892    894   31
    892    894    895   13
    892    894    901   13
    895    894    901   13
    894    895    896   15
    895    896    897   30
# 970
    895    896    898   19
    897    896    898   33
    894    901    902   30
    894    901    903   19
    902    901    903   33
    901    903    905   31
    903    905    906   13
    903    905    912   13
    906    905    912   13
    905    906    907   15
# 980
    906    907    908   30
    906    907    909   19
    908    907    909   33
    905    912    913   30
    905    912    914   19
    913    912    914   33
    912    914    916   31
    914    916    917   13
    914    916    921   13
    917    916    921   13
# 990
    916    917    918   15
    917    918    919   15
    917    918    920   15
    919    918    920   15
    916    921    922   30
    916    921    923   19
    922    921    923   33
    921    923    925   31
    923    925    926   13
    925    926    927   30
# 1000
    925    926    928   19
    927    926    928   33
    926    928    930   31
    928    930    931   13
    928    930    935   13
    931    930    935   13
    930    931    932   13
    930    931    934   15
    932    931    934   15
    930    935    936   30
# 1010
    930    935    937   19
    936    935    937   33
    935    937    939   31
    937    939    940   13
    937    939    944   13
    940    939    944   13
    939    940    941   15
    939    940    942   15
    941    940    942   15
    940    941    943   15
# 1020
    939    944    945   30
    939    944    946   19
    945    944    946   33
    944    946    948   31
    946    948    949   13
    946    948    950   13
    949    948    950   13
    948    950    951   30
    948    950    952   19
    951    950    952   33
# 1030
    950    952    954   31
    952    954    955   13
    952    954    963   13
    955    954    963   13
    954    955    956   15
    955    956    957   15
    956    957    958   15
    957    958    959   15
    954    963    964   30
    954    963    965   19
# 1040
    964    963    965   33
    963    965    967   31
    965    967    968   13
    965    967    971   13
    968    967    971   13
    967    968    969   13
    967    971    972   30
    967    971    973   19
    972    971    973   33
    971    973    975   31
# 1050
    973    975    976   13
    975    976    977   30
    975    976    978   19
    977    976    978   33
    976    978    980   31
    978    980    981   13
    978    980    985   13
    981    980    985   13
    980    981    982   13
    980    981    984   15
# 1060
    982    981    984   15
    980    985    986   30
    980    985    987   19
    986    985    987   33
    985    987    989   31
    987    989    990   13
    987    989    998   13
    990    989    998   13
    989    990    991   15
    990    991    992   15
# 1070
    991    992    993   15
    992    993    994   15
    989    998    999   30
    989    998   1000   19
    999    998   1000   33
    998   1000   1002   31
   1000   1002   1003   13
   1000   1002   1004   13
   1003   1002   1004   13
   1002   1004   1005   30
# 1080
   1002   1004   1006   19
   1005   1004   1006   33
   1004   1006   1008   31
   1006   1008   1009   13
   1006   1008   1021   13
   1009   1008   1021   13
   1008   1009   1010   15
   1009   1010   1011   27
   1009   1010   1013   27
   1011   1010   1013   27
# 1090
   1010   1011   1015   27
   1010   1013   1017   27
   1011   1015   1019   27
   1013   1017   1019   27
   1015   1019   1017   27
   1008   1021   1022   30
   1008   1021   1023   19
   1022   1021   1023   33
   1021   1023   1025   31
   1023   1025   1026   13
# 1100
   1023   1025   1030   13
   1026   1025   1030   13
   1025   1026   1027   15
   1026   1027   1028   16
   1027   1028   1029    4
   1025   1030   1031   30
   1025   1030   1032   19
   1031   1030   1032   33
   1030   1032   1034   31
   1032   1034   1035   13
# 1110
   1032   1034   1040   13
   1035   1034   1040   13
   1034   1035   1036   15
   1035   1036   1037   15
   1036   1037   1038   22
   1036   1037   1039   22
   1038   1037   1039   38
   1034   1040   1041   30
   1034   1040   1042   19
   1041   1040   1042   33
# 1120
   1040   1042   1044   31
   1042   1044   1045   13
   1042   1044   1046   13
   1045   1044   1046   13
   1044   1046   1047   30
   1044   1046   1048   19
   1047   1046   1048   33
   1046   1048   1050   31
   1048   1050   1051   13
   1048   1050   1055   13
# 1130
   1051   1050   1055   13
   1050   1051   1052   15
   1051   1052   1053   15
   1051   1052   1054   15
   1053   1052   1054   15
   1050   1055   1056   30
   1050   1055   1057   19
   1056   1055   1057   33
   1055   1057   1059   31
   1057   1059   1060   13
# 1140
   1057   1059   1067   13
   1060   1059   1067   13
   1059   1060   1061   15
   1060   1061   1062   15
   1061   1062   1063   30
   1061   1062   1064   19
   1063   1062   1064   33
   1059   1067   1068   30
   1059   1067   1069   19
   1068   1067   1069   33
# 1150
   1067   1069   1071   31
   1069   1071   1072   13
   1069   1071   1073   13
   1072   1071   1073   13
   1071   1073   1074   30
   1071   1073   1075   19
   1074   1073   1075   33
   1073   1075   1077   31
   1075   1077   1078   13
   1077   1078   1079   30
# 1160
   1077   1078   1080   19
   1079   1078   1080   33
   1078   1080   1082   31
   1080   1082   1083   13
   1080   1082   1084   13
   1083   1082   1084   13
   1082   1084   1085   30
   1082   1084   1086   19
   1085   1084   1086   33
   1084   1086   1088   31
# 1170
   1086   1088   1089   13
   1086   1088   1093   13
   1089   1088   1093   13
   1088   1089   1090   15
   1089   1090   1091   22
   1089   1090   1092   22
   1091   1090   1092   38
   1088   1093   1094   30
   1088   1093   1095   19
   1094   1093   1095   33
# 1180
   1093   1095   1097   31
   1095   1097   1098   13
   1095   1097   1102   13
   1098   1097   1102   13
   1097   1098   1099   15
   1097   1098   1100   15
   1099   1098   1100   15
   1098   1099   1101   15
   1097   1102   1103   30
   1097   1102   1104   19
# 1190
   1103   1102   1104   33
   1102   1104   1106   31
   1104   1106   1107   13
   1104   1106   1110   13
   1107   1106   1110   13
   1106   1107   1108   13
   1106   1110   1111   30
   1106   1110   1112   19
   1111   1110   1112   33
   1110   1112   1114   31
# 1200
   1112   1114   1115   13
   1112   1114   1119   13
   1115   1114   1119   13
   1114   1115   1116   15
   1115   1116   1117   16
   1116   1117   1118    4
   1114   1119   1120   30
   1114   1119   1121   19
   1120   1119   1121   33
   1119   1121   1123   31
# 1210
   1121   1123   1124   13
   1121   1123   1128   13
   1124   1123   1128   13
   1123   1124   1125   15
   1123   1124   1126   15
   1125   1124   1126   15
   1124   1125   1127   15
   1123   1128   1129   30
   1123   1128   1130   19
   1129   1128   1130   33
# 1220
   1128   1130   1132   31
   1130   1132   1133   13
   1132   1133   1134   30
   1132   1133   1135   19
   1134   1133   1135   33
   1133   1135   1137   31
   1135   1137   1138   13
   1135   1137   1145   13
   1138   1137   1145   13
   1137   1138   1139   15
# 1230
   1138   1139   1140   15
   1139   1140   1141   30
   1139   1140   1142   19
   1141   1140   1142   33
   1137   1145   1146   30
   1137   1145   1147   19
   1146   1145   1147   33
   1145   1147   1149   31
   1147   1149   1150   13
   1147   1149   1162   13
# 1240
   1150   1149   1162   13
   1149   1150   1151   15
   1150   1151   1152   27
   1150   1151   1154   27
   1152   1151   1154   27
   1151   1152   1156   27
   1151   1154   1158   27
   1152   1156   1160   27
   1154   1158   1160   27
   1156   1160   1158   27
# 1250
   1149   1162   1163   30
   1149   1162   1164   19
   1163   1162   1164   33
   1162   1164   1166   31
   1164   1166   1167   13
   1166   1167   1168   30
   1166   1167   1169   19
   1168   1167   1169   33
   1167   1169   1171   31
   1169   1171   1172   13
# 1260
   1169   1171   1175   13
   1172   1171   1175   13
   1171   1172   1173   15
   1171   1172   1174   15
   1173   1172   1174   15
   1171   1175   1176   30
   1171   1175   1177   19
   1176   1175   1177   33
   1175   1177   1179   31
   1177   1179   1180   13
# 1270
   1179   1180   1181   30
   1179   1180   1182   19
   1181   1180   1182   33
   1180   1182   1184   31
   1182   1184   1185   13
   1182   1184   1197   13
   1185   1184   1197   13
   1184   1185   1186   15
   1185   1186   1187   27
   1185   1186   1189   27
# 1280
   1187   1186   1189   27
   1186   1187   1191   27
   1186   1189   1193   27
   1187   1191   1195   27
   1189   1193   1195   27
   1191   1195   1193   27
   1184   1197   1198   30
   1184   1197   1199   19
   1198   1197   1199   33
   1197   1199   1201   31
# 1290
   1199   1201   1202   13
   1199   1201   1215   13
   1202   1201   1215   13
   1201   1202   1203   15
   1202   1203   1204   27
   1202   1203   1206   27
   1204   1203   1206   27
   1203   1204   1208   27
   1203   1206   1210   27
   1204   1208   1212   27
# 1300
   1206   1210   1212   27
   1208   1212   1210   27
   1208   1212   1213   27
   1210   1212   1213   27
   1201   1215   1216   30
   1201   1215   1217   19
   1216   1215   1217   33
   1215   1217   1219   31
   1217   1219   1220   13
   1217   1219   1223   13
# 1310
   1220   1219   1223   13
   1219   1220   1221   13
   1219   1223   1224   30
   1219   1223   1225   19
   1224   1223   1225   33
   1223   1225   1227   31
   1225   1227   1228   13
   1225   1227   1229   13
   1228   1227   1229   13
   1227   1229   1230   30
# 1320
   1227   1229   1231   19
   1230   1229   1231   33
   1229   1231   1233   31
   1231   1233   1234   13
   1231   1233   1247   13
   1234   1233   1247   13
   1233   1234   1235   15
   1234   1235   1236   27
   1234   1235   1238   27
   1236   1235   1238   27
# 1330
   1235   1236   1240   27
   1235   1238   1242   27
   1236   1240   1244   27
   1238   1242   1244   27
   1240   1244   1242   27
   1240   1244   1245   27
   1242   1244   1245   27
   1233   1247   1248   30
   1233   1247   1249   19
   1248   1247   1249   33
# 1340
   1247   1249   1251   31
   1249   1251   1252   13
   1249   1251   1256   13
   1252   1251   1256   13
   1251   1252   1253   15
   1252   1253   1254   15
   1252   1253   1255   15
   1254   1253   1255   15
   1251   1256   1257   30
   1251   1256   1258   19
# 1350
   1257   1256   1258   33
   1256   1258   1260   31
   1258   1260   1261   13
   1258   1260   1264   13
   1261   1260   1264   13
   1260   1261   1262   15
   1260   1261   1263   15
   1262   1261   1263   15
   1260   1264   1265   30
   1260   1264   1266   19
# 1360
   1265   1264   1266   33
   1264   1266   1268   31
   1266   1268   1269   13
   1266   1268   1270   13
   1269   1268   1270   13
   1268   1270   1271   30
   1268   1270   1272   19
   1271   1270   1272   33
   1270   1272   1274   31
   1272   1274   1275   13
# 1370
   1272   1274   1280   13
   1275   1274   1280   13
   1274   1275   1276   15
   1275   1276   1277   15
   1276   1277   1278   22
   1276   1277   1279   22
   1278   1277   1279   38
   1274   1280   1281   30
   1274   1280   1282   19
   1281   1280   1282   33
# 1380
   1280   1282   1284   31
   1282   1284   1285   13
   1282   1284   1293   13
   1285   1284   1293   13
   1284   1285   1286   15
   1285   1286   1287   15
   1286   1287   1288   15
   1287   1288   1289   15
   1284   1293   1294   30
   1284   1293   1295   19
# 1390
   1294   1293   1295   33
   1293   1295   1297   31
   1295   1297   1298   13
   1295   1297   1301   13
   1298   1297   1301   13
   1297   1298   1299   15
   1297   1298   1300   15
   1299   1298   1300   15
   1297   1301   1302   30
   1297   1301   1303   19
# 1400
   1302   1301   1303   33
   1301   1303   1305   31
   1303   1305   1306   13
   1303   1305   1310   13
   1306   1305   1310   13
   1305   1306   1307   13
   1305   1306   1309   15
   1307   1306   1309   15
   1305   1310   1311   30
   1305   1310   1312   19
# 1410
   1311   1310   1312   33
   1310   1312   1314   31
   1312   1314   1315   13
   1312   1314   1318   13
   1315   1314   1318   13
   1314   1315   1316   15
   1314   1315   1317   15
   1316   1315   1317   15
   1314   1318   1319   30
   1314   1318   1320   19
# 1420
   1319   1318   1320   33
   1318   1320   1322   31
   1320   1322   1323   13
   1320   1322   1327   13
   1323   1322   1327   13
   1322   1323   1324   15
   1322   1323   1325   15
   1324   1323   1325   15
   1323   1324   1326   15
   1322   1327   1328   30
# 1430
   1322   1327   1329   19
   1328   1327   1329   33
   1327   1329   1331   31
   1329   1331   1332   13
   1329   1331   1336   13
   1332   1331   1336   13
   1331   1332   1333   13
   1331   1332   1335   15
   1333   1332   1335   15
   1331   1336   1337   30
# 1440
   1331   1336   1338   19
   1337   1336   1338   33
   1336   1338   1340   31
   1338   1340   1341   13
   1338   1340   1349   13
   1341   1340   1349   13
   1340   1341   1342   15
   1341   1342   1343   15
   1342   1343   1344   15
   1343   1344   1345   15
# 1450
   1340   1349   1350   30
   1340   1349   1351   19
   1350   1349   1351   33
   1349   1351   1353   31
   1351   1353   1354   13
   1351   1353   1363   13
   1354   1353   1363   13
   1353   1354   1355   15
   1354   1355   1356   37
   1354   1355   1358   37
# 1460
   1356   1355   1358    7
   1355   1356   1360    7
   1355   1358   1362    7
   1356   1360   1362    7
   1358   1362   1360    7
   1353   1363   1364   30
   1353   1363   1365   19
   1364   1363   1365   33
   1363   1365   1367   31
   1365   1367   1368   13
# 1470
   1365   1367   1374   13
   1368   1367   1374   13
   1367   1368   1369   15
   1368   1369   1370   30
   1368   1369   1371   19
   1370   1369   1371   33
   1367   1374   1375   30
   1367   1374   1376   19
   1375   1374   1376   33
   1374   1376   1378   31
# 1480
   1376   1378   1379   13
   1376   1378   1383   13
   1379   1378   1383   13
   1378   1379   1380   15
   1379   1380   1381   22
   1379   1380   1382   22
   1381   1380   1382   38
   1378   1383   1384   30
   1378   1383   1385   19
   1384   1383   1385   33
# 1490
   1383   1385   1387   31
   1385   1387   1388   13
   1385   1387   1392   13
   1388   1387   1392   13
   1387   1388   1389   15
   1388   1389   1390   22
   1388   1389   1391   22
   1390   1389   1391   38
   1387   1392   1393   30
   1387   1392   1394   19
# 1500
   1393   1392   1394   33
   1392   1394   1396   31
   1394   1396   1397   13
   1394   1396   1402   13
   1397   1396   1402   13
   1396   1397   1398   15
   1397   1398   1399   15
   1398   1399   1400   22
   1398   1399   1401   22
   1400   1399   1401   38
# 1510
   1396   1402   1403   30
   1396   1402   1404   19
   1403   1402   1404   33
   1402   1404   1406   31
   1404   1406   1407   13
   1404   1406   1414   13
   1407   1406   1414   13
   1406   1407   1408   15
   1407   1408   1409   15
   1408   1409   1410   30
# 1520
   1408   1409   1411   19
   1410   1409   1411   33
   1406   1414   1415   30
   1406   1414   1416   19
   1415   1414   1416   33
   1414   1416   1418   31
   1416   1418   1419   13
   1416   1418   1432   13
   1419   1418   1432   13
   1418   1419   1420   15
# 1530
   1419   1420   1421   27
   1419   1420   1423   27
   1421   1420   1423   27
   1420   1421   1425   27
   1420   1423   1427   27
   1421   1425   1429   27
   1423   1427   1429   27
   1425   1429   1427   27
   1425   1429   1430   27
   1427   1429   1430   27
# 1540
   1418   1432   1433   30
   1418   1432   1434   19
   1433   1432   1434   33
   1432   1434   1436   31
   1434   1436   1437   13
   1434   1436   1438   13
   1437   1436   1438   13
   1436   1438   1439   30
   1436   1438   1440   19
   1439   1438   1440   33
# 1550
   1438   1440   1442   31
   1440   1442   1443   13
   1440   1442   1459   13
   1443   1442   1459   13
   1442   1443   1444   15
   1443   1444   1445   37
   1443   1444   1447   37
   1445   1444   1447    7
   1444   1445   1448    7
   1444   1447   1450    7
# 1560
   1444   1447   1451   39
   1450   1447   1451   27
   1445   1448   1450    7
   1447   1450   1448    7
   1447   1450   1453   27
   1448   1450   1453   39
   1447   1451   1455   27
   1450   1453   1457   27
   1451   1455   1457   27
   1453   1457   1455   27
# 1570
   1442   1459   1460   30
   1442   1459   1461   19
   1460   1459   1461   33
   1459   1461   1463   31
   1461   1463   1464   13
   1461   1463   1469   13
   1464   1463   1469   13
   1463   1464   1465   15
   1464   1465   1466   15
   1465   1466   1467   22
# 1580
   1465   1466   1468   22
   1467   1466   1468   38
   1463   1469   1470   30
   1463   1469   1471   19
   1470   1469   1471   33
   1469   1471   1473   31
   1471   1473   1474   13
   1471   1473   1477   13
   1474   1473   1477   13
   1473   1474   1475   13
# 1590
   1473   1477   1478   30
   1473   1477   1479   19
   1478   1477   1479   33
   1477   1479   1481   31
   1479   1481   1482   13
   1479   1481   1485   13
   1482   1481   1485   13
   1481   1482   1483   13
   1481   1485   1486   30
   1481   1485   1487   19
# 1600
   1486   1485   1487   33
   1485   1487   1489   31
   1487   1489   1490   13
   1487   1489   1491   13
   1490   1489   1491   13
   1489   1491   1492   30
   1489   1491   1493   19
   1492   1491   1493   33
   1491   1493   1495   31
   1493   1495   1496   13
# 1610
   1495   1496   1497   30
   1495   1496   1498   19
   1497   1496   1498   33
   1496   1498   1500   31
   1498   1500   1501   13
   1500   1501   1502   30
   1500   1501   1503   19
   1502   1501   1503   33
   1501   1503   1505   31
   1503   1505   1506   13
# 1620
   1503   1505   1509   13
   1506   1505   1509   13
   1505   1506   1507   13
   1505   1509   1510   30
   1505   1509   1511   19
   1510   1509   1511   33
   1509   1511   1513   31
   1511   1513   1514   13
   1511   1513   1526   13
   1514   1513   1526   13
# 1630
   1513   1514   1515   15
   1514   1515   1516   27
   1514   1515   1518   27
   1516   1515   1518   27
   1515   1516   1520   27
   1515   1518   1522   27
   1516   1520   1524   27
   1518   1522   1524   27
   1520   1524   1522   27
   1513   1526   1527   30
# 1640
   1513   1526   1528   19
   1527   1526   1528   33
   1526   1528   1530   31
   1528   1530   1531   13
   1528   1530   1535   13
   1531   1530   1535   13
   1530   1531   1532   13
   1530   1531   1534   15
   1532   1531   1534   15
   1530   1535   1536   30
# 1650
   1530   1535   1537   19
   1536   1535   1537   33
   1535   1537   1539   31
   1537   1539   1540   13
   1537   1539   1543   13
   1540   1539   1543   13
   1539   1540   1541   15
   1539   1540   1542   15
   1541   1540   1542   15
   1539   1543   1544   30
# 1660
   1539   1543   1545   19
   1544   1543   1545   33
   1543   1545   1547   31
   1545   1547   1548   13
   1545   1547   1560   13
   1548   1547   1560   13
   1547   1548   1549   15
   1548   1549   1550   15
   1549   1550   1551   13
   1550   1551   1553   33
# 1670
   1551   1553   1554   28
   1551   1553   1557   28
   1554   1553   1557   28
   1547   1560   1561   30
   1547   1560   1562   19
   1561   1560   1562   33
   1560   1562   1564   31
   1562   1564   1565   13
   1562   1564   1569   13
   1565   1564   1569   13
# 1680
   1564   1565   1566   13
   1564   1565   1568   15
   1566   1565   1568   15
   1564   1569   1570   30
   1564   1569   1571   19
   1570   1569   1571   33
   1569   1571   1573   31
   1571   1573   1574   13
   1571   1573   1578   13
   1574   1573   1578   13
# 1690
   1573   1574   1575   15
   1574   1575   1576   22
   1574   1575   1577   22
   1576   1575   1577   38
   1573   1578   1579   30
   1573   1578   1580   19
   1579   1578   1580   33
   1578   1580   1582   31
   1580   1582   1583   13
   1580   1582   1587   13
# 1700
   1583   1582   1587   13
   1582   1583   1584   13
   1582   1583   1586   15
   1584   1583   1586   15
   1582   1587   1588   30
   1582   1587   1589   19
   1588   1587   1589   33
   1587   1589   1591   31
   1589   1591   1592   13
   1591   1592   1593   30
# 1710
   1591   1592   1594   19
   1593   1592   1594   33
   1592   1594   1596   31
   1594   1596   1597   13
   1594   1596   1602   13
   1597   1596   1602   13
   1596   1597   1598   15
   1597   1598   1599   15
   1598   1599   1600   22
   1598   1599   1601   22
# 1720
   1600   1599   1601   38
   1596   1602   1603   30
   1596   1602   1604   19
   1603   1602   1604   33
   1602   1604   1605   31
   1602   1604   1608   31
   1605   1604   1608   21
   1604   1605   1606   13
   1604   1605   1609   13
   1606   1605   1609   13
# 1730
   1605   1606   1607   13
   1606   1607   1608   13
   1604   1608   1607   13
   1605   1609   1610   30
   1605   1609   1611   19
   1610   1609   1611   33
   1609   1611   1613   31
   1611   1613   1614   13
   1611   1613   1618   13
   1614   1613   1618   13
# 1740
   1613   1614   1615   15
   1614   1615   1616   16
   1615   1616   1617    4
   1613   1618   1619   30
   1613   1618   1620   19
   1619   1618   1620   33
   1618   1620   1622   31
   1620   1622   1623   13
   1622   1623   1624   30
   1622   1623   1625   19
# 1750
   1624   1623   1625   33
   1623   1625   1627   31
   1625   1627   1628   13
   1625   1627   1640   13
   1628   1627   1640   13
   1627   1628   1629   15
   1628   1629   1630   15
   1629   1630   1631   13
   1630   1631   1633   33
   1631   1633   1634   28
# 1760
   1631   1633   1637   28
   1634   1633   1637   28
   1627   1640   1641   30
   1627   1640   1642   19
   1641   1640   1642   33
   1640   1642   1644   31
   1642   1644   1645   13
   1644   1645   1646   30
   1644   1645   1647   19
   1646   1645   1647   33
# 1770
   1645   1647   1649   31
   1647   1649   1650   13
   1647   1649   1654   13
   1650   1649   1654   13
   1649   1650   1651   13
   1649   1650   1653   15
   1651   1650   1653   15
   1649   1654   1655   30
   1649   1654   1656   19
   1655   1654   1656   33
# 1780
   1654   1656   1658   31
   1656   1658   1659   13
   1656   1658   1667   13
   1659   1658   1667   13
   1658   1659   1660   15
   1659   1660   1661   15
   1660   1661   1662   15
   1661   1662   1663   15
   1658   1667   1668   30
   1658   1667   1669   19
# 1790
   1668   1667   1669   33
   1667   1669   1671   31
   1669   1671   1672   13
   1669   1671   1675   13
   1672   1671   1675   13
   1671   1672   1673   15
   1671   1672   1674   15
   1673   1672   1674   15
   1671   1675   1676   30
   1671   1675   1677   19
# 1800
   1676   1675   1677   33
   1675   1677   1679   31
   1677   1679   1680   13
   1677   1679   1684   13
   1680   1679   1684   13
   1679   1680   1681   15
   1679   1680   1682   15
   1681   1680   1682   15
   1680   1681   1683   15
   1679   1684   1685   30
# 1810
   1679   1684   1686   19
   1685   1684   1686   33
   1684   1686   1688   31
   1686   1688   1689   13
   1686   1688   1693   13
   1689   1688   1693   13
   1688   1689   1690   15
   1689   1690   1691   15
   1689   1690   1692   15
   1691   1690   1692   15
# 1820
   1688   1693   1694   30
   1688   1693   1695   19
   1694   1693   1695   33
   1693   1695   1697   31
   1695   1697   1698   13
   1695   1697   1707   13
   1698   1697   1707   13
   1697   1698   1699   15
   1698   1699   1700   37
   1698   1699   1701   37
# 1830
   1700   1699   1701    7
   1699   1700   1703    7
   1699   1701   1705    7
   1700   1703   1705    7
   1701   1705   1703    7
   1697   1707   1708   30
   1697   1707   1709   19
   1708   1707   1709   33
   1707   1709   1711   31
   1709   1711   1712   13
# 1840
   1709   1711   1716   13
   1712   1711   1716   13
   1711   1712   1713   15
   1712   1713   1714   15
   1712   1713   1715   15
   1714   1713   1715   15
   1711   1716   1717   30
   1711   1716   1718   19
   1717   1716   1718   33
   1716   1718   1720   31
# 1850
   1718   1720   1721   13
   1718   1720   1729   13
   1721   1720   1729   13
   1720   1721   1722   15
   1721   1722   1723   15
   1722   1723   1724   15
   1723   1724   1725   15
   1720   1729   1730   30
   1720   1729   1731   19
   1730   1729   1731   33
# 1860
   1729   1731   1733   31
   1731   1733   1734   13
   1731   1733   1739   13
   1734   1733   1739   13
   1733   1734   1735   15
   1734   1735   1736   15
   1735   1736   1737   22
   1735   1736   1738   22
   1737   1736   1738   38
   1733   1739   1740   30
# 1870
   1733   1739   1741   19
   1740   1739   1741   33
   1739   1741   1743   31
   1741   1743   1744   13
   1741   1743   1748   13
   1744   1743   1748   13
   1743   1744   1745   15
   1744   1745   1746   22
   1744   1745   1747   22
   1746   1745   1747   38
# 1880
   1743   1748   1749   30
   1743   1748   1750   19
   1749   1748   1750   33
   1748   1750   1752   31
   1750   1752   1753   13
   1750   1752   1760   13
   1753   1752   1760   13
   1752   1753   1754   15
   1753   1754   1755   15
   1754   1755   1756   30
# 1890
   1754   1755   1757   19
   1756   1755   1757   33
   1752   1760   1761   30
   1752   1760   1762   19
   1761   1760   1762   33
   1760   1762   1764   31
   1762   1764   1765   13
   1762   1764   1769   13
   1765   1764   1769   13
   1764   1765   1766   13
# 1900
   1764   1765   1768   15
   1766   1765   1768   15
   1764   1769   1770   30
   1764   1769   1771   19
   1770   1769   1771   33
   1769   1771   1773   31
   1771   1773   1774   13
   1771   1773   1779   13
   1774   1773   1779   13
   1773   1774   1775   15
# 1910
   1774   1775   1776   15
   1775   1776   1777   22
   1775   1776   1778   22
   1777   1776   1778   38
   1773   1779   1780   30
   1773   1779   1781   19
   1780   1779   1781   33
   1779   1781   1783   31
   1781   1783   1784   13
   1781   1783   1797   13
# 1920
   1784   1783   1797   13
   1783   1784   1785   15
   1784   1785   1786   27
   1784   1785   1788   27
   1786   1785   1788   27
   1785   1786   1790   27
   1785   1788   1792   27
   1786   1790   1794   27
   1788   1792   1794   27
   1790   1794   1792   27
# 1930
   1790   1794   1795   27
   1792   1794   1795   27
   1783   1797   1798   30
   1783   1797   1799   19
   1798   1797   1799   33
   1797   1799   1801   31
   1799   1801   1802   13
   1799   1801   1806   13
   1802   1801   1806   13
   1801   1802   1803   15
# 1940
   1802   1803   1804   15
   1802   1803   1805   15
   1804   1803   1805   15
   1801   1806   1807   30
   1801   1806   1808   19
   1807   1806   1808   33
   1806   1808   1810   31
   1808   1810   1811   13
   1808   1810   1816   13
   1811   1810   1816   13
# 1950
   1810   1811   1812   15
   1811   1812   1813   15
   1812   1813   1814   22
   1812   1813   1815   22
   1814   1813   1815   38
   1810   1816   1817   30
   1810   1816   1818   19
   1817   1816   1818   33
   1816   1818   1820   31
   1818   1820   1821   13
# 1960
   1818   1820   1826   13
   1821   1820   1826   13
   1820   1821   1822   15
   1821   1822   1823   15
   1822   1823   1824   22
   1822   1823   1825   22
   1824   1823   1825   38
   1820   1826   1827   30
   1820   1826   1828   19
   1827   1826   1828   33
# 1970
   1826   1828   1830   31
   1828   1830   1831   13
   1828   1830   1843   13
   1831   1830   1843   13
   1830   1831   1832   15
   1831   1832   1833   15
   1832   1833   1834   13
   1833   1834   1836   33
   1834   1836   1837   28
   1834   1836   1840   28
# 1980
   1837   1836   1840   28
   1830   1843   1844   30
   1830   1843   1845   19
   1844   1843   1845   33
   1843   1845   1847   31
   1845   1847   1848   13
   1845   1847   1860   13
   1848   1847   1860   13
   1847   1848   1849   15
   1848   1849   1850   15
# 1990
   1849   1850   1851   13
   1850   1851   1853   33
   1851   1853   1854   28
   1851   1853   1857   28
   1854   1853   1857   28
   1847   1860   1861   30
   1847   1860   1862   19
   1861   1860   1862   33
   1860   1862   1864   31
   1862   1864   1865   13
# 2000
   1862   1864   1869   13
   1865   1864   1869   13
   1864   1865   1866   15
   1864   1865   1867   15
   1866   1865   1867   15
   1865   1866   1868   15
   1864   1869   1870   30
   1864   1869   1871   19
   1870   1869   1871   33
   1869   1871   1873   31
# 2010
   1871   1873   1874   13
   1871   1873   1882   13
   1874   1873   1882   13
   1873   1874   1875   15
   1874   1875   1876   15
   1875   1876   1877   15
   1876   1877   1878   15
   1873   1882   1883   30
   1873   1882   1884   19
   1883   1882   1884   33
# 2020
   1882   1884   1886   31
   1884   1886   1887   13
   1884   1886   1892   13
   1887   1886   1892   13
   1886   1887   1888   15
   1887   1888   1889   15
   1888   1889   1890   22
   1888   1889   1891   22
   1890   1889   1891   38
   1886   1892   1893   30
# 2030
   1886   1892   1894   19
   1893   1892   1894   33
   1892   1894   1896   31
   1894   1896   1897   13
   1894   1896   1901   13
   1897   1896   1901   13
   1896   1897   1898   15
   1896   1897   1899   15
   1898   1897   1899   15
   1897   1898   1900   15
# 2040
   1896   1901   1902   30
   1896   1901   1903   19
   1902   1901   1903   33
   1901   1903   1905   31
   1903   1905   1906   13
   1903   1905   1909   13
   1906   1905   1909   13
   1905   1906   1907   15
   1905   1906   1908   15
   1907   1906   1908   15
# 2050
   1905   1909   1910   30
   1905   1909   1911   19
   1910   1909   1911   33
   1909   1911   1913   31
   1911   1913   1914   13
   1911   1913   1922   13
   1914   1913   1922   13
   1913   1914   1915   15
   1914   1915   1916   15
   1915   1916   1917   15
# 2060
   1916   1917   1918   15
   1913   1922   1923   30
   1913   1922   1924   19
   1923   1922   1924   33
   1922   1924   1926   31
   1924   1926   1927   13
   1924   1926   1935   13
   1927   1926   1935   13
   1926   1927   1928   15
   1927   1928   1929   15
# 2070
   1928   1929   1930   15
   1929   1930   1931   15
   1926   1935   1936   30
   1926   1935   1937   19
   1936   1935   1937   33
   1935   1937   1939   31
   1937   1939   1940   13
   1937   1939   1949   13
   1940   1939   1949   13
   1939   1940   1941   15
# 2080
   1940   1941   1942   37
   1940   1941   1943   37
   1942   1941   1943    7
   1941   1942   1945    7
   1941   1943   1947    7
   1942   1945   1947    7
   1943   1947   1945    7
   1939   1949   1950   30
   1939   1949   1951   19
   1950   1949   1951   33
# 2090
   1949   1951   1953   31
   1951   1953   1954   13
   1951   1953   1957   13
   1954   1953   1957   13
   1953   1954   1955   13
   1953   1957   1958   30
   1953   1957   1959   19
   1958   1957   1959   33
   1957   1959   1961   31
   1959   1961   1962   13
# 2100
   1959   1961   1969   13
   1962   1961   1969   13
   1961   1962   1963   15
   1962   1963   1964   15
   1963   1964   1965   30
   1963   1964   1966   19
   1965   1964   1966   33
   1961   1969   1970   30
   1961   1969   1971   19
   1970   1969   1971   33
# 2110
   1969   1971   1973   31
   1971   1973   1974   13
   1971   1973   1986   13
   1974   1973   1986   13
   1973   1974   1975   15
   1974   1975   1976   27
   1974   1975   1978   27
   1976   1975   1978   27
   1975   1976   1980   27
   1975   1978   1982   27
# 2120
   1976   1980   1984   27
   1978   1982   1984   27
   1980   1984   1982   27
   1973   1986   1987   30
   1973   1986   1988   19
   1987   1986   1988   33
   1986   1988   1990   31
   1988   1990   1991   13
   1988   1990   1995   13
   1991   1990   1995   13
# 2130
   1990   1991   1992   15
   1990   1991   1993   15
   1992   1991   1993   15
   1991   1992   1994   15
   1990   1995   1996   30
   1990   1995   1997   19
   1996   1995   1997   33
   1995   1997   1999   31
   1997   1999   2000   13
   1999   2000   2001   30
# 2140
   1999   2000   2002   19
   2001   2000   2002   33
   2000   2002   2004   31
   2002   2004   2005   13
   2002   2004   2018   13
   2005   2004   2018   13
   2004   2005   2006   15
   2005   2006   2007   27
   2005   2006   2009   27
   2007   2006   2009   27
# 2150
   2006   2007   2011   27
   2006   2009   2013   27
   2007   2011   2015   27
   2009   2013   2015   27
   2011   2015   2013   27
   2011   2015   2016   27
   2013   2015   2016   27
   2004   2018   2019   30
   2004   2018   2020   19
   2019   2018   2020   33
# 2160
   2018   2020   2021   31
   2018   2020   2024   31
   2021   2020   2024   21
   2020   2021   2022   13
   2020   2021   2025   13
   2022   2021   2025   13
   2021   2022   2023   13
   2022   2023   2024   13
   2020   2024   2023   13
   2021   2025   2026   30
# 2170
   2021   2025   2027   19
   2026   2025   2027   33
   2025   2027   2029   31
   2027   2029   2030   13
   2027   2029   2034   13
   2030   2029   2034   13
   2029   2030   2031   15
   2029   2030   2032   15
   2031   2030   2032   15
   2030   2031   2033   15
# 2180
   2029   2034   2035   30
   2029   2034   2036   19
   2035   2034   2036   33
   2034   2036   2038   31
   2036   2038   2039   13
   2036   2038   2043   13
   2039   2038   2043   13
   2038   2039   2040   13
   2038   2039   2042   15
   2040   2039   2042   15
# 2190
   2038   2043   2044   30
[truncated: 196,600 more chars]
