# Supplementary material for: Accelerated Enveloping Distribution Sampling to Probe the Presence of Water Molecules
Source: J Chem Theory Comput. 2023 May 11;19(11):3379–90. doi: 10.1021/acs.jctc.3c00109 (PMC10269333; doi:10.1021/acs.jctc.3c00109)
Supplement: Supplementary file 2 — ct3c00109_si_002.zip [file ct3c00109_si_002.zip › paper_TI_AEDS/topo/scyde_MQ0_ions.top]

TITLE
COM_TOP: Combined topology using:
           1 : scyde_MQ0_wat.top
   2 ..    5 : Na_54a7.top
Parameters from 1, solvent from 1
END
PHYSICALCONSTANTS
# FPEPSI: 1.0/(4.0*PI*EPS0) (EPS0 is the permittivity of vacuum)
138.9354
# HBAR: Planck's constant HBAR = H/(2* PI)
0.0635078
# SPDL: Speed of light (nm/ps)
299792.458
# BOLTZ: Boltzmann's constant kB
0.00831441
END
TOPVERSION
2.0
END
ATOMTYPENAME
# NRATT: number of van der Waals atom types
54
# TYPE: atom type names
O
OM
OA
OE
OW
N
NT
NL
NR
NZ
# 10
NE
C
CH0
CH1
CH2
CH3
CH4
CH2r
CR1
HC
# 20
H
DUM
S
CU1+
CU2+
FE
ZN2+
MG2+
CA2+
P,SI
# 30
AR
F
CL
BR
CMet
OMet
NA+
CL-
CChl
CLChl
# 40
HChl
SDmso
CDmso
ODmso
CCl4
CLCl4
FTFE
CTFE
CHTFE
OTFE
# 50
CUrea
OUrea
NUrea
CH3p
END
RESNAME
# NRAA2: number of residues in a solute molecule
168
# AANM: residue names
GLY
GLU
ILE
THR
PHE
SER
ASP
TYR
LEU
GLY
# 10
LEU
MET
THR
CYSH
VAL
TYR
GLU
TRP
ALA
ASP
# 20
SER
TYR
ASP
SER
LYSH
ASP
TRP
ASP
ARG
LEU
# 30
ARG
LYSH
VAL
ILE
ALA
PRO
THR
LEU
ARG
ILE
# 40
ASP
TYR
ARG
SER
PHE
LEU
ASP
LYSH
LEU
TRP
# 50
GLU
ALA
MET
PRO
ALA
GLU
GLU
PHE
VAL
GLY
# 60
MET
VAL
SER
SER
LYSH
GLN
VAL
LEU
GLY
ASP
# 70
PRO
THR
LEU
ARG
THR
GLN
HISA
PHE
ILE
GLY
# 80
GLY
THR
ARG
TRP
GLU
LYSH
VAL
SER
GLU
ASP
# 90
GLU
VAL
ILE
GLY
TYR
HISA
GLN
LEU
ARG
VAL
# 100
PRO
HISA
GLN
ARG
TYR
LYSH
ASP
THR
THR
MET
# 110
LYSH
GLU
VAL
THR
MET
LYSH
GLY
HISB
ALA
HISB
# 120
SER
ALA
ASN
LEU
HISA
TRP
TYR
LYSH
LYSH
ILE
# 130
ASP
GLY
VAL
TRP
LYSH
PHE
ALA
GLY
LEU
LYSH
# 140
PRO
ASP
ILE
ARG
TRP
GLY
GLU
PHE
ASP
PHE
# 150
ASP
ARG
ILE
PHE
GLU
ASP
GLY
ARG
GLU
THR
# 160
PHE
GLY
MQ0
H2O
NA+
NA+
NA+
NA+
END
SOLUTEATOM
#   NRP: number of solute atoms
 1820
#  ATNM: atom number
#  MRES: residue number
#  PANM: atom name of solute atom
#   IAC: integer (van der Waals) atom type code
#  MASS: mass of solute atom
#    CG: charge of solute atom
#   CGC: charge group code (0 or 1)
#   INE: number of excluded atoms
# INE14: number of 1-4 interactions
# ATNM MRES PANM IAC     MASS       CG  CGC INE
#                                           INE14
     1    1   H1  21  1.00800  0.24800  0     4     2     3     4     5
                                              1     6
     2    1   H2  21  1.00800  0.24800  0     3     3     4     5
                                              1     6
     3    1    N   8 14.00670  0.12900  0     3     4     5     6
                                              2     7     8
     4    1   H3  21  1.00800  0.24800  0     1     5
                                              1     6
     5    1   CA  15 14.02700  0.12700  1     3     6     7     8
                                              2     9    10
     6    1    C  12 12.01100  0.45000  0     4     7     8     9    10
                                              2    11    16
     7    1    O   1 15.99940 -0.45000  1     1     8
                                              2     9    10
     8    2    N   6 14.00670 -0.31000  0     4     9    10    11    16
                                              3    12    17    18
     9    2    H  21  1.00800  0.31000  1     1    10
                                              2    11    16
    10    2   CA  14 13.01900  0.00000  0     5    11    12    16    17    18
                                              3    13    19    20
    11    2   CB  15 14.02700  0.00000  0     3    12    13    16
                                              4    14    15    17    18
    12    2   CG  15 14.02700  0.00000  1     3    13    14    15
                                              1    16
    13    2   CD  12 12.01100  0.27000  0     2    14    15
                                              0
    14    2  OE1   2 15.99940 -0.63500  0     1    15
                                              0
    15    2  OE2   2 15.99940 -0.63500  1     0
                                              0
    16    2    C  12 12.01100  0.45000  0     4    17    18    19    20
                                              2    21    25
    17    2    O   1 15.99940 -0.45000  1     1    18
                                              2    19    20
    18    3    N   6 14.00670 -0.31000  0     4    19    20    21    25
                                              4    22    23    26    27
    19    3    H  21  1.00800  0.31000  1     1    20
                                              2    21    25
    20    3   CA  14 13.01900  0.00000  1     6    21    22    23    25    26    27
                                              3    24    28    29
    21    3   CB  14 13.01900  0.00000  0     4    22    23    24    25
                                              2    26    27
    22    3  CG1  15 14.02700  0.00000  0     2    23    24
                                              1    25
    23    3  CG2  16 15.03500  0.00000  0     0
                                              2    24    25
    24    3   CD  16 15.03500  0.00000  1     0
                                              0
    25    3    C  12 12.01100  0.45000  0     4    26    27    28    29
                                              2    30    34
    26    3    O   1 15.99940 -0.45000  1     1    27
                                              2    28    29
    27    4    N   6 14.00670 -0.31000  0     4    28    29    30    34
                                              4    31    33    35    36
    28    4    H  21  1.00800  0.31000  1     1    29
                                              2    30    34
    29    4   CA  14 13.01900  0.00000  1     6    30    31    33    34    35    36
                                              3    32    37    38
    30    4   CB  14 13.01900  0.26600  0     4    31    32    33    34
                                              2    35    36
    31    4  OG1   3 15.99940 -0.67400  0     2    32    33
                                              1    34
    32    4  HG1  21  1.00800  0.40800  1     0
                                              1    33
    33    4  CG2  16 15.03500  0.00000  1     0
                                              1    34
    34    4    C  12 12.01100  0.45000  0     4    35    36    37    38
                                              2    39    51
    35    4    O   1 15.99940 -0.45000  1     1    36
                                              2    37    38
    36    5    N   6 14.00670 -0.31000  0     4    37    38    39    51
                                              3    40    52    53
    37    5    H  21  1.00800  0.31000  1     1    38
                                              2    39    51
    38    5   CA  14 13.01900  0.00000  0     5    39    40    51    52    53
                                              4    41    43    54    55
    39    5   CB  15 14.02700  0.00000  0     8    40    41    42    43    44    45
                                                   47    51
                                              2    52    53
    40    5   CG  12 12.01100  0.00000  1     9    41    42    43    44    45    46
                                                   47    48    49
                                              1    51
    41    5  CD1  12 12.01100 -0.14000  0     8    42    43    44    45    46    47
                                                   49    50
                                              0
    42    5  HD1  20  1.00800  0.14000  1     4    43    45    46    49
                                              0
    43    5  CD2  12 12.01100 -0.14000  0     6    44    45    47    48    49    50
                                              0
    44    5  HD2  20  1.00800  0.14000  1     3    47    48    49
                                              0
    45    5  CE1  12 12.01100 -0.14000  0     5    46    47    48    49    50
                                              0
    46    5  HE1  20  1.00800  0.14000  1     3    47    49    50
                                              0
    47    5  CE2  12 12.01100 -0.14000  0     3    48    49    50
                                              0
    48    5  HE2  20  1.00800  0.14000  1     2    49    50
                                              0
    49    5   CZ  12 12.01100 -0.14000  0     1    50
                                              0
    50    5   HZ  20  1.00800  0.14000  1     0
                                              0
    51    5    C  12 12.01100  0.45000  0     4    52    53    54    55
                                              2    56    59
    52    5    O   1 15.99940 -0.45000  1     1    53
                                              2    54    55
    53    6    N   6 14.00670 -0.31000  0     4    54    55    56    59
                                              3    57    60    61
    54    6    H  21  1.00800  0.31000  1     1    55
                                              2    56    59
    55    6   CA  14 13.01900  0.00000  1     5    56    57    59    60    61
                                              3    58    62    63
    56    6   CB  15 14.02700  0.26600  0     3    57    58    59
                                              2    60    61
    57    6   OG   3 15.99940 -0.67400  0     1    58
                                              1    59
    58    6   HG  21  1.00800  0.40800  1     0
                                              0
    59    6    C  12 12.01100  0.45000  0     4    60    61    62    63
                                              2    64    68
    60    6    O   1 15.99940 -0.45000  1     1    61
                                              2    62    63
    61    7    N   6 14.00670 -0.31000  0     4    62    63    64    68
                                              3    65    69    70
    62    7    H  21  1.00800  0.31000  1     1    63
                                              2    64    68
    63    7   CA  14 13.01900  0.00000  0     5    64    65    68    69    70
                                              4    66    67    71    72
    64    7   CB  15 14.02700  0.00000  1     4    65    66    67    68
                                              2    69    70
    65    7   CG  12 12.01100  0.27000  0     2    66    67
                                              1    68
    66    7  OD1   2 15.99940 -0.63500  0     1    67
                                              0
    67    7  OD2   2 15.99940 -0.63500  1     0
                                              0
    68    7    C  12 12.01100  0.45000  0     4    69    70    71    72
                                              2    73    86
    69    7    O   1 15.99940 -0.45000  1     1    70
                                              2    71    72
    70    8    N   6 14.00670 -0.31000  0     4    71    72    73    86
                                              3    74    87    88
    71    8    H  21  1.00800  0.31000  1     1    72
                                              2    73    86
    72    8   CA  14 13.01900  0.00000  0     5    73    74    86    87    88
                                              4    75    77    89    90
    73    8   CB  15 14.02700  0.00000  0     8    74    75    76    77    78    79
                                                   81    86
                                              2    87    88
    74    8   CG  12 12.01100  0.00000  1     9    75    76    77    78    79    80
                                                   81    82    83
                                              1    86
    75    8  CD1  12 12.01100 -0.14000  0     8    76    77    78    79    80    81
                                                   83    84
                                              0
    76    8  HD1  20  1.00800  0.14000  1     4    77    79    80    83
                                              0
    77    8  CD2  12 12.01100 -0.14000  0     6    78    79    81    82    83    84
                                              0
    78    8  HD2  20  1.00800  0.14000  1     3    81    82    83
                                              0
    79    8  CE1  12 12.01100 -0.14000  0     5    80    81    82    83    84
                                              1    85
    80    8  HE1  20  1.00800  0.14000  1     3    81    83    84
                                              0
    81    8  CE2  12 12.01100 -0.14000  0     3    82    83    84
                                              1    85
    82    8  HE2  20  1.00800  0.14000  1     2    83    84
                                              0
    83    8   CZ  12 12.01100  0.20300  0     2    84    85
                                              0
    84    8   OH   3 15.99940 -0.61100  0     1    85
                                              0
    85    8   HH  21  1.00800  0.40800  1     0
                                              0
    86    8    C  12 12.01100  0.45000  0     4    87    88    89    90
                                              2    91    95
    87    8    O   1 15.99940 -0.45000  1     1    88
                                              2    89    90
    88    9    N   6 14.00670 -0.31000  0     4    89    90    91    95
                                              3    92    96    97
    89    9    H  21  1.00800  0.31000  1     1    90
                                              2    91    95
    90    9   CA  14 13.01900  0.00000  0     5    91    92    95    96    97
                                              4    93    94    98    99
    91    9   CB  15 14.02700  0.00000  1     4    92    93    94    95
                                              2    96    97
    92    9   CG  14 13.01900  0.00000  0     2    93    94
                                              1    95
    93    9  CD1  16 15.03500  0.00000  0     1    94
                                              0
    94    9  CD2  16 15.03500  0.00000  1     0
                                              0
    95    9    C  12 12.01100  0.45000  0     4    96    97    98    99
                                              1   100
    96    9    O   1 15.99940 -0.45000  1     1    97
                                              2    98    99
    97   10    N   6 14.00670 -0.31000  0     3    98    99   100
                                              2   101   102
    98   10    H  21  1.00800  0.31000  1     1    99
                                              1   100
    99   10   CA  15 14.02700  0.00000  1     3   100   101   102
                                              2   103   104
   100   10    C  12 12.01100  0.45000  0     4   101   102   103   104
                                              2   105   109
   101   10    O   1 15.99940 -0.45000  1     1   102
                                              2   103   104
   102   11    N   6 14.00670 -0.31000  0     4   103   104   105   109
                                              3   106   110   111
   103   11    H  21  1.00800  0.31000  1     1   104
                                              2   105   109
   104   11   CA  14 13.01900  0.00000  0     5   105   106   109   110   111
                                              4   107   108   112   113
   105   11   CB  15 14.02700  0.00000  1     4   106   107   108   109
                                              2   110   111
   106   11   CG  14 13.01900  0.00000  0     2   107   108
                                              1   109
   107   11  CD1  16 15.03500  0.00000  0     1   108
                                              0
   108   11  CD2  16 15.03500  0.00000  1     0
                                              0
   109   11    C  12 12.01100  0.45000  0     4   110   111   112   113
                                              2   114   118
   110   11    O   1 15.99940 -0.45000  1     1   111
                                              2   112   113
   111   12    N   6 14.00670 -0.31000  0     4   112   113   114   118
                                              3   115   119   120
   112   12    H  21  1.00800  0.31000  1     1   113
                                              2   114   118
   113   12   CA  14 13.01900  0.00000  0     5   114   115   118   119   120
                                              3   116   121   122
   114   12   CB  15 14.02700  0.00000  1     3   115   116   118
                                              3   117   119   120
   115   12   CG  15 14.02700  0.24100  0     2   116   117
                                              1   118
   116   12   SD  23 32.06000 -0.48200  0     1   117
                                              0
   117   12   CE  16 15.03500  0.24100  1     0
                                              0
   118   12    C  12 12.01100  0.45000  0     4   119   120   121   122
                                              2   123   127
   119   12    O   1 15.99940 -0.45000  1     1   120
                                              2   121   122
   120   13    N   6 14.00670 -0.31000  0     4   121   122   123   127
                                              4   124   126   128   129
   121   13    H  21  1.00800  0.31000  1     1   122
                                              2   123   127
   122   13   CA  14 13.01900  0.00000  1     6   123   124   126   127   128   129
                                              3   125   130   131
   123   13   CB  14 13.01900  0.26600  0     4   124   125   126   127
                                              2   128   129
   124   13  OG1   3 15.99940 -0.67400  0     2   125   126
                                              1   127
   125   13  HG1  21  1.00800  0.40800  1     0
                                              1   126
   126   13  CG2  16 15.03500  0.00000  1     0
                                              1   127
   127   13    C  12 12.01100  0.45000  0     4   128   129   130   131
                                              2   132   135
   128   13    O   1 15.99940 -0.45000  1     1   129
                                              2   130   131
   129   14    N   6 14.00670 -0.31000  0     4   130   131   132   135
                                              3   133   136   137
   130   14    H  21  1.00800  0.31000  1     1   131
                                              2   132   135
   131   14   CA  14 13.01900  0.00000  1     5   132   133   135   136   137
                                              3   134   138   139
   132   14   CB  15 14.02700  0.15000  0     3   133   134   135
                                              2   136   137
   133   14   SG  23 32.06000 -0.37000  0     1   134
                                              1   135
   134   14   HG  21  1.00800  0.22000  1     0
                                              0
   135   14    C  12 12.01100  0.45000  0     4   136   137   138   139
                                              2   140   143
   136   14    O   1 15.99940 -0.45000  1     1   137
                                              2   138   139
   137   15    N   6 14.00670 -0.31000  0     4   138   139   140   143
                                              4   141   142   144   145
   138   15    H  21  1.00800  0.31000  1     1   139
                                              2   140   143
   139   15   CA  14 13.01900  0.00000  0     6   140   141   142   143   144   145
                                              2   146   147
   140   15   CB  14 13.01900  0.00000  0     3   141   142   143
                                              2   144   145
   141   15  CG1  16 15.03500  0.00000  0     1   142
                                              1   143
   142   15  CG2  16 15.03500  0.00000  1     0
                                              1   143
   143   15    C  12 12.01100  0.45000  0     4   144   145   146   147
                                              2   148   161
   144   15    O   1 15.99940 -0.45000  1     1   145
                                              2   146   147
   145   16    N   6 14.00670 -0.31000  0     4   146   147   148   161
                                              3   149   162   163
   146   16    H  21  1.00800  0.31000  1     1   147
                                              2   148   161
   147   16   CA  14 13.01900  0.00000  0     5   148   149   161   162   163
                                              4   150   152   164   165
   148   16   CB  15 14.02700  0.00000  0     8   149   150   151   152   153   154
                                                  156   161
                                              2   162   163
   149   16   CG  12 12.01100  0.00000  1     9   150   151   152   153   154   155
                                                  156   157   158
                                              1   161
   150   16  CD1  12 12.01100 -0.14000  0     8   151   152   153   154   155   156
                                                  158   159
                                              0
   151   16  HD1  20  1.00800  0.14000  1     4   152   154   155   158
                                              0
   152   16  CD2  12 12.01100 -0.14000  0     6   153   154   156   157   158   159
                                              0
   153   16  HD2  20  1.00800  0.14000  1     3   156   157   158
                                              0
   154   16  CE1  12 12.01100 -0.14000  0     5   155   156   157   158   159
                                              1   160
   155   16  HE1  20  1.00800  0.14000  1     3   156   158   159
                                              0
   156   16  CE2  12 12.01100 -0.14000  0     3   157   158   159
                                              1   160
   157   16  HE2  20  1.00800  0.14000  1     2   158   159
                                              0
   158   16   CZ  12 12.01100  0.20300  0     2   159   160
                                              0
   159   16   OH   3 15.99940 -0.61100  0     1   160
                                              0
   160   16   HH  21  1.00800  0.40800  1     0
                                              0
   161   16    C  12 12.01100  0.45000  0     4   162   163   164   165
                                              2   166   171
   162   16    O   1 15.99940 -0.45000  1     1   163
                                              2   164   165
   163   17    N   6 14.00670 -0.31000  0     4   164   165   166   171
                                              3   167   172   173
   164   17    H  21  1.00800  0.31000  1     1   165
                                              2   166   171
   165   17   CA  14 13.01900  0.00000  0     5   166   167   171   172   173
                                              3   168   174   175
   166   17   CB  15 14.02700  0.00000  0     3   167   168   171
                                              4   169   170   172   173
   167   17   CG  15 14.02700  0.00000  1     3   168   169   170
                                              1   171
   168   17   CD  12 12.01100  0.27000  0     2   169   170
                                              0
   169   17  OE1   2 15.99940 -0.63500  0     1   170
                                              0
   170   17  OE2   2 15.99940 -0.63500  1     0
                                              0
   171   17    C  12 12.01100  0.45000  0     4   172   173   174   175
                                              2   176   192
   172   17    O   1 15.99940 -0.45000  1     1   173
                                              2   174   175
   173   18    N   6 14.00670 -0.31000  0     4   174   175   176   192
                                              3   177   193   194
   174   18    H  21  1.00800  0.31000  1     1   175
                                              2   176   192
   175   18   CA  14 13.01900  0.00000  0     5   176   177   192   193   194
                                              4   178   180   195   196
   176   18   CB  15 14.02700  0.00000  1     8   177   178   179   180   181   183
                                                  184   192
                                              2   193   194
   177   18   CG  12 12.01100 -0.21000  0    10   178   179   180   181   182   183
                                                  184   185   186   188
                                              1   192
   178   18  CD1  12 12.01100 -0.14000  0     7   179   180   181   182   183   184
                                                  186
                                              0
   179   18  HD1  20  1.00800  0.14000  0     4   180   181   182   183
                                              0
   180   18  CD2  12 12.01100  0.00000  0    10   181   182   183   184   185   186
                                                  187   188   189   190
                                              0
   181   18  NE1   9 14.00670 -0.10000  0     6   182   183   184   186   187   190
                                              0
   182   18  HE1  21  1.00800  0.31000  0     2   183   186
                                              0
   183   18  CE2  12 12.01100  0.00000  1     7   184   185   186   187   188   190
                                                  191
                                              0
   184   18  CE3  12 12.01100 -0.14000  0     6   185   186   188   189   190   191
                                              0
   185   18  HE3  20  1.00800  0.14000  1     3   188   189   190
                                              0
   186   18  CZ2  12 12.01100 -0.14000  0     5   187   188   189   190   191
                                              0
   187   18  HZ2  20  1.00800  0.14000  1     3   188   190   191
                                              0
   188   18  CZ3  12 12.01100 -0.14000  0     3   189   190   191
                                              0
   189   18  HZ3  20  1.00800  0.14000  1     2   190   191
                                              0
   190   18  CH2  12 12.01100 -0.14000  0     1   191
                                              0
   191   18  HH2  20  1.00800  0.14000  1     0
                                              0
   192   18    C  12 12.01100  0.45000  0     4   193   194   195   196
                                              2   197   198
   193   18    O   1 15.99940 -0.45000  1     1   194
                                              2   195   196
   194   19    N   6 14.00670 -0.31000  0     4   195   196   197   198
                                              2   199   200
   195   19    H  21  1.00800  0.31000  1     1   196
                                              2   197   198
   196   19   CA  14 13.01900  0.00000  0     4   197   198   199   200
                                              2   201   202
   197   19   CB  16 15.03500  0.00000  1     1   198
                                              2   199   200
   198   19    C  12 12.01100  0.45000  0     4   199   200   201   202
                                              2   203   207
   199   19    O   1 15.99940 -0.45000  1     1   200
                                              2   201   202
   200   20    N   6 14.00670 -0.31000  0     4   201   202   203   207
                                              3   204   208   209
   201   20    H  21  1.00800  0.31000  1     1   202
                                              2   203   207
   202   20   CA  14 13.01900  0.00000  0     5   203   204   207   208   209
                                              4   205   206   210   211
   203   20   CB  15 14.02700  0.00000  1     4   204   205   206   207
                                              2   208   209
   204   20   CG  12 12.01100  0.27000  0     2   205   206
                                              1   207
   205   20  OD1   2 15.99940 -0.63500  0     1   206
                                              0
   206   20  OD2   2 15.99940 -0.63500  1     0
                                              0
   207   20    C  12 12.01100  0.45000  0     4   208   209   210   211
                                              2   212   215
   208   20    O   1 15.99940 -0.45000  1     1   209
                                              2   210   211
   209   21    N   6 14.00670 -0.31000  0     4   210   211   212   215
                                              3   213   216   217
   210   21    H  21  1.00800  0.31000  1     1   211
                                              2   212   215
   211   21   CA  14 13.01900  0.00000  1     5   212   213   215   216   217
                                              3   214   218   219
   212   21   CB  15 14.02700  0.26600  0     3   213   214   215
                                              2   216   217
   213   21   OG   3 15.99940 -0.67400  0     1   214
                                              1   215
   214   21   HG  21  1.00800  0.40800  1     0
                                              0
   215   21    C  12 12.01100  0.45000  0     4   216   217   218   219
                                              2   220   233
   216   21    O   1 15.99940 -0.45000  1     1   217
                                              2   218   219
   217   22    N   6 14.00670 -0.31000  0     4   218   219   220   233
                                              3   221   234   235
   218   22    H  21  1.00800  0.31000  1     1   219
                                              2   220   233
   219   22   CA  14 13.01900  0.00000  0     5   220   221   233   234   235
                                              4   222   224   236   237
   220   22   CB  15 14.02700  0.00000  0     8   221   222   223   224   225   226
                                                  228   233
                                              2   234   235
   221   22   CG  12 12.01100  0.00000  1     9   222   223   224   225   226   227
                                                  228   229   230
                                              1   233
   222   22  CD1  12 12.01100 -0.14000  0     8   223   224   225   226   227   228
                                                  230   231
                                              0
   223   22  HD1  20  1.00800  0.14000  1     4   224   226   227   230
                                              0
   224   22  CD2  12 12.01100 -0.14000  0     6   225   226   228   229   230   231
                                              0
   225   22  HD2  20  1.00800  0.14000  1     3   228   229   230
                                              0
   226   22  CE1  12 12.01100 -0.14000  0     5   227   228   229   230   231
                                              1   232
   227   22  HE1  20  1.00800  0.14000  1     3   228   230   231
                                              0
   228   22  CE2  12 12.01100 -0.14000  0     3   229   230   231
                                              1   232
   229   22  HE2  20  1.00800  0.14000  1     2   230   231
                                              0
   230   22   CZ  12 12.01100  0.20300  0     2   231   232
                                              0
   231   22   OH   3 15.99940 -0.61100  0     1   232
                                              0
   232   22   HH  21  1.00800  0.40800  1     0
                                              0
   233   22    C  12 12.01100  0.45000  0     4   234   235   236   237
                                              2   238   242
   234   22    O   1 15.99940 -0.45000  1     1   235
                                              2   236   237
   235   23    N   6 14.00670 -0.31000  0     4   236   237   238   242
                                              3   239   243   244
   236   23    H  21  1.00800  0.31000  1     1   237
                                              2   238   242
   237   23   CA  14 13.01900  0.00000  0     5   238   239   242   243   244
                                              4   240   241   245   246
   238   23   CB  15 14.02700  0.00000  1     4   239   240   241   242
                                              2   243   244
   239   23   CG  12 12.01100  0.27000  0     2   240   241
                                              1   242
   240   23  OD1   2 15.99940 -0.63500  0     1   241
                                              0
   241   23  OD2   2 15.99940 -0.63500  1     0
                                              0
   242   23    C  12 12.01100  0.45000  0     4   243   244   245   246
                                              2   247   250
   243   23    O   1 15.99940 -0.45000  1     1   244
                                              2   245   246
   244   24    N   6 14.00670 -0.31000  0     4   245   246   247   250
                                              3   248   251   252
   245   24    H  21  1.00800  0.31000  1     1   246
                                              2   247   250
   246   24   CA  14 13.01900  0.00000  1     5   247   248   250   251   252
                                              3   249   253   254
   247   24   CB  15 14.02700  0.26600  0     3   248   249   250
                                              2   251   252
   248   24   OG   3 15.99940 -0.67400  0     1   249
                                              1   250
   249   24   HG  21  1.00800  0.40800  1     0
                                              0
   250   24    C  12 12.01100  0.45000  0     4   251   252   253   254
                                              2   255   263
   251   24    O   1 15.99940 -0.45000  1     1   252
                                              2   253   254
   252   25    N   6 14.00670 -0.31000  0     4   253   254   255   263
                                              3   256   264   265
   253   25    H  21  1.00800  0.31000  1     1   254
                                              2   255   263
   254   25   CA  14 13.01900  0.00000  0     5   255   256   263   264   265
                                              3   257   266   267
   255   25   CB  15 14.02700  0.00000  1     3   256   257   263
                                              3   258   264   265
   256   25   CG  15 14.02700  0.00000  0     2   257   258
                                              2   259   263
   257   25   CD  15 14.02700  0.00000  1     2   258   259
                                              3   260   261   262
   258   25   CE  15 14.02700  0.12700  0     4   259   260   261   262
                                              0
   259   25   NZ   8 14.00670  0.12900  0     3   260   261   262
                                              0
   260   25  HZ1  21  1.00800  0.24800  0     2   261   262
                                              0
   261   25  HZ2  21  1.00800  0.24800  0     1   262
                                              0
   262   25  HZ3  21  1.00800  0.24800  1     0
                                              0
   263   25    C  12 12.01100  0.45000  0     4   264   265   266   267
                                              2   268   272
   264   25    O   1 15.99940 -0.45000  1     1   265
                                              2   266   267
   265   26    N   6 14.00670 -0.31000  0     4   266   267   268   272
                                              3   269   273   274
   266   26    H  21  1.00800  0.31000  1     1   267
                                              2   268   272
   267   26   CA  14 13.01900  0.00000  0     5   268   269   272   273   274
                                              4   270   271   275   276
   268   26   CB  15 14.02700  0.00000  1     4   269   270   271   272
                                              2   273   274
   269   26   CG  12 12.01100  0.27000  0     2   270   271
                                              1   272
   270   26  OD1   2 15.99940 -0.63500  0     1   271
                                              0
   271   26  OD2   2 15.99940 -0.63500  1     0
                                              0
   272   26    C  12 12.01100  0.45000  0     4   273   274   275   276
                                              2   277   293
   273   26    O   1 15.99940 -0.45000  1     1   274
                                              2   275   276
   274   27    N   6 14.00670 -0.31000  0     4   275   276   277   293
                                              3   278   294   295
   275   27    H  21  1.00800  0.31000  1     1   276
                                              2   277   293
   276   27   CA  14 13.01900  0.00000  0     5   277   278   293   294   295
                                              4   279   281   296   297
   277   27   CB  15 14.02700  0.00000  1     8   278   279   280   281   282   284
                                                  285   293
                                              2   294   295
   278   27   CG  12 12.01100 -0.21000  0    10   279   280   281   282   283   284
                                                  285   286   287   289
                                              1   293
   279   27  CD1  12 12.01100 -0.14000  0     7   280   281   282   283   284   285
                                                  287
                                              0
   280   27  HD1  20  1.00800  0.14000  0     4   281   282   283   284
                                              0
   281   27  CD2  12 12.01100  0.00000  0    10   282   283   284   285   286   287
                                                  288   289   290   291
                                              0
   282   27  NE1   9 14.00670 -0.10000  0     6   283   284   285   287   288   291
                                              0
   283   27  HE1  21  1.00800  0.31000  0     2   284   287
                                              0
   284   27  CE2  12 12.01100  0.00000  1     7   285   286   287   288   289   291
                                                  292
                                              0
   285   27  CE3  12 12.01100 -0.14000  0     6   286   287   289   290   291   292
                                              0
   286   27  HE3  20  1.00800  0.14000  1     3   289   290   291
                                              0
   287   27  CZ2  12 12.01100 -0.14000  0     5   288   289   290   291   292
                                              0
   288   27  HZ2  20  1.00800  0.14000  1     3   289   291   292
                                              0
   289   27  CZ3  12 12.01100 -0.14000  0     3   290   291   292
                                              0
   290   27  HZ3  20  1.00800  0.14000  1     2   291   292
                                              0
   291   27  CH2  12 12.01100 -0.14000  0     1   292
                                              0
   292   27  HH2  20  1.00800  0.14000  1     0
                                              0
   293   27    C  12 12.01100  0.45000  0     4   294   295   296   297
                                              2   298   302
   294   27    O   1 15.99940 -0.45000  1     1   295
                                              2   296   297
   295   28    N   6 14.00670 -0.31000  0     4   296   297   298   302
                                              3   299   303   304
   296   28    H  21  1.00800  0.31000  1     1   297
                                              2   298   302
   297   28   CA  14 13.01900  0.00000  0     5   298   299   302   303   304
                                              4   300   301   305   306
   298   28   CB  15 14.02700  0.00000  1     4   299   300   301   302
                                              2   303   304
   299   28   CG  12 12.01100  0.27000  0     2   300   301
                                              1   302
   300   28  OD1   2 15.99940 -0.63500  0     1   301
                                              0
   301   28  OD2   2 15.99940 -0.63500  1     0
                                              0
   302   28    C  12 12.01100  0.45000  0     4   303   304   305   306
                                              2   307   319
   303   28    O   1 15.99940 -0.45000  1     1   304
                                              2   305   306
   304   29    N   6 14.00670 -0.31000  0     4   305   306   307   319
                                              3   308   320   321
   305   29    H  21  1.00800  0.31000  1     1   306
                                              2   307   319
   306   29   CA  14 13.01900  0.00000  0     5   307   308   319   320   321
                                              3   309   322   323
   307   29   CB  15 14.02700  0.00000  0     3   308   309   319
                                              3   310   320   321
   308   29   CG  15 14.02700  0.00000  1     2   309   310
                                              3   311   312   319
   309   29   CD  15 14.02700  0.09000  0     3   310   311   312
                                              2   313   316
   310   29   NE  11 14.00670 -0.11000  0     4   311   312   313   316
                                              4   314   315   317   318
   311   29   HE  21  1.00800  0.24000  0     1   312
                                              2   313   316
   312   29   CZ  12 12.01100  0.34000  0     6   313   314   315   316   317   318
                                              0
   313   29  NH1  10 14.00670 -0.26000  0     3   314   315   316
                                              2   317   318
   314   29 HH11  21  1.00800  0.24000  0     1   315
                                              1   316
   315   29 HH12  21  1.00800  0.24000  0     0
                                              1   316
   316   29  NH2  10 14.00670 -0.26000  0     2   317   318
                                              0
   317   29 HH21  21  1.00800  0.24000  0     1   318
                                              0
   318   29 HH22  21  1.00800  0.24000  1     0
                                              0
   319   29    C  12 12.01100  0.45000  0     4   320   321   322   323
                                              2   324   328
   320   29    O   1 15.99940 -0.45000  1     1   321
                                              2   322   323
   321   30    N   6 14.00670 -0.31000  0     4   322   323   324   328
                                              3   325   329   330
   322   30    H  21  1.00800  0.31000  1     1   323
                                              2   324   328
   323   30   CA  14 13.01900  0.00000  0     5   324   325   328   329   330
                                              4   326   327   331   332
   324   30   CB  15 14.02700  0.00000  1     4   325   326   327   328
                                              2   329   330
   325   30   CG  14 13.01900  0.00000  0     2   326   327
                                              1   328
   326   30  CD1  16 15.03500  0.00000  0     1   327
                                              0
   327   30  CD2  16 15.03500  0.00000  1     0
                                              0
   328   30    C  12 12.01100  0.45000  0     4   329   330   331   332
                                              2   333   345
   329   30    O   1 15.99940 -0.45000  1     1   330
                                              2   331   332
   330   31    N   6 14.00670 -0.31000  0     4   331   332   333   345
                                              3   334   346   347
   331   31    H  21  1.00800  0.31000  1     1   332
                                              2   333   345
   332   31   CA  14 13.01900  0.00000  0     5   333   334   345   346   347
                                              3   335   348   349
   333   31   CB  15 14.02700  0.00000  0     3   334   335   345
                                              3   336   346   347
   334   31   CG  15 14.02700  0.00000  1     2   335   336
                                              3   337   338   345
   335   31   CD  15 14.02700  0.09000  0     3   336   337   338
                                              2   339   342
   336   31   NE  11 14.00670 -0.11000  0     4   337   338   339   342
                                              4   340   341   343   344
   337   31   HE  21  1.00800  0.24000  0     1   338
                                              2   339   342
   338   31   CZ  12 12.01100  0.34000  0     6   339   340   341   342   343   344
                                              0
   339   31  NH1  10 14.00670 -0.26000  0     3   340   341   342
                                              2   343   344
   340   31 HH11  21  1.00800  0.24000  0     1   341
                                              1   342
   341   31 HH12  21  1.00800  0.24000  0     0
                                              1   342
   342   31  NH2  10 14.00670 -0.26000  0     2   343   344
                                              0
   343   31 HH21  21  1.00800  0.24000  0     1   344
                                              0
   344   31 HH22  21  1.00800  0.24000  1     0
                                              0
   345   31    C  12 12.01100  0.45000  0     4   346   347   348   349
                                              2   350   358
   346   31    O   1 15.99940 -0.45000  1     1   347
                                              2   348   349
   347   32    N   6 14.00670 -0.31000  0     4   348   349   350   358
                                              3   351   359   360
   348   32    H  21  1.00800  0.31000  1     1   349
                                              2   350   358
   349   32   CA  14 13.01900  0.00000  0     5   350   351   358   359   360
                                              3   352   361   362
   350   32   CB  15 14.02700  0.00000  1     3   351   352   358
                                              3   353   359   360
   351   32   CG  15 14.02700  0.00000  0     2   352   353
                                              2   354   358
   352   32   CD  15 14.02700  0.00000  1     2   353   354
                                              3   355   356   357
   353   32   CE  15 14.02700  0.12700  0     4   354   355   356   357
                                              0
   354   32   NZ   8 14.00670  0.12900  0     3   355   356   357
                                              0
   355   32  HZ1  21  1.00800  0.24800  0     2   356   357
                                              0
   356   32  HZ2  21  1.00800  0.24800  0     1   357
                                              0
   357   32  HZ3  21  1.00800  0.24800  1     0
                                              0
   358   32    C  12 12.01100  0.45000  0     4   359   360   361   362
                                              2   363   366
   359   32    O   1 15.99940 -0.45000  1     1   360
                                              2   361   362
   360   33    N   6 14.00670 -0.31000  0     4   361   362   363   366
                                              4   364   365   367   368
   361   33    H  21  1.00800  0.31000  1     1   362
                                              2   363   366
   362   33   CA  14 13.01900  0.00000  0     6   363   364   365   366   367   368
                                              2   369   370
   363   33   CB  14 13.01900  0.00000  0     3   364   365   366
                                              2   367   368
   364   33  CG1  16 15.03500  0.00000  0     1   365
                                              1   366
   365   33  CG2  16 15.03500  0.00000  1     0
                                              1   366
   366   33    C  12 12.01100  0.45000  0     4   367   368   369   370
                                              2   371   375
   367   33    O   1 15.99940 -0.45000  1     1   368
                                              2   369   370
   368   34    N   6 14.00670 -0.31000  0     4   369   370   371   375
                                              4   372   373   376   377
   369   34    H  21  1.00800  0.31000  1     1   370
                                              2   371   375
   370   34   CA  14 13.01900  0.00000  1     6   371   372   373   375   376   377
                                              3   374   378   379
   371   34   CB  14 13.01900  0.00000  0     4   372   373   374   375
                                              2   376   377
   372   34  CG1  15 14.02700  0.00000  0     2   373   374
                                              1   375
   373   34  CG2  16 15.03500  0.00000  0     0
                                              2   374   375
   374   34   CD  16 15.03500  0.00000  1     0
                                              0
   375   34    C  12 12.01100  0.45000  0     4   376   377   378   379
                                              2   380   381
   376   34    O   1 15.99940 -0.45000  1     1   377
                                              2   378   379
   377   35    N   6 14.00670 -0.31000  0     4   378   379   380   381
                                              2   382   383
   378   35    H  21  1.00800  0.31000  1     1   379
                                              2   380   381
   379   35   CA  14 13.01900  0.00000  0     4   380   381   382   383
                                              2   384   387
   380   35   CB  16 15.03500  0.00000  1     1   381
                                              2   382   383
   381   35    C  12 12.01100  0.45000  0     4   382   383   384   387
                                              3   385   386   388
   382   35    O   1 15.99940 -0.45000  1     1   383
                                              2   384   387
   383   36    N   6 14.00670  0.00000  1     5   384   385   386   387   388
                                              2   389   390
   384   36   CA  14 13.01900  0.00000  0     6   385   386   387   388   389   390
                                              2   391   392
   385   36   CB  18 14.02700  0.00000  1     3   386   387   388
                                              2   389   390
   386   36   CG  18 14.02700  0.00000  0     1   387
                                              1   388
   387   36   CD  18 14.02700  0.00000  1     0
                                              1   388
   388   36    C  12 12.01100  0.45000  0     4   389   390   391   392
                                              2   393   397
   389   36    O   1 15.99940 -0.45000  1     1   390
                                              2   391   392
   390   37    N   6 14.00670 -0.31000  0     4   391   392   393   397
                                              4   394   396   398   399
   391   37    H  21  1.00800  0.31000  1     1   392
                                              2   393   397
   392   37   CA  14 13.01900  0.00000  1     6   393   394   396   397   398   399
                                              3   395   400   401
   393   37   CB  14 13.01900  0.26600  0     4   394   395   396   397
                                              2   398   399
   394   37  OG1   3 15.99940 -0.67400  0     2   395   396
                                              1   397
   395   37  HG1  21  1.00800  0.40800  1     0
                                              1   396
   396   37  CG2  16 15.03500  0.00000  1     0
                                              1   397
   397   37    C  12 12.01100  0.45000  0     4   398   399   400   401
                                              2   402   406
   398   37    O   1 15.99940 -0.45000  1     1   399
                                              2   400   401
   399   38    N   6 14.00670 -0.31000  0     4   400   401   402   406
                                              3   403   407   408
   400   38    H  21  1.00800  0.31000  1     1   401
                                              2   402   406
   401   38   CA  14 13.01900  0.00000  0     5   402   403   406   407   408
                                              4   404   405   409   410
   402   38   CB  15 14.02700  0.00000  1     4   403   404   405   406
                                              2   407   408
   403   38   CG  14 13.01900  0.00000  0     2   404   405
                                              1   406
   404   38  CD1  16 15.03500  0.00000  0     1   405
                                              0
   405   38  CD2  16 15.03500  0.00000  1     0
                                              0
   406   38    C  12 12.01100  0.45000  0     4   407   408   409   410
                                              2   411   423
   407   38    O   1 15.99940 -0.45000  1     1   408
                                              2   409   410
   408   39    N   6 14.00670 -0.31000  0     4   409   410   411   423
                                              3   412   424   425
   409   39    H  21  1.00800  0.31000  1     1   410
                                              2   411   423
   410   39   CA  14 13.01900  0.00000  0     5   411   412   423   424   425
                                              3   413   426   427
   411   39   CB  15 14.02700  0.00000  0     3   412   413   423
                                              3   414   424   425
   412   39   CG  15 14.02700  0.00000  1     2   413   414
                                              3   415   416   423
   413   39   CD  15 14.02700  0.09000  0     3   414   415   416
                                              2   417   420
   414   39   NE  11 14.00670 -0.11000  0     4   415   416   417   420
                                              4   418   419   421   422
   415   39   HE  21  1.00800  0.24000  0     1   416
                                              2   417   420
   416   39   CZ  12 12.01100  0.34000  0     6   417   418   419   420   421   422
                                              0
   417   39  NH1  10 14.00670 -0.26000  0     3   418   419   420
                                              2   421   422
   418   39 HH11  21  1.00800  0.24000  0     1   419
                                              1   420
   419   39 HH12  21  1.00800  0.24000  0     0
                                              1   420
   420   39  NH2  10 14.00670 -0.26000  0     2   421   422
                                              0
   421   39 HH21  21  1.00800  0.24000  0     1   422
                                              0
   422   39 HH22  21  1.00800  0.24000  1     0
                                              0
   423   39    C  12 12.01100  0.45000  0     4   424   425   426   427
                                              2   428   432
   424   39    O   1 15.99940 -0.45000  1     1   425
                                              2   426   427
   425   40    N   6 14.00670 -0.31000  0     4   426   427   428   432
                                              4   429   430   433   434
   426   40    H  21  1.00800  0.31000  1     1   427
                                              2   428   432
   427   40   CA  14 13.01900  0.00000  1     6   428   429   430   432   433   434
                                              3   431   435   436
   428   40   CB  14 13.01900  0.00000  0     4   429   430   431   432
                                              2   433   434
   429   40  CG1  15 14.02700  0.00000  0     2   430   431
                                              1   432
   430   40  CG2  16 15.03500  0.00000  0     0
                                              2   431   432
   431   40   CD  16 15.03500  0.00000  1     0
                                              0
   432   40    C  12 12.01100  0.45000  0     4   433   434   435   436
                                              2   437   441
   433   40    O   1 15.99940 -0.45000  1     1   434
                                              2   435   436
   434   41    N   6 14.00670 -0.31000  0     4   435   436   437   441
                                              3   438   442   443
   435   41    H  21  1.00800  0.31000  1     1   436
                                              2   437   441
   436   41   CA  14 13.01900  0.00000  0     5   437   438   441   442   443
                                              4   439   440   444   445
   437   41   CB  15 14.02700  0.00000  1     4   438   439   440   441
                                              2   442   443
   438   41   CG  12 12.01100  0.27000  0     2   439   440
                                              1   441
   439   41  OD1   2 15.99940 -0.63500  0     1   440
                                              0
   440   41  OD2   2 15.99940 -0.63500  1     0
                                              0
   441   41    C  12 12.01100  0.45000  0     4   442   443   444   445
                                              2   446   459
   442   41    O   1 15.99940 -0.45000  1     1   443
                                              2   444   445
   443   42    N   6 14.00670 -0.31000  0     4   444   445   446   459
                                              3   447   460   461
   444   42    H  21  1.00800  0.31000  1     1   445
                                              2   446   459
   445   42   CA  14 13.01900  0.00000  0     5   446   447   459   460   461
                                              4   448   450   462   463
   446   42   CB  15 14.02700  0.00000  0     8   447   448   449   450   451   452
                                                  454   459
                                              2   460   461
   447   42   CG  12 12.01100  0.00000  1     9   448   449   450   451   452   453
                                                  454   455   456
                                              1   459
   448   42  CD1  12 12.01100 -0.14000  0     8   449   450   451   452   453   454
                                                  456   457
                                              0
   449   42  HD1  20  1.00800  0.14000  1     4   450   452   453   456
                                              0
   450   42  CD2  12 12.01100 -0.14000  0     6   451   452   454   455   456   457
                                              0
   451   42  HD2  20  1.00800  0.14000  1     3   454   455   456
                                              0
   452   42  CE1  12 12.01100 -0.14000  0     5   453   454   455   456   457
                                              1   458
   453   42  HE1  20  1.00800  0.14000  1     3   454   456   457
                                              0
   454   42  CE2  12 12.01100 -0.14000  0     3   455   456   457
                                              1   458
   455   42  HE2  20  1.00800  0.14000  1     2   456   457
                                              0
   456   42   CZ  12 12.01100  0.20300  0     2   457   458
                                              0
   457   42   OH   3 15.99940 -0.61100  0     1   458
                                              0
   458   42   HH  21  1.00800  0.40800  1     0
                                              0
   459   42    C  12 12.01100  0.45000  0     4   460   461   462   463
                                              2   464   476
   460   42    O   1 15.99940 -0.45000  1     1   461
                                              2   462   463
   461   43    N   6 14.00670 -0.31000  0     4   462   463   464   476
                                              3   465   477   478
   462   43    H  21  1.00800  0.31000  1     1   463
                                              2   464   476
   463   43   CA  14 13.01900  0.00000  0     5   464   465   476   477   478
                                              3   466   479   480
   464   43   CB  15 14.02700  0.00000  0     3   465   466   476
                                              3   467   477   478
   465   43   CG  15 14.02700  0.00000  1     2   466   467
                                              3   468   469   476
   466   43   CD  15 14.02700  0.09000  0     3   467   468   469
                                              2   470   473
   467   43   NE  11 14.00670 -0.11000  0     4   468   469   470   473
                                              4   471   472   474   475
   468   43   HE  21  1.00800  0.24000  0     1   469
                                              2   470   473
   469   43   CZ  12 12.01100  0.34000  0     6   470   471   472   473   474   475
                                              0
   470   43  NH1  10 14.00670 -0.26000  0     3   471   472   473
                                              2   474   475
   471   43 HH11  21  1.00800  0.24000  0     1   472
                                              1   473
   472   43 HH12  21  1.00800  0.24000  0     0
                                              1   473
   473   43  NH2  10 14.00670 -0.26000  0     2   474   475
                                              0
   474   43 HH21  21  1.00800  0.24000  0     1   475
                                              0
   475   43 HH22  21  1.00800  0.24000  1     0
                                              0
   476   43    C  12 12.01100  0.45000  0     4   477   478   479   480
                                              2   481   484
   477   43    O   1 15.99940 -0.45000  1     1   478
                                              2   479   480
   478   44    N   6 14.00670 -0.31000  0     4   479   480   481   484
                                              3   482   485   486
   479   44    H  21  1.00800  0.31000  1     1   480
                                              2   481   484
   480   44   CA  14 13.01900  0.00000  1     5   481   482   484   485   486
                                              3   483   487   488
   481   44   CB  15 14.02700  0.26600  0     3   482   483   484
                                              2   485   486
   482   44   OG   3 15.99940 -0.67400  0     1   483
                                              1   484
   483   44   HG  21  1.00800  0.40800  1     0
                                              0
   484   44    C  12 12.01100  0.45000  0     4   485   486   487   488
                                              2   489   501
   485   44    O   1 15.99940 -0.45000  1     1   486
                                              2   487   488
   486   45    N   6 14.00670 -0.31000  0     4   487   488   489   501
                                              3   490   502   503
   487   45    H  21  1.00800  0.31000  1     1   488
                                              2   489   501
   488   45   CA  14 13.01900  0.00000  0     5   489   490   501   502   503
                                              4   491   493   504   505
   489   45   CB  15 14.02700  0.00000  0     8   490   491   492   493   494   495
                                                  497   501
                                              2   502   503
   490   45   CG  12 12.01100  0.00000  1     9   491   492   493   494   495   496
                                                  497   498   499
                                              1   501
   491   45  CD1  12 12.01100 -0.14000  0     8   492   493   494   495   496   497
                                                  499   500
                                              0
   492   45  HD1  20  1.00800  0.14000  1     4   493   495   496   499
                                              0
   493   45  CD2  12 12.01100 -0.14000  0     6   494   495   497   498   499   500
                                              0
   494   45  HD2  20  1.00800  0.14000  1     3   497   498   499
                                              0
   495   45  CE1  12 12.01100 -0.14000  0     5   496   497   498   499   500
                                              0
   496   45  HE1  20  1.00800  0.14000  1     3   497   499   500
                                              0
   497   45  CE2  12 12.01100 -0.14000  0     3   498   499   500
                                              0
   498   45  HE2  20  1.00800  0.14000  1     2   499   500
                                              0
   499   45   CZ  12 12.01100 -0.14000  0     1   500
                                              0
   500   45   HZ  20  1.00800  0.14000  1     0
                                              0
   501   45    C  12 12.01100  0.45000  0     4   502   503   504   505
                                              2   506   510
   502   45    O   1 15.99940 -0.45000  1     1   503
                                              2   504   505
   503   46    N   6 14.00670 -0.31000  0     4   504   505   506   510
                                              3   507   511   512
   504   46    H  21  1.00800  0.31000  1     1   505
                                              2   506   510
   505   46   CA  14 13.01900  0.00000  0     5   506   507   510   511   512
                                              4   508   509   513   514
   506   46   CB  15 14.02700  0.00000  1     4   507   508   509   510
                                              2   511   512
   507   46   CG  14 13.01900  0.00000  0     2   508   509
                                              1   510
   508   46  CD1  16 15.03500  0.00000  0     1   509
                                              0
   509   46  CD2  16 15.03500  0.00000  1     0
                                              0
   510   46    C  12 12.01100  0.45000  0     4   511   512   513   514
                                              2   515   519
   511   46    O   1 15.99940 -0.45000  1     1   512
                                              2   513   514
   512   47    N   6 14.00670 -0.31000  0     4   513   514   515   519
                                              3   516   520   521
   513   47    H  21  1.00800  0.31000  1     1   514
                                              2   515   519
   514   47   CA  14 13.01900  0.00000  0     5   515   516   519   520   521
                                              4   517   518   522   523
   515   47   CB  15 14.02700  0.00000  1     4   516   517   518   519
                                              2   520   521
   516   47   CG  12 12.01100  0.27000  0     2   517   518
                                              1   519
   517   47  OD1   2 15.99940 -0.63500  0     1   518
                                              0
   518   47  OD2   2 15.99940 -0.63500  1     0
                                              0
   519   47    C  12 12.01100  0.45000  0     4   520   521   522   523
                                              2   524   532
   520   47    O   1 15.99940 -0.45000  1     1   521
                                              2   522   523
   521   48    N   6 14.00670 -0.31000  0     4   522   523   524   532
                                              3   525   533   534
   522   48    H  21  1.00800  0.31000  1     1   523
                                              2   524   532
   523   48   CA  14 13.01900  0.00000  0     5   524   525   532   533   534
                                              3   526   535   536
   524   48   CB  15 14.02700  0.00000  1     3   525   526   532
                                              3   527   533   534
   525   48   CG  15 14.02700  0.00000  0     2   526   527
                                              2   528   532
   526   48   CD  15 14.02700  0.00000  1     2   527   528
                                              3   529   530   531
   527   48   CE  15 14.02700  0.12700  0     4   528   529   530   531
                                              0
   528   48   NZ   8 14.00670  0.12900  0     3   529   530   531
                                              0
   529   48  HZ1  21  1.00800  0.24800  0     2   530   531
                                              0
   530   48  HZ2  21  1.00800  0.24800  0     1   531
                                              0
   531   48  HZ3  21  1.00800  0.24800  1     0
                                              0
   532   48    C  12 12.01100  0.45000  0     4   533   534   535   536
                                              2   537   541
   533   48    O   1 15.99940 -0.45000  1     1   534
                                              2   535   536
   534   49    N   6 14.00670 -0.31000  0     4   535   536   537   541
                                              3   538   542   543
   535   49    H  21  1.00800  0.31000  1     1   536
                                              2   537   541
   536   49   CA  14 13.01900  0.00000  0     5   537   538   541   542   543
                                              4   539   540   544   545
   537   49   CB  15 14.02700  0.00000  1     4   538   539   540   541
                                              2   542   543
   538   49   CG  14 13.01900  0.00000  0     2   539   540
                                              1   541
   539   49  CD1  16 15.03500  0.00000  0     1   540
                                              0
   540   49  CD2  16 15.03500  0.00000  1     0
                                              0
   541   49    C  12 12.01100  0.45000  0     4   542   543   544   545
                                              2   546   562
   542   49    O   1 15.99940 -0.45000  1     1   543
                                              2   544   545
   543   50    N   6 14.00670 -0.31000  0     4   544   545   546   562
                                              3   547   563   564
   544   50    H  21  1.00800  0.31000  1     1   545
                                              2   546   562
   545   50   CA  14 13.01900  0.00000  0     5   546   547   562   563   564
                                              4   548   550   565   566
   546   50   CB  15 14.02700  0.00000  1     8   547   548   549   550   551   553
                                                  554   562
                                              2   563   564
   547   50   CG  12 12.01100 -0.21000  0    10   548   549   550   551   552   553
                                                  554   555   556   558
                                              1   562
   548   50  CD1  12 12.01100 -0.14000  0     7   549   550   551   552   553   554
                                                  556
                                              0
   549   50  HD1  20  1.00800  0.14000  0     4   550   551   552   553
                                              0
   550   50  CD2  12 12.01100  0.00000  0    10   551   552   553   554   555   556
                                                  557   558   559   560
                                              0
   551   50  NE1   9 14.00670 -0.10000  0     6   552   553   554   556   557   560
                                              0
   552   50  HE1  21  1.00800  0.31000  0     2   553   556
                                              0
   553   50  CE2  12 12.01100  0.00000  1     7   554   555   556   557   558   560
                                                  561
                                              0
   554   50  CE3  12 12.01100 -0.14000  0     6   555   556   558   559   560   561
                                              0
   555   50  HE3  20  1.00800  0.14000  1     3   558   559   560
                                              0
   556   50  CZ2  12 12.01100 -0.14000  0     5   557   558   559   560   561
                                              0
   557   50  HZ2  20  1.00800  0.14000  1     3   558   560   561
                                              0
   558   50  CZ3  12 12.01100 -0.14000  0     3   559   560   561
                                              0
   559   50  HZ3  20  1.00800  0.14000  1     2   560   561
                                              0
   560   50  CH2  12 12.01100 -0.14000  0     1   561
                                              0
   561   50  HH2  20  1.00800  0.14000  1     0
                                              0
   562   50    C  12 12.01100  0.45000  0     4   563   564   565   566
                                              2   567   572
   563   50    O   1 15.99940 -0.45000  1     1   564
                                              2   565   566
   564   51    N   6 14.00670 -0.31000  0     4   565   566   567   572
                                              3   568   573   574
   565   51    H  21  1.00800  0.31000  1     1   566
                                              2   567   572
   566   51   CA  14 13.01900  0.00000  0     5   567   568   572   573   574
                                              3   569   575   576
   567   51   CB  15 14.02700  0.00000  0     3   568   569   572
                                              4   570   571   573   574
   568   51   CG  15 14.02700  0.00000  1     3   569   570   571
                                              1   572
   569   51   CD  12 12.01100  0.27000  0     2   570   571
                                              0
   570   51  OE1   2 15.99940 -0.63500  0     1   571
                                              0
   571   51  OE2   2 15.99940 -0.63500  1     0
                                              0
   572   51    C  12 12.01100  0.45000  0     4   573   574   575   576
                                              2   577   578
   573   51    O   1 15.99940 -0.45000  1     1   574
                                              2   575   576
   574   52    N   6 14.00670 -0.31000  0     4   575   576   577   578
                                              2   579   580
   575   52    H  21  1.00800  0.31000  1     1   576
                                              2   577   578
   576   52   CA  14 13.01900  0.00000  0     4   577   578   579   580
                                              2   581   582
   577   52   CB  16 15.03500  0.00000  1     1   578
                                              2   579   580
   578   52    C  12 12.01100  0.45000  0     4   579   580   581   582
                                              2   583   587
   579   52    O   1 15.99940 -0.45000  1     1   580
                                              2   581   582
   580   53    N   6 14.00670 -0.31000  0     4   581   582   583   587
                                              3   584   588   589
   581   53    H  21  1.00800  0.31000  1     1   582
                                              2   583   587
   582   53   CA  14 13.01900  0.00000  0     5   583   584   587   588   589
                                              3   585   590   593
   583   53   CB  15 14.02700  0.00000  1     3   584   585   587
                                              3   586   588   589
   584   53   CG  15 14.02700  0.24100  0     2   585   586
                                              1   587
   585   53   SD  23 32.06000 -0.48200  0     1   586
                                              0
   586   53   CE  16 15.03500  0.24100  1     0
                                              0
   587   53    C  12 12.01100  0.45000  0     4   588   589   590   593
                                              3   591   592   594
   588   53    O   1 15.99940 -0.45000  1     1   589
                                              2   590   593
   589   54    N   6 14.00670  0.00000  1     5   590   591   592   593   594
                                              2   595   596
   590   54   CA  14 13.01900  0.00000  0     6   591   592   593   594   595   596
                                              2   597   598
   591   54   CB  18 14.02700  0.00000  1     3   592   593   594
                                              2   595   596
   592   54   CG  18 14.02700  0.00000  0     1   593
                                              1   594
   593   54   CD  18 14.02700  0.00000  1     0
                                              1   594
   594   54    C  12 12.01100  0.45000  0     4   595   596   597   598
                                              2   599   600
   595   54    O   1 15.99940 -0.45000  1     1   596
                                              2   597   598
   596   55    N   6 14.00670 -0.31000  0     4   597   598   599   600
                                              2   601   602
   597   55    H  21  1.00800  0.31000  1     1   598
                                              2   599   600
   598   55   CA  14 13.01900  0.00000  0     4   599   600   601   602
                                              2   603   604
   599   55   CB  16 15.03500  0.00000  1     1   600
                                              2   601   602
   600   55    C  12 12.01100  0.45000  0     4   601   602   603   604
                                              2   605   610
   601   55    O   1 15.99940 -0.45000  1     1   602
                                              2   603   604
   602   56    N   6 14.00670 -0.31000  0     4   603   604   605   610
                                              3   606   611   612
   603   56    H  21  1.00800  0.31000  1     1   604
                                              2   605   610
   604   56   CA  14 13.01900  0.00000  0     5   605   606   610   611   612
                                              3   607   613   614
   605   56   CB  15 14.02700  0.00000  0     3   606   607   610
                                              4   608   609   611   612
   606   56   CG  15 14.02700  0.00000  1     3   607   608   609
                                              1   610
   607   56   CD  12 12.01100  0.27000  0     2   608   609
                                              0
   608   56  OE1   2 15.99940 -0.63500  0     1   609
                                              0
   609   56  OE2   2 15.99940 -0.63500  1     0
                                              0
   610   56    C  12 12.01100  0.45000  0     4   611   612   613   614
                                              2   615   620
   611   56    O   1 15.99940 -0.45000  1     1   612
                                              2   613   614
   612   57    N   6 14.00670 -0.31000  0     4   613   614   615   620
                                              3   616   621   622
   613   57    H  21  1.00800  0.31000  1     1   614
                                              2   615   620
   614   57   CA  14 13.01900  0.00000  0     5   615   616   620   621   622
                                              3   617   623   624
   615   57   CB  15 14.02700  0.00000  0     3   616   617   620
                                              4   618   619   621   622
   616   57   CG  15 14.02700  0.00000  1     3   617   618   619
                                              1   620
   617   57   CD  12 12.01100  0.27000  0     2   618   619
                                              0
   618   57  OE1   2 15.99940 -0.63500  0     1   619
                                              0
   619   57  OE2   2 15.99940 -0.63500  1     0
                                              0
   620   57    C  12 12.01100  0.45000  0     4   621   622   623   624
                                              2   625   637
   621   57    O   1 15.99940 -0.45000  1     1   622
                                              2   623   624
   622   58    N   6 14.00670 -0.31000  0     4   623   624   625   637
                                              3   626   638   639
   623   58    H  21  1.00800  0.31000  1     1   624
                                              2   625   637
   624   58   CA  14 13.01900  0.00000  0     5   625   626   637   638   639
                                              4   627   629   640   641
   625   58   CB  15 14.02700  0.00000  0     8   626   627   628   629   630   631
                                                  633   637
                                              2   638   639
   626   58   CG  12 12.01100  0.00000  1     9   627   628   629   630   631   632
                                                  633   634   635
                                              1   637
   627   58  CD1  12 12.01100 -0.14000  0     8   628   629   630   631   632   633
                                                  635   636
                                              0
   628   58  HD1  20  1.00800  0.14000  1     4   629   631   632   635
                                              0
   629   58  CD2  12 12.01100 -0.14000  0     6   630   631   633   634   635   636
                                              0
   630   58  HD2  20  1.00800  0.14000  1     3   633   634   635
                                              0
   631   58  CE1  12 12.01100 -0.14000  0     5   632   633   634   635   636
                                              0
   632   58  HE1  20  1.00800  0.14000  1     3   633   635   636
                                              0
   633   58  CE2  12 12.01100 -0.14000  0     3   634   635   636
                                              0
   634   58  HE2  20  1.00800  0.14000  1     2   635   636
                                              0
   635   58   CZ  12 12.01100 -0.14000  0     1   636
                                              0
   636   58   HZ  20  1.00800  0.14000  1     0
                                              0
   637   58    C  12 12.01100  0.45000  0     4   638   639   640   641
                                              2   642   645
   638   58    O   1 15.99940 -0.45000  1     1   639
                                              2   640   641
   639   59    N   6 14.00670 -0.31000  0     4   640   641   642   645
                                              4   643   644   646   647
   640   59    H  21  1.00800  0.31000  1     1   641
                                              2   642   645
   641   59   CA  14 13.01900  0.00000  0     6   642   643   644   645   646   647
                                              2   648   649
   642   59   CB  14 13.01900  0.00000  0     3   643   644   645
                                              2   646   647
   643   59  CG1  16 15.03500  0.00000  0     1   644
                                              1   645
   644   59  CG2  16 15.03500  0.00000  1     0
                                              1   645
   645   59    C  12 12.01100  0.45000  0     4   646   647   648   649
                                              1   650
   646   59    O   1 15.99940 -0.45000  1     1   647
                                              2   648   649
   647   60    N   6 14.00670 -0.31000  0     3   648   649   650
                                              2   651   652
   648   60    H  21  1.00800  0.31000  1     1   649
                                              1   650
   649   60   CA  15 14.02700  0.00000  1     3   650   651   652
                                              2   653   654
   650   60    C  12 12.01100  0.45000  0     4   651   652   653   654
                                              2   655   659
   651   60    O   1 15.99940 -0.45000  1     1   652
                                              2   653   654
   652   61    N   6 14.00670 -0.31000  0     4   653   654   655   659
                                              3   656   660   661
   653   61    H  21  1.00800  0.31000  1     1   654
                                              2   655   659
   654   61   CA  14 13.01900  0.00000  0     5   655   656   659   660   661
                                              3   657   662   663
   655   61   CB  15 14.02700  0.00000  1     3   656   657   659
                                              3   658   660   661
   656   61   CG  15 14.02700  0.24100  0     2   657   658
                                              1   659
   657   61   SD  23 32.06000 -0.48200  0     1   658
                                              0
   658   61   CE  16 15.03500  0.24100  1     0
                                              0
   659   61    C  12 12.01100  0.45000  0     4   660   661   662   663
                                              2   664   667
   660   61    O   1 15.99940 -0.45000  1     1   661
                                              2   662   663
   661   62    N   6 14.00670 -0.31000  0     4   662   663   664   667
                                              4   665   666   668   669
   662   62    H  21  1.00800  0.31000  1     1   663
                                              2   664   667
   663   62   CA  14 13.01900  0.00000  0     6   664   665   666   667   668   669
                                              2   670   671
   664   62   CB  14 13.01900  0.00000  0     3   665   666   667
                                              2   668   669
   665   62  CG1  16 15.03500  0.00000  0     1   666
                                              1   667
   666   62  CG2  16 15.03500  0.00000  1     0
                                              1   667
   667   62    C  12 12.01100  0.45000  0     4   668   669   670   671
                                              2   672   675
   668   62    O   1 15.99940 -0.45000  1     1   669
                                              2   670   671
   669   63    N   6 14.00670 -0.31000  0     4   670   671   672   675
                                              3   673   676   677
   670   63    H  21  1.00800  0.31000  1     1   671
                                              2   672   675
   671   63   CA  14 13.01900  0.00000  1     5   672   673   675   676   677
                                              3   674   678   679
   672   63   CB  15 14.02700  0.26600  0     3   673   674   675
                                              2   676   677
   673   63   OG   3 15.99940 -0.67400  0     1   674
                                              1   675
   674   63   HG  21  1.00800  0.40800  1     0
                                              0
   675   63    C  12 12.01100  0.45000  0     4   676   677   678   679
                                              2   680   683
   676   63    O   1 15.99940 -0.45000  1     1   677
                                              2   678   679
   677   64    N   6 14.00670 -0.31000  0     4   678   679   680   683
                                              3   681   684   685
   678   64    H  21  1.00800  0.31000  1     1   679
                                              2   680   683
   679   64   CA  14 13.01900  0.00000  1     5   680   681   683   684   685
                                              3   682   686   687
   680   64   CB  15 14.02700  0.26600  0     3   681   682   683
                                              2   684   685
   681   64   OG   3 15.99940 -0.67400  0     1   682
                                              1   683
   682   64   HG  21  1.00800  0.40800  1     0
                                              0
   683   64    C  12 12.01100  0.45000  0     4   684   685   686   687
                                              2   688   696
   684   64    O   1 15.99940 -0.45000  1     1   685
                                              2   686   687
   685   65    N   6 14.00670 -0.31000  0     4   686   687   688   696
                                              3   689   697   698
   686   65    H  21  1.00800  0.31000  1     1   687
                                              2   688   696
   687   65   CA  14 13.01900  0.00000  0     5   688   689   696   697   698
                                              3   690   699   700
   688   65   CB  15 14.02700  0.00000  1     3   689   690   696
                                              3   691   697   698
   689   65   CG  15 14.02700  0.00000  0     2   690   691
                                              2   692   696
   690   65   CD  15 14.02700  0.00000  1     2   691   692
                                              3   693   694   695
   691   65   CE  15 14.02700  0.12700  0     4   692   693   694   695
                                              0
   692   65   NZ   8 14.00670  0.12900  0     3   693   694   695
                                              0
   693   65  HZ1  21  1.00800  0.24800  0     2   694   695
                                              0
   694   65  HZ2  21  1.00800  0.24800  0     1   695
                                              0
   695   65  HZ3  21  1.00800  0.24800  1     0
                                              0
   696   65    C  12 12.01100  0.45000  0     4   697   698   699   700
                                              2   701   708
   697   65    O   1 15.99940 -0.45000  1     1   698
                                              2   699   700
   698   66    N   6 14.00670 -0.31000  0     4   699   700   701   708
                                              3   702   709   710
   699   66    H  21  1.00800  0.31000  1     1   700
                                              2   701   708
   700   66   CA  14 13.01900  0.00000  0     5   701   702   708   709   710
                                              3   703   711   712
   701   66   CB  15 14.02700  0.00000  0     3   702   703   708
                                              4   704   705   709   710
   702   66   CG  15 14.02700  0.00000  1     3   703   704   705
                                              3   706   707   708
   703   66   CD  12 12.01100  0.29000  0     4   704   705   706   707
                                              0
   704   66  OE1   1 15.99940 -0.45000  0     1   705
                                              2   706   707
   705   66  NE2   7 14.00670 -0.72000  0     2   706   707
                                              0
   706   66 HE21  21  1.00800  0.44000  0     1   707
                                              0
   707   66 HE22  21  1.00800  0.44000  1     0
                                              0
   708   66    C  12 12.01100  0.45000  0     4   709   710   711   712
                                              2   713   716
   709   66    O   1 15.99940 -0.45000  1     1   710
                                              2   711   712
   710   67    N   6 14.00670 -0.31000  0     4   711   712   713   716
                                              4   714   715   717   718
   711   67    H  21  1.00800  0.31000  1     1   712
                                              2   713   716
   712   67   CA  14 13.01900  0.00000  0     6   713   714   715   716   717   718
                                              2   719   720
   713   67   CB  14 13.01900  0.00000  0     3   714   715   716
                                              2   717   718
   714   67  CG1  16 15.03500  0.00000  0     1   715
                                              1   716
   715   67  CG2  16 15.03500  0.00000  1     0
                                              1   716
   716   67    C  12 12.01100  0.45000  0     4   717   718   719   720
                                              2   721   725
   717   67    O   1 15.99940 -0.45000  1     1   718
                                              2   719   720
   718   68    N   6 14.00670 -0.31000  0     4   719   720   721   725
                                              3   722   726   727
   719   68    H  21  1.00800  0.31000  1     1   720
                                              2   721   725
   720   68   CA  14 13.01900  0.00000  0     5   721   722   725   726   727
                                              4   723   724   728   729
   721   68   CB  15 14.02700  0.00000  1     4   722   723   724   725
                                              2   726   727
   722   68   CG  14 13.01900  0.00000  0     2   723   724
                                              1   725
   723   68  CD1  16 15.03500  0.00000  0     1   724
                                              0
   724   68  CD2  16 15.03500  0.00000  1     0
                                              0
   725   68    C  12 12.01100  0.45000  0     4   726   727   728   729
                                              1   730
   726   68    O   1 15.99940 -0.45000  1     1   727
                                              2   728   729
   727   69    N   6 14.00670 -0.31000  0     3   728   729   730
                                              2   731   732
   728   69    H  21  1.00800  0.31000  1     1   729
                                              1   730
   729   69   CA  15 14.02700  0.00000  1     3   730   731   732
                                              2   733   734
   730   69    C  12 12.01100  0.45000  0     4   731   732   733   734
                                              2   735   739
   731   69    O   1 15.99940 -0.45000  1     1   732
                                              2   733   734
   732   70    N   6 14.00670 -0.31000  0     4   733   734   735   739
                                              3   736   740   741
   733   70    H  21  1.00800  0.31000  1     1   734
                                              2   735   739
   734   70   CA  14 13.01900  0.00000  0     5   735   736   739   740   741
                                              4   737   738   742   745
   735   70   CB  15 14.02700  0.00000  1     4   736   737   738   739
                                              2   740   741
   736   70   CG  12 12.01100  0.27000  0     2   737   738
                                              1   739
   737   70  OD1   2 15.99940 -0.63500  0     1   738
                                              0
   738   70  OD2   2 15.99940 -0.63500  1     0
                                              0
   739   70    C  12 12.01100  0.45000  0     4   740   741   742   745
                                              3   743   744   746
   740   70    O   1 15.99940 -0.45000  1     1   741
                                              2   742   745
   741   71    N   6 14.00670  0.00000  1     5   742   743   744   745   746
                                              2   747   748
   742   71   CA  14 13.01900  0.00000  0     6   743   744   745   746   747   748
                                              2   749   750
   743   71   CB  18 14.02700  0.00000  1     3   744   745   746
                                              2   747   748
   744   71   CG  18 14.02700  0.00000  0     1   745
                                              1   746
   745   71   CD  18 14.02700  0.00000  1     0
                                              1   746
   746   71    C  12 12.01100  0.45000  0     4   747   748   749   750
                                              2   751   755
   747   71    O   1 15.99940 -0.45000  1     1   748
                                              2   749   750
   748   72    N   6 14.00670 -0.31000  0     4   749   750   751   755
                                              4   752   754   756   757
   749   72    H  21  1.00800  0.31000  1     1   750
                                              2   751   755
   750   72   CA  14 13.01900  0.00000  1     6   751   752   754   755   756   757
                                              3   753   758   759
   751   72   CB  14 13.01900  0.26600  0     4   752   753   754   755
                                              2   756   757
   752   72  OG1   3 15.99940 -0.67400  0     2   753   754
                                              1   755
   753   72  HG1  21  1.00800  0.40800  1     0
                                              1   754
   754   72  CG2  16 15.03500  0.00000  1     0
                                              1   755
   755   72    C  12 12.01100  0.45000  0     4   756   757   758   759
                                              2   760   764
   756   72    O   1 15.99940 -0.45000  1     1   757
                                              2   758   759
   757   73    N   6 14.00670 -0.31000  0     4   758   759   760   764
                                              3   761   765   766
   758   73    H  21  1.00800  0.31000  1     1   759
                                              2   760   764
   759   73   CA  14 13.01900  0.00000  0     5   760   761   764   765   766
                                              4   762   763   767   768
   760   73   CB  15 14.02700  0.00000  1     4   761   762   763   764
                                              2   765   766
   761   73   CG  14 13.01900  0.00000  0     2   762   763
                                              1   764
   762   73  CD1  16 15.03500  0.00000  0     1   763
                                              0
   763   73  CD2  16 15.03500  0.00000  1     0
                                              0
   764   73    C  12 12.01100  0.45000  0     4   765   766   767   768
                                              2   769   781
   765   73    O   1 15.99940 -0.45000  1     1   766
                                              2   767   768
   766   74    N   6 14.00670 -0.31000  0     4   767   768   769   781
                                              3   770   782   783
   767   74    H  21  1.00800  0.31000  1     1   768
                                              2   769   781
   768   74   CA  14 13.01900  0.00000  0     5   769   770   781   782   783
                                              3   771   784   785
   769   74   CB  15 14.02700  0.00000  0     3   770   771   781
                                              3   772   782   783
   770   74   CG  15 14.02700  0.00000  1     2   771   772
                                              3   773   774   781
   771   74   CD  15 14.02700  0.09000  0     3   772   773   774
                                              2   775   778
   772   74   NE  11 14.00670 -0.11000  0     4   773   774   775   778
                                              4   776   777   779   780
   773   74   HE  21  1.00800  0.24000  0     1   774
                                              2   775   778
   774   74   CZ  12 12.01100  0.34000  0     6   775   776   777   778   779   780
                                              0
   775   74  NH1  10 14.00670 -0.26000  0     3   776   777   778
                                              2   779   780
   776   74 HH11  21  1.00800  0.24000  0     1   777
                                              1   778
   777   74 HH12  21  1.00800  0.24000  0     0
                                              1   778
   778   74  NH2  10 14.00670 -0.26000  0     2   779   780
                                              0
   779   74 HH21  21  1.00800  0.24000  0     1   780
                                              0
   780   74 HH22  21  1.00800  0.24000  1     0
                                              0
   781   74    C  12 12.01100  0.45000  0     4   782   783   784   785
                                              2   786   790
   782   74    O   1 15.99940 -0.45000  1     1   783
                                              2   784   785
   783   75    N   6 14.00670 -0.31000  0     4   784   785   786   790
                                              4   787   789   791   792
   784   75    H  21  1.00800  0.31000  1     1   785
                                              2   786   790
   785   75   CA  14 13.01900  0.00000  1     6   786   787   789   790   791   792
                                              3   788   793   794
   786   75   CB  14 13.01900  0.26600  0     4   787   788   789   790
                                              2   791   792
   787   75  OG1   3 15.99940 -0.67400  0     2   788   789
                                              1   790
   788   75  HG1  21  1.00800  0.40800  1     0
                                              1   789
   789   75  CG2  16 15.03500  0.00000  1     0
                                              1   790
   790   75    C  12 12.01100  0.45000  0     4   791   792   793   794
                                              2   795   802
   791   75    O   1 15.99940 -0.45000  1     1   792
                                              2   793   794
   792   76    N   6 14.00670 -0.31000  0     4   793   794   795   802
                                              3   796   803   804
   793   76    H  21  1.00800  0.31000  1     1   794
                                              2   795   802
   794   76   CA  14 13.01900  0.00000  0     5   795   796   802   803   804
                                              3   797   805   806
   795   76   CB  15 14.02700  0.00000  0     3   796   797   802
                                              4   798   799   803   804
   796   76   CG  15 14.02700  0.00000  1     3   797   798   799
                                              3   800   801   802
   797   76   CD  12 12.01100  0.29000  0     4   798   799   800   801
                                              0
   798   76  OE1   1 15.99940 -0.45000  0     1   799
                                              2   800   801
   799   76  NE2   7 14.00670 -0.72000  0     2   800   801
                                              0
   800   76 HE21  21  1.00800  0.44000  0     1   801
                                              0
   801   76 HE22  21  1.00800  0.44000  1     0
                                              0
   802   76    C  12 12.01100  0.45000  0     4   803   804   805   806
                                              2   807   816
   803   76    O   1 15.99940 -0.45000  1     1   804
                                              2   805   806
   804   77    N   6 14.00670 -0.31000  0     4   805   806   807   816
                                              3   808   817   818
   805   77    H  21  1.00800  0.31000  1     1   806
                                              2   807   816
   806   77   CA  14 13.01900  0.00000  0     5   807   808   816   817   818
                                              4   809   811   819   820
   807   77   CB  15 14.02700  0.00000  1     8   808   809   810   811   812   813
                                                  815   816
                                              2   817   818
   808   77   CG  12 12.01100  0.00000  0     7   809   810   811   812   813   814
                                                  815
                                              1   816
   809   77  ND1   9 14.00670 -0.05000  0     6   810   811   812   813   814   815
                                              0
   810   77  HD1  21  1.00800  0.31000  0     4   811   813   814   815
                                              0
   811   77  CD2  12 12.01100  0.00000  0     4   812   813   814   815
                                              0
   812   77  HD2  20  1.00800  0.14000  0     2   813   815
                                              0
   813   77  CE1  12 12.01100  0.00000  0     2   814   815
                                              0
   814   77  HE1  20  1.00800  0.14000  0     1   815
                                              0
   815   77  NE2   9 14.00670 -0.54000  1     0
                                              0
   816   77    C  12 12.01100  0.45000  0     4   817   818   819   820
                                              2   821   833
   817   77    O   1 15.99940 -0.45000  1     1   818
                                              2   819   820
   818   78    N   6 14.00670 -0.31000  0     4   819   820   821   833
                                              3   822   834   835
   819   78    H  21  1.00800  0.31000  1     1   820
                                              2   821   833
   820   78   CA  14 13.01900  0.00000  0     5   821   822   833   834   835
                                              4   823   825   836   837
   821   78   CB  15 14.02700  0.00000  0     8   822   823   824   825   826   827
                                                  829   833
                                              2   834   835
   822   78   CG  12 12.01100  0.00000  1     9   823   824   825   826   827   828
                                                  829   830   831
                                              1   833
   823   78  CD1  12 12.01100 -0.14000  0     8   824   825   826   827   828   829
                                                  831   832
                                              0
   824   78  HD1  20  1.00800  0.14000  1     4   825   827   828   831
                                              0
   825   78  CD2  12 12.01100 -0.14000  0     6   826   827   829   830   831   832
                                              0
   826   78  HD2  20  1.00800  0.14000  1     3   829   830   831
                                              0
   827   78  CE1  12 12.01100 -0.14000  0     5   828   829   830   831   832
                                              0
   828   78  HE1  20  1.00800  0.14000  1     3   829   831   832
                                              0
   829   78  CE2  12 12.01100 -0.14000  0     3   830   831   832
                                              0
   830   78  HE2  20  1.00800  0.14000  1     2   831   832
                                              0
   831   78   CZ  12 12.01100 -0.14000  0     1   832
                                              0
   832   78   HZ  20  1.00800  0.14000  1     0
                                              0
   833   78    C  12 12.01100  0.45000  0     4   834   835   836   837
                                              2   838   842
   834   78    O   1 15.99940 -0.45000  1     1   835
                                              2   836   837
   835   79    N   6 14.00670 -0.31000  0     4   836   837   838   842
                                              4   839   840   843   844
   836   79    H  21  1.00800  0.31000  1     1   837
                                              2   838   842
   837   79   CA  14 13.01900  0.00000  1     6   838   839   840   842   843   844
                                              3   841   845   846
   838   79   CB  14 13.01900  0.00000  0     4   839   840   841   842
                                              2   843   844
   839   79  CG1  15 14.02700  0.00000  0     2   840   841
                                              1   842
   840   79  CG2  16 15.03500  0.00000  0     0
                                              2   841   842
   841   79   CD  16 15.03500  0.00000  1     0
                                              0
   842   79    C  12 12.01100  0.45000  0     4   843   844   845   846
                                              1   847
   843   79    O   1 15.99940 -0.45000  1     1   844
                                              2   845   846
   844   80    N   6 14.00670 -0.31000  0     3   845   846   847
                                              2   848   849
   845   80    H  21  1.00800  0.31000  1     1   846
                                              1   847
   846   80   CA  15 14.02700  0.00000  1     3   847   848   849
                                              2   850   851
   847   80    C  12 12.01100  0.45000  0     4   848   849   850   851
                                              1   852
   848   80    O   1 15.99940 -0.45000  1     1   849
                                              2   850   851
   849   81    N   6 14.00670 -0.31000  0     3   850   851   852
                                              2   853   854
   850   81    H  21  1.00800  0.31000  1     1   851
                                              1   852
   851   81   CA  15 14.02700  0.00000  1     3   852   853   854
                                              2   855   856
   852   81    C  12 12.01100  0.45000  0     4   853   854   855   856
                                              2   857   861
   853   81    O   1 15.99940 -0.45000  1     1   854
                                              2   855   856
   854   82    N   6 14.00670 -0.31000  0     4   855   856   857   861
                                              4   858   860   862   863
   855   82    H  21  1.00800  0.31000  1     1   856
                                              2   857   861
   856   82   CA  14 13.01900  0.00000  1     6   857   858   860   861   862   863
                                              3   859   864   865
   857   82   CB  14 13.01900  0.26600  0     4   858   859   860   861
                                              2   862   863
   858   82  OG1   3 15.99940 -0.67400  0     2   859   860
                                              1   861
   859   82  HG1  21  1.00800  0.40800  1     0
                                              1   860
   860   82  CG2  16 15.03500  0.00000  1     0
                                              1   861
   861   82    C  12 12.01100  0.45000  0     4   862   863   864   865
                                              2   866   878
   862   82    O   1 15.99940 -0.45000  1     1   863
                                              2   864   865
   863   83    N   6 14.00670 -0.31000  0     4   864   865   866   878
                                              3   867   879   880
   864   83    H  21  1.00800  0.31000  1     1   865
                                              2   866   878
   865   83   CA  14 13.01900  0.00000  0     5   866   867   878   879   880
                                              3   868   881   882
   866   83   CB  15 14.02700  0.00000  0     3   867   868   878
                                              3   869   879   880
   867   83   CG  15 14.02700  0.00000  1     2   868   869
                                              3   870   871   878
   868   83   CD  15 14.02700  0.09000  0     3   869   870   871
                                              2   872   875
   869   83   NE  11 14.00670 -0.11000  0     4   870   871   872   875
                                              4   873   874   876   877
   870   83   HE  21  1.00800  0.24000  0     1   871
                                              2   872   875
   871   83   CZ  12 12.01100  0.34000  0     6   872   873   874   875   876   877
                                              0
   872   83  NH1  10 14.00670 -0.26000  0     3   873   874   875
                                              2   876   877
   873   83 HH11  21  1.00800  0.24000  0     1   874
                                              1   875
   874   83 HH12  21  1.00800  0.24000  0     0
                                              1   875
   875   83  NH2  10 14.00670 -0.26000  0     2   876   877
                                              0
   876   83 HH21  21  1.00800  0.24000  0     1   877
                                              0
   877   83 HH22  21  1.00800  0.24000  1     0
                                              0
   878   83    C  12 12.01100  0.45000  0     4   879   880   881   882
                                              2   883   899
   879   83    O   1 15.99940 -0.45000  1     1   880
                                              2   881   882
   880   84    N   6 14.00670 -0.31000  0     4   881   882   883   899
                                              3   884   900   901
   881   84    H  21  1.00800  0.31000  1     1   882
                                              2   883   899
   882   84   CA  14 13.01900  0.00000  0     5   883   884   899   900   901
                                              4   885   887   902   903
   883   84   CB  15 14.02700  0.00000  1     8   884   885   886   887   888   890
                                                  891   899
                                              2   900   901
   884   84   CG  12 12.01100 -0.21000  0    10   885   886   887   888   889   890
                                                  891   892   893   895
                                              1   899
   885   84  CD1  12 12.01100 -0.14000  0     7   886   887   888   889   890   891
                                                  893
                                              0
   886   84  HD1  20  1.00800  0.14000  0     4   887   888   889   890
                                              0
   887   84  CD2  12 12.01100  0.00000  0    10   888   889   890   891   892   893
                                                  894   895   896   897
                                              0
   888   84  NE1   9 14.00670 -0.10000  0     6   889   890   891   893   894   897
                                              0
   889   84  HE1  21  1.00800  0.31000  0     2   890   893
                                              0
   890   84  CE2  12 12.01100  0.00000  1     7   891   892   893   894   895   897
                                                  898
                                              0
   891   84  CE3  12 12.01100 -0.14000  0     6   892   893   895   896   897   898
                                              0
   892   84  HE3  20  1.00800  0.14000  1     3   895   896   897
                                              0
   893   84  CZ2  12 12.01100 -0.14000  0     5   894   895   896   897   898
                                              0
   894   84  HZ2  20  1.00800  0.14000  1     3   895   897   898
                                              0
   895   84  CZ3  12 12.01100 -0.14000  0     3   896   897   898
                                              0
   896   84  HZ3  20  1.00800  0.14000  1     2   897   898
                                              0
   897   84  CH2  12 12.01100 -0.14000  0     1   898
                                              0
   898   84  HH2  20  1.00800  0.14000  1     0
                                              0
   899   84    C  12 12.01100  0.45000  0     4   900   901   902   903
                                              2   904   909
   900   84    O   1 15.99940 -0.45000  1     1   901
                                              2   902   903
   901   85    N   6 14.00670 -0.31000  0     4   902   903   904   909
                                              3   905   910   911
   902   85    H  21  1.00800  0.31000  1     1   903
                                              2   904   909
   903   85   CA  14 13.01900  0.00000  0     5   904   905   909   910   911
                                              3   906   912   913
   904   85   CB  15 14.02700  0.00000  0     3   905   906   909
                                              4   907   908   910   911
   905   85   CG  15 14.02700  0.00000  1     3   906   907   908
                                              1   909
   906   85   CD  12 12.01100  0.27000  0     2   907   908
                                              0
   907   85  OE1   2 15.99940 -0.63500  0     1   908
                                              0
   908   85  OE2   2 15.99940 -0.63500  1     0
                                              0
   909   85    C  12 12.01100  0.45000  0     4   910   911   912   913
                                              2   914   922
   910   85    O   1 15.99940 -0.45000  1     1   911
                                              2   912   913
   911   86    N   6 14.00670 -0.31000  0     4   912   913   914   922
                                              3   915   923   924
   912   86    H  21  1.00800  0.31000  1     1   913
                                              2   914   922
   913   86   CA  14 13.01900  0.00000  0     5   914   915   922   923   924
                                              3   916   925   926
   914   86   CB  15 14.02700  0.00000  1     3   915   916   922
                                              3   917   923   924
   915   86   CG  15 14.02700  0.00000  0     2   916   917
                                              2   918   922
   916   86   CD  15 14.02700  0.00000  1     2   917   918
                                              3   919   920   921
   917   86   CE  15 14.02700  0.12700  0     4   918   919   920   921
                                              0
   918   86   NZ   8 14.00670  0.12900  0     3   919   920   921
                                              0
   919   86  HZ1  21  1.00800  0.24800  0     2   920   921
                                              0
   920   86  HZ2  21  1.00800  0.24800  0     1   921
                                              0
   921   86  HZ3  21  1.00800  0.24800  1     0
                                              0
   922   86    C  12 12.01100  0.45000  0     4   923   924   925   926
                                              2   927   930
   923   86    O   1 15.99940 -0.45000  1     1   924
                                              2   925   926
   924   87    N   6 14.00670 -0.31000  0     4   925   926   927   930
                                              4   928   929   931   932
   925   87    H  21  1.00800  0.31000  1     1   926
                                              2   927   930
   926   87   CA  14 13.01900  0.00000  0     6   927   928   929   930   931   932
                                              2   933   934
   927   87   CB  14 13.01900  0.00000  0     3   928   929   930
                                              2   931   932
   928   87  CG1  16 15.03500  0.00000  0     1   929
                                              1   930
   929   87  CG2  16 15.03500  0.00000  1     0
                                              1   930
   930   87    C  12 12.01100  0.45000  0     4   931   932   933   934
                                              2   935   938
   931   87    O   1 15.99940 -0.45000  1     1   932
                                              2   933   934
   932   88    N   6 14.00670 -0.31000  0     4   933   934   935   938
                                              3   936   939   940
   933   88    H  21  1.00800  0.31000  1     1   934
                                              2   935   938
   934   88   CA  14 13.01900  0.00000  1     5   935   936   938   939   940
                                              3   937   941   942
   935   88   CB  15 14.02700  0.26600  0     3   936   937   938
                                              2   939   940
   936   88   OG   3 15.99940 -0.67400  0     1   937
                                              1   938
   937   88   HG  21  1.00800  0.40800  1     0
                                              0
   938   88    C  12 12.01100  0.45000  0     4   939   940   941   942
                                              2   943   948
   939   88    O   1 15.99940 -0.45000  1     1   940
                                              2   941   942
   940   89    N   6 14.00670 -0.31000  0     4   941   942   943   948
                                              3   944   949   950
   941   89    H  21  1.00800  0.31000  1     1   942
                                              2   943   948
   942   89   CA  14 13.01900  0.00000  0     5   943   944   948   949   950
                                              3   945   951   952
   943   89   CB  15 14.02700  0.00000  0     3   944   945   948
                                              4   946   947   949   950
   944   89   CG  15 14.02700  0.00000  1     3   945   946   947
                                              1   948
   945   89   CD  12 12.01100  0.27000  0     2   946   947
                                              0
   946   89  OE1   2 15.99940 -0.63500  0     1   947
                                              0
   947   89  OE2   2 15.99940 -0.63500  1     0
                                              0
   948   89    C  12 12.01100  0.45000  0     4   949   950   951   952
                                              2   953   957
   949   89    O   1 15.99940 -0.45000  1     1   950
                                              2   951   952
   950   90    N   6 14.00670 -0.31000  0     4   951   952   953   957
                                              3   954   958   959
   951   90    H  21  1.00800  0.31000  1     1   952
                                              2   953   957
   952   90   CA  14 13.01900  0.00000  0     5   953   954   957   958   959
                                              4   955   956   960   961
   953   90   CB  15 14.02700  0.00000  1     4   954   955   956   957
                                              2   958   959
   954   90   CG  12 12.01100  0.27000  0     2   955   956
                                              1   957
   955   90  OD1   2 15.99940 -0.63500  0     1   956
                                              0
   956   90  OD2   2 15.99940 -0.63500  1     0
                                              0
   957   90    C  12 12.01100  0.45000  0     4   958   959   960   961
                                              2   962   967
   958   90    O   1 15.99940 -0.45000  1     1   959
                                              2   960   961
   959   91    N   6 14.00670 -0.31000  0     4   960   961   962   967
                                              3   963   968   969
   960   91    H  21  1.00800  0.31000  1     1   961
                                              2   962   967
   961   91   CA  14 13.01900  0.00000  0     5   962   963   967   968   969
                                              3   964   970   971
   962   91   CB  15 14.02700  0.00000  0     3   963   964   967
                                              4   965   966   968   969
   963   91   CG  15 14.02700  0.00000  1     3   964   965   966
                                              1   967
   964   91   CD  12 12.01100  0.27000  0     2   965   966
                                              0
   965   91  OE1   2 15.99940 -0.63500  0     1   966
                                              0
   966   91  OE2   2 15.99940 -0.63500  1     0
                                              0
   967   91    C  12 12.01100  0.45000  0     4   968   969   970   971
                                              2   972   975
   968   91    O   1 15.99940 -0.45000  1     1   969
                                              2   970   971
   969   92    N   6 14.00670 -0.31000  0     4   970   971   972   975
                                              4   973   974   976   977
   970   92    H  21  1.00800  0.31000  1     1   971
                                              2   972   975
   971   92   CA  14 13.01900  0.00000  0     6   972   973   974   975   976   977
                                              2   978   979
   972   92   CB  14 13.01900  0.00000  0     3   973   974   975
                                              2   976   977
   973   92  CG1  16 15.03500  0.00000  0     1   974
                                              1   975
   974   92  CG2  16 15.03500  0.00000  1     0
                                              1   975
   975   92    C  12 12.01100  0.45000  0     4   976   977   978   979
                                              2   980   984
   976   92    O   1 15.99940 -0.45000  1     1   977
                                              2   978   979
   977   93    N   6 14.00670 -0.31000  0     4   978   979   980   984
                                              4   981   982   985   986
   978   93    H  21  1.00800  0.31000  1     1   979
                                              2   980   984
   979   93   CA  14 13.01900  0.00000  1     6   980   981   982   984   985   986
                                              3   983   987   988
   980   93   CB  14 13.01900  0.00000  0     4   981   982   983   984
                                              2   985   986
   981   93  CG1  15 14.02700  0.00000  0     2   982   983
                                              1   984
   982   93  CG2  16 15.03500  0.00000  0     0
                                              2   983   984
   983   93   CD  16 15.03500  0.00000  1     0
                                              0
   984   93    C  12 12.01100  0.45000  0     4   985   986   987   988
                                              1   989
   985   93    O   1 15.99940 -0.45000  1     1   986
                                              2   987   988
   986   94    N   6 14.00670 -0.31000  0     3   987   988   989
                                              2   990   991
   987   94    H  21  1.00800  0.31000  1     1   988
                                              1   989
   988   94   CA  15 14.02700  0.00000  1     3   989   990   991
                                              2   992   993
   989   94    C  12 12.01100  0.45000  0     4   990   991   992   993
                                              2   994  1007
   990   94    O   1 15.99940 -0.45000  1     1   991
                                              2   992   993
   991   95    N   6 14.00670 -0.31000  0     4   992   993   994  1007
                                              3   995  1008  1009
   992   95    H  21  1.00800  0.31000  1     1   993
                                              2   994  1007
   993   95   CA  14 13.01900  0.00000  0     5   994   995  1007  1008  1009
                                              4   996   998  1010  1011
   994   95   CB  15 14.02700  0.00000  0     8   995   996   997   998   999  1000
                                                 1002  1007
                                              2  1008  1009
   995   95   CG  12 12.01100  0.00000  1     9   996   997   998   999  1000  1001
                                                 1002  1003  1004
                                              1  1007
   996   95  CD1  12 12.01100 -0.14000  0     8   997   998   999  1000  1001  1002
                                                 1004  1005
                                              0
   997   95  HD1  20  1.00800  0.14000  1     4   998  1000  1001  1004
                                              0
   998   95  CD2  12 12.01100 -0.14000  0     6   999  1000  1002  1003  1004  1005
                                              0
   999   95  HD2  20  1.00800  0.14000  1     3  1002  1003  1004
                                              0
  1000   95  CE1  12 12.01100 -0.14000  0     5  1001  1002  1003  1004  1005
                                              1  1006
  1001   95  HE1  20  1.00800  0.14000  1     3  1002  1004  1005
                                              0
  1002   95  CE2  12 12.01100 -0.14000  0     3  1003  1004  1005
                                              1  1006
  1003   95  HE2  20  1.00800  0.14000  1     2  1004  1005
                                              0
  1004   95   CZ  12 12.01100  0.20300  0     2  1005  1006
                                              0
  1005   95   OH   3 15.99940 -0.61100  0     1  1006
                                              0
  1006   95   HH  21  1.00800  0.40800  1     0
                                              0
  1007   95    C  12 12.01100  0.45000  0     4  1008  1009  1010  1011
                                              2  1012  1021
  1008   95    O   1 15.99940 -0.45000  1     1  1009
                                              2  1010  1011
  1009   96    N   6 14.00670 -0.31000  0     4  1010  1011  1012  1021
                                              3  1013  1022  1023
  1010   96    H  21  1.00800  0.31000  1     1  1011
                                              2  1012  1021
  1011   96   CA  14 13.01900  0.00000  0     5  1012  1013  1021  1022  1023
                                              4  1014  1016  1024  1025
  1012   96   CB  15 14.02700  0.00000  1     8  1013  1014  1015  1016  1017  1018
                                                 1020  1021
                                              2  1022  1023
  1013   96   CG  12 12.01100  0.00000  0     7  1014  1015  1016  1017  1018  1019
                                                 1020
                                              1  1021
  1014   96  ND1   9 14.00670 -0.05000  0     6  1015  1016  1017  1018  1019  1020
                                              0
  1015   96  HD1  21  1.00800  0.31000  0     4  1016  1018  1019  1020
                                              0
  1016   96  CD2  12 12.01100  0.00000  0     4  1017  1018  1019  1020
                                              0
  1017   96  HD2  20  1.00800  0.14000  0     2  1018  1020
                                              0
  1018   96  CE1  12 12.01100  0.00000  0     2  1019  1020
                                              0
  1019   96  HE1  20  1.00800  0.14000  0     1  1020
                                              0
  1020   96  NE2   9 14.00670 -0.54000  1     0
                                              0
  1021   96    C  12 12.01100  0.45000  0     4  1022  1023  1024  1025
                                              2  1026  1033
  1022   96    O   1 15.99940 -0.45000  1     1  1023
                                              2  1024  1025
  1023   97    N   6 14.00670 -0.31000  0     4  1024  1025  1026  1033
                                              3  1027  1034  1035
  1024   97    H  21  1.00800  0.31000  1     1  1025
                                              2  1026  1033
  1025   97   CA  14 13.01900  0.00000  0     5  1026  1027  1033  1034  1035
                                              3  1028  1036  1037
  1026   97   CB  15 14.02700  0.00000  0     3  1027  1028  1033
                                              4  1029  1030  1034  1035
  1027   97   CG  15 14.02700  0.00000  1     3  1028  1029  1030
                                              3  1031  1032  1033
  1028   97   CD  12 12.01100  0.29000  0     4  1029  1030  1031  1032
                                              0
  1029   97  OE1   1 15.99940 -0.45000  0     1  1030
                                              2  1031  1032
  1030   97  NE2   7 14.00670 -0.72000  0     2  1031  1032
                                              0
  1031   97 HE21  21  1.00800  0.44000  0     1  1032
                                              0
  1032   97 HE22  21  1.00800  0.44000  1     0
                                              0
  1033   97    C  12 12.01100  0.45000  0     4  1034  1035  1036  1037
                                              2  1038  1042
  1034   97    O   1 15.99940 -0.45000  1     1  1035
                                              2  1036  1037
  1035   98    N   6 14.00670 -0.31000  0     4  1036  1037  1038  1042
                                              3  1039  1043  1044
  1036   98    H  21  1.00800  0.31000  1     1  1037
                                              2  1038  1042
  1037   98   CA  14 13.01900  0.00000  0     5  1038  1039  1042  1043  1044
                                              4  1040  1041  1045  1046
  1038   98   CB  15 14.02700  0.00000  1     4  1039  1040  1041  1042
                                              2  1043  1044
  1039   98   CG  14 13.01900  0.00000  0     2  1040  1041
                                              1  1042
  1040   98  CD1  16 15.03500  0.00000  0     1  1041
                                              0
  1041   98  CD2  16 15.03500  0.00000  1     0
                                              0
  1042   98    C  12 12.01100  0.45000  0     4  1043  1044  1045  1046
                                              2  1047  1059
  1043   98    O   1 15.99940 -0.45000  1     1  1044
                                              2  1045  1046
  1044   99    N   6 14.00670 -0.31000  0     4  1045  1046  1047  1059
                                              3  1048  1060  1061
  1045   99    H  21  1.00800  0.31000  1     1  1046
                                              2  1047  1059
  1046   99   CA  14 13.01900  0.00000  0     5  1047  1048  1059  1060  1061
                                              3  1049  1062  1063
  1047   99   CB  15 14.02700  0.00000  0     3  1048  1049  1059
                                              3  1050  1060  1061
  1048   99   CG  15 14.02700  0.00000  1     2  1049  1050
                                              3  1051  1052  1059
  1049   99   CD  15 14.02700  0.09000  0     3  1050  1051  1052
                                              2  1053  1056
  1050   99   NE  11 14.00670 -0.11000  0     4  1051  1052  1053  1056
                                              4  1054  1055  1057  1058
  1051   99   HE  21  1.00800  0.24000  0     1  1052
                                              2  1053  1056
  1052   99   CZ  12 12.01100  0.34000  0     6  1053  1054  1055  1056  1057  1058
                                              0
  1053   99  NH1  10 14.00670 -0.26000  0     3  1054  1055  1056
                                              2  1057  1058
  1054   99 HH11  21  1.00800  0.24000  0     1  1055
                                              1  1056
  1055   99 HH12  21  1.00800  0.24000  0     0
                                              1  1056
  1056   99  NH2  10 14.00670 -0.26000  0     2  1057  1058
                                              0
  1057   99 HH21  21  1.00800  0.24000  0     1  1058
                                              0
  1058   99 HH22  21  1.00800  0.24000  1     0
                                              0
  1059   99    C  12 12.01100  0.45000  0     4  1060  1061  1062  1063
                                              2  1064  1067
  1060   99    O   1 15.99940 -0.45000  1     1  1061
                                              2  1062  1063
  1061  100    N   6 14.00670 -0.31000  0     4  1062  1063  1064  1067
                                              4  1065  1066  1068  1069
  1062  100    H  21  1.00800  0.31000  1     1  1063
                                              2  1064  1067
  1063  100   CA  14 13.01900  0.00000  0     6  1064  1065  1066  1067  1068  1069
                                              2  1070  1073
  1064  100   CB  14 13.01900  0.00000  0     3  1065  1066  1067
                                              2  1068  1069
  1065  100  CG1  16 15.03500  0.00000  0     1  1066
                                              1  1067
  1066  100  CG2  16 15.03500  0.00000  1     0
                                              1  1067
  1067  100    C  12 12.01100  0.45000  0     4  1068  1069  1070  1073
                                              3  1071  1072  1074
  1068  100    O   1 15.99940 -0.45000  1     1  1069
                                              2  1070  1073
  1069  101    N   6 14.00670  0.00000  1     5  1070  1071  1072  1073  1074
                                              2  1075  1076
  1070  101   CA  14 13.01900  0.00000  0     6  1071  1072  1073  1074  1075  1076
                                              2  1077  1078
  1071  101   CB  18 14.02700  0.00000  1     3  1072  1073  1074
                                              2  1075  1076
  1072  101   CG  18 14.02700  0.00000  0     1  1073
                                              1  1074
  1073  101   CD  18 14.02700  0.00000  1     0
                                              1  1074
  1074  101    C  12 12.01100  0.45000  0     4  1075  1076  1077  1078
                                              2  1079  1088
  1075  101    O   1 15.99940 -0.45000  1     1  1076
                                              2  1077  1078
  1076  102    N   6 14.00670 -0.31000  0     4  1077  1078  1079  1088
                                              3  1080  1089  1090
  1077  102    H  21  1.00800  0.31000  1     1  1078
                                              2  1079  1088
  1078  102   CA  14 13.01900  0.00000  0     5  1079  1080  1088  1089  1090
                                              4  1081  1083  1091  1092
  1079  102   CB  15 14.02700  0.00000  1     8  1080  1081  1082  1083  1084  1085
                                                 1087  1088
                                              2  1089  1090
  1080  102   CG  12 12.01100  0.00000  0     7  1081  1082  1083  1084  1085  1086
                                                 1087
                                              1  1088
  1081  102  ND1   9 14.00670 -0.05000  0     6  1082  1083  1084  1085  1086  1087
                                              0
  1082  102  HD1  21  1.00800  0.31000  0     4  1083  1085  1086  1087
                                              0
  1083  102  CD2  12 12.01100  0.00000  0     4  1084  1085  1086  1087
                                              0
  1084  102  HD2  20  1.00800  0.14000  0     2  1085  1087
                                              0
  1085  102  CE1  12 12.01100  0.00000  0     2  1086  1087
                                              0
  1086  102  HE1  20  1.00800  0.14000  0     1  1087
                                              0
  1087  102  NE2   9 14.00670 -0.54000  1     0
                                              0
  1088  102    C  12 12.01100  0.45000  0     4  1089  1090  1091  1092
                                              2  1093  1100
  1089  102    O   1 15.99940 -0.45000  1     1  1090
                                              2  1091  1092
  1090  103    N   6 14.00670 -0.31000  0     4  1091  1092  1093  1100
                                              3  1094  1101  1102
  1091  103    H  21  1.00800  0.31000  1     1  1092
                                              2  1093  1100
  1092  103   CA  14 13.01900  0.00000  0     5  1093  1094  1100  1101  1102
                                              3  1095  1103  1104
  1093  103   CB  15 14.02700  0.00000  0     3  1094  1095  1100
                                              4  1096  1097  1101  1102
  1094  103   CG  15 14.02700  0.00000  1     3  1095  1096  1097
                                              3  1098  1099  1100
  1095  103   CD  12 12.01100  0.29000  0     4  1096  1097  1098  1099
                                              0
  1096  103  OE1   1 15.99940 -0.45000  0     1  1097
                                              2  1098  1099
  1097  103  NE2   7 14.00670 -0.72000  0     2  1098  1099
                                              0
  1098  103 HE21  21  1.00800  0.44000  0     1  1099
                                              0
  1099  103 HE22  21  1.00800  0.44000  1     0
                                              0
  1100  103    C  12 12.01100  0.45000  0     4  1101  1102  1103  1104
                                              2  1105  1117
  1101  103    O   1 15.99940 -0.45000  1     1  1102
                                              2  1103  1104
  1102  104    N   6 14.00670 -0.31000  0     4  1103  1104  1105  1117
                                              3  1106  1118  1119
  1103  104    H  21  1.00800  0.31000  1     1  1104
                                              2  1105  1117
  1104  104   CA  14 13.01900  0.00000  0     5  1105  1106  1117  1118  1119
                                              3  1107  1120  1121
  1105  104   CB  15 14.02700  0.00000  0     3  1106  1107  1117
                                              3  1108  1118  1119
  1106  104   CG  15 14.02700  0.00000  1     2  1107  1108
                                              3  1109  1110  1117
  1107  104   CD  15 14.02700  0.09000  0     3  1108  1109  1110
                                              2  1111  1114
  1108  104   NE  11 14.00670 -0.11000  0     4  1109  1110  1111  1114
                                              4  1112  1113  1115  1116
  1109  104   HE  21  1.00800  0.24000  0     1  1110
                                              2  1111  1114
  1110  104   CZ  12 12.01100  0.34000  0     6  1111  1112  1113  1114  1115  1116
                                              0
  1111  104  NH1  10 14.00670 -0.26000  0     3  1112  1113  1114
                                              2  1115  1116
  1112  104 HH11  21  1.00800  0.24000  0     1  1113
                                              1  1114
  1113  104 HH12  21  1.00800  0.24000  0     0
                                              1  1114
  1114  104  NH2  10 14.00670 -0.26000  0     2  1115  1116
                                              0
  1115  104 HH21  21  1.00800  0.24000  0     1  1116
                                              0
  1116  104 HH22  21  1.00800  0.24000  1     0
                                              0
  1117  104    C  12 12.01100  0.45000  0     4  1118  1119  1120  1121
                                              2  1122  1135
  1118  104    O   1 15.99940 -0.45000  1     1  1119
                                              2  1120  1121
  1119  105    N   6 14.00670 -0.31000  0     4  1120  1121  1122  1135
                                              3  1123  1136  1137
  1120  105    H  21  1.00800  0.31000  1     1  1121
                                              2  1122  1135
  1121  105   CA  14 13.01900  0.00000  0     5  1122  1123  1135  1136  1137
                                              4  1124  1126  1138  1139
  1122  105   CB  15 14.02700  0.00000  0     8  1123  1124  1125  1126  1127  1128
                                                 1130  1135
                                              2  1136  1137
  1123  105   CG  12 12.01100  0.00000  1     9  1124  1125  1126  1127  1128  1129
                                                 1130  1131  1132
                                              1  1135
  1124  105  CD1  12 12.01100 -0.14000  0     8  1125  1126  1127  1128  1129  1130
                                                 1132  1133
                                              0
  1125  105  HD1  20  1.00800  0.14000  1     4  1126  1128  1129  1132
                                              0
  1126  105  CD2  12 12.01100 -0.14000  0     6  1127  1128  1130  1131  1132  1133
                                              0
  1127  105  HD2  20  1.00800  0.14000  1     3  1130  1131  1132
                                              0
  1128  105  CE1  12 12.01100 -0.14000  0     5  1129  1130  1131  1132  1133
                                              1  1134
  1129  105  HE1  20  1.00800  0.14000  1     3  1130  1132  1133
                                              0
  1130  105  CE2  12 12.01100 -0.14000  0     3  1131  1132  1133
                                              1  1134
  1131  105  HE2  20  1.00800  0.14000  1     2  1132  1133
                                              0
  1132  105   CZ  12 12.01100  0.20300  0     2  1133  1134
                                              0
  1133  105   OH   3 15.99940 -0.61100  0     1  1134
                                              0
  1134  105   HH  21  1.00800  0.40800  1     0
                                              0
  1135  105    C  12 12.01100  0.45000  0     4  1136  1137  1138  1139
                                              2  1140  1148
  1136  105    O   1 15.99940 -0.45000  1     1  1137
                                              2  1138  1139
  1137  106    N   6 14.00670 -0.31000  0     4  1138  1139  1140  1148
                                              3  1141  1149  1150
  1138  106    H  21  1.00800  0.31000  1     1  1139
                                              2  1140  1148
  1139  106   CA  14 13.01900  0.00000  0     5  1140  1141  1148  1149  1150
                                              3  1142  1151  1152
  1140  106   CB  15 14.02700  0.00000  1     3  1141  1142  1148
                                              3  1143  1149  1150
  1141  106   CG  15 14.02700  0.00000  0     2  1142  1143
                                              2  1144  1148
  1142  106   CD  15 14.02700  0.00000  1     2  1143  1144
                                              3  1145  1146  1147
  1143  106   CE  15 14.02700  0.12700  0     4  1144  1145  1146  1147
                                              0
  1144  106   NZ   8 14.00670  0.12900  0     3  1145  1146  1147
                                              0
  1145  106  HZ1  21  1.00800  0.24800  0     2  1146  1147
                                              0
  1146  106  HZ2  21  1.00800  0.24800  0     1  1147
                                              0
  1147  106  HZ3  21  1.00800  0.24800  1     0
                                              0
  1148  106    C  12 12.01100  0.45000  0     4  1149  1150  1151  1152
                                              2  1153  1157
  1149  106    O   1 15.99940 -0.45000  1     1  1150
                                              2  1151  1152
  1150  107    N   6 14.00670 -0.31000  0     4  1151  1152  1153  1157
                                              3  1154  1158  1159
  1151  107    H  21  1.00800  0.31000  1     1  1152
                                              2  1153  1157
  1152  107   CA  14 13.01900  0.00000  0     5  1153  1154  1157  1158  1159
                                              4  1155  1156  1160  1161
  1153  107   CB  15 14.02700  0.00000  1     4  1154  1155  1156  1157
                                              2  1158  1159
  1154  107   CG  12 12.01100  0.27000  0     2  1155  1156
                                              1  1157
  1155  107  OD1   2 15.99940 -0.63500  0     1  1156
                                              0
  1156  107  OD2   2 15.99940 -0.63500  1     0
                                              0
  1157  107    C  12 12.01100  0.45000  0     4  1158  1159  1160  1161
                                              2  1162  1166
  1158  107    O   1 15.99940 -0.45000  1     1  1159
                                              2  1160  1161
  1159  108    N   6 14.00670 -0.31000  0     4  1160  1161  1162  1166
                                              4  1163  1165  1167  1168
  1160  108    H  21  1.00800  0.31000  1     1  1161
                                              2  1162  1166
  1161  108   CA  14 13.01900  0.00000  1     6  1162  1163  1165  1166  1167  1168
                                              3  1164  1169  1170
  1162  108   CB  14 13.01900  0.26600  0     4  1163  1164  1165  1166
                                              2  1167  1168
  1163  108  OG1   3 15.99940 -0.67400  0     2  1164  1165
                                              1  1166
  1164  108  HG1  21  1.00800  0.40800  1     0
                                              1  1165
  1165  108  CG2  16 15.03500  0.00000  1     0
                                              1  1166
  1166  108    C  12 12.01100  0.45000  0     4  1167  1168  1169  1170
                                              2  1171  1175
  1167  108    O   1 15.99940 -0.45000  1     1  1168
                                              2  1169  1170
  1168  109    N   6 14.00670 -0.31000  0     4  1169  1170  1171  1175
                                              4  1172  1174  1176  1177
  1169  109    H  21  1.00800  0.31000  1     1  1170
                                              2  1171  1175
  1170  109   CA  14 13.01900  0.00000  1     6  1171  1172  1174  1175  1176  1177
                                              3  1173  1178  1179
  1171  109   CB  14 13.01900  0.26600  0     4  1172  1173  1174  1175
                                              2  1176  1177
  1172  109  OG1   3 15.99940 -0.67400  0     2  1173  1174
                                              1  1175
  1173  109  HG1  21  1.00800  0.40800  1     0
                                              1  1174
  1174  109  CG2  16 15.03500  0.00000  1     0
                                              1  1175
  1175  109    C  12 12.01100  0.45000  0     4  1176  1177  1178  1179
                                              2  1180  1184
  1176  109    O   1 15.99940 -0.45000  1     1  1177
                                              2  1178  1179
  1177  110    N   6 14.00670 -0.31000  0     4  1178  1179  1180  1184
                                              3  1181  1185  1186
  1178  110    H  21  1.00800  0.31000  1     1  1179
                                              2  1180  1184
  1179  110   CA  14 13.01900  0.00000  0     5  1180  1181  1184  1185  1186
                                              3  1182  1187  1188
  1180  110   CB  15 14.02700  0.00000  1     3  1181  1182  1184
                                              3  1183  1185  1186
  1181  110   CG  15 14.02700  0.24100  0     2  1182  1183
                                              1  1184
  1182  110   SD  23 32.06000 -0.48200  0     1  1183
                                              0
  1183  110   CE  16 15.03500  0.24100  1     0
                                              0
  1184  110    C  12 12.01100  0.45000  0     4  1185  1186  1187  1188
                                              2  1189  1197
  1185  110    O   1 15.99940 -0.45000  1     1  1186
                                              2  1187  1188
  1186  111    N   6 14.00670 -0.31000  0     4  1187  1188  1189  1197
                                              3  1190  1198  1199
  1187  111    H  21  1.00800  0.31000  1     1  1188
                                              2  1189  1197
  1188  111   CA  14 13.01900  0.00000  0     5  1189  1190  1197  1198  1199
                                              3  1191  1200  1201
  1189  111   CB  15 14.02700  0.00000  1     3  1190  1191  1197
                                              3  1192  1198  1199
  1190  111   CG  15 14.02700  0.00000  0     2  1191  1192
                                              2  1193  1197
  1191  111   CD  15 14.02700  0.00000  1     2  1192  1193
                                              3  1194  1195  1196
  1192  111   CE  15 14.02700  0.12700  0     4  1193  1194  1195  1196
                                              0
  1193  111   NZ   8 14.00670  0.12900  0     3  1194  1195  1196
                                              0
  1194  111  HZ1  21  1.00800  0.24800  0     2  1195  1196
                                              0
  1195  111  HZ2  21  1.00800  0.24800  0     1  1196
                                              0
  1196  111  HZ3  21  1.00800  0.24800  1     0
                                              0
  1197  111    C  12 12.01100  0.45000  0     4  1198  1199  1200  1201
                                              2  1202  1207
  1198  111    O   1 15.99940 -0.45000  1     1  1199
                                              2  1200  1201
  1199  112    N   6 14.00670 -0.31000  0     4  1200  1201  1202  1207
                                              3  1203  1208  1209
  1200  112    H  21  1.00800  0.31000  1     1  1201
                                              2  1202  1207
  1201  112   CA  14 13.01900  0.00000  0     5  1202  1203  1207  1208  1209
                                              3  1204  1210  1211
  1202  112   CB  15 14.02700  0.00000  0     3  1203  1204  1207
                                              4  1205  1206  1208  1209
  1203  112   CG  15 14.02700  0.00000  1     3  1204  1205  1206
                                              1  1207
  1204  112   CD  12 12.01100  0.27000  0     2  1205  1206
                                              0
  1205  112  OE1   2 15.99940 -0.63500  0     1  1206
                                              0
  1206  112  OE2   2 15.99940 -0.63500  1     0
                                              0
  1207  112    C  12 12.01100  0.45000  0     4  1208  1209  1210  1211
                                              2  1212  1215
  1208  112    O   1 15.99940 -0.45000  1     1  1209
                                              2  1210  1211
  1209  113    N   6 14.00670 -0.31000  0     4  1210  1211  1212  1215
                                              4  1213  1214  1216  1217
  1210  113    H  21  1.00800  0.31000  1     1  1211
                                              2  1212  1215
  1211  113   CA  14 13.01900  0.00000  0     6  1212  1213  1214  1215  1216  1217
                                              2  1218  1219
  1212  113   CB  14 13.01900  0.00000  0     3  1213  1214  1215
                                              2  1216  1217
  1213  113  CG1  16 15.03500  0.00000  0     1  1214
                                              1  1215
  1214  113  CG2  16 15.03500  0.00000  1     0
                                              1  1215
  1215  113    C  12 12.01100  0.45000  0     4  1216  1217  1218  1219
                                              2  1220  1224
  1216  113    O   1 15.99940 -0.45000  1     1  1217
                                              2  1218  1219
  1217  114    N   6 14.00670 -0.31000  0     4  1218  1219  1220  1224
                                              4  1221  1223  1225  1226
  1218  114    H  21  1.00800  0.31000  1     1  1219
                                              2  1220  1224
  1219  114   CA  14 13.01900  0.00000  1     6  1220  1221  1223  1224  1225  1226
                                              3  1222  1227  1228
  1220  114   CB  14 13.01900  0.26600  0     4  1221  1222  1223  1224
                                              2  1225  1226
  1221  114  OG1   3 15.99940 -0.67400  0     2  1222  1223
                                              1  1224
  1222  114  HG1  21  1.00800  0.40800  1     0
                                              1  1223
  1223  114  CG2  16 15.03500  0.00000  1     0
                                              1  1224
  1224  114    C  12 12.01100  0.45000  0     4  1225  1226  1227  1228
                                              2  1229  1233
  1225  114    O   1 15.99940 -0.45000  1     1  1226
                                              2  1227  1228
  1226  115    N   6 14.00670 -0.31000  0     4  1227  1228  1229  1233
                                              3  1230  1234  1235
  1227  115    H  21  1.00800  0.31000  1     1  1228
                                              2  1229  1233
  1228  115   CA  14 13.01900  0.00000  0     5  1229  1230  1233  1234  1235
                                              3  1231  1236  1237
  1229  115   CB  15 14.02700  0.00000  1     3  1230  1231  1233
                                              3  1232  1234  1235
  1230  115   CG  15 14.02700  0.24100  0     2  1231  1232
                                              1  1233
  1231  115   SD  23 32.06000 -0.48200  0     1  1232
                                              0
  1232  115   CE  16 15.03500  0.24100  1     0
                                              0
  1233  115    C  12 12.01100  0.45000  0     4  1234  1235  1236  1237
                                              2  1238  1246
  1234  115    O   1 15.99940 -0.45000  1     1  1235
                                              2  1236  1237
  1235  116    N   6 14.00670 -0.31000  0     4  1236  1237  1238  1246
                                              3  1239  1247  1248
  1236  116    H  21  1.00800  0.31000  1     1  1237
                                              2  1238  1246
  1237  116   CA  14 13.01900  0.00000  0     5  1238  1239  1246  1247  1248
                                              3  1240  1249  1250
  1238  116   CB  15 14.02700  0.00000  1     3  1239  1240  1246
                                              3  1241  1247  1248
  1239  116   CG  15 14.02700  0.00000  0     2  1240  1241
                                              2  1242  1246
  1240  116   CD  15 14.02700  0.00000  1     2  1241  1242
                                              3  1243  1244  1245
  1241  116   CE  15 14.02700  0.12700  0     4  1242  1243  1244  1245
                                              0
  1242  116   NZ   8 14.00670  0.12900  0     3  1243  1244  1245
                                              0
  1243  116  HZ1  21  1.00800  0.24800  0     2  1244  1245
                                              0
  1244  116  HZ2  21  1.00800  0.24800  0     1  1245
                                              0
  1245  116  HZ3  21  1.00800  0.24800  1     0
                                              0
  1246  116    C  12 12.01100  0.45000  0     4  1247  1248  1249  1250
                                              1  1251
  1247  116    O   1 15.99940 -0.45000  1     1  1248
                                              2  1249  1250
  1248  117    N   6 14.00670 -0.31000  0     3  1249  1250  1251
                                              2  1252  1253
  1249  117    H  21  1.00800  0.31000  1     1  1250
                                              1  1251
  1250  117   CA  15 14.02700  0.00000  1     3  1251  1252  1253
                                              2  1254  1255
  1251  117    C  12 12.01100  0.45000  0     4  1252  1253  1254  1255
                                              2  1256  1265
  1252  117    O   1 15.99940 -0.45000  1     1  1253
                                              2  1254  1255
  1253  118    N   6 14.00670 -0.31000  0     4  1254  1255  1256  1265
                                              3  1257  1266  1267
  1254  118    H  21  1.00800  0.31000  1     1  1255
                                              2  1256  1265
  1255  118   CA  14 13.01900  0.00000  0     5  1256  1257  1265  1266  1267
                                              4  1258  1259  1268  1269
  1256  118   CB  15 14.02700  0.00000  1     7  1257  1258  1259  1260  1261  1263
                                                 1265
                                              2  1266  1267
  1257  118   CG  12 12.01100  0.00000  0     7  1258  1259  1260  1261  1262  1263
                                                 1264
                                              1  1265
  1258  118  ND1   9 14.00670 -0.54000  0     6  1259  1260  1261  1262  1263  1264
                                              0
  1259  118  CD2  12 12.01100  0.00000  0     5  1260  1261  1262  1263  1264
                                              0
  1260  118  HD2  20  1.00800  0.14000  0     3  1261  1263  1264
                                              0
  1261  118  CE1  12 12.01100  0.00000  0     3  1262  1263  1264
                                              0
  1262  118  HE1  20  1.00800  0.14000  0     2  1263  1264
                                              0
  1263  118  NE2   9 14.00670 -0.05000  0     1  1264
                                              0
  1264  118  HE2  21  1.00800  0.31000  1     0
                                              0
  1265  118    C  12 12.01100  0.45000  0     4  1266  1267  1268  1269
                                              2  1270  1271
  1266  118    O   1 15.99940 -0.45000  1     1  1267
                                              2  1268  1269
  1267  119    N   6 14.00670 -0.31000  0     4  1268  1269  1270  1271
                                              2  1272  1273
  1268  119    H  21  1.00800  0.31000  1     1  1269
                                              2  1270  1271
  1269  119   CA  14 13.01900  0.00000  0     4  1270  1271  1272  1273
                                              2  1274  1275
  1270  119   CB  16 15.03500  0.00000  1     1  1271
                                              2  1272  1273
  1271  119    C  12 12.01100  0.45000  0     4  1272  1273  1274  1275
                                              2  1276  1285
  1272  119    O   1 15.99940 -0.45000  1     1  1273
                                              2  1274  1275
  1273  120    N   6 14.00670 -0.31000  0     4  1274  1275  1276  1285
                                              3  1277  1286  1287
  1274  120    H  21  1.00800  0.31000  1     1  1275
                                              2  1276  1285
  1275  120   CA  14 13.01900  0.00000  0     5  1276  1277  1285  1286  1287
                                              4  1278  1279  1288  1289
  1276  120   CB  15 14.02700  0.00000  1     7  1277  1278  1279  1280  1281  1283
                                                 1285
                                              2  1286  1287
  1277  120   CG  12 12.01100  0.00000  0     7  1278  1279  1280  1281  1282  1283
                                                 1284
                                              1  1285
  1278  120  ND1   9 14.00670 -0.54000  0     6  1279  1280  1281  1282  1283  1284
                                              0
  1279  120  CD2  12 12.01100  0.00000  0     5  1280  1281  1282  1283  1284
                                              0
  1280  120  HD2  20  1.00800  0.14000  0     3  1281  1283  1284
                                              0
  1281  120  CE1  12 12.01100  0.00000  0     3  1282  1283  1284
                                              0
  1282  120  HE1  20  1.00800  0.14000  0     2  1283  1284
                                              0
  1283  120  NE2   9 14.00670 -0.05000  0     1  1284
                                              0
  1284  120  HE2  21  1.00800  0.31000  1     0
                                              0
  1285  120    C  12 12.01100  0.45000  0     4  1286  1287  1288  1289
                                              2  1290  1293
  1286  120    O   1 15.99940 -0.45000  1     1  1287
                                              2  1288  1289
  1287  121    N   6 14.00670 -0.31000  0     4  1288  1289  1290  1293
                                              3  1291  1294  1295
  1288  121    H  21  1.00800  0.31000  1     1  1289
                                              2  1290  1293
  1289  121   CA  14 13.01900  0.00000  1     5  1290  1291  1293  1294  1295
                                              3  1292  1296  1297
  1290  121   CB  15 14.02700  0.26600  0     3  1291  1292  1293
                                              2  1294  1295
  1291  121   OG   3 15.99940 -0.67400  0     1  1292
                                              1  1293
  1292  121   HG  21  1.00800  0.40800  1     0
                                              0
  1293  121    C  12 12.01100  0.45000  0     4  1294  1295  1296  1297
                                              2  1298  1299
  1294  121    O   1 15.99940 -0.45000  1     1  1295
                                              2  1296  1297
  1295  122    N   6 14.00670 -0.31000  0     4  1296  1297  1298  1299
                                              2  1300  1301
  1296  122    H  21  1.00800  0.31000  1     1  1297
                                              2  1298  1299
  1297  122   CA  14 13.01900  0.00000  0     4  1298  1299  1300  1301
                                              2  1302  1303
  1298  122   CB  16 15.03500  0.00000  1     1  1299
                                              2  1300  1301
  1299  122    C  12 12.01100  0.45000  0     4  1300  1301  1302  1303
                                              2  1304  1310
  1300  122    O   1 15.99940 -0.45000  1     1  1301
                                              2  1302  1303
  1301  123    N   6 14.00670 -0.31000  0     4  1302  1303  1304  1310
                                              3  1305  1311  1312
  1302  123    H  21  1.00800  0.31000  1     1  1303
                                              2  1304  1310
  1303  123   CA  14 13.01900  0.00000  0     5  1304  1305  1310  1311  1312
                                              4  1306  1307  1313  1314
  1304  123   CB  15 14.02700  0.00000  1     4  1305  1306  1307  1310
                                              4  1308  1309  1311  1312
  1305  123   CG  12 12.01100  0.29000  0     4  1306  1307  1308  1309
                                              1  1310
  1306  123  OD1   1 15.99940 -0.45000  0     1  1307
                                              2  1308  1309
  1307  123  ND2   7 14.00670 -0.72000  0     2  1308  1309
                                              0
  1308  123 HD21  21  1.00800  0.44000  0     1  1309
                                              0
  1309  123 HD22  21  1.00800  0.44000  1     0
                                              0
  1310  123    C  12 12.01100  0.45000  0     4  1311  1312  1313  1314
                                              2  1315  1319
  1311  123    O   1 15.99940 -0.45000  1     1  1312
                                              2  1313  1314
  1312  124    N   6 14.00670 -0.31000  0     4  1313  1314  1315  1319
                                              3  1316  1320  1321
  1313  124    H  21  1.00800  0.31000  1     1  1314
                                              2  1315  1319
  1314  124   CA  14 13.01900  0.00000  0     5  1315  1316  1319  1320  1321
                                              4  1317  1318  1322  1323
  1315  124   CB  15 14.02700  0.00000  1     4  1316  1317  1318  1319
                                              2  1320  1321
  1316  124   CG  14 13.01900  0.00000  0     2  1317  1318
                                              1  1319
  1317  124  CD1  16 15.03500  0.00000  0     1  1318
                                              0
  1318  124  CD2  16 15.03500  0.00000  1     0
                                              0
  1319  124    C  12 12.01100  0.45000  0     4  1320  1321  1322  1323
                                              2  1324  1333
  1320  124    O   1 15.99940 -0.45000  1     1  1321
                                              2  1322  1323
  1321  125    N   6 14.00670 -0.31000  0     4  1322  1323  1324  1333
                                              3  1325  1334  1335
  1322  125    H  21  1.00800  0.31000  1     1  1323
                                              2  1324  1333
  1323  125   CA  14 13.01900  0.00000  0     5  1324  1325  1333  1334  1335
                                              4  1326  1328  1336  1337
  1324  125   CB  15 14.02700  0.00000  1     8  1325  1326  1327  1328  1329  1330
                                                 1332  1333
                                              2  1334  1335
  1325  125   CG  12 12.01100  0.00000  0     7  1326  1327  1328  1329  1330  1331
                                                 1332
                                              1  1333
  1326  125  ND1   9 14.00670 -0.05000  0     6  1327  1328  1329  1330  1331  1332
                                              0
  1327  125  HD1  21  1.00800  0.31000  0     4  1328  1330  1331  1332
                                              0
  1328  125  CD2  12 12.01100  0.00000  0     4  1329  1330  1331  1332
                                              0
  1329  125  HD2  20  1.00800  0.14000  0     2  1330  1332
                                              0
  1330  125  CE1  12 12.01100  0.00000  0     2  1331  1332
                                              0
  1331  125  HE1  20  1.00800  0.14000  0     1  1332
                                              0
  1332  125  NE2   9 14.00670 -0.54000  1     0
                                              0
  1333  125    C  12 12.01100  0.45000  0     4  1334  1335  1336  1337
                                              2  1338  1354
  1334  125    O   1 15.99940 -0.45000  1     1  1335
                                              2  1336  1337
  1335  126    N   6 14.00670 -0.31000  0     4  1336  1337  1338  1354
                                              3  1339  1355  1356
  1336  126    H  21  1.00800  0.31000  1     1  1337
                                              2  1338  1354
  1337  126   CA  14 13.01900  0.00000  0     5  1338  1339  1354  1355  1356
                                              4  1340  1342  1357  1358
  1338  126   CB  15 14.02700  0.00000  1     8  1339  1340  1341  1342  1343  1345
                                                 1346  1354
                                              2  1355  1356
  1339  126   CG  12 12.01100 -0.21000  0    10  1340  1341  1342  1343  1344  1345
                                                 1346  1347  1348  1350
                                              1  1354
  1340  126  CD1  12 12.01100 -0.14000  0     7  1341  1342  1343  1344  1345  1346
                                                 1348
                                              0
  1341  126  HD1  20  1.00800  0.14000  0     4  1342  1343  1344  1345
                                              0
  1342  126  CD2  12 12.01100  0.00000  0    10  1343  1344  1345  1346  1347  1348
                                                 1349  1350  1351  1352
                                              0
  1343  126  NE1   9 14.00670 -0.10000  0     6  1344  1345  1346  1348  1349  1352
                                              0
  1344  126  HE1  21  1.00800  0.31000  0     2  1345  1348
                                              0
  1345  126  CE2  12 12.01100  0.00000  1     7  1346  1347  1348  1349  1350  1352
                                                 1353
                                              0
  1346  126  CE3  12 12.01100 -0.14000  0     6  1347  1348  1350  1351  1352  1353
                                              0
  1347  126  HE3  20  1.00800  0.14000  1     3  1350  1351  1352
                                              0
  1348  126  CZ2  12 12.01100 -0.14000  0     5  1349  1350  1351  1352  1353
                                              0
  1349  126  HZ2  20  1.00800  0.14000  1     3  1350  1352  1353
                                              0
  1350  126  CZ3  12 12.01100 -0.14000  0     3  1351  1352  1353
                                              0
  1351  126  HZ3  20  1.00800  0.14000  1     2  1352  1353
                                              0
  1352  126  CH2  12 12.01100 -0.14000  0     1  1353
                                              0
  1353  126  HH2  20  1.00800  0.14000  1     0
                                              0
  1354  126    C  12 12.01100  0.45000  0     4  1355  1356  1357  1358
                                              2  1359  1372
  1355  126    O   1 15.99940 -0.45000  1     1  1356
                                              2  1357  1358
  1356  127    N   6 14.00670 -0.31000  0     4  1357  1358  1359  1372
                                              3  1360  1373  1374
  1357  127    H  21  1.00800  0.31000  1     1  1358
                                              2  1359  1372
  1358  127   CA  14 13.01900  0.00000  0     5  1359  1360  1372  1373  1374
                                              4  1361  1363  1375  1376
  1359  127   CB  15 14.02700  0.00000  0     8  1360  1361  1362  1363  1364  1365
                                                 1367  1372
                                              2  1373  1374
  1360  127   CG  12 12.01100  0.00000  1     9  1361  1362  1363  1364  1365  1366
                                                 1367  1368  1369
                                              1  1372
  1361  127  CD1  12 12.01100 -0.14000  0     8  1362  1363  1364  1365  1366  1367
                                                 1369  1370
                                              0
  1362  127  HD1  20  1.00800  0.14000  1     4  1363  1365  1366  1369
                                              0
  1363  127  CD2  12 12.01100 -0.14000  0     6  1364  1365  1367  1368  1369  1370
                                              0
  1364  127  HD2  20  1.00800  0.14000  1     3  1367  1368  1369
                                              0
  1365  127  CE1  12 12.01100 -0.14000  0     5  1366  1367  1368  1369  1370
                                              1  1371
  1366  127  HE1  20  1.00800  0.14000  1     3  1367  1369  1370
                                              0
  1367  127  CE2  12 12.01100 -0.14000  0     3  1368  1369  1370
                                              1  1371
  1368  127  HE2  20  1.00800  0.14000  1     2  1369  1370
                                              0
  1369  127   CZ  12 12.01100  0.20300  0     2  1370  1371
                                              0
  1370  127   OH   3 15.99940 -0.61100  0     1  1371
                                              0
  1371  127   HH  21  1.00800  0.40800  1     0
                                              0
  1372  127    C  12 12.01100  0.45000  0     4  1373  1374  1375  1376
                                              2  1377  1385
  1373  127    O   1 15.99940 -0.45000  1     1  1374
                                              2  1375  1376
  1374  128    N   6 14.00670 -0.31000  0     4  1375  1376  1377  1385
                                              3  1378  1386  1387
  1375  128    H  21  1.00800  0.31000  1     1  1376
                                              2  1377  1385
  1376  128   CA  14 13.01900  0.00000  0     5  1377  1378  1385  1386  1387
                                              3  1379  1388  1389
  1377  128   CB  15 14.02700  0.00000  1     3  1378  1379  1385
                                              3  1380  1386  1387
  1378  128   CG  15 14.02700  0.00000  0     2  1379  1380
                                              2  1381  1385
  1379  128   CD  15 14.02700  0.00000  1     2  1380  1381
                                              3  1382  1383  1384
  1380  128   CE  15 14.02700  0.12700  0     4  1381  1382  1383  1384
                                              0
  1381  128   NZ   8 14.00670  0.12900  0     3  1382  1383  1384
                                              0
  1382  128  HZ1  21  1.00800  0.24800  0     2  1383  1384
                                              0
  1383  128  HZ2  21  1.00800  0.24800  0     1  1384
                                              0
  1384  128  HZ3  21  1.00800  0.24800  1     0
                                              0
  1385  128    C  12 12.01100  0.45000  0     4  1386  1387  1388  1389
                                              2  1390  1398
  1386  128    O   1 15.99940 -0.45000  1     1  1387
                                              2  1388  1389
  1387  129    N   6 14.00670 -0.31000  0     4  1388  1389  1390  1398
                                              3  1391  1399  1400
  1388  129    H  21  1.00800  0.31000  1     1  1389
                                              2  1390  1398
  1389  129   CA  14 13.01900  0.00000  0     5  1390  1391  1398  1399  1400
                                              3  1392  1401  1402
  1390  129   CB  15 14.02700  0.00000  1     3  1391  1392  1398
                                              3  1393  1399  1400
  1391  129   CG  15 14.02700  0.00000  0     2  1392  1393
                                              2  1394  1398
  1392  129   CD  15 14.02700  0.00000  1     2  1393  1394
                                              3  1395  1396  1397
  1393  129   CE  15 14.02700  0.12700  0     4  1394  1395  1396  1397
                                              0
  1394  129   NZ   8 14.00670  0.12900  0     3  1395  1396  1397
                                              0
  1395  129  HZ1  21  1.00800  0.24800  0     2  1396  1397
                                              0
  1396  129  HZ2  21  1.00800  0.24800  0     1  1397
                                              0
  1397  129  HZ3  21  1.00800  0.24800  1     0
                                              0
  1398  129    C  12 12.01100  0.45000  0     4  1399  1400  1401  1402
                                              2  1403  1407
  1399  129    O   1 15.99940 -0.45000  1     1  1400
                                              2  1401  1402
  1400  130    N   6 14.00670 -0.31000  0     4  1401  1402  1403  1407
                                              4  1404  1405  1408  1409
  1401  130    H  21  1.00800  0.31000  1     1  1402
                                              2  1403  1407
  1402  130   CA  14 13.01900  0.00000  1     6  1403  1404  1405  1407  1408  1409
                                              3  1406  1410  1411
  1403  130   CB  14 13.01900  0.00000  0     4  1404  1405  1406  1407
                                              2  1408  1409
  1404  130  CG1  15 14.02700  0.00000  0     2  1405  1406
                                              1  1407
  1405  130  CG2  16 15.03500  0.00000  0     0
                                              2  1406  1407
  1406  130   CD  16 15.03500  0.00000  1     0
                                              0
  1407  130    C  12 12.01100  0.45000  0     4  1408  1409  1410  1411
                                              2  1412  1416
  1408  130    O   1 15.99940 -0.45000  1     1  1409
                                              2  1410  1411
  1409  131    N   6 14.00670 -0.31000  0     4  1410  1411  1412  1416
                                              3  1413  1417  1418
  1410  131    H  21  1.00800  0.31000  1     1  1411
                                              2  1412  1416
  1411  131   CA  14 13.01900  0.00000  0     5  1412  1413  1416  1417  1418
                                              4  1414  1415  1419  1420
  1412  131   CB  15 14.02700  0.00000  1     4  1413  1414  1415  1416
                                              2  1417  1418
  1413  131   CG  12 12.01100  0.27000  0     2  1414  1415
                                              1  1416
  1414  131  OD1   2 15.99940 -0.63500  0     1  1415
                                              0
  1415  131  OD2   2 15.99940 -0.63500  1     0
                                              0
  1416  131    C  12 12.01100  0.45000  0     4  1417  1418  1419  1420
                                              1  1421
  1417  131    O   1 15.99940 -0.45000  1     1  1418
                                              2  1419  1420
  1418  132    N   6 14.00670 -0.31000  0     3  1419  1420  1421
                                              2  1422  1423
  1419  132    H  21  1.00800  0.31000  1     1  1420
                                              1  1421
  1420  132   CA  15 14.02700  0.00000  1     3  1421  1422  1423
                                              2  1424  1425
  1421  132    C  12 12.01100  0.45000  0     4  1422  1423  1424  1425
                                              2  1426  1429
  1422  132    O   1 15.99940 -0.45000  1     1  1423
                                              2  1424  1425
  1423  133    N   6 14.00670 -0.31000  0     4  1424  1425  1426  1429
                                              4  1427  1428  1430  1431
  1424  133    H  21  1.00800  0.31000  1     1  1425
                                              2  1426  1429
  1425  133   CA  14 13.01900  0.00000  0     6  1426  1427  1428  1429  1430  1431
                                              2  1432  1433
  1426  133   CB  14 13.01900  0.00000  0     3  1427  1428  1429
                                              2  1430  1431
  1427  133  CG1  16 15.03500  0.00000  0     1  1428
                                              1  1429
  1428  133  CG2  16 15.03500  0.00000  1     0
                                              1  1429
  1429  133    C  12 12.01100  0.45000  0     4  1430  1431  1432  1433
                                              2  1434  1450
  1430  133    O   1 15.99940 -0.45000  1     1  1431
                                              2  1432  1433
  1431  134    N   6 14.00670 -0.31000  0     4  1432  1433  1434  1450
                                              3  1435  1451  1452
  1432  134    H  21  1.00800  0.31000  1     1  1433
                                              2  1434  1450
  1433  134   CA  14 13.01900  0.00000  0     5  1434  1435  1450  1451  1452
                                              4  1436  1438  1453  1454
  1434  134   CB  15 14.02700  0.00000  1     8  1435  1436  1437  1438  1439  1441
                                                 1442  1450
                                              2  1451  1452
  1435  134   CG  12 12.01100 -0.21000  0    10  1436  1437  1438  1439  1440  1441
                                                 1442  1443  1444  1446
                                              1  1450
  1436  134  CD1  12 12.01100 -0.14000  0     7  1437  1438  1439  1440  1441  1442
                                                 1444
                                              0
  1437  134  HD1  20  1.00800  0.14000  0     4  1438  1439  1440  1441
                                              0
  1438  134  CD2  12 12.01100  0.00000  0    10  1439  1440  1441  1442  1443  1444
                                                 1445  1446  1447  1448
                                              0
  1439  134  NE1   9 14.00670 -0.10000  0     6  1440  1441  1442  1444  1445  1448
                                              0
  1440  134  HE1  21  1.00800  0.31000  0     2  1441  1444
                                              0
  1441  134  CE2  12 12.01100  0.00000  1     7  1442  1443  1444  1445  1446  1448
                                                 1449
                                              0
  1442  134  CE3  12 12.01100 -0.14000  0     6  1443  1444  1446  1447  1448  1449
                                              0
  1443  134  HE3  20  1.00800  0.14000  1     3  1446  1447  1448
                                              0
  1444  134  CZ2  12 12.01100 -0.14000  0     5  1445  1446  1447  1448  1449
                                              0
  1445  134  HZ2  20  1.00800  0.14000  1     3  1446  1448  1449
                                              0
  1446  134  CZ3  12 12.01100 -0.14000  0     3  1447  1448  1449
                                              0
  1447  134  HZ3  20  1.00800  0.14000  1     2  1448  1449
                                              0
  1448  134  CH2  12 12.01100 -0.14000  0     1  1449
                                              0
  1449  134  HH2  20  1.00800  0.14000  1     0
                                              0
  1450  134    C  12 12.01100  0.45000  0     4  1451  1452  1453  1454
                                              2  1455  1463
  1451  134    O   1 15.99940 -0.45000  1     1  1452
                                              2  1453  1454
  1452  135    N   6 14.00670 -0.31000  0     4  1453  1454  1455  1463
                                              3  1456  1464  1465
  1453  135    H  21  1.00800  0.31000  1     1  1454
                                              2  1455  1463
  1454  135   CA  14 13.01900  0.00000  0     5  1455  1456  1463  1464  1465
                                              3  1457  1466  1467
  1455  135   CB  15 14.02700  0.00000  1     3  1456  1457  1463
                                              3  1458  1464  1465
  1456  135   CG  15 14.02700  0.00000  0     2  1457  1458
                                              2  1459  1463
  1457  135   CD  15 14.02700  0.00000  1     2  1458  1459
                                              3  1460  1461  1462
  1458  135   CE  15 14.02700  0.12700  0     4  1459  1460  1461  1462
                                              0
  1459  135   NZ   8 14.00670  0.12900  0     3  1460  1461  1462
                                              0
  1460  135  HZ1  21  1.00800  0.24800  0     2  1461  1462
                                              0
  1461  135  HZ2  21  1.00800  0.24800  0     1  1462
                                              0
  1462  135  HZ3  21  1.00800  0.24800  1     0
                                              0
  1463  135    C  12 12.01100  0.45000  0     4  1464  1465  1466  1467
                                              2  1468  1480
  1464  135    O   1 15.99940 -0.45000  1     1  1465
                                              2  1466  1467
  1465  136    N   6 14.00670 -0.31000  0     4  1466  1467  1468  1480
                                              3  1469  1481  1482
  1466  136    H  21  1.00800  0.31000  1     1  1467
                                              2  1468  1480
  1467  136   CA  14 13.01900  0.00000  0     5  1468  1469  1480  1481  1482
                                              4  1470  1472  1483  1484
  1468  136   CB  15 14.02700  0.00000  0     8  1469  1470  1471  1472  1473  1474
                                                 1476  1480
                                              2  1481  1482
  1469  136   CG  12 12.01100  0.00000  1     9  1470  1471  1472  1473  1474  1475
                                                 1476  1477  1478
                                              1  1480
  1470  136  CD1  12 12.01100 -0.14000  0     8  1471  1472  1473  1474  1475  1476
                                                 1478  1479
                                              0
  1471  136  HD1  20  1.00800  0.14000  1     4  1472  1474  1475  1478
                                              0
  1472  136  CD2  12 12.01100 -0.14000  0     6  1473  1474  1476  1477  1478  1479
                                              0
  1473  136  HD2  20  1.00800  0.14000  1     3  1476  1477  1478
                                              0
  1474  136  CE1  12 12.01100 -0.14000  0     5  1475  1476  1477  1478  1479
                                              0
  1475  136  HE1  20  1.00800  0.14000  1     3  1476  1478  1479
                                              0
  1476  136  CE2  12 12.01100 -0.14000  0     3  1477  1478  1479
                                              0
  1477  136  HE2  20  1.00800  0.14000  1     2  1478  1479
                                              0
  1478  136   CZ  12 12.01100 -0.14000  0     1  1479
                                              0
  1479  136   HZ  20  1.00800  0.14000  1     0
                                              0
  1480  136    C  12 12.01100  0.45000  0     4  1481  1482  1483  1484
                                              2  1485  1486
  1481  136    O   1 15.99940 -0.45000  1     1  1482
                                              2  1483  1484
  1482  137    N   6 14.00670 -0.31000  0     4  1483  1484  1485  1486
                                              2  1487  1488
  1483  137    H  21  1.00800  0.31000  1     1  1484
                                              2  1485  1486
  1484  137   CA  14 13.01900  0.00000  0     4  1485  1486  1487  1488
                                              2  1489  1490
  1485  137   CB  16 15.03500  0.00000  1     1  1486
                                              2  1487  1488
  1486  137    C  12 12.01100  0.45000  0     4  1487  1488  1489  1490
                                              1  1491
  1487  137    O   1 15.99940 -0.45000  1     1  1488
                                              2  1489  1490
  1488  138    N   6 14.00670 -0.31000  0     3  1489  1490  1491
                                              2  1492  1493
  1489  138    H  21  1.00800  0.31000  1     1  1490
                                              1  1491
  1490  138   CA  15 14.02700  0.00000  1     3  1491  1492  1493
                                              2  1494  1495
  1491  138    C  12 12.01100  0.45000  0     4  1492  1493  1494  1495
                                              2  1496  1500
  1492  138    O   1 15.99940 -0.45000  1     1  1493
                                              2  1494  1495
  1493  139    N   6 14.00670 -0.31000  0     4  1494  1495  1496  1500
                                              3  1497  1501  1502
  1494  139    H  21  1.00800  0.31000  1     1  1495
                                              2  1496  1500
  1495  139   CA  14 13.01900  0.00000  0     5  1496  1497  1500  1501  1502
                                              4  1498  1499  1503  1504
  1496  139   CB  15 14.02700  0.00000  1     4  1497  1498  1499  1500
                                              2  1501  1502
  1497  139   CG  14 13.01900  0.00000  0     2  1498  1499
                                              1  1500
  1498  139  CD1  16 15.03500  0.00000  0     1  1499
                                              0
  1499  139  CD2  16 15.03500  0.00000  1     0
                                              0
  1500  139    C  12 12.01100  0.45000  0     4  1501  1502  1503  1504
                                              2  1505  1513
  1501  139    O   1 15.99940 -0.45000  1     1  1502
                                              2  1503  1504
  1502  140    N   6 14.00670 -0.31000  0     4  1503  1504  1505  1513
                                              3  1506  1514  1515
  1503  140    H  21  1.00800  0.31000  1     1  1504
                                              2  1505  1513
  1504  140   CA  14 13.01900  0.00000  0     5  1505  1506  1513  1514  1515
                                              3  1507  1516  1519
  1505  140   CB  15 14.02700  0.00000  1     3  1506  1507  1513
                                              3  1508  1514  1515
  1506  140   CG  15 14.02700  0.00000  0     2  1507  1508
                                              2  1509  1513
  1507  140   CD  15 14.02700  0.00000  1     2  1508  1509
                                              3  1510  1511  1512
  1508  140   CE  15 14.02700  0.12700  0     4  1509  1510  1511  1512
                                              0
  1509  140   NZ   8 14.00670  0.12900  0     3  1510  1511  1512
                                              0
  1510  140  HZ1  21  1.00800  0.24800  0     2  1511  1512
                                              0
  1511  140  HZ2  21  1.00800  0.24800  0     1  1512
                                              0
  1512  140  HZ3  21  1.00800  0.24800  1     0
                                              0
  1513  140    C  12 12.01100  0.45000  0     4  1514  1515  1516  1519
                                              3  1517  1518  1520
  1514  140    O   1 15.99940 -0.45000  1     1  1515
                                              2  1516  1519
  1515  141    N   6 14.00670  0.00000  1     5  1516  1517  1518  1519  1520
                                              2  1521  1522
  1516  141   CA  14 13.01900  0.00000  0     6  1517  1518  1519  1520  1521  1522
                                              2  1523  1524
  1517  141   CB  18 14.02700  0.00000  1     3  1518  1519  1520
                                              2  1521  1522
  1518  141   CG  18 14.02700  0.00000  0     1  1519
                                              1  1520
  1519  141   CD  18 14.02700  0.00000  1     0
                                              1  1520
  1520  141    C  12 12.01100  0.45000  0     4  1521  1522  1523  1524
                                              2  1525  1529
  1521  141    O   1 15.99940 -0.45000  1     1  1522
                                              2  1523  1524
  1522  142    N   6 14.00670 -0.31000  0     4  1523  1524  1525  1529
                                              3  1526  1530  1531
  1523  142    H  21  1.00800  0.31000  1     1  1524
                                              2  1525  1529
  1524  142   CA  14 13.01900  0.00000  0     5  1525  1526  1529  1530  1531
                                              4  1527  1528  1532  1533
  1525  142   CB  15 14.02700  0.00000  1     4  1526  1527  1528  1529
                                              2  1530  1531
  1526  142   CG  12 12.01100  0.27000  0     2  1527  1528
                                              1  1529
  1527  142  OD1   2 15.99940 -0.63500  0     1  1528
                                              0
  1528  142  OD2   2 15.99940 -0.63500  1     0
                                              0
  1529  142    C  12 12.01100  0.45000  0     4  1530  1531  1532  1533
                                              2  1534  1538
  1530  142    O   1 15.99940 -0.45000  1     1  1531
                                              2  1532  1533
  1531  143    N   6 14.00670 -0.31000  0     4  1532  1533  1534  1538
                                              4  1535  1536  1539  1540
  1532  143    H  21  1.00800  0.31000  1     1  1533
                                              2  1534  1538
  1533  143   CA  14 13.01900  0.00000  1     6  1534  1535  1536  1538  1539  1540
                                              3  1537  1541  1542
  1534  143   CB  14 13.01900  0.00000  0     4  1535  1536  1537  1538
                                              2  1539  1540
  1535  143  CG1  15 14.02700  0.00000  0     2  1536  1537
                                              1  1538
  1536  143  CG2  16 15.03500  0.00000  0     0
                                              2  1537  1538
  1537  143   CD  16 15.03500  0.00000  1     0
                                              0
  1538  143    C  12 12.01100  0.45000  0     4  1539  1540  1541  1542
                                              2  1543  1555
  1539  143    O   1 15.99940 -0.45000  1     1  1540
                                              2  1541  1542
  1540  144    N   6 14.00670 -0.31000  0     4  1541  1542  1543  1555
                                              3  1544  1556  1557
  1541  144    H  21  1.00800  0.31000  1     1  1542
                                              2  1543  1555
  1542  144   CA  14 13.01900  0.00000  0     5  1543  1544  1555  1556  1557
                                              3  1545  1558  1559
  1543  144   CB  15 14.02700  0.00000  0     3  1544  1545  1555
                                              3  1546  1556  1557
  1544  144   CG  15 14.02700  0.00000  1     2  1545  1546
                                              3  1547  1548  1555
  1545  144   CD  15 14.02700  0.09000  0     3  1546  1547  1548
                                              2  1549  1552
  1546  144   NE  11 14.00670 -0.11000  0     4  1547  1548  1549  1552
                                              4  1550  1551  1553  1554
  1547  144   HE  21  1.00800  0.24000  0     1  1548
                                              2  1549  1552
  1548  144   CZ  12 12.01100  0.34000  0     6  1549  1550  1551  1552  1553  1554
                                              0
  1549  144  NH1  10 14.00670 -0.26000  0     3  1550  1551  1552
                                              2  1553  1554
  1550  144 HH11  21  1.00800  0.24000  0     1  1551
                                              1  1552
  1551  144 HH12  21  1.00800  0.24000  0     0
                                              1  1552
  1552  144  NH2  10 14.00670 -0.26000  0     2  1553  1554
                                              0
  1553  144 HH21  21  1.00800  0.24000  0     1  1554
                                              0
  1554  144 HH22  21  1.00800  0.24000  1     0
                                              0
  1555  144    C  12 12.01100  0.45000  0     4  1556  1557  1558  1559
                                              2  1560  1576
  1556  144    O   1 15.99940 -0.45000  1     1  1557
                                              2  1558  1559
  1557  145    N   6 14.00670 -0.31000  0     4  1558  1559  1560  1576
                                              3  1561  1577  1578
  1558  145    H  21  1.00800  0.31000  1     1  1559
                                              2  1560  1576
  1559  145   CA  14 13.01900  0.00000  0     5  1560  1561  1576  1577  1578
                                              4  1562  1564  1579  1580
  1560  145   CB  15 14.02700  0.00000  1     8  1561  1562  1563  1564  1565  1567
                                                 1568  1576
                                              2  1577  1578
  1561  145   CG  12 12.01100 -0.21000  0    10  1562  1563  1564  1565  1566  1567
                                                 1568  1569  1570  1572
                                              1  1576
  1562  145  CD1  12 12.01100 -0.14000  0     7  1563  1564  1565  1566  1567  1568
                                                 1570
                                              0
  1563  145  HD1  20  1.00800  0.14000  0     4  1564  1565  1566  1567
                                              0
  1564  145  CD2  12 12.01100  0.00000  0    10  1565  1566  1567  1568  1569  1570
                                                 1571  1572  1573  1574
                                              0
  1565  145  NE1   9 14.00670 -0.10000  0     6  1566  1567  1568  1570  1571  1574
                                              0
  1566  145  HE1  21  1.00800  0.31000  0     2  1567  1570
                                              0
  1567  145  CE2  12 12.01100  0.00000  1     7  1568  1569  1570  1571  1572  1574
                                                 1575
                                              0
  1568  145  CE3  12 12.01100 -0.14000  0     6  1569  1570  1572  1573  1574  1575
                                              0
  1569  145  HE3  20  1.00800  0.14000  1     3  1572  1573  1574
                                              0
  1570  145  CZ2  12 12.01100 -0.14000  0     5  1571  1572  1573  1574  1575
                                              0
  1571  145  HZ2  20  1.00800  0.14000  1     3  1572  1574  1575
                                              0
  1572  145  CZ3  12 12.01100 -0.14000  0     3  1573  1574  1575
                                              0
  1573  145  HZ3  20  1.00800  0.14000  1     2  1574  1575
                                              0
  1574  145  CH2  12 12.01100 -0.14000  0     1  1575
                                              0
  1575  145  HH2  20  1.00800  0.14000  1     0
                                              0
  1576  145    C  12 12.01100  0.45000  0     4  1577  1578  1579  1580
                                              1  1581
  1577  145    O   1 15.99940 -0.45000  1     1  1578
                                              2  1579  1580
  1578  146    N   6 14.00670 -0.31000  0     3  1579  1580  1581
                                              2  1582  1583
  1579  146    H  21  1.00800  0.31000  1     1  1580
                                              1  1581
  1580  146   CA  15 14.02700  0.00000  1     3  1581  1582  1583
                                              2  1584  1585
  1581  146    C  12 12.01100  0.45000  0     4  1582  1583  1584  1585
                                              2  1586  1591
  1582  146    O   1 15.99940 -0.45000  1     1  1583
                                              2  1584  1585
  1583  147    N   6 14.00670 -0.31000  0     4  1584  1585  1586  1591
                                              3  1587  1592  1593
  1584  147    H  21  1.00800  0.31000  1     1  1585
                                              2  1586  1591
  1585  147   CA  14 13.01900  0.00000  0     5  1586  1587  1591  1592  1593
                                              3  1588  1594  1595
  1586  147   CB  15 14.02700  0.00000  0     3  1587  1588  1591
                                              4  1589  1590  1592  1593
  1587  147   CG  15 14.02700  0.00000  1     3  1588  1589  1590
                                              1  1591
  1588  147   CD  12 12.01100  0.27000  0     2  1589  1590
                                              0
  1589  147  OE1   2 15.99940 -0.63500  0     1  1590
                                              0
  1590  147  OE2   2 15.99940 -0.63500  1     0
                                              0
  1591  147    C  12 12.01100  0.45000  0     4  1592  1593  1594  1595
                                              2  1596  1608
  1592  147    O   1 15.99940 -0.45000  1     1  1593
                                              2  1594  1595
  1593  148    N   6 14.00670 -0.31000  0     4  1594  1595  1596  1608
                                              3  1597  1609  1610
  1594  148    H  21  1.00800  0.31000  1     1  1595
                                              2  1596  1608
  1595  148   CA  14 13.01900  0.00000  0     5  1596  1597  1608  1609  1610
                                              4  1598  1600  1611  1612
  1596  148   CB  15 14.02700  0.00000  0     8  1597  1598  1599  1600  1601  1602
                                                 1604  1608
                                              2  1609  1610
  1597  148   CG  12 12.01100  0.00000  1     9  1598  1599  1600  1601  1602  1603
                                                 1604  1605  1606
                                              1  1608
  1598  148  CD1  12 12.01100 -0.14000  0     8  1599  1600  1601  1602  1603  1604
                                                 1606  1607
                                              0
  1599  148  HD1  20  1.00800  0.14000  1     4  1600  1602  1603  1606
                                              0
  1600  148  CD2  12 12.01100 -0.14000  0     6  1601  1602  1604  1605  1606  1607
                                              0
  1601  148  HD2  20  1.00800  0.14000  1     3  1604  1605  1606
                                              0
  1602  148  CE1  12 12.01100 -0.14000  0     5  1603  1604  1605  1606  1607
                                              0
  1603  148  HE1  20  1.00800  0.14000  1     3  1604  1606  1607
                                              0
  1604  148  CE2  12 12.01100 -0.14000  0     3  1605  1606  1607
                                              0
  1605  148  HE2  20  1.00800  0.14000  1     2  1606  1607
                                              0
  1606  148   CZ  12 12.01100 -0.14000  0     1  1607
                                              0
  1607  148   HZ  20  1.00800  0.14000  1     0
                                              0
  1608  148    C  12 12.01100  0.45000  0     4  1609  1610  1611  1612
                                              2  1613  1617
  1609  148    O   1 15.99940 -0.45000  1     1  1610
                                              2  1611  1612
  1610  149    N   6 14.00670 -0.31000  0     4  1611  1612  1613  1617
                                              3  1614  1618  1619
  1611  149    H  21  1.00800  0.31000  1     1  1612
                                              2  1613  1617
  1612  149   CA  14 13.01900  0.00000  0     5  1613  1614  1617  1618  1619
                                              4  1615  1616  1620  1621
  1613  149   CB  15 14.02700  0.00000  1     4  1614  1615  1616  1617
                                              2  1618  1619
  1614  149   CG  12 12.01100  0.27000  0     2  1615  1616
                                              1  1617
  1615  149  OD1   2 15.99940 -0.63500  0     1  1616
                                              0
  1616  149  OD2   2 15.99940 -0.63500  1     0
                                              0
  1617  149    C  12 12.01100  0.45000  0     4  1618  1619  1620  1621
                                              2  1622  1634
  1618  149    O   1 15.99940 -0.45000  1     1  1619
                                              2  1620  1621
  1619  150    N   6 14.00670 -0.31000  0     4  1620  1621  1622  1634
                                              3  1623  1635  1636
  1620  150    H  21  1.00800  0.31000  1     1  1621
                                              2  1622  1634
  1621  150   CA  14 13.01900  0.00000  0     5  1622  1623  1634  1635  1636
                                              4  1624  1626  1637  1638
  1622  150   CB  15 14.02700  0.00000  0     8  1623  1624  1625  1626  1627  1628
                                                 1630  1634
                                              2  1635  1636
  1623  150   CG  12 12.01100  0.00000  1     9  1624  1625  1626  1627  1628  1629
                                                 1630  1631  1632
                                              1  1634
  1624  150  CD1  12 12.01100 -0.14000  0     8  1625  1626  1627  1628  1629  1630
                                                 1632  1633
                                              0
  1625  150  HD1  20  1.00800  0.14000  1     4  1626  1628  1629  1632
                                              0
  1626  150  CD2  12 12.01100 -0.14000  0     6  1627  1628  1630  1631  1632  1633
                                              0
  1627  150  HD2  20  1.00800  0.14000  1     3  1630  1631  1632
                                              0
  1628  150  CE1  12 12.01100 -0.14000  0     5  1629  1630  1631  1632  1633
                                              0
  1629  150  HE1  20  1.00800  0.14000  1     3  1630  1632  1633
                                              0
  1630  150  CE2  12 12.01100 -0.14000  0     3  1631  1632  1633
                                              0
  1631  150  HE2  20  1.00800  0.14000  1     2  1632  1633
                                              0
  1632  150   CZ  12 12.01100 -0.14000  0     1  1633
                                              0
  1633  150   HZ  20  1.00800  0.14000  1     0
                                              0
  1634  150    C  12 12.01100  0.45000  0     4  1635  1636  1637  1638
                                              2  1639  1643
  1635  150    O   1 15.99940 -0.45000  1     1  1636
                                              2  1637  1638
  1636  151    N   6 14.00670 -0.31000  0     4  1637  1638  1639  1643
                                              3  1640  1644  1645
  1637  151    H  21  1.00800  0.31000  1     1  1638
                                              2  1639  1643
  1638  151   CA  14 13.01900  0.00000  0     5  1639  1640  1643  1644  1645
                                              4  1641  1642  1646  1647
  1639  151   CB  15 14.02700  0.00000  1     4  1640  1641  1642  1643
                                              2  1644  1645
  1640  151   CG  12 12.01100  0.27000  0     2  1641  1642
                                              1  1643
  1641  151  OD1   2 15.99940 -0.63500  0     1  1642
                                              0
  1642  151  OD2   2 15.99940 -0.63500  1     0
                                              0
  1643  151    C  12 12.01100  0.45000  0     4  1644  1645  1646  1647
                                              2  1648  1660
  1644  151    O   1 15.99940 -0.45000  1     1  1645
                                              2  1646  1647
  1645  152    N   6 14.00670 -0.31000  0     4  1646  1647  1648  1660
                                              3  1649  1661  1662
  1646  152    H  21  1.00800  0.31000  1     1  1647
                                              2  1648  1660
  1647  152   CA  14 13.01900  0.00000  0     5  1648  1649  1660  1661  1662
                                              3  1650  1663  1664
  1648  152   CB  15 14.02700  0.00000  0     3  1649  1650  1660
                                              3  1651  1661  1662
  1649  152   CG  15 14.02700  0.00000  1     2  1650  1651
                                              3  1652  1653  1660
  1650  152   CD  15 14.02700  0.09000  0     3  1651  1652  1653
                                              2  1654  1657
  1651  152   NE  11 14.00670 -0.11000  0     4  1652  1653  1654  1657
                                              4  1655  1656  1658  1659
  1652  152   HE  21  1.00800  0.24000  0     1  1653
                                              2  1654  1657
  1653  152   CZ  12 12.01100  0.34000  0     6  1654  1655  1656  1657  1658  1659
                                              0
  1654  152  NH1  10 14.00670 -0.26000  0     3  1655  1656  1657
                                              2  1658  1659
  1655  152 HH11  21  1.00800  0.24000  0     1  1656
                                              1  1657
  1656  152 HH12  21  1.00800  0.24000  0     0
                                              1  1657
  1657  152  NH2  10 14.00670 -0.26000  0     2  1658  1659
                                              0
  1658  152 HH21  21  1.00800  0.24000  0     1  1659
                                              0
  1659  152 HH22  21  1.00800  0.24000  1     0
                                              0
  1660  152    C  12 12.01100  0.45000  0     4  1661  1662  1663  1664
                                              2  1665  1669
  1661  152    O   1 15.99940 -0.45000  1     1  1662
                                              2  1663  1664
  1662  153    N   6 14.00670 -0.31000  0     4  1663  1664  1665  1669
                                              4  1666  1667  1670  1671
  1663  153    H  21  1.00800  0.31000  1     1  1664
                                              2  1665  1669
  1664  153   CA  14 13.01900  0.00000  1     6  1665  1666  1667  1669  1670  1671
                                              3  1668  1672  1673
  1665  153   CB  14 13.01900  0.00000  0     4  1666  1667  1668  1669
                                              2  1670  1671
  1666  153  CG1  15 14.02700  0.00000  0     2  1667  1668
                                              1  1669
  1667  153  CG2  16 15.03500  0.00000  0     0
                                              2  1668  1669
  1668  153   CD  16 15.03500  0.00000  1     0
                                              0
  1669  153    C  12 12.01100  0.45000  0     4  1670  1671  1672  1673
                                              2  1674  1686
  1670  153    O   1 15.99940 -0.45000  1     1  1671
                                              2  1672  1673
  1671  154    N   6 14.00670 -0.31000  0     4  1672  1673  1674  1686
                                              3  1675  1687  1688
  1672  154    H  21  1.00800  0.31000  1     1  1673
                                              2  1674  1686
  1673  154   CA  14 13.01900  0.00000  0     5  1674  1675  1686  1687  1688
                                              4  1676  1678  1689  1690
  1674  154   CB  15 14.02700  0.00000  0     8  1675  1676  1677  1678  1679  1680
                                                 1682  1686
                                              2  1687  1688
  1675  154   CG  12 12.01100  0.00000  1     9  1676  1677  1678  1679  1680  1681
                                                 1682  1683  1684
                                              1  1686
  1676  154  CD1  12 12.01100 -0.14000  0     8  1677  1678  1679  1680  1681  1682
                                                 1684  1685
                                              0
  1677  154  HD1  20  1.00800  0.14000  1     4  1678  1680  1681  1684
                                              0
  1678  154  CD2  12 12.01100 -0.14000  0     6  1679  1680  1682  1683  1684  1685
                                              0
  1679  154  HD2  20  1.00800  0.14000  1     3  1682  1683  1684
                                              0
  1680  154  CE1  12 12.01100 -0.14000  0     5  1681  1682  1683  1684  1685
                                              0
  1681  154  HE1  20  1.00800  0.14000  1     3  1682  1684  1685
                                              0
  1682  154  CE2  12 12.01100 -0.14000  0     3  1683  1684  1685
                                              0
  1683  154  HE2  20  1.00800  0.14000  1     2  1684  1685
                                              0
  1684  154   CZ  12 12.01100 -0.14000  0     1  1685
                                              0
  1685  154   HZ  20  1.00800  0.14000  1     0
                                              0
  1686  154    C  12 12.01100  0.45000  0     4  1687  1688  1689  1690
                                              2  1691  1696
  1687  154    O   1 15.99940 -0.45000  1     1  1688
                                              2  1689  1690
  1688  155    N   6 14.00670 -0.31000  0     4  1689  1690  1691  1696
                                              3  1692  1697  1698
  1689  155    H  21  1.00800  0.31000  1     1  1690
                                              2  1691  1696
  1690  155   CA  14 13.01900  0.00000  0     5  1691  1692  1696  1697  1698
                                              3  1693  1699  1700
  1691  155   CB  15 14.02700  0.00000  0     3  1692  1693  1696
                                              4  1694  1695  1697  1698
  1692  155   CG  15 14.02700  0.00000  1     3  1693  1694  1695
                                              1  1696
  1693  155   CD  12 12.01100  0.27000  0     2  1694  1695
                                              0
  1694  155  OE1   2 15.99940 -0.63500  0     1  1695
                                              0
  1695  155  OE2   2 15.99940 -0.63500  1     0
                                              0
  1696  155    C  12 12.01100  0.45000  0     4  1697  1698  1699  1700
                                              2  1701  1705
  1697  155    O   1 15.99940 -0.45000  1     1  1698
                                              2  1699  1700
  1698  156    N   6 14.00670 -0.31000  0     4  1699  1700  1701  1705
                                              3  1702  1706  1707
  1699  156    H  21  1.00800  0.31000  1     1  1700
                                              2  1701  1705
  1700  156   CA  14 13.01900  0.00000  0     5  1701  1702  1705  1706  1707
                                              4  1703  1704  1708  1709
  1701  156   CB  15 14.02700  0.00000  1     4  1702  1703  1704  1705
                                              2  1706  1707
  1702  156   CG  12 12.01100  0.27000  0     2  1703  1704
                                              1  1705
  1703  156  OD1   2 15.99940 -0.63500  0     1  1704
                                              0
  1704  156  OD2   2 15.99940 -0.63500  1     0
                                              0
  1705  156    C  12 12.01100  0.45000  0     4  1706  1707  1708  1709
                                              1  1710
  1706  156    O   1 15.99940 -0.45000  1     1  1707
                                              2  1708  1709
  1707  157    N   6 14.00670 -0.31000  0     3  1708  1709  1710
                                              2  1711  1712
  1708  157    H  21  1.00800  0.31000  1     1  1709
                                              1  1710
  1709  157   CA  15 14.02700  0.00000  1     3  1710  1711  1712
                                              2  1713  1714
  1710  157    C  12 12.01100  0.45000  0     4  1711  1712  1713  1714
                                              2  1715  1727
  1711  157    O   1 15.99940 -0.45000  1     1  1712
                                              2  1713  1714
  1712  158    N   6 14.00670 -0.31000  0     4  1713  1714  1715  1727
                                              3  1716  1728  1729
  1713  158    H  21  1.00800  0.31000  1     1  1714
                                              2  1715  1727
  1714  158   CA  14 13.01900  0.00000  0     5  1715  1716  1727  1728  1729
                                              3  1717  1730  1731
  1715  158   CB  15 14.02700  0.00000  0     3  1716  1717  1727
                                              3  1718  1728  1729
  1716  158   CG  15 14.02700  0.00000  1     2  1717  1718
                                              3  1719  1720  1727
  1717  158   CD  15 14.02700  0.09000  0     3  1718  1719  1720
                                              2  1721  1724
  1718  158   NE  11 14.00670 -0.11000  0     4  1719  1720  1721  1724
                                              4  1722  1723  1725  1726
  1719  158   HE  21  1.00800  0.24000  0     1  1720
                                              2  1721  1724
  1720  158   CZ  12 12.01100  0.34000  0     6  1721  1722  1723  1724  1725  1726
                                              0
  1721  158  NH1  10 14.00670 -0.26000  0     3  1722  1723  1724
                                              2  1725  1726
  1722  158 HH11  21  1.00800  0.24000  0     1  1723
                                              1  1724
  1723  158 HH12  21  1.00800  0.24000  0     0
                                              1  1724
  1724  158  NH2  10 14.00670 -0.26000  0     2  1725  1726
                                              0
  1725  158 HH21  21  1.00800  0.24000  0     1  1726
                                              0
  1726  158 HH22  21  1.00800  0.24000  1     0
                                              0
  1727  158    C  12 12.01100  0.45000  0     4  1728  1729  1730  1731
                                              2  1732  1737
  1728  158    O   1 15.99940 -0.45000  1     1  1729
                                              2  1730  1731
  1729  159    N   6 14.00670 -0.31000  0     4  1730  1731  1732  1737
                                              3  1733  1738  1739
  1730  159    H  21  1.00800  0.31000  1     1  1731
                                              2  1732  1737
  1731  159   CA  14 13.01900  0.00000  0     5  1732  1733  1737  1738  1739
                                              3  1734  1740  1741
  1732  159   CB  15 14.02700  0.00000  0     3  1733  1734  1737
                                              4  1735  1736  1738  1739
  1733  159   CG  15 14.02700  0.00000  1     3  1734  1735  1736
                                              1  1737
  1734  159   CD  12 12.01100  0.27000  0     2  1735  1736
                                              0
  1735  159  OE1   2 15.99940 -0.63500  0     1  1736
                                              0
  1736  159  OE2   2 15.99940 -0.63500  1     0
                                              0
  1737  159    C  12 12.01100  0.45000  0     4  1738  1739  1740  1741
                                              2  1742  1746
  1738  159    O   1 15.99940 -0.45000  1     1  1739
                                              2  1740  1741
  1739  160    N   6 14.00670 -0.31000  0     4  1740  1741  1742  1746
                                              4  1743  1745  1747  1748
  1740  160    H  21  1.00800  0.31000  1     1  1741
                                              2  1742  1746
  1741  160   CA  14 13.01900  0.00000  1     6  1742  1743  1745  1746  1747  1748
                                              3  1744  1749  1750
  1742  160   CB  14 13.01900  0.26600  0     4  1743  1744  1745  1746
                                              2  1747  1748
  1743  160  OG1   3 15.99940 -0.67400  0     2  1744  1745
                                              1  1746
  1744  160  HG1  21  1.00800  0.40800  1     0
                                              1  1745
  1745  160  CG2  16 15.03500  0.00000  1     0
                                              1  1746
  1746  160    C  12 12.01100  0.45000  0     4  1747  1748  1749  1750
                                              2  1751  1763
  1747  160    O   1 15.99940 -0.45000  1     1  1748
                                              2  1749  1750
  1748  161    N   6 14.00670 -0.31000  0     4  1749  1750  1751  1763
                                              3  1752  1764  1765
  1749  161    H  21  1.00800  0.31000  1     1  1750
                                              2  1751  1763
  1750  161   CA  14 13.01900  0.00000  0     5  1751  1752  1763  1764  1765
                                              4  1753  1755  1766  1767
  1751  161   CB  15 14.02700  0.00000  0     8  1752  1753  1754  1755  1756  1757
                                                 1759  1763
                                              2  1764  1765
  1752  161   CG  12 12.01100  0.00000  1     9  1753  1754  1755  1756  1757  1758
                                                 1759  1760  1761
                                              1  1763
  1753  161  CD1  12 12.01100 -0.14000  0     8  1754  1755  1756  1757  1758  1759
                                                 1761  1762
                                              0
  1754  161  HD1  20  1.00800  0.14000  1     4  1755  1757  1758  1761
                                              0
  1755  161  CD2  12 12.01100 -0.14000  0     6  1756  1757  1759  1760  1761  1762
                                              0
  1756  161  HD2  20  1.00800  0.14000  1     3  1759  1760  1761
                                              0
  1757  161  CE1  12 12.01100 -0.14000  0     5  1758  1759  1760  1761  1762
                                              0
  1758  161  HE1  20  1.00800  0.14000  1     3  1759  1761  1762
                                              0
  1759  161  CE2  12 12.01100 -0.14000  0     3  1760  1761  1762
                                              0
  1760  161  HE2  20  1.00800  0.14000  1     2  1761  1762
                                              0
  1761  161   CZ  12 12.01100 -0.14000  0     1  1762
                                              0
  1762  161   HZ  20  1.00800  0.14000  1     0
                                              0
  1763  161    C  12 12.01100  0.45000  0     4  1764  1765  1766  1767
                                              1  1768
  1764  161    O   1 15.99940 -0.45000  1     1  1765
                                              2  1766  1767
  1765  162    N   6 14.00670 -0.31000  0     3  1766  1767  1768
                                              2  1769  1770
  1766  162    H  21  1.00800  0.31000  1     1  1767
                                              1  1768
  1767  162   CA  15 14.02700  0.00000  1     3  1768  1769  1770
                                              0
  1768  162    C  12 12.01100  0.27000  0     2  1769  1770
                                              0
  1769  162   O1   2 15.99940 -0.63500  0     1  1770
                                              0
  1770  162   O2   2 15.99940 -0.63500  1     0
                                              0
  1771  163  C26  12 12.01100 -0.14000  0    10  1772  1773  1774  1775  1776  1777
                                                 1778  1779  1780  1793
                                              0
  1772  163  H18  20  1.00800  0.14000  1     6  1773  1775  1776  1777  1779  1780
                                              0
  1773  163  C24  12 12.01100 -0.14000  0     8  1774  1775  1776  1777  1778  1779
                                                 1791  1793
                                              2  1792  1795
  1774  163  H16  20  1.00800  0.14000  1     5  1775  1776  1777  1791  1793
                                              0
  1775  163  C25  12 12.01100 -0.14000  0     6  1776  1777  1779  1780  1791  1793
                                              0
  1776  163  H17  20  1.00800  0.14000  1     2  1779  1793
                                              0
  1777  163  C28  12 12.01100 -0.14000  0     5  1778  1779  1780  1791  1793
                                              2  1792  1795
  1778  163  H20  20  1.00800  0.14000  1     4  1779  1780  1791  1793
                                              0
  1779  163  C27  12 12.01100 -0.14000  0     3  1780  1791  1793
                                              0
  1780  163  H19  20  1.00800  0.14000  1     1  1793
                                              0
  1781  163  C17  12 12.01100 -0.14000  0    10  1782  1783  1784  1785  1786  1787
                                                 1789  1790  1791  1792
                                              2  1793  1795
  1782  163  H11  20  1.00800  0.14000  1     6  1783  1784  1785  1789  1791  1792
                                              0
  1783  163  C18  12 12.01100 -0.14000  0     8  1784  1785  1786  1787  1788  1789
                                                 1791  1792
                                              0
  1784  163  H12  20  1.00800  0.14000  1     4  1785  1786  1787  1792
                                              0
  1785  163  C19  12 12.01100 -0.14000  0     6  1786  1787  1788  1789  1790  1792
                                              0
  1786  163  H13  20  1.00800  0.14000  1     3  1787  1788  1789
                                              0
  1787  163  C21  12 12.01100 -0.14000  0     5  1788  1789  1790  1791  1792
                                              0
  1788  163  H14  20  1.00800  0.14000  1     3  1789  1790  1792
                                              0
  1789  163  C22  12 12.01100 -0.14000  0     3  1790  1791  1792
                                              2  1793  1795
  1790  163  H15  20  1.00800  0.14000  1     2  1791  1792
                                              0
  1791  163  C15  14 13.01900  0.00000  1     4  1792  1793  1794  1795
                                              1  1797
  1792  163  C16  12 12.01100  0.00000  1     2  1793  1795
                                              1  1794
  1793  163  C23  12 12.01100  0.00000  1     1  1795
                                              1  1794
  1794  163  C12  15 14.02700  0.00000  0     4  1795  1796  1797  1798
                                              2  1799  1805
  1795  163  C13  15 14.02700  0.00000  1     1  1797
                                              2  1796  1798
  1796  163   H5  21  1.00800  0.31000  0     2  1797  1798
                                              2  1799  1805
  1797  163  N11   6 14.00670 -0.31000  1     7  1798  1799  1800  1803  1804  1805
                                                 1806
                                              0
  1798  163   C9  12 12.01100  0.00000  1    10  1799  1800  1802  1803  1804  1805
                                                 1806  1807  1808  1812
                                              1  1801
  1799  163   C8  12 12.01100  0.28700  0     7  1800  1801  1802  1803  1804  1805
                                                 1806
                                              0
  1800  163  C20  12 12.01100  0.13760  0     4  1801  1802  1803  1805
                                              0
  1801  163  N19   9 14.00670 -0.42460  1     0
                                              1  1803
  1802  163   N6   9 14.00670 -0.27000  0     7  1803  1804  1805  1806  1808  1809
                                                 1810
                                              0
  1803  163   N7   9 14.00670 -0.27000  0     3  1804  1805  1808
                                              0
  1804  163   C5  12 12.01100  0.54000  1     8  1805  1806  1807  1808  1809  1810
                                                 1811  1812
                                              0
  1805  163  C10  12 12.01100  0.00000  1     7  1806  1807  1808  1809  1810  1812
                                                 1813
                                              0
  1806  163   C1  12 12.01100 -0.14000  0     6  1807  1808  1810  1811  1812  1813
                                              0
  1807  163   H1  20  1.00800  0.14000  1     3  1810  1812  1813
                                              0
  1808  163   C4  12 12.01100 -0.14000  0     5  1809  1810  1811  1812  1813
                                              0
  1809  163   H4  20  1.00800  0.14000  1     3  1810  1811  1812
                                              0
  1810  163   C3  12 12.01100 -0.14000  0     3  1811  1812  1813
                                              0
  1811  163   H3  20  1.00800  0.14000  1     2  1812  1813
                                              0
  1812  163   C2  12 12.01100 -0.14000  0     1  1813
                                              0
  1813  163   H2  20  1.00800  0.14000  1     0
                                              0
  1814  164   OW  22 15.99940  0.00000  0     2  1815  1816
                                              0
  1815  164  HW1  22  1.00800  0.00000  0     1  1816
                                              0
  1816  164  HW2  22  1.00800  0.00000  1     0
                                              0
  1817  165   NA  37 22.98980  1.00000  1     0
                                              0
  1818  166   NA  37 22.98980  1.00000  1     0
                                              0
  1819  167   NA  37 22.98980  1.00000  1     0
                                              0
  1820  168   NA  37 22.98980  1.00000  1     0
                                              0
END
BONDSTRETCHTYPE
#  NBTY: number of covalent bond types
52
#  CB:  quartic force constant
#  CHB: harmonic force constant
#  B0:  bond length at minimum energy
#         CB         CHB         B0
     1.57000e+07     3.14000e+05     1.00000e-01
     1.87000e+07     3.74000e+05     1.00000e-01
     1.23000e+07     2.92273e+05     1.09000e-01
     3.70000e+07     9.28256e+05     1.12000e-01
     1.66000e+07     5.02283e+05     1.23000e-01
     1.34000e+07     4.18750e+05     1.25000e-01
     1.20000e+07     4.18176e+05     1.32000e-01
     8.87000e+06     3.13803e+05     1.33000e-01
     1.06000e+07     3.75007e+05     1.33000e-01
     1.18000e+07     4.17460e+05     1.33000e-01
# 10
     1.05000e+07     3.77076e+05     1.34000e-01
     1.17000e+07     4.20170e+05     1.34000e-01
     1.02000e+07     3.77318e+05     1.36000e-01
     1.10000e+07     4.18968e+05     1.38000e-01
     8.66000e+06     3.34640e+05     1.39000e-01
     1.08000e+07     4.17334e+05     1.39000e-01
     8.54000e+06     3.34768e+05     1.40000e-01
     8.18000e+06     3.34546e+05     1.43000e-01
     9.21000e+06     3.76671e+05     1.43000e-01
     6.10000e+06     2.51225e+05     1.43500e-01
# 20
     8.71000e+06     3.76429e+05     1.47000e-01
     5.73000e+06     2.51020e+05     1.48000e-01
     7.64000e+06     3.34693e+05     1.48000e-01
     8.60000e+06     3.76749e+05     1.48000e-01
     8.37000e+06     3.76650e+05     1.50000e-01
     5.43000e+06     2.50909e+05     1.52000e-01
     7.15000e+06     3.34749e+05     1.53000e-01
     4.84000e+06     2.50915e+05     1.61000e-01
     4.72000e+06     2.50811e+05     1.63000e-01
     2.72000e+06     1.72361e+05     1.78000e-01
# 30
     5.94000e+06     3.76406e+05     1.78000e-01
     5.62000e+06     3.76416e+05     1.83000e-01
     3.59000e+06     2.51077e+05     1.87000e-01
     6.40000e+05     5.01811e+04     1.98000e-01
     6.28000e+05     5.02400e+04     2.00000e-01
     5.03000e+06     4.18657e+05     2.04000e-01
     5.40000e+05     5.27483e+04     2.21000e-01
     2.32000e+07     4.64000e+05     1.00000e-01
     1.21000e+07     2.92820e+05     1.10000e-01
     8.12000e+06     5.01908e+05     1.75800e-01
# 40
     8.04000e+06     3.76417e+05     1.53000e-01
     4.95000e+06     3.71825e+05     1.93799e-01
     8.10000e+06     5.01811e+05     1.76000e-01
     1.31000e+07     4.19259e+05     1.26500e-01
     1.03000e+07     3.75435e+05     1.35000e-01
     8.71000e+06     4.64532e+05     1.63299e-01
     2.68000e+06     2.93088e+05     2.33839e-01
     2.98000e+06     5.02215e+05     2.90283e-01
     2.39000e+06     3.73116e+05     2.79388e-01
     2.19000e+06     3.71385e+05     2.91189e-01
# 50
     3.97000e+06     3.42526e+05     2.07700e-01
     3.04000e+06     5.02225e+05     2.87407e-01
END
BONDH
#  NBONH: number of bonds involving H atoms in solute
437
#  IBH, JBH: atom sequence numbers of atoms forming a bond
#  ICBH: bond type code
#   IBH    JBH ICBH
      1      3    2
      2      3    2
      3      4    2
      8      9    2
     18     19    2
     27     28    2
     31     32    1
     36     37    2
     41     42    3
     43     44    3
# 10
     45     46    3
     47     48    3
     49     50    3
     53     54    2
     57     58    1
     61     62    2
     70     71    2
     75     76    3
     77     78    3
     79     80    3
# 20
     81     82    3
     84     85    1
     88     89    2
     97     98    2
    102    103    2
    111    112    2
    120    121    2
    124    125    1
    129    130    2
    133    134    8
# 30
    137    138    2
    145    146    2
    150    151    3
    152    153    3
    154    155    3
    156    157    3
    159    160    1
    163    164    2
    173    174    2
    178    179    3
# 40
    181    182    2
    184    185    3
    186    187    3
    188    189    3
    190    191    3
    194    195    2
    200    201    2
    209    210    2
    213    214    1
    217    218    2
# 50
    222    223    3
    224    225    3
    226    227    3
    228    229    3
    231    232    1
    235    236    2
    244    245    2
    248    249    1
    252    253    2
    259    260    2
# 60
    259    261    2
    259    262    2
    265    266    2
    274    275    2
    279    280    3
    282    283    2
    285    286    3
    287    288    3
    289    290    3
    291    292    3
# 70
    295    296    2
    304    305    2
    310    311    2
    313    314    2
    313    315    2
    316    317    2
    316    318    2
    321    322    2
    330    331    2
    336    337    2
# 80
    339    340    2
    339    341    2
    342    343    2
    342    344    2
    347    348    2
    354    355    2
    354    356    2
    354    357    2
    360    361    2
    368    369    2
# 90
    377    378    2
    390    391    2
    394    395    1
    399    400    2
    408    409    2
    414    415    2
    417    418    2
    417    419    2
    420    421    2
    420    422    2
# 100
    425    426    2
    434    435    2
    443    444    2
    448    449    3
    450    451    3
    452    453    3
    454    455    3
    457    458    1
    461    462    2
    467    468    2
# 110
    470    471    2
    470    472    2
    473    474    2
    473    475    2
    478    479    2
    482    483    1
    486    487    2
    491    492    3
    493    494    3
    495    496    3
# 120
    497    498    3
    499    500    3
    503    504    2
    512    513    2
    521    522    2
    528    529    2
    528    530    2
    528    531    2
    534    535    2
    543    544    2
# 130
    548    549    3
    551    552    2
    554    555    3
    556    557    3
    558    559    3
    560    561    3
    564    565    2
    574    575    2
    580    581    2
    596    597    2
# 140
    602    603    2
    612    613    2
    622    623    2
    627    628    3
    629    630    3
    631    632    3
    633    634    3
    635    636    3
    639    640    2
    647    648    2
# 150
    652    653    2
    661    662    2
    669    670    2
    673    674    1
    677    678    2
    681    682    1
    685    686    2
    692    693    2
    692    694    2
    692    695    2
# 160
    698    699    2
    705    706    2
    705    707    2
    710    711    2
    718    719    2
    727    728    2
    732    733    2
    748    749    2
    752    753    1
    757    758    2
# 170
    766    767    2
    772    773    2
    775    776    2
    775    777    2
    778    779    2
    778    780    2
    783    784    2
    787    788    1
    792    793    2
    799    800    2
# 180
    799    801    2
    804    805    2
    809    810    2
    811    812    3
    813    814    3
    818    819    2
    823    824    3
    825    826    3
    827    828    3
    829    830    3
# 190
    831    832    3
    835    836    2
    844    845    2
    849    850    2
    854    855    2
    858    859    1
    863    864    2
    869    870    2
    872    873    2
    872    874    2
# 200
    875    876    2
    875    877    2
    880    881    2
    885    886    3
    888    889    2
    891    892    3
    893    894    3
    895    896    3
    897    898    3
    901    902    2
# 210
    911    912    2
    918    919    2
    918    920    2
    918    921    2
    924    925    2
    932    933    2
    936    937    1
    940    941    2
    950    951    2
    959    960    2
# 220
    969    970    2
    977    978    2
    986    987    2
    991    992    2
    996    997    3
    998    999    3
   1000   1001    3
   1002   1003    3
   1005   1006    1
   1009   1010    2
# 230
   1014   1015    2
   1016   1017    3
   1018   1019    3
   1023   1024    2
   1030   1031    2
   1030   1032    2
   1035   1036    2
   1044   1045    2
   1050   1051    2
   1053   1054    2
# 240
   1053   1055    2
   1056   1057    2
   1056   1058    2
   1061   1062    2
   1076   1077    2
   1081   1082    2
   1083   1084    3
   1085   1086    3
   1090   1091    2
   1097   1098    2
# 250
   1097   1099    2
   1102   1103    2
   1108   1109    2
   1111   1112    2
   1111   1113    2
   1114   1115    2
   1114   1116    2
   1119   1120    2
   1124   1125    3
   1126   1127    3
# 260
   1128   1129    3
   1130   1131    3
   1133   1134    1
   1137   1138    2
   1144   1145    2
   1144   1146    2
   1144   1147    2
   1150   1151    2
   1159   1160    2
   1163   1164    1
# 270
   1168   1169    2
   1172   1173    1
   1177   1178    2
   1186   1187    2
   1193   1194    2
   1193   1195    2
   1193   1196    2
   1199   1200    2
   1209   1210    2
   1217   1218    2
# 280
   1221   1222    1
   1226   1227    2
   1235   1236    2
   1242   1243    2
   1242   1244    2
   1242   1245    2
   1248   1249    2
   1253   1254    2
   1259   1260    3
   1261   1262    3
# 290
   1263   1264    2
   1267   1268    2
   1273   1274    2
   1279   1280    3
   1281   1282    3
   1283   1284    2
   1287   1288    2
   1291   1292    1
   1295   1296    2
   1301   1302    2
# 300
   1307   1308    2
   1307   1309    2
   1312   1313    2
   1321   1322    2
   1326   1327    2
   1328   1329    3
   1330   1331    3
   1335   1336    2
   1340   1341    3
   1343   1344    2
# 310
   1346   1347    3
   1348   1349    3
   1350   1351    3
   1352   1353    3
   1356   1357    2
   1361   1362    3
   1363   1364    3
   1365   1366    3
   1367   1368    3
   1370   1371    1
# 320
   1374   1375    2
   1381   1382    2
   1381   1383    2
   1381   1384    2
   1387   1388    2
   1394   1395    2
   1394   1396    2
   1394   1397    2
   1400   1401    2
   1409   1410    2
# 330
   1418   1419    2
   1423   1424    2
   1431   1432    2
   1436   1437    3
   1439   1440    2
   1442   1443    3
   1444   1445    3
   1446   1447    3
   1448   1449    3
   1452   1453    2
# 340
   1459   1460    2
   1459   1461    2
   1459   1462    2
   1465   1466    2
   1470   1471    3
   1472   1473    3
   1474   1475    3
   1476   1477    3
   1478   1479    3
   1482   1483    2
# 350
   1488   1489    2
   1493   1494    2
   1502   1503    2
   1509   1510    2
   1509   1511    2
   1509   1512    2
   1522   1523    2
   1531   1532    2
   1540   1541    2
   1546   1547    2
# 360
   1549   1550    2
   1549   1551    2
   1552   1553    2
   1552   1554    2
   1557   1558    2
   1562   1563    3
   1565   1566    2
   1568   1569    3
   1570   1571    3
   1572   1573    3
# 370
   1574   1575    3
   1578   1579    2
   1583   1584    2
   1593   1594    2
   1598   1599    3
   1600   1601    3
   1602   1603    3
   1604   1605    3
   1606   1607    3
   1610   1611    2
# 380
   1619   1620    2
   1624   1625    3
   1626   1627    3
   1628   1629    3
   1630   1631    3
   1632   1633    3
   1636   1637    2
   1645   1646    2
   1651   1652    2
   1654   1655    2
# 390
   1654   1656    2
   1657   1658    2
   1657   1659    2
   1662   1663    2
   1671   1672    2
   1676   1677    3
   1678   1679    3
   1680   1681    3
   1682   1683    3
   1684   1685    3
# 400
   1688   1689    2
   1698   1699    2
   1707   1708    2
   1712   1713    2
   1718   1719    2
   1721   1722    2
   1721   1723    2
   1724   1725    2
   1724   1726    2
   1729   1730    2
# 410
   1739   1740    2
   1743   1744    1
   1748   1749    2
   1753   1754    3
   1755   1756    3
   1757   1758    3
   1759   1760    3
   1761   1762    3
   1765   1766    2
   1771   1772    3
# 420
   1773   1774    3
   1775   1776    3
   1777   1778    3
   1779   1780    3
   1781   1782    3
   1783   1784    3
   1785   1786    3
   1787   1788    3
   1789   1790    3
   1796   1797    2
# 430
   1806   1807    3
   1808   1809    3
   1810   1811    3
   1812   1813    3
   1814   1815   38
   1814   1816   38
   1815   1816   46
END
BOND
#  NBON: number of bonds NOT involving H atoms in solute
1422
#  IB, JB: atom sequence numbers of atoms forming a bond
#  ICB: bond type code
#    IB     JB  ICB
      3      5   21
      5      6   27
      6      7    5
      6      8   10
      8     10   21
     10     11   27
     10     16   27
     11     12   27
     12     13   27
     13     14    6
# 10
     13     15    6
     16     17    5
     16     18   10
     18     20   21
     20     21   27
     20     25   27
     21     22   27
     21     23   27
     22     24   27
     25     26    5
# 20
     25     27   10
     27     29   21
     29     30   27
     29     34   27
     30     31   18
     30     33   27
     34     35    5
     34     36   10
     36     38   21
     38     39   27
# 30
     38     51   27
     39     40   27
     40     41   16
     40     43   16
     41     45   16
     43     47   16
     45     49   16
     47     49   16
     51     52    5
     51     53   10
# 40
     53     55   21
     55     56   27
     55     59   27
     56     57   18
     59     60    5
     59     61   10
     61     63   21
     63     64   27
     63     68   27
     64     65   27
# 50
     65     66    6
     65     67    6
     68     69    5
     68     70   10
     70     72   21
     72     73   27
     72     86   27
     73     74   27
     74     75   16
     74     77   16
# 60
     75     79   16
     77     81   16
     79     83   16
     81     83   16
     83     84   13
     86     87    5
     86     88   10
     88     90   21
     90     91   27
     90     95   27
# 70
     91     92   27
     92     93   27
     92     94   27
     95     96    5
     95     97   10
     97     99   21
     99    100   27
    100    101    5
    100    102   10
    102    104   21
# 80
    104    105   27
    104    109   27
    105    106   27
    106    107   27
    106    108   27
    109    110    5
    109    111   10
    111    113   21
    113    114   27
    113    118   27
# 90
    114    115   27
    115    116   32
    116    117   31
    118    119    5
    118    120   10
    120    122   21
    122    123   27
    122    127   27
    123    124   18
    123    126   27
# 100
    127    128    5
    127    129   10
    129    131   21
    131    132   27
    131    135   27
    132    133   32
    135    136    5
    135    137   10
    137    139   21
    139    140   27
# 110
    139    143   27
    140    141   27
    140    142   27
    143    144    5
    143    145   10
    145    147   21
    147    148   27
    147    161   27
    148    149   27
    149    150   16
# 120
    149    152   16
    150    154   16
    152    156   16
    154    158   16
    156    158   16
    158    159   13
    161    162    5
    161    163   10
    163    165   21
    165    166   27
# 130
    165    171   27
    166    167   27
    167    168   27
    168    169    6
    168    170    6
    171    172    5
    171    173   10
    173    175   21
    175    176   27
    175    192   27
# 140
    176    177   27
    177    178   10
    177    180   16
    178    181   10
    180    183   16
    180    184   16
    181    183   10
    183    186   16
    184    188   16
    186    190   16
# 150
    188    190   16
    192    193    5
    192    194   10
    194    196   21
    196    197   27
    196    198   27
    198    199    5
    198    200   10
    200    202   21
    202    203   27
# 160
    202    207   27
    203    204   27
    204    205    6
    204    206    6
    207    208    5
    207    209   10
    209    211   21
    211    212   27
    211    215   27
    212    213   18
# 170
    215    216    5
    215    217   10
    217    219   21
    219    220   27
    219    233   27
    220    221   27
    221    222   16
    221    224   16
    222    226   16
    224    228   16
# 180
    226    230   16
    228    230   16
    230    231   13
    233    234    5
    233    235   10
    235    237   21
    237    238   27
    237    242   27
    238    239   27
    239    240    6
# 190
    239    241    6
    242    243    5
    242    244   10
    244    246   21
    246    247   27
    246    250   27
    247    248   18
    250    251    5
    250    252   10
    252    254   21
# 200
    254    255   27
    254    263   27
    255    256   27
    256    257   27
    257    258   27
    258    259   21
    263    264    5
    263    265   10
    265    267   21
    267    268   27
# 210
    267    272   27
    268    269   27
    269    270    6
    269    271    6
    272    273    5
    272    274   10
    274    276   21
    276    277   27
    276    293   27
    277    278   27
# 220
    278    279   10
    278    281   16
    279    282   10
    281    284   16
    281    285   16
    282    284   10
    284    287   16
    285    289   16
    287    291   16
    289    291   16
# 230
    293    294    5
    293    295   10
    295    297   21
    297    298   27
    297    302   27
    298    299   27
    299    300    6
    299    301    6
    302    303    5
    302    304   10
# 240
    304    306   21
    306    307   27
    306    319   27
    307    308   27
    308    309   27
    309    310   21
    310    312   11
    312    313   11
    312    316   11
    319    320    5
# 250
    319    321   10
    321    323   21
    323    324   27
    323    328   27
    324    325   27
    325    326   27
    325    327   27
    328    329    5
    328    330   10
    330    332   21
# 260
    332    333   27
    332    345   27
    333    334   27
    334    335   27
    335    336   21
    336    338   11
    338    339   11
    338    342   11
    345    346    5
    345    347   10
# 270
    347    349   21
    349    350   27
    349    358   27
    350    351   27
    351    352   27
    352    353   27
    353    354   21
    358    359    5
    358    360   10
    360    362   21
# 280
    362    363   27
    362    366   27
    363    364   27
    363    365   27
    366    367    5
    366    368   10
    368    370   21
    370    371   27
    370    375   27
    371    372   27
# 290
    371    373   27
    372    374   27
    375    376    5
    375    377   10
    377    379   21
    379    380   27
    379    381   27
    381    382    5
    381    383   10
    383    384   21
# 300
    383    387   21
    384    385   27
    384    388   27
    385    386   27
    386    387   27
    388    389    5
    388    390   10
    390    392   21
    392    393   27
    392    397   27
# 310
    393    394   18
    393    396   27
    397    398    5
    397    399   10
    399    401   21
    401    402   27
    401    406   27
    402    403   27
    403    404   27
    403    405   27
# 320
    406    407    5
    406    408   10
    408    410   21
    410    411   27
    410    423   27
    411    412   27
    412    413   27
    413    414   21
    414    416   11
    416    417   11
# 330
    416    420   11
    423    424    5
    423    425   10
    425    427   21
    427    428   27
    427    432   27
    428    429   27
    428    430   27
    429    431   27
    432    433    5
# 340
    432    434   10
    434    436   21
    436    437   27
    436    441   27
    437    438   27
    438    439    6
    438    440    6
    441    442    5
    441    443   10
    443    445   21
# 350
    445    446   27
    445    459   27
    446    447   27
    447    448   16
    447    450   16
    448    452   16
    450    454   16
    452    456   16
    454    456   16
    456    457   13
# 360
    459    460    5
    459    461   10
    461    463   21
    463    464   27
    463    476   27
    464    465   27
    465    466   27
    466    467   21
    467    469   11
    469    470   11
# 370
    469    473   11
    476    477    5
    476    478   10
    478    480   21
    480    481   27
    480    484   27
    481    482   18
    484    485    5
    484    486   10
    486    488   21
# 380
    488    489   27
    488    501   27
    489    490   27
    490    491   16
    490    493   16
    491    495   16
    493    497   16
    495    499   16
    497    499   16
    501    502    5
# 390
    501    503   10
    503    505   21
    505    506   27
    505    510   27
    506    507   27
    507    508   27
    507    509   27
    510    511    5
    510    512   10
    512    514   21
# 400
    514    515   27
    514    519   27
    515    516   27
    516    517    6
    516    518    6
    519    520    5
    519    521   10
    521    523   21
    523    524   27
    523    532   27
# 410
    524    525   27
    525    526   27
    526    527   27
    527    528   21
    532    533    5
    532    534   10
    534    536   21
    536    537   27
    536    541   27
    537    538   27
# 420
    538    539   27
    538    540   27
    541    542    5
    541    543   10
    543    545   21
    545    546   27
    545    562   27
    546    547   27
    547    548   10
    547    550   16
# 430
    548    551   10
    550    553   16
    550    554   16
    551    553   10
    553    556   16
    554    558   16
    556    560   16
    558    560   16
    562    563    5
    562    564   10
# 440
    564    566   21
    566    567   27
    566    572   27
    567    568   27
    568    569   27
    569    570    6
    569    571    6
    572    573    5
    572    574   10
    574    576   21
# 450
    576    577   27
    576    578   27
    578    579    5
    578    580   10
    580    582   21
    582    583   27
    582    587   27
    583    584   27
    584    585   32
    585    586   31
# 460
    587    588    5
    587    589   10
    589    590   21
    589    593   21
    590    591   27
    590    594   27
    591    592   27
    592    593   27
    594    595    5
    594    596   10
# 470
    596    598   21
    598    599   27
    598    600   27
    600    601    5
    600    602   10
    602    604   21
    604    605   27
    604    610   27
    605    606   27
    606    607   27
# 480
    607    608    6
    607    609    6
    610    611    5
    610    612   10
    612    614   21
    614    615   27
    614    620   27
    615    616   27
    616    617   27
    617    618    6
# 490
    617    619    6
    620    621    5
    620    622   10
    622    624   21
    624    625   27
    624    637   27
    625    626   27
    626    627   16
    626    629   16
    627    631   16
# 500
    629    633   16
    631    635   16
    633    635   16
    637    638    5
    637    639   10
    639    641   21
    641    642   27
    641    645   27
    642    643   27
    642    644   27
# 510
    645    646    5
    645    647   10
    647    649   21
    649    650   27
    650    651    5
    650    652   10
    652    654   21
    654    655   27
    654    659   27
    655    656   27
# 520
    656    657   32
    657    658   31
    659    660    5
    659    661   10
    661    663   21
    663    664   27
    663    667   27
    664    665   27
    664    666   27
    667    668    5
# 530
    667    669   10
    669    671   21
    671    672   27
    671    675   27
    672    673   18
    675    676    5
    675    677   10
    677    679   21
    679    680   27
    679    683   27
# 540
    680    681   18
    683    684    5
    683    685   10
    685    687   21
    687    688   27
    687    696   27
    688    689   27
    689    690   27
    690    691   27
    691    692   21
# 550
    696    697    5
    696    698   10
    698    700   21
    700    701   27
    700    708   27
    701    702   27
    702    703   27
    703    704    5
    703    705    9
    708    709    5
# 560
    708    710   10
    710    712   21
    712    713   27
    712    716   27
    713    714   27
    713    715   27
    716    717    5
    716    718   10
    718    720   21
    720    721   27
# 570
    720    725   27
    721    722   27
    722    723   27
    722    724   27
    725    726    5
    725    727   10
    727    729   21
    729    730   27
    730    731    5
    730    732   10
# 580
    732    734   21
    734    735   27
    734    739   27
    735    736   27
    736    737    6
    736    738    6
    739    740    5
    739    741   10
    741    742   21
    741    745   21
# 590
    742    743   27
    742    746   27
    743    744   27
    744    745   27
    746    747    5
    746    748   10
    748    750   21
    750    751   27
    750    755   27
    751    752   18
# 600
    751    754   27
    755    756    5
    755    757   10
    757    759   21
    759    760   27
    759    764   27
    760    761   27
    761    762   27
    761    763   27
    764    765    5
# 610
    764    766   10
    766    768   21
    768    769   27
    768    781   27
    769    770   27
    770    771   27
    771    772   21
    772    774   11
    774    775   11
    774    778   11
# 620
    781    782    5
    781    783   10
    783    785   21
    785    786   27
    785    790   27
    786    787   18
    786    789   27
    790    791    5
    790    792   10
    792    794   21
# 630
    794    795   27
    794    802   27
    795    796   27
    796    797   27
    797    798    5
    797    799    9
    802    803    5
    802    804   10
    804    806   21
    806    807   27
# 640
    806    816   27
    807    808   27
    808    809   10
    808    811   10
    809    813   10
    811    815   10
    813    815   10
    816    817    5
    816    818   10
    818    820   21
# 650
    820    821   27
    820    833   27
    821    822   27
    822    823   16
    822    825   16
    823    827   16
    825    829   16
    827    831   16
    829    831   16
    833    834    5
# 660
    833    835   10
    835    837   21
    837    838   27
    837    842   27
    838    839   27
    838    840   27
    839    841   27
    842    843    5
    842    844   10
    844    846   21
# 670
    846    847   27
    847    848    5
    847    849   10
    849    851   21
    851    852   27
    852    853    5
    852    854   10
    854    856   21
    856    857   27
    856    861   27
# 680
    857    858   18
    857    860   27
    861    862    5
    861    863   10
    863    865   21
    865    866   27
    865    878   27
    866    867   27
    867    868   27
    868    869   21
# 690
    869    871   11
    871    872   11
    871    875   11
    878    879    5
    878    880   10
    880    882   21
    882    883   27
    882    899   27
    883    884   27
    884    885   10
# 700
    884    887   16
    885    888   10
    887    890   16
    887    891   16
    888    890   10
    890    893   16
    891    895   16
    893    897   16
    895    897   16
    899    900    5
# 710
    899    901   10
    901    903   21
    903    904   27
    903    909   27
    904    905   27
    905    906   27
    906    907    6
    906    908    6
    909    910    5
    909    911   10
# 720
    911    913   21
    913    914   27
    913    922   27
    914    915   27
    915    916   27
    916    917   27
    917    918   21
    922    923    5
    922    924   10
    924    926   21
# 730
    926    927   27
    926    930   27
    927    928   27
    927    929   27
    930    931    5
    930    932   10
    932    934   21
    934    935   27
    934    938   27
    935    936   18
# 740
    938    939    5
    938    940   10
    940    942   21
    942    943   27
    942    948   27
    943    944   27
    944    945   27
    945    946    6
    945    947    6
    948    949    5
# 750
    948    950   10
    950    952   21
    952    953   27
    952    957   27
    953    954   27
    954    955    6
    954    956    6
    957    958    5
    957    959   10
    959    961   21
# 760
    961    962   27
    961    967   27
    962    963   27
    963    964   27
    964    965    6
    964    966    6
    967    968    5
    967    969   10
    969    971   21
    971    972   27
# 770
    971    975   27
    972    973   27
    972    974   27
    975    976    5
    975    977   10
    977    979   21
    979    980   27
    979    984   27
    980    981   27
    980    982   27
# 780
    981    983   27
    984    985    5
    984    986   10
    986    988   21
    988    989   27
    989    990    5
    989    991   10
    991    993   21
    993    994   27
    993   1007   27
# 790
    994    995   27
    995    996   16
    995    998   16
    996   1000   16
    998   1002   16
   1000   1004   16
   1002   1004   16
   1004   1005   13
   1007   1008    5
   1007   1009   10
# 800
   1009   1011   21
   1011   1012   27
   1011   1021   27
   1012   1013   27
   1013   1014   10
   1013   1016   10
   1014   1018   10
   1016   1020   10
   1018   1020   10
   1021   1022    5
# 810
   1021   1023   10
   1023   1025   21
   1025   1026   27
   1025   1033   27
   1026   1027   27
   1027   1028   27
   1028   1029    5
   1028   1030    9
   1033   1034    5
   1033   1035   10
# 820
   1035   1037   21
   1037   1038   27
   1037   1042   27
   1038   1039   27
   1039   1040   27
   1039   1041   27
   1042   1043    5
   1042   1044   10
   1044   1046   21
   1046   1047   27
# 830
   1046   1059   27
   1047   1048   27
   1048   1049   27
   1049   1050   21
   1050   1052   11
   1052   1053   11
   1052   1056   11
   1059   1060    5
   1059   1061   10
   1061   1063   21
# 840
   1063   1064   27
   1063   1067   27
   1064   1065   27
   1064   1066   27
   1067   1068    5
   1067   1069   10
   1069   1070   21
   1069   1073   21
   1070   1071   27
   1070   1074   27
# 850
   1071   1072   27
   1072   1073   27
   1074   1075    5
   1074   1076   10
   1076   1078   21
   1078   1079   27
   1078   1088   27
   1079   1080   27
   1080   1081   10
   1080   1083   10
# 860
   1081   1085   10
   1083   1087   10
   1085   1087   10
   1088   1089    5
   1088   1090   10
   1090   1092   21
   1092   1093   27
   1092   1100   27
   1093   1094   27
   1094   1095   27
# 870
   1095   1096    5
   1095   1097    9
   1100   1101    5
   1100   1102   10
   1102   1104   21
   1104   1105   27
   1104   1117   27
   1105   1106   27
   1106   1107   27
   1107   1108   21
# 880
   1108   1110   11
   1110   1111   11
   1110   1114   11
   1117   1118    5
   1117   1119   10
   1119   1121   21
   1121   1122   27
   1121   1135   27
   1122   1123   27
   1123   1124   16
# 890
   1123   1126   16
   1124   1128   16
   1126   1130   16
   1128   1132   16
   1130   1132   16
   1132   1133   13
   1135   1136    5
   1135   1137   10
   1137   1139   21
   1139   1140   27
# 900
   1139   1148   27
   1140   1141   27
   1141   1142   27
   1142   1143   27
   1143   1144   21
   1148   1149    5
   1148   1150   10
   1150   1152   21
   1152   1153   27
   1152   1157   27
# 910
   1153   1154   27
   1154   1155    6
   1154   1156    6
   1157   1158    5
   1157   1159   10
   1159   1161   21
   1161   1162   27
   1161   1166   27
   1162   1163   18
   1162   1165   27
# 920
   1166   1167    5
   1166   1168   10
   1168   1170   21
   1170   1171   27
   1170   1175   27
   1171   1172   18
   1171   1174   27
   1175   1176    5
   1175   1177   10
   1177   1179   21
# 930
   1179   1180   27
   1179   1184   27
   1180   1181   27
   1181   1182   32
   1182   1183   31
   1184   1185    5
   1184   1186   10
   1186   1188   21
   1188   1189   27
   1188   1197   27
# 940
   1189   1190   27
   1190   1191   27
   1191   1192   27
   1192   1193   21
   1197   1198    5
   1197   1199   10
   1199   1201   21
   1201   1202   27
   1201   1207   27
   1202   1203   27
# 950
   1203   1204   27
   1204   1205    6
   1204   1206    6
   1207   1208    5
   1207   1209   10
   1209   1211   21
   1211   1212   27
   1211   1215   27
   1212   1213   27
   1212   1214   27
# 960
   1215   1216    5
   1215   1217   10
   1217   1219   21
   1219   1220   27
   1219   1224   27
   1220   1221   18
   1220   1223   27
   1224   1225    5
   1224   1226   10
   1226   1228   21
# 970
   1228   1229   27
   1228   1233   27
   1229   1230   27
   1230   1231   32
   1231   1232   31
   1233   1234    5
   1233   1235   10
   1235   1237   21
   1237   1238   27
   1237   1246   27
# 980
   1238   1239   27
   1239   1240   27
   1240   1241   27
   1241   1242   21
   1246   1247    5
   1246   1248   10
   1248   1250   21
   1250   1251   27
   1251   1252    5
   1251   1253   10
# 990
   1253   1255   21
   1255   1256   27
   1255   1265   27
   1256   1257   27
   1257   1258   10
   1257   1259   10
   1258   1261   10
   1259   1263   10
   1261   1263   10
   1265   1266    5
# 1000
   1265   1267   10
   1267   1269   21
   1269   1270   27
   1269   1271   27
   1271   1272    5
   1271   1273   10
   1273   1275   21
   1275   1276   27
   1275   1285   27
   1276   1277   27
# 1010
   1277   1278   10
   1277   1279   10
   1278   1281   10
   1279   1283   10
   1281   1283   10
   1285   1286    5
   1285   1287   10
   1287   1289   21
   1289   1290   27
   1289   1293   27
# 1020
   1290   1291   18
   1293   1294    5
   1293   1295   10
   1295   1297   21
   1297   1298   27
   1297   1299   27
   1299   1300    5
   1299   1301   10
   1301   1303   21
   1303   1304   27
# 1030
   1303   1310   27
   1304   1305   27
   1305   1306    5
   1305   1307    9
   1310   1311    5
   1310   1312   10
   1312   1314   21
   1314   1315   27
   1314   1319   27
   1315   1316   27
# 1040
   1316   1317   27
   1316   1318   27
   1319   1320    5
   1319   1321   10
   1321   1323   21
   1323   1324   27
   1323   1333   27
   1324   1325   27
   1325   1326   10
   1325   1328   10
# 1050
   1326   1330   10
   1328   1332   10
   1330   1332   10
   1333   1334    5
   1333   1335   10
   1335   1337   21
   1337   1338   27
   1337   1354   27
   1338   1339   27
   1339   1340   10
# 1060
   1339   1342   16
   1340   1343   10
   1342   1345   16
   1342   1346   16
   1343   1345   10
   1345   1348   16
   1346   1350   16
   1348   1352   16
   1350   1352   16
   1354   1355    5
# 1070
   1354   1356   10
   1356   1358   21
   1358   1359   27
   1358   1372   27
   1359   1360   27
   1360   1361   16
   1360   1363   16
   1361   1365   16
   1363   1367   16
   1365   1369   16
# 1080
   1367   1369   16
   1369   1370   13
   1372   1373    5
   1372   1374   10
   1374   1376   21
   1376   1377   27
   1376   1385   27
   1377   1378   27
   1378   1379   27
   1379   1380   27
# 1090
   1380   1381   21
   1385   1386    5
   1385   1387   10
   1387   1389   21
   1389   1390   27
   1389   1398   27
   1390   1391   27
   1391   1392   27
   1392   1393   27
   1393   1394   21
# 1100
   1398   1399    5
   1398   1400   10
   1400   1402   21
   1402   1403   27
   1402   1407   27
   1403   1404   27
   1403   1405   27
   1404   1406   27
   1407   1408    5
   1407   1409   10
# 1110
   1409   1411   21
   1411   1412   27
   1411   1416   27
   1412   1413   27
   1413   1414    6
   1413   1415    6
   1416   1417    5
   1416   1418   10
   1418   1420   21
   1420   1421   27
# 1120
   1421   1422    5
   1421   1423   10
   1423   1425   21
   1425   1426   27
   1425   1429   27
   1426   1427   27
   1426   1428   27
   1429   1430    5
   1429   1431   10
   1431   1433   21
# 1130
   1433   1434   27
   1433   1450   27
   1434   1435   27
   1435   1436   10
   1435   1438   16
   1436   1439   10
   1438   1441   16
   1438   1442   16
   1439   1441   10
   1441   1444   16
# 1140
   1442   1446   16
   1444   1448   16
   1446   1448   16
   1450   1451    5
   1450   1452   10
   1452   1454   21
   1454   1455   27
   1454   1463   27
   1455   1456   27
   1456   1457   27
# 1150
   1457   1458   27
   1458   1459   21
   1463   1464    5
   1463   1465   10
   1465   1467   21
   1467   1468   27
   1467   1480   27
   1468   1469   27
   1469   1470   16
   1469   1472   16
# 1160
   1470   1474   16
   1472   1476   16
   1474   1478   16
   1476   1478   16
   1480   1481    5
   1480   1482   10
   1482   1484   21
   1484   1485   27
   1484   1486   27
   1486   1487    5
# 1170
   1486   1488   10
   1488   1490   21
   1490   1491   27
   1491   1492    5
   1491   1493   10
   1493   1495   21
   1495   1496   27
   1495   1500   27
   1496   1497   27
   1497   1498   27
# 1180
   1497   1499   27
   1500   1501    5
   1500   1502   10
   1502   1504   21
   1504   1505   27
   1504   1513   27
   1505   1506   27
   1506   1507   27
   1507   1508   27
   1508   1509   21
# 1190
   1513   1514    5
   1513   1515   10
   1515   1516   21
   1515   1519   21
   1516   1517   27
   1516   1520   27
   1517   1518   27
   1518   1519   27
   1520   1521    5
   1520   1522   10
# 1200
   1522   1524   21
   1524   1525   27
   1524   1529   27
   1525   1526   27
   1526   1527    6
   1526   1528    6
   1529   1530    5
   1529   1531   10
   1531   1533   21
   1533   1534   27
# 1210
   1533   1538   27
   1534   1535   27
   1534   1536   27
   1535   1537   27
   1538   1539    5
   1538   1540   10
   1540   1542   21
   1542   1543   27
   1542   1555   27
   1543   1544   27
# 1220
   1544   1545   27
   1545   1546   21
   1546   1548   11
   1548   1549   11
   1548   1552   11
   1555   1556    5
   1555   1557   10
   1557   1559   21
   1559   1560   27
   1559   1576   27
# 1230
   1560   1561   27
   1561   1562   10
   1561   1564   16
   1562   1565   10
   1564   1567   16
   1564   1568   16
   1565   1567   10
   1567   1570   16
   1568   1572   16
   1570   1574   16
# 1240
   1572   1574   16
   1576   1577    5
   1576   1578   10
   1578   1580   21
   1580   1581   27
   1581   1582    5
   1581   1583   10
   1583   1585   21
   1585   1586   27
   1585   1591   27
# 1250
   1586   1587   27
   1587   1588   27
   1588   1589    6
   1588   1590    6
   1591   1592    5
   1591   1593   10
   1593   1595   21
   1595   1596   27
   1595   1608   27
   1596   1597   27
# 1260
   1597   1598   16
   1597   1600   16
   1598   1602   16
   1600   1604   16
   1602   1606   16
   1604   1606   16
   1608   1609    5
   1608   1610   10
   1610   1612   21
   1612   1613   27
# 1270
   1612   1617   27
   1613   1614   27
   1614   1615    6
   1614   1616    6
   1617   1618    5
   1617   1619   10
   1619   1621   21
   1621   1622   27
   1621   1634   27
   1622   1623   27
# 1280
   1623   1624   16
   1623   1626   16
   1624   1628   16
   1626   1630   16
   1628   1632   16
   1630   1632   16
   1634   1635    5
   1634   1636   10
   1636   1638   21
   1638   1639   27
# 1290
   1638   1643   27
   1639   1640   27
   1640   1641    6
   1640   1642    6
   1643   1644    5
   1643   1645   10
   1645   1647   21
   1647   1648   27
   1647   1660   27
   1648   1649   27
# 1300
   1649   1650   27
   1650   1651   21
   1651   1653   11
   1653   1654   11
   1653   1657   11
   1660   1661    5
   1660   1662   10
   1662   1664   21
   1664   1665   27
   1664   1669   27
# 1310
   1665   1666   27
   1665   1667   27
   1666   1668   27
   1669   1670    5
   1669   1671   10
   1671   1673   21
   1673   1674   27
   1673   1686   27
   1674   1675   27
   1675   1676   16
# 1320
   1675   1678   16
   1676   1680   16
   1678   1682   16
   1680   1684   16
   1682   1684   16
   1686   1687    5
   1686   1688   10
   1688   1690   21
   1690   1691   27
   1690   1696   27
# 1330
   1691   1692   27
   1692   1693   27
   1693   1694    6
   1693   1695    6
   1696   1697    5
   1696   1698   10
   1698   1700   21
   1700   1701   27
   1700   1705   27
   1701   1702   27
# 1340
   1702   1703    6
   1702   1704    6
   1705   1706    5
   1705   1707   10
   1707   1709   21
   1709   1710   27
   1710   1711    5
   1710   1712   10
   1712   1714   21
   1714   1715   27
# 1350
   1714   1727   27
   1715   1716   27
   1716   1717   27
   1717   1718   21
   1718   1720   11
   1720   1721   11
   1720   1724   11
   1727   1728    5
   1727   1729   10
   1729   1731   21
# 1360
   1731   1732   27
   1731   1737   27
   1732   1733   27
   1733   1734   27
   1734   1735    6
   1734   1736    6
   1737   1738    5
   1737   1739   10
   1739   1741   21
   1741   1742   27
# 1370
   1741   1746   27
   1742   1743   18
   1742   1745   27
   1746   1747    5
   1746   1748   10
   1748   1750   21
   1750   1751   27
   1750   1763   27
   1751   1752   27
   1752   1753   16
# 1380
   1752   1755   16
   1753   1757   16
   1755   1759   16
   1757   1761   16
   1759   1761   16
   1763   1764    5
   1763   1765   10
   1765   1767   21
   1767   1768   27
   1768   1769    6
# 1390
   1768   1770    6
   1771   1775   16
   1771   1779   16
   1773   1775   16
   1773   1793   16
   1777   1779   16
   1777   1793   16
   1781   1783   16
   1781   1792   16
   1783   1785   16
# 1400
   1785   1787   16
   1787   1789   16
   1789   1792   16
   1791   1792   27
   1791   1793   27
   1791   1795   27
   1794   1795   27
   1794   1797   21
   1797   1798   21
   1798   1799   16
# 1410
   1798   1805   16
   1799   1800   26
   1799   1803   12
   1800   1801    4
   1802   1803   12
   1802   1804   12
   1804   1805   16
   1804   1808   16
   1805   1806   16
   1806   1812   16
# 1420
   1808   1810   16
   1810   1812   16
END
BONDANGLEBENDTYPE
#  NTTY: number of bond angle types
54
#  CT:  force constant (based on potential
#       harmonic in the angle cosine)
#  CHT: force constant (based on potential
#       harmonic in the angle)
#  T0:  bond angle at minimum energy in degrees
#         CT         CHT          T0
     3.80000e+02     1.15501e-01     9.00000e+01
     4.20000e+02     1.27686e-01     9.00000e+01
     4.05000e+02     1.21771e-01     9.60000e+01
     4.75000e+02     1.40083e-01     1.00000e+02
     4.20000e+02     1.21222e-01     1.03000e+02
     4.90000e+02     1.40285e-01     1.04000e+02
     4.65000e+02     1.27888e-01     1.08000e+02
     2.85000e+02     7.69125e-02     1.09500e+02
     3.20000e+02     8.63861e-02     1.09500e+02
     3.80000e+02     1.02627e-01     1.09500e+02
# 10
     4.25000e+02     1.14807e-01     1.09500e+02
     4.50000e+02     1.21574e-01     1.09500e+02
     5.20000e+02     1.40521e-01     1.09500e+02
     4.50000e+02     1.21423e-01     1.09600e+02
     5.30000e+02     1.40487e-01     1.11000e+02
     5.45000e+02     1.40451e-01     1.13000e+02
     5.00000e+01     1.22966e-02     1.15000e+02
     4.60000e+02     1.14885e-01     1.15000e+02
     6.10000e+02     1.52417e-01     1.15000e+02
     4.65000e+02     1.14219e-01     1.16000e+02
# 20
     6.20000e+02     1.52361e-01     1.16000e+02
     6.35000e+02     1.53360e-01     1.17000e+02
     3.90000e+02     8.89104e-02     1.20000e+02
     4.45000e+02     1.01476e-01     1.20000e+02
     5.05000e+02     1.15184e-01     1.20000e+02
     5.30000e+02     1.20895e-01     1.20000e+02
     5.60000e+02     1.27749e-01     1.20000e+02
     6.70000e+02     1.52880e-01     1.20000e+02
     7.80000e+02     1.78011e-01     1.20000e+02
     6.85000e+02     1.53127e-01     1.21000e+02
# 30
     7.00000e+02     1.53174e-01     1.22000e+02
     4.15000e+02     8.87438e-02     1.23000e+02
     7.30000e+02     1.52669e-01     1.24000e+02
     3.75000e+02     7.64902e-02     1.25000e+02
     7.50000e+02     1.53141e-01     1.25000e+02
     5.75000e+02     1.14487e-01     1.26000e+02
     6.40000e+02     1.27447e-01     1.26000e+02
     7.70000e+02     1.53365e-01     1.26000e+02
     7.60000e+02     1.27755e-01     1.32000e+02
     2.21500e+03     1.21127e-01     1.55000e+02
# 40
     9.13500e+04     7.26402e-02     1.80000e+02
     4.34000e+02     1.17243e-01     1.09500e+02
     4.84000e+02     1.33765e-01     1.07570e+02
     6.32000e+02     1.66891e-01     1.11300e+02
     4.69000e+02     1.40245e-01     9.74000e+01
     5.03000e+02     1.40260e-01     1.06750e+02
     4.43000e+02     1.21084e-01     1.08530e+02
     6.18000e+02     1.67047e-01     1.09500e+02
     5.07000e+02     1.40086e-01     1.07600e+02
     4.48000e+02     1.21033e-01     1.09500e+02
# 50
     5.24000e+02     1.40180e-01     1.10300e+02
     5.32000e+02     1.40257e-01     1.11400e+02
     6.36000e+02     1.53054e-01     1.17200e+02
     6.90000e+02     1.52948e-01     1.21400e+02
END
BONDANGLEH
#  NTHEH: number of bond angles involving H atoms in solute
815
#  ITH, JTH, KTH: atom sequence numbers
#    of atoms forming a bond angle in solute
#  ICTH: bond angle type code
#   ITH    JTH    KTH ICTH
      1      3      2   10
      1      3      4   10
      1      3      5   11
      2      3      4   10
      2      3      5   11
      4      3      5   11
      6      8      9   32
      9      8     10   18
     16     18     19   32
     19     18     20   18
# 10
     25     27     28   32
     28     27     29   18
     30     31     32   12
     34     36     37   32
     37     36     38   18
     40     41     42   25
     42     41     45   25
     40     43     44   25
     44     43     47   25
     41     45     46   25
# 20
     46     45     49   25
     43     47     48   25
     48     47     49   25
     45     49     50   25
     47     49     50   25
     51     53     54   32
     54     53     55   18
     56     57     58   12
     59     61     62   32
     62     61     63   18
# 30
     68     70     71   32
     71     70     72   18
     74     75     76   25
     76     75     79   25
     74     77     78   25
     78     77     81   25
     75     79     80   25
     80     79     83   25
     77     81     82   25
     82     81     83   25
# 40
     83     84     85   12
     86     88     89   32
     89     88     90   18
     95     97     98   32
     98     97     99   18
    100    102    103   32
    103    102    104   18
    109    111    112   32
    112    111    113   18
    118    120    121   32
# 50
    121    120    122   18
    123    124    125   12
    127    129    130   32
    130    129    131   18
    132    133    134    3
    135    137    138   32
    138    137    139   18
    143    145    146   32
    146    145    147   18
    149    150    151   25
# 60
    151    150    154   25
    149    152    153   25
    153    152    156   25
    150    154    155   25
    155    154    158   25
    152    156    157   25
    157    156    158   25
    158    159    160   12
    161    163    164   32
    164    163    165   18
# 70
    171    173    174   32
    174    173    175   18
    177    178    179   36
    179    178    181   36
    178    181    182   36
    182    181    183   36
    180    184    185   25
    185    184    188   25
    183    186    187   25
    187    186    190   25
# 80
    184    188    189   25
    189    188    190   25
    186    190    191   25
    188    190    191   25
    192    194    195   32
    195    194    196   18
    198    200    201   32
    201    200    202   18
    207    209    210   32
    210    209    211   18
# 90
    212    213    214   12
    215    217    218   32
    218    217    219   18
    221    222    223   25
    223    222    226   25
    221    224    225   25
    225    224    228   25
    222    226    227   25
    227    226    230   25
    224    228    229   25
# 100
    229    228    230   25
    230    231    232   12
    233    235    236   32
    236    235    237   18
    242    244    245   32
    245    244    246   18
    247    248    249   12
    250    252    253   32
    253    252    254   18
    258    259    260   11
# 110
    258    259    261   11
    258    259    262   11
    260    259    261   10
    260    259    262   10
    261    259    262   10
    263    265    266   32
    266    265    267   18
    272    274    275   32
    275    274    276   18
    278    279    280   36
# 120
    280    279    282   36
    279    282    283   36
    283    282    284   36
    281    285    286   25
    286    285    289   25
    284    287    288   25
    288    287    291   25
    285    289    290   25
    290    289    291   25
    287    291    292   25
# 130
    289    291    292   25
    293    295    296   32
    296    295    297   18
    302    304    305   32
    305    304    306   18
    309    310    311   20
    311    310    312   23
    312    313    314   23
    312    313    315   23
    314    313    315   24
# 140
    312    316    317   23
    312    316    318   23
    317    316    318   24
    319    321    322   32
    322    321    323   18
    328    330    331   32
    331    330    332   18
    335    336    337   20
    337    336    338   23
    338    339    340   23
# 150
    338    339    341   23
    340    339    341   24
    338    342    343   23
    338    342    344   23
    343    342    344   24
    345    347    348   32
    348    347    349   18
    353    354    355   11
    353    354    356   11
    353    354    357   11
# 160
    355    354    356   10
    355    354    357   10
    356    354    357   10
    358    360    361   32
    361    360    362   18
    366    368    369   32
    369    368    370   18
    375    377    378   32
    378    377    379   18
    388    390    391   32
# 170
    391    390    392   18
    393    394    395   12
    397    399    400   32
    400    399    401   18
    406    408    409   32
    409    408    410   18
    413    414    415   20
    415    414    416   23
    416    417    418   23
    416    417    419   23
# 180
    418    417    419   24
    416    420    421   23
    416    420    422   23
    421    420    422   24
    423    425    426   32
    426    425    427   18
    432    434    435   32
    435    434    436   18
    441    443    444   32
    444    443    445   18
# 190
    447    448    449   25
    449    448    452   25
    447    450    451   25
    451    450    454   25
    448    452    453   25
    453    452    456   25
    450    454    455   25
    455    454    456   25
    456    457    458   12
    459    461    462   32
# 200
    462    461    463   18
    466    467    468   20
    468    467    469   23
    469    470    471   23
    469    470    472   23
    471    470    472   24
    469    473    474   23
    469    473    475   23
    474    473    475   24
    476    478    479   32
# 210
    479    478    480   18
    481    482    483   12
    484    486    487   32
    487    486    488   18
    490    491    492   25
    492    491    495   25
    490    493    494   25
    494    493    497   25
    491    495    496   25
    496    495    499   25
# 220
    493    497    498   25
    498    497    499   25
    495    499    500   25
    497    499    500   25
    501    503    504   32
    504    503    505   18
    510    512    513   32
    513    512    514   18
    519    521    522   32
    522    521    523   18
# 230
    527    528    529   11
    527    528    530   11
    527    528    531   11
    529    528    530   10
    529    528    531   10
    530    528    531   10
    532    534    535   32
    535    534    536   18
    541    543    544   32
    544    543    545   18
# 240
    547    548    549   36
    549    548    551   36
    548    551    552   36
    552    551    553   36
    550    554    555   25
    555    554    558   25
    553    556    557   25
    557    556    560   25
    554    558    559   25
    559    558    560   25
# 250
    556    560    561   25
    558    560    561   25
    562    564    565   32
    565    564    566   18
    572    574    575   32
    575    574    576   18
    578    580    581   32
    581    580    582   18
    594    596    597   32
    597    596    598   18
# 260
    600    602    603   32
    603    602    604   18
    610    612    613   32
    613    612    614   18
    620    622    623   32
    623    622    624   18
    626    627    628   25
    628    627    631   25
    626    629    630   25
    630    629    633   25
# 270
    627    631    632   25
    632    631    635   25
    629    633    634   25
    634    633    635   25
    631    635    636   25
    633    635    636   25
    637    639    640   32
    640    639    641   18
    645    647    648   32
    648    647    649   18
# 280
    650    652    653   32
    653    652    654   18
    659    661    662   32
    662    661    663   18
    667    669    670   32
    670    669    671   18
    672    673    674   12
    675    677    678   32
    678    677    679   18
    680    681    682   12
# 290
    683    685    686   32
    686    685    687   18
    691    692    693   11
    691    692    694   11
    691    692    695   11
    693    692    694   10
    693    692    695   10
    694    692    695   10
    696    698    699   32
    699    698    700   18
# 300
    703    705    706   23
    703    705    707   23
    706    705    707   24
    708    710    711   32
    711    710    712   18
    716    718    719   32
    719    718    720   18
    725    727    728   32
    728    727    729   18
    730    732    733   32
# 310
    733    732    734   18
    746    748    749   32
    749    748    750   18
    751    752    753   12
    755    757    758   32
    758    757    759   18
    764    766    767   32
    767    766    768   18
    771    772    773   20
    773    772    774   23
# 320
    774    775    776   23
    774    775    777   23
    776    775    777   24
    774    778    779   23
    774    778    780   23
    779    778    780   24
    781    783    784   32
    784    783    785   18
    786    787    788   12
    790    792    793   32
# 330
    793    792    794   18
    797    799    800   23
    797    799    801   23
    800    799    801   24
    802    804    805   32
    805    804    806   18
    808    809    810   36
    810    809    813   36
    808    811    812   36
    812    811    815   36
# 340
    809    813    814   36
    814    813    815   36
    816    818    819   32
    819    818    820   18
    822    823    824   25
    824    823    827   25
    822    825    826   25
    826    825    829   25
    823    827    828   25
    828    827    831   25
# 350
    825    829    830   25
    830    829    831   25
    827    831    832   25
    829    831    832   25
    833    835    836   32
    836    835    837   18
    842    844    845   32
    845    844    846   18
    847    849    850   32
    850    849    851   18
# 360
    852    854    855   32
    855    854    856   18
    857    858    859   12
    861    863    864   32
    864    863    865   18
    868    869    870   20
    870    869    871   23
    871    872    873   23
    871    872    874   23
    873    872    874   24
# 370
    871    875    876   23
    871    875    877   23
    876    875    877   24
    878    880    881   32
    881    880    882   18
    884    885    886   36
    886    885    888   36
    885    888    889   36
    889    888    890   36
    887    891    892   25
# 380
    892    891    895   25
    890    893    894   25
    894    893    897   25
    891    895    896   25
    896    895    897   25
    893    897    898   25
    895    897    898   25
    899    901    902   32
    902    901    903   18
    909    911    912   32
# 390
    912    911    913   18
    917    918    919   11
    917    918    920   11
    917    918    921   11
    919    918    920   10
    919    918    921   10
    920    918    921   10
    922    924    925   32
    925    924    926   18
    930    932    933   32
# 400
    933    932    934   18
    935    936    937   12
    938    940    941   32
    941    940    942   18
    948    950    951   32
    951    950    952   18
    957    959    960   32
    960    959    961   18
    967    969    970   32
    970    969    971   18
# 410
    975    977    978   32
    978    977    979   18
    984    986    987   32
    987    986    988   18
    989    991    992   32
    992    991    993   18
    995    996    997   25
    997    996   1000   25
    995    998    999   25
    999    998   1002   25
# 420
    996   1000   1001   25
   1001   1000   1004   25
    998   1002   1003   25
   1003   1002   1004   25
   1004   1005   1006   12
   1007   1009   1010   32
   1010   1009   1011   18
   1013   1014   1015   36
   1015   1014   1018   36
   1013   1016   1017   36
# 430
   1017   1016   1020   36
   1014   1018   1019   36
   1019   1018   1020   36
   1021   1023   1024   32
   1024   1023   1025   18
   1028   1030   1031   23
   1028   1030   1032   23
   1031   1030   1032   24
   1033   1035   1036   32
   1036   1035   1037   18
# 440
   1042   1044   1045   32
   1045   1044   1046   18
   1049   1050   1051   20
   1051   1050   1052   23
   1052   1053   1054   23
   1052   1053   1055   23
   1054   1053   1055   24
   1052   1056   1057   23
   1052   1056   1058   23
   1057   1056   1058   24
# 450
   1059   1061   1062   32
   1062   1061   1063   18
   1074   1076   1077   32
   1077   1076   1078   18
   1080   1081   1082   36
   1082   1081   1085   36
   1080   1083   1084   36
   1084   1083   1087   36
   1081   1085   1086   36
   1086   1085   1087   36
# 460
   1088   1090   1091   32
   1091   1090   1092   18
   1095   1097   1098   23
   1095   1097   1099   23
   1098   1097   1099   24
   1100   1102   1103   32
   1103   1102   1104   18
   1107   1108   1109   20
   1109   1108   1110   23
   1110   1111   1112   23
# 470
   1110   1111   1113   23
   1112   1111   1113   24
   1110   1114   1115   23
   1110   1114   1116   23
   1115   1114   1116   24
   1117   1119   1120   32
   1120   1119   1121   18
   1123   1124   1125   25
   1125   1124   1128   25
   1123   1126   1127   25
# 480
   1127   1126   1130   25
   1124   1128   1129   25
   1129   1128   1132   25
   1126   1130   1131   25
   1131   1130   1132   25
   1132   1133   1134   12
   1135   1137   1138   32
   1138   1137   1139   18
   1143   1144   1145   11
   1143   1144   1146   11
# 490
   1143   1144   1147   11
   1145   1144   1146   10
   1145   1144   1147   10
   1146   1144   1147   10
   1148   1150   1151   32
   1151   1150   1152   18
   1157   1159   1160   32
   1160   1159   1161   18
   1162   1163   1164   12
   1166   1168   1169   32
# 500
   1169   1168   1170   18
   1171   1172   1173   12
   1175   1177   1178   32
   1178   1177   1179   18
   1184   1186   1187   32
   1187   1186   1188   18
   1192   1193   1194   11
   1192   1193   1195   11
   1192   1193   1196   11
   1194   1193   1195   10
# 510
   1194   1193   1196   10
   1195   1193   1196   10
   1197   1199   1200   32
   1200   1199   1201   18
   1207   1209   1210   32
   1210   1209   1211   18
   1215   1217   1218   32
   1218   1217   1219   18
   1220   1221   1222   12
   1224   1226   1227   32
# 520
   1227   1226   1228   18
   1233   1235   1236   32
   1236   1235   1237   18
   1241   1242   1243   11
   1241   1242   1244   11
   1241   1242   1245   11
   1243   1242   1244   10
   1243   1242   1245   10
   1244   1242   1245   10
   1246   1248   1249   32
# 530
   1249   1248   1250   18
   1251   1253   1254   32
   1254   1253   1255   18
   1257   1259   1260   36
   1260   1259   1263   36
   1258   1261   1262   36
   1262   1261   1263   36
   1259   1263   1264   36
   1261   1263   1264   36
   1265   1267   1268   32
# 540
   1268   1267   1269   18
   1271   1273   1274   32
   1274   1273   1275   18
   1277   1279   1280   36
   1280   1279   1283   36
   1278   1281   1282   36
   1282   1281   1283   36
   1279   1283   1284   36
   1281   1283   1284   36
   1285   1287   1288   32
# 550
   1288   1287   1289   18
   1290   1291   1292   12
   1293   1295   1296   32
   1296   1295   1297   18
   1299   1301   1302   32
   1302   1301   1303   18
   1305   1307   1308   23
   1305   1307   1309   23
   1308   1307   1309   24
   1310   1312   1313   32
# 560
   1313   1312   1314   18
   1319   1321   1322   32
   1322   1321   1323   18
   1325   1326   1327   36
   1327   1326   1330   36
   1325   1328   1329   36
   1329   1328   1332   36
   1326   1330   1331   36
   1331   1330   1332   36
   1333   1335   1336   32
# 570
   1336   1335   1337   18
   1339   1340   1341   36
   1341   1340   1343   36
   1340   1343   1344   36
   1344   1343   1345   36
   1342   1346   1347   25
   1347   1346   1350   25
   1345   1348   1349   25
   1349   1348   1352   25
   1346   1350   1351   25
# 580
   1351   1350   1352   25
   1348   1352   1353   25
   1350   1352   1353   25
   1354   1356   1357   32
   1357   1356   1358   18
   1360   1361   1362   25
   1362   1361   1365   25
   1360   1363   1364   25
   1364   1363   1367   25
   1361   1365   1366   25
# 590
   1366   1365   1369   25
   1363   1367   1368   25
   1368   1367   1369   25
   1369   1370   1371   12
   1372   1374   1375   32
   1375   1374   1376   18
   1380   1381   1382   11
   1380   1381   1383   11
   1380   1381   1384   11
   1382   1381   1383   10
# 600
   1382   1381   1384   10
   1383   1381   1384   10
   1385   1387   1388   32
   1388   1387   1389   18
   1393   1394   1395   11
   1393   1394   1396   11
   1393   1394   1397   11
   1395   1394   1396   10
   1395   1394   1397   10
   1396   1394   1397   10
# 610
   1398   1400   1401   32
   1401   1400   1402   18
   1407   1409   1410   32
   1410   1409   1411   18
   1416   1418   1419   32
   1419   1418   1420   18
   1421   1423   1424   32
   1424   1423   1425   18
   1429   1431   1432   32
   1432   1431   1433   18
# 620
   1435   1436   1437   36
   1437   1436   1439   36
   1436   1439   1440   36
   1440   1439   1441   36
   1438   1442   1443   25
   1443   1442   1446   25
   1441   1444   1445   25
   1445   1444   1448   25
   1442   1446   1447   25
   1447   1446   1448   25
# 630
   1444   1448   1449   25
   1446   1448   1449   25
   1450   1452   1453   32
   1453   1452   1454   18
   1458   1459   1460   11
   1458   1459   1461   11
   1458   1459   1462   11
   1460   1459   1461   10
   1460   1459   1462   10
   1461   1459   1462   10
# 640
   1463   1465   1466   32
   1466   1465   1467   18
   1469   1470   1471   25
   1471   1470   1474   25
   1469   1472   1473   25
   1473   1472   1476   25
   1470   1474   1475   25
   1475   1474   1478   25
   1472   1476   1477   25
   1477   1476   1478   25
# 650
   1474   1478   1479   25
   1476   1478   1479   25
   1480   1482   1483   32
   1483   1482   1484   18
   1486   1488   1489   32
   1489   1488   1490   18
   1491   1493   1494   32
   1494   1493   1495   18
   1500   1502   1503   32
   1503   1502   1504   18
# 660
   1508   1509   1510   11
   1508   1509   1511   11
   1508   1509   1512   11
   1510   1509   1511   10
   1510   1509   1512   10
   1511   1509   1512   10
   1520   1522   1523   32
   1523   1522   1524   18
   1529   1531   1532   32
   1532   1531   1533   18
# 670
   1538   1540   1541   32
   1541   1540   1542   18
   1545   1546   1547   20
   1547   1546   1548   23
   1548   1549   1550   23
   1548   1549   1551   23
   1550   1549   1551   24
   1548   1552   1553   23
   1548   1552   1554   23
   1553   1552   1554   24
# 680
   1555   1557   1558   32
   1558   1557   1559   18
   1561   1562   1563   36
   1563   1562   1565   36
   1562   1565   1566   36
   1566   1565   1567   36
   1564   1568   1569   25
   1569   1568   1572   25
   1567   1570   1571   25
   1571   1570   1574   25
# 690
   1568   1572   1573   25
   1573   1572   1574   25
   1570   1574   1575   25
   1572   1574   1575   25
   1576   1578   1579   32
   1579   1578   1580   18
   1581   1583   1584   32
   1584   1583   1585   18
   1591   1593   1594   32
   1594   1593   1595   18
# 700
   1597   1598   1599   25
   1599   1598   1602   25
   1597   1600   1601   25
   1601   1600   1604   25
   1598   1602   1603   25
   1603   1602   1606   25
   1600   1604   1605   25
   1605   1604   1606   25
   1602   1606   1607   25
   1604   1606   1607   25
# 710
   1608   1610   1611   32
   1611   1610   1612   18
   1617   1619   1620   32
   1620   1619   1621   18
   1623   1624   1625   25
   1625   1624   1628   25
   1623   1626   1627   25
   1627   1626   1630   25
   1624   1628   1629   25
   1629   1628   1632   25
# 720
   1626   1630   1631   25
   1631   1630   1632   25
   1628   1632   1633   25
   1630   1632   1633   25
   1634   1636   1637   32
   1637   1636   1638   18
   1643   1645   1646   32
   1646   1645   1647   18
   1650   1651   1652   20
   1652   1651   1653   23
# 730
   1653   1654   1655   23
   1653   1654   1656   23
   1655   1654   1656   24
   1653   1657   1658   23
   1653   1657   1659   23
   1658   1657   1659   24
   1660   1662   1663   32
   1663   1662   1664   18
   1669   1671   1672   32
   1672   1671   1673   18
# 740
   1675   1676   1677   25
   1677   1676   1680   25
   1675   1678   1679   25
   1679   1678   1682   25
   1676   1680   1681   25
   1681   1680   1684   25
   1678   1682   1683   25
   1683   1682   1684   25
   1680   1684   1685   25
   1682   1684   1685   25
# 750
   1686   1688   1689   32
   1689   1688   1690   18
   1696   1698   1699   32
   1699   1698   1700   18
   1705   1707   1708   32
   1708   1707   1709   18
   1710   1712   1713   32
   1713   1712   1714   18
   1717   1718   1719   20
   1719   1718   1720   23
# 760
   1720   1721   1722   23
   1720   1721   1723   23
   1722   1721   1723   24
   1720   1724   1725   23
   1720   1724   1726   23
   1725   1724   1726   24
   1727   1729   1730   32
   1730   1729   1731   18
   1737   1739   1740   32
   1740   1739   1741   18
# 770
   1742   1743   1744   12
   1746   1748   1749   32
   1749   1748   1750   18
   1752   1753   1754   25
   1754   1753   1757   25
   1752   1755   1756   25
   1756   1755   1759   25
   1753   1757   1758   25
   1758   1757   1761   25
   1755   1759   1760   25
# 780
   1760   1759   1761   25
   1757   1761   1762   25
   1759   1761   1762   25
   1763   1765   1766   32
   1766   1765   1767   18
   1772   1771   1775   25
   1772   1771   1779   25
   1774   1773   1775   25
   1774   1773   1793   25
   1771   1775   1776   25
# 790
   1773   1775   1776   25
   1778   1777   1779   25
   1778   1777   1793   25
   1771   1779   1780   25
   1777   1779   1780   25
   1782   1781   1783   25
   1782   1781   1792   25
   1781   1783   1784   25
   1784   1783   1785   25
   1783   1785   1786   25
# 800
   1786   1785   1787   25
   1785   1787   1788   25
   1788   1787   1789   25
   1787   1789   1790   25
   1790   1789   1792   25
   1794   1797   1796   18
   1796   1797   1798   18
   1805   1806   1807   25
   1807   1806   1812   25
   1804   1808   1809   25
# 810
   1809   1808   1810   25
   1808   1810   1811   25
   1811   1810   1812   25
   1806   1812   1813   25
   1810   1812   1813   25
END
BONDANGLE
#  NTHE: number of bond angles NOT
#        involving H atoms in solute
1920
#  IT, JT, KT: atom sequence numbers of atoms
#     forming a bond angle
#  ICT: bond angle type code
#    IT     JT     KT  ICT
      3      5      6   13
      5      6      7   30
      5      6      8   19
      7      6      8   33
      6      8     10   31
      8     10     11   13
      8     10     16   13
     11     10     16   13
     10     11     12   15
     11     12     13   15
# 10
     12     13     14   22
     12     13     15   22
     14     13     15   38
     10     16     17   30
     10     16     18   19
     17     16     18   33
     16     18     20   31
     18     20     21   13
     18     20     25   13
     21     20     25   13
# 20
     20     21     22   15
     20     21     23   15
     22     21     23   15
     21     22     24   15
     20     25     26   30
     20     25     27   19
     26     25     27   33
     25     27     29   31
     27     29     30   13
     27     29     34   13
# 30
     30     29     34   13
     29     30     31   13
     29     30     33   15
     31     30     33   15
     29     34     35   30
     29     34     36   19
     35     34     36   33
     34     36     38   31
     36     38     39   13
     36     38     51   13
# 40
     39     38     51   13
     38     39     40   15
     39     40     41   27
     39     40     43   27
     41     40     43   27
     40     41     45   27
     40     43     47   27
     41     45     49   27
     43     47     49   27
     45     49     47   27
# 50
     38     51     52   30
     38     51     53   19
     52     51     53   33
     51     53     55   31
     53     55     56   13
     53     55     59   13
     56     55     59   13
     55     56     57   13
     55     59     60   30
     55     59     61   19
# 60
     60     59     61   33
     59     61     63   31
     61     63     64   13
     61     63     68   13
     64     63     68   13
     63     64     65   15
     64     65     66   22
     64     65     67   22
     66     65     67   38
     63     68     69   30
# 70
     63     68     70   19
     69     68     70   33
     68     70     72   31
     70     72     73   13
     70     72     86   13
     73     72     86   13
     72     73     74   15
     73     74     75   27
     73     74     77   27
     75     74     77   27
# 80
     74     75     79   27
     74     77     81   27
     75     79     83   27
     77     81     83   27
     79     83     81   27
     79     83     84   27
     81     83     84   27
     72     86     87   30
     72     86     88   19
     87     86     88   33
# 90
     86     88     90   31
     88     90     91   13
     88     90     95   13
     91     90     95   13
     90     91     92   15
     91     92     93   15
     91     92     94   15
     93     92     94   15
     90     95     96   30
     90     95     97   19
# 100
     96     95     97   33
     95     97     99   31
     97     99    100   13
     99    100    101   30
     99    100    102   19
    101    100    102   33
    100    102    104   31
    102    104    105   13
    102    104    109   13
    105    104    109   13
# 110
    104    105    106   15
    105    106    107   15
    105    106    108   15
    107    106    108   15
    104    109    110   30
    104    109    111   19
    110    109    111   33
    109    111    113   31
    111    113    114   13
    111    113    118   13
# 120
    114    113    118   13
    113    114    115   15
    114    115    116   16
    115    116    117    4
    113    118    119   30
    113    118    120   19
    119    118    120   33
    118    120    122   31
    120    122    123   13
    120    122    127   13
# 130
    123    122    127   13
    122    123    124   13
    122    123    126   15
    124    123    126   15
    122    127    128   30
    122    127    129   19
    128    127    129   33
    127    129    131   31
    129    131    132   13
    129    131    135   13
# 140
    132    131    135   13
    131    132    133   16
    131    135    136   30
    131    135    137   19
    136    135    137   33
    135    137    139   31
    137    139    140   13
    137    139    143   13
    140    139    143   13
    139    140    141   15
# 150
    139    140    142   15
    141    140    142   15
    139    143    144   30
    139    143    145   19
    144    143    145   33
    143    145    147   31
    145    147    148   13
    145    147    161   13
    148    147    161   13
    147    148    149   15
# 160
    148    149    150   27
    148    149    152   27
    150    149    152   27
    149    150    154   27
    149    152    156   27
    150    154    158   27
    152    156    158   27
    154    158    156   27
    154    158    159   27
    156    158    159   27
# 170
    147    161    162   30
    147    161    163   19
    162    161    163   33
    161    163    165   31
    163    165    166   13
    163    165    171   13
    166    165    171   13
    165    166    167   15
    166    167    168   15
    167    168    169   22
# 180
    167    168    170   22
    169    168    170   38
    165    171    172   30
    165    171    173   19
    172    171    173   33
    171    173    175   31
    173    175    176   13
    173    175    192   13
    176    175    192   13
    175    176    177   15
# 190
    176    177    178   37
    176    177    180   37
    178    177    180    7
    177    178    181    7
    177    180    183    7
    177    180    184   39
    183    180    184   27
    178    181    183    7
    180    183    181    7
    180    183    186   27
# 200
    181    183    186   39
    180    184    188   27
    183    186    190   27
    184    188    190   27
    186    190    188   27
    175    192    193   30
    175    192    194   19
    193    192    194   33
    192    194    196   31
    194    196    197   13
# 210
    194    196    198   13
    197    196    198   13
    196    198    199   30
    196    198    200   19
    199    198    200   33
    198    200    202   31
    200    202    203   13
    200    202    207   13
    203    202    207   13
    202    203    204   15
# 220
    203    204    205   22
    203    204    206   22
    205    204    206   38
    202    207    208   30
    202    207    209   19
    208    207    209   33
    207    209    211   31
    209    211    212   13
    209    211    215   13
    212    211    215   13
# 230
    211    212    213   13
    211    215    216   30
    211    215    217   19
    216    215    217   33
    215    217    219   31
    217    219    220   13
    217    219    233   13
    220    219    233   13
    219    220    221   15
    220    221    222   27
# 240
    220    221    224   27
    222    221    224   27
    221    222    226   27
    221    224    228   27
    222    226    230   27
    224    228    230   27
    226    230    228   27
    226    230    231   27
    228    230    231   27
    219    233    234   30
# 250
    219    233    235   19
    234    233    235   33
    233    235    237   31
    235    237    238   13
    235    237    242   13
    238    237    242   13
    237    238    239   15
    238    239    240   22
    238    239    241   22
    240    239    241   38
# 260
    237    242    243   30
    237    242    244   19
    243    242    244   33
    242    244    246   31
    244    246    247   13
    244    246    250   13
    247    246    250   13
    246    247    248   13
    246    250    251   30
    246    250    252   19
# 270
    251    250    252   33
    250    252    254   31
    252    254    255   13
    252    254    263   13
    255    254    263   13
    254    255    256   15
    255    256    257   15
    256    257    258   15
    257    258    259   15
    254    263    264   30
# 280
    254    263    265   19
    264    263    265   33
    263    265    267   31
    265    267    268   13
    265    267    272   13
    268    267    272   13
    267    268    269   15
    268    269    270   22
    268    269    271   22
    270    269    271   38
# 290
    267    272    273   30
    267    272    274   19
    273    272    274   33
    272    274    276   31
    274    276    277   13
    274    276    293   13
    277    276    293   13
    276    277    278   15
    277    278    279   37
    277    278    281   37
# 300
    279    278    281    7
    278    279    282    7
    278    281    284    7
    278    281    285   39
    284    281    285   27
    279    282    284    7
    281    284    282    7
    281    284    287   27
    282    284    287   39
    281    285    289   27
# 310
    284    287    291   27
    285    289    291   27
    287    291    289   27
    276    293    294   30
    276    293    295   19
    294    293    295   33
    293    295    297   31
    295    297    298   13
    295    297    302   13
    298    297    302   13
# 320
    297    298    299   15
    298    299    300   22
    298    299    301   22
    300    299    301   38
    297    302    303   30
    297    302    304   19
    303    302    304   33
    302    304    306   31
    304    306    307   13
    304    306    319   13
# 330
    307    306    319   13
    306    307    308   15
    307    308    309   15
    308    309    310   13
    309    310    312   33
    310    312    313   28
    310    312    316   28
    313    312    316   28
    306    319    320   30
    306    319    321   19
# 340
    320    319    321   33
    319    321    323   31
    321    323    324   13
    321    323    328   13
    324    323    328   13
    323    324    325   15
    324    325    326   15
    324    325    327   15
    326    325    327   15
    323    328    329   30
# 350
    323    328    330   19
    329    328    330   33
    328    330    332   31
    330    332    333   13
    330    332    345   13
    333    332    345   13
    332    333    334   15
    333    334    335   15
    334    335    336   13
    335    336    338   33
# 360
    336    338    339   28
    336    338    342   28
    339    338    342   28
    332    345    346   30
    332    345    347   19
    346    345    347   33
    345    347    349   31
    347    349    350   13
    347    349    358   13
    350    349    358   13
# 370
    349    350    351   15
    350    351    352   15
    351    352    353   15
    352    353    354   15
    349    358    359   30
    349    358    360   19
    359    358    360   33
    358    360    362   31
    360    362    363   13
    360    362    366   13
# 380
    363    362    366   13
    362    363    364   15
    362    363    365   15
    364    363    365   15
    362    366    367   30
    362    366    368   19
    367    366    368   33
    366    368    370   31
    368    370    371   13
    368    370    375   13
# 390
    371    370    375   13
    370    371    372   15
    370    371    373   15
    372    371    373   15
    371    372    374   15
    370    375    376   30
    370    375    377   19
    376    375    377   33
    375    377    379   31
    377    379    380   13
# 400
    377    379    381   13
    380    379    381   13
    379    381    382   30
    379    381    383   19
    382    381    383   33
    381    383    384   31
    381    383    387   31
    384    383    387   21
    383    384    385   13
    383    384    388   13
# 410
    385    384    388   13
    384    385    386   13
    385    386    387   13
    383    387    386   13
    384    388    389   30
    384    388    390   19
    389    388    390   33
    388    390    392   31
    390    392    393   13
    390    392    397   13
# 420
    393    392    397   13
    392    393    394   13
    392    393    396   15
    394    393    396   15
    392    397    398   30
    392    397    399   19
    398    397    399   33
    397    399    401   31
    399    401    402   13
    399    401    406   13
# 430
    402    401    406   13
    401    402    403   15
    402    403    404   15
    402    403    405   15
    404    403    405   15
    401    406    407   30
    401    406    408   19
    407    406    408   33
    406    408    410   31
    408    410    411   13
# 440
    408    410    423   13
    411    410    423   13
    410    411    412   15
    411    412    413   15
    412    413    414   13
    413    414    416   33
    414    416    417   28
    414    416    420   28
    417    416    420   28
    410    423    424   30
# 450
    410    423    425   19
    424    423    425   33
    423    425    427   31
    425    427    428   13
    425    427    432   13
    428    427    432   13
    427    428    429   15
    427    428    430   15
    429    428    430   15
    428    429    431   15
# 460
    427    432    433   30
    427    432    434   19
    433    432    434   33
    432    434    436   31
    434    436    437   13
    434    436    441   13
    437    436    441   13
    436    437    438   15
    437    438    439   22
    437    438    440   22
# 470
    439    438    440   38
    436    441    442   30
    436    441    443   19
    442    441    443   33
    441    443    445   31
    443    445    446   13
    443    445    459   13
    446    445    459   13
    445    446    447   15
    446    447    448   27
# 480
    446    447    450   27
    448    447    450   27
    447    448    452   27
    447    450    454   27
    448    452    456   27
    450    454    456   27
    452    456    454   27
    452    456    457   27
    454    456    457   27
    445    459    460   30
# 490
    445    459    461   19
    460    459    461   33
    459    461    463   31
    461    463    464   13
    461    463    476   13
    464    463    476   13
    463    464    465   15
    464    465    466   15
    465    466    467   13
    466    467    469   33
# 500
    467    469    470   28
    467    469    473   28
    470    469    473   28
    463    476    477   30
    463    476    478   19
    477    476    478   33
    476    478    480   31
    478    480    481   13
    478    480    484   13
    481    480    484   13
# 510
    480    481    482   13
    480    484    485   30
    480    484    486   19
    485    484    486   33
    484    486    488   31
    486    488    489   13
    486    488    501   13
    489    488    501   13
    488    489    490   15
    489    490    491   27
# 520
    489    490    493   27
    491    490    493   27
    490    491    495   27
    490    493    497   27
    491    495    499   27
    493    497    499   27
    495    499    497   27
    488    501    502   30
    488    501    503   19
    502    501    503   33
# 530
    501    503    505   31
    503    505    506   13
    503    505    510   13
    506    505    510   13
    505    506    507   15
    506    507    508   15
    506    507    509   15
    508    507    509   15
    505    510    511   30
    505    510    512   19
# 540
    511    510    512   33
    510    512    514   31
    512    514    515   13
    512    514    519   13
    515    514    519   13
    514    515    516   15
    515    516    517   22
    515    516    518   22
    517    516    518   38
    514    519    520   30
# 550
    514    519    521   19
    520    519    521   33
    519    521    523   31
    521    523    524   13
    521    523    532   13
    524    523    532   13
    523    524    525   15
    524    525    526   15
    525    526    527   15
    526    527    528   15
# 560
    523    532    533   30
    523    532    534   19
    533    532    534   33
    532    534    536   31
    534    536    537   13
    534    536    541   13
    537    536    541   13
    536    537    538   15
    537    538    539   15
    537    538    540   15
# 570
    539    538    540   15
    536    541    542   30
    536    541    543   19
    542    541    543   33
    541    543    545   31
    543    545    546   13
    543    545    562   13
    546    545    562   13
    545    546    547   15
    546    547    548   37
# 580
    546    547    550   37
    548    547    550    7
    547    548    551    7
    547    550    553    7
    547    550    554   39
    553    550    554   27
    548    551    553    7
    550    553    551    7
    550    553    556   27
    551    553    556   39
# 590
    550    554    558   27
    553    556    560   27
    554    558    560   27
    556    560    558   27
    545    562    563   30
    545    562    564   19
    563    562    564   33
    562    564    566   31
    564    566    567   13
    564    566    572   13
# 600
    567    566    572   13
    566    567    568   15
    567    568    569   15
    568    569    570   22
    568    569    571   22
    570    569    571   38
    566    572    573   30
    566    572    574   19
    573    572    574   33
    572    574    576   31
# 610
    574    576    577   13
    574    576    578   13
    577    576    578   13
    576    578    579   30
    576    578    580   19
    579    578    580   33
    578    580    582   31
    580    582    583   13
    580    582    587   13
    583    582    587   13
# 620
    582    583    584   15
    583    584    585   16
    584    585    586    4
    582    587    588   30
    582    587    589   19
    588    587    589   33
    587    589    590   31
    587    589    593   31
    590    589    593   21
    589    590    591   13
# 630
    589    590    594   13
    591    590    594   13
    590    591    592   13
    591    592    593   13
    589    593    592   13
    590    594    595   30
    590    594    596   19
    595    594    596   33
    594    596    598   31
    596    598    599   13
# 640
    596    598    600   13
    599    598    600   13
    598    600    601   30
    598    600    602   19
    601    600    602   33
    600    602    604   31
    602    604    605   13
    602    604    610   13
    605    604    610   13
    604    605    606   15
# 650
    605    606    607   15
    606    607    608   22
    606    607    609   22
    608    607    609   38
    604    610    611   30
    604    610    612   19
    611    610    612   33
    610    612    614   31
    612    614    615   13
    612    614    620   13
# 660
    615    614    620   13
    614    615    616   15
    615    616    617   15
    616    617    618   22
    616    617    619   22
    618    617    619   38
    614    620    621   30
    614    620    622   19
    621    620    622   33
    620    622    624   31
# 670
    622    624    625   13
    622    624    637   13
    625    624    637   13
    624    625    626   15
    625    626    627   27
    625    626    629   27
    627    626    629   27
    626    627    631   27
    626    629    633   27
    627    631    635   27
# 680
    629    633    635   27
    631    635    633   27
    624    637    638   30
    624    637    639   19
    638    637    639   33
    637    639    641   31
    639    641    642   13
    639    641    645   13
    642    641    645   13
    641    642    643   15
# 690
    641    642    644   15
    643    642    644   15
    641    645    646   30
    641    645    647   19
    646    645    647   33
    645    647    649   31
    647    649    650   13
    649    650    651   30
    649    650    652   19
    651    650    652   33
# 700
    650    652    654   31
    652    654    655   13
    652    654    659   13
    655    654    659   13
    654    655    656   15
    655    656    657   16
    656    657    658    4
    654    659    660   30
    654    659    661   19
    660    659    661   33
# 710
    659    661    663   31
    661    663    664   13
    661    663    667   13
    664    663    667   13
    663    664    665   15
    663    664    666   15
    665    664    666   15
    663    667    668   30
    663    667    669   19
    668    667    669   33
# 720
    667    669    671   31
    669    671    672   13
    669    671    675   13
    672    671    675   13
    671    672    673   13
    671    675    676   30
    671    675    677   19
    676    675    677   33
    675    677    679   31
    677    679    680   13
# 730
    677    679    683   13
    680    679    683   13
    679    680    681   13
    679    683    684   30
    679    683    685   19
    684    683    685   33
    683    685    687   31
    685    687    688   13
    685    687    696   13
    688    687    696   13
# 740
    687    688    689   15
    688    689    690   15
    689    690    691   15
    690    691    692   15
    687    696    697   30
    687    696    698   19
    697    696    698   33
    696    698    700   31
    698    700    701   13
    698    700    708   13
# 750
    701    700    708   13
    700    701    702   15
    701    702    703   15
    702    703    704   30
    702    703    705   19
    704    703    705   33
    700    708    709   30
    700    708    710   19
    709    708    710   33
    708    710    712   31
# 760
    710    712    713   13
    710    712    716   13
    713    712    716   13
    712    713    714   15
    712    713    715   15
    714    713    715   15
    712    716    717   30
    712    716    718   19
    717    716    718   33
    716    718    720   31
# 770
    718    720    721   13
    718    720    725   13
    721    720    725   13
    720    721    722   15
    721    722    723   15
    721    722    724   15
    723    722    724   15
    720    725    726   30
    720    725    727   19
    726    725    727   33
# 780
    725    727    729   31
    727    729    730   13
    729    730    731   30
    729    730    732   19
    731    730    732   33
    730    732    734   31
    732    734    735   13
    732    734    739   13
    735    734    739   13
    734    735    736   15
# 790
    735    736    737   22
    735    736    738   22
    737    736    738   38
    734    739    740   30
    734    739    741   19
    740    739    741   33
    739    741    742   31
    739    741    745   31
    742    741    745   21
    741    742    743   13
# 800
    741    742    746   13
    743    742    746   13
    742    743    744   13
    743    744    745   13
    741    745    744   13
    742    746    747   30
    742    746    748   19
    747    746    748   33
    746    748    750   31
    748    750    751   13
# 810
    748    750    755   13
    751    750    755   13
    750    751    752   13
    750    751    754   15
    752    751    754   15
    750    755    756   30
    750    755    757   19
    756    755    757   33
    755    757    759   31
    757    759    760   13
# 820
    757    759    764   13
    760    759    764   13
    759    760    761   15
    760    761    762   15
    760    761    763   15
    762    761    763   15
    759    764    765   30
    759    764    766   19
    765    764    766   33
    764    766    768   31
# 830
    766    768    769   13
    766    768    781   13
    769    768    781   13
    768    769    770   15
    769    770    771   15
    770    771    772   13
    771    772    774   33
    772    774    775   28
    772    774    778   28
    775    774    778   28
# 840
    768    781    782   30
    768    781    783   19
    782    781    783   33
    781    783    785   31
    783    785    786   13
    783    785    790   13
    786    785    790   13
    785    786    787   13
    785    786    789   15
    787    786    789   15
# 850
    785    790    791   30
    785    790    792   19
    791    790    792   33
    790    792    794   31
    792    794    795   13
    792    794    802   13
    795    794    802   13
    794    795    796   15
    795    796    797   15
    796    797    798   30
# 860
    796    797    799   19
    798    797    799   33
    794    802    803   30
    794    802    804   19
    803    802    804   33
    802    804    806   31
    804    806    807   13
    804    806    816   13
    807    806    816   13
    806    807    808   15
# 870
    807    808    809   37
    807    808    811   37
    809    808    811    7
    808    809    813    7
    808    811    815    7
    809    813    815    7
    811    815    813    7
    806    816    817   30
    806    816    818   19
    817    816    818   33
# 880
    816    818    820   31
    818    820    821   13
    818    820    833   13
    821    820    833   13
    820    821    822   15
    821    822    823   27
    821    822    825   27
    823    822    825   27
    822    823    827   27
    822    825    829   27
# 890
    823    827    831   27
    825    829    831   27
    827    831    829   27
    820    833    834   30
    820    833    835   19
    834    833    835   33
    833    835    837   31
    835    837    838   13
    835    837    842   13
    838    837    842   13
# 900
    837    838    839   15
    837    838    840   15
    839    838    840   15
    838    839    841   15
    837    842    843   30
    837    842    844   19
    843    842    844   33
    842    844    846   31
    844    846    847   13
    846    847    848   30
# 910
    846    847    849   19
    848    847    849   33
    847    849    851   31
    849    851    852   13
    851    852    853   30
    851    852    854   19
    853    852    854   33
    852    854    856   31
    854    856    857   13
    854    856    861   13
# 920
    857    856    861   13
    856    857    858   13
    856    857    860   15
    858    857    860   15
    856    861    862   30
    856    861    863   19
    862    861    863   33
    861    863    865   31
    863    865    866   13
    863    865    878   13
# 930
    866    865    878   13
    865    866    867   15
    866    867    868   15
    867    868    869   13
    868    869    871   33
    869    871    872   28
    869    871    875   28
    872    871    875   28
    865    878    879   30
    865    878    880   19
# 940
    879    878    880   33
    878    880    882   31
    880    882    883   13
    880    882    899   13
    883    882    899   13
    882    883    884   15
    883    884    885   37
    883    884    887   37
    885    884    887    7
    884    885    888    7
# 950
    884    887    890    7
    884    887    891   39
    890    887    891   27
    885    888    890    7
    887    890    888    7
    887    890    893   27
    888    890    893   39
    887    891    895   27
    890    893    897   27
    891    895    897   27
# 960
    893    897    895   27
    882    899    900   30
    882    899    901   19
    900    899    901   33
    899    901    903   31
    901    903    904   13
    901    903    909   13
    904    903    909   13
    903    904    905   15
    904    905    906   15
# 970
    905    906    907   22
    905    906    908   22
    907    906    908   38
    903    909    910   30
    903    909    911   19
    910    909    911   33
    909    911    913   31
    911    913    914   13
    911    913    922   13
    914    913    922   13
# 980
    913    914    915   15
    914    915    916   15
    915    916    917   15
    916    917    918   15
    913    922    923   30
    913    922    924   19
    923    922    924   33
    922    924    926   31
    924    926    927   13
    924    926    930   13
# 990
    927    926    930   13
    926    927    928   15
    926    927    929   15
    928    927    929   15
    926    930    931   30
    926    930    932   19
    931    930    932   33
    930    932    934   31
    932    934    935   13
    932    934    938   13
# 1000
    935    934    938   13
    934    935    936   13
    934    938    939   30
    934    938    940   19
    939    938    940   33
    938    940    942   31
    940    942    943   13
    940    942    948   13
    943    942    948   13
    942    943    944   15
# 1010
    943    944    945   15
    944    945    946   22
    944    945    947   22
    946    945    947   38
    942    948    949   30
    942    948    950   19
    949    948    950   33
    948    950    952   31
    950    952    953   13
    950    952    957   13
# 1020
    953    952    957   13
    952    953    954   15
    953    954    955   22
    953    954    956   22
    955    954    956   38
    952    957    958   30
    952    957    959   19
    958    957    959   33
    957    959    961   31
    959    961    962   13
# 1030
    959    961    967   13
    962    961    967   13
    961    962    963   15
    962    963    964   15
    963    964    965   22
    963    964    966   22
    965    964    966   38
    961    967    968   30
    961    967    969   19
    968    967    969   33
# 1040
    967    969    971   31
    969    971    972   13
    969    971    975   13
    972    971    975   13
    971    972    973   15
    971    972    974   15
    973    972    974   15
    971    975    976   30
    971    975    977   19
    976    975    977   33
# 1050
    975    977    979   31
    977    979    980   13
    977    979    984   13
    980    979    984   13
    979    980    981   15
    979    980    982   15
    981    980    982   15
    980    981    983   15
    979    984    985   30
    979    984    986   19
# 1060
    985    984    986   33
    984    986    988   31
    986    988    989   13
    988    989    990   30
    988    989    991   19
    990    989    991   33
    989    991    993   31
    991    993    994   13
    991    993   1007   13
    994    993   1007   13
# 1070
    993    994    995   15
    994    995    996   27
    994    995    998   27
    996    995    998   27
    995    996   1000   27
    995    998   1002   27
    996   1000   1004   27
    998   1002   1004   27
   1000   1004   1002   27
   1000   1004   1005   27
# 1080
   1002   1004   1005   27
    993   1007   1008   30
    993   1007   1009   19
   1008   1007   1009   33
   1007   1009   1011   31
   1009   1011   1012   13
   1009   1011   1021   13
   1012   1011   1021   13
   1011   1012   1013   15
   1012   1013   1014   37
# 1090
   1012   1013   1016   37
   1014   1013   1016    7
   1013   1014   1018    7
   1013   1016   1020    7
   1014   1018   1020    7
   1016   1020   1018    7
   1011   1021   1022   30
   1011   1021   1023   19
   1022   1021   1023   33
   1021   1023   1025   31
# 1100
   1023   1025   1026   13
   1023   1025   1033   13
   1026   1025   1033   13
   1025   1026   1027   15
   1026   1027   1028   15
   1027   1028   1029   30
   1027   1028   1030   19
   1029   1028   1030   33
   1025   1033   1034   30
   1025   1033   1035   19
# 1110
   1034   1033   1035   33
   1033   1035   1037   31
   1035   1037   1038   13
   1035   1037   1042   13
   1038   1037   1042   13
   1037   1038   1039   15
   1038   1039   1040   15
   1038   1039   1041   15
   1040   1039   1041   15
   1037   1042   1043   30
# 1120
   1037   1042   1044   19
   1043   1042   1044   33
   1042   1044   1046   31
   1044   1046   1047   13
   1044   1046   1059   13
   1047   1046   1059   13
   1046   1047   1048   15
   1047   1048   1049   15
   1048   1049   1050   13
   1049   1050   1052   33
# 1130
   1050   1052   1053   28
   1050   1052   1056   28
   1053   1052   1056   28
   1046   1059   1060   30
   1046   1059   1061   19
   1060   1059   1061   33
   1059   1061   1063   31
   1061   1063   1064   13
   1061   1063   1067   13
   1064   1063   1067   13
# 1140
   1063   1064   1065   15
   1063   1064   1066   15
   1065   1064   1066   15
   1063   1067   1068   30
   1063   1067   1069   19
   1068   1067   1069   33
   1067   1069   1070   31
   1067   1069   1073   31
   1070   1069   1073   21
   1069   1070   1071   13
# 1150
   1069   1070   1074   13
   1071   1070   1074   13
   1070   1071   1072   13
   1071   1072   1073   13
   1069   1073   1072   13
   1070   1074   1075   30
   1070   1074   1076   19
   1075   1074   1076   33
   1074   1076   1078   31
   1076   1078   1079   13
# 1160
   1076   1078   1088   13
   1079   1078   1088   13
   1078   1079   1080   15
   1079   1080   1081   37
   1079   1080   1083   37
   1081   1080   1083    7
   1080   1081   1085    7
   1080   1083   1087    7
   1081   1085   1087    7
   1083   1087   1085    7
# 1170
   1078   1088   1089   30
   1078   1088   1090   19
   1089   1088   1090   33
   1088   1090   1092   31
   1090   1092   1093   13
   1090   1092   1100   13
   1093   1092   1100   13
   1092   1093   1094   15
   1093   1094   1095   15
   1094   1095   1096   30
# 1180
   1094   1095   1097   19
   1096   1095   1097   33
   1092   1100   1101   30
   1092   1100   1102   19
   1101   1100   1102   33
   1100   1102   1104   31
   1102   1104   1105   13
   1102   1104   1117   13
   1105   1104   1117   13
   1104   1105   1106   15
# 1190
   1105   1106   1107   15
   1106   1107   1108   13
   1107   1108   1110   33
   1108   1110   1111   28
   1108   1110   1114   28
   1111   1110   1114   28
   1104   1117   1118   30
   1104   1117   1119   19
   1118   1117   1119   33
   1117   1119   1121   31
# 1200
   1119   1121   1122   13
   1119   1121   1135   13
   1122   1121   1135   13
   1121   1122   1123   15
   1122   1123   1124   27
   1122   1123   1126   27
   1124   1123   1126   27
   1123   1124   1128   27
   1123   1126   1130   27
   1124   1128   1132   27
# 1210
   1126   1130   1132   27
   1128   1132   1130   27
   1128   1132   1133   27
   1130   1132   1133   27
   1121   1135   1136   30
   1121   1135   1137   19
   1136   1135   1137   33
   1135   1137   1139   31
   1137   1139   1140   13
   1137   1139   1148   13
# 1220
   1140   1139   1148   13
   1139   1140   1141   15
   1140   1141   1142   15
   1141   1142   1143   15
   1142   1143   1144   15
   1139   1148   1149   30
   1139   1148   1150   19
   1149   1148   1150   33
   1148   1150   1152   31
   1150   1152   1153   13
# 1230
   1150   1152   1157   13
   1153   1152   1157   13
   1152   1153   1154   15
   1153   1154   1155   22
   1153   1154   1156   22
   1155   1154   1156   38
   1152   1157   1158   30
   1152   1157   1159   19
   1158   1157   1159   33
   1157   1159   1161   31
# 1240
   1159   1161   1162   13
   1159   1161   1166   13
   1162   1161   1166   13
   1161   1162   1163   13
   1161   1162   1165   15
   1163   1162   1165   15
   1161   1166   1167   30
   1161   1166   1168   19
   1167   1166   1168   33
   1166   1168   1170   31
# 1250
   1168   1170   1171   13
   1168   1170   1175   13
   1171   1170   1175   13
   1170   1171   1172   13
   1170   1171   1174   15
   1172   1171   1174   15
   1170   1175   1176   30
   1170   1175   1177   19
   1176   1175   1177   33
   1175   1177   1179   31
# 1260
   1177   1179   1180   13
   1177   1179   1184   13
   1180   1179   1184   13
   1179   1180   1181   15
   1180   1181   1182   16
   1181   1182   1183    4
   1179   1184   1185   30
   1179   1184   1186   19
   1185   1184   1186   33
   1184   1186   1188   31
# 1270
   1186   1188   1189   13
   1186   1188   1197   13
   1189   1188   1197   13
   1188   1189   1190   15
   1189   1190   1191   15
   1190   1191   1192   15
   1191   1192   1193   15
   1188   1197   1198   30
   1188   1197   1199   19
   1198   1197   1199   33
# 1280
   1197   1199   1201   31
   1199   1201   1202   13
   1199   1201   1207   13
   1202   1201   1207   13
   1201   1202   1203   15
   1202   1203   1204   15
   1203   1204   1205   22
   1203   1204   1206   22
   1205   1204   1206   38
   1201   1207   1208   30
# 1290
   1201   1207   1209   19
   1208   1207   1209   33
   1207   1209   1211   31
   1209   1211   1212   13
   1209   1211   1215   13
   1212   1211   1215   13
   1211   1212   1213   15
   1211   1212   1214   15
   1213   1212   1214   15
   1211   1215   1216   30
# 1300
   1211   1215   1217   19
   1216   1215   1217   33
   1215   1217   1219   31
   1217   1219   1220   13
   1217   1219   1224   13
   1220   1219   1224   13
   1219   1220   1221   13
   1219   1220   1223   15
   1221   1220   1223   15
   1219   1224   1225   30
# 1310
   1219   1224   1226   19
   1225   1224   1226   33
   1224   1226   1228   31
   1226   1228   1229   13
   1226   1228   1233   13
   1229   1228   1233   13
   1228   1229   1230   15
   1229   1230   1231   16
   1230   1231   1232    4
   1228   1233   1234   30
# 1320
   1228   1233   1235   19
   1234   1233   1235   33
   1233   1235   1237   31
   1235   1237   1238   13
   1235   1237   1246   13
   1238   1237   1246   13
   1237   1238   1239   15
   1238   1239   1240   15
   1239   1240   1241   15
   1240   1241   1242   15
# 1330
   1237   1246   1247   30
   1237   1246   1248   19
   1247   1246   1248   33
   1246   1248   1250   31
   1248   1250   1251   13
   1250   1251   1252   30
   1250   1251   1253   19
   1252   1251   1253   33
   1251   1253   1255   31
   1253   1255   1256   13
# 1340
   1253   1255   1265   13
   1256   1255   1265   13
   1255   1256   1257   15
   1256   1257   1258   37
   1256   1257   1259   37
   1258   1257   1259    7
   1257   1258   1261    7
   1257   1259   1263    7
   1258   1261   1263    7
   1259   1263   1261    7
# 1350
   1255   1265   1266   30
   1255   1265   1267   19
   1266   1265   1267   33
   1265   1267   1269   31
   1267   1269   1270   13
   1267   1269   1271   13
   1270   1269   1271   13
   1269   1271   1272   30
   1269   1271   1273   19
   1272   1271   1273   33
# 1360
   1271   1273   1275   31
   1273   1275   1276   13
   1273   1275   1285   13
   1276   1275   1285   13
   1275   1276   1277   15
   1276   1277   1278   37
   1276   1277   1279   37
   1278   1277   1279    7
   1277   1278   1281    7
   1277   1279   1283    7
# 1370
   1278   1281   1283    7
   1279   1283   1281    7
   1275   1285   1286   30
   1275   1285   1287   19
   1286   1285   1287   33
   1285   1287   1289   31
   1287   1289   1290   13
   1287   1289   1293   13
   1290   1289   1293   13
   1289   1290   1291   13
# 1380
   1289   1293   1294   30
   1289   1293   1295   19
   1294   1293   1295   33
   1293   1295   1297   31
   1295   1297   1298   13
   1295   1297   1299   13
   1298   1297   1299   13
   1297   1299   1300   30
   1297   1299   1301   19
   1300   1299   1301   33
# 1390
   1299   1301   1303   31
   1301   1303   1304   13
   1301   1303   1310   13
   1304   1303   1310   13
   1303   1304   1305   15
   1304   1305   1306   30
   1304   1305   1307   19
   1306   1305   1307   33
   1303   1310   1311   30
   1303   1310   1312   19
# 1400
   1311   1310   1312   33
   1310   1312   1314   31
   1312   1314   1315   13
   1312   1314   1319   13
   1315   1314   1319   13
   1314   1315   1316   15
   1315   1316   1317   15
   1315   1316   1318   15
   1317   1316   1318   15
   1314   1319   1320   30
# 1410
   1314   1319   1321   19
   1320   1319   1321   33
   1319   1321   1323   31
   1321   1323   1324   13
   1321   1323   1333   13
   1324   1323   1333   13
   1323   1324   1325   15
   1324   1325   1326   37
   1324   1325   1328   37
   1326   1325   1328    7
# 1420
   1325   1326   1330    7
   1325   1328   1332    7
   1326   1330   1332    7
   1328   1332   1330    7
   1323   1333   1334   30
   1323   1333   1335   19
   1334   1333   1335   33
   1333   1335   1337   31
   1335   1337   1338   13
   1335   1337   1354   13
# 1430
   1338   1337   1354   13
   1337   1338   1339   15
   1338   1339   1340   37
   1338   1339   1342   37
   1340   1339   1342    7
   1339   1340   1343    7
   1339   1342   1345    7
   1339   1342   1346   39
   1345   1342   1346   27
   1340   1343   1345    7
# 1440
   1342   1345   1343    7
   1342   1345   1348   27
   1343   1345   1348   39
   1342   1346   1350   27
   1345   1348   1352   27
   1346   1350   1352   27
   1348   1352   1350   27
   1337   1354   1355   30
   1337   1354   1356   19
   1355   1354   1356   33
# 1450
   1354   1356   1358   31
   1356   1358   1359   13
   1356   1358   1372   13
   1359   1358   1372   13
   1358   1359   1360   15
   1359   1360   1361   27
   1359   1360   1363   27
   1361   1360   1363   27
   1360   1361   1365   27
   1360   1363   1367   27
# 1460
   1361   1365   1369   27
   1363   1367   1369   27
   1365   1369   1367   27
   1365   1369   1370   27
   1367   1369   1370   27
   1358   1372   1373   30
   1358   1372   1374   19
   1373   1372   1374   33
   1372   1374   1376   31
   1374   1376   1377   13
# 1470
   1374   1376   1385   13
   1377   1376   1385   13
   1376   1377   1378   15
   1377   1378   1379   15
   1378   1379   1380   15
   1379   1380   1381   15
   1376   1385   1386   30
   1376   1385   1387   19
   1386   1385   1387   33
   1385   1387   1389   31
# 1480
   1387   1389   1390   13
   1387   1389   1398   13
   1390   1389   1398   13
   1389   1390   1391   15
   1390   1391   1392   15
   1391   1392   1393   15
   1392   1393   1394   15
   1389   1398   1399   30
   1389   1398   1400   19
   1399   1398   1400   33
# 1490
   1398   1400   1402   31
   1400   1402   1403   13
   1400   1402   1407   13
   1403   1402   1407   13
   1402   1403   1404   15
   1402   1403   1405   15
   1404   1403   1405   15
   1403   1404   1406   15
   1402   1407   1408   30
   1402   1407   1409   19
# 1500
   1408   1407   1409   33
   1407   1409   1411   31
   1409   1411   1412   13
   1409   1411   1416   13
   1412   1411   1416   13
   1411   1412   1413   15
   1412   1413   1414   22
   1412   1413   1415   22
   1414   1413   1415   38
   1411   1416   1417   30
# 1510
   1411   1416   1418   19
   1417   1416   1418   33
   1416   1418   1420   31
   1418   1420   1421   13
   1420   1421   1422   30
   1420   1421   1423   19
   1422   1421   1423   33
   1421   1423   1425   31
   1423   1425   1426   13
   1423   1425   1429   13
# 1520
   1426   1425   1429   13
   1425   1426   1427   15
   1425   1426   1428   15
   1427   1426   1428   15
   1425   1429   1430   30
   1425   1429   1431   19
   1430   1429   1431   33
   1429   1431   1433   31
   1431   1433   1434   13
   1431   1433   1450   13
# 1530
   1434   1433   1450   13
   1433   1434   1435   15
   1434   1435   1436   37
   1434   1435   1438   37
   1436   1435   1438    7
   1435   1436   1439    7
   1435   1438   1441    7
   1435   1438   1442   39
   1441   1438   1442   27
   1436   1439   1441    7
# 1540
   1438   1441   1439    7
   1438   1441   1444   27
   1439   1441   1444   39
   1438   1442   1446   27
   1441   1444   1448   27
   1442   1446   1448   27
   1444   1448   1446   27
   1433   1450   1451   30
   1433   1450   1452   19
   1451   1450   1452   33
# 1550
   1450   1452   1454   31
   1452   1454   1455   13
   1452   1454   1463   13
   1455   1454   1463   13
   1454   1455   1456   15
   1455   1456   1457   15
   1456   1457   1458   15
   1457   1458   1459   15
   1454   1463   1464   30
   1454   1463   1465   19
# 1560
   1464   1463   1465   33
   1463   1465   1467   31
   1465   1467   1468   13
   1465   1467   1480   13
   1468   1467   1480   13
   1467   1468   1469   15
   1468   1469   1470   27
   1468   1469   1472   27
   1470   1469   1472   27
   1469   1470   1474   27
# 1570
   1469   1472   1476   27
   1470   1474   1478   27
   1472   1476   1478   27
   1474   1478   1476   27
   1467   1480   1481   30
   1467   1480   1482   19
   1481   1480   1482   33
   1480   1482   1484   31
   1482   1484   1485   13
   1482   1484   1486   13
# 1580
   1485   1484   1486   13
   1484   1486   1487   30
   1484   1486   1488   19
   1487   1486   1488   33
   1486   1488   1490   31
   1488   1490   1491   13
   1490   1491   1492   30
   1490   1491   1493   19
   1492   1491   1493   33
   1491   1493   1495   31
# 1590
   1493   1495   1496   13
   1493   1495   1500   13
   1496   1495   1500   13
   1495   1496   1497   15
   1496   1497   1498   15
   1496   1497   1499   15
   1498   1497   1499   15
   1495   1500   1501   30
   1495   1500   1502   19
   1501   1500   1502   33
# 1600
   1500   1502   1504   31
   1502   1504   1505   13
   1502   1504   1513   13
   1505   1504   1513   13
   1504   1505   1506   15
   1505   1506   1507   15
   1506   1507   1508   15
   1507   1508   1509   15
   1504   1513   1514   30
   1504   1513   1515   19
# 1610
   1514   1513   1515   33
   1513   1515   1516   31
   1513   1515   1519   31
   1516   1515   1519   21
   1515   1516   1517   13
   1515   1516   1520   13
   1517   1516   1520   13
   1516   1517   1518   13
   1517   1518   1519   13
   1515   1519   1518   13
# 1620
   1516   1520   1521   30
   1516   1520   1522   19
   1521   1520   1522   33
   1520   1522   1524   31
   1522   1524   1525   13
   1522   1524   1529   13
   1525   1524   1529   13
   1524   1525   1526   15
   1525   1526   1527   22
   1525   1526   1528   22
# 1630
   1527   1526   1528   38
   1524   1529   1530   30
   1524   1529   1531   19
   1530   1529   1531   33
   1529   1531   1533   31
   1531   1533   1534   13
   1531   1533   1538   13
   1534   1533   1538   13
   1533   1534   1535   15
   1533   1534   1536   15
# 1640
   1535   1534   1536   15
   1534   1535   1537   15
   1533   1538   1539   30
   1533   1538   1540   19
   1539   1538   1540   33
   1538   1540   1542   31
   1540   1542   1543   13
   1540   1542   1555   13
   1543   1542   1555   13
   1542   1543   1544   15
# 1650
   1543   1544   1545   15
   1544   1545   1546   13
   1545   1546   1548   33
   1546   1548   1549   28
   1546   1548   1552   28
   1549   1548   1552   28
   1542   1555   1556   30
   1542   1555   1557   19
   1556   1555   1557   33
   1555   1557   1559   31
# 1660
   1557   1559   1560   13
   1557   1559   1576   13
   1560   1559   1576   13
   1559   1560   1561   15
   1560   1561   1562   37
   1560   1561   1564   37
   1562   1561   1564    7
   1561   1562   1565    7
   1561   1564   1567    7
   1561   1564   1568   39
# 1670
   1567   1564   1568   27
   1562   1565   1567    7
   1564   1567   1565    7
   1564   1567   1570   27
   1565   1567   1570   39
   1564   1568   1572   27
   1567   1570   1574   27
   1568   1572   1574   27
   1570   1574   1572   27
   1559   1576   1577   30
# 1680
   1559   1576   1578   19
   1577   1576   1578   33
   1576   1578   1580   31
   1578   1580   1581   13
   1580   1581   1582   30
   1580   1581   1583   19
   1582   1581   1583   33
   1581   1583   1585   31
   1583   1585   1586   13
   1583   1585   1591   13
# 1690
   1586   1585   1591   13
   1585   1586   1587   15
   1586   1587   1588   15
   1587   1588   1589   22
   1587   1588   1590   22
   1589   1588   1590   38
   1585   1591   1592   30
   1585   1591   1593   19
   1592   1591   1593   33
   1591   1593   1595   31
# 1700
   1593   1595   1596   13
   1593   1595   1608   13
   1596   1595   1608   13
   1595   1596   1597   15
   1596   1597   1598   27
   1596   1597   1600   27
   1598   1597   1600   27
   1597   1598   1602   27
   1597   1600   1604   27
   1598   1602   1606   27
# 1710
   1600   1604   1606   27
   1602   1606   1604   27
   1595   1608   1609   30
   1595   1608   1610   19
   1609   1608   1610   33
   1608   1610   1612   31
   1610   1612   1613   13
   1610   1612   1617   13
   1613   1612   1617   13
   1612   1613   1614   15
# 1720
   1613   1614   1615   22
   1613   1614   1616   22
   1615   1614   1616   38
   1612   1617   1618   30
   1612   1617   1619   19
   1618   1617   1619   33
   1617   1619   1621   31
   1619   1621   1622   13
   1619   1621   1634   13
   1622   1621   1634   13
# 1730
   1621   1622   1623   15
   1622   1623   1624   27
   1622   1623   1626   27
   1624   1623   1626   27
   1623   1624   1628   27
   1623   1626   1630   27
   1624   1628   1632   27
   1626   1630   1632   27
   1628   1632   1630   27
   1621   1634   1635   30
# 1740
   1621   1634   1636   19
   1635   1634   1636   33
   1634   1636   1638   31
   1636   1638   1639   13
   1636   1638   1643   13
   1639   1638   1643   13
   1638   1639   1640   15
   1639   1640   1641   22
   1639   1640   1642   22
   1641   1640   1642   38
# 1750
   1638   1643   1644   30
   1638   1643   1645   19
   1644   1643   1645   33
   1643   1645   1647   31
   1645   1647   1648   13
   1645   1647   1660   13
   1648   1647   1660   13
   1647   1648   1649   15
   1648   1649   1650   15
   1649   1650   1651   13
# 1760
   1650   1651   1653   33
   1651   1653   1654   28
   1651   1653   1657   28
   1654   1653   1657   28
   1647   1660   1661   30
   1647   1660   1662   19
   1661   1660   1662   33
   1660   1662   1664   31
   1662   1664   1665   13
   1662   1664   1669   13
# 1770
   1665   1664   1669   13
   1664   1665   1666   15
   1664   1665   1667   15
   1666   1665   1667   15
   1665   1666   1668   15
   1664   1669   1670   30
   1664   1669   1671   19
   1670   1669   1671   33
   1669   1671   1673   31
   1671   1673   1674   13
# 1780
   1671   1673   1686   13
   1674   1673   1686   13
   1673   1674   1675   15
   1674   1675   1676   27
   1674   1675   1678   27
   1676   1675   1678   27
   1675   1676   1680   27
   1675   1678   1682   27
   1676   1680   1684   27
   1678   1682   1684   27
# 1790
   1680   1684   1682   27
   1673   1686   1687   30
   1673   1686   1688   19
   1687   1686   1688   33
   1686   1688   1690   31
   1688   1690   1691   13
   1688   1690   1696   13
   1691   1690   1696   13
   1690   1691   1692   15
   1691   1692   1693   15
# 1800
   1692   1693   1694   22
   1692   1693   1695   22
   1694   1693   1695   38
   1690   1696   1697   30
   1690   1696   1698   19
   1697   1696   1698   33
   1696   1698   1700   31
   1698   1700   1701   13
   1698   1700   1705   13
   1701   1700   1705   13
# 1810
   1700   1701   1702   15
   1701   1702   1703   22
   1701   1702   1704   22
   1703   1702   1704   38
   1700   1705   1706   30
   1700   1705   1707   19
   1706   1705   1707   33
   1705   1707   1709   31
   1707   1709   1710   13
   1709   1710   1711   30
# 1820
   1709   1710   1712   19
   1711   1710   1712   33
   1710   1712   1714   31
   1712   1714   1715   13
   1712   1714   1727   13
   1715   1714   1727   13
   1714   1715   1716   15
   1715   1716   1717   15
   1716   1717   1718   13
   1717   1718   1720   33
# 1830
   1718   1720   1721   28
   1718   1720   1724   28
   1721   1720   1724   28
   1714   1727   1728   30
   1714   1727   1729   19
   1728   1727   1729   33
   1727   1729   1731   31
   1729   1731   1732   13
   1729   1731   1737   13
   1732   1731   1737   13
# 1840
   1731   1732   1733   15
   1732   1733   1734   15
   1733   1734   1735   22
   1733   1734   1736   22
   1735   1734   1736   38
   1731   1737   1738   30
   1731   1737   1739   19
   1738   1737   1739   33
   1737   1739   1741   31
   1739   1741   1742   13
# 1850
   1739   1741   1746   13
   1742   1741   1746   13
   1741   1742   1743   13
   1741   1742   1745   15
   1743   1742   1745   15
   1741   1746   1747   30
   1741   1746   1748   19
   1747   1746   1748   33
   1746   1748   1750   31
   1748   1750   1751   13
# 1860
   1748   1750   1763   13
   1751   1750   1763   13
   1750   1751   1752   15
   1751   1752   1753   27
   1751   1752   1755   27
   1753   1752   1755   27
   1752   1753   1757   27
   1752   1755   1759   27
   1753   1757   1761   27
   1755   1759   1761   27
# 1870
   1757   1761   1759   27
   1750   1763   1764   30
   1750   1763   1765   19
   1764   1763   1765   33
   1763   1765   1767   31
   1765   1767   1768   13
   1767   1768   1769   22
   1767   1768   1770   22
   1769   1768   1770   38
   1775   1771   1779   27
# 1880
   1775   1773   1793   27
   1771   1775   1773   27
   1779   1777   1793   27
   1771   1779   1777   27
   1783   1781   1792   27
   1781   1783   1785   27
   1783   1785   1787   27
   1785   1787   1789   27
   1787   1789   1792   27
   1792   1791   1793   15
# 1890
   1792   1791   1795   15
   1793   1791   1795   15
   1781   1792   1789   27
   1781   1792   1791   27
   1789   1792   1791   27
   1773   1793   1777   27
   1773   1793   1791   27
   1777   1793   1791   27
   1795   1794   1797   13
   1791   1795   1794   15
# 1900
   1794   1797   1798   30
   1797   1798   1799   27
   1797   1798   1805   27
   1799   1798   1805   27
   1798   1799   1800   27
   1798   1799   1803   27
   1800   1799   1803   27
   1799   1800   1801   41
   1803   1802   1804   27
   1799   1803   1802   27
# 1910
   1802   1804   1805   27
   1802   1804   1808   27
   1805   1804   1808   27
   1798   1805   1804   27
   1798   1805   1806   27
   1804   1805   1806   27
   1805   1806   1812   27
   1804   1808   1810   27
   1808   1810   1812   27
   1806   1812   1810   27
END
IMPDIHEDRALTYPE
#  NQTY: number of improper dihedrals
5
#  CQ: force constant of improper dihedral per degrees square
#  Q0: improper dihedral angle at minimum energy in degrees
#            CQ             Q0
    5.10000e-02    0.00000e+00
    1.02000e-01    3.52644e+01
    2.04000e-01    0.00000e+00
    5.10000e-02    1.80000e+02
    1.02000e-01   -3.52644e+01
END
IMPDIHEDRALH
#  NQHIH: number of improper dihedrals
#         involving H atoms in the solute
342
#  IQH,JQH,KQH,LQH: atom sequence numbers
#     of atoms forming an improper dihedral
#  ICQH: improper dihedral type code
#   IQH    JQH    KQH    LQH ICQH
      8      6     10      9    1
     18     16     20     19    1
     27     25     29     28    1
     36     34     38     37    1
     41     40     45     42    1
     43     40     47     44    1
     46     41     49     45    1
     48     43     49     47    1
     49     45     47     50    1
     53     51     55     54    1
# 10
     61     59     63     62    1
     70     68     72     71    1
     75     74     79     76    1
     77     74     81     78    1
     80     75     83     79    1
     82     77     83     81    1
     88     86     90     89    1
     97     95     99     98    1
    102    100    104    103    1
    111    109    113    112    1
# 20
    120    118    122    121    1
    129    127    131    130    1
    137    135    139    138    1
    145    143    147    146    1
    150    149    154    151    1
    152    149    156    153    1
    155    150    158    154    1
    157    152    158    156    1
    163    161    165    164    1
    173    171    175    174    1
# 30
    178    177    181    179    1
    181    178    183    182    1
    184    180    188    185    1
    186    183    190    187    1
    188    184    190    189    1
    190    186    188    191    1
    194    192    196    195    1
    200    198    202    201    1
    209    207    211    210    1
    217    215    219    218    1
# 40
    222    221    226    223    1
    224    221    228    225    1
    227    222    230    226    1
    229    224    230    228    1
    235    233    237    236    1
    244    242    246    245    1
    252    250    254    253    1
    265    263    267    266    1
    274    272    276    275    1
    279    278    282    280    1
# 50
    282    279    284    283    1
    285    281    289    286    1
    287    284    291    288    1
    289    285    291    290    1
    291    287    289    292    1
    295    293    297    296    1
    304    302    306    305    1
    310    309    312    311    1
    313    314    315    312    1
    316    317    318    312    1
# 60
    321    319    323    322    1
    330    328    332    331    1
    336    335    338    337    1
    339    340    341    338    1
    342    343    344    338    1
    347    345    349    348    1
    360    358    362    361    1
    368    366    370    369    1
    377    375    379    378    1
    390    388    392    391    1
# 70
    399    397    401    400    1
    408    406    410    409    1
    414    413    416    415    1
    417    418    419    416    1
    420    421    422    416    1
    425    423    427    426    1
    434    432    436    435    1
    443    441    445    444    1
    448    447    452    449    1
    450    447    454    451    1
# 80
    453    448    456    452    1
    455    450    456    454    1
    461    459    463    462    1
    467    466    469    468    1
    470    471    472    469    1
    473    474    475    469    1
    478    476    480    479    1
    486    484    488    487    1
    491    490    495    492    1
    493    490    497    494    1
# 90
    496    491    499    495    1
    498    493    499    497    1
    499    495    497    500    1
    503    501    505    504    1
    512    510    514    513    1
    521    519    523    522    1
    534    532    536    535    1
    543    541    545    544    1
    548    547    551    549    1
    551    548    553    552    1
# 100
    554    550    558    555    1
    556    553    560    557    1
    558    554    560    559    1
    560    556    558    561    1
    564    562    566    565    1
    574    572    576    575    1
    580    578    582    581    1
    596    594    598    597    1
    602    600    604    603    1
    612    610    614    613    1
# 110
    622    620    624    623    1
    627    626    631    628    1
    629    626    633    630    1
    632    627    635    631    1
    634    629    635    633    1
    635    631    633    636    1
    639    637    641    640    1
    647    645    649    648    1
    652    650    654    653    1
    661    659    663    662    1
# 120
    669    667    671    670    1
    677    675    679    678    1
    685    683    687    686    1
    698    696    700    699    1
    705    706    707    703    1
    710    708    712    711    1
    718    716    720    719    1
    727    725    729    728    1
    732    730    734    733    1
    748    746    750    749    1
# 130
    757    755    759    758    1
    766    764    768    767    1
    772    771    774    773    1
    775    776    777    774    1
    778    779    780    774    1
    783    781    785    784    1
    792    790    794    793    1
    799    800    801    797    1
    804    802    806    805    1
    809    808    813    810    1
# 140
    811    808    815    812    1
    813    809    815    814    1
    818    816    820    819    1
    823    822    827    824    1
    825    822    829    826    1
    828    823    831    827    1
    830    825    831    829    1
    831    827    829    832    1
    835    833    837    836    1
    844    842    846    845    1
# 150
    849    847    851    850    1
    854    852    856    855    1
    863    861    865    864    1
    869    868    871    870    1
    872    873    874    871    1
    875    876    877    871    1
    880    878    882    881    1
    885    884    888    886    1
    888    885    890    889    1
    891    887    895    892    1
# 160
    893    890    897    894    1
    895    891    897    896    1
    897    893    895    898    1
    901    899    903    902    1
    911    909    913    912    1
    924    922    926    925    1
    932    930    934    933    1
    940    938    942    941    1
    950    948    952    951    1
    959    957    961    960    1
# 170
    969    967    971    970    1
    977    975    979    978    1
    986    984    988    987    1
    991    989    993    992    1
    996    995   1000    997    1
    998    995   1002    999    1
   1001    996   1004   1000    1
   1003    998   1004   1002    1
   1009   1007   1011   1010    1
   1014   1013   1018   1015    1
# 180
   1016   1013   1020   1017    1
   1018   1014   1020   1019    1
   1023   1021   1025   1024    1
   1030   1031   1032   1028    1
   1035   1033   1037   1036    1
   1044   1042   1046   1045    1
   1050   1049   1052   1051    1
   1053   1054   1055   1052    1
   1056   1057   1058   1052    1
   1061   1059   1063   1062    1
# 190
   1076   1074   1078   1077    1
   1081   1080   1085   1082    1
   1083   1080   1087   1084    1
   1085   1081   1087   1086    1
   1090   1088   1092   1091    1
   1097   1098   1099   1095    1
   1102   1100   1104   1103    1
   1108   1107   1110   1109    1
   1111   1112   1113   1110    1
   1114   1115   1116   1110    1
# 200
   1119   1117   1121   1120    1
   1124   1123   1128   1125    1
   1126   1123   1130   1127    1
   1129   1124   1132   1128    1
   1131   1126   1132   1130    1
   1137   1135   1139   1138    1
   1150   1148   1152   1151    1
   1159   1157   1161   1160    1
   1168   1166   1170   1169    1
   1177   1175   1179   1178    1
# 210
   1186   1184   1188   1187    1
   1199   1197   1201   1200    1
   1209   1207   1211   1210    1
   1217   1215   1219   1218    1
   1226   1224   1228   1227    1
   1235   1233   1237   1236    1
   1248   1246   1250   1249    1
   1253   1251   1255   1254    1
   1259   1257   1263   1260    1
   1261   1258   1263   1262    1
# 220
   1263   1259   1261   1264    1
   1267   1265   1269   1268    1
   1273   1271   1275   1274    1
   1279   1277   1283   1280    1
   1281   1278   1283   1282    1
   1283   1279   1281   1284    1
   1287   1285   1289   1288    1
   1295   1293   1297   1296    1
   1301   1299   1303   1302    1
   1307   1308   1309   1305    1
# 230
   1312   1310   1314   1313    1
   1321   1319   1323   1322    1
   1326   1325   1330   1327    1
   1328   1325   1332   1329    1
   1330   1326   1332   1331    1
   1335   1333   1337   1336    1
   1340   1339   1343   1341    1
   1343   1340   1345   1344    1
   1346   1342   1350   1347    1
   1348   1345   1352   1349    1
# 240
   1350   1346   1352   1351    1
   1352   1348   1350   1353    1
   1356   1354   1358   1357    1
   1361   1360   1365   1362    1
   1363   1360   1367   1364    1
   1366   1361   1369   1365    1
   1368   1363   1369   1367    1
   1374   1372   1376   1375    1
   1387   1385   1389   1388    1
   1400   1398   1402   1401    1
# 250
   1409   1407   1411   1410    1
   1418   1416   1420   1419    1
   1423   1421   1425   1424    1
   1431   1429   1433   1432    1
   1436   1435   1439   1437    1
   1439   1436   1441   1440    1
   1442   1438   1446   1443    1
   1444   1441   1448   1445    1
   1446   1442   1448   1447    1
   1448   1444   1446   1449    1
# 260
   1452   1450   1454   1453    1
   1465   1463   1467   1466    1
   1470   1469   1474   1471    1
   1472   1469   1476   1473    1
   1475   1470   1478   1474    1
   1477   1472   1478   1476    1
   1478   1474   1476   1479    1
   1482   1480   1484   1483    1
   1488   1486   1490   1489    1
   1493   1491   1495   1494    1
# 270
   1502   1500   1504   1503    1
   1522   1520   1524   1523    1
   1531   1529   1533   1532    1
   1540   1538   1542   1541    1
   1546   1545   1548   1547    1
   1549   1550   1551   1548    1
   1552   1553   1554   1548    1
   1557   1555   1559   1558    1
   1562   1561   1565   1563    1
   1565   1562   1567   1566    1
# 280
   1568   1564   1572   1569    1
   1570   1567   1574   1571    1
   1572   1568   1574   1573    1
   1574   1570   1572   1575    1
   1578   1576   1580   1579    1
   1583   1581   1585   1584    1
   1593   1591   1595   1594    1
   1598   1597   1602   1599    1
   1600   1597   1604   1601    1
   1603   1598   1606   1602    1
# 290
   1605   1600   1606   1604    1
   1606   1602   1604   1607    1
   1610   1608   1612   1611    1
   1619   1617   1621   1620    1
   1624   1623   1628   1625    1
   1626   1623   1630   1627    1
   1629   1624   1632   1628    1
   1631   1626   1632   1630    1
   1632   1628   1630   1633    1
   1636   1634   1638   1637    1
# 300
   1645   1643   1647   1646    1
   1651   1650   1653   1652    1
   1654   1655   1656   1653    1
   1657   1658   1659   1653    1
   1662   1660   1664   1663    1
   1671   1669   1673   1672    1
   1676   1675   1680   1677    1
   1678   1675   1682   1679    1
   1681   1676   1684   1680    1
   1683   1678   1684   1682    1
# 310
   1684   1680   1682   1685    1
   1688   1686   1690   1689    1
   1698   1696   1700   1699    1
   1707   1705   1709   1708    1
   1712   1710   1714   1713    1
   1718   1717   1720   1719    1
   1721   1722   1723   1720    1
   1724   1725   1726   1720    1
   1729   1727   1731   1730    1
   1739   1737   1741   1740    1
# 320
   1748   1746   1750   1749    1
   1753   1752   1757   1754    1
   1755   1752   1759   1756    1
   1758   1753   1761   1757    1
   1760   1755   1761   1759    1
   1761   1757   1759   1762    1
   1765   1763   1767   1766    1
   1771   1772   1775   1779    1
   1773   1774   1775   1793    1
   1775   1771   1776   1773    1
# 330
   1777   1778   1793   1779    1
   1779   1771   1777   1780    1
   1781   1782   1792   1783    1
   1783   1781   1784   1785    1
   1785   1783   1786   1787    1
   1787   1785   1788   1789    1
   1789   1787   1792   1790    1
   1797   1794   1796   1798    1
   1806   1805   1812   1807    1
   1808   1804   1809   1810    1
# 340
   1810   1808   1811   1812    1
   1812   1810   1813   1806    1
END
IMPDIHEDRAL
#  NQHI: number of improper dihedrals NOT
#    involving H atoms in solute
681
#  IQ,JQ,KQ,LQ: atom sequence numbers of atoms
#    forming an improper dihedral
#  ICQ: improper dihedral type code
#    IQ     JQ     KQ     LQ  ICQ
      6      5      8      7    1
     10      8     16     11    2
     13     14     15     12    1
     16     10     18     17    1
     20     18     25     21    2
     21     22     23     20    2
     25     20     27     26    1
     29     27     34     30    2
     30     31     33     29    2
     34     29     36     35    1
# 10
     38     36     51     39    2
     40     41     43     39    1
     40     41     45     49    1
     40     43     47     49    1
     41     40     43     47    1
     41     45     49     47    1
     43     40     41     45    1
     43     47     49     45    1
     51     38     53     52    1
     55     53     59     56    2
# 20
     59     55     61     60    1
     63     61     68     64    2
     65     66     67     64    1
     68     63     70     69    1
     72     70     86     73    2
     74     75     77     73    1
     74     75     79     83    1
     74     77     81     83    1
     75     74     77     81    1
     75     79     83     81    1
# 30
     77     74     75     79    1
     77     81     83     79    1
     83     79     81     84    1
     86     72     88     87    1
     90     88     95     91    2
     91     93     94     92    2
     95     90     97     96    1
    100     99    102    101    1
    104    102    109    105    2
    105    107    108    106    2
# 40
    109    104    111    110    1
    113    111    118    114    2
    118    113    120    119    1
    122    120    127    123    2
    123    124    126    122    2
    127    122    129    128    1
    131    129    135    132    2
    135    131    137    136    1
    139    137    143    140    2
    139    141    142    140    2
# 50
    143    139    145    144    1
    147    145    161    148    2
    149    150    152    148    1
    149    150    154    158    1
    149    152    156    158    1
    150    149    152    156    1
    150    154    158    156    1
    152    149    150    154    1
    152    156    158    154    1
    158    154    156    159    1
# 60
    161    147    163    162    1
    165    163    171    166    2
    168    169    170    167    1
    171    165    173    172    1
    175    173    192    176    2
    177    178    180    176    1
    177    178    181    183    1
    177    180    183    181    1
    178    177    180    183    1
    178    181    183    180    1
# 70
    180    177    178    181    1
    180    183    184    177    1
    180    183    186    190    1
    180    184    188    190    1
    183    180    184    188    1
    183    180    186    181    1
    183    186    190    188    1
    184    180    183    186    1
    184    188    190    186    1
    192    175    194    193    1
# 80
    196    194    198    197    2
    198    196    200    199    1
    202    200    207    203    2
    204    205    206    203    1
    207    202    209    208    1
    211    209    215    212    2
    215    211    217    216    1
    219    217    233    220    2
    221    222    224    220    1
    221    222    226    230    1
# 90
    221    224    228    230    1
    222    221    224    228    1
    222    226    230    228    1
    224    221    222    226    1
    224    228    230    226    1
    230    226    228    231    1
    233    219    235    234    1
    237    235    242    238    2
    239    240    241    238    1
    242    237    244    243    1
# 100
    246    244    250    247    2
    250    246    252    251    1
    254    252    263    255    2
    263    254    265    264    1
    267    265    272    268    2
    269    270    271    268    1
    272    267    274    273    1
    276    274    293    277    2
    278    279    281    277    1
    278    279    282    284    1
# 110
    278    281    284    282    1
    279    278    281    284    1
    279    282    284    281    1
    281    278    279    282    1
    281    284    285    278    1
    281    284    287    291    1
    281    285    289    291    1
    284    281    285    289    1
    284    281    287    282    1
    284    287    291    289    1
# 120
    285    281    284    287    1
    285    289    291    287    1
    293    276    295    294    1
    297    295    302    298    2
    299    300    301    298    1
    302    297    304    303    1
    306    304    319    307    2
    312    313    316    310    1
    319    306    321    320    1
    323    321    328    324    2
# 130
    324    326    327    325    2
    328    323    330    329    1
    332    330    345    333    2
    338    339    342    336    1
    345    332    347    346    1
    349    347    358    350    2
    358    349    360    359    1
    362    360    366    363    2
    362    364    365    363    2
    366    362    368    367    1
# 140
    370    368    375    371    2
    371    372    373    370    2
    375    370    377    376    1
    379    377    381    380    2
    381    379    383    382    1
    383    381    384    387    1
    384    383    388    385    2
    388    384    390    389    1
    392    390    397    393    2
    393    394    396    392    2
# 150
    397    392    399    398    1
    401    399    406    402    2
    402    404    405    403    2
    406    401    408    407    1
    410    408    423    411    2
    416    417    420    414    1
    423    410    425    424    1
    427    425    432    428    2
    428    429    430    427    2
    432    427    434    433    1
# 160
    436    434    441    437    2
    438    439    440    437    1
    441    436    443    442    1
    445    443    459    446    2
    447    448    450    446    1
    447    448    452    456    1
    447    450    454    456    1
    448    447    450    454    1
    448    452    456    454    1
    450    447    448    452    1
# 170
    450    454    456    452    1
    456    452    454    457    1
    459    445    461    460    1
    463    461    476    464    2
    469    470    473    467    1
    476    463    478    477    1
    480    478    484    481    2
    484    480    486    485    1
    488    486    501    489    2
    490    491    493    489    1
# 180
    490    491    495    499    1
    490    493    497    499    1
    491    490    493    497    1
    491    495    499    497    1
    493    490    491    495    1
    493    497    499    495    1
    501    488    503    502    1
    505    503    510    506    2
    506    508    509    507    2
    510    505    512    511    1
# 190
    514    512    519    515    2
    516    517    518    515    1
    519    514    521    520    1
    523    521    532    524    2
    532    523    534    533    1
    536    534    541    537    2
    537    539    540    538    2
    541    536    543    542    1
    545    543    562    546    2
    547    548    550    546    1
# 200
    547    548    551    553    1
    547    550    553    551    1
    548    547    550    553    1
    548    551    553    550    1
    550    547    548    551    1
    550    553    554    547    1
    550    553    556    560    1
    550    554    558    560    1
    553    550    554    558    1
    553    550    556    551    1
# 210
    553    556    560    558    1
    554    550    553    556    1
    554    558    560    556    1
    562    545    564    563    1
    566    564    572    567    2
    569    570    571    568    1
    572    566    574    573    1
    576    574    578    577    2
    578    576    580    579    1
    582    580    587    583    2
# 220
    587    582    589    588    1
    589    587    590    593    1
    590    589    594    591    2
    594    590    596    595    1
    598    596    600    599    2
    600    598    602    601    1
    604    602    610    605    2
    607    608    609    606    1
    610    604    612    611    1
    614    612    620    615    2
# 230
    617    618    619    616    1
    620    614    622    621    1
    624    622    637    625    2
    626    627    629    625    1
    626    627    631    635    1
    626    629    633    635    1
    627    626    629    633    1
    627    631    635    633    1
    629    626    627    631    1
    629    633    635    631    1
# 240
    637    624    639    638    1
    641    639    645    642    2
    641    643    644    642    2
    645    641    647    646    1
    650    649    652    651    1
    654    652    659    655    2
    659    654    661    660    1
    663    661    667    664    2
    663    665    666    664    2
    667    663    669    668    1
# 250
    671    669    675    672    2
    675    671    677    676    1
    679    677    683    680    2
    683    679    685    684    1
    687    685    696    688    2
    696    687    698    697    1
    700    698    708    701    2
    703    704    705    702    1
    708    700    710    709    1
    712    710    716    713    2
# 260
    712    714    715    713    2
    716    712    718    717    1
    720    718    725    721    2
    721    723    724    722    2
    725    720    727    726    1
    730    729    732    731    1
    734    732    739    735    2
    736    737    738    735    1
    739    734    741    740    1
    741    739    742    745    1
# 270
    742    741    746    743    2
    746    742    748    747    1
    750    748    755    751    2
    751    752    754    750    2
    755    750    757    756    1
    759    757    764    760    2
    760    762    763    761    2
    764    759    766    765    1
    768    766    781    769    2
    774    775    778    772    1
# 280
    781    768    783    782    1
    785    783    790    786    2
    786    787    789    785    2
    790    785    792    791    1
    794    792    802    795    2
    797    798    799    796    1
    802    794    804    803    1
    806    804    816    807    2
    808    809    811    807    1
    808    809    813    815    1
# 290
    808    811    815    813    1
    809    808    811    815    1
    809    813    815    811    1
    811    808    809    813    1
    816    806    818    817    1
    820    818    833    821    2
    822    823    825    821    1
    822    823    827    831    1
    822    825    829    831    1
    823    822    825    829    1
# 300
    823    827    831    829    1
    825    822    823    827    1
    825    829    831    827    1
    833    820    835    834    1
    837    835    842    838    2
    838    839    840    837    2
    842    837    844    843    1
    847    846    849    848    1
    852    851    854    853    1
    856    854    861    857    2
# 310
    857    858    860    856    2
    861    856    863    862    1
    865    863    878    866    2
    871    872    875    869    1
    878    865    880    879    1
    882    880    899    883    2
    884    885    887    883    1
    884    885    888    890    1
    884    887    890    888    1
    885    884    887    890    1
# 320
    885    888    890    887    1
    887    884    885    888    1
    887    890    891    884    1
    887    890    893    897    1
    887    891    895    897    1
    890    887    891    895    1
    890    887    893    888    1
    890    893    897    895    1
    891    887    890    893    1
    891    895    897    893    1
# 330
    899    882    901    900    1
    903    901    909    904    2
    906    907    908    905    1
    909    903    911    910    1
    913    911    922    914    2
    922    913    924    923    1
    926    924    930    927    2
    926    928    929    927    2
    930    926    932    931    1
    934    932    938    935    2
# 340
    938    934    940    939    1
    942    940    948    943    2
    945    946    947    944    1
    948    942    950    949    1
    952    950    957    953    2
    954    955    956    953    1
    957    952    959    958    1
    961    959    967    962    2
    964    965    966    963    1
    967    961    969    968    1
# 350
    971    969    975    972    2
    971    973    974    972    2
    975    971    977    976    1
    979    977    984    980    2
    980    981    982    979    2
    984    979    986    985    1
    989    988    991    990    1
    993    991   1007    994    2
    995    996    998    994    1
    995    996   1000   1004    1
# 360
    995    998   1002   1004    1
    996    995    998   1002    1
    996   1000   1004   1002    1
    998    995    996   1000    1
    998   1002   1004   1000    1
   1004   1000   1002   1005    1
   1007    993   1009   1008    1
   1011   1009   1021   1012    2
   1013   1014   1016   1012    1
   1013   1014   1018   1020    1
# 370
   1013   1016   1020   1018    1
   1014   1013   1016   1020    1
   1014   1018   1020   1016    1
   1016   1013   1014   1018    1
   1021   1011   1023   1022    1
   1025   1023   1033   1026    2
   1028   1029   1030   1027    1
   1033   1025   1035   1034    1
   1037   1035   1042   1038    2
   1038   1040   1041   1039    2
# 380
   1042   1037   1044   1043    1
   1046   1044   1059   1047    2
   1052   1053   1056   1050    1
   1059   1046   1061   1060    1
   1063   1061   1067   1064    2
   1063   1065   1066   1064    2
   1067   1063   1069   1068    1
   1069   1067   1070   1073    1
   1070   1069   1074   1071    2
   1074   1070   1076   1075    1
# 390
   1078   1076   1088   1079    2
   1080   1081   1083   1079    1
   1080   1081   1085   1087    1
   1080   1083   1087   1085    1
   1081   1080   1083   1087    1
   1081   1085   1087   1083    1
   1083   1080   1081   1085    1
   1088   1078   1090   1089    1
   1092   1090   1100   1093    2
   1095   1096   1097   1094    1
# 400
   1100   1092   1102   1101    1
   1104   1102   1117   1105    2
   1110   1111   1114   1108    1
   1117   1104   1119   1118    1
   1121   1119   1135   1122    2
   1123   1124   1126   1122    1
   1123   1124   1128   1132    1
   1123   1126   1130   1132    1
   1124   1123   1126   1130    1
   1124   1128   1132   1130    1
# 410
   1126   1123   1124   1128    1
   1126   1130   1132   1128    1
   1132   1128   1130   1133    1
   1135   1121   1137   1136    1
   1139   1137   1148   1140    2
   1148   1139   1150   1149    1
   1152   1150   1157   1153    2
   1154   1155   1156   1153    1
   1157   1152   1159   1158    1
   1161   1159   1166   1162    2
# 420
   1162   1163   1165   1161    2
   1166   1161   1168   1167    1
   1170   1168   1175   1171    2
   1171   1172   1174   1170    2
   1175   1170   1177   1176    1
   1179   1177   1184   1180    2
   1184   1179   1186   1185    1
   1188   1186   1197   1189    2
   1197   1188   1199   1198    1
   1201   1199   1207   1202    2
# 430
   1204   1205   1206   1203    1
   1207   1201   1209   1208    1
   1211   1209   1215   1212    2
   1211   1213   1214   1212    2
   1215   1211   1217   1216    1
   1219   1217   1224   1220    2
   1220   1221   1223   1219    2
   1224   1219   1226   1225    1
   1228   1226   1233   1229    2
   1233   1228   1235   1234    1
# 440
   1237   1235   1246   1238    2
   1246   1237   1248   1247    1
   1251   1250   1253   1252    1
   1255   1253   1265   1256    2
   1257   1258   1259   1256    1
   1257   1258   1261   1263    1
   1257   1259   1263   1261    1
   1258   1257   1259   1263    1
   1258   1261   1263   1259    1
   1259   1257   1258   1261    1
# 450
   1265   1255   1267   1266    1
   1269   1267   1271   1270    2
   1271   1269   1273   1272    1
   1275   1273   1285   1276    2
   1277   1278   1279   1276    1
   1277   1278   1281   1283    1
   1277   1279   1283   1281    1
   1278   1277   1279   1283    1
   1278   1281   1283   1279    1
   1279   1277   1278   1281    1
# 460
   1285   1275   1287   1286    1
   1289   1287   1293   1290    2
   1293   1289   1295   1294    1
   1297   1295   1299   1298    2
   1299   1297   1301   1300    1
   1303   1301   1310   1304    2
   1305   1306   1307   1304    1
   1310   1303   1312   1311    1
   1314   1312   1319   1315    2
   1315   1317   1318   1316    2
# 470
   1319   1314   1321   1320    1
   1323   1321   1333   1324    2
   1325   1326   1328   1324    1
   1325   1326   1330   1332    1
   1325   1328   1332   1330    1
   1326   1325   1328   1332    1
   1326   1330   1332   1328    1
   1328   1325   1326   1330    1
   1333   1323   1335   1334    1
   1337   1335   1354   1338    2
# 480
   1339   1340   1342   1338    1
   1339   1340   1343   1345    1
   1339   1342   1345   1343    1
   1340   1339   1342   1345    1
   1340   1343   1345   1342    1
   1342   1339   1340   1343    1
   1342   1345   1346   1339    1
   1342   1345   1348   1352    1
   1342   1346   1350   1352    1
   1345   1342   1346   1350    1
# 490
   1345   1342   1348   1343    1
   1345   1348   1352   1350    1
   1346   1342   1345   1348    1
   1346   1350   1352   1348    1
   1354   1337   1356   1355    1
   1358   1356   1372   1359    2
   1360   1361   1363   1359    1
   1360   1361   1365   1369    1
   1360   1363   1367   1369    1
   1361   1360   1363   1367    1
# 500
   1361   1365   1369   1367    1
   1363   1360   1361   1365    1
   1363   1367   1369   1365    1
   1369   1365   1367   1370    1
   1372   1358   1374   1373    1
   1376   1374   1385   1377    2
   1385   1376   1387   1386    1
   1389   1387   1398   1390    2
   1398   1389   1400   1399    1
   1402   1400   1407   1403    2
# 510
   1403   1404   1405   1402    2
   1407   1402   1409   1408    1
   1411   1409   1416   1412    2
   1413   1414   1415   1412    1
   1416   1411   1418   1417    1
   1421   1420   1423   1422    1
   1425   1423   1429   1426    2
   1425   1427   1428   1426    2
   1429   1425   1431   1430    1
   1433   1431   1450   1434    2
# 520
   1435   1436   1438   1434    1
   1435   1436   1439   1441    1
   1435   1438   1441   1439    1
   1436   1435   1438   1441    1
   1436   1439   1441   1438    1
   1438   1435   1436   1439    1
   1438   1441   1442   1435    1
   1438   1441   1444   1448    1
   1438   1442   1446   1448    1
   1441   1438   1442   1446    1
# 530
   1441   1438   1444   1439    1
   1441   1444   1448   1446    1
   1442   1438   1441   1444    1
   1442   1446   1448   1444    1
   1450   1433   1452   1451    1
   1454   1452   1463   1455    2
   1463   1454   1465   1464    1
   1467   1465   1480   1468    2
   1469   1470   1472   1468    1
   1469   1470   1474   1478    1
# 540
   1469   1472   1476   1478    1
   1470   1469   1472   1476    1
   1470   1474   1478   1476    1
   1472   1469   1470   1474    1
   1472   1476   1478   1474    1
   1480   1467   1482   1481    1
   1484   1482   1486   1485    2
   1486   1484   1488   1487    1
   1491   1490   1493   1492    1
   1495   1493   1500   1496    2
# 550
   1496   1498   1499   1497    2
   1500   1495   1502   1501    1
   1504   1502   1513   1505    2
   1513   1504   1515   1514    1
   1515   1513   1516   1519    1
   1516   1515   1520   1517    2
   1520   1516   1522   1521    1
   1524   1522   1529   1525    2
   1526   1527   1528   1525    1
   1529   1524   1531   1530    1
# 560
   1533   1531   1538   1534    2
   1534   1535   1536   1533    2
   1538   1533   1540   1539    1
   1542   1540   1555   1543    2
   1548   1549   1552   1546    1
   1555   1542   1557   1556    1
   1559   1557   1576   1560    2
   1561   1562   1564   1560    1
   1561   1562   1565   1567    1
   1561   1564   1567   1565    1
# 570
   1562   1561   1564   1567    1
   1562   1565   1567   1564    1
   1564   1561   1562   1565    1
   1564   1567   1568   1561    1
   1564   1567   1570   1574    1
   1564   1568   1572   1574    1
   1567   1564   1568   1572    1
   1567   1564   1570   1565    1
   1567   1570   1574   1572    1
   1568   1564   1567   1570    1
# 580
   1568   1572   1574   1570    1
   1576   1559   1578   1577    1
   1581   1580   1583   1582    1
   1585   1583   1591   1586    2
   1588   1589   1590   1587    1
   1591   1585   1593   1592    1
   1595   1593   1608   1596    2
   1597   1598   1600   1596    1
   1597   1598   1602   1606    1
   1597   1600   1604   1606    1
# 590
   1598   1597   1600   1604    1
   1598   1602   1606   1604    1
   1600   1597   1598   1602    1
   1600   1604   1606   1602    1
   1608   1595   1610   1609    1
   1612   1610   1617   1613    2
   1614   1615   1616   1613    1
   1617   1612   1619   1618    1
   1621   1619   1634   1622    2
   1623   1624   1626   1622    1
# 600
   1623   1624   1628   1632    1
   1623   1626   1630   1632    1
   1624   1623   1626   1630    1
   1624   1628   1632   1630    1
   1626   1623   1624   1628    1
   1626   1630   1632   1628    1
   1634   1621   1636   1635    1
   1638   1636   1643   1639    2
   1640   1641   1642   1639    1
   1643   1638   1645   1644    1
# 610
   1647   1645   1660   1648    2
   1653   1654   1657   1651    1
   1660   1647   1662   1661    1
   1664   1662   1669   1665    2
   1665   1666   1667   1664    2
   1669   1664   1671   1670    1
   1673   1671   1686   1674    2
   1675   1676   1678   1674    1
   1675   1676   1680   1684    1
   1675   1678   1682   1684    1
# 620
   1676   1675   1678   1682    1
   1676   1680   1684   1682    1
   1678   1675   1676   1680    1
   1678   1682   1684   1680    1
   1686   1673   1688   1687    1
   1690   1688   1696   1691    2
   1693   1694   1695   1692    1
   1696   1690   1698   1697    1
   1700   1698   1705   1701    2
   1702   1703   1704   1701    1
# 630
   1705   1700   1707   1706    1
   1710   1709   1712   1711    1
   1714   1712   1727   1715    2
   1720   1721   1724   1718    1
   1727   1714   1729   1728    1
   1731   1729   1737   1732    2
   1734   1735   1736   1733    1
   1737   1731   1739   1738    1
   1741   1739   1746   1742    2
   1742   1743   1745   1741    2
# 640
   1746   1741   1748   1747    1
   1750   1748   1763   1751    2
   1752   1753   1755   1751    1
   1752   1753   1757   1761    1
   1752   1755   1759   1761    1
   1753   1752   1755   1759    1
   1753   1757   1761   1759    1
   1755   1752   1753   1757    1
   1755   1759   1761   1757    1
   1763   1750   1765   1764    1
# 650
   1768   1767   1770   1769    1
   1775   1771   1779   1777    1
   1775   1773   1793   1777    1
   1779   1771   1775   1773    1
   1779   1777   1793   1773    1
   1781   1783   1785   1787    1
   1783   1781   1792   1789    1
   1783   1785   1787   1789    1
   1785   1787   1789   1792    1
   1787   1789   1792   1781    1
# 660
   1791   1792   1795   1793    2
   1792   1781   1783   1785    1
   1792   1781   1791   1789    1
   1793   1773   1775   1771    1
   1793   1773   1777   1791    1
   1793   1777   1779   1771    1
   1798   1797   1799   1805    1
   1798   1799   1803   1802    1
   1799   1798   1800   1803    1
   1799   1798   1805   1804    1
# 670
   1802   1804   1805   1798    1
   1803   1802   1804   1805    1
   1804   1802   1803   1799    1
   1804   1802   1808   1805    1
   1804   1805   1806   1812    1
   1804   1808   1810   1812    1
   1805   1798   1799   1803    1
   1805   1798   1804   1806    1
   1805   1804   1808   1810    1
   1805   1806   1812   1810    1
# 680
   1808   1810   1812   1806    1
END
TORSDIHEDRALTYPE
#  NPTY: number of dihedral types
45
#  CP: force constant
#  PD: phase-shift angle
#  NP: multiplicity
#       CP         PD  NP
   2.67000  180.00000   1
   3.41000  180.00000   1
   6.66000  180.00000   1
   5.86000  180.00000   1
   9.35000  180.00000   1
   9.45000  180.00000   1
   2.79000    0.00000   1
   5.35000    0.00000   1
   1.53000  180.00000   2
   5.86000  180.00000   2
# 10
   7.11000  180.00000   2
  16.70000  180.00000   2
  24.00000  180.00000   2
  33.50000  180.00000   2
  41.80000  180.00000   2
   0.00000    0.00000   2
   0.41800    0.00000   2
   2.09000    0.00000   2
   3.14000    0.00000   2
   5.09000    0.00000   2
# 20
  16.70000    0.00000   2
   1.05000    0.00000   3
   1.26000    0.00000   3
   1.30000    0.00000   3
   2.53000    0.00000   3
   2.93000    0.00000   3
   3.19000    0.00000   3
   3.65000    0.00000   3
   3.77000    0.00000   3
   3.90000    0.00000   3
# 30
   4.18000    0.00000   3
   4.69000    0.00000   3
   5.44000    0.00000   3
   5.92000    0.00000   3
   7.69000    0.00000   3
   8.62000    0.00000   3
   9.50000    0.00000   3
   0.00000    0.00000   4
   1.00000  180.00000   6
   1.00000    0.00000   6
# 40
   3.77000    0.00000   6
   3.50000  180.00000   2
   2.80000    0.00000   3
   0.70000  180.00000   6
   0.40000    0.00000   6
END
DIHEDRALH
#  NPHIH: number of dihedrals involving H atoms in solute
66
#  IPH, JPH, KPH, LPH: atom sequence numbers
#    of atoms forming a dihedral
#  ICPH: dihedral type code
#   IPH    JPH    KPH    LPH ICPH
      2      3      5      6   29
     29     30     31     32   23
     55     56     57     58   23
     79     83     84     85   11
    122    123    124    125   23
    131    132    133    134   26
    154    158    159    160   11
    211    212    213    214   23
    226    230    231    232   11
    246    247    248    249   23
# 10
    257    258    259    260   29
    310    312    313    314   14
    310    312    316    317   14
    336    338    339    340   14
    336    338    342    343   14
    352    353    354    355   29
    392    393    394    395   23
    414    416    417    418   14
    414    416    420    421   14
    452    456    457    458   11
# 20
    467    469    470    471   14
    467    469    473    474   14
    480    481    482    483   23
    526    527    528    529   29
    671    672    673    674   23
    679    680    681    682   23
    690    691    692    693   29
    702    703    705    706   14
    750    751    752    753   23
    772    774    775    776   14
# 30
    772    774    778    779   14
    785    786    787    788   23
    796    797    799    800   14
    856    857    858    859   23
    869    871    872    873   14
    869    871    875    876   14
    916    917    918    919   29
    934    935    936    937   23
   1000   1004   1005   1006   11
   1027   1028   1030   1031   14
# 40
   1050   1052   1053   1054   14
   1050   1052   1056   1057   14
   1094   1095   1097   1098   14
   1108   1110   1111   1112   14
   1108   1110   1114   1115   14
   1128   1132   1133   1134   11
   1142   1143   1144   1145   29
   1161   1162   1163   1164   23
   1170   1171   1172   1173   23
   1191   1192   1193   1194   29
# 50
   1219   1220   1221   1222   23
   1240   1241   1242   1243   29
   1289   1290   1291   1292   23
   1304   1305   1307   1308   14
   1365   1369   1370   1371   11
   1379   1380   1381   1382   29
   1392   1393   1394   1395   29
   1457   1458   1459   1460   29
   1507   1508   1509   1510   29
   1546   1548   1549   1550   14
# 60
   1546   1548   1552   1553   14
   1651   1653   1654   1655   14
   1651   1653   1657   1658   14
   1718   1720   1721   1722   14
   1718   1720   1724   1725   14
   1741   1742   1743   1744   23
END
DIHEDRAL
#  NPHI: number of dihedrals NOT involving H atoms in solute
1156
#  IP, JP, KP, LP: atom sequence numbers
#     of atoms forming a dihedral
#  ICP: dihedral type code
#    IP     JP     KP     LP  ICP
      3      5      6      8   42
      3      5      6      8   45
      5      6      8     10   14
      6      8     10     16   43
      6      8     10     16   44
      8     10     11     12   34
      8     10     16     18   42
      8     10     16     18   45
     10     11     12     13   34
     11     12     13     15   40
# 10
     10     16     18     20   14
     16     18     20     25   43
     16     18     20     25   44
     18     20     21     22   34
     18     20     25     27   42
     18     20     25     27   45
     20     21     22     24   34
     20     25     27     29   14
     25     27     29     34   43
     25     27     29     34   44
# 20
     27     29     30     31   34
     27     29     34     36   42
     27     29     34     36   45
     29     34     36     38   14
     34     36     38     51   43
     34     36     38     51   44
     36     38     39     40   34
     36     38     51     53   42
     36     38     51     53   45
     38     39     40     41   40
# 30
     38     51     53     55   14
     51     53     55     59   43
     51     53     55     59   44
     53     55     56     57   34
     53     55     59     61   42
     53     55     59     61   45
     55     59     61     63   14
     59     61     63     68   43
     59     61     63     68   44
     61     63     64     65   34
# 40
     61     63     68     70   42
     61     63     68     70   45
     63     64     65     66   40
     63     68     70     72   14
     68     70     72     86   43
     68     70     72     86   44
     70     72     73     74   34
     70     72     86     88   42
     70     72     86     88   45
     72     73     74     75   40
# 50
     72     86     88     90   14
     86     88     90     95   43
     86     88     90     95   44
     88     90     91     92   34
     88     90     95     97   42
     88     90     95     97   45
     90     91     92     93   34
     90     95     97     99   14
     95     97     99    100   43
     95     97     99    100   44
# 60
     97     99    100    102   42
     97     99    100    102   45
     99    100    102    104   14
    100    102    104    109   43
    100    102    104    109   44
    102    104    105    106   34
    102    104    109    111   42
    102    104    109    111   45
    104    105    106    107   34
    104    109    111    113   14
# 70
    109    111    113    118   43
    109    111    113    118   44
    111    113    114    115   34
    111    113    118    120   42
    111    113    118    120   45
    113    114    115    116   34
    114    115    116    117   26
    113    118    120    122   14
    118    120    122    127   43
    118    120    122    127   44
# 80
    120    122    123    124   34
    120    122    127    129   42
    120    122    127    129   45
    122    127    129    131   14
    127    129    131    135   43
    127    129    131    135   44
    129    131    132    133   34
    129    131    135    137   42
    129    131    135    137   45
    131    135    137    139   14
# 90
    135    137    139    143   43
    135    137    139    143   44
    137    139    140    141   34
    137    139    143    145   42
    137    139    143    145   45
    139    143    145    147   14
    143    145    147    161   43
    143    145    147    161   44
    145    147    148    149   34
    145    147    161    163   42
# 100
    145    147    161    163   45
    147    148    149    150   40
    147    161    163    165   14
    161    163    165    171   43
    161    163    165    171   44
    163    165    166    167   34
    163    165    171    173   42
    163    165    171    173   45
    165    166    167    168   34
    166    167    168    170   40
# 110
    165    171    173    175   14
    171    173    175    192   43
    171    173    175    192   44
    173    175    176    177   34
    173    175    192    194   42
    173    175    192    194   45
    175    176    177    180   40
    175    192    194    196   14
    192    194    196    198   43
    192    194    196    198   44
# 120
    194    196    198    200   42
    194    196    198    200   45
    196    198    200    202   14
    198    200    202    207   43
    198    200    202    207   44
    200    202    203    204   34
    200    202    207    209   42
    200    202    207    209   45
    202    203    204    205   40
    202    207    209    211   14
# 130
    207    209    211    215   43
    207    209    211    215   44
    209    211    212    213   34
    209    211    215    217   42
    209    211    215    217   45
    211    215    217    219   14
    215    217    219    233   43
    215    217    219    233   44
    217    219    220    221   34
    217    219    233    235   42
# 140
    217    219    233    235   45
    219    220    221    222   40
    219    233    235    237   14
    233    235    237    242   43
    233    235    237    242   44
    235    237    238    239   34
    235    237    242    244   42
    235    237    242    244   45
    237    238    239    240   40
    237    242    244    246   14
# 150
    242    244    246    250   43
    242    244    246    250   44
    244    246    247    248   34
    244    246    250    252   42
    244    246    250    252   45
    246    250    252    254   14
    250    252    254    263   43
    250    252    254    263   44
    252    254    255    256   34
    252    254    263    265   42
# 160
    252    254    263    265   45
    254    255    256    257   34
    255    256    257    258   34
    256    257    258    259   34
    254    263    265    267   14
    263    265    267    272   43
    263    265    267    272   44
    265    267    268    269   34
    265    267    272    274   42
    265    267    272    274   45
# 170
    267    268    269    270   40
    267    272    274    276   14
    272    274    276    293   43
    272    274    276    293   44
    274    276    277    278   34
    274    276    293    295   42
    274    276    293    295   45
    276    277    278    281   40
    276    293    295    297   14
    293    295    297    302   43
# 180
    293    295    297    302   44
    295    297    298    299   34
    295    297    302    304   42
    295    297    302    304   45
    297    298    299    300   40
    297    302    304    306   14
    302    304    306    319   43
    302    304    306    319   44
    304    306    307    308   34
    304    306    319    321   42
# 190
    304    306    319    321   45
    306    307    308    309   34
    307    308    309    310   34
    308    309    310    312   39
    309    310    312    313   14
    306    319    321    323   14
    319    321    323    328   43
    319    321    323    328   44
    321    323    324    325   34
    321    323    328    330   42
# 200
    321    323    328    330   45
    323    324    325    326   34
    323    328    330    332   14
    328    330    332    345   43
    328    330    332    345   44
    330    332    333    334   34
    330    332    345    347   42
    330    332    345    347   45
    332    333    334    335   34
    333    334    335    336   34
# 210
    334    335    336    338   39
    335    336    338    339   14
    332    345    347    349   14
    345    347    349    358   43
    345    347    349    358   44
    347    349    350    351   34
    347    349    358    360   42
    347    349    358    360   45
    349    350    351    352   34
    350    351    352    353   34
# 220
    351    352    353    354   34
    349    358    360    362   14
    358    360    362    366   43
    358    360    362    366   44
    360    362    363    364   34
    360    362    366    368   42
    360    362    366    368   45
    362    366    368    370   14
    366    368    370    375   43
    366    368    370    375   44
# 230
    368    370    371    372   34
    368    370    375    377   42
    368    370    375    377   45
    370    371    372    374   34
    370    375    377    379   14
    375    377    379    381   43
    375    377    379    381   44
    377    379    381    383   42
    377    379    381    383   45
    379    381    383    384   14
# 240
    381    383    384    388   43
    381    383    384    388   44
    384    383    387    386   39
    383    384    385    386   34
    383    384    388    390   42
    383    384    388    390   45
    384    385    386    387   34
    385    386    387    383   34
    384    388    390    392   14
    388    390    392    397   43
# 250
    388    390    392    397   44
    390    392    393    394   34
    390    392    397    399   42
    390    392    397    399   45
    392    397    399    401   14
    397    399    401    406   43
    397    399    401    406   44
    399    401    402    403   34
    399    401    406    408   42
    399    401    406    408   45
# 260
    401    402    403    404   34
    401    406    408    410   14
    406    408    410    423   43
    406    408    410    423   44
    408    410    411    412   34
    408    410    423    425   42
    408    410    423    425   45
    410    411    412    413   34
    411    412    413    414   34
[truncated: 132,893 more chars]
