# Supplementary material for: Accelerated Enveloping Distribution Sampling to Probe the Presence of Water Molecules
Source: J Chem Theory Comput. 2023 May 11;19(11):3379–90. doi: 10.1021/acs.jctc.3c00109 (PMC10269333; doi:10.1021/acs.jctc.3c00109)
Supplement: Supplementary file 2 — ct3c00109_si_002.zip [file ct3c00109_si_002.zip › paper_TI_AEDS/topo/4zv3_4l6_wat.top]

TITLE
COM_TOP: Combined topology using:
           1 : 4zv3_54a7.top
           2 : 4L6_54a7.top
           3 : H2O.top
Parameters from 1, solvent from 1
END
PHYSICALCONSTANTS
# FPEPSI: 1.0/(4.0*PI*EPS0) (EPS0 is the permittivity of vacuum)
138.9354
# HBAR: Planck's constant HBAR = H/(2* PI)
0.0635078
# SPDL: Speed of light (nm/ps)
299792.458
# BOLTZ: Boltzmann's constant kB
0.00831441
END
TOPVERSION
2.0
END
ATOMTYPENAME
# NRATT: number of van der Waals atom types
54
# TYPE: atom type names
O
OM
OA
OE
OW
N
NT
NL
NR
NZ
# 10
NE
C
CH0
CH1
CH2
CH3
CH4
CH2r
CR1
HC
# 20
H
DUM
S
CU1+
CU2+
FE
ZN2+
MG2+
CA2+
P,SI
# 30
AR
F
CL
BR
CMet
OMet
NA+
CL-
CChl
CLChl
# 40
HChl
SDmso
CDmso
ODmso
CCl4
CLCl4
FTFE
CTFE
CHTFE
OTFE
# 50
CUrea
OUrea
NUrea
CH3p
END
RESNAME
# NRAA2: number of residues in a solute molecule
273
# AANM: residue names
GLY
LEU
GLY
TYR
GLY
SER
TRP
GLU
ILE
ASP
# 10
PRO
LYSH
ASP
LEU
THR
PHE
LEU
LYSH
GLU
LEU
# 20
GLY
THR
GLY
GLN
PHE
GLY
VAL
VAL
LYSH
TYR
# 30
GLY
LYSH
TRP
ARG
GLY
GLN
TYR
ASP
VAL
ALA
# 40
ILE
LYSH
MET
ILE
LYSH
GLU
GLY
SER
MET
SER
# 50
GLU
ASP
GLU
PHE
ILE
GLU
GLU
ALA
LYSH
VAL
# 60
MET
MET
ASN
LEU
SER
HISB
GLU
LYSH
LEU
VAL
# 70
GLN
LEU
TYR
GLY
VAL
CYSH
THR
LYSH
GLN
ARG
# 80
PRO
ILE
PHE
ILE
ILE
THR
GLU
TYR
MET
ALA
# 90
ASN
GLY
CYSH
LEU
LEU
ASN
TYR
LEU
ARG
GLU
# 100
MET
ARG
HISB
ARG
PHE
GLN
THR
GLN
GLN
LEU
# 110
LEU
GLU
MET
CYSH
LYSH
ASP
VAL
CYSH
GLU
ALA
# 120
MET
GLU
TYR
LEU
GLU
SER
LYSH
GLN
PHE
LEU
# 130
HISB
ARG
ASP
LEU
ALA
ALA
ARG
ASN
CYSH
LEU
# 140
VAL
ASN
ASP
GLN
GLY
VAL
VAL
LYSH
VAL
SER
# 150
ASP
PHE
GLY
LEU
SER
ARG
TYR
VAL
LEU
ASP
# 160
ASP
GLU
TYR
THR
SER
SER
VAL
GLY
SER
LYSH
# 170
PHE
PRO
VAL
ARG
TRP
SER
PRO
PRO
GLU
VAL
# 180
LEU
MET
TYR
SER
LYSH
PHE
SER
SER
LYSH
SER
# 190
ASP
ILE
TRP
ALA
PHE
GLY
VAL
LEU
MET
TRP
# 200
GLU
ILE
TYR
SER
LEU
GLY
LYSH
MET
PRO
TYR
# 210
GLU
ARG
PHE
THR
ASN
SER
GLU
THR
ALA
GLU
# 220
HISB
ILE
ALA
GLN
GLY
LEU
ARG
LEU
TYR
ARG
# 230
PRO
HISB
LEU
ALA
SER
GLU
LYSH
VAL
TYR
THR
# 240
ILE
MET
TYR
SER
CYSH
TRP
HISB
GLU
LYSH
ALA
# 250
ASP
GLU
ARG
PRO
THR
PHE
LYSH
ILE
LEU
LEU
# 260
SER
ASN
ILE
LEU
ASP
VAL
MET
ASP
GLU
GLU
# 270
SER
4L6
H2O
END
SOLUTEATOM
#   NRP: number of solute atoms
 2900
#  ATNM: atom number
#  MRES: residue number
#  PANM: atom name of solute atom
#   IAC: integer (van der Waals) atom type code
#  MASS: mass of solute atom
#    CG: charge of solute atom
#   CGC: charge group code (0 or 1)
#   INE: number of excluded atoms
# INE14: number of 1-4 interactions
# ATNM MRES PANM IAC     MASS       CG  CGC INE
#                                           INE14
     1    1   H1  21  1.00800  0.24800  0     4     2     3     4     5
                                              1     6
     2    1   H2  21  1.00800  0.24800  0     3     3     4     5
                                              1     6
     3    1    N   8 14.00670  0.12900  0     3     4     5     6
                                              2     7     8
     4    1   H3  21  1.00800  0.24800  0     1     5
                                              1     6
     5    1   CA  15 14.02700  0.12700  1     3     6     7     8
                                              2     9    10
     6    1    C  12 12.01100  0.45000  0     4     7     8     9    10
                                              2    11    15
     7    1    O   1 15.99940 -0.45000  1     1     8
                                              2     9    10
     8    2    N   6 14.00670 -0.31000  0     4     9    10    11    15
                                              3    12    16    17
     9    2    H  21  1.00800  0.31000  1     1    10
                                              2    11    15
    10    2   CA  14 13.01900  0.00000  0     5    11    12    15    16    17
                                              4    13    14    18    19
    11    2   CB  15 14.02700  0.00000  1     4    12    13    14    15
                                              2    16    17
    12    2   CG  14 13.01900  0.00000  0     2    13    14
                                              1    15
    13    2  CD1  16 15.03500  0.00000  0     1    14
                                              0
    14    2  CD2  16 15.03500  0.00000  1     0
                                              0
    15    2    C  12 12.01100  0.45000  0     4    16    17    18    19
                                              1    20
    16    2    O   1 15.99940 -0.45000  1     1    17
                                              2    18    19
    17    3    N   6 14.00670 -0.31000  0     3    18    19    20
                                              2    21    22
    18    3    H  21  1.00800  0.31000  1     1    19
                                              1    20
    19    3   CA  15 14.02700  0.00000  1     3    20    21    22
                                              2    23    24
    20    3    C  12 12.01100  0.45000  0     4    21    22    23    24
                                              2    25    38
    21    3    O   1 15.99940 -0.45000  1     1    22
                                              2    23    24
    22    4    N   6 14.00670 -0.31000  0     4    23    24    25    38
                                              3    26    39    40
    23    4    H  21  1.00800  0.31000  1     1    24
                                              2    25    38
    24    4   CA  14 13.01900  0.00000  0     5    25    26    38    39    40
                                              4    27    29    41    42
    25    4   CB  15 14.02700  0.00000  0     8    26    27    28    29    30    31
                                                   33    38
                                              2    39    40
    26    4   CG  12 12.01100  0.00000  1     9    27    28    29    30    31    32
                                                   33    34    35
                                              1    38
    27    4  CD1  12 12.01100 -0.14000  0     8    28    29    30    31    32    33
                                                   35    36
                                              0
    28    4  HD1  20  1.00800  0.14000  1     4    29    31    32    35
                                              0
    29    4  CD2  12 12.01100 -0.14000  0     6    30    31    33    34    35    36
                                              0
    30    4  HD2  20  1.00800  0.14000  1     3    33    34    35
                                              0
    31    4  CE1  12 12.01100 -0.14000  0     5    32    33    34    35    36
                                              1    37
    32    4  HE1  20  1.00800  0.14000  1     3    33    35    36
                                              0
    33    4  CE2  12 12.01100 -0.14000  0     3    34    35    36
                                              1    37
    34    4  HE2  20  1.00800  0.14000  1     2    35    36
                                              0
    35    4   CZ  12 12.01100  0.20300  0     2    36    37
                                              0
    36    4   OH   3 15.99940 -0.61100  0     1    37
                                              0
    37    4   HH  21  1.00800  0.40800  1     0
                                              0
    38    4    C  12 12.01100  0.45000  0     4    39    40    41    42
                                              1    43
    39    4    O   1 15.99940 -0.45000  1     1    40
                                              2    41    42
    40    5    N   6 14.00670 -0.31000  0     3    41    42    43
                                              2    44    45
    41    5    H  21  1.00800  0.31000  1     1    42
                                              1    43
    42    5   CA  15 14.02700  0.00000  1     3    43    44    45
                                              2    46    47
    43    5    C  12 12.01100  0.45000  0     4    44    45    46    47
                                              2    48    51
    44    5    O   1 15.99940 -0.45000  1     1    45
                                              2    46    47
    45    6    N   6 14.00670 -0.31000  0     4    46    47    48    51
                                              3    49    52    53
    46    6    H  21  1.00800  0.31000  1     1    47
                                              2    48    51
    47    6   CA  14 13.01900  0.00000  1     5    48    49    51    52    53
                                              3    50    54    55
    48    6   CB  15 14.02700  0.26600  0     3    49    50    51
                                              2    52    53
    49    6   OG   3 15.99940 -0.67400  0     1    50
                                              1    51
    50    6   HG  21  1.00800  0.40800  1     0
                                              0
    51    6    C  12 12.01100  0.45000  0     4    52    53    54    55
                                              2    56    72
    52    6    O   1 15.99940 -0.45000  1     1    53
                                              2    54    55
    53    7    N   6 14.00670 -0.31000  0     4    54    55    56    72
                                              3    57    73    74
    54    7    H  21  1.00800  0.31000  1     1    55
                                              2    56    72
    55    7   CA  14 13.01900  0.00000  0     5    56    57    72    73    74
                                              4    58    60    75    76
    56    7   CB  15 14.02700  0.00000  1     8    57    58    59    60    61    63
                                                   64    72
                                              2    73    74
    57    7   CG  12 12.01100 -0.21000  0    10    58    59    60    61    62    63
                                                   64    65    66    68
                                              1    72
    58    7  CD1  12 12.01100 -0.14000  0     7    59    60    61    62    63    64
                                                   66
                                              0
    59    7  HD1  20  1.00800  0.14000  0     4    60    61    62    63
                                              0
    60    7  CD2  12 12.01100  0.00000  0    10    61    62    63    64    65    66
                                                   67    68    69    70
                                              0
    61    7  NE1   9 14.00670 -0.10000  0     6    62    63    64    66    67    70
                                              0
    62    7  HE1  21  1.00800  0.31000  0     2    63    66
                                              0
    63    7  CE2  12 12.01100  0.00000  1     7    64    65    66    67    68    70
                                                   71
                                              0
    64    7  CE3  12 12.01100 -0.14000  0     6    65    66    68    69    70    71
                                              0
    65    7  HE3  20  1.00800  0.14000  1     3    68    69    70
                                              0
    66    7  CZ2  12 12.01100 -0.14000  0     5    67    68    69    70    71
                                              0
    67    7  HZ2  20  1.00800  0.14000  1     3    68    70    71
                                              0
    68    7  CZ3  12 12.01100 -0.14000  0     3    69    70    71
                                              0
    69    7  HZ3  20  1.00800  0.14000  1     2    70    71
                                              0
    70    7  CH2  12 12.01100 -0.14000  0     1    71
                                              0
    71    7  HH2  20  1.00800  0.14000  1     0
                                              0
    72    7    C  12 12.01100  0.45000  0     4    73    74    75    76
                                              2    77    82
    73    7    O   1 15.99940 -0.45000  1     1    74
                                              2    75    76
    74    8    N   6 14.00670 -0.31000  0     4    75    76    77    82
                                              3    78    83    84
    75    8    H  21  1.00800  0.31000  1     1    76
                                              2    77    82
    76    8   CA  14 13.01900  0.00000  0     5    77    78    82    83    84
                                              3    79    85    86
    77    8   CB  15 14.02700  0.00000  0     3    78    79    82
                                              4    80    81    83    84
    78    8   CG  15 14.02700  0.00000  1     3    79    80    81
                                              1    82
    79    8   CD  12 12.01100  0.27000  0     2    80    81
                                              0
    80    8  OE1   2 15.99940 -0.63500  0     1    81
                                              0
    81    8  OE2   2 15.99940 -0.63500  1     0
                                              0
    82    8    C  12 12.01100  0.45000  0     4    83    84    85    86
                                              2    87    91
    83    8    O   1 15.99940 -0.45000  1     1    84
                                              2    85    86
    84    9    N   6 14.00670 -0.31000  0     4    85    86    87    91
                                              4    88    89    92    93
    85    9    H  21  1.00800  0.31000  1     1    86
                                              2    87    91
    86    9   CA  14 13.01900  0.00000  1     6    87    88    89    91    92    93
                                              3    90    94    95
    87    9   CB  14 13.01900  0.00000  0     4    88    89    90    91
                                              2    92    93
    88    9  CG1  15 14.02700  0.00000  0     2    89    90
                                              1    91
    89    9  CG2  16 15.03500  0.00000  0     0
                                              2    90    91
    90    9   CD  16 15.03500  0.00000  1     0
                                              0
    91    9    C  12 12.01100  0.45000  0     4    92    93    94    95
                                              2    96   100
    92    9    O   1 15.99940 -0.45000  1     1    93
                                              2    94    95
    93   10    N   6 14.00670 -0.31000  0     4    94    95    96   100
                                              3    97   101   102
    94   10    H  21  1.00800  0.31000  1     1    95
                                              2    96   100
    95   10   CA  14 13.01900  0.00000  0     5    96    97   100   101   102
                                              4    98    99   103   106
    96   10   CB  15 14.02700  0.00000  1     4    97    98    99   100
                                              2   101   102
    97   10   CG  12 12.01100  0.27000  0     2    98    99
                                              1   100
    98   10  OD1   2 15.99940 -0.63500  0     1    99
                                              0
    99   10  OD2   2 15.99940 -0.63500  1     0
                                              0
   100   10    C  12 12.01100  0.45000  0     4   101   102   103   106
                                              3   104   105   107
   101   10    O   1 15.99940 -0.45000  1     1   102
                                              2   103   106
   102   11    N   6 14.00670  0.00000  1     5   103   104   105   106   107
                                              2   108   109
   103   11   CA  14 13.01900  0.00000  0     6   104   105   106   107   108   109
                                              2   110   111
   104   11   CB  18 14.02700  0.00000  1     3   105   106   107
                                              2   108   109
   105   11   CG  18 14.02700  0.00000  0     1   106
                                              1   107
   106   11   CD  18 14.02700  0.00000  1     0
                                              1   107
   107   11    C  12 12.01100  0.45000  0     4   108   109   110   111
                                              2   112   120
   108   11    O   1 15.99940 -0.45000  1     1   109
                                              2   110   111
   109   12    N   6 14.00670 -0.31000  0     4   110   111   112   120
                                              3   113   121   122
   110   12    H  21  1.00800  0.31000  1     1   111
                                              2   112   120
   111   12   CA  14 13.01900  0.00000  0     5   112   113   120   121   122
                                              3   114   123   124
   112   12   CB  15 14.02700  0.00000  1     3   113   114   120
                                              3   115   121   122
   113   12   CG  15 14.02700  0.00000  0     2   114   115
                                              2   116   120
   114   12   CD  15 14.02700  0.00000  1     2   115   116
                                              3   117   118   119
   115   12   CE  15 14.02700  0.12700  0     4   116   117   118   119
                                              0
   116   12   NZ   8 14.00670  0.12900  0     3   117   118   119
                                              0
   117   12  HZ1  21  1.00800  0.24800  0     2   118   119
                                              0
   118   12  HZ2  21  1.00800  0.24800  0     1   119
                                              0
   119   12  HZ3  21  1.00800  0.24800  1     0
                                              0
   120   12    C  12 12.01100  0.45000  0     4   121   122   123   124
                                              2   125   129
   121   12    O   1 15.99940 -0.45000  1     1   122
                                              2   123   124
   122   13    N   6 14.00670 -0.31000  0     4   123   124   125   129
                                              3   126   130   131
   123   13    H  21  1.00800  0.31000  1     1   124
                                              2   125   129
   124   13   CA  14 13.01900  0.00000  0     5   125   126   129   130   131
                                              4   127   128   132   133
   125   13   CB  15 14.02700  0.00000  1     4   126   127   128   129
                                              2   130   131
   126   13   CG  12 12.01100  0.27000  0     2   127   128
                                              1   129
   127   13  OD1   2 15.99940 -0.63500  0     1   128
                                              0
   128   13  OD2   2 15.99940 -0.63500  1     0
                                              0
   129   13    C  12 12.01100  0.45000  0     4   130   131   132   133
                                              2   134   138
   130   13    O   1 15.99940 -0.45000  1     1   131
                                              2   132   133
   131   14    N   6 14.00670 -0.31000  0     4   132   133   134   138
                                              3   135   139   140
   132   14    H  21  1.00800  0.31000  1     1   133
                                              2   134   138
   133   14   CA  14 13.01900  0.00000  0     5   134   135   138   139   140
                                              4   136   137   141   142
   134   14   CB  15 14.02700  0.00000  1     4   135   136   137   138
                                              2   139   140
   135   14   CG  14 13.01900  0.00000  0     2   136   137
                                              1   138
   136   14  CD1  16 15.03500  0.00000  0     1   137
                                              0
   137   14  CD2  16 15.03500  0.00000  1     0
                                              0
   138   14    C  12 12.01100  0.45000  0     4   139   140   141   142
                                              2   143   147
   139   14    O   1 15.99940 -0.45000  1     1   140
                                              2   141   142
   140   15    N   6 14.00670 -0.31000  0     4   141   142   143   147
                                              4   144   146   148   149
   141   15    H  21  1.00800  0.31000  1     1   142
                                              2   143   147
   142   15   CA  14 13.01900  0.00000  1     6   143   144   146   147   148   149
                                              3   145   150   151
   143   15   CB  14 13.01900  0.26600  0     4   144   145   146   147
                                              2   148   149
   144   15  OG1   3 15.99940 -0.67400  0     2   145   146
                                              1   147
   145   15  HG1  21  1.00800  0.40800  1     0
                                              1   146
   146   15  CG2  16 15.03500  0.00000  1     0
                                              1   147
   147   15    C  12 12.01100  0.45000  0     4   148   149   150   151
                                              2   152   164
   148   15    O   1 15.99940 -0.45000  1     1   149
                                              2   150   151
   149   16    N   6 14.00670 -0.31000  0     4   150   151   152   164
                                              3   153   165   166
   150   16    H  21  1.00800  0.31000  1     1   151
                                              2   152   164
   151   16   CA  14 13.01900  0.00000  0     5   152   153   164   165   166
                                              4   154   156   167   168
   152   16   CB  15 14.02700  0.00000  0     8   153   154   155   156   157   158
                                                  160   164
                                              2   165   166
   153   16   CG  12 12.01100  0.00000  1     9   154   155   156   157   158   159
                                                  160   161   162
                                              1   164
   154   16  CD1  12 12.01100 -0.14000  0     8   155   156   157   158   159   160
                                                  162   163
                                              0
   155   16  HD1  20  1.00800  0.14000  1     4   156   158   159   162
                                              0
   156   16  CD2  12 12.01100 -0.14000  0     6   157   158   160   161   162   163
                                              0
   157   16  HD2  20  1.00800  0.14000  1     3   160   161   162
                                              0
   158   16  CE1  12 12.01100 -0.14000  0     5   159   160   161   162   163
                                              0
   159   16  HE1  20  1.00800  0.14000  1     3   160   162   163
                                              0
   160   16  CE2  12 12.01100 -0.14000  0     3   161   162   163
                                              0
   161   16  HE2  20  1.00800  0.14000  1     2   162   163
                                              0
   162   16   CZ  12 12.01100 -0.14000  0     1   163
                                              0
   163   16   HZ  20  1.00800  0.14000  1     0
                                              0
   164   16    C  12 12.01100  0.45000  0     4   165   166   167   168
                                              2   169   173
   165   16    O   1 15.99940 -0.45000  1     1   166
                                              2   167   168
   166   17    N   6 14.00670 -0.31000  0     4   167   168   169   173
                                              3   170   174   175
   167   17    H  21  1.00800  0.31000  1     1   168
                                              2   169   173
   168   17   CA  14 13.01900  0.00000  0     5   169   170   173   174   175
                                              4   171   172   176   177
   169   17   CB  15 14.02700  0.00000  1     4   170   171   172   173
                                              2   174   175
   170   17   CG  14 13.01900  0.00000  0     2   171   172
                                              1   173
   171   17  CD1  16 15.03500  0.00000  0     1   172
                                              0
   172   17  CD2  16 15.03500  0.00000  1     0
                                              0
   173   17    C  12 12.01100  0.45000  0     4   174   175   176   177
                                              2   178   186
   174   17    O   1 15.99940 -0.45000  1     1   175
                                              2   176   177
   175   18    N   6 14.00670 -0.31000  0     4   176   177   178   186
                                              3   179   187   188
   176   18    H  21  1.00800  0.31000  1     1   177
                                              2   178   186
   177   18   CA  14 13.01900  0.00000  0     5   178   179   186   187   188
                                              3   180   189   190
   178   18   CB  15 14.02700  0.00000  1     3   179   180   186
                                              3   181   187   188
   179   18   CG  15 14.02700  0.00000  0     2   180   181
                                              2   182   186
   180   18   CD  15 14.02700  0.00000  1     2   181   182
                                              3   183   184   185
   181   18   CE  15 14.02700  0.12700  0     4   182   183   184   185
                                              0
   182   18   NZ   8 14.00670  0.12900  0     3   183   184   185
                                              0
   183   18  HZ1  21  1.00800  0.24800  0     2   184   185
                                              0
   184   18  HZ2  21  1.00800  0.24800  0     1   185
                                              0
   185   18  HZ3  21  1.00800  0.24800  1     0
                                              0
   186   18    C  12 12.01100  0.45000  0     4   187   188   189   190
                                              2   191   196
   187   18    O   1 15.99940 -0.45000  1     1   188
                                              2   189   190
   188   19    N   6 14.00670 -0.31000  0     4   189   190   191   196
                                              3   192   197   198
   189   19    H  21  1.00800  0.31000  1     1   190
                                              2   191   196
   190   19   CA  14 13.01900  0.00000  0     5   191   192   196   197   198
                                              3   193   199   200
   191   19   CB  15 14.02700  0.00000  0     3   192   193   196
                                              4   194   195   197   198
   192   19   CG  15 14.02700  0.00000  1     3   193   194   195
                                              1   196
   193   19   CD  12 12.01100  0.27000  0     2   194   195
                                              0
   194   19  OE1   2 15.99940 -0.63500  0     1   195
                                              0
   195   19  OE2   2 15.99940 -0.63500  1     0
                                              0
   196   19    C  12 12.01100  0.45000  0     4   197   198   199   200
                                              2   201   205
   197   19    O   1 15.99940 -0.45000  1     1   198
                                              2   199   200
   198   20    N   6 14.00670 -0.31000  0     4   199   200   201   205
                                              3   202   206   207
   199   20    H  21  1.00800  0.31000  1     1   200
                                              2   201   205
   200   20   CA  14 13.01900  0.00000  0     5   201   202   205   206   207
                                              4   203   204   208   209
   201   20   CB  15 14.02700  0.00000  1     4   202   203   204   205
                                              2   206   207
   202   20   CG  14 13.01900  0.00000  0     2   203   204
                                              1   205
   203   20  CD1  16 15.03500  0.00000  0     1   204
                                              0
   204   20  CD2  16 15.03500  0.00000  1     0
                                              0
   205   20    C  12 12.01100  0.45000  0     4   206   207   208   209
                                              1   210
   206   20    O   1 15.99940 -0.45000  1     1   207
                                              2   208   209
   207   21    N   6 14.00670 -0.31000  0     3   208   209   210
                                              2   211   212
   208   21    H  21  1.00800  0.31000  1     1   209
                                              1   210
   209   21   CA  15 14.02700  0.00000  1     3   210   211   212
                                              2   213   214
   210   21    C  12 12.01100  0.45000  0     4   211   212   213   214
                                              2   215   219
   211   21    O   1 15.99940 -0.45000  1     1   212
                                              2   213   214
   212   22    N   6 14.00670 -0.31000  0     4   213   214   215   219
                                              4   216   218   220   221
   213   22    H  21  1.00800  0.31000  1     1   214
                                              2   215   219
   214   22   CA  14 13.01900  0.00000  1     6   215   216   218   219   220   221
                                              3   217   222   223
   215   22   CB  14 13.01900  0.26600  0     4   216   217   218   219
                                              2   220   221
   216   22  OG1   3 15.99940 -0.67400  0     2   217   218
                                              1   219
   217   22  HG1  21  1.00800  0.40800  1     0
                                              1   218
   218   22  CG2  16 15.03500  0.00000  1     0
                                              1   219
   219   22    C  12 12.01100  0.45000  0     4   220   221   222   223
                                              1   224
   220   22    O   1 15.99940 -0.45000  1     1   221
                                              2   222   223
   221   23    N   6 14.00670 -0.31000  0     3   222   223   224
                                              2   225   226
   222   23    H  21  1.00800  0.31000  1     1   223
                                              1   224
   223   23   CA  15 14.02700  0.00000  1     3   224   225   226
                                              2   227   228
   224   23    C  12 12.01100  0.45000  0     4   225   226   227   228
                                              2   229   236
   225   23    O   1 15.99940 -0.45000  1     1   226
                                              2   227   228
   226   24    N   6 14.00670 -0.31000  0     4   227   228   229   236
                                              3   230   237   238
   227   24    H  21  1.00800  0.31000  1     1   228
                                              2   229   236
   228   24   CA  14 13.01900  0.00000  0     5   229   230   236   237   238
                                              3   231   239   240
   229   24   CB  15 14.02700  0.00000  0     3   230   231   236
                                              4   232   233   237   238
   230   24   CG  15 14.02700  0.00000  1     3   231   232   233
                                              3   234   235   236
   231   24   CD  12 12.01100  0.29000  0     4   232   233   234   235
                                              0
   232   24  OE1   1 15.99940 -0.45000  0     1   233
                                              2   234   235
   233   24  NE2   7 14.00670 -0.72000  0     2   234   235
                                              0
   234   24 HE21  21  1.00800  0.44000  0     1   235
                                              0
   235   24 HE22  21  1.00800  0.44000  1     0
                                              0
   236   24    C  12 12.01100  0.45000  0     4   237   238   239   240
                                              2   241   253
   237   24    O   1 15.99940 -0.45000  1     1   238
                                              2   239   240
   238   25    N   6 14.00670 -0.31000  0     4   239   240   241   253
                                              3   242   254   255
   239   25    H  21  1.00800  0.31000  1     1   240
                                              2   241   253
   240   25   CA  14 13.01900  0.00000  0     5   241   242   253   254   255
                                              4   243   245   256   257
   241   25   CB  15 14.02700  0.00000  0     8   242   243   244   245   246   247
                                                  249   253
                                              2   254   255
   242   25   CG  12 12.01100  0.00000  1     9   243   244   245   246   247   248
                                                  249   250   251
                                              1   253
   243   25  CD1  12 12.01100 -0.14000  0     8   244   245   246   247   248   249
                                                  251   252
                                              0
   244   25  HD1  20  1.00800  0.14000  1     4   245   247   248   251
                                              0
   245   25  CD2  12 12.01100 -0.14000  0     6   246   247   249   250   251   252
                                              0
   246   25  HD2  20  1.00800  0.14000  1     3   249   250   251
                                              0
   247   25  CE1  12 12.01100 -0.14000  0     5   248   249   250   251   252
                                              0
   248   25  HE1  20  1.00800  0.14000  1     3   249   251   252
                                              0
   249   25  CE2  12 12.01100 -0.14000  0     3   250   251   252
                                              0
   250   25  HE2  20  1.00800  0.14000  1     2   251   252
                                              0
   251   25   CZ  12 12.01100 -0.14000  0     1   252
                                              0
   252   25   HZ  20  1.00800  0.14000  1     0
                                              0
   253   25    C  12 12.01100  0.45000  0     4   254   255   256   257
                                              1   258
   254   25    O   1 15.99940 -0.45000  1     1   255
                                              2   256   257
   255   26    N   6 14.00670 -0.31000  0     3   256   257   258
                                              2   259   260
   256   26    H  21  1.00800  0.31000  1     1   257
                                              1   258
   257   26   CA  15 14.02700  0.00000  1     3   258   259   260
                                              2   261   262
   258   26    C  12 12.01100  0.45000  0     4   259   260   261   262
                                              2   263   266
   259   26    O   1 15.99940 -0.45000  1     1   260
                                              2   261   262
   260   27    N   6 14.00670 -0.31000  0     4   261   262   263   266
                                              4   264   265   267   268
   261   27    H  21  1.00800  0.31000  1     1   262
                                              2   263   266
   262   27   CA  14 13.01900  0.00000  0     6   263   264   265   266   267   268
                                              2   269   270
   263   27   CB  14 13.01900  0.00000  0     3   264   265   266
                                              2   267   268
   264   27  CG1  16 15.03500  0.00000  0     1   265
                                              1   266
   265   27  CG2  16 15.03500  0.00000  1     0
                                              1   266
   266   27    C  12 12.01100  0.45000  0     4   267   268   269   270
                                              2   271   274
   267   27    O   1 15.99940 -0.45000  1     1   268
                                              2   269   270
   268   28    N   6 14.00670 -0.31000  0     4   269   270   271   274
                                              4   272   273   275   276
   269   28    H  21  1.00800  0.31000  1     1   270
                                              2   271   274
   270   28   CA  14 13.01900  0.00000  0     6   271   272   273   274   275   276
                                              2   277   278
   271   28   CB  14 13.01900  0.00000  0     3   272   273   274
                                              2   275   276
   272   28  CG1  16 15.03500  0.00000  0     1   273
                                              1   274
   273   28  CG2  16 15.03500  0.00000  1     0
                                              1   274
   274   28    C  12 12.01100  0.45000  0     4   275   276   277   278
                                              2   279   287
   275   28    O   1 15.99940 -0.45000  1     1   276
                                              2   277   278
   276   29    N   6 14.00670 -0.31000  0     4   277   278   279   287
                                              3   280   288   289
   277   29    H  21  1.00800  0.31000  1     1   278
                                              2   279   287
   278   29   CA  14 13.01900  0.00000  0     5   279   280   287   288   289
                                              3   281   290   291
   279   29   CB  15 14.02700  0.00000  1     3   280   281   287
                                              3   282   288   289
   280   29   CG  15 14.02700  0.00000  0     2   281   282
                                              2   283   287
   281   29   CD  15 14.02700  0.00000  1     2   282   283
                                              3   284   285   286
   282   29   CE  15 14.02700  0.12700  0     4   283   284   285   286
                                              0
   283   29   NZ   8 14.00670  0.12900  0     3   284   285   286
                                              0
   284   29  HZ1  21  1.00800  0.24800  0     2   285   286
                                              0
   285   29  HZ2  21  1.00800  0.24800  0     1   286
                                              0
   286   29  HZ3  21  1.00800  0.24800  1     0
                                              0
   287   29    C  12 12.01100  0.45000  0     4   288   289   290   291
                                              2   292   305
   288   29    O   1 15.99940 -0.45000  1     1   289
                                              2   290   291
   289   30    N   6 14.00670 -0.31000  0     4   290   291   292   305
                                              3   293   306   307
   290   30    H  21  1.00800  0.31000  1     1   291
                                              2   292   305
   291   30   CA  14 13.01900  0.00000  0     5   292   293   305   306   307
                                              4   294   296   308   309
   292   30   CB  15 14.02700  0.00000  0     8   293   294   295   296   297   298
                                                  300   305
                                              2   306   307
   293   30   CG  12 12.01100  0.00000  1     9   294   295   296   297   298   299
                                                  300   301   302
                                              1   305
   294   30  CD1  12 12.01100 -0.14000  0     8   295   296   297   298   299   300
                                                  302   303
                                              0
   295   30  HD1  20  1.00800  0.14000  1     4   296   298   299   302
                                              0
   296   30  CD2  12 12.01100 -0.14000  0     6   297   298   300   301   302   303
                                              0
   297   30  HD2  20  1.00800  0.14000  1     3   300   301   302
                                              0
   298   30  CE1  12 12.01100 -0.14000  0     5   299   300   301   302   303
                                              1   304
   299   30  HE1  20  1.00800  0.14000  1     3   300   302   303
                                              0
   300   30  CE2  12 12.01100 -0.14000  0     3   301   302   303
                                              1   304
   301   30  HE2  20  1.00800  0.14000  1     2   302   303
                                              0
   302   30   CZ  12 12.01100  0.20300  0     2   303   304
                                              0
   303   30   OH   3 15.99940 -0.61100  0     1   304
                                              0
   304   30   HH  21  1.00800  0.40800  1     0
                                              0
   305   30    C  12 12.01100  0.45000  0     4   306   307   308   309
                                              1   310
   306   30    O   1 15.99940 -0.45000  1     1   307
                                              2   308   309
   307   31    N   6 14.00670 -0.31000  0     3   308   309   310
                                              2   311   312
   308   31    H  21  1.00800  0.31000  1     1   309
                                              1   310
   309   31   CA  15 14.02700  0.00000  1     3   310   311   312
                                              2   313   314
   310   31    C  12 12.01100  0.45000  0     4   311   312   313   314
                                              2   315   323
   311   31    O   1 15.99940 -0.45000  1     1   312
                                              2   313   314
   312   32    N   6 14.00670 -0.31000  0     4   313   314   315   323
                                              3   316   324   325
   313   32    H  21  1.00800  0.31000  1     1   314
                                              2   315   323
   314   32   CA  14 13.01900  0.00000  0     5   315   316   323   324   325
                                              3   317   326   327
   315   32   CB  15 14.02700  0.00000  1     3   316   317   323
                                              3   318   324   325
   316   32   CG  15 14.02700  0.00000  0     2   317   318
                                              2   319   323
   317   32   CD  15 14.02700  0.00000  1     2   318   319
                                              3   320   321   322
   318   32   CE  15 14.02700  0.12700  0     4   319   320   321   322
                                              0
   319   32   NZ   8 14.00670  0.12900  0     3   320   321   322
                                              0
   320   32  HZ1  21  1.00800  0.24800  0     2   321   322
                                              0
   321   32  HZ2  21  1.00800  0.24800  0     1   322
                                              0
   322   32  HZ3  21  1.00800  0.24800  1     0
                                              0
   323   32    C  12 12.01100  0.45000  0     4   324   325   326   327
                                              2   328   344
   324   32    O   1 15.99940 -0.45000  1     1   325
                                              2   326   327
   325   33    N   6 14.00670 -0.31000  0     4   326   327   328   344
                                              3   329   345   346
   326   33    H  21  1.00800  0.31000  1     1   327
                                              2   328   344
   327   33   CA  14 13.01900  0.00000  0     5   328   329   344   345   346
                                              4   330   332   347   348
   328   33   CB  15 14.02700  0.00000  1     8   329   330   331   332   333   335
                                                  336   344
                                              2   345   346
   329   33   CG  12 12.01100 -0.21000  0    10   330   331   332   333   334   335
                                                  336   337   338   340
                                              1   344
   330   33  CD1  12 12.01100 -0.14000  0     7   331   332   333   334   335   336
                                                  338
                                              0
   331   33  HD1  20  1.00800  0.14000  0     4   332   333   334   335
                                              0
   332   33  CD2  12 12.01100  0.00000  0    10   333   334   335   336   337   338
                                                  339   340   341   342
                                              0
   333   33  NE1   9 14.00670 -0.10000  0     6   334   335   336   338   339   342
                                              0
   334   33  HE1  21  1.00800  0.31000  0     2   335   338
                                              0
   335   33  CE2  12 12.01100  0.00000  1     7   336   337   338   339   340   342
                                                  343
                                              0
   336   33  CE3  12 12.01100 -0.14000  0     6   337   338   340   341   342   343
                                              0
   337   33  HE3  20  1.00800  0.14000  1     3   340   341   342
                                              0
   338   33  CZ2  12 12.01100 -0.14000  0     5   339   340   341   342   343
                                              0
   339   33  HZ2  20  1.00800  0.14000  1     3   340   342   343
                                              0
   340   33  CZ3  12 12.01100 -0.14000  0     3   341   342   343
                                              0
   341   33  HZ3  20  1.00800  0.14000  1     2   342   343
                                              0
   342   33  CH2  12 12.01100 -0.14000  0     1   343
                                              0
   343   33  HH2  20  1.00800  0.14000  1     0
                                              0
   344   33    C  12 12.01100  0.45000  0     4   345   346   347   348
                                              2   349   361
   345   33    O   1 15.99940 -0.45000  1     1   346
                                              2   347   348
   346   34    N   6 14.00670 -0.31000  0     4   347   348   349   361
                                              3   350   362   363
   347   34    H  21  1.00800  0.31000  1     1   348
                                              2   349   361
   348   34   CA  14 13.01900  0.00000  0     5   349   350   361   362   363
                                              3   351   364   365
   349   34   CB  15 14.02700  0.00000  0     3   350   351   361
                                              3   352   362   363
   350   34   CG  15 14.02700  0.00000  1     2   351   352
                                              3   353   354   361
   351   34   CD  15 14.02700  0.09000  0     3   352   353   354
                                              2   355   358
   352   34   NE  11 14.00670 -0.11000  0     4   353   354   355   358
                                              4   356   357   359   360
   353   34   HE  21  1.00800  0.24000  0     1   354
                                              2   355   358
   354   34   CZ  12 12.01100  0.34000  0     6   355   356   357   358   359   360
                                              0
   355   34  NH1  10 14.00670 -0.26000  0     3   356   357   358
                                              2   359   360
   356   34 HH11  21  1.00800  0.24000  0     1   357
                                              1   358
   357   34 HH12  21  1.00800  0.24000  0     0
                                              1   358
   358   34  NH2  10 14.00670 -0.26000  0     2   359   360
                                              0
   359   34 HH21  21  1.00800  0.24000  0     1   360
                                              0
   360   34 HH22  21  1.00800  0.24000  1     0
                                              0
   361   34    C  12 12.01100  0.45000  0     4   362   363   364   365
                                              1   366
   362   34    O   1 15.99940 -0.45000  1     1   363
                                              2   364   365
   363   35    N   6 14.00670 -0.31000  0     3   364   365   366
                                              2   367   368
   364   35    H  21  1.00800  0.31000  1     1   365
                                              1   366
   365   35   CA  15 14.02700  0.00000  1     3   366   367   368
                                              2   369   370
   366   35    C  12 12.01100  0.45000  0     4   367   368   369   370
                                              2   371   378
   367   35    O   1 15.99940 -0.45000  1     1   368
                                              2   369   370
   368   36    N   6 14.00670 -0.31000  0     4   369   370   371   378
                                              3   372   379   380
   369   36    H  21  1.00800  0.31000  1     1   370
                                              2   371   378
   370   36   CA  14 13.01900  0.00000  0     5   371   372   378   379   380
                                              3   373   381   382
   371   36   CB  15 14.02700  0.00000  0     3   372   373   378
                                              4   374   375   379   380
   372   36   CG  15 14.02700  0.00000  1     3   373   374   375
                                              3   376   377   378
   373   36   CD  12 12.01100  0.29000  0     4   374   375   376   377
                                              0
   374   36  OE1   1 15.99940 -0.45000  0     1   375
                                              2   376   377
   375   36  NE2   7 14.00670 -0.72000  0     2   376   377
                                              0
   376   36 HE21  21  1.00800  0.44000  0     1   377
                                              0
   377   36 HE22  21  1.00800  0.44000  1     0
                                              0
   378   36    C  12 12.01100  0.45000  0     4   379   380   381   382
                                              2   383   396
   379   36    O   1 15.99940 -0.45000  1     1   380
                                              2   381   382
   380   37    N   6 14.00670 -0.31000  0     4   381   382   383   396
                                              3   384   397   398
   381   37    H  21  1.00800  0.31000  1     1   382
                                              2   383   396
   382   37   CA  14 13.01900  0.00000  0     5   383   384   396   397   398
                                              4   385   387   399   400
   383   37   CB  15 14.02700  0.00000  0     8   384   385   386   387   388   389
                                                  391   396
                                              2   397   398
   384   37   CG  12 12.01100  0.00000  1     9   385   386   387   388   389   390
                                                  391   392   393
                                              1   396
   385   37  CD1  12 12.01100 -0.14000  0     8   386   387   388   389   390   391
                                                  393   394
                                              0
   386   37  HD1  20  1.00800  0.14000  1     4   387   389   390   393
                                              0
   387   37  CD2  12 12.01100 -0.14000  0     6   388   389   391   392   393   394
                                              0
   388   37  HD2  20  1.00800  0.14000  1     3   391   392   393
                                              0
   389   37  CE1  12 12.01100 -0.14000  0     5   390   391   392   393   394
                                              1   395
   390   37  HE1  20  1.00800  0.14000  1     3   391   393   394
                                              0
   391   37  CE2  12 12.01100 -0.14000  0     3   392   393   394
                                              1   395
   392   37  HE2  20  1.00800  0.14000  1     2   393   394
                                              0
   393   37   CZ  12 12.01100  0.20300  0     2   394   395
                                              0
   394   37   OH   3 15.99940 -0.61100  0     1   395
                                              0
   395   37   HH  21  1.00800  0.40800  1     0
                                              0
   396   37    C  12 12.01100  0.45000  0     4   397   398   399   400
                                              2   401   405
   397   37    O   1 15.99940 -0.45000  1     1   398
                                              2   399   400
   398   38    N   6 14.00670 -0.31000  0     4   399   400   401   405
                                              3   402   406   407
   399   38    H  21  1.00800  0.31000  1     1   400
                                              2   401   405
   400   38   CA  14 13.01900  0.00000  0     5   401   402   405   406   407
                                              4   403   404   408   409
   401   38   CB  15 14.02700  0.00000  1     4   402   403   404   405
                                              2   406   407
   402   38   CG  12 12.01100  0.27000  0     2   403   404
                                              1   405
   403   38  OD1   2 15.99940 -0.63500  0     1   404
                                              0
   404   38  OD2   2 15.99940 -0.63500  1     0
                                              0
   405   38    C  12 12.01100  0.45000  0     4   406   407   408   409
                                              2   410   413
   406   38    O   1 15.99940 -0.45000  1     1   407
                                              2   408   409
   407   39    N   6 14.00670 -0.31000  0     4   408   409   410   413
                                              4   411   412   414   415
   408   39    H  21  1.00800  0.31000  1     1   409
                                              2   410   413
   409   39   CA  14 13.01900  0.00000  0     6   410   411   412   413   414   415
                                              2   416   417
   410   39   CB  14 13.01900  0.00000  0     3   411   412   413
                                              2   414   415
   411   39  CG1  16 15.03500  0.00000  0     1   412
                                              1   413
   412   39  CG2  16 15.03500  0.00000  1     0
                                              1   413
   413   39    C  12 12.01100  0.45000  0     4   414   415   416   417
                                              2   418   419
   414   39    O   1 15.99940 -0.45000  1     1   415
                                              2   416   417
   415   40    N   6 14.00670 -0.31000  0     4   416   417   418   419
                                              2   420   421
   416   40    H  21  1.00800  0.31000  1     1   417
                                              2   418   419
   417   40   CA  14 13.01900  0.00000  0     4   418   419   420   421
                                              2   422   423
   418   40   CB  16 15.03500  0.00000  1     1   419
                                              2   420   421
   419   40    C  12 12.01100  0.45000  0     4   420   421   422   423
                                              2   424   428
   420   40    O   1 15.99940 -0.45000  1     1   421
                                              2   422   423
   421   41    N   6 14.00670 -0.31000  0     4   422   423   424   428
                                              4   425   426   429   430
   422   41    H  21  1.00800  0.31000  1     1   423
                                              2   424   428
   423   41   CA  14 13.01900  0.00000  1     6   424   425   426   428   429   430
                                              3   427   431   432
   424   41   CB  14 13.01900  0.00000  0     4   425   426   427   428
                                              2   429   430
   425   41  CG1  15 14.02700  0.00000  0     2   426   427
                                              1   428
   426   41  CG2  16 15.03500  0.00000  0     0
                                              2   427   428
   427   41   CD  16 15.03500  0.00000  1     0
                                              0
   428   41    C  12 12.01100  0.45000  0     4   429   430   431   432
                                              2   433   441
   429   41    O   1 15.99940 -0.45000  1     1   430
                                              2   431   432
   430   42    N   6 14.00670 -0.31000  0     4   431   432   433   441
                                              3   434   442   443
   431   42    H  21  1.00800  0.31000  1     1   432
                                              2   433   441
   432   42   CA  14 13.01900  0.00000  0     5   433   434   441   442   443
                                              3   435   444   445
   433   42   CB  15 14.02700  0.00000  1     3   434   435   441
                                              3   436   442   443
   434   42   CG  15 14.02700  0.00000  0     2   435   436
                                              2   437   441
   435   42   CD  15 14.02700  0.00000  1     2   436   437
                                              3   438   439   440
   436   42   CE  15 14.02700  0.12700  0     4   437   438   439   440
                                              0
   437   42   NZ   8 14.00670  0.12900  0     3   438   439   440
                                              0
   438   42  HZ1  21  1.00800  0.24800  0     2   439   440
                                              0
   439   42  HZ2  21  1.00800  0.24800  0     1   440
                                              0
   440   42  HZ3  21  1.00800  0.24800  1     0
                                              0
   441   42    C  12 12.01100  0.45000  0     4   442   443   444   445
                                              2   446   450
   442   42    O   1 15.99940 -0.45000  1     1   443
                                              2   444   445
   443   43    N   6 14.00670 -0.31000  0     4   444   445   446   450
                                              3   447   451   452
   444   43    H  21  1.00800  0.31000  1     1   445
                                              2   446   450
   445   43   CA  14 13.01900  0.00000  0     5   446   447   450   451   452
                                              3   448   453   454
   446   43   CB  15 14.02700  0.00000  1     3   447   448   450
                                              3   449   451   452
   447   43   CG  15 14.02700  0.24100  0     2   448   449
                                              1   450
   448   43   SD  23 32.06000 -0.48200  0     1   449
                                              0
   449   43   CE  16 15.03500  0.24100  1     0
                                              0
   450   43    C  12 12.01100  0.45000  0     4   451   452   453   454
                                              2   455   459
   451   43    O   1 15.99940 -0.45000  1     1   452
                                              2   453   454
   452   44    N   6 14.00670 -0.31000  0     4   453   454   455   459
                                              4   456   457   460   461
   453   44    H  21  1.00800  0.31000  1     1   454
                                              2   455   459
   454   44   CA  14 13.01900  0.00000  1     6   455   456   457   459   460   461
                                              3   458   462   463
   455   44   CB  14 13.01900  0.00000  0     4   456   457   458   459
                                              2   460   461
   456   44  CG1  15 14.02700  0.00000  0     2   457   458
                                              1   459
   457   44  CG2  16 15.03500  0.00000  0     0
                                              2   458   459
   458   44   CD  16 15.03500  0.00000  1     0
                                              0
   459   44    C  12 12.01100  0.45000  0     4   460   461   462   463
                                              2   464   472
   460   44    O   1 15.99940 -0.45000  1     1   461
                                              2   462   463
   461   45    N   6 14.00670 -0.31000  0     4   462   463   464   472
                                              3   465   473   474
   462   45    H  21  1.00800  0.31000  1     1   463
                                              2   464   472
   463   45   CA  14 13.01900  0.00000  0     5   464   465   472   473   474
                                              3   466   475   476
   464   45   CB  15 14.02700  0.00000  1     3   465   466   472
                                              3   467   473   474
   465   45   CG  15 14.02700  0.00000  0     2   466   467
                                              2   468   472
   466   45   CD  15 14.02700  0.00000  1     2   467   468
                                              3   469   470   471
   467   45   CE  15 14.02700  0.12700  0     4   468   469   470   471
                                              0
   468   45   NZ   8 14.00670  0.12900  0     3   469   470   471
                                              0
   469   45  HZ1  21  1.00800  0.24800  0     2   470   471
                                              0
   470   45  HZ2  21  1.00800  0.24800  0     1   471
                                              0
   471   45  HZ3  21  1.00800  0.24800  1     0
                                              0
   472   45    C  12 12.01100  0.45000  0     4   473   474   475   476
                                              2   477   482
   473   45    O   1 15.99940 -0.45000  1     1   474
                                              2   475   476
   474   46    N   6 14.00670 -0.31000  0     4   475   476   477   482
                                              3   478   483   484
   475   46    H  21  1.00800  0.31000  1     1   476
                                              2   477   482
   476   46   CA  14 13.01900  0.00000  0     5   477   478   482   483   484
                                              3   479   485   486
   477   46   CB  15 14.02700  0.00000  0     3   478   479   482
                                              4   480   481   483   484
   478   46   CG  15 14.02700  0.00000  1     3   479   480   481
                                              1   482
   479   46   CD  12 12.01100  0.27000  0     2   480   481
                                              0
   480   46  OE1   2 15.99940 -0.63500  0     1   481
                                              0
   481   46  OE2   2 15.99940 -0.63500  1     0
                                              0
   482   46    C  12 12.01100  0.45000  0     4   483   484   485   486
                                              1   487
   483   46    O   1 15.99940 -0.45000  1     1   484
                                              2   485   486
   484   47    N   6 14.00670 -0.31000  0     3   485   486   487
                                              2   488   489
   485   47    H  21  1.00800  0.31000  1     1   486
                                              1   487
   486   47   CA  15 14.02700  0.00000  1     3   487   488   489
                                              2   490   491
   487   47    C  12 12.01100  0.45000  0     4   488   489   490   491
                                              2   492   495
   488   47    O   1 15.99940 -0.45000  1     1   489
                                              2   490   491
   489   48    N   6 14.00670 -0.31000  0     4   490   491   492   495
                                              3   493   496   497
   490   48    H  21  1.00800  0.31000  1     1   491
                                              2   492   495
   491   48   CA  14 13.01900  0.00000  1     5   492   493   495   496   497
                                              3   494   498   499
   492   48   CB  15 14.02700  0.26600  0     3   493   494   495
                                              2   496   497
   493   48   OG   3 15.99940 -0.67400  0     1   494
                                              1   495
   494   48   HG  21  1.00800  0.40800  1     0
                                              0
   495   48    C  12 12.01100  0.45000  0     4   496   497   498   499
                                              2   500   504
   496   48    O   1 15.99940 -0.45000  1     1   497
                                              2   498   499
   497   49    N   6 14.00670 -0.31000  0     4   498   499   500   504
                                              3   501   505   506
   498   49    H  21  1.00800  0.31000  1     1   499
                                              2   500   504
   499   49   CA  14 13.01900  0.00000  0     5   500   501   504   505   506
                                              3   502   507   508
   500   49   CB  15 14.02700  0.00000  1     3   501   502   504
                                              3   503   505   506
   501   49   CG  15 14.02700  0.24100  0     2   502   503
                                              1   504
   502   49   SD  23 32.06000 -0.48200  0     1   503
                                              0
   503   49   CE  16 15.03500  0.24100  1     0
                                              0
   504   49    C  12 12.01100  0.45000  0     4   505   506   507   508
                                              2   509   512
   505   49    O   1 15.99940 -0.45000  1     1   506
                                              2   507   508
   506   50    N   6 14.00670 -0.31000  0     4   507   508   509   512
                                              3   510   513   514
   507   50    H  21  1.00800  0.31000  1     1   508
                                              2   509   512
   508   50   CA  14 13.01900  0.00000  1     5   509   510   512   513   514
                                              3   511   515   516
   509   50   CB  15 14.02700  0.26600  0     3   510   511   512
                                              2   513   514
   510   50   OG   3 15.99940 -0.67400  0     1   511
                                              1   512
   511   50   HG  21  1.00800  0.40800  1     0
                                              0
   512   50    C  12 12.01100  0.45000  0     4   513   514   515   516
                                              2   517   522
   513   50    O   1 15.99940 -0.45000  1     1   514
                                              2   515   516
   514   51    N   6 14.00670 -0.31000  0     4   515   516   517   522
                                              3   518   523   524
   515   51    H  21  1.00800  0.31000  1     1   516
                                              2   517   522
   516   51   CA  14 13.01900  0.00000  0     5   517   518   522   523   524
                                              3   519   525   526
   517   51   CB  15 14.02700  0.00000  0     3   518   519   522
                                              4   520   521   523   524
   518   51   CG  15 14.02700  0.00000  1     3   519   520   521
                                              1   522
   519   51   CD  12 12.01100  0.27000  0     2   520   521
                                              0
   520   51  OE1   2 15.99940 -0.63500  0     1   521
                                              0
   521   51  OE2   2 15.99940 -0.63500  1     0
                                              0
   522   51    C  12 12.01100  0.45000  0     4   523   524   525   526
                                              2   527   531
   523   51    O   1 15.99940 -0.45000  1     1   524
                                              2   525   526
   524   52    N   6 14.00670 -0.31000  0     4   525   526   527   531
                                              3   528   532   533
   525   52    H  21  1.00800  0.31000  1     1   526
                                              2   527   531
   526   52   CA  14 13.01900  0.00000  0     5   527   528   531   532   533
                                              4   529   530   534   535
   527   52   CB  15 14.02700  0.00000  1     4   528   529   530   531
                                              2   532   533
   528   52   CG  12 12.01100  0.27000  0     2   529   530
                                              1   531
   529   52  OD1   2 15.99940 -0.63500  0     1   530
                                              0
   530   52  OD2   2 15.99940 -0.63500  1     0
                                              0
   531   52    C  12 12.01100  0.45000  0     4   532   533   534   535
                                              2   536   541
   532   52    O   1 15.99940 -0.45000  1     1   533
                                              2   534   535
   533   53    N   6 14.00670 -0.31000  0     4   534   535   536   541
                                              3   537   542   543
   534   53    H  21  1.00800  0.31000  1     1   535
                                              2   536   541
   535   53   CA  14 13.01900  0.00000  0     5   536   537   541   542   543
                                              3   538   544   545
   536   53   CB  15 14.02700  0.00000  0     3   537   538   541
                                              4   539   540   542   543
   537   53   CG  15 14.02700  0.00000  1     3   538   539   540
                                              1   541
   538   53   CD  12 12.01100  0.27000  0     2   539   540
                                              0
   539   53  OE1   2 15.99940 -0.63500  0     1   540
                                              0
   540   53  OE2   2 15.99940 -0.63500  1     0
                                              0
   541   53    C  12 12.01100  0.45000  0     4   542   543   544   545
                                              2   546   558
   542   53    O   1 15.99940 -0.45000  1     1   543
                                              2   544   545
   543   54    N   6 14.00670 -0.31000  0     4   544   545   546   558
                                              3   547   559   560
   544   54    H  21  1.00800  0.31000  1     1   545
                                              2   546   558
   545   54   CA  14 13.01900  0.00000  0     5   546   547   558   559   560
                                              4   548   550   561   562
   546   54   CB  15 14.02700  0.00000  0     8   547   548   549   550   551   552
                                                  554   558
                                              2   559   560
   547   54   CG  12 12.01100  0.00000  1     9   548   549   550   551   552   553
                                                  554   555   556
                                              1   558
   548   54  CD1  12 12.01100 -0.14000  0     8   549   550   551   552   553   554
                                                  556   557
                                              0
   549   54  HD1  20  1.00800  0.14000  1     4   550   552   553   556
                                              0
   550   54  CD2  12 12.01100 -0.14000  0     6   551   552   554   555   556   557
                                              0
   551   54  HD2  20  1.00800  0.14000  1     3   554   555   556
                                              0
   552   54  CE1  12 12.01100 -0.14000  0     5   553   554   555   556   557
                                              0
   553   54  HE1  20  1.00800  0.14000  1     3   554   556   557
                                              0
   554   54  CE2  12 12.01100 -0.14000  0     3   555   556   557
                                              0
   555   54  HE2  20  1.00800  0.14000  1     2   556   557
                                              0
   556   54   CZ  12 12.01100 -0.14000  0     1   557
                                              0
   557   54   HZ  20  1.00800  0.14000  1     0
                                              0
   558   54    C  12 12.01100  0.45000  0     4   559   560   561   562
                                              2   563   567
   559   54    O   1 15.99940 -0.45000  1     1   560
                                              2   561   562
   560   55    N   6 14.00670 -0.31000  0     4   561   562   563   567
                                              4   564   565   568   569
   561   55    H  21  1.00800  0.31000  1     1   562
                                              2   563   567
   562   55   CA  14 13.01900  0.00000  1     6   563   564   565   567   568   569
                                              3   566   570   571
   563   55   CB  14 13.01900  0.00000  0     4   564   565   566   567
                                              2   568   569
   564   55  CG1  15 14.02700  0.00000  0     2   565   566
                                              1   567
   565   55  CG2  16 15.03500  0.00000  0     0
                                              2   566   567
   566   55   CD  16 15.03500  0.00000  1     0
                                              0
   567   55    C  12 12.01100  0.45000  0     4   568   569   570   571
                                              2   572   577
   568   55    O   1 15.99940 -0.45000  1     1   569
                                              2   570   571
   569   56    N   6 14.00670 -0.31000  0     4   570   571   572   577
                                              3   573   578   579
   570   56    H  21  1.00800  0.31000  1     1   571
                                              2   572   577
   571   56   CA  14 13.01900  0.00000  0     5   572   573   577   578   579
                                              3   574   580   581
   572   56   CB  15 14.02700  0.00000  0     3   573   574   577
                                              4   575   576   578   579
   573   56   CG  15 14.02700  0.00000  1     3   574   575   576
                                              1   577
   574   56   CD  12 12.01100  0.27000  0     2   575   576
                                              0
   575   56  OE1   2 15.99940 -0.63500  0     1   576
                                              0
   576   56  OE2   2 15.99940 -0.63500  1     0
                                              0
   577   56    C  12 12.01100  0.45000  0     4   578   579   580   581
                                              2   582   587
   578   56    O   1 15.99940 -0.45000  1     1   579
                                              2   580   581
   579   57    N   6 14.00670 -0.31000  0     4   580   581   582   587
                                              3   583   588   589
   580   57    H  21  1.00800  0.31000  1     1   581
                                              2   582   587
   581   57   CA  14 13.01900  0.00000  0     5   582   583   587   588   589
                                              3   584   590   591
   582   57   CB  15 14.02700  0.00000  0     3   583   584   587
                                              4   585   586   588   589
   583   57   CG  15 14.02700  0.00000  1     3   584   585   586
                                              1   587
   584   57   CD  12 12.01100  0.27000  0     2   585   586
                                              0
   585   57  OE1   2 15.99940 -0.63500  0     1   586
                                              0
   586   57  OE2   2 15.99940 -0.63500  1     0
                                              0
   587   57    C  12 12.01100  0.45000  0     4   588   589   590   591
                                              2   592   593
   588   57    O   1 15.99940 -0.45000  1     1   589
                                              2   590   591
   589   58    N   6 14.00670 -0.31000  0     4   590   591   592   593
                                              2   594   595
   590   58    H  21  1.00800  0.31000  1     1   591
                                              2   592   593
   591   58   CA  14 13.01900  0.00000  0     4   592   593   594   595
                                              2   596   597
   592   58   CB  16 15.03500  0.00000  1     1   593
                                              2   594   595
   593   58    C  12 12.01100  0.45000  0     4   594   595   596   597
                                              2   598   606
   594   58    O   1 15.99940 -0.45000  1     1   595
                                              2   596   597
   595   59    N   6 14.00670 -0.31000  0     4   596   597   598   606
                                              3   599   607   608
   596   59    H  21  1.00800  0.31000  1     1   597
                                              2   598   606
   597   59   CA  14 13.01900  0.00000  0     5   598   599   606   607   608
                                              3   600   609   610
   598   59   CB  15 14.02700  0.00000  1     3   599   600   606
                                              3   601   607   608
   599   59   CG  15 14.02700  0.00000  0     2   600   601
                                              2   602   606
   600   59   CD  15 14.02700  0.00000  1     2   601   602
                                              3   603   604   605
   601   59   CE  15 14.02700  0.12700  0     4   602   603   604   605
                                              0
   602   59   NZ   8 14.00670  0.12900  0     3   603   604   605
                                              0
   603   59  HZ1  21  1.00800  0.24800  0     2   604   605
                                              0
   604   59  HZ2  21  1.00800  0.24800  0     1   605
                                              0
   605   59  HZ3  21  1.00800  0.24800  1     0
                                              0
   606   59    C  12 12.01100  0.45000  0     4   607   608   609   610
                                              2   611   614
   607   59    O   1 15.99940 -0.45000  1     1   608
                                              2   609   610
   608   60    N   6 14.00670 -0.31000  0     4   609   610   611   614
                                              4   612   613   615   616
   609   60    H  21  1.00800  0.31000  1     1   610
                                              2   611   614
   610   60   CA  14 13.01900  0.00000  0     6   611   612   613   614   615   616
                                              2   617   618
   611   60   CB  14 13.01900  0.00000  0     3   612   613   614
                                              2   615   616
   612   60  CG1  16 15.03500  0.00000  0     1   613
                                              1   614
   613   60  CG2  16 15.03500  0.00000  1     0
                                              1   614
   614   60    C  12 12.01100  0.45000  0     4   615   616   617   618
                                              2   619   623
   615   60    O   1 15.99940 -0.45000  1     1   616
                                              2   617   618
   616   61    N   6 14.00670 -0.31000  0     4   617   618   619   623
                                              3   620   624   625
   617   61    H  21  1.00800  0.31000  1     1   618
                                              2   619   623
   618   61   CA  14 13.01900  0.00000  0     5   619   620   623   624   625
                                              3   621   626   627
   619   61   CB  15 14.02700  0.00000  1     3   620   621   623
                                              3   622   624   625
   620   61   CG  15 14.02700  0.24100  0     2   621   622
                                              1   623
   621   61   SD  23 32.06000 -0.48200  0     1   622
                                              0
   622   61   CE  16 15.03500  0.24100  1     0
                                              0
   623   61    C  12 12.01100  0.45000  0     4   624   625   626   627
                                              2   628   632
   624   61    O   1 15.99940 -0.45000  1     1   625
                                              2   626   627
   625   62    N   6 14.00670 -0.31000  0     4   626   627   628   632
                                              3   629   633   634
   626   62    H  21  1.00800  0.31000  1     1   627
                                              2   628   632
   627   62   CA  14 13.01900  0.00000  0     5   628   629   632   633   634
                                              3   630   635   636
   628   62   CB  15 14.02700  0.00000  1     3   629   630   632
                                              3   631   633   634
   629   62   CG  15 14.02700  0.24100  0     2   630   631
                                              1   632
   630   62   SD  23 32.06000 -0.48200  0     1   631
                                              0
   631   62   CE  16 15.03500  0.24100  1     0
                                              0
   632   62    C  12 12.01100  0.45000  0     4   633   634   635   636
                                              2   637   643
   633   62    O   1 15.99940 -0.45000  1     1   634
                                              2   635   636
   634   63    N   6 14.00670 -0.31000  0     4   635   636   637   643
                                              3   638   644   645
   635   63    H  21  1.00800  0.31000  1     1   636
                                              2   637   643
   636   63   CA  14 13.01900  0.00000  0     5   637   638   643   644   645
                                              4   639   640   646   647
   637   63   CB  15 14.02700  0.00000  1     4   638   639   640   643
                                              4   641   642   644   645
   638   63   CG  12 12.01100  0.29000  0     4   639   640   641   642
                                              1   643
   639   63  OD1   1 15.99940 -0.45000  0     1   640
                                              2   641   642
   640   63  ND2   7 14.00670 -0.72000  0     2   641   642
                                              0
   641   63 HD21  21  1.00800  0.44000  0     1   642
                                              0
   642   63 HD22  21  1.00800  0.44000  1     0
                                              0
   643   63    C  12 12.01100  0.45000  0     4   644   645   646   647
                                              2   648   652
   644   63    O   1 15.99940 -0.45000  1     1   645
                                              2   646   647
   645   64    N   6 14.00670 -0.31000  0     4   646   647   648   652
                                              3   649   653   654
   646   64    H  21  1.00800  0.31000  1     1   647
                                              2   648   652
   647   64   CA  14 13.01900  0.00000  0     5   648   649   652   653   654
                                              4   650   651   655   656
   648   64   CB  15 14.02700  0.00000  1     4   649   650   651   652
                                              2   653   654
   649   64   CG  14 13.01900  0.00000  0     2   650   651
                                              1   652
   650   64  CD1  16 15.03500  0.00000  0     1   651
                                              0
   651   64  CD2  16 15.03500  0.00000  1     0
                                              0
   652   64    C  12 12.01100  0.45000  0     4   653   654   655   656
                                              2   657   660
   653   64    O   1 15.99940 -0.45000  1     1   654
                                              2   655   656
   654   65    N   6 14.00670 -0.31000  0     4   655   656   657   660
                                              3   658   661   662
   655   65    H  21  1.00800  0.31000  1     1   656
                                              2   657   660
   656   65   CA  14 13.01900  0.00000  1     5   657   658   660   661   662
                                              3   659   663   664
   657   65   CB  15 14.02700  0.26600  0     3   658   659   660
                                              2   661   662
   658   65   OG   3 15.99940 -0.67400  0     1   659
                                              1   660
   659   65   HG  21  1.00800  0.40800  1     0
                                              0
   660   65    C  12 12.01100  0.45000  0     4   661   662   663   664
                                              2   665   674
   661   65    O   1 15.99940 -0.45000  1     1   662
                                              2   663   664
   662   66    N   6 14.00670 -0.31000  0     4   663   664   665   674
                                              3   666   675   676
   663   66    H  21  1.00800  0.31000  1     1   664
                                              2   665   674
   664   66   CA  14 13.01900  0.00000  0     5   665   666   674   675   676
                                              4   667   668   677   678
   665   66   CB  15 14.02700  0.00000  1     7   666   667   668   669   670   672
                                                  674
                                              2   675   676
   666   66   CG  12 12.01100  0.00000  0     7   667   668   669   670   671   672
                                                  673
                                              1   674
   667   66  ND1   9 14.00670 -0.54000  0     6   668   669   670   671   672   673
                                              0
   668   66  CD2  12 12.01100  0.00000  0     5   669   670   671   672   673
                                              0
   669   66  HD2  20  1.00800  0.14000  0     3   670   672   673
                                              0
   670   66  CE1  12 12.01100  0.00000  0     3   671   672   673
                                              0
   671   66  HE1  20  1.00800  0.14000  0     2   672   673
                                              0
   672   66  NE2   9 14.00670 -0.05000  0     1   673
                                              0
   673   66  HE2  21  1.00800  0.31000  1     0
                                              0
   674   66    C  12 12.01100  0.45000  0     4   675   676   677   678
                                              2   679   684
   675   66    O   1 15.99940 -0.45000  1     1   676
                                              2   677   678
   676   67    N   6 14.00670 -0.31000  0     4   677   678   679   684
                                              3   680   685   686
   677   67    H  21  1.00800  0.31000  1     1   678
                                              2   679   684
   678   67   CA  14 13.01900  0.00000  0     5   679   680   684   685   686
                                              3   681   687   688
   679   67   CB  15 14.02700  0.00000  0     3   680   681   684
                                              4   682   683   685   686
   680   67   CG  15 14.02700  0.00000  1     3   681   682   683
                                              1   684
   681   67   CD  12 12.01100  0.27000  0     2   682   683
                                              0
   682   67  OE1   2 15.99940 -0.63500  0     1   683
                                              0
   683   67  OE2   2 15.99940 -0.63500  1     0
                                              0
   684   67    C  12 12.01100  0.45000  0     4   685   686   687   688
                                              2   689   697
   685   67    O   1 15.99940 -0.45000  1     1   686
                                              2   687   688
   686   68    N   6 14.00670 -0.31000  0     4   687   688   689   697
                                              3   690   698   699
   687   68    H  21  1.00800  0.31000  1     1   688
                                              2   689   697
   688   68   CA  14 13.01900  0.00000  0     5   689   690   697   698   699
                                              3   691   700   701
   689   68   CB  15 14.02700  0.00000  1     3   690   691   697
                                              3   692   698   699
   690   68   CG  15 14.02700  0.00000  0     2   691   692
                                              2   693   697
   691   68   CD  15 14.02700  0.00000  1     2   692   693
                                              3   694   695   696
   692   68   CE  15 14.02700  0.12700  0     4   693   694   695   696
                                              0
   693   68   NZ   8 14.00670  0.12900  0     3   694   695   696
                                              0
   694   68  HZ1  21  1.00800  0.24800  0     2   695   696
                                              0
   695   68  HZ2  21  1.00800  0.24800  0     1   696
                                              0
   696   68  HZ3  21  1.00800  0.24800  1     0
                                              0
   697   68    C  12 12.01100  0.45000  0     4   698   699   700   701
                                              2   702   706
   698   68    O   1 15.99940 -0.45000  1     1   699
                                              2   700   701
   699   69    N   6 14.00670 -0.31000  0     4   700   701   702   706
                                              3   703   707   708
   700   69    H  21  1.00800  0.31000  1     1   701
                                              2   702   706
   701   69   CA  14 13.01900  0.00000  0     5   702   703   706   707   708
                                              4   704   705   709   710
   702   69   CB  15 14.02700  0.00000  1     4   703   704   705   706
                                              2   707   708
   703   69   CG  14 13.01900  0.00000  0     2   704   705
                                              1   706
   704   69  CD1  16 15.03500  0.00000  0     1   705
                                              0
   705   69  CD2  16 15.03500  0.00000  1     0
                                              0
   706   69    C  12 12.01100  0.45000  0     4   707   708   709   710
                                              2   711   714
   707   69    O   1 15.99940 -0.45000  1     1   708
                                              2   709   710
   708   70    N   6 14.00670 -0.31000  0     4   709   710   711   714
                                              4   712   713   715   716
   709   70    H  21  1.00800  0.31000  1     1   710
                                              2   711   714
   710   70   CA  14 13.01900  0.00000  0     6   711   712   713   714   715   716
                                              2   717   718
   711   70   CB  14 13.01900  0.00000  0     3   712   713   714
                                              2   715   716
   712   70  CG1  16 15.03500  0.00000  0     1   713
                                              1   714
   713   70  CG2  16 15.03500  0.00000  1     0
                                              1   714
   714   70    C  12 12.01100  0.45000  0     4   715   716   717   718
                                              2   719   726
   715   70    O   1 15.99940 -0.45000  1     1   716
                                              2   717   718
   716   71    N   6 14.00670 -0.31000  0     4   717   718   719   726
                                              3   720   727   728
   717   71    H  21  1.00800  0.31000  1     1   718
                                              2   719   726
   718   71   CA  14 13.01900  0.00000  0     5   719   720   726   727   728
                                              3   721   729   730
   719   71   CB  15 14.02700  0.00000  0     3   720   721   726
                                              4   722   723   727   728
   720   71   CG  15 14.02700  0.00000  1     3   721   722   723
                                              3   724   725   726
   721   71   CD  12 12.01100  0.29000  0     4   722   723   724   725
                                              0
   722   71  OE1   1 15.99940 -0.45000  0     1   723
                                              2   724   725
   723   71  NE2   7 14.00670 -0.72000  0     2   724   725
                                              0
   724   71 HE21  21  1.00800  0.44000  0     1   725
                                              0
   725   71 HE22  21  1.00800  0.44000  1     0
                                              0
   726   71    C  12 12.01100  0.45000  0     4   727   728   729   730
                                              2   731   735
   727   71    O   1 15.99940 -0.45000  1     1   728
                                              2   729   730
   728   72    N   6 14.00670 -0.31000  0     4   729   730   731   735
                                              3   732   736   737
   729   72    H  21  1.00800  0.31000  1     1   730
                                              2   731   735
   730   72   CA  14 13.01900  0.00000  0     5   731   732   735   736   737
                                              4   733   734   738   739
   731   72   CB  15 14.02700  0.00000  1     4   732   733   734   735
                                              2   736   737
   732   72   CG  14 13.01900  0.00000  0     2   733   734
                                              1   735
   733   72  CD1  16 15.03500  0.00000  0     1   734
                                              0
   734   72  CD2  16 15.03500  0.00000  1     0
                                              0
   735   72    C  12 12.01100  0.45000  0     4   736   737   738   739
                                              2   740   753
   736   72    O   1 15.99940 -0.45000  1     1   737
                                              2   738   739
   737   73    N   6 14.00670 -0.31000  0     4   738   739   740   753
                                              3   741   754   755
   738   73    H  21  1.00800  0.31000  1     1   739
                                              2   740   753
   739   73   CA  14 13.01900  0.00000  0     5   740   741   753   754   755
                                              4   742   744   756   757
   740   73   CB  15 14.02700  0.00000  0     8   741   742   743   744   745   746
                                                  748   753
                                              2   754   755
   741   73   CG  12 12.01100  0.00000  1     9   742   743   744   745   746   747
                                                  748   749   750
                                              1   753
   742   73  CD1  12 12.01100 -0.14000  0     8   743   744   745   746   747   748
                                                  750   751
                                              0
   743   73  HD1  20  1.00800  0.14000  1     4   744   746   747   750
                                              0
   744   73  CD2  12 12.01100 -0.14000  0     6   745   746   748   749   750   751
                                              0
   745   73  HD2  20  1.00800  0.14000  1     3   748   749   750
                                              0
   746   73  CE1  12 12.01100 -0.14000  0     5   747   748   749   750   751
                                              1   752
   747   73  HE1  20  1.00800  0.14000  1     3   748   750   751
                                              0
   748   73  CE2  12 12.01100 -0.14000  0     3   749   750   751
                                              1   752
   749   73  HE2  20  1.00800  0.14000  1     2   750   751
                                              0
   750   73   CZ  12 12.01100  0.20300  0     2   751   752
                                              0
   751   73   OH   3 15.99940 -0.61100  0     1   752
                                              0
   752   73   HH  21  1.00800  0.40800  1     0
                                              0
   753   73    C  12 12.01100  0.45000  0     4   754   755   756   757
                                              1   758
   754   73    O   1 15.99940 -0.45000  1     1   755
                                              2   756   757
   755   74    N   6 14.00670 -0.31000  0     3   756   757   758
                                              2   759   760
   756   74    H  21  1.00800  0.31000  1     1   757
                                              1   758
   757   74   CA  15 14.02700  0.00000  1     3   758   759   760
                                              2   761   762
   758   74    C  12 12.01100  0.45000  0     4   759   760   761   762
                                              2   763   766
   759   74    O   1 15.99940 -0.45000  1     1   760
                                              2   761   762
   760   75    N   6 14.00670 -0.31000  0     4   761   762   763   766
                                              4   764   765   767   768
   761   75    H  21  1.00800  0.31000  1     1   762
                                              2   763   766
   762   75   CA  14 13.01900  0.00000  0     6   763   764   765   766   767   768
                                              2   769   770
   763   75   CB  14 13.01900  0.00000  0     3   764   765   766
                                              2   767   768
   764   75  CG1  16 15.03500  0.00000  0     1   765
                                              1   766
   765   75  CG2  16 15.03500  0.00000  1     0
                                              1   766
   766   75    C  12 12.01100  0.45000  0     4   767   768   769   770
                                              2   771   774
   767   75    O   1 15.99940 -0.45000  1     1   768
                                              2   769   770
   768   76    N   6 14.00670 -0.31000  0     4   769   770   771   774
                                              3   772   775   776
   769   76    H  21  1.00800  0.31000  1     1   770
                                              2   771   774
   770   76   CA  14 13.01900  0.00000  1     5   771   772   774   775   776
                                              3   773   777   778
   771   76   CB  15 14.02700  0.15000  0     3   772   773   774
                                              2   775   776
   772   76   SG  23 32.06000 -0.37000  0     1   773
                                              1   774
   773   76   HG  21  1.00800  0.22000  1     0
                                              0
   774   76    C  12 12.01100  0.45000  0     4   775   776   777   778
                                              2   779   783
   775   76    O   1 15.99940 -0.45000  1     1   776
                                              2   777   778
   776   77    N   6 14.00670 -0.31000  0     4   777   778   779   783
                                              4   780   782   784   785
   777   77    H  21  1.00800  0.31000  1     1   778
                                              2   779   783
   778   77   CA  14 13.01900  0.00000  1     6   779   780   782   783   784   785
                                              3   781   786   787
   779   77   CB  14 13.01900  0.26600  0     4   780   781   782   783
                                              2   784   785
   780   77  OG1   3 15.99940 -0.67400  0     2   781   782
                                              1   783
   781   77  HG1  21  1.00800  0.40800  1     0
                                              1   782
   782   77  CG2  16 15.03500  0.00000  1     0
                                              1   783
   783   77    C  12 12.01100  0.45000  0     4   784   785   786   787
                                              2   788   796
   784   77    O   1 15.99940 -0.45000  1     1   785
                                              2   786   787
   785   78    N   6 14.00670 -0.31000  0     4   786   787   788   796
                                              3   789   797   798
   786   78    H  21  1.00800  0.31000  1     1   787
                                              2   788   796
   787   78   CA  14 13.01900  0.00000  0     5   788   789   796   797   798
                                              3   790   799   800
   788   78   CB  15 14.02700  0.00000  1     3   789   790   796
                                              3   791   797   798
   789   78   CG  15 14.02700  0.00000  0     2   790   791
                                              2   792   796
   790   78   CD  15 14.02700  0.00000  1     2   791   792
                                              3   793   794   795
   791   78   CE  15 14.02700  0.12700  0     4   792   793   794   795
                                              0
   792   78   NZ   8 14.00670  0.12900  0     3   793   794   795
                                              0
   793   78  HZ1  21  1.00800  0.24800  0     2   794   795
                                              0
   794   78  HZ2  21  1.00800  0.24800  0     1   795
                                              0
   795   78  HZ3  21  1.00800  0.24800  1     0
                                              0
   796   78    C  12 12.01100  0.45000  0     4   797   798   799   800
                                              2   801   808
   797   78    O   1 15.99940 -0.45000  1     1   798
                                              2   799   800
   798   79    N   6 14.00670 -0.31000  0     4   799   800   801   808
                                              3   802   809   810
   799   79    H  21  1.00800  0.31000  1     1   800
                                              2   801   808
   800   79   CA  14 13.01900  0.00000  0     5   801   802   808   809   810
                                              3   803   811   812
   801   79   CB  15 14.02700  0.00000  0     3   802   803   808
                                              4   804   805   809   810
   802   79   CG  15 14.02700  0.00000  1     3   803   804   805
                                              3   806   807   808
   803   79   CD  12 12.01100  0.29000  0     4   804   805   806   807
                                              0
   804   79  OE1   1 15.99940 -0.45000  0     1   805
                                              2   806   807
   805   79  NE2   7 14.00670 -0.72000  0     2   806   807
                                              0
   806   79 HE21  21  1.00800  0.44000  0     1   807
                                              0
   807   79 HE22  21  1.00800  0.44000  1     0
                                              0
   808   79    C  12 12.01100  0.45000  0     4   809   810   811   812
                                              2   813   825
   809   79    O   1 15.99940 -0.45000  1     1   810
                                              2   811   812
   810   80    N   6 14.00670 -0.31000  0     4   811   812   813   825
                                              3   814   826   827
   811   80    H  21  1.00800  0.31000  1     1   812
                                              2   813   825
   812   80   CA  14 13.01900  0.00000  0     5   813   814   825   826   827
                                              3   815   828   831
   813   80   CB  15 14.02700  0.00000  0     3   814   815   825
                                              3   816   826   827
   814   80   CG  15 14.02700  0.00000  1     2   815   816
                                              3   817   818   825
   815   80   CD  15 14.02700  0.09000  0     3   816   817   818
                                              2   819   822
   816   80   NE  11 14.00670 -0.11000  0     4   817   818   819   822
                                              4   820   821   823   824
   817   80   HE  21  1.00800  0.24000  0     1   818
                                              2   819   822
   818   80   CZ  12 12.01100  0.34000  0     6   819   820   821   822   823   824
                                              0
   819   80  NH1  10 14.00670 -0.26000  0     3   820   821   822
                                              2   823   824
   820   80 HH11  21  1.00800  0.24000  0     1   821
                                              1   822
   821   80 HH12  21  1.00800  0.24000  0     0
                                              1   822
   822   80  NH2  10 14.00670 -0.26000  0     2   823   824
                                              0
   823   80 HH21  21  1.00800  0.24000  0     1   824
                                              0
   824   80 HH22  21  1.00800  0.24000  1     0
                                              0
   825   80    C  12 12.01100  0.45000  0     4   826   827   828   831
                                              3   829   830   832
   826   80    O   1 15.99940 -0.45000  1     1   827
                                              2   828   831
   827   81    N   6 14.00670  0.00000  1     5   828   829   830   831   832
                                              2   833   834
   828   81   CA  14 13.01900  0.00000  0     6   829   830   831   832   833   834
                                              2   835   836
   829   81   CB  18 14.02700  0.00000  1     3   830   831   832
                                              2   833   834
   830   81   CG  18 14.02700  0.00000  0     1   831
                                              1   832
   831   81   CD  18 14.02700  0.00000  1     0
                                              1   832
   832   81    C  12 12.01100  0.45000  0     4   833   834   835   836
                                              2   837   841
   833   81    O   1 15.99940 -0.45000  1     1   834
                                              2   835   836
   834   82    N   6 14.00670 -0.31000  0     4   835   836   837   841
                                              4   838   839   842   843
   835   82    H  21  1.00800  0.31000  1     1   836
                                              2   837   841
   836   82   CA  14 13.01900  0.00000  1     6   837   838   839   841   842   843
                                              3   840   844   845
   837   82   CB  14 13.01900  0.00000  0     4   838   839   840   841
                                              2   842   843
   838   82  CG1  15 14.02700  0.00000  0     2   839   840
                                              1   841
   839   82  CG2  16 15.03500  0.00000  0     0
                                              2   840   841
   840   82   CD  16 15.03500  0.00000  1     0
                                              0
   841   82    C  12 12.01100  0.45000  0     4   842   843   844   845
                                              2   846   858
   842   82    O   1 15.99940 -0.45000  1     1   843
                                              2   844   845
   843   83    N   6 14.00670 -0.31000  0     4   844   845   846   858
                                              3   847   859   860
   844   83    H  21  1.00800  0.31000  1     1   845
                                              2   846   858
   845   83   CA  14 13.01900  0.00000  0     5   846   847   858   859   860
                                              4   848   850   861   862
   846   83   CB  15 14.02700  0.00000  0     8   847   848   849   850   851   852
                                                  854   858
                                              2   859   860
   847   83   CG  12 12.01100  0.00000  1     9   848   849   850   851   852   853
                                                  854   855   856
                                              1   858
   848   83  CD1  12 12.01100 -0.14000  0     8   849   850   851   852   853   854
                                                  856   857
                                              0
   849   83  HD1  20  1.00800  0.14000  1     4   850   852   853   856
                                              0
   850   83  CD2  12 12.01100 -0.14000  0     6   851   852   854   855   856   857
                                              0
   851   83  HD2  20  1.00800  0.14000  1     3   854   855   856
                                              0
   852   83  CE1  12 12.01100 -0.14000  0     5   853   854   855   856   857
                                              0
   853   83  HE1  20  1.00800  0.14000  1     3   854   856   857
                                              0
   854   83  CE2  12 12.01100 -0.14000  0     3   855   856   857
                                              0
   855   83  HE2  20  1.00800  0.14000  1     2   856   857
                                              0
   856   83   CZ  12 12.01100 -0.14000  0     1   857
                                              0
   857   83   HZ  20  1.00800  0.14000  1     0
                                              0
   858   83    C  12 12.01100  0.45000  0     4   859   860   861   862
                                              2   863   867
   859   83    O   1 15.99940 -0.45000  1     1   860
                                              2   861   862
   860   84    N   6 14.00670 -0.31000  0     4   861   862   863   867
                                              4   864   865   868   869
   861   84    H  21  1.00800  0.31000  1     1   862
                                              2   863   867
   862   84   CA  14 13.01900  0.00000  1     6   863   864   865   867   868   869
                                              3   866   870   871
   863   84   CB  14 13.01900  0.00000  0     4   864   865   866   867
                                              2   868   869
   864   84  CG1  15 14.02700  0.00000  0     2   865   866
                                              1   867
   865   84  CG2  16 15.03500  0.00000  0     0
                                              2   866   867
   866   84   CD  16 15.03500  0.00000  1     0
                                              0
   867   84    C  12 12.01100  0.45000  0     4   868   869   870   871
                                              2   872   876
   868   84    O   1 15.99940 -0.45000  1     1   869
                                              2   870   871
   869   85    N   6 14.00670 -0.31000  0     4   870   871   872   876
                                              4   873   874   877   878
   870   85    H  21  1.00800  0.31000  1     1   871
                                              2   872   876
   871   85   CA  14 13.01900  0.00000  1     6   872   873   874   876   877   878
                                              3   875   879   880
   872   85   CB  14 13.01900  0.00000  0     4   873   874   875   876
                                              2   877   878
   873   85  CG1  15 14.02700  0.00000  0     2   874   875
                                              1   876
   874   85  CG2  16 15.03500  0.00000  0     0
                                              2   875   876
   875   85   CD  16 15.03500  0.00000  1     0
                                              0
   876   85    C  12 12.01100  0.45000  0     4   877   878   879   880
                                              2   881   885
   877   85    O   1 15.99940 -0.45000  1     1   878
                                              2   879   880
   878   86    N   6 14.00670 -0.31000  0     4   879   880   881   885
                                              4   882   884   886   887
   879   86    H  21  1.00800  0.31000  1     1   880
                                              2   881   885
   880   86   CA  14 13.01900  0.00000  1     6   881   882   884   885   886   887
                                              3   883   888   889
   881   86   CB  14 13.01900  0.26600  0     4   882   883   884   885
                                              2   886   887
   882   86  OG1   3 15.99940 -0.67400  0     2   883   884
                                              1   885
   883   86  HG1  21  1.00800  0.40800  1     0
                                              1   884
   884   86  CG2  16 15.03500  0.00000  1     0
                                              1   885
   885   86    C  12 12.01100  0.45000  0     4   886   887   888   889
                                              2   890   895
   886   86    O   1 15.99940 -0.45000  1     1   887
                                              2   888   889
   887   87    N   6 14.00670 -0.31000  0     4   888   889   890   895
                                              3   891   896   897
   888   87    H  21  1.00800  0.31000  1     1   889
                                              2   890   895
   889   87   CA  14 13.01900  0.00000  0     5   890   891   895   896   897
                                              3   892   898   899
   890   87   CB  15 14.02700  0.00000  0     3   891   892   895
                                              4   893   894   896   897
   891   87   CG  15 14.02700  0.00000  1     3   892   893   894
                                              1   895
   892   87   CD  12 12.01100  0.27000  0     2   893   894
                                              0
   893   87  OE1   2 15.99940 -0.63500  0     1   894
                                              0
   894   87  OE2   2 15.99940 -0.63500  1     0
                                              0
   895   87    C  12 12.01100  0.45000  0     4   896   897   898   899
                                              2   900   913
   896   87    O   1 15.99940 -0.45000  1     1   897
                                              2   898   899
   897   88    N   6 14.00670 -0.31000  0     4   898   899   900   913
                                              3   901   914   915
   898   88    H  21  1.00800  0.31000  1     1   899
                                              2   900   913
   899   88   CA  14 13.01900  0.00000  0     5   900   901   913   914   915
                                              4   902   904   916   917
   900   88   CB  15 14.02700  0.00000  0     8   901   902   903   904   905   906
                                                  908   913
                                              2   914   915
   901   88   CG  12 12.01100  0.00000  1     9   902   903   904   905   906   907
                                                  908   909   910
                                              1   913
   902   88  CD1  12 12.01100 -0.14000  0     8   903   904   905   906   907   908
                                                  910   911
                                              0
   903   88  HD1  20  1.00800  0.14000  1     4   904   906   907   910
                                              0
   904   88  CD2  12 12.01100 -0.14000  0     6   905   906   908   909   910   911
                                              0
   905   88  HD2  20  1.00800  0.14000  1     3   908   909   910
                                              0
   906   88  CE1  12 12.01100 -0.14000  0     5   907   908   909   910   911
                                              1   912
   907   88  HE1  20  1.00800  0.14000  1     3   908   910   911
                                              0
   908   88  CE2  12 12.01100 -0.14000  0     3   909   910   911
                                              1   912
   909   88  HE2  20  1.00800  0.14000  1     2   910   911
                                              0
   910   88   CZ  12 12.01100  0.20300  0     2   911   912
                                              0
   911   88   OH   3 15.99940 -0.61100  0     1   912
                                              0
   912   88   HH  21  1.00800  0.40800  1     0
                                              0
   913   88    C  12 12.01100  0.45000  0     4   914   915   916   917
                                              2   918   922
   914   88    O   1 15.99940 -0.45000  1     1   915
                                              2   916   917
   915   89    N   6 14.00670 -0.31000  0     4   916   917   918   922
                                              3   919   923   924
   916   89    H  21  1.00800  0.31000  1     1   917
                                              2   918   922
   917   89   CA  14 13.01900  0.00000  0     5   918   919   922   923   924
                                              3   920   925   926
   918   89   CB  15 14.02700  0.00000  1     3   919   920   922
                                              3   921   923   924
   919   89   CG  15 14.02700  0.24100  0     2   920   921
                                              1   922
   920   89   SD  23 32.06000 -0.48200  0     1   921
                                              0
   921   89   CE  16 15.03500  0.24100  1     0
                                              0
   922   89    C  12 12.01100  0.45000  0     4   923   924   925   926
                                              2   927   928
   923   89    O   1 15.99940 -0.45000  1     1   924
                                              2   925   926
   924   90    N   6 14.00670 -0.31000  0     4   925   926   927   928
                                              2   929   930
   925   90    H  21  1.00800  0.31000  1     1   926
                                              2   927   928
   926   90   CA  14 13.01900  0.00000  0     4   927   928   929   930
                                              2   931   932
   927   90   CB  16 15.03500  0.00000  1     1   928
                                              2   929   930
   928   90    C  12 12.01100  0.45000  0     4   929   930   931   932
                                              2   933   939
   929   90    O   1 15.99940 -0.45000  1     1   930
                                              2   931   932
   930   91    N   6 14.00670 -0.31000  0     4   931   932   933   939
                                              3   934   940   941
   931   91    H  21  1.00800  0.31000  1     1   932
                                              2   933   939
   932   91   CA  14 13.01900  0.00000  0     5   933   934   939   940   941
                                              4   935   936   942   943
   933   91   CB  15 14.02700  0.00000  1     4   934   935   936   939
                                              4   937   938   940   941
   934   91   CG  12 12.01100  0.29000  0     4   935   936   937   938
                                              1   939
   935   91  OD1   1 15.99940 -0.45000  0     1   936
                                              2   937   938
   936   91  ND2   7 14.00670 -0.72000  0     2   937   938
                                              0
   937   91 HD21  21  1.00800  0.44000  0     1   938
                                              0
   938   91 HD22  21  1.00800  0.44000  1     0
                                              0
   939   91    C  12 12.01100  0.45000  0     4   940   941   942   943
                                              1   944
   940   91    O   1 15.99940 -0.45000  1     1   941
                                              2   942   943
   941   92    N   6 14.00670 -0.31000  0     3   942   943   944
                                              2   945   946
   942   92    H  21  1.00800  0.31000  1     1   943
                                              1   944
   943   92   CA  15 14.02700  0.00000  1     3   944   945   946
                                              2   947   948
   944   92    C  12 12.01100  0.45000  0     4   945   946   947   948
                                              2   949   952
   945   92    O   1 15.99940 -0.45000  1     1   946
                                              2   947   948
   946   93    N   6 14.00670 -0.31000  0     4   947   948   949   952
                                              3   950   953   954
   947   93    H  21  1.00800  0.31000  1     1   948
                                              2   949   952
   948   93   CA  14 13.01900  0.00000  1     5   949   950   952   953   954
                                              3   951   955   956
   949   93   CB  15 14.02700  0.15000  0     3   950   951   952
                                              2   953   954
   950   93   SG  23 32.06000 -0.37000  0     1   951
                                              1   952
   951   93   HG  21  1.00800  0.22000  1     0
                                              0
   952   93    C  12 12.01100  0.45000  0     4   953   954   955   956
                                              2   957   961
   953   93    O   1 15.99940 -0.45000  1     1   954
                                              2   955   956
   954   94    N   6 14.00670 -0.31000  0     4   955   956   957   961
                                              3   958   962   963
   955   94    H  21  1.00800  0.31000  1     1   956
                                              2   957   961
   956   94   CA  14 13.01900  0.00000  0     5   957   958   961   962   963
                                              4   959   960   964   965
   957   94   CB  15 14.02700  0.00000  1     4   958   959   960   961
                                              2   962   963
   958   94   CG  14 13.01900  0.00000  0     2   959   960
                                              1   961
   959   94  CD1  16 15.03500  0.00000  0     1   960
                                              0
   960   94  CD2  16 15.03500  0.00000  1     0
                                              0
   961   94    C  12 12.01100  0.45000  0     4   962   963   964   965
                                              2   966   970
   962   94    O   1 15.99940 -0.45000  1     1   963
                                              2   964   965
   963   95    N   6 14.00670 -0.31000  0     4   964   965   966   970
                                              3   967   971   972
   964   95    H  21  1.00800  0.31000  1     1   965
                                              2   966   970
   965   95   CA  14 13.01900  0.00000  0     5   966   967   970   971   972
                                              4   968   969   973   974
   966   95   CB  15 14.02700  0.00000  1     4   967   968   969   970
                                              2   971   972
   967   95   CG  14 13.01900  0.00000  0     2   968   969
                                              1   970
   968   95  CD1  16 15.03500  0.00000  0     1   969
                                              0
   969   95  CD2  16 15.03500  0.00000  1     0
                                              0
   970   95    C  12 12.01100  0.45000  0     4   971   972   973   974
                                              2   975   981
   971   95    O   1 15.99940 -0.45000  1     1   972
                                              2   973   974
   972   96    N   6 14.00670 -0.31000  0     4   973   974   975   981
                                              3   976   982   983
   973   96    H  21  1.00800  0.31000  1     1   974
                                              2   975   981
   974   96   CA  14 13.01900  0.00000  0     5   975   976   981   982   983
                                              4   977   978   984   985
   975   96   CB  15 14.02700  0.00000  1     4   976   977   978   981
                                              4   979   980   982   983
   976   96   CG  12 12.01100  0.29000  0     4   977   978   979   980
                                              1   981
   977   96  OD1   1 15.99940 -0.45000  0     1   978
                                              2   979   980
   978   96  ND2   7 14.00670 -0.72000  0     2   979   980
                                              0
   979   96 HD21  21  1.00800  0.44000  0     1   980
                                              0
   980   96 HD22  21  1.00800  0.44000  1     0
                                              0
   981   96    C  12 12.01100  0.45000  0     4   982   983   984   985
                                              2   986   999
   982   96    O   1 15.99940 -0.45000  1     1   983
                                              2   984   985
   983   97    N   6 14.00670 -0.31000  0     4   984   985   986   999
                                              3   987  1000  1001
   984   97    H  21  1.00800  0.31000  1     1   985
                                              2   986   999
   985   97   CA  14 13.01900  0.00000  0     5   986   987   999  1000  1001
                                              4   988   990  1002  1003
   986   97   CB  15 14.02700  0.00000  0     8   987   988   989   990   991   992
                                                  994   999
                                              2  1000  1001
   987   97   CG  12 12.01100  0.00000  1     9   988   989   990   991   992   993
                                                  994   995   996
                                              1   999
   988   97  CD1  12 12.01100 -0.14000  0     8   989   990   991   992   993   994
                                                  996   997
                                              0
   989   97  HD1  20  1.00800  0.14000  1     4   990   992   993   996
                                              0
   990   97  CD2  12 12.01100 -0.14000  0     6   991   992   994   995   996   997
                                              0
   991   97  HD2  20  1.00800  0.14000  1     3   994   995   996
                                              0
   992   97  CE1  12 12.01100 -0.14000  0     5   993   994   995   996   997
                                              1   998
   993   97  HE1  20  1.00800  0.14000  1     3   994   996   997
                                              0
   994   97  CE2  12 12.01100 -0.14000  0     3   995   996   997
                                              1   998
   995   97  HE2  20  1.00800  0.14000  1     2   996   997
                                              0
   996   97   CZ  12 12.01100  0.20300  0     2   997   998
                                              0
   997   97   OH   3 15.99940 -0.61100  0     1   998
                                              0
   998   97   HH  21  1.00800  0.40800  1     0
                                              0
   999   97    C  12 12.01100  0.45000  0     4  1000  1001  1002  1003
                                              2  1004  1008
  1000   97    O   1 15.99940 -0.45000  1     1  1001
                                              2  1002  1003
  1001   98    N   6 14.00670 -0.31000  0     4  1002  1003  1004  1008
                                              3  1005  1009  1010
  1002   98    H  21  1.00800  0.31000  1     1  1003
                                              2  1004  1008
  1003   98   CA  14 13.01900  0.00000  0     5  1004  1005  1008  1009  1010
                                              4  1006  1007  1011  1012
  1004   98   CB  15 14.02700  0.00000  1     4  1005  1006  1007  1008
                                              2  1009  1010
  1005   98   CG  14 13.01900  0.00000  0     2  1006  1007
                                              1  1008
  1006   98  CD1  16 15.03500  0.00000  0     1  1007
                                              0
  1007   98  CD2  16 15.03500  0.00000  1     0
                                              0
  1008   98    C  12 12.01100  0.45000  0     4  1009  1010  1011  1012
                                              2  1013  1025
  1009   98    O   1 15.99940 -0.45000  1     1  1010
                                              2  1011  1012
  1010   99    N   6 14.00670 -0.31000  0     4  1011  1012  1013  1025
                                              3  1014  1026  1027
  1011   99    H  21  1.00800  0.31000  1     1  1012
                                              2  1013  1025
  1012   99   CA  14 13.01900  0.00000  0     5  1013  1014  1025  1026  1027
                                              3  1015  1028  1029
  1013   99   CB  15 14.02700  0.00000  0     3  1014  1015  1025
                                              3  1016  1026  1027
  1014   99   CG  15 14.02700  0.00000  1     2  1015  1016
                                              3  1017  1018  1025
  1015   99   CD  15 14.02700  0.09000  0     3  1016  1017  1018
                                              2  1019  1022
  1016   99   NE  11 14.00670 -0.11000  0     4  1017  1018  1019  1022
                                              4  1020  1021  1023  1024
  1017   99   HE  21  1.00800  0.24000  0     1  1018
                                              2  1019  1022
  1018   99   CZ  12 12.01100  0.34000  0     6  1019  1020  1021  1022  1023  1024
                                              0
  1019   99  NH1  10 14.00670 -0.26000  0     3  1020  1021  1022
                                              2  1023  1024
  1020   99 HH11  21  1.00800  0.24000  0     1  1021
                                              1  1022
  1021   99 HH12  21  1.00800  0.24000  0     0
                                              1  1022
  1022   99  NH2  10 14.00670 -0.26000  0     2  1023  1024
                                              0
  1023   99 HH21  21  1.00800  0.24000  0     1  1024
                                              0
  1024   99 HH22  21  1.00800  0.24000  1     0
                                              0
  1025   99    C  12 12.01100  0.45000  0     4  1026  1027  1028  1029
                                              2  1030  1035
  1026   99    O   1 15.99940 -0.45000  1     1  1027
                                              2  1028  1029
  1027  100    N   6 14.00670 -0.31000  0     4  1028  1029  1030  1035
                                              3  1031  1036  1037
  1028  100    H  21  1.00800  0.31000  1     1  1029
                                              2  1030  1035
  1029  100   CA  14 13.01900  0.00000  0     5  1030  1031  1035  1036  1037
                                              3  1032  1038  1039
  1030  100   CB  15 14.02700  0.00000  0     3  1031  1032  1035
                                              4  1033  1034  1036  1037
  1031  100   CG  15 14.02700  0.00000  1     3  1032  1033  1034
                                              1  1035
  1032  100   CD  12 12.01100  0.27000  0     2  1033  1034
                                              0
  1033  100  OE1   2 15.99940 -0.63500  0     1  1034
                                              0
  1034  100  OE2   2 15.99940 -0.63500  1     0
                                              0
  1035  100    C  12 12.01100  0.45000  0     4  1036  1037  1038  1039
                                              2  1040  1044
  1036  100    O   1 15.99940 -0.45000  1     1  1037
                                              2  1038  1039
  1037  101    N   6 14.00670 -0.31000  0     4  1038  1039  1040  1044
                                              3  1041  1045  1046
  1038  101    H  21  1.00800  0.31000  1     1  1039
                                              2  1040  1044
  1039  101   CA  14 13.01900  0.00000  0     5  1040  1041  1044  1045  1046
                                              3  1042  1047  1048
  1040  101   CB  15 14.02700  0.00000  1     3  1041  1042  1044
                                              3  1043  1045  1046
  1041  101   CG  15 14.02700  0.24100  0     2  1042  1043
                                              1  1044
  1042  101   SD  23 32.06000 -0.48200  0     1  1043
                                              0
  1043  101   CE  16 15.03500  0.24100  1     0
                                              0
  1044  101    C  12 12.01100  0.45000  0     4  1045  1046  1047  1048
                                              2  1049  1061
  1045  101    O   1 15.99940 -0.45000  1     1  1046
                                              2  1047  1048
  1046  102    N   6 14.00670 -0.31000  0     4  1047  1048  1049  1061
                                              3  1050  1062  1063
  1047  102    H  21  1.00800  0.31000  1     1  1048
                                              2  1049  1061
  1048  102   CA  14 13.01900  0.00000  0     5  1049  1050  1061  1062  1063
                                              3  1051  1064  1065
  1049  102   CB  15 14.02700  0.00000  0     3  1050  1051  1061
                                              3  1052  1062  1063
  1050  102   CG  15 14.02700  0.00000  1     2  1051  1052
                                              3  1053  1054  1061
  1051  102   CD  15 14.02700  0.09000  0     3  1052  1053  1054
                                              2  1055  1058
  1052  102   NE  11 14.00670 -0.11000  0     4  1053  1054  1055  1058
                                              4  1056  1057  1059  1060
  1053  102   HE  21  1.00800  0.24000  0     1  1054
                                              2  1055  1058
  1054  102   CZ  12 12.01100  0.34000  0     6  1055  1056  1057  1058  1059  1060
                                              0
  1055  102  NH1  10 14.00670 -0.26000  0     3  1056  1057  1058
                                              2  1059  1060
  1056  102 HH11  21  1.00800  0.24000  0     1  1057
                                              1  1058
  1057  102 HH12  21  1.00800  0.24000  0     0
                                              1  1058
  1058  102  NH2  10 14.00670 -0.26000  0     2  1059  1060
                                              0
  1059  102 HH21  21  1.00800  0.24000  0     1  1060
                                              0
  1060  102 HH22  21  1.00800  0.24000  1     0
                                              0
  1061  102    C  12 12.01100  0.45000  0     4  1062  1063  1064  1065
                                              2  1066  1075
  1062  102    O   1 15.99940 -0.45000  1     1  1063
                                              2  1064  1065
  1063  103    N   6 14.00670 -0.31000  0     4  1064  1065  1066  1075
                                              3  1067  1076  1077
  1064  103    H  21  1.00800  0.31000  1     1  1065
                                              2  1066  1075
  1065  103   CA  14 13.01900  0.00000  0     5  1066  1067  1075  1076  1077
                                              4  1068  1069  1078  1079
  1066  103   CB  15 14.02700  0.00000  1     7  1067  1068  1069  1070  1071  1073
                                                 1075
                                              2  1076  1077
  1067  103   CG  12 12.01100  0.00000  0     7  1068  1069  1070  1071  1072  1073
                                                 1074
                                              1  1075
  1068  103  ND1   9 14.00670 -0.54000  0     6  1069  1070  1071  1072  1073  1074
                                              0
  1069  103  CD2  12 12.01100  0.00000  0     5  1070  1071  1072  1073  1074
                                              0
  1070  103  HD2  20  1.00800  0.14000  0     3  1071  1073  1074
                                              0
  1071  103  CE1  12 12.01100  0.00000  0     3  1072  1073  1074
                                              0
  1072  103  HE1  20  1.00800  0.14000  0     2  1073  1074
                                              0
  1073  103  NE2   9 14.00670 -0.05000  0     1  1074
                                              0
  1074  103  HE2  21  1.00800  0.31000  1     0
                                              0
  1075  103    C  12 12.01100  0.45000  0     4  1076  1077  1078  1079
                                              2  1080  1092
  1076  103    O   1 15.99940 -0.45000  1     1  1077
                                              2  1078  1079
  1077  104    N   6 14.00670 -0.31000  0     4  1078  1079  1080  1092
                                              3  1081  1093  1094
  1078  104    H  21  1.00800  0.31000  1     1  1079
                                              2  1080  1092
  1079  104   CA  14 13.01900  0.00000  0     5  1080  1081  1092  1093  1094
                                              3  1082  1095  1096
  1080  104   CB  15 14.02700  0.00000  0     3  1081  1082  1092
                                              3  1083  1093  1094
  1081  104   CG  15 14.02700  0.00000  1     2  1082  1083
                                              3  1084  1085  1092
  1082  104   CD  15 14.02700  0.09000  0     3  1083  1084  1085
                                              2  1086  1089
  1083  104   NE  11 14.00670 -0.11000  0     4  1084  1085  1086  1089
                                              4  1087  1088  1090  1091
  1084  104   HE  21  1.00800  0.24000  0     1  1085
                                              2  1086  1089
  1085  104   CZ  12 12.01100  0.34000  0     6  1086  1087  1088  1089  1090  1091
                                              0
  1086  104  NH1  10 14.00670 -0.26000  0     3  1087  1088  1089
                                              2  1090  1091
  1087  104 HH11  21  1.00800  0.24000  0     1  1088
                                              1  1089
  1088  104 HH12  21  1.00800  0.24000  0     0
                                              1  1089
  1089  104  NH2  10 14.00670 -0.26000  0     2  1090  1091
                                              0
  1090  104 HH21  21  1.00800  0.24000  0     1  1091
                                              0
  1091  104 HH22  21  1.00800  0.24000  1     0
                                              0
  1092  104    C  12 12.01100  0.45000  0     4  1093  1094  1095  1096
                                              2  1097  1109
  1093  104    O   1 15.99940 -0.45000  1     1  1094
                                              2  1095  1096
  1094  105    N   6 14.00670 -0.31000  0     4  1095  1096  1097  1109
                                              3  1098  1110  1111
  1095  105    H  21  1.00800  0.31000  1     1  1096
                                              2  1097  1109
  1096  105   CA  14 13.01900  0.00000  0     5  1097  1098  1109  1110  1111
                                              4  1099  1101  1112  1113
  1097  105   CB  15 14.02700  0.00000  0     8  1098  1099  1100  1101  1102  1103
                                                 1105  1109
                                              2  1110  1111
  1098  105   CG  12 12.01100  0.00000  1     9  1099  1100  1101  1102  1103  1104
                                                 1105  1106  1107
                                              1  1109
  1099  105  CD1  12 12.01100 -0.14000  0     8  1100  1101  1102  1103  1104  1105
                                                 1107  1108
                                              0
  1100  105  HD1  20  1.00800  0.14000  1     4  1101  1103  1104  1107
                                              0
  1101  105  CD2  12 12.01100 -0.14000  0     6  1102  1103  1105  1106  1107  1108
                                              0
  1102  105  HD2  20  1.00800  0.14000  1     3  1105  1106  1107
                                              0
  1103  105  CE1  12 12.01100 -0.14000  0     5  1104  1105  1106  1107  1108
                                              0
  1104  105  HE1  20  1.00800  0.14000  1     3  1105  1107  1108
                                              0
  1105  105  CE2  12 12.01100 -0.14000  0     3  1106  1107  1108
                                              0
  1106  105  HE2  20  1.00800  0.14000  1     2  1107  1108
                                              0
  1107  105   CZ  12 12.01100 -0.14000  0     1  1108
                                              0
  1108  105   HZ  20  1.00800  0.14000  1     0
                                              0
  1109  105    C  12 12.01100  0.45000  0     4  1110  1111  1112  1113
                                              2  1114  1121
  1110  105    O   1 15.99940 -0.45000  1     1  1111
                                              2  1112  1113
  1111  106    N   6 14.00670 -0.31000  0     4  1112  1113  1114  1121
                                              3  1115  1122  1123
  1112  106    H  21  1.00800  0.31000  1     1  1113
                                              2  1114  1121
  1113  106   CA  14 13.01900  0.00000  0     5  1114  1115  1121  1122  1123
                                              3  1116  1124  1125
  1114  106   CB  15 14.02700  0.00000  0     3  1115  1116  1121
                                              4  1117  1118  1122  1123
  1115  106   CG  15 14.02700  0.00000  1     3  1116  1117  1118
                                              3  1119  1120  1121
  1116  106   CD  12 12.01100  0.29000  0     4  1117  1118  1119  1120
                                              0
  1117  106  OE1   1 15.99940 -0.45000  0     1  1118
                                              2  1119  1120
  1118  106  NE2   7 14.00670 -0.72000  0     2  1119  1120
                                              0
  1119  106 HE21  21  1.00800  0.44000  0     1  1120
                                              0
  1120  106 HE22  21  1.00800  0.44000  1     0
                                              0
  1121  106    C  12 12.01100  0.45000  0     4  1122  1123  1124  1125
                                              2  1126  1130
  1122  106    O   1 15.99940 -0.45000  1     1  1123
                                              2  1124  1125
  1123  107    N   6 14.00670 -0.31000  0     4  1124  1125  1126  1130
                                              4  1127  1129  1131  1132
  1124  107    H  21  1.00800  0.31000  1     1  1125
                                              2  1126  1130
  1125  107   CA  14 13.01900  0.00000  1     6  1126  1127  1129  1130  1131  1132
                                              3  1128  1133  1134
  1126  107   CB  14 13.01900  0.26600  0     4  1127  1128  1129  1130
                                              2  1131  1132
  1127  107  OG1   3 15.99940 -0.67400  0     2  1128  1129
                                              1  1130
  1128  107  HG1  21  1.00800  0.40800  1     0
                                              1  1129
  1129  107  CG2  16 15.03500  0.00000  1     0
                                              1  1130
  1130  107    C  12 12.01100  0.45000  0     4  1131  1132  1133  1134
                                              2  1135  1142
  1131  107    O   1 15.99940 -0.45000  1     1  1132
                                              2  1133  1134
  1132  108    N   6 14.00670 -0.31000  0     4  1133  1134  1135  1142
                                              3  1136  1143  1144
  1133  108    H  21  1.00800  0.31000  1     1  1134
                                              2  1135  1142
  1134  108   CA  14 13.01900  0.00000  0     5  1135  1136  1142  1143  1144
                                              3  1137  1145  1146
  1135  108   CB  15 14.02700  0.00000  0     3  1136  1137  1142
                                              4  1138  1139  1143  1144
  1136  108   CG  15 14.02700  0.00000  1     3  1137  1138  1139
                                              3  1140  1141  1142
  1137  108   CD  12 12.01100  0.29000  0     4  1138  1139  1140  1141
                                              0
  1138  108  OE1   1 15.99940 -0.45000  0     1  1139
                                              2  1140  1141
  1139  108  NE2   7 14.00670 -0.72000  0     2  1140  1141
                                              0
  1140  108 HE21  21  1.00800  0.44000  0     1  1141
                                              0
  1141  108 HE22  21  1.00800  0.44000  1     0
                                              0
  1142  108    C  12 12.01100  0.45000  0     4  1143  1144  1145  1146
                                              2  1147  1154
  1143  108    O   1 15.99940 -0.45000  1     1  1144
                                              2  1145  1146
  1144  109    N   6 14.00670 -0.31000  0     4  1145  1146  1147  1154
                                              3  1148  1155  1156
  1145  109    H  21  1.00800  0.31000  1     1  1146
                                              2  1147  1154
  1146  109   CA  14 13.01900  0.00000  0     5  1147  1148  1154  1155  1156
                                              3  1149  1157  1158
  1147  109   CB  15 14.02700  0.00000  0     3  1148  1149  1154
                                              4  1150  1151  1155  1156
  1148  109   CG  15 14.02700  0.00000  1     3  1149  1150  1151
                                              3  1152  1153  1154
  1149  109   CD  12 12.01100  0.29000  0     4  1150  1151  1152  1153
                                              0
  1150  109  OE1   1 15.99940 -0.45000  0     1  1151
                                              2  1152  1153
  1151  109  NE2   7 14.00670 -0.72000  0     2  1152  1153
                                              0
  1152  109 HE21  21  1.00800  0.44000  0     1  1153
                                              0
  1153  109 HE22  21  1.00800  0.44000  1     0
                                              0
  1154  109    C  12 12.01100  0.45000  0     4  1155  1156  1157  1158
                                              2  1159  1163
  1155  109    O   1 15.99940 -0.45000  1     1  1156
                                              2  1157  1158
  1156  110    N   6 14.00670 -0.31000  0     4  1157  1158  1159  1163
                                              3  1160  1164  1165
  1157  110    H  21  1.00800  0.31000  1     1  1158
                                              2  1159  1163
  1158  110   CA  14 13.01900  0.00000  0     5  1159  1160  1163  1164  1165
                                              4  1161  1162  1166  1167
  1159  110   CB  15 14.02700  0.00000  1     4  1160  1161  1162  1163
                                              2  1164  1165
  1160  110   CG  14 13.01900  0.00000  0     2  1161  1162
                                              1  1163
  1161  110  CD1  16 15.03500  0.00000  0     1  1162
                                              0
  1162  110  CD2  16 15.03500  0.00000  1     0
                                              0
  1163  110    C  12 12.01100  0.45000  0     4  1164  1165  1166  1167
                                              2  1168  1172
  1164  110    O   1 15.99940 -0.45000  1     1  1165
                                              2  1166  1167
  1165  111    N   6 14.00670 -0.31000  0     4  1166  1167  1168  1172
                                              3  1169  1173  1174
  1166  111    H  21  1.00800  0.31000  1     1  1167
                                              2  1168  1172
  1167  111   CA  14 13.01900  0.00000  0     5  1168  1169  1172  1173  1174
                                              4  1170  1171  1175  1176
  1168  111   CB  15 14.02700  0.00000  1     4  1169  1170  1171  1172
                                              2  1173  1174
  1169  111   CG  14 13.01900  0.00000  0     2  1170  1171
                                              1  1172
  1170  111  CD1  16 15.03500  0.00000  0     1  1171
                                              0
  1171  111  CD2  16 15.03500  0.00000  1     0
                                              0
  1172  111    C  12 12.01100  0.45000  0     4  1173  1174  1175  1176
                                              2  1177  1182
  1173  111    O   1 15.99940 -0.45000  1     1  1174
                                              2  1175  1176
  1174  112    N   6 14.00670 -0.31000  0     4  1175  1176  1177  1182
                                              3  1178  1183  1184
  1175  112    H  21  1.00800  0.31000  1     1  1176
                                              2  1177  1182
  1176  112   CA  14 13.01900  0.00000  0     5  1177  1178  1182  1183  1184
                                              3  1179  1185  1186
  1177  112   CB  15 14.02700  0.00000  0     3  1178  1179  1182
                                              4  1180  1181  1183  1184
  1178  112   CG  15 14.02700  0.00000  1     3  1179  1180  1181
                                              1  1182
  1179  112   CD  12 12.01100  0.27000  0     2  1180  1181
                                              0
  1180  112  OE1   2 15.99940 -0.63500  0     1  1181
                                              0
  1181  112  OE2   2 15.99940 -0.63500  1     0
                                              0
  1182  112    C  12 12.01100  0.45000  0     4  1183  1184  1185  1186
                                              2  1187  1191
  1183  112    O   1 15.99940 -0.45000  1     1  1184
                                              2  1185  1186
  1184  113    N   6 14.00670 -0.31000  0     4  1185  1186  1187  1191
                                              3  1188  1192  1193
  1185  113    H  21  1.00800  0.31000  1     1  1186
                                              2  1187  1191
  1186  113   CA  14 13.01900  0.00000  0     5  1187  1188  1191  1192  1193
                                              3  1189  1194  1195
  1187  113   CB  15 14.02700  0.00000  1     3  1188  1189  1191
                                              3  1190  1192  1193
  1188  113   CG  15 14.02700  0.24100  0     2  1189  1190
                                              1  1191
  1189  113   SD  23 32.06000 -0.48200  0     1  1190
                                              0
  1190  113   CE  16 15.03500  0.24100  1     0
                                              0
  1191  113    C  12 12.01100  0.45000  0     4  1192  1193  1194  1195
                                              2  1196  1199
  1192  113    O   1 15.99940 -0.45000  1     1  1193
                                              2  1194  1195
  1193  114    N   6 14.00670 -0.31000  0     4  1194  1195  1196  1199
                                              3  1197  1200  1201
  1194  114    H  21  1.00800  0.31000  1     1  1195
                                              2  1196  1199
  1195  114   CA  14 13.01900  0.00000  1     5  1196  1197  1199  1200  1201
                                              3  1198  1202  1203
  1196  114   CB  15 14.02700  0.15000  0     3  1197  1198  1199
                                              2  1200  1201
  1197  114   SG  23 32.06000 -0.37000  0     1  1198
                                              1  1199
  1198  114   HG  21  1.00800  0.22000  1     0
                                              0
  1199  114    C  12 12.01100  0.45000  0     4  1200  1201  1202  1203
                                              2  1204  1212
  1200  114    O   1 15.99940 -0.45000  1     1  1201
                                              2  1202  1203
  1201  115    N   6 14.00670 -0.31000  0     4  1202  1203  1204  1212
                                              3  1205  1213  1214
  1202  115    H  21  1.00800  0.31000  1     1  1203
                                              2  1204  1212
  1203  115   CA  14 13.01900  0.00000  0     5  1204  1205  1212  1213  1214
                                              3  1206  1215  1216
  1204  115   CB  15 14.02700  0.00000  1     3  1205  1206  1212
                                              3  1207  1213  1214
  1205  115   CG  15 14.02700  0.00000  0     2  1206  1207
                                              2  1208  1212
  1206  115   CD  15 14.02700  0.00000  1     2  1207  1208
                                              3  1209  1210  1211
  1207  115   CE  15 14.02700  0.12700  0     4  1208  1209  1210  1211
                                              0
  1208  115   NZ   8 14.00670  0.12900  0     3  1209  1210  1211
                                              0
  1209  115  HZ1  21  1.00800  0.24800  0     2  1210  1211
                                              0
  1210  115  HZ2  21  1.00800  0.24800  0     1  1211
                                              0
  1211  115  HZ3  21  1.00800  0.24800  1     0
                                              0
  1212  115    C  12 12.01100  0.45000  0     4  1213  1214  1215  1216
                                              2  1217  1221
  1213  115    O   1 15.99940 -0.45000  1     1  1214
                                              2  1215  1216
  1214  116    N   6 14.00670 -0.31000  0     4  1215  1216  1217  1221
                                              3  1218  1222  1223
  1215  116    H  21  1.00800  0.31000  1     1  1216
                                              2  1217  1221
  1216  116   CA  14 13.01900  0.00000  0     5  1217  1218  1221  1222  1223
                                              4  1219  1220  1224  1225
  1217  116   CB  15 14.02700  0.00000  1     4  1218  1219  1220  1221
                                              2  1222  1223
  1218  116   CG  12 12.01100  0.27000  0     2  1219  1220
                                              1  1221
  1219  116  OD1   2 15.99940 -0.63500  0     1  1220
                                              0
  1220  116  OD2   2 15.99940 -0.63500  1     0
                                              0
  1221  116    C  12 12.01100  0.45000  0     4  1222  1223  1224  1225
                                              2  1226  1229
  1222  116    O   1 15.99940 -0.45000  1     1  1223
                                              2  1224  1225
  1223  117    N   6 14.00670 -0.31000  0     4  1224  1225  1226  1229
                                              4  1227  1228  1230  1231
  1224  117    H  21  1.00800  0.31000  1     1  1225
                                              2  1226  1229
  1225  117   CA  14 13.01900  0.00000  0     6  1226  1227  1228  1229  1230  1231
                                              2  1232  1233
  1226  117   CB  14 13.01900  0.00000  0     3  1227  1228  1229
                                              2  1230  1231
  1227  117  CG1  16 15.03500  0.00000  0     1  1228
                                              1  1229
  1228  117  CG2  16 15.03500  0.00000  1     0
                                              1  1229
  1229  117    C  12 12.01100  0.45000  0     4  1230  1231  1232  1233
                                              2  1234  1237
  1230  117    O   1 15.99940 -0.45000  1     1  1231
                                              2  1232  1233
  1231  118    N   6 14.00670 -0.31000  0     4  1232  1233  1234  1237
                                              3  1235  1238  1239
  1232  118    H  21  1.00800  0.31000  1     1  1233
                                              2  1234  1237
  1233  118   CA  14 13.01900  0.00000  1     5  1234  1235  1237  1238  1239
                                              3  1236  1240  1241
  1234  118   CB  15 14.02700  0.15000  0     3  1235  1236  1237
                                              2  1238  1239
  1235  118   SG  23 32.06000 -0.37000  0     1  1236
                                              1  1237
  1236  118   HG  21  1.00800  0.22000  1     0
                                              0
  1237  118    C  12 12.01100  0.45000  0     4  1238  1239  1240  1241
                                              2  1242  1247
  1238  118    O   1 15.99940 -0.45000  1     1  1239
                                              2  1240  1241
  1239  119    N   6 14.00670 -0.31000  0     4  1240  1241  1242  1247
                                              3  1243  1248  1249
  1240  119    H  21  1.00800  0.31000  1     1  1241
                                              2  1242  1247
  1241  119   CA  14 13.01900  0.00000  0     5  1242  1243  1247  1248  1249
                                              3  1244  1250  1251
  1242  119   CB  15 14.02700  0.00000  0     3  1243  1244  1247
                                              4  1245  1246  1248  1249
  1243  119   CG  15 14.02700  0.00000  1     3  1244  1245  1246
                                              1  1247
  1244  119   CD  12 12.01100  0.27000  0     2  1245  1246
                                              0
  1245  119  OE1   2 15.99940 -0.63500  0     1  1246
                                              0
  1246  119  OE2   2 15.99940 -0.63500  1     0
                                              0
  1247  119    C  12 12.01100  0.45000  0     4  1248  1249  1250  1251
                                              2  1252  1253
  1248  119    O   1 15.99940 -0.45000  1     1  1249
                                              2  1250  1251
  1249  120    N   6 14.00670 -0.31000  0     4  1250  1251  1252  1253
                                              2  1254  1255
  1250  120    H  21  1.00800  0.31000  1     1  1251
                                              2  1252  1253
  1251  120   CA  14 13.01900  0.00000  0     4  1252  1253  1254  1255
                                              2  1256  1257
  1252  120   CB  16 15.03500  0.00000  1     1  1253
                                              2  1254  1255
  1253  120    C  12 12.01100  0.45000  0     4  1254  1255  1256  1257
                                              2  1258  1262
  1254  120    O   1 15.99940 -0.45000  1     1  1255
                                              2  1256  1257
  1255  121    N   6 14.00670 -0.31000  0     4  1256  1257  1258  1262
                                              3  1259  1263  1264
  1256  121    H  21  1.00800  0.31000  1     1  1257
                                              2  1258  1262
  1257  121   CA  14 13.01900  0.00000  0     5  1258  1259  1262  1263  1264
                                              3  1260  1265  1266
  1258  121   CB  15 14.02700  0.00000  1     3  1259  1260  1262
                                              3  1261  1263  1264
  1259  121   CG  15 14.02700  0.24100  0     2  1260  1261
                                              1  1262
  1260  121   SD  23 32.06000 -0.48200  0     1  1261
                                              0
  1261  121   CE  16 15.03500  0.24100  1     0
                                              0
  1262  121    C  12 12.01100  0.45000  0     4  1263  1264  1265  1266
                                              2  1267  1272
  1263  121    O   1 15.99940 -0.45000  1     1  1264
                                              2  1265  1266
  1264  122    N   6 14.00670 -0.31000  0     4  1265  1266  1267  1272
                                              3  1268  1273  1274
  1265  122    H  21  1.00800  0.31000  1     1  1266
                                              2  1267  1272
  1266  122   CA  14 13.01900  0.00000  0     5  1267  1268  1272  1273  1274
                                              3  1269  1275  1276
  1267  122   CB  15 14.02700  0.00000  0     3  1268  1269  1272
                                              4  1270  1271  1273  1274
  1268  122   CG  15 14.02700  0.00000  1     3  1269  1270  1271
                                              1  1272
  1269  122   CD  12 12.01100  0.27000  0     2  1270  1271
                                              0
  1270  122  OE1   2 15.99940 -0.63500  0     1  1271
                                              0
  1271  122  OE2   2 15.99940 -0.63500  1     0
                                              0
  1272  122    C  12 12.01100  0.45000  0     4  1273  1274  1275  1276
                                              2  1277  1290
  1273  122    O   1 15.99940 -0.45000  1     1  1274
                                              2  1275  1276
  1274  123    N   6 14.00670 -0.31000  0     4  1275  1276  1277  1290
                                              3  1278  1291  1292
  1275  123    H  21  1.00800  0.31000  1     1  1276
                                              2  1277  1290
  1276  123   CA  14 13.01900  0.00000  0     5  1277  1278  1290  1291  1292
                                              4  1279  1281  1293  1294
  1277  123   CB  15 14.02700  0.00000  0     8  1278  1279  1280  1281  1282  1283
                                                 1285  1290
                                              2  1291  1292
  1278  123   CG  12 12.01100  0.00000  1     9  1279  1280  1281  1282  1283  1284
                                                 1285  1286  1287
                                              1  1290
  1279  123  CD1  12 12.01100 -0.14000  0     8  1280  1281  1282  1283  1284  1285
                                                 1287  1288
                                              0
  1280  123  HD1  20  1.00800  0.14000  1     4  1281  1283  1284  1287
                                              0
  1281  123  CD2  12 12.01100 -0.14000  0     6  1282  1283  1285  1286  1287  1288
                                              0
  1282  123  HD2  20  1.00800  0.14000  1     3  1285  1286  1287
                                              0
  1283  123  CE1  12 12.01100 -0.14000  0     5  1284  1285  1286  1287  1288
                                              1  1289
  1284  123  HE1  20  1.00800  0.14000  1     3  1285  1287  1288
                                              0
  1285  123  CE2  12 12.01100 -0.14000  0     3  1286  1287  1288
                                              1  1289
  1286  123  HE2  20  1.00800  0.14000  1     2  1287  1288
                                              0
  1287  123   CZ  12 12.01100  0.20300  0     2  1288  1289
                                              0
  1288  123   OH   3 15.99940 -0.61100  0     1  1289
                                              0
  1289  123   HH  21  1.00800  0.40800  1     0
                                              0
  1290  123    C  12 12.01100  0.45000  0     4  1291  1292  1293  1294
                                              2  1295  1299
  1291  123    O   1 15.99940 -0.45000  1     1  1292
                                              2  1293  1294
  1292  124    N   6 14.00670 -0.31000  0     4  1293  1294  1295  1299
                                              3  1296  1300  1301
  1293  124    H  21  1.00800  0.31000  1     1  1294
                                              2  1295  1299
  1294  124   CA  14 13.01900  0.00000  0     5  1295  1296  1299  1300  1301
                                              4  1297  1298  1302  1303
  1295  124   CB  15 14.02700  0.00000  1     4  1296  1297  1298  1299
                                              2  1300  1301
  1296  124   CG  14 13.01900  0.00000  0     2  1297  1298
                                              1  1299
  1297  124  CD1  16 15.03500  0.00000  0     1  1298
                                              0
  1298  124  CD2  16 15.03500  0.00000  1     0
                                              0
  1299  124    C  12 12.01100  0.45000  0     4  1300  1301  1302  1303
                                              2  1304  1309
  1300  124    O   1 15.99940 -0.45000  1     1  1301
                                              2  1302  1303
  1301  125    N   6 14.00670 -0.31000  0     4  1302  1303  1304  1309
                                              3  1305  1310  1311
  1302  125    H  21  1.00800  0.31000  1     1  1303
                                              2  1304  1309
  1303  125   CA  14 13.01900  0.00000  0     5  1304  1305  1309  1310  1311
                                              3  1306  1312  1313
  1304  125   CB  15 14.02700  0.00000  0     3  1305  1306  1309
                                              4  1307  1308  1310  1311
  1305  125   CG  15 14.02700  0.00000  1     3  1306  1307  1308
                                              1  1309
  1306  125   CD  12 12.01100  0.27000  0     2  1307  1308
                                              0
  1307  125  OE1   2 15.99940 -0.63500  0     1  1308
                                              0
  1308  125  OE2   2 15.99940 -0.63500  1     0
                                              0
  1309  125    C  12 12.01100  0.45000  0     4  1310  1311  1312  1313
                                              2  1314  1317
  1310  125    O   1 15.99940 -0.45000  1     1  1311
                                              2  1312  1313
  1311  126    N   6 14.00670 -0.31000  0     4  1312  1313  1314  1317
                                              3  1315  1318  1319
  1312  126    H  21  1.00800  0.31000  1     1  1313
                                              2  1314  1317
  1313  126   CA  14 13.01900  0.00000  1     5  1314  1315  1317  1318  1319
                                              3  1316  1320  1321
  1314  126   CB  15 14.02700  0.26600  0     3  1315  1316  1317
                                              2  1318  1319
  1315  126   OG   3 15.99940 -0.67400  0     1  1316
                                              1  1317
  1316  126   HG  21  1.00800  0.40800  1     0
                                              0
  1317  126    C  12 12.01100  0.45000  0     4  1318  1319  1320  1321
                                              2  1322  1330
  1318  126    O   1 15.99940 -0.45000  1     1  1319
                                              2  1320  1321
  1319  127    N   6 14.00670 -0.31000  0     4  1320  1321  1322  1330
                                              3  1323  1331  1332
  1320  127    H  21  1.00800  0.31000  1     1  1321
                                              2  1322  1330
  1321  127   CA  14 13.01900  0.00000  0     5  1322  1323  1330  1331  1332
                                              3  1324  1333  1334
  1322  127   CB  15 14.02700  0.00000  1     3  1323  1324  1330
                                              3  1325  1331  1332
  1323  127   CG  15 14.02700  0.00000  0     2  1324  1325
                                              2  1326  1330
  1324  127   CD  15 14.02700  0.00000  1     2  1325  1326
                                              3  1327  1328  1329
  1325  127   CE  15 14.02700  0.12700  0     4  1326  1327  1328  1329
                                              0
  1326  127   NZ   8 14.00670  0.12900  0     3  1327  1328  1329
                                              0
  1327  127  HZ1  21  1.00800  0.24800  0     2  1328  1329
                                              0
  1328  127  HZ2  21  1.00800  0.24800  0     1  1329
                                              0
  1329  127  HZ3  21  1.00800  0.24800  1     0
                                              0
  1330  127    C  12 12.01100  0.45000  0     4  1331  1332  1333  1334
                                              2  1335  1342
  1331  127    O   1 15.99940 -0.45000  1     1  1332
                                              2  1333  1334
  1332  128    N   6 14.00670 -0.31000  0     4  1333  1334  1335  1342
                                              3  1336  1343  1344
  1333  128    H  21  1.00800  0.31000  1     1  1334
                                              2  1335  1342
  1334  128   CA  14 13.01900  0.00000  0     5  1335  1336  1342  1343  1344
                                              3  1337  1345  1346
  1335  128   CB  15 14.02700  0.00000  0     3  1336  1337  1342
                                              4  1338  1339  1343  1344
  1336  128   CG  15 14.02700  0.00000  1     3  1337  1338  1339
                                              3  1340  1341  1342
  1337  128   CD  12 12.01100  0.29000  0     4  1338  1339  1340  1341
                                              0
  1338  128  OE1   1 15.99940 -0.45000  0     1  1339
                                              2  1340  1341
  1339  128  NE2   7 14.00670 -0.72000  0     2  1340  1341
                                              0
  1340  128 HE21  21  1.00800  0.44000  0     1  1341
                                              0
  1341  128 HE22  21  1.00800  0.44000  1     0
                                              0
  1342  128    C  12 12.01100  0.45000  0     4  1343  1344  1345  1346
                                              2  1347  1359
  1343  128    O   1 15.99940 -0.45000  1     1  1344
                                              2  1345  1346
  1344  129    N   6 14.00670 -0.31000  0     4  1345  1346  1347  1359
                                              3  1348  1360  1361
  1345  129    H  21  1.00800  0.31000  1     1  1346
                                              2  1347  1359
  1346  129   CA  14 13.01900  0.00000  0     5  1347  1348  1359  1360  1361
                                              4  1349  1351  1362  1363
  1347  129   CB  15 14.02700  0.00000  0     8  1348  1349  1350  1351  1352  1353
                                                 1355  1359
                                              2  1360  1361
  1348  129   CG  12 12.01100  0.00000  1     9  1349  1350  1351  1352  1353  1354
                                                 1355  1356  1357
                                              1  1359
  1349  129  CD1  12 12.01100 -0.14000  0     8  1350  1351  1352  1353  1354  1355
                                                 1357  1358
                                              0
  1350  129  HD1  20  1.00800  0.14000  1     4  1351  1353  1354  1357
                                              0
  1351  129  CD2  12 12.01100 -0.14000  0     6  1352  1353  1355  1356  1357  1358
                                              0
  1352  129  HD2  20  1.00800  0.14000  1     3  1355  1356  1357
                                              0
  1353  129  CE1  12 12.01100 -0.14000  0     5  1354  1355  1356  1357  1358
                                              0
  1354  129  HE1  20  1.00800  0.14000  1     3  1355  1357  1358
                                              0
  1355  129  CE2  12 12.01100 -0.14000  0     3  1356  1357  1358
                                              0
  1356  129  HE2  20  1.00800  0.14000  1     2  1357  1358
                                              0
  1357  129   CZ  12 12.01100 -0.14000  0     1  1358
                                              0
  1358  129   HZ  20  1.00800  0.14000  1     0
                                              0
  1359  129    C  12 12.01100  0.45000  0     4  1360  1361  1362  1363
                                              2  1364  1368
  1360  129    O   1 15.99940 -0.45000  1     1  1361
                                              2  1362  1363
  1361  130    N   6 14.00670 -0.31000  0     4  1362  1363  1364  1368
                                              3  1365  1369  1370
  1362  130    H  21  1.00800  0.31000  1     1  1363
                                              2  1364  1368
  1363  130   CA  14 13.01900  0.00000  0     5  1364  1365  1368  1369  1370
                                              4  1366  1367  1371  1372
  1364  130   CB  15 14.02700  0.00000  1     4  1365  1366  1367  1368
                                              2  1369  1370
  1365  130   CG  14 13.01900  0.00000  0     2  1366  1367
                                              1  1368
  1366  130  CD1  16 15.03500  0.00000  0     1  1367
                                              0
  1367  130  CD2  16 15.03500  0.00000  1     0
                                              0
  1368  130    C  12 12.01100  0.45000  0     4  1369  1370  1371  1372
                                              2  1373  1382
  1369  130    O   1 15.99940 -0.45000  1     1  1370
                                              2  1371  1372
  1370  131    N   6 14.00670 -0.31000  0     4  1371  1372  1373  1382
                                              3  1374  1383  1384
  1371  131    H  21  1.00800  0.31000  1     1  1372
                                              2  1373  1382
  1372  131   CA  14 13.01900  0.00000  0     5  1373  1374  1382  1383  1384
                                              4  1375  1376  1385  1386
  1373  131   CB  15 14.02700  0.00000  1     7  1374  1375  1376  1377  1378  1380
                                                 1382
                                              2  1383  1384
  1374  131   CG  12 12.01100  0.00000  0     7  1375  1376  1377  1378  1379  1380
                                                 1381
                                              1  1382
  1375  131  ND1   9 14.00670 -0.54000  0     6  1376  1377  1378  1379  1380  1381
                                              0
  1376  131  CD2  12 12.01100  0.00000  0     5  1377  1378  1379  1380  1381
                                              0
  1377  131  HD2  20  1.00800  0.14000  0     3  1378  1380  1381
                                              0
  1378  131  CE1  12 12.01100  0.00000  0     3  1379  1380  1381
                                              0
  1379  131  HE1  20  1.00800  0.14000  0     2  1380  1381
                                              0
  1380  131  NE2   9 14.00670 -0.05000  0     1  1381
                                              0
  1381  131  HE2  21  1.00800  0.31000  1     0
                                              0
  1382  131    C  12 12.01100  0.45000  0     4  1383  1384  1385  1386
                                              2  1387  1399
  1383  131    O   1 15.99940 -0.45000  1     1  1384
                                              2  1385  1386
  1384  132    N   6 14.00670 -0.31000  0     4  1385  1386  1387  1399
                                              3  1388  1400  1401
  1385  132    H  21  1.00800  0.31000  1     1  1386
                                              2  1387  1399
  1386  132   CA  14 13.01900  0.00000  0     5  1387  1388  1399  1400  1401
                                              3  1389  1402  1403
  1387  132   CB  15 14.02700  0.00000  0     3  1388  1389  1399
                                              3  1390  1400  1401
  1388  132   CG  15 14.02700  0.00000  1     2  1389  1390
                                              3  1391  1392  1399
  1389  132   CD  15 14.02700  0.09000  0     3  1390  1391  1392
                                              2  1393  1396
  1390  132   NE  11 14.00670 -0.11000  0     4  1391  1392  1393  1396
                                              4  1394  1395  1397  1398
  1391  132   HE  21  1.00800  0.24000  0     1  1392
                                              2  1393  1396
  1392  132   CZ  12 12.01100  0.34000  0     6  1393  1394  1395  1396  1397  1398
                                              0
  1393  132  NH1  10 14.00670 -0.26000  0     3  1394  1395  1396
                                              2  1397  1398
  1394  132 HH11  21  1.00800  0.24000  0     1  1395
                                              1  1396
  1395  132 HH12  21  1.00800  0.24000  0     0
                                              1  1396
  1396  132  NH2  10 14.00670 -0.26000  0     2  1397  1398
                                              0
  1397  132 HH21  21  1.00800  0.24000  0     1  1398
                                              0
  1398  132 HH22  21  1.00800  0.24000  1     0
                                              0
  1399  132    C  12 12.01100  0.45000  0     4  1400  1401  1402  1403
                                              2  1404  1408
  1400  132    O   1 15.99940 -0.45000  1     1  1401
                                              2  1402  1403
  1401  133    N   6 14.00670 -0.31000  0     4  1402  1403  1404  1408
                                              3  1405  1409  1410
  1402  133    H  21  1.00800  0.31000  1     1  1403
                                              2  1404  1408
  1403  133   CA  14 13.01900  0.00000  0     5  1404  1405  1408  1409  1410
                                              4  1406  1407  1411  1412
  1404  133   CB  15 14.02700  0.00000  1     4  1405  1406  1407  1408
                                              2  1409  1410
  1405  133   CG  12 12.01100  0.27000  0     2  1406  1407
                                              1  1408
  1406  133  OD1   2 15.99940 -0.63500  0     1  1407
                                              0
  1407  133  OD2   2 15.99940 -0.63500  1     0
                                              0
  1408  133    C  12 12.01100  0.45000  0     4  1409  1410  1411  1412
                                              2  1413  1417
  1409  133    O   1 15.99940 -0.45000  1     1  1410
                                              2  1411  1412
  1410  134    N   6 14.00670 -0.31000  0     4  1411  1412  1413  1417
                                              3  1414  1418  1419
  1411  134    H  21  1.00800  0.31000  1     1  1412
                                              2  1413  1417
  1412  134   CA  14 13.01900  0.00000  0     5  1413  1414  1417  1418  1419
                                              4  1415  1416  1420  1421
  1413  134   CB  15 14.02700  0.00000  1     4  1414  1415  1416  1417
                                              2  1418  1419
  1414  134   CG  14 13.01900  0.00000  0     2  1415  1416
                                              1  1417
  1415  134  CD1  16 15.03500  0.00000  0     1  1416
                                              0
  1416  134  CD2  16 15.03500  0.00000  1     0
                                              0
  1417  134    C  12 12.01100  0.45000  0     4  1418  1419  1420  1421
                                              2  1422  1423
  1418  134    O   1 15.99940 -0.45000  1     1  1419
                                              2  1420  1421
  1419  135    N   6 14.00670 -0.31000  0     4  1420  1421  1422  1423
                                              2  1424  1425
  1420  135    H  21  1.00800  0.31000  1     1  1421
                                              2  1422  1423
  1421  135   CA  14 13.01900  0.00000  0     4  1422  1423  1424  1425
                                              2  1426  1427
  1422  135   CB  16 15.03500  0.00000  1     1  1423
                                              2  1424  1425
  1423  135    C  12 12.01100  0.45000  0     4  1424  1425  1426  1427
                                              2  1428  1429
  1424  135    O   1 15.99940 -0.45000  1     1  1425
                                              2  1426  1427
  1425  136    N   6 14.00670 -0.31000  0     4  1426  1427  1428  1429
                                              2  1430  1431
  1426  136    H  21  1.00800  0.31000  1     1  1427
                                              2  1428  1429
  1427  136   CA  14 13.01900  0.00000  0     4  1428  1429  1430  1431
                                              2  1432  1433
  1428  136   CB  16 15.03500  0.00000  1     1  1429
                                              2  1430  1431
  1429  136    C  12 12.01100  0.45000  0     4  1430  1431  1432  1433
                                              2  1434  1446
  1430  136    O   1 15.99940 -0.45000  1     1  1431
                                              2  1432  1433
  1431  137    N   6 14.00670 -0.31000  0     4  1432  1433  1434  1446
                                              3  1435  1447  1448
  1432  137    H  21  1.00800  0.31000  1     1  1433
                                              2  1434  1446
  1433  137   CA  14 13.01900  0.00000  0     5  1434  1435  1446  1447  1448
                                              3  1436  1449  1450
  1434  137   CB  15 14.02700  0.00000  0     3  1435  1436  1446
                                              3  1437  1447  1448
  1435  137   CG  15 14.02700  0.00000  1     2  1436  1437
                                              3  1438  1439  1446
  1436  137   CD  15 14.02700  0.09000  0     3  1437  1438  1439
                                              2  1440  1443
  1437  137   NE  11 14.00670 -0.11000  0     4  1438  1439  1440  1443
                                              4  1441  1442  1444  1445
  1438  137   HE  21  1.00800  0.24000  0     1  1439
                                              2  1440  1443
  1439  137   CZ  12 12.01100  0.34000  0     6  1440  1441  1442  1443  1444  1445
                                              0
  1440  137  NH1  10 14.00670 -0.26000  0     3  1441  1442  1443
                                              2  1444  1445
  1441  137 HH11  21  1.00800  0.24000  0     1  1442
                                              1  1443
  1442  137 HH12  21  1.00800  0.24000  0     0
                                              1  1443
  1443  137  NH2  10 14.00670 -0.26000  0     2  1444  1445
                                              0
  1444  137 HH21  21  1.00800  0.24000  0     1  1445
                                              0
  1445  137 HH22  21  1.00800  0.24000  1     0
                                              0
  1446  137    C  12 12.01100  0.45000  0     4  1447  1448  1449  1450
                                              2  1451  1457
  1447  137    O   1 15.99940 -0.45000  1     1  1448
                                              2  1449  1450
  1448  138    N   6 14.00670 -0.31000  0     4  1449  1450  1451  1457
                                              3  1452  1458  1459
  1449  138    H  21  1.00800  0.31000  1     1  1450
                                              2  1451  1457
  1450  138   CA  14 13.01900  0.00000  0     5  1451  1452  1457  1458  1459
                                              4  1453  1454  1460  1461
  1451  138   CB  15 14.02700  0.00000  1     4  1452  1453  1454  1457
                                              4  1455  1456  1458  1459
  1452  138   CG  12 12.01100  0.29000  0     4  1453  1454  1455  1456
                                              1  1457
  1453  138  OD1   1 15.99940 -0.45000  0     1  1454
                                              2  1455  1456
  1454  138  ND2   7 14.00670 -0.72000  0     2  1455  1456
                                              0
  1455  138 HD21  21  1.00800  0.44000  0     1  1456
                                              0
  1456  138 HD22  21  1.00800  0.44000  1     0
                                              0
  1457  138    C  12 12.01100  0.45000  0     4  1458  1459  1460  1461
                                              2  1462  1465
  1458  138    O   1 15.99940 -0.45000  1     1  1459
                                              2  1460  1461
  1459  139    N   6 14.00670 -0.31000  0     4  1460  1461  1462  1465
                                              3  1463  1466  1467
  1460  139    H  21  1.00800  0.31000  1     1  1461
                                              2  1462  1465
  1461  139   CA  14 13.01900  0.00000  1     5  1462  1463  1465  1466  1467
                                              3  1464  1468  1469
  1462  139   CB  15 14.02700  0.15000  0     3  1463  1464  1465
                                              2  1466  1467
  1463  139   SG  23 32.06000 -0.37000  0     1  1464
                                              1  1465
  1464  139   HG  21  1.00800  0.22000  1     0
                                              0
  1465  139    C  12 12.01100  0.45000  0     4  1466  1467  1468  1469
                                              2  1470  1474
  1466  139    O   1 15.99940 -0.45000  1     1  1467
                                              2  1468  1469
  1467  140    N   6 14.00670 -0.31000  0     4  1468  1469  1470  1474
                                              3  1471  1475  1476
  1468  140    H  21  1.00800  0.31000  1     1  1469
                                              2  1470  1474
  1469  140   CA  14 13.01900  0.00000  0     5  1470  1471  1474  1475  1476
                                              4  1472  1473  1477  1478
  1470  140   CB  15 14.02700  0.00000  1     4  1471  1472  1473  1474
                                              2  1475  1476
  1471  140   CG  14 13.01900  0.00000  0     2  1472  1473
                                              1  1474
  1472  140  CD1  16 15.03500  0.00000  0     1  1473
                                              0
  1473  140  CD2  16 15.03500  0.00000  1     0
                                              0
  1474  140    C  12 12.01100  0.45000  0     4  1475  1476  1477  1478
                                              2  1479  1482
  1475  140    O   1 15.99940 -0.45000  1     1  1476
                                              2  1477  1478
  1476  141    N   6 14.00670 -0.31000  0     4  1477  1478  1479  1482
                                              4  1480  1481  1483  1484
  1477  141    H  21  1.00800  0.31000  1     1  1478
                                              2  1479  1482
  1478  141   CA  14 13.01900  0.00000  0     6  1479  1480  1481  1482  1483  1484
                                              2  1485  1486
  1479  141   CB  14 13.01900  0.00000  0     3  1480  1481  1482
                                              2  1483  1484
  1480  141  CG1  16 15.03500  0.00000  0     1  1481
                                              1  1482
  1481  141  CG2  16 15.03500  0.00000  1     0
                                              1  1482
  1482  141    C  12 12.01100  0.45000  0     4  1483  1484  1485  1486
                                              2  1487  1493
  1483  141    O   1 15.99940 -0.45000  1     1  1484
                                              2  1485  1486
  1484  142    N   6 14.00670 -0.31000  0     4  1485  1486  1487  1493
                                              3  1488  1494  1495
  1485  142    H  21  1.00800  0.31000  1     1  1486
                                              2  1487  1493
  1486  142   CA  14 13.01900  0.00000  0     5  1487  1488  1493  1494  1495
                                              4  1489  1490  1496  1497
  1487  142   CB  15 14.02700  0.00000  1     4  1488  1489  1490  1493
                                              4  1491  1492  1494  1495
  1488  142   CG  12 12.01100  0.29000  0     4  1489  1490  1491  1492
                                              1  1493
  1489  142  OD1   1 15.99940 -0.45000  0     1  1490
                                              2  1491  1492
  1490  142  ND2   7 14.00670 -0.72000  0     2  1491  1492
                                              0
  1491  142 HD21  21  1.00800  0.44000  0     1  1492
                                              0
  1492  142 HD22  21  1.00800  0.44000  1     0
                                              0
  1493  142    C  12 12.01100  0.45000  0     4  1494  1495  1496  1497
                                              2  1498  1502
  1494  142    O   1 15.99940 -0.45000  1     1  1495
                                              2  1496  1497
  1495  143    N   6 14.00670 -0.31000  0     4  1496  1497  1498  1502
                                              3  1499  1503  1504
  1496  143    H  21  1.00800  0.31000  1     1  1497
                                              2  1498  1502
  1497  143   CA  14 13.01900  0.00000  0     5  1498  1499  1502  1503  1504
                                              4  1500  1501  1505  1506
  1498  143   CB  15 14.02700  0.00000  1     4  1499  1500  1501  1502
                                              2  1503  1504
  1499  143   CG  12 12.01100  0.27000  0     2  1500  1501
                                              1  1502
  1500  143  OD1   2 15.99940 -0.63500  0     1  1501
                                              0
  1501  143  OD2   2 15.99940 -0.63500  1     0
                                              0
  1502  143    C  12 12.01100  0.45000  0     4  1503  1504  1505  1506
                                              2  1507  1514
  1503  143    O   1 15.99940 -0.45000  1     1  1504
                                              2  1505  1506
  1504  144    N   6 14.00670 -0.31000  0     4  1505  1506  1507  1514
                                              3  1508  1515  1516
  1505  144    H  21  1.00800  0.31000  1     1  1506
                                              2  1507  1514
  1506  144   CA  14 13.01900  0.00000  0     5  1507  1508  1514  1515  1516
                                              3  1509  1517  1518
  1507  144   CB  15 14.02700  0.00000  0     3  1508  1509  1514
                                              4  1510  1511  1515  1516
  1508  144   CG  15 14.02700  0.00000  1     3  1509  1510  1511
                                              3  1512  1513  1514
  1509  144   CD  12 12.01100  0.29000  0     4  1510  1511  1512  1513
                                              0
  1510  144  OE1   1 15.99940 -0.45000  0     1  1511
                                              2  1512  1513
  1511  144  NE2   7 14.00670 -0.72000  0     2  1512  1513
                                              0
  1512  144 HE21  21  1.00800  0.44000  0     1  1513
                                              0
  1513  144 HE22  21  1.00800  0.44000  1     0
                                              0
  1514  144    C  12 12.01100  0.45000  0     4  1515  1516  1517  1518
                                              1  1519
  1515  144    O   1 15.99940 -0.45000  1     1  1516
                                              2  1517  1518
  1516  145    N   6 14.00670 -0.31000  0     3  1517  1518  1519
                                              2  1520  1521
  1517  145    H  21  1.00800  0.31000  1     1  1518
                                              1  1519
  1518  145   CA  15 14.02700  0.00000  1     3  1519  1520  1521
                                              2  1522  1523
  1519  145    C  12 12.01100  0.45000  0     4  1520  1521  1522  1523
                                              2  1524  1527
  1520  145    O   1 15.99940 -0.45000  1     1  1521
                                              2  1522  1523
  1521  146    N   6 14.00670 -0.31000  0     4  1522  1523  1524  1527
                                              4  1525  1526  1528  1529
  1522  146    H  21  1.00800  0.31000  1     1  1523
                                              2  1524  1527
  1523  146   CA  14 13.01900  0.00000  0     6  1524  1525  1526  1527  1528  1529
                                              2  1530  1531
  1524  146   CB  14 13.01900  0.00000  0     3  1525  1526  1527
                                              2  1528  1529
  1525  146  CG1  16 15.03500  0.00000  0     1  1526
                                              1  1527
  1526  146  CG2  16 15.03500  0.00000  1     0
                                              1  1527
  1527  146    C  12 12.01100  0.45000  0     4  1528  1529  1530  1531
                                              2  1532  1535
  1528  146    O   1 15.99940 -0.45000  1     1  1529
                                              2  1530  1531
  1529  147    N   6 14.00670 -0.31000  0     4  1530  1531  1532  1535
                                              4  1533  1534  1536  1537
  1530  147    H  21  1.00800  0.31000  1     1  1531
                                              2  1532  1535
  1531  147   CA  14 13.01900  0.00000  0     6  1532  1533  1534  1535  1536  1537
                                              2  1538  1539
  1532  147   CB  14 13.01900  0.00000  0     3  1533  1534  1535
                                              2  1536  1537
  1533  147  CG1  16 15.03500  0.00000  0     1  1534
                                              1  1535
  1534  147  CG2  16 15.03500  0.00000  1     0
                                              1  1535
  1535  147    C  12 12.01100  0.45000  0     4  1536  1537  1538  1539
                                              2  1540  1548
  1536  147    O   1 15.99940 -0.45000  1     1  1537
                                              2  1538  1539
  1537  148    N   6 14.00670 -0.31000  0     4  1538  1539  1540  1548
                                              3  1541  1549  1550
  1538  148    H  21  1.00800  0.31000  1     1  1539
                                              2  1540  1548
  1539  148   CA  14 13.01900  0.00000  0     5  1540  1541  1548  1549  1550
                                              3  1542  1551  1552
  1540  148   CB  15 14.02700  0.00000  1     3  1541  1542  1548
                                              3  1543  1549  1550
  1541  148   CG  15 14.02700  0.00000  0     2  1542  1543
                                              2  1544  1548
  1542  148   CD  15 14.02700  0.00000  1     2  1543  1544
                                              3  1545  1546  1547
  1543  148   CE  15 14.02700  0.12700  0     4  1544  1545  1546  1547
                                              0
  1544  148   NZ   8 14.00670  0.12900  0     3  1545  1546  1547
                                              0
  1545  148  HZ1  21  1.00800  0.24800  0     2  1546  1547
                                              0
  1546  148  HZ2  21  1.00800  0.24800  0     1  1547
                                              0
  1547  148  HZ3  21  1.00800  0.24800  1     0
                                              0
  1548  148    C  12 12.01100  0.45000  0     4  1549  1550  1551  1552
                                              2  1553  1556
  1549  148    O   1 15.99940 -0.45000  1     1  1550
                                              2  1551  1552
  1550  149    N   6 14.00670 -0.31000  0     4  1551  1552  1553  1556
                                              4  1554  1555  1557  1558
  1551  149    H  21  1.00800  0.31000  1     1  1552
                                              2  1553  1556
  1552  149   CA  14 13.01900  0.00000  0     6  1553  1554  1555  1556  1557  1558
                                              2  1559  1560
  1553  149   CB  14 13.01900  0.00000  0     3  1554  1555  1556
                                              2  1557  1558
  1554  149  CG1  16 15.03500  0.00000  0     1  1555
                                              1  1556
  1555  149  CG2  16 15.03500  0.00000  1     0
                                              1  1556
  1556  149    C  12 12.01100  0.45000  0     4  1557  1558  1559  1560
                                              2  1561  1564
  1557  149    O   1 15.99940 -0.45000  1     1  1558
                                              2  1559  1560
  1558  150    N   6 14.00670 -0.31000  0     4  1559  1560  1561  1564
                                              3  1562  1565  1566
  1559  150    H  21  1.00800  0.31000  1     1  1560
                                              2  1561  1564
  1560  150   CA  14 13.01900  0.00000  1     5  1561  1562  1564  1565  1566
                                              3  1563  1567  1568
  1561  150   CB  15 14.02700  0.26600  0     3  1562  1563  1564
                                              2  1565  1566
  1562  150   OG   3 15.99940 -0.67400  0     1  1563
                                              1  1564
  1563  150   HG  21  1.00800  0.40800  1     0
                                              0
  1564  150    C  12 12.01100  0.45000  0     4  1565  1566  1567  1568
                                              2  1569  1573
  1565  150    O   1 15.99940 -0.45000  1     1  1566
                                              2  1567  1568
  1566  151    N   6 14.00670 -0.31000  0     4  1567  1568  1569  1573
                                              3  1570  1574  1575
  1567  151    H  21  1.00800  0.31000  1     1  1568
                                              2  1569  1573
  1568  151   CA  14 13.01900  0.00000  0     5  1569  1570  1573  1574  1575
                                              4  1571  1572  1576  1577
  1569  151   CB  15 14.02700  0.00000  1     4  1570  1571  1572  1573
                                              2  1574  1575
  1570  151   CG  12 12.01100  0.27000  0     2  1571  1572
                                              1  1573
  1571  151  OD1   2 15.99940 -0.63500  0     1  1572
                                              0
  1572  151  OD2   2 15.99940 -0.63500  1     0
                                              0
  1573  151    C  12 12.01100  0.45000  0     4  1574  1575  1576  1577
                                              2  1578  1590
  1574  151    O   1 15.99940 -0.45000  1     1  1575
                                              2  1576  1577
  1575  152    N   6 14.00670 -0.31000  0     4  1576  1577  1578  1590
                                              3  1579  1591  1592
  1576  152    H  21  1.00800  0.31000  1     1  1577
                                              2  1578  1590
  1577  152   CA  14 13.01900  0.00000  0     5  1578  1579  1590  1591  1592
                                              4  1580  1582  1593  1594
  1578  152   CB  15 14.02700  0.00000  0     8  1579  1580  1581  1582  1583  1584
                                                 1586  1590
                                              2  1591  1592
  1579  152   CG  12 12.01100  0.00000  1     9  1580  1581  1582  1583  1584  1585
                                                 1586  1587  1588
                                              1  1590
  1580  152  CD1  12 12.01100 -0.14000  0     8  1581  1582  1583  1584  1585  1586
                                                 1588  1589
                                              0
  1581  152  HD1  20  1.00800  0.14000  1     4  1582  1584  1585  1588
                                              0
  1582  152  CD2  12 12.01100 -0.14000  0     6  1583  1584  1586  1587  1588  1589
                                              0
  1583  152  HD2  20  1.00800  0.14000  1     3  1586  1587  1588
                                              0
  1584  152  CE1  12 12.01100 -0.14000  0     5  1585  1586  1587  1588  1589
                                              0
  1585  152  HE1  20  1.00800  0.14000  1     3  1586  1588  1589
                                              0
  1586  152  CE2  12 12.01100 -0.14000  0     3  1587  1588  1589
                                              0
  1587  152  HE2  20  1.00800  0.14000  1     2  1588  1589
                                              0
  1588  152   CZ  12 12.01100 -0.14000  0     1  1589
                                              0
  1589  152   HZ  20  1.00800  0.14000  1     0
                                              0
  1590  152    C  12 12.01100  0.45000  0     4  1591  1592  1593  1594
                                              1  1595
  1591  152    O   1 15.99940 -0.45000  1     1  1592
                                              2  1593  1594
  1592  153    N   6 14.00670 -0.31000  0     3  1593  1594  1595
                                              2  1596  1597
  1593  153    H  21  1.00800  0.31000  1     1  1594
                                              1  1595
  1594  153   CA  15 14.02700  0.00000  1     3  1595  1596  1597
                                              2  1598  1599
  1595  153    C  12 12.01100  0.45000  0     4  1596  1597  1598  1599
                                              2  1600  1604
  1596  153    O   1 15.99940 -0.45000  1     1  1597
                                              2  1598  1599
  1597  154    N   6 14.00670 -0.31000  0     4  1598  1599  1600  1604
                                              3  1601  1605  1606
  1598  154    H  21  1.00800  0.31000  1     1  1599
                                              2  1600  1604
  1599  154   CA  14 13.01900  0.00000  0     5  1600  1601  1604  1605  1606
                                              4  1602  1603  1607  1608
  1600  154   CB  15 14.02700  0.00000  1     4  1601  1602  1603  1604
                                              2  1605  1606
  1601  154   CG  14 13.01900  0.00000  0     2  1602  1603
                                              1  1604
  1602  154  CD1  16 15.03500  0.00000  0     1  1603
                                              0
  1603  154  CD2  16 15.03500  0.00000  1     0
                                              0
  1604  154    C  12 12.01100  0.45000  0     4  1605  1606  1607  1608
                                              2  1609  1612
  1605  154    O   1 15.99940 -0.45000  1     1  1606
                                              2  1607  1608
  1606  155    N   6 14.00670 -0.31000  0     4  1607  1608  1609  1612
                                              3  1610  1613  1614
  1607  155    H  21  1.00800  0.31000  1     1  1608
                                              2  1609  1612
  1608  155   CA  14 13.01900  0.00000  1     5  1609  1610  1612  1613  1614
                                              3  1611  1615  1616
  1609  155   CB  15 14.02700  0.26600  0     3  1610  1611  1612
                                              2  1613  1614
  1610  155   OG   3 15.99940 -0.67400  0     1  1611
                                              1  1612
  1611  155   HG  21  1.00800  0.40800  1     0
                                              0
  1612  155    C  12 12.01100  0.45000  0     4  1613  1614  1615  1616
                                              2  1617  1629
  1613  155    O   1 15.99940 -0.45000  1     1  1614
                                              2  1615  1616
  1614  156    N   6 14.00670 -0.31000  0     4  1615  1616  1617  1629
                                              3  1618  1630  1631
  1615  156    H  21  1.00800  0.31000  1     1  1616
                                              2  1617  1629
  1616  156   CA  14 13.01900  0.00000  0     5  1617  1618  1629  1630  1631
                                              3  1619  1632  1633
  1617  156   CB  15 14.02700  0.00000  0     3  1618  1619  1629
                                              3  1620  1630  1631
  1618  156   CG  15 14.02700  0.00000  1     2  1619  1620
                                              3  1621  1622  1629
  1619  156   CD  15 14.02700  0.09000  0     3  1620  1621  1622
                                              2  1623  1626
  1620  156   NE  11 14.00670 -0.11000  0     4  1621  1622  1623  1626
                                              4  1624  1625  1627  1628
  1621  156   HE  21  1.00800  0.24000  0     1  1622
                                              2  1623  1626
  1622  156   CZ  12 12.01100  0.34000  0     6  1623  1624  1625  1626  1627  1628
                                              0
  1623  156  NH1  10 14.00670 -0.26000  0     3  1624  1625  1626
                                              2  1627  1628
  1624  156 HH11  21  1.00800  0.24000  0     1  1625
                                              1  1626
  1625  156 HH12  21  1.00800  0.24000  0     0
                                              1  1626
  1626  156  NH2  10 14.00670 -0.26000  0     2  1627  1628
                                              0
  1627  156 HH21  21  1.00800  0.24000  0     1  1628
                                              0
  1628  156 HH22  21  1.00800  0.24000  1     0
                                              0
  1629  156    C  12 12.01100  0.45000  0     4  1630  1631  1632  1633
                                              2  1634  1647
  1630  156    O   1 15.99940 -0.45000  1     1  1631
                                              2  1632  1633
  1631  157    N   6 14.00670 -0.31000  0     4  1632  1633  1634  1647
                                              3  1635  1648  1649
  1632  157    H  21  1.00800  0.31000  1     1  1633
                                              2  1634  1647
  1633  157   CA  14 13.01900  0.00000  0     5  1634  1635  1647  1648  1649
                                              4  1636  1638  1650  1651
  1634  157   CB  15 14.02700  0.00000  0     8  1635  1636  1637  1638  1639  1640
                                                 1642  1647
                                              2  1648  1649
  1635  157   CG  12 12.01100  0.00000  1     9  1636  1637  1638  1639  1640  1641
                                                 1642  1643  1644
                                              1  1647
  1636  157  CD1  12 12.01100 -0.14000  0     8  1637  1638  1639  1640  1641  1642
                                                 1644  1645
                                              0
  1637  157  HD1  20  1.00800  0.14000  1     4  1638  1640  1641  1644
                                              0
  1638  157  CD2  12 12.01100 -0.14000  0     6  1639  1640  1642  1643  1644  1645
                                              0
  1639  157  HD2  20  1.00800  0.14000  1     3  1642  1643  1644
                                              0
  1640  157  CE1  12 12.01100 -0.14000  0     5  1641  1642  1643  1644  1645
                                              1  1646
  1641  157  HE1  20  1.00800  0.14000  1     3  1642  1644  1645
                                              0
  1642  157  CE2  12 12.01100 -0.14000  0     3  1643  1644  1645
                                              1  1646
  1643  157  HE2  20  1.00800  0.14000  1     2  1644  1645
                                              0
  1644  157   CZ  12 12.01100  0.20300  0     2  1645  1646
                                              0
  1645  157   OH   3 15.99940 -0.61100  0     1  1646
                                              0
  1646  157   HH  21  1.00800  0.40800  1     0
                                              0
  1647  157    C  12 12.01100  0.45000  0     4  1648  1649  1650  1651
                                              2  1652  1655
  1648  157    O   1 15.99940 -0.45000  1     1  1649
                                              2  1650  1651
  1649  158    N   6 14.00670 -0.31000  0     4  1650  1651  1652  1655
                                              4  1653  1654  1656  1657
  1650  158    H  21  1.00800  0.31000  1     1  1651
                                              2  1652  1655
  1651  158   CA  14 13.01900  0.00000  0     6  1652  1653  1654  1655  1656  1657
                                              2  1658  1659
  1652  158   CB  14 13.01900  0.00000  0     3  1653  1654  1655
                                              2  1656  1657
  1653  158  CG1  16 15.03500  0.00000  0     1  1654
                                              1  1655
  1654  158  CG2  16 15.03500  0.00000  1     0
                                              1  1655
  1655  158    C  12 12.01100  0.45000  0     4  1656  1657  1658  1659
                                              2  1660  1664
  1656  158    O   1 15.99940 -0.45000  1     1  1657
                                              2  1658  1659
  1657  159    N   6 14.00670 -0.31000  0     4  1658  1659  1660  1664
                                              3  1661  1665  1666
  1658  159    H  21  1.00800  0.31000  1     1  1659
                                              2  1660  1664
  1659  159   CA  14 13.01900  0.00000  0     5  1660  1661  1664  1665  1666
                                              4  1662  1663  1667  1668
  1660  159   CB  15 14.02700  0.00000  1     4  1661  1662  1663  1664
                                              2  1665  1666
  1661  159   CG  14 13.01900  0.00000  0     2  1662  1663
                                              1  1664
  1662  159  CD1  16 15.03500  0.00000  0     1  1663
                                              0
  1663  159  CD2  16 15.03500  0.00000  1     0
                                              0
  1664  159    C  12 12.01100  0.45000  0     4  1665  1666  1667  1668
                                              2  1669  1673
  1665  159    O   1 15.99940 -0.45000  1     1  1666
                                              2  1667  1668
  1666  160    N   6 14.00670 -0.31000  0     4  1667  1668  1669  1673
                                              3  1670  1674  1675
  1667  160    H  21  1.00800  0.31000  1     1  1668
                                              2  1669  1673
  1668  160   CA  14 13.01900  0.00000  0     5  1669  1670  1673  1674  1675
                                              4  1671  1672  1676  1677
  1669  160   CB  15 14.02700  0.00000  1     4  1670  1671  1672  1673
                                              2  1674  1675
  1670  160   CG  12 12.01100  0.27000  0     2  1671  1672
                                              1  1673
  1671  160  OD1   2 15.99940 -0.63500  0     1  1672
                                              0
  1672  160  OD2   2 15.99940 -0.63500  1     0
                                              0
  1673  160    C  12 12.01100  0.45000  0     4  1674  1675  1676  1677
                                              2  1678  1682
  1674  160    O   1 15.99940 -0.45000  1     1  1675
                                              2  1676  1677
  1675  161    N   6 14.00670 -0.31000  0     4  1676  1677  1678  1682
                                              3  1679  1683  1684
  1676  161    H  21  1.00800  0.31000  1     1  1677
                                              2  1678  1682
  1677  161   CA  14 13.01900  0.00000  0     5  1678  1679  1682  1683  1684
                                              4  1680  1681  1685  1686
  1678  161   CB  15 14.02700  0.00000  1     4  1679  1680  1681  1682
                                              2  1683  1684
  1679  161   CG  12 12.01100  0.27000  0     2  1680  1681
                                              1  1682
  1680  161  OD1   2 15.99940 -0.63500  0     1  1681
                                              0
  1681  161  OD2   2 15.99940 -0.63500  1     0
                                              0
  1682  161    C  12 12.01100  0.45000  0     4  1683  1684  1685  1686
                                              2  1687  1692
  1683  161    O   1 15.99940 -0.45000  1     1  1684
                                              2  1685  1686
  1684  162    N   6 14.00670 -0.31000  0     4  1685  1686  1687  1692
                                              3  1688  1693  1694
  1685  162    H  21  1.00800  0.31000  1     1  1686
                                              2  1687  1692
  1686  162   CA  14 13.01900  0.00000  0     5  1687  1688  1692  1693  1694
                                              3  1689  1695  1696
  1687  162   CB  15 14.02700  0.00000  0     3  1688  1689  1692
                                              4  1690  1691  1693  1694
  1688  162   CG  15 14.02700  0.00000  1     3  1689  1690  1691
                                              1  1692
  1689  162   CD  12 12.01100  0.27000  0     2  1690  1691
                                              0
  1690  162  OE1   2 15.99940 -0.63500  0     1  1691
                                              0
  1691  162  OE2   2 15.99940 -0.63500  1     0
                                              0
  1692  162    C  12 12.01100  0.45000  0     4  1693  1694  1695  1696
                                              2  1697  1710
  1693  162    O   1 15.99940 -0.45000  1     1  1694
                                              2  1695  1696
  1694  163    N   6 14.00670 -0.31000  0     4  1695  1696  1697  1710
                                              3  1698  1711  1712
  1695  163    H  21  1.00800  0.31000  1     1  1696
                                              2  1697  1710
  1696  163   CA  14 13.01900  0.00000  0     5  1697  1698  1710  1711  1712
                                              4  1699  1701  1713  1714
  1697  163   CB  15 14.02700  0.00000  0     8  1698  1699  1700  1701  1702  1703
                                                 1705  1710
                                              2  1711  1712
  1698  163   CG  12 12.01100  0.00000  1     9  1699  1700  1701  1702  1703  1704
                                                 1705  1706  1707
                                              1  1710
  1699  163  CD1  12 12.01100 -0.14000  0     8  1700  1701  1702  1703  1704  1705
                                                 1707  1708
                                              0
  1700  163  HD1  20  1.00800  0.14000  1     4  1701  1703  1704  1707
                                              0
  1701  163  CD2  12 12.01100 -0.14000  0     6  1702  1703  1705  1706  1707  1708
                                              0
  1702  163  HD2  20  1.00800  0.14000  1     3  1705  1706  1707
                                              0
  1703  163  CE1  12 12.01100 -0.14000  0     5  1704  1705  1706  1707  1708
                                              1  1709
  1704  163  HE1  20  1.00800  0.14000  1     3  1705  1707  1708
                                              0
  1705  163  CE2  12 12.01100 -0.14000  0     3  1706  1707  1708
                                              1  1709
  1706  163  HE2  20  1.00800  0.14000  1     2  1707  1708
                                              0
  1707  163   CZ  12 12.01100  0.20300  0     2  1708  1709
                                              0
  1708  163   OH   3 15.99940 -0.61100  0     1  1709
                                              0
  1709  163   HH  21  1.00800  0.40800  1     0
                                              0
  1710  163    C  12 12.01100  0.45000  0     4  1711  1712  1713  1714
                                              2  1715  1719
  1711  163    O   1 15.99940 -0.45000  1     1  1712
                                              2  1713  1714
  1712  164    N   6 14.00670 -0.31000  0     4  1713  1714  1715  1719
                                              4  1716  1718  1720  1721
  1713  164    H  21  1.00800  0.31000  1     1  1714
                                              2  1715  1719
  1714  164   CA  14 13.01900  0.00000  1     6  1715  1716  1718  1719  1720  1721
                                              3  1717  1722  1723
  1715  164   CB  14 13.01900  0.26600  0     4  1716  1717  1718  1719
                                              2  1720  1721
  1716  164  OG1   3 15.99940 -0.67400  0     2  1717  1718
                                              1  1719
  1717  164  HG1  21  1.00800  0.40800  1     0
                                              1  1718
  1718  164  CG2  16 15.03500  0.00000  1     0
                                              1  1719
  1719  164    C  12 12.01100  0.45000  0     4  1720  1721  1722  1723
                                              2  1724  1727
  1720  164    O   1 15.99940 -0.45000  1     1  1721
                                              2  1722  1723
  1721  165    N   6 14.00670 -0.31000  0     4  1722  1723  1724  1727
                                              3  1725  1728  1729
  1722  165    H  21  1.00800  0.31000  1     1  1723
                                              2  1724  1727
  1723  165   CA  14 13.01900  0.00000  1     5  1724  1725  1727  1728  1729
                                              3  1726  1730  1731
  1724  165   CB  15 14.02700  0.26600  0     3  1725  1726  1727
                                              2  1728  1729
  1725  165   OG   3 15.99940 -0.67400  0     1  1726
                                              1  1727
  1726  165   HG  21  1.00800  0.40800  1     0
                                              0
  1727  165    C  12 12.01100  0.45000  0     4  1728  1729  1730  1731
                                              2  1732  1735
  1728  165    O   1 15.99940 -0.45000  1     1  1729
                                              2  1730  1731
  1729  166    N   6 14.00670 -0.31000  0     4  1730  1731  1732  1735
                                              3  1733  1736  1737
  1730  166    H  21  1.00800  0.31000  1     1  1731
                                              2  1732  1735
  1731  166   CA  14 13.01900  0.00000  1     5  1732  1733  1735  1736  1737
                                              3  1734  1738  1739
  1732  166   CB  15 14.02700  0.26600  0     3  1733  1734  1735
                                              2  1736  1737
  1733  166   OG   3 15.99940 -0.67400  0     1  1734
                                              1  1735
  1734  166   HG  21  1.00800  0.40800  1     0
                                              0
  1735  166    C  12 12.01100  0.45000  0     4  1736  1737  1738  1739
                                              2  1740  1743
  1736  166    O   1 15.99940 -0.45000  1     1  1737
                                              2  1738  1739
  1737  167    N   6 14.00670 -0.31000  0     4  1738  1739  1740  1743
                                              4  1741  1742  1744  1745
  1738  167    H  21  1.00800  0.31000  1     1  1739
                                              2  1740  1743
  1739  167   CA  14 13.01900  0.00000  0     6  1740  1741  1742  1743  1744  1745
                                              2  1746  1747
  1740  167   CB  14 13.01900  0.00000  0     3  1741  1742  1743
                                              2  1744  1745
  1741  167  CG1  16 15.03500  0.00000  0     1  1742
                                              1  1743
  1742  167  CG2  16 15.03500  0.00000  1     0
                                              1  1743
  1743  167    C  12 12.01100  0.45000  0     4  1744  1745  1746  1747
                                              1  1748
  1744  167    O   1 15.99940 -0.45000  1     1  1745
                                              2  1746  1747
  1745  168    N   6 14.00670 -0.31000  0     3  1746  1747  1748
                                              2  1749  1750
  1746  168    H  21  1.00800  0.31000  1     1  1747
                                              1  1748
  1747  168   CA  15 14.02700  0.00000  1     3  1748  1749  1750
                                              2  1751  1752
  1748  168    C  12 12.01100  0.45000  0     4  1749  1750  1751  1752
                                              2  1753  1756
  1749  168    O   1 15.99940 -0.45000  1     1  1750
                                              2  1751  1752
  1750  169    N   6 14.00670 -0.31000  0     4  1751  1752  1753  1756
                                              3  1754  1757  1758
  1751  169    H  21  1.00800  0.31000  1     1  1752
                                              2  1753  1756
  1752  169   CA  14 13.01900  0.00000  1     5  1753  1754  1756  1757  1758
                                              3  1755  1759  1760
  1753  169   CB  15 14.02700  0.26600  0     3  1754  1755  1756
                                              2  1757  1758
  1754  169   OG   3 15.99940 -0.67400  0     1  1755
                                              1  1756
  1755  169   HG  21  1.00800  0.40800  1     0
                                              0
  1756  169    C  12 12.01100  0.45000  0     4  1757  1758  1759  1760
                                              2  1761  1769
  1757  169    O   1 15.99940 -0.45000  1     1  1758
                                              2  1759  1760
  1758  170    N   6 14.00670 -0.31000  0     4  1759  1760  1761  1769
                                              3  1762  1770  1771
  1759  170    H  21  1.00800  0.31000  1     1  1760
                                              2  1761  1769
  1760  170   CA  14 13.01900  0.00000  0     5  1761  1762  1769  1770  1771
                                              3  1763  1772  1773
  1761  170   CB  15 14.02700  0.00000  1     3  1762  1763  1769
                                              3  1764  1770  1771
  1762  170   CG  15 14.02700  0.00000  0     2  1763  1764
                                              2  1765  1769
  1763  170   CD  15 14.02700  0.00000  1     2  1764  1765
                                              3  1766  1767  1768
  1764  170   CE  15 14.02700  0.12700  0     4  1765  1766  1767  1768
                                              0
  1765  170   NZ   8 14.00670  0.12900  0     3  1766  1767  1768
                                              0
  1766  170  HZ1  21  1.00800  0.24800  0     2  1767  1768
                                              0
  1767  170  HZ2  21  1.00800  0.24800  0     1  1768
                                              0
  1768  170  HZ3  21  1.00800  0.24800  1     0
                                              0
  1769  170    C  12 12.01100  0.45000  0     4  1770  1771  1772  1773
                                              2  1774  1786
  1770  170    O   1 15.99940 -0.45000  1     1  1771
                                              2  1772  1773
  1771  171    N   6 14.00670 -0.31000  0     4  1772  1773  1774  1786
                                              3  1775  1787  1788
  1772  171    H  21  1.00800  0.31000  1     1  1773
                                              2  1774  1786
  1773  171   CA  14 13.01900  0.00000  0     5  1774  1775  1786  1787  1788
                                              4  1776  1778  1789  1792
  1774  171   CB  15 14.02700  0.00000  0     8  1775  1776  1777  1778  1779  1780
                                                 1782  1786
                                              2  1787  1788
  1775  171   CG  12 12.01100  0.00000  1     9  1776  1777  1778  1779  1780  1781
                                                 1782  1783  1784
                                              1  1786
  1776  171  CD1  12 12.01100 -0.14000  0     8  1777  1778  1779  1780  1781  1782
                                                 1784  1785
                                              0
  1777  171  HD1  20  1.00800  0.14000  1     4  1778  1780  1781  1784
                                              0
  1778  171  CD2  12 12.01100 -0.14000  0     6  1779  1780  1782  1783  1784  1785
                                              0
  1779  171  HD2  20  1.00800  0.14000  1     3  1782  1783  1784
                                              0
  1780  171  CE1  12 12.01100 -0.14000  0     5  1781  1782  1783  1784  1785
                                              0
  1781  171  HE1  20  1.00800  0.14000  1     3  1782  1784  1785
                                              0
  1782  171  CE2  12 12.01100 -0.14000  0     3  1783  1784  1785
                                              0
  1783  171  HE2  20  1.00800  0.14000  1     2  1784  1785
                                              0
  1784  171   CZ  12 12.01100 -0.14000  0     1  1785
                                              0
  1785  171   HZ  20  1.00800  0.14000  1     0
                                              0
  1786  171    C  12 12.01100  0.45000  0     4  1787  1788  1789  1792
                                              3  1790  1791  1793
  1787  171    O   1 15.99940 -0.45000  1     1  1788
                                              2  1789  1792
  1788  172    N   6 14.00670  0.00000  1     5  1789  1790  1791  1792  1793
                                              2  1794  1795
  1789  172   CA  14 13.01900  0.00000  0     6  1790  1791  1792  1793  1794  1795
                                              2  1796  1797
  1790  172   CB  18 14.02700  0.00000  1     3  1791  1792  1793
                                              2  1794  1795
  1791  172   CG  18 14.02700  0.00000  0     1  1792
                                              1  1793
  1792  172   CD  18 14.02700  0.00000  1     0
                                              1  1793
  1793  172    C  12 12.01100  0.45000  0     4  1794  1795  1796  1797
                                              2  1798  1801
  1794  172    O   1 15.99940 -0.45000  1     1  1795
                                              2  1796  1797
  1795  173    N   6 14.00670 -0.31000  0     4  1796  1797  1798  1801
                                              4  1799  1800  1802  1803
  1796  173    H  21  1.00800  0.31000  1     1  1797
                                              2  1798  1801
  1797  173   CA  14 13.01900  0.00000  0     6  1798  1799  1800  1801  1802  1803
                                              2  1804  1805
  1798  173   CB  14 13.01900  0.00000  0     3  1799  1800  1801
                                              2  1802  1803
  1799  173  CG1  16 15.03500  0.00000  0     1  1800
                                              1  1801
  1800  173  CG2  16 15.03500  0.00000  1     0
                                              1  1801
  1801  173    C  12 12.01100  0.45000  0     4  1802  1803  1804  1805
                                              2  1806  1818
  1802  173    O   1 15.99940 -0.45000  1     1  1803
                                              2  1804  1805
  1803  174    N   6 14.00670 -0.31000  0     4  1804  1805  1806  1818
                                              3  1807  1819  1820
  1804  174    H  21  1.00800  0.31000  1     1  1805
                                              2  1806  1818
  1805  174   CA  14 13.01900  0.00000  0     5  1806  1807  1818  1819  1820
                                              3  1808  1821  1822
  1806  174   CB  15 14.02700  0.00000  0     3  1807  1808  1818
                                              3  1809  1819  1820
  1807  174   CG  15 14.02700  0.00000  1     2  1808  1809
                                              3  1810  1811  1818
  1808  174   CD  15 14.02700  0.09000  0     3  1809  1810  1811
                                              2  1812  1815
  1809  174   NE  11 14.00670 -0.11000  0     4  1810  1811  1812  1815
                                              4  1813  1814  1816  1817
  1810  174   HE  21  1.00800  0.24000  0     1  1811
                                              2  1812  1815
  1811  174   CZ  12 12.01100  0.34000  0     6  1812  1813  1814  1815  1816  1817
                                              0
  1812  174  NH1  10 14.00670 -0.26000  0     3  1813  1814  1815
                                              2  1816  1817
  1813  174 HH11  21  1.00800  0.24000  0     1  1814
                                              1  1815
  1814  174 HH12  21  1.00800  0.24000  0     0
                                              1  1815
  1815  174  NH2  10 14.00670 -0.26000  0     2  1816  1817
                                              0
  1816  174 HH21  21  1.00800  0.24000  0     1  1817
                                              0
  1817  174 HH22  21  1.00800  0.24000  1     0
                                              0
  1818  174    C  12 12.01100  0.45000  0     4  1819  1820  1821  1822
                                              2  1823  1839
  1819  174    O   1 15.99940 -0.45000  1     1  1820
                                              2  1821  1822
  1820  175    N   6 14.00670 -0.31000  0     4  1821  1822  1823  1839
                                              3  1824  1840  1841
  1821  175    H  21  1.00800  0.31000  1     1  1822
                                              2  1823  1839
  1822  175   CA  14 13.01900  0.00000  0     5  1823  1824  1839  1840  1841
                                              4  1825  1827  1842  1843
  1823  175   CB  15 14.02700  0.00000  1     8  1824  1825  1826  1827  1828  1830
                                                 1831  1839
                                              2  1840  1841
  1824  175   CG  12 12.01100 -0.21000  0    10  1825  1826  1827  1828  1829  1830
                                                 1831  1832  1833  1835
                                              1  1839
  1825  175  CD1  12 12.01100 -0.14000  0     7  1826  1827  1828  1829  1830  1831
                                                 1833
                                              0
  1826  175  HD1  20  1.00800  0.14000  0     4  1827  1828  1829  1830
                                              0
  1827  175  CD2  12 12.01100  0.00000  0    10  1828  1829  1830  1831  1832  1833
                                                 1834  1835  1836  1837
                                              0
  1828  175  NE1   9 14.00670 -0.10000  0     6  1829  1830  1831  1833  1834  1837
                                              0
  1829  175  HE1  21  1.00800  0.31000  0     2  1830  1833
                                              0
  1830  175  CE2  12 12.01100  0.00000  1     7  1831  1832  1833  1834  1835  1837
                                                 1838
                                              0
  1831  175  CE3  12 12.01100 -0.14000  0     6  1832  1833  1835  1836  1837  1838
                                              0
  1832  175  HE3  20  1.00800  0.14000  1     3  1835  1836  1837
                                              0
  1833  175  CZ2  12 12.01100 -0.14000  0     5  1834  1835  1836  1837  1838
                                              0
  1834  175  HZ2  20  1.00800  0.14000  1     3  1835  1837  1838
                                              0
  1835  175  CZ3  12 12.01100 -0.14000  0     3  1836  1837  1838
                                              0
  1836  175  HZ3  20  1.00800  0.14000  1     2  1837  1838
                                              0
  1837  175  CH2  12 12.01100 -0.14000  0     1  1838
                                              0
  1838  175  HH2  20  1.00800  0.14000  1     0
                                              0
  1839  175    C  12 12.01100  0.45000  0     4  1840  1841  1842  1843
                                              2  1844  1847
  1840  175    O   1 15.99940 -0.45000  1     1  1841
                                              2  1842  1843
  1841  176    N   6 14.00670 -0.31000  0     4  1842  1843  1844  1847
                                              3  1845  1848  1849
  1842  176    H  21  1.00800  0.31000  1     1  1843
                                              2  1844  1847
  1843  176   CA  14 13.01900  0.00000  1     5  1844  1845  1847  1848  1849
                                              3  1846  1850  1853
  1844  176   CB  15 14.02700  0.26600  0     3  1845  1846  1847
                                              2  1848  1849
  1845  176   OG   3 15.99940 -0.67400  0     1  1846
                                              1  1847
  1846  176   HG  21  1.00800  0.40800  1     0
                                              0
  1847  176    C  12 12.01100  0.45000  0     4  1848  1849  1850  1853
                                              3  1851  1852  1854
  1848  176    O   1 15.99940 -0.45000  1     1  1849
                                              2  1850  1853
  1849  177    N   6 14.00670  0.00000  1     5  1850  1851  1852  1853  1854
                                              2  1855  1856
  1850  177   CA  14 13.01900  0.00000  0     6  1851  1852  1853  1854  1855  1856
                                              2  1857  1860
  1851  177   CB  18 14.02700  0.00000  1     3  1852  1853  1854
                                              2  1855  1856
  1852  177   CG  18 14.02700  0.00000  0     1  1853
                                              1  1854
  1853  177   CD  18 14.02700  0.00000  1     0
                                              1  1854
  1854  177    C  12 12.01100  0.45000  0     4  1855  1856  1857  1860
                                              3  1858  1859  1861
  1855  177    O   1 15.99940 -0.45000  1     1  1856
                                              2  1857  1860
  1856  178    N   6 14.00670  0.00000  1     5  1857  1858  1859  1860  1861
                                              2  1862  1863
  1857  178   CA  14 13.01900  0.00000  0     6  1858  1859  1860  1861  1862  1863
                                              2  1864  1865
  1858  178   CB  18 14.02700  0.00000  1     3  1859  1860  1861
                                              2  1862  1863
  1859  178   CG  18 14.02700  0.00000  0     1  1860
                                              1  1861
  1860  178   CD  18 14.02700  0.00000  1     0
                                              1  1861
  1861  178    C  12 12.01100  0.45000  0     4  1862  1863  1864  1865
                                              2  1866  1871
  1862  178    O   1 15.99940 -0.45000  1     1  1863
                                              2  1864  1865
  1863  179    N   6 14.00670 -0.31000  0     4  1864  1865  1866  1871
                                              3  1867  1872  1873
  1864  179    H  21  1.00800  0.31000  1     1  1865
                                              2  1866  1871
  1865  179   CA  14 13.01900  0.00000  0     5  1866  1867  1871  1872  1873
                                              3  1868  1874  1875
  1866  179   CB  15 14.02700  0.00000  0     3  1867  1868  1871
                                              4  1869  1870  1872  1873
  1867  179   CG  15 14.02700  0.00000  1     3  1868  1869  1870
                                              1  1871
  1868  179   CD  12 12.01100  0.27000  0     2  1869  1870
                                              0
  1869  179  OE1   2 15.99940 -0.63500  0     1  1870
                                              0
  1870  179  OE2   2 15.99940 -0.63500  1     0
                                              0
  1871  179    C  12 12.01100  0.45000  0     4  1872  1873  1874  1875
                                              2  1876  1879
  1872  179    O   1 15.99940 -0.45000  1     1  1873
                                              2  1874  1875
  1873  180    N   6 14.00670 -0.31000  0     4  1874  1875  1876  1879
                                              4  1877  1878  1880  1881
  1874  180    H  21  1.00800  0.31000  1     1  1875
                                              2  1876  1879
  1875  180   CA  14 13.01900  0.00000  0     6  1876  1877  1878  1879  1880  1881
                                              2  1882  1883
  1876  180   CB  14 13.01900  0.00000  0     3  1877  1878  1879
                                              2  1880  1881
  1877  180  CG1  16 15.03500  0.00000  0     1  1878
                                              1  1879
  1878  180  CG2  16 15.03500  0.00000  1     0
                                              1  1879
  1879  180    C  12 12.01100  0.45000  0     4  1880  1881  1882  1883
                                              2  1884  1888
  1880  180    O   1 15.99940 -0.45000  1     1  1881
                                              2  1882  1883
  1881  181    N   6 14.00670 -0.31000  0     4  1882  1883  1884  1888
                                              3  1885  1889  1890
  1882  181    H  21  1.00800  0.31000  1     1  1883
                                              2  1884  1888
  1883  181   CA  14 13.01900  0.00000  0     5  1884  1885  1888  1889  1890
                                              4  1886  1887  1891  1892
  1884  181   CB  15 14.02700  0.00000  1     4  1885  1886  1887  1888
                                              2  1889  1890
  1885  181   CG  14 13.01900  0.00000  0     2  1886  1887
                                              1  1888
  1886  181  CD1  16 15.03500  0.00000  0     1  1887
                                              0
  1887  181  CD2  16 15.03500  0.00000  1     0
                                              0
  1888  181    C  12 12.01100  0.45000  0     4  1889  1890  1891  1892
                                              2  1893  1897
  1889  181    O   1 15.99940 -0.45000  1     1  1890
                                              2  1891  1892
  1890  182    N   6 14.00670 -0.31000  0     4  1891  1892  1893  1897
                                              3  1894  1898  1899
  1891  182    H  21  1.00800  0.31000  1     1  1892
                                              2  1893  1897
  1892  182   CA  14 13.01900  0.00000  0     5  1893  1894  1897  1898  1899
                                              3  1895  1900  1901
  1893  182   CB  15 14.02700  0.00000  1     3  1894  1895  1897
                                              3  1896  1898  1899
  1894  182   CG  15 14.02700  0.24100  0     2  1895  1896
                                              1  1897
  1895  182   SD  23 32.06000 -0.48200  0     1  1896
                                              0
  1896  182   CE  16 15.03500  0.24100  1     0
                                              0
  1897  182    C  12 12.01100  0.45000  0     4  1898  1899  1900  1901
                                              2  1902  1915
  1898  182    O   1 15.99940 -0.45000  1     1  1899
                                              2  1900  1901
  1899  183    N   6 14.00670 -0.31000  0     4  1900  1901  1902  1915
                                              3  1903  1916  1917
  1900  183    H  21  1.00800  0.31000  1     1  1901
                                              2  1902  1915
  1901  183   CA  14 13.01900  0.00000  0     5  1902  1903  1915  1916  1917
                                              4  1904  1906  1918  1919
  1902  183   CB  15 14.02700  0.00000  0     8  1903  1904  1905  1906  1907  1908
                                                 1910  1915
                                              2  1916  1917
  1903  183   CG  12 12.01100  0.00000  1     9  1904  1905  1906  1907  1908  1909
                                                 1910  1911  1912
                                              1  1915
  1904  183  CD1  12 12.01100 -0.14000  0     8  1905  1906  1907  1908  1909  1910
                                                 1912  1913
                                              0
  1905  183  HD1  20  1.00800  0.14000  1     4  1906  1908  1909  1912
                                              0
  1906  183  CD2  12 12.01100 -0.14000  0     6  1907  1908  1910  1911  1912  1913
                                              0
  1907  183  HD2  20  1.00800  0.14000  1     3  1910  1911  1912
                                              0
  1908  183  CE1  12 12.01100 -0.14000  0     5  1909  1910  1911  1912  1913
                                              1  1914
  1909  183  HE1  20  1.00800  0.14000  1     3  1910  1912  1913
                                              0
  1910  183  CE2  12 12.01100 -0.14000  0     3  1911  1912  1913
                                              1  1914
  1911  183  HE2  20  1.00800  0.14000  1     2  1912  1913
                                              0
  1912  183   CZ  12 12.01100  0.20300  0     2  1913  1914
                                              0
  1913  183   OH   3 15.99940 -0.61100  0     1  1914
                                              0
  1914  183   HH  21  1.00800  0.40800  1     0
                                              0
  1915  183    C  12 12.01100  0.45000  0     4  1916  1917  1918  1919
                                              2  1920  1923
  1916  183    O   1 15.99940 -0.45000  1     1  1917
                                              2  1918  1919
  1917  184    N   6 14.00670 -0.31000  0     4  1918  1919  1920  1923
                                              3  1921  1924  1925
  1918  184    H  21  1.00800  0.31000  1     1  1919
                                              2  1920  1923
  1919  184   CA  14 13.01900  0.00000  1     5  1920  1921  1923  1924  1925
                                              3  1922  1926  1927
  1920  184   CB  15 14.02700  0.26600  0     3  1921  1922  1923
                                              2  1924  1925
  1921  184   OG   3 15.99940 -0.67400  0     1  1922
                                              1  1923
  1922  184   HG  21  1.00800  0.40800  1     0
                                              0
  1923  184    C  12 12.01100  0.45000  0     4  1924  1925  1926  1927
                                              2  1928  1936
  1924  184    O   1 15.99940 -0.45000  1     1  1925
                                              2  1926  1927
  1925  185    N   6 14.00670 -0.31000  0     4  1926  1927  1928  1936
                                              3  1929  1937  1938
  1926  185    H  21  1.00800  0.31000  1     1  1927
                                              2  1928  1936
  1927  185   CA  14 13.01900  0.00000  0     5  1928  1929  1936  1937  1938
                                              3  1930  1939  1940
  1928  185   CB  15 14.02700  0.00000  1     3  1929  1930  1936
                                              3  1931  1937  1938
  1929  185   CG  15 14.02700  0.00000  0     2  1930  1931
                                              2  1932  1936
  1930  185   CD  15 14.02700  0.00000  1     2  1931  1932
                                              3  1933  1934  1935
  1931  185   CE  15 14.02700  0.12700  0     4  1932  1933  1934  1935
                                              0
  1932  185   NZ   8 14.00670  0.12900  0     3  1933  1934  1935
                                              0
  1933  185  HZ1  21  1.00800  0.24800  0     2  1934  1935
                                              0
  1934  185  HZ2  21  1.00800  0.24800  0     1  1935
                                              0
  1935  185  HZ3  21  1.00800  0.24800  1     0
                                              0
  1936  185    C  12 12.01100  0.45000  0     4  1937  1938  1939  1940
                                              2  1941  1953
  1937  185    O   1 15.99940 -0.45000  1     1  1938
                                              2  1939  1940
  1938  186    N   6 14.00670 -0.31000  0     4  1939  1940  1941  1953
                                              3  1942  1954  1955
  1939  186    H  21  1.00800  0.31000  1     1  1940
                                              2  1941  1953
  1940  186   CA  14 13.01900  0.00000  0     5  1941  1942  1953  1954  1955
                                              4  1943  1945  1956  1957
  1941  186   CB  15 14.02700  0.00000  0     8  1942  1943  1944  1945  1946  1947
                                                 1949  1953
                                              2  1954  1955
  1942  186   CG  12 12.01100  0.00000  1     9  1943  1944  1945  1946  1947  1948
                                                 1949  1950  1951
                                              1  1953
  1943  186  CD1  12 12.01100 -0.14000  0     8  1944  1945  1946  1947  1948  1949
                                                 1951  1952
                                              0
  1944  186  HD1  20  1.00800  0.14000  1     4  1945  1947  1948  1951
                                              0
  1945  186  CD2  12 12.01100 -0.14000  0     6  1946  1947  1949  1950  1951  1952
                                              0
  1946  186  HD2  20  1.00800  0.14000  1     3  1949  1950  1951
                                              0
  1947  186  CE1  12 12.01100 -0.14000  0     5  1948  1949  1950  1951  1952
                                              0
  1948  186  HE1  20  1.00800  0.14000  1     3  1949  1951  1952
                                              0
  1949  186  CE2  12 12.01100 -0.14000  0     3  1950  1951  1952
                                              0
  1950  186  HE2  20  1.00800  0.14000  1     2  1951  1952
                                              0
  1951  186   CZ  12 12.01100 -0.14000  0     1  1952
                                              0
  1952  186   HZ  20  1.00800  0.14000  1     0
                                              0
  1953  186    C  12 12.01100  0.45000  0     4  1954  1955  1956  1957
                                              2  1958  1961
  1954  186    O   1 15.99940 -0.45000  1     1  1955
                                              2  1956  1957
  1955  187    N   6 14.00670 -0.31000  0     4  1956  1957  1958  1961
                                              3  1959  1962  1963
  1956  187    H  21  1.00800  0.31000  1     1  1957
                                              2  1958  1961
  1957  187   CA  14 13.01900  0.00000  1     5  1958  1959  1961  1962  1963
                                              3  1960  1964  1965
  1958  187   CB  15 14.02700  0.26600  0     3  1959  1960  1961
                                              2  1962  1963
  1959  187   OG   3 15.99940 -0.67400  0     1  1960
                                              1  1961
  1960  187   HG  21  1.00800  0.40800  1     0
                                              0
  1961  187    C  12 12.01100  0.45000  0     4  1962  1963  1964  1965
                                              2  1966  1969
  1962  187    O   1 15.99940 -0.45000  1     1  1963
                                              2  1964  1965
  1963  188    N   6 14.00670 -0.31000  0     4  1964  1965  1966  1969
                                              3  1967  1970  1971
  1964  188    H  21  1.00800  0.31000  1     1  1965
                                              2  1966  1969
  1965  188   CA  14 13.01900  0.00000  1     5  1966  1967  1969  1970  1971
                                              3  1968  1972  1973
  1966  188   CB  15 14.02700  0.26600  0     3  1967  1968  1969
                                              2  1970  1971
  1967  188   OG   3 15.99940 -0.67400  0     1  1968
                                              1  1969
  1968  188   HG  21  1.00800  0.40800  1     0
                                              0
  1969  188    C  12 12.01100  0.45000  0     4  1970  1971  1972  1973
                                              2  1974  1982
  1970  188    O   1 15.99940 -0.45000  1     1  1971
                                              2  1972  1973
  1971  189    N   6 14.00670 -0.31000  0     4  1972  1973  1974  1982
                                              3  1975  1983  1984
  1972  189    H  21  1.00800  0.31000  1     1  1973
                                              2  1974  1982
  1973  189   CA  14 13.01900  0.00000  0     5  1974  1975  1982  1983  1984
                                              3  1976  1985  1986
  1974  189   CB  15 14.02700  0.00000  1     3  1975  1976  1982
                                              3  1977  1983  1984
  1975  189   CG  15 14.02700  0.00000  0     2  1976  1977
                                              2  1978  1982
  1976  189   CD  15 14.02700  0.00000  1     2  1977  1978
                                              3  1979  1980  1981
  1977  189   CE  15 14.02700  0.12700  0     4  1978  1979  1980  1981
                                              0
  1978  189   NZ   8 14.00670  0.12900  0     3  1979  1980  1981
                                              0
  1979  189  HZ1  21  1.00800  0.24800  0     2  1980  1981
                                              0
  1980  189  HZ2  21  1.00800  0.24800  0     1  1981
                                              0
  1981  189  HZ3  21  1.00800  0.24800  1     0
                                              0
  1982  189    C  12 12.01100  0.45000  0     4  1983  1984  1985  1986
                                              2  1987  1990
  1983  189    O   1 15.99940 -0.45000  1     1  1984
                                              2  1985  1986
  1984  190    N   6 14.00670 -0.31000  0     4  1985  1986  1987  1990
                                              3  1988  1991  1992
  1985  190    H  21  1.00800  0.31000  1     1  1986
                                              2  1987  1990
  1986  190   CA  14 13.01900  0.00000  1     5  1987  1988  1990  1991  1992
                                              3  1989  1993  1994
  1987  190   CB  15 14.02700  0.26600  0     3  1988  1989  1990
                                              2  1991  1992
  1988  190   OG   3 15.99940 -0.67400  0     1  1989
                                              1  1990
  1989  190   HG  21  1.00800  0.40800  1     0
                                              0
  1990  190    C  12 12.01100  0.45000  0     4  1991  1992  1993  1994
                                              2  1995  1999
  1991  190    O   1 15.99940 -0.45000  1     1  1992
                                              2  1993  1994
  1992  191    N   6 14.00670 -0.31000  0     4  1993  1994  1995  1999
                                              3  1996  2000  2001
  1993  191    H  21  1.00800  0.31000  1     1  1994
                                              2  1995  1999
  1994  191   CA  14 13.01900  0.00000  0     5  1995  1996  1999  2000  2001
                                              4  1997  1998  2002  2003
  1995  191   CB  15 14.02700  0.00000  1     4  1996  1997  1998  1999
                                              2  2000  2001
  1996  191   CG  12 12.01100  0.27000  0     2  1997  1998
                                              1  1999
  1997  191  OD1   2 15.99940 -0.63500  0     1  1998
                                              0
  1998  191  OD2   2 15.99940 -0.63500  1     0
                                              0
  1999  191    C  12 12.01100  0.45000  0     4  2000  2001  2002  2003
                                              2  2004  2008
  2000  191    O   1 15.99940 -0.45000  1     1  2001
                                              2  2002  2003
  2001  192    N   6 14.00670 -0.31000  0     4  2002  2003  2004  2008
                                              4  2005  2006  2009  2010
  2002  192    H  21  1.00800  0.31000  1     1  2003
                                              2  2004  2008
  2003  192   CA  14 13.01900  0.00000  1     6  2004  2005  2006  2008  2009  2010
                                              3  2007  2011  2012
  2004  192   CB  14 13.01900  0.00000  0     4  2005  2006  2007  2008
                                              2  2009  2010
  2005  192  CG1  15 14.02700  0.00000  0     2  2006  2007
                                              1  2008
  2006  192  CG2  16 15.03500  0.00000  0     0
                                              2  2007  2008
  2007  192   CD  16 15.03500  0.00000  1     0
                                              0
  2008  192    C  12 12.01100  0.45000  0     4  2009  2010  2011  2012
                                              2  2013  2029
  2009  192    O   1 15.99940 -0.45000  1     1  2010
                                              2  2011  2012
  2010  193    N   6 14.00670 -0.31000  0     4  2011  2012  2013  2029
                                              3  2014  2030  2031
  2011  193    H  21  1.00800  0.31000  1     1  2012
                                              2  2013  2029
  2012  193   CA  14 13.01900  0.00000  0     5  2013  2014  2029  2030  2031
                                              4  2015  2017  2032  2033
  2013  193   CB  15 14.02700  0.00000  1     8  2014  2015  2016  2017  2018  2020
                                                 2021  2029
                                              2  2030  2031
  2014  193   CG  12 12.01100 -0.21000  0    10  2015  2016  2017  2018  2019  2020
                                                 2021  2022  2023  2025
                                              1  2029
  2015  193  CD1  12 12.01100 -0.14000  0     7  2016  2017  2018  2019  2020  2021
                                                 2023
                                              0
  2016  193  HD1  20  1.00800  0.14000  0     4  2017  2018  2019  2020
                                              0
  2017  193  CD2  12 12.01100  0.00000  0    10  2018  2019  2020  2021  2022  2023
                                                 2024  2025  2026  2027
                                              0
  2018  193  NE1   9 14.00670 -0.10000  0     6  2019  2020  2021  2023  2024  2027
                                              0
  2019  193  HE1  21  1.00800  0.31000  0     2  2020  2023
                                              0
  2020  193  CE2  12 12.01100  0.00000  1     7  2021  2022  2023  2024  2025  2027
                                                 2028
                                              0
  2021  193  CE3  12 12.01100 -0.14000  0     6  2022  2023  2025  2026  2027  2028
                                              0
  2022  193  HE3  20  1.00800  0.14000  1     3  2025  2026  2027
                                              0
  2023  193  CZ2  12 12.01100 -0.14000  0     5  2024  2025  2026  2027  2028
                                              0
  2024  193  HZ2  20  1.00800  0.14000  1     3  2025  2027  2028
                                              0
  2025  193  CZ3  12 12.01100 -0.14000  0     3  2026  2027  2028
                                              0
  2026  193  HZ3  20  1.00800  0.14000  1     2  2027  2028
                                              0
  2027  193  CH2  12 12.01100 -0.14000  0     1  2028
                                              0
  2028  193  HH2  20  1.00800  0.14000  1     0
                                              0
  2029  193    C  12 12.01100  0.45000  0     4  2030  2031  2032  2033
                                              2  2034  2035
  2030  193    O   1 15.99940 -0.45000  1     1  2031
                                              2  2032  2033
  2031  194    N   6 14.00670 -0.31000  0     4  2032  2033  2034  2035
                                              2  2036  2037
  2032  194    H  21  1.00800  0.31000  1     1  2033
                                              2  2034  2035
  2033  194   CA  14 13.01900  0.00000  0     4  2034  2035  2036  2037
                                              2  2038  2039
  2034  194   CB  16 15.03500  0.00000  1     1  2035
                                              2  2036  2037
  2035  194    C  12 12.01100  0.45000  0     4  2036  2037  2038  2039
                                              2  2040  2052
  2036  194    O   1 15.99940 -0.45000  1     1  2037
                                              2  2038  2039
  2037  195    N   6 14.00670 -0.31000  0     4  2038  2039  2040  2052
                                              3  2041  2053  2054
  2038  195    H  21  1.00800  0.31000  1     1  2039
                                              2  2040  2052
  2039  195   CA  14 13.01900  0.00000  0     5  2040  2041  2052  2053  2054
                                              4  2042  2044  2055  2056
  2040  195   CB  15 14.02700  0.00000  0     8  2041  2042  2043  2044  2045  2046
                                                 2048  2052
                                              2  2053  2054
  2041  195   CG  12 12.01100  0.00000  1     9  2042  2043  2044  2045  2046  2047
                                                 2048  2049  2050
                                              1  2052
  2042  195  CD1  12 12.01100 -0.14000  0     8  2043  2044  2045  2046  2047  2048
                                                 2050  2051
                                              0
  2043  195  HD1  20  1.00800  0.14000  1     4  2044  2046  2047  2050
                                              0
  2044  195  CD2  12 12.01100 -0.14000  0     6  2045  2046  2048  2049  2050  2051
                                              0
  2045  195  HD2  20  1.00800  0.14000  1     3  2048  2049  2050
                                              0
  2046  195  CE1  12 12.01100 -0.14000  0     5  2047  2048  2049  2050  2051
                                              0
  2047  195  HE1  20  1.00800  0.14000  1     3  2048  2050  2051
                                              0
  2048  195  CE2  12 12.01100 -0.14000  0     3  2049  2050  2051
                                              0
  2049  195  HE2  20  1.00800  0.14000  1     2  2050  2051
                                              0
  2050  195   CZ  12 12.01100 -0.14000  0     1  2051
                                              0
  2051  195   HZ  20  1.00800  0.14000  1     0
                                              0
  2052  195    C  12 12.01100  0.45000  0     4  2053  2054  2055  2056
                                              1  2057
  2053  195    O   1 15.99940 -0.45000  1     1  2054
                                              2  2055  2056
  2054  196    N   6 14.00670 -0.31000  0     3  2055  2056  2057
                                              2  2058  2059
  2055  196    H  21  1.00800  0.31000  1     1  2056
                                              1  2057
  2056  196   CA  15 14.02700  0.00000  1     3  2057  2058  2059
                                              2  2060  2061
  2057  196    C  12 12.01100  0.45000  0     4  2058  2059  2060  2061
                                              2  2062  2065
  2058  196    O   1 15.99940 -0.45000  1     1  2059
                                              2  2060  2061
  2059  197    N   6 14.00670 -0.31000  0     4  2060  2061  2062  2065
                                              4  2063  2064  2066  2067
  2060  197    H  21  1.00800  0.31000  1     1  2061
                                              2  2062  2065
  2061  197   CA  14 13.01900  0.00000  0     6  2062  2063  2064  2065  2066  2067
                                              2  2068  2069
  2062  197   CB  14 13.01900  0.00000  0     3  2063  2064  2065
                                              2  2066  2067
  2063  197  CG1  16 15.03500  0.00000  0     1  2064
                                              1  2065
  2064  197  CG2  16 15.03500  0.00000  1     0
                                              1  2065
  2065  197    C  12 12.01100  0.45000  0     4  2066  2067  2068  2069
                                              2  2070  2074
  2066  197    O   1 15.99940 -0.45000  1     1  2067
                                              2  2068  2069
  2067  198    N   6 14.00670 -0.31000  0     4  2068  2069  2070  2074
                                              3  2071  2075  2076
  2068  198    H  21  1.00800  0.31000  1     1  2069
                                              2  2070  2074
  2069  198   CA  14 13.01900  0.00000  0     5  2070  2071  2074  2075  2076
                                              4  2072  2073  2077  2078
  2070  198   CB  15 14.02700  0.00000  1     4  2071  2072  2073  2074
                                              2  2075  2076
  2071  198   CG  14 13.01900  0.00000  0     2  2072  2073
                                              1  2074
  2072  198  CD1  16 15.03500  0.00000  0     1  2073
                                              0
  2073  198  CD2  16 15.03500  0.00000  1     0
                                              0
  2074  198    C  12 12.01100  0.45000  0     4  2075  2076  2077  2078
                                              2  2079  2083
  2075  198    O   1 15.99940 -0.45000  1     1  2076
                                              2  2077  2078
  2076  199    N   6 14.00670 -0.31000  0     4  2077  2078  2079  2083
                                              3  2080  2084  2085
  2077  199    H  21  1.00800  0.31000  1     1  2078
                                              2  2079  2083
  2078  199   CA  14 13.01900  0.00000  0     5  2079  2080  2083  2084  2085
                                              3  2081  2086  2087
  2079  199   CB  15 14.02700  0.00000  1     3  2080  2081  2083
                                              3  2082  2084  2085
  2080  199   CG  15 14.02700  0.24100  0     2  2081  2082
                                              1  2083
  2081  199   SD  23 32.06000 -0.48200  0     1  2082
                                              0
  2082  199   CE  16 15.03500  0.24100  1     0
                                              0
  2083  199    C  12 12.01100  0.45000  0     4  2084  2085  2086  2087
                                              2  2088  2104
  2084  199    O   1 15.99940 -0.45000  1     1  2085
                                              2  2086  2087
  2085  200    N   6 14.00670 -0.31000  0     4  2086  2087  2088  2104
                                              3  2089  2105  2106
  2086  200    H  21  1.00800  0.31000  1     1  2087
                                              2  2088  2104
  2087  200   CA  14 13.01900  0.00000  0     5  2088  2089  2104  2105  2106
                                              4  2090  2092  2107  2108
  2088  200   CB  15 14.02700  0.00000  1     8  2089  2090  2091  2092  2093  2095
                                                 2096  2104
                                              2  2105  2106
  2089  200   CG  12 12.01100 -0.21000  0    10  2090  2091  2092  2093  2094  2095
                                                 2096  2097  2098  2100
                                              1  2104
  2090  200  CD1  12 12.01100 -0.14000  0     7  2091  2092  2093  2094  2095  2096
                                                 2098
                                              0
  2091  200  HD1  20  1.00800  0.14000  0     4  2092  2093  2094  2095
                                              0
  2092  200  CD2  12 12.01100  0.00000  0    10  2093  2094  2095  2096  2097  2098
                                                 2099  2100  2101  2102
                                              0
  2093  200  NE1   9 14.00670 -0.10000  0     6  2094  2095  2096  2098  2099  2102
                                              0
  2094  200  HE1  21  1.00800  0.31000  0     2  2095  2098
                                              0
  2095  200  CE2  12 12.01100  0.00000  1     7  2096  2097  2098  2099  2100  2102
                                                 2103
                                              0
  2096  200  CE3  12 12.01100 -0.14000  0     6  2097  2098  2100  2101  2102  2103
                                              0
  2097  200  HE3  20  1.00800  0.14000  1     3  2100  2101  2102
                                              0
  2098  200  CZ2  12 12.01100 -0.14000  0     5  2099  2100  2101  2102  2103
                                              0
  2099  200  HZ2  20  1.00800  0.14000  1     3  2100  2102  2103
                                              0
  2100  200  CZ3  12 12.01100 -0.14000  0     3  2101  2102  2103
                                              0
  2101  200  HZ3  20  1.00800  0.14000  1     2  2102  2103
                                              0
  2102  200  CH2  12 12.01100 -0.14000  0     1  2103
                                              0
  2103  200  HH2  20  1.00800  0.14000  1     0
                                              0
  2104  200    C  12 12.01100  0.45000  0     4  2105  2106  2107  2108
                                              2  2109  2114
  2105  200    O   1 15.99940 -0.45000  1     1  2106
                                              2  2107  2108
  2106  201    N   6 14.00670 -0.31000  0     4  2107  2108  2109  2114
                                              3  2110  2115  2116
  2107  201    H  21  1.00800  0.31000  1     1  2108
                                              2  2109  2114
  2108  201   CA  14 13.01900  0.00000  0     5  2109  2110  2114  2115  2116
                                              3  2111  2117  2118
  2109  201   CB  15 14.02700  0.00000  0     3  2110  2111  2114
                                              4  2112  2113  2115  2116
  2110  201   CG  15 14.02700  0.00000  1     3  2111  2112  2113
                                              1  2114
  2111  201   CD  12 12.01100  0.27000  0     2  2112  2113
                                              0
  2112  201  OE1   2 15.99940 -0.63500  0     1  2113
                                              0
  2113  201  OE2   2 15.99940 -0.63500  1     0
                                              0
  2114  201    C  12 12.01100  0.45000  0     4  2115  2116  2117  2118
                                              2  2119  2123
  2115  201    O   1 15.99940 -0.45000  1     1  2116
                                              2  2117  2118
  2116  202    N   6 14.00670 -0.31000  0     4  2117  2118  2119  2123
                                              4  2120  2121  2124  2125
  2117  202    H  21  1.00800  0.31000  1     1  2118
                                              2  2119  2123
  2118  202   CA  14 13.01900  0.00000  1     6  2119  2120  2121  2123  2124  2125
                                              3  2122  2126  2127
  2119  202   CB  14 13.01900  0.00000  0     4  2120  2121  2122  2123
                                              2  2124  2125
  2120  202  CG1  15 14.02700  0.00000  0     2  2121  2122
                                              1  2123
  2121  202  CG2  16 15.03500  0.00000  0     0
                                              2  2122  2123
  2122  202   CD  16 15.03500  0.00000  1     0
                                              0
  2123  202    C  12 12.01100  0.45000  0     4  2124  2125  2126  2127
                                              2  2128  2141
  2124  202    O   1 15.99940 -0.45000  1     1  2125
                                              2  2126  2127
  2125  203    N   6 14.00670 -0.31000  0     4  2126  2127  2128  2141
                                              3  2129  2142  2143
  2126  203    H  21  1.00800  0.31000  1     1  2127
                                              2  2128  2141
  2127  203   CA  14 13.01900  0.00000  0     5  2128  2129  2141  2142  2143
                                              4  2130  2132  2144  2145
  2128  203   CB  15 14.02700  0.00000  0     8  2129  2130  2131  2132  2133  2134
                                                 2136  2141
                                              2  2142  2143
  2129  203   CG  12 12.01100  0.00000  1     9  2130  2131  2132  2133  2134  2135
                                                 2136  2137  2138
                                              1  2141
  2130  203  CD1  12 12.01100 -0.14000  0     8  2131  2132  2133  2134  2135  2136
                                                 2138  2139
                                              0
  2131  203  HD1  20  1.00800  0.14000  1     4  2132  2134  2135  2138
                                              0
  2132  203  CD2  12 12.01100 -0.14000  0     6  2133  2134  2136  2137  2138  2139
                                              0
  2133  203  HD2  20  1.00800  0.14000  1     3  2136  2137  2138
                                              0
  2134  203  CE1  12 12.01100 -0.14000  0     5  2135  2136  2137  2138  2139
                                              1  2140
  2135  203  HE1  20  1.00800  0.14000  1     3  2136  2138  2139
                                              0
  2136  203  CE2  12 12.01100 -0.14000  0     3  2137  2138  2139
                                              1  2140
  2137  203  HE2  20  1.00800  0.14000  1     2  2138  2139
                                              0
  2138  203   CZ  12 12.01100  0.20300  0     2  2139  2140
                                              0
  2139  203   OH   3 15.99940 -0.61100  0     1  2140
                                              0
  2140  203   HH  21  1.00800  0.40800  1     0
                                              0
  2141  203    C  12 12.01100  0.45000  0     4  2142  2143  2144  2145
                                              2  2146  2149
  2142  203    O   1 15.99940 -0.45000  1     1  2143
                                              2  2144  2145
  2143  204    N   6 14.00670 -0.31000  0     4  2144  2145  2146  2149
                                              3  2147  2150  2151
  2144  204    H  21  1.00800  0.31000  1     1  2145
                                              2  2146  2149
  2145  204   CA  14 13.01900  0.00000  1     5  2146  2147  2149  2150  2151
                                              3  2148  2152  2153
  2146  204   CB  15 14.02700  0.26600  0     3  2147  2148  2149
                                              2  2150  2151
  2147  204   OG   3 15.99940 -0.67400  0     1  2148
                                              1  2149
  2148  204   HG  21  1.00800  0.40800  1     0
                                              0
  2149  204    C  12 12.01100  0.45000  0     4  2150  2151  2152  2153
                                              2  2154  2158
  2150  204    O   1 15.99940 -0.45000  1     1  2151
                                              2  2152  2153
  2151  205    N   6 14.00670 -0.31000  0     4  2152  2153  2154  2158
                                              3  2155  2159  2160
  2152  205    H  21  1.00800  0.31000  1     1  2153
                                              2  2154  2158
  2153  205   CA  14 13.01900  0.00000  0     5  2154  2155  2158  2159  2160
                                              4  2156  2157  2161  2162
  2154  205   CB  15 14.02700  0.00000  1     4  2155  2156  2157  2158
                                              2  2159  2160
  2155  205   CG  14 13.01900  0.00000  0     2  2156  2157
                                              1  2158
  2156  205  CD1  16 15.03500  0.00000  0     1  2157
                                              0
  2157  205  CD2  16 15.03500  0.00000  1     0
                                              0
  2158  205    C  12 12.01100  0.45000  0     4  2159  2160  2161  2162
                                              1  2163
  2159  205    O   1 15.99940 -0.45000  1     1  2160
                                              2  2161  2162
  2160  206    N   6 14.00670 -0.31000  0     3  2161  2162  2163
                                              2  2164  2165
  2161  206    H  21  1.00800  0.31000  1     1  2162
                                              1  2163
  2162  206   CA  15 14.02700  0.00000  1     3  2163  2164  2165
                                              2  2166  2167
  2163  206    C  12 12.01100  0.45000  0     4  2164  2165  2166  2167
                                              2  2168  2176
  2164  206    O   1 15.99940 -0.45000  1     1  2165
                                              2  2166  2167
  2165  207    N   6 14.00670 -0.31000  0     4  2166  2167  2168  2176
                                              3  2169  2177  2178
  2166  207    H  21  1.00800  0.31000  1     1  2167
                                              2  2168  2176
  2167  207   CA  14 13.01900  0.00000  0     5  2168  2169  2176  2177  2178
                                              3  2170  2179  2180
  2168  207   CB  15 14.02700  0.00000  1     3  2169  2170  2176
                                              3  2171  2177  2178
  2169  207   CG  15 14.02700  0.00000  0     2  2170  2171
                                              2  2172  2176
  2170  207   CD  15 14.02700  0.00000  1     2  2171  2172
                                              3  2173  2174  2175
  2171  207   CE  15 14.02700  0.12700  0     4  2172  2173  2174  2175
                                              0
  2172  207   NZ   8 14.00670  0.12900  0     3  2173  2174  2175
                                              0
  2173  207  HZ1  21  1.00800  0.24800  0     2  2174  2175
                                              0
  2174  207  HZ2  21  1.00800  0.24800  0     1  2175
                                              0
  2175  207  HZ3  21  1.00800  0.24800  1     0
                                              0
  2176  207    C  12 12.01100  0.45000  0     4  2177  2178  2179  2180
                                              2  2181  2185
  2177  207    O   1 15.99940 -0.45000  1     1  2178
                                              2  2179  2180
  2178  208    N   6 14.00670 -0.31000  0     4  2179  2180  2181  2185
                                              3  2182  2186  2187
  2179  208    H  21  1.00800  0.31000  1     1  2180
                                              2  2181  2185
  2180  208   CA  14 13.01900  0.00000  0     5  2181  2182  2185  2186  2187
                                              3  2183  2188  2191
  2181  208   CB  15 14.02700  0.00000  1     3  2182  2183  2185
                                              3  2184  2186  2187
  2182  208   CG  15 14.02700  0.24100  0     2  2183  2184
                                              1  2185
  2183  208   SD  23 32.06000 -0.48200  0     1  2184
                                              0
  2184  208   CE  16 15.03500  0.24100  1     0
                                              0
  2185  208    C  12 12.01100  0.45000  0     4  2186  2187  2188  2191
                                              3  2189  2190  2192
  2186  208    O   1 15.99940 -0.45000  1     1  2187
                                              2  2188  2191
  2187  209    N   6 14.00670  0.00000  1     5  2188  2189  2190  2191  2192
                                              2  2193  2194
  2188  209   CA  14 13.01900  0.00000  0     6  2189  2190  2191  2192  2193  2194
                                              2  2195  2196
  2189  209   CB  18 14.02700  0.00000  1     3  2190  2191  2192
                                              2  2193  2194
  2190  209   CG  18 14.02700  0.00000  0     1  2191
                                              1  2192
  2191  209   CD  18 14.02700  0.00000  1     0
                                              1  2192
  2192  209    C  12 12.01100  0.45000  0     4  2193  2194  2195  2196
                                              2  2197  2210
  2193  209    O   1 15.99940 -0.45000  1     1  2194
                                              2  2195  2196
  2194  210    N   6 14.00670 -0.31000  0     4  2195  2196  2197  2210
                                              3  2198  2211  2212
  2195  210    H  21  1.00800  0.31000  1     1  2196
                                              2  2197  2210
  2196  210   CA  14 13.01900  0.00000  0     5  2197  2198  2210  2211  2212
                                              4  2199  2201  2213  2214
  2197  210   CB  15 14.02700  0.00000  0     8  2198  2199  2200  2201  2202  2203
                                                 2205  2210
                                              2  2211  2212
  2198  210   CG  12 12.01100  0.00000  1     9  2199  2200  2201  2202  2203  2204
                                                 2205  2206  2207
                                              1  2210
  2199  210  CD1  12 12.01100 -0.14000  0     8  2200  2201  2202  2203  2204  2205
                                                 2207  2208
                                              0
  2200  210  HD1  20  1.00800  0.14000  1     4  2201  2203  2204  2207
                                              0
  2201  210  CD2  12 12.01100 -0.14000  0     6  2202  2203  2205  2206  2207  2208
                                              0
  2202  210  HD2  20  1.00800  0.14000  1     3  2205  2206  2207
                                              0
  2203  210  CE1  12 12.01100 -0.14000  0     5  2204  2205  2206  2207  2208
                                              1  2209
  2204  210  HE1  20  1.00800  0.14000  1     3  2205  2207  2208
                                              0
  2205  210  CE2  12 12.01100 -0.14000  0     3  2206  2207  2208
                                              1  2209
  2206  210  HE2  20  1.00800  0.14000  1     2  2207  2208
                                              0
  2207  210   CZ  12 12.01100  0.20300  0     2  2208  2209
                                              0
  2208  210   OH   3 15.99940 -0.61100  0     1  2209
                                              0
  2209  210   HH  21  1.00800  0.40800  1     0
                                              0
  2210  210    C  12 12.01100  0.45000  0     4  2211  2212  2213  2214
                                              2  2215  2220
  2211  210    O   1 15.99940 -0.45000  1     1  2212
                                              2  2213  2214
  2212  211    N   6 14.00670 -0.31000  0     4  2213  2214  2215  2220
                                              3  2216  2221  2222
  2213  211    H  21  1.00800  0.31000  1     1  2214
                                              2  2215  2220
  2214  211   CA  14 13.01900  0.00000  0     5  2215  2216  2220  2221  2222
                                              3  2217  2223  2224
  2215  211   CB  15 14.02700  0.00000  0     3  2216  2217  2220
                                              4  2218  2219  2221  2222
  2216  211   CG  15 14.02700  0.00000  1     3  2217  2218  2219
                                              1  2220
  2217  211   CD  12 12.01100  0.27000  0     2  2218  2219
                                              0
  2218  211  OE1   2 15.99940 -0.63500  0     1  2219
                                              0
  2219  211  OE2   2 15.99940 -0.63500  1     0
                                              0
  2220  211    C  12 12.01100  0.45000  0     4  2221  2222  2223  2224
                                              2  2225  2237
  2221  211    O   1 15.99940 -0.45000  1     1  2222
                                              2  2223  2224
  2222  212    N   6 14.00670 -0.31000  0     4  2223  2224  2225  2237
                                              3  2226  2238  2239
  2223  212    H  21  1.00800  0.31000  1     1  2224
                                              2  2225  2237
  2224  212   CA  14 13.01900  0.00000  0     5  2225  2226  2237  2238  2239
                                              3  2227  2240  2241
  2225  212   CB  15 14.02700  0.00000  0     3  2226  2227  2237
                                              3  2228  2238  2239
  2226  212   CG  15 14.02700  0.00000  1     2  2227  2228
                                              3  2229  2230  2237
  2227  212   CD  15 14.02700  0.09000  0     3  2228  2229  2230
                                              2  2231  2234
  2228  212   NE  11 14.00670 -0.11000  0     4  2229  2230  2231  2234
                                              4  2232  2233  2235  2236
  2229  212   HE  21  1.00800  0.24000  0     1  2230
                                              2  2231  2234
  2230  212   CZ  12 12.01100  0.34000  0     6  2231  2232  2233  2234  2235  2236
                                              0
  2231  212  NH1  10 14.00670 -0.26000  0     3  2232  2233  2234
                                              2  2235  2236
  2232  212 HH11  21  1.00800  0.24000  0     1  2233
                                              1  2234
  2233  212 HH12  21  1.00800  0.24000  0     0
                                              1  2234
  2234  212  NH2  10 14.00670 -0.26000  0     2  2235  2236
                                              0
  2235  212 HH21  21  1.00800  0.24000  0     1  2236
                                              0
  2236  212 HH22  21  1.00800  0.24000  1     0
                                              0
  2237  212    C  12 12.01100  0.45000  0     4  2238  2239  2240  2241
                                              2  2242  2254
  2238  212    O   1 15.99940 -0.45000  1     1  2239
                                              2  2240  2241
  2239  213    N   6 14.00670 -0.31000  0     4  2240  2241  2242  2254
                                              3  2243  2255  2256
  2240  213    H  21  1.00800  0.31000  1     1  2241
                                              2  2242  2254
  2241  213   CA  14 13.01900  0.00000  0     5  2242  2243  2254  2255  2256
                                              4  2244  2246  2257  2258
  2242  213   CB  15 14.02700  0.00000  0     8  2243  2244  2245  2246  2247  2248
                                                 2250  2254
                                              2  2255  2256
  2243  213   CG  12 12.01100  0.00000  1     9  2244  2245  2246  2247  2248  2249
                                                 2250  2251  2252
                                              1  2254
  2244  213  CD1  12 12.01100 -0.14000  0     8  2245  2246  2247  2248  2249  2250
                                                 2252  2253
                                              0
  2245  213  HD1  20  1.00800  0.14000  1     4  2246  2248  2249  2252
                                              0
  2246  213  CD2  12 12.01100 -0.14000  0     6  2247  2248  2250  2251  2252  2253
                                              0
  2247  213  HD2  20  1.00800  0.14000  1     3  2250  2251  2252
                                              0
  2248  213  CE1  12 12.01100 -0.14000  0     5  2249  2250  2251  2252  2253
                                              0
  2249  213  HE1  20  1.00800  0.14000  1     3  2250  2252  2253
                                              0
  2250  213  CE2  12 12.01100 -0.14000  0     3  2251  2252  2253
                                              0
  2251  213  HE2  20  1.00800  0.14000  1     2  2252  2253
                                              0
  2252  213   CZ  12 12.01100 -0.14000  0     1  2253
                                              0
  2253  213   HZ  20  1.00800  0.14000  1     0
                                              0
  2254  213    C  12 12.01100  0.45000  0     4  2255  2256  2257  2258
                                              2  2259  2263
  2255  213    O   1 15.99940 -0.45000  1     1  2256
                                              2  2257  2258
  2256  214    N   6 14.00670 -0.31000  0     4  2257  2258  2259  2263
                                              4  2260  2262  2264  2265
  2257  214    H  21  1.00800  0.31000  1     1  2258
                                              2  2259  2263
  2258  214   CA  14 13.01900  0.00000  1     6  2259  2260  2262  2263  2264  2265
                                              3  2261  2266  2267
  2259  214   CB  14 13.01900  0.26600  0     4  2260  2261  2262  2263
                                              2  2264  2265
  2260  214  OG1   3 15.99940 -0.67400  0     2  2261  2262
                                              1  2263
  2261  214  HG1  21  1.00800  0.40800  1     0
                                              1  2262
  2262  214  CG2  16 15.03500  0.00000  1     0
                                              1  2263
  2263  214    C  12 12.01100  0.45000  0     4  2264  2265  2266  2267
                                              2  2268  2274
  2264  214    O   1 15.99940 -0.45000  1     1  2265
                                              2  2266  2267
  2265  215    N   6 14.00670 -0.31000  0     4  2266  2267  2268  2274
                                              3  2269  2275  2276
  2266  215    H  21  1.00800  0.31000  1     1  2267
                                              2  2268  2274
  2267  215   CA  14 13.01900  0.00000  0     5  2268  2269  2274  2275  2276
                                              4  2270  2271  2277  2278
  2268  215   CB  15 14.02700  0.00000  1     4  2269  2270  2271  2274
                                              4  2272  2273  2275  2276
  2269  215   CG  12 12.01100  0.29000  0     4  2270  2271  2272  2273
                                              1  2274
  2270  215  OD1   1 15.99940 -0.45000  0     1  2271
                                              2  2272  2273
  2271  215  ND2   7 14.00670 -0.72000  0     2  2272  2273
                                              0
  2272  215 HD21  21  1.00800  0.44000  0     1  2273
                                              0
  2273  215 HD22  21  1.00800  0.44000  1     0
                                              0
  2274  215    C  12 12.01100  0.45000  0     4  2275  2276  2277  2278
                                              2  2279  2282
  2275  215    O   1 15.99940 -0.45000  1     1  2276
                                              2  2277  2278
  2276  216    N   6 14.00670 -0.31000  0     4  2277  2278  2279  2282
                                              3  2280  2283  2284
  2277  216    H  21  1.00800  0.31000  1     1  2278
                                              2  2279  2282
  2278  216   CA  14 13.01900  0.00000  1     5  2279  2280  2282  2283  2284
                                              3  2281  2285  2286
  2279  216   CB  15 14.02700  0.26600  0     3  2280  2281  2282
                                              2  2283  2284
  2280  216   OG   3 15.99940 -0.67400  0     1  2281
                                              1  2282
  2281  216   HG  21  1.00800  0.40800  1     0
                                              0
  2282  216    C  12 12.01100  0.45000  0     4  2283  2284  2285  2286
                                              2  2287  2292
  2283  216    O   1 15.99940 -0.45000  1     1  2284
                                              2  2285  2286
  2284  217    N   6 14.00670 -0.31000  0     4  2285  2286  2287  2292
                                              3  2288  2293  2294
  2285  217    H  21  1.00800  0.31000  1     1  2286
                                              2  2287  2292
  2286  217   CA  14 13.01900  0.00000  0     5  2287  2288  2292  2293  2294
                                              3  2289  2295  2296
  2287  217   CB  15 14.02700  0.00000  0     3  2288  2289  2292
                                              4  2290  2291  2293  2294
  2288  217   CG  15 14.02700  0.00000  1     3  2289  2290  2291
                                              1  2292
  2289  217   CD  12 12.01100  0.27000  0     2  2290  2291
                                              0
  2290  217  OE1   2 15.99940 -0.63500  0     1  2291
                                              0
  2291  217  OE2   2 15.99940 -0.63500  1     0
                                              0
  2292  217    C  12 12.01100  0.45000  0     4  2293  2294  2295  2296
                                              2  2297  2301
  2293  217    O   1 15.99940 -0.45000  1     1  2294
                                              2  2295  2296
  2294  218    N   6 14.00670 -0.31000  0     4  2295  2296  2297  2301
                                              4  2298  2300  2302  2303
  2295  218    H  21  1.00800  0.31000  1     1  2296
                                              2  2297  2301
  2296  218   CA  14 13.01900  0.00000  1     6  2297  2298  2300  2301  2302  2303
                                              3  2299  2304  2305
  2297  218   CB  14 13.01900  0.26600  0     4  2298  2299  2300  2301
                                              2  2302  2303
  2298  218  OG1   3 15.99940 -0.67400  0     2  2299  2300
                                              1  2301
  2299  218  HG1  21  1.00800  0.40800  1     0
                                              1  2300
  2300  218  CG2  16 15.03500  0.00000  1     0
                                              1  2301
  2301  218    C  12 12.01100  0.45000  0     4  2302  2303  2304  2305
                                              2  2306  2307
  2302  218    O   1 15.99940 -0.45000  1     1  2303
                                              2  2304  2305
  2303  219    N   6 14.00670 -0.31000  0     4  2304  2305  2306  2307
                                              2  2308  2309
  2304  219    H  21  1.00800  0.31000  1     1  2305
                                              2  2306  2307
  2305  219   CA  14 13.01900  0.00000  0     4  2306  2307  2308  2309
                                              2  2310  2311
  2306  219   CB  16 15.03500  0.00000  1     1  2307
                                              2  2308  2309
  2307  219    C  12 12.01100  0.45000  0     4  2308  2309  2310  2311
                                              2  2312  2317
  2308  219    O   1 15.99940 -0.45000  1     1  2309
                                              2  2310  2311
  2309  220    N   6 14.00670 -0.31000  0     4  2310  2311  2312  2317
                                              3  2313  2318  2319
  2310  220    H  21  1.00800  0.31000  1     1  2311
                                              2  2312  2317
  2311  220   CA  14 13.01900  0.00000  0     5  2312  2313  2317  2318  2319
                                              3  2314  2320  2321
  2312  220   CB  15 14.02700  0.00000  0     3  2313  2314  2317
                                              4  2315  2316  2318  2319
  2313  220   CG  15 14.02700  0.00000  1     3  2314  2315  2316
                                              1  2317
  2314  220   CD  12 12.01100  0.27000  0     2  2315  2316
                                              0
  2315  220  OE1   2 15.99940 -0.63500  0     1  2316
                                              0
  2316  220  OE2   2 15.99940 -0.63500  1     0
                                              0
  2317  220    C  12 12.01100  0.45000  0     4  2318  2319  2320  2321
                                              2  2322  2331
  2318  220    O   1 15.99940 -0.45000  1     1  2319
                                              2  2320  2321
  2319  221    N   6 14.00670 -0.31000  0     4  2320  2321  2322  2331
                                              3  2323  2332  2333
  2320  221    H  21  1.00800  0.31000  1     1  2321
                                              2  2322  2331
  2321  221   CA  14 13.01900  0.00000  0     5  2322  2323  2331  2332  2333
                                              4  2324  2325  2334  2335
  2322  221   CB  15 14.02700  0.00000  1     7  2323  2324  2325  2326  2327  2329
                                                 2331
                                              2  2332  2333
  2323  221   CG  12 12.01100  0.00000  0     7  2324  2325  2326  2327  2328  2329
                                                 2330
                                              1  2331
  2324  221  ND1   9 14.00670 -0.54000  0     6  2325  2326  2327  2328  2329  2330
                                              0
  2325  221  CD2  12 12.01100  0.00000  0     5  2326  2327  2328  2329  2330
                                              0
  2326  221  HD2  20  1.00800  0.14000  0     3  2327  2329  2330
                                              0
  2327  221  CE1  12 12.01100  0.00000  0     3  2328  2329  2330
                                              0
  2328  221  HE1  20  1.00800  0.14000  0     2  2329  2330
                                              0
  2329  221  NE2   9 14.00670 -0.05000  0     1  2330
                                              0
  2330  221  HE2  21  1.00800  0.31000  1     0
                                              0
  2331  221    C  12 12.01100  0.45000  0     4  2332  2333  2334  2335
                                              2  2336  2340
  2332  221    O   1 15.99940 -0.45000  1     1  2333
                                              2  2334  2335
  2333  222    N   6 14.00670 -0.31000  0     4  2334  2335  2336  2340
                                              4  2337  2338  2341  2342
  2334  222    H  21  1.00800  0.31000  1     1  2335
                                              2  2336  2340
  2335  222   CA  14 13.01900  0.00000  1     6  2336  2337  2338  2340  2341  2342
                                              3  2339  2343  2344
  2336  222   CB  14 13.01900  0.00000  0     4  2337  2338  2339  2340
                                              2  2341  2342
  2337  222  CG1  15 14.02700  0.00000  0     2  2338  2339
                                              1  2340
  2338  222  CG2  16 15.03500  0.00000  0     0
                                              2  2339  2340
  2339  222   CD  16 15.03500  0.00000  1     0
                                              0
  2340  222    C  12 12.01100  0.45000  0     4  2341  2342  2343  2344
                                              2  2345  2346
  2341  222    O   1 15.99940 -0.45000  1     1  2342
                                              2  2343  2344
  2342  223    N   6 14.00670 -0.31000  0     4  2343  2344  2345  2346
                                              2  2347  2348
  2343  223    H  21  1.00800  0.31000  1     1  2344
                                              2  2345  2346
  2344  223   CA  14 13.01900  0.00000  0     4  2345  2346  2347  2348
                                              2  2349  2350
  2345  223   CB  16 15.03500  0.00000  1     1  2346
                                              2  2347  2348
  2346  223    C  12 12.01100  0.45000  0     4  2347  2348  2349  2350
                                              2  2351  2358
  2347  223    O   1 15.99940 -0.45000  1     1  2348
                                              2  2349  2350
  2348  224    N   6 14.00670 -0.31000  0     4  2349  2350  2351  2358
                                              3  2352  2359  2360
  2349  224    H  21  1.00800  0.31000  1     1  2350
                                              2  2351  2358
  2350  224   CA  14 13.01900  0.00000  0     5  2351  2352  2358  2359  2360
                                              3  2353  2361  2362
  2351  224   CB  15 14.02700  0.00000  0     3  2352  2353  2358
                                              4  2354  2355  2359  2360
  2352  224   CG  15 14.02700  0.00000  1     3  2353  2354  2355
                                              3  2356  2357  2358
  2353  224   CD  12 12.01100  0.29000  0     4  2354  2355  2356  2357
                                              0
  2354  224  OE1   1 15.99940 -0.45000  0     1  2355
                                              2  2356  2357
  2355  224  NE2   7 14.00670 -0.72000  0     2  2356  2357
                                              0
  2356  224 HE21  21  1.00800  0.44000  0     1  2357
                                              0
  2357  224 HE22  21  1.00800  0.44000  1     0
                                              0
  2358  224    C  12 12.01100  0.45000  0     4  2359  2360  2361  2362
                                              1  2363
  2359  224    O   1 15.99940 -0.45000  1     1  2360
                                              2  2361  2362
  2360  225    N   6 14.00670 -0.31000  0     3  2361  2362  2363
                                              2  2364  2365
  2361  225    H  21  1.00800  0.31000  1     1  2362
                                              1  2363
  2362  225   CA  15 14.02700  0.00000  1     3  2363  2364  2365
                                              2  2366  2367
  2363  225    C  12 12.01100  0.45000  0     4  2364  2365  2366  2367
                                              2  2368  2372
  2364  225    O   1 15.99940 -0.45000  1     1  2365
                                              2  2366  2367
  2365  226    N   6 14.00670 -0.31000  0     4  2366  2367  2368  2372
                                              3  2369  2373  2374
  2366  226    H  21  1.00800  0.31000  1     1  2367
                                              2  2368  2372
  2367  226   CA  14 13.01900  0.00000  0     5  2368  2369  2372  2373  2374
                                              4  2370  2371  2375  2376
  2368  226   CB  15 14.02700  0.00000  1     4  2369  2370  2371  2372
                                              2  2373  2374
  2369  226   CG  14 13.01900  0.00000  0     2  2370  2371
                                              1  2372
  2370  226  CD1  16 15.03500  0.00000  0     1  2371
                                              0
  2371  226  CD2  16 15.03500  0.00000  1     0
                                              0
  2372  226    C  12 12.01100  0.45000  0     4  2373  2374  2375  2376
                                              2  2377  2389
  2373  226    O   1 15.99940 -0.45000  1     1  2374
                                              2  2375  2376
  2374  227    N   6 14.00670 -0.31000  0     4  2375  2376  2377  2389
                                              3  2378  2390  2391
  2375  227    H  21  1.00800  0.31000  1     1  2376
                                              2  2377  2389
  2376  227   CA  14 13.01900  0.00000  0     5  2377  2378  2389  2390  2391
                                              3  2379  2392  2393
  2377  227   CB  15 14.02700  0.00000  0     3  2378  2379  2389
                                              3  2380  2390  2391
  2378  227   CG  15 14.02700  0.00000  1     2  2379  2380
                                              3  2381  2382  2389
  2379  227   CD  15 14.02700  0.09000  0     3  2380  2381  2382
                                              2  2383  2386
  2380  227   NE  11 14.00670 -0.11000  0     4  2381  2382  2383  2386
                                              4  2384  2385  2387  2388
  2381  227   HE  21  1.00800  0.24000  0     1  2382
                                              2  2383  2386
  2382  227   CZ  12 12.01100  0.34000  0     6  2383  2384  2385  2386  2387  2388
                                              0
  2383  227  NH1  10 14.00670 -0.26000  0     3  2384  2385  2386
                                              2  2387  2388
  2384  227 HH11  21  1.00800  0.24000  0     1  2385
                                              1  2386
  2385  227 HH12  21  1.00800  0.24000  0     0
                                              1  2386
  2386  227  NH2  10 14.00670 -0.26000  0     2  2387  2388
                                              0
  2387  227 HH21  21  1.00800  0.24000  0     1  2388
                                              0
  2388  227 HH22  21  1.00800  0.24000  1     0
                                              0
  2389  227    C  12 12.01100  0.45000  0     4  2390  2391  2392  2393
                                              2  2394  2398
  2390  227    O   1 15.99940 -0.45000  1     1  2391
                                              2  2392  2393
  2391  228    N   6 14.00670 -0.31000  0     4  2392  2393  2394  2398
                                              3  2395  2399  2400
  2392  228    H  21  1.00800  0.31000  1     1  2393
                                              2  2394  2398
  2393  228   CA  14 13.01900  0.00000  0     5  2394  2395  2398  2399  2400
                                              4  2396  2397  2401  2402
  2394  228   CB  15 14.02700  0.00000  1     4  2395  2396  2397  2398
                                              2  2399  2400
  2395  228   CG  14 13.01900  0.00000  0     2  2396  2397
                                              1  2398
  2396  228  CD1  16 15.03500  0.00000  0     1  2397
                                              0
  2397  228  CD2  16 15.03500  0.00000  1     0
                                              0
  2398  228    C  12 12.01100  0.45000  0     4  2399  2400  2401  2402
                                              2  2403  2416
  2399  228    O   1 15.99940 -0.45000  1     1  2400
                                              2  2401  2402
  2400  229    N   6 14.00670 -0.31000  0     4  2401  2402  2403  2416
                                              3  2404  2417  2418
  2401  229    H  21  1.00800  0.31000  1     1  2402
                                              2  2403  2416
  2402  229   CA  14 13.01900  0.00000  0     5  2403  2404  2416  2417  2418
                                              4  2405  2407  2419  2420
  2403  229   CB  15 14.02700  0.00000  0     8  2404  2405  2406  2407  2408  2409
                                                 2411  2416
                                              2  2417  2418
  2404  229   CG  12 12.01100  0.00000  1     9  2405  2406  2407  2408  2409  2410
                                                 2411  2412  2413
                                              1  2416
  2405  229  CD1  12 12.01100 -0.14000  0     8  2406  2407  2408  2409  2410  2411
                                                 2413  2414
                                              0
  2406  229  HD1  20  1.00800  0.14000  1     4  2407  2409  2410  2413
                                              0
  2407  229  CD2  12 12.01100 -0.14000  0     6  2408  2409  2411  2412  2413  2414
                                              0
  2408  229  HD2  20  1.00800  0.14000  1     3  2411  2412  2413
                                              0
  2409  229  CE1  12 12.01100 -0.14000  0     5  2410  2411  2412  2413  2414
                                              1  2415
  2410  229  HE1  20  1.00800  0.14000  1     3  2411  2413  2414
                                              0
  2411  229  CE2  12 12.01100 -0.14000  0     3  2412  2413  2414
                                              1  2415
  2412  229  HE2  20  1.00800  0.14000  1     2  2413  2414
                                              0
  2413  229   CZ  12 12.01100  0.20300  0     2  2414  2415
                                              0
  2414  229   OH   3 15.99940 -0.61100  0     1  2415
                                              0
  2415  229   HH  21  1.00800  0.40800  1     0
                                              0
  2416  229    C  12 12.01100  0.45000  0     4  2417  2418  2419  2420
                                              2  2421  2433
  2417  229    O   1 15.99940 -0.45000  1     1  2418
                                              2  2419  2420
  2418  230    N   6 14.00670 -0.31000  0     4  2419  2420  2421  2433
                                              3  2422  2434  2435
  2419  230    H  21  1.00800  0.31000  1     1  2420
                                              2  2421  2433
  2420  230   CA  14 13.01900  0.00000  0     5  2421  2422  2433  2434  2435
                                              3  2423  2436  2439
  2421  230   CB  15 14.02700  0.00000  0     3  2422  2423  2433
                                              3  2424  2434  2435
  2422  230   CG  15 14.02700  0.00000  1     2  2423  2424
                                              3  2425  2426  2433
  2423  230   CD  15 14.02700  0.09000  0     3  2424  2425  2426
                                              2  2427  2430
  2424  230   NE  11 14.00670 -0.11000  0     4  2425  2426  2427  2430
                                              4  2428  2429  2431  2432
  2425  230   HE  21  1.00800  0.24000  0     1  2426
                                              2  2427  2430
  2426  230   CZ  12 12.01100  0.34000  0     6  2427  2428  2429  2430  2431  2432
                                              0
  2427  230  NH1  10 14.00670 -0.26000  0     3  2428  2429  2430
                                              2  2431  2432
  2428  230 HH11  21  1.00800  0.24000  0     1  2429
                                              1  2430
  2429  230 HH12  21  1.00800  0.24000  0     0
                                              1  2430
  2430  230  NH2  10 14.00670 -0.26000  0     2  2431  2432
                                              0
  2431  230 HH21  21  1.00800  0.24000  0     1  2432
                                              0
  2432  230 HH22  21  1.00800  0.24000  1     0
                                              0
  2433  230    C  12 12.01100  0.45000  0     4  2434  2435  2436  2439
                                              3  2437  2438  2440
  2434  230    O   1 15.99940 -0.45000  1     1  2435
                                              2  2436  2439
  2435  231    N   6 14.00670  0.00000  1     5  2436  2437  2438  2439  2440
                                              2  2441  2442
  2436  231   CA  14 13.01900  0.00000  0     6  2437  2438  2439  2440  2441  2442
                                              2  2443  2444
  2437  231   CB  18 14.02700  0.00000  1     3  2438  2439  2440
                                              2  2441  2442
  2438  231   CG  18 14.02700  0.00000  0     1  2439
                                              1  2440
  2439  231   CD  18 14.02700  0.00000  1     0
                                              1  2440
  2440  231    C  12 12.01100  0.45000  0     4  2441  2442  2443  2444
                                              2  2445  2454
  2441  231    O   1 15.99940 -0.45000  1     1  2442
                                              2  2443  2444
  2442  232    N   6 14.00670 -0.31000  0     4  2443  2444  2445  2454
                                              3  2446  2455  2456
  2443  232    H  21  1.00800  0.31000  1     1  2444
                                              2  2445  2454
  2444  232   CA  14 13.01900  0.00000  0     5  2445  2446  2454  2455  2456
                                              4  2447  2448  2457  2458
  2445  232   CB  15 14.02700  0.00000  1     7  2446  2447  2448  2449  2450  2452
                                                 2454
                                              2  2455  2456
  2446  232   CG  12 12.01100  0.00000  0     7  2447  2448  2449  2450  2451  2452
                                                 2453
                                              1  2454
  2447  232  ND1   9 14.00670 -0.54000  0     6  2448  2449  2450  2451  2452  2453
                                              0
  2448  232  CD2  12 12.01100  0.00000  0     5  2449  2450  2451  2452  2453
                                              0
  2449  232  HD2  20  1.00800  0.14000  0     3  2450  2452  2453
                                              0
  2450  232  CE1  12 12.01100  0.00000  0     3  2451  2452  2453
                                              0
  2451  232  HE1  20  1.00800  0.14000  0     2  2452  2453
                                              0
  2452  232  NE2   9 14.00670 -0.05000  0     1  2453
                                              0
  2453  232  HE2  21  1.00800  0.31000  1     0
                                              0
  2454  232    C  12 12.01100  0.45000  0     4  2455  2456  2457  2458
                                              2  2459  2463
  2455  232    O   1 15.99940 -0.45000  1     1  2456
                                              2  2457  2458
  2456  233    N   6 14.00670 -0.31000  0     4  2457  2458  2459  2463
                                              3  2460  2464  2465
  2457  233    H  21  1.00800  0.31000  1     1  2458
                                              2  2459  2463
  2458  233   CA  14 13.01900  0.00000  0     5  2459  2460  2463  2464  2465
                                              4  2461  2462  2466  2467
  2459  233   CB  15 14.02700  0.00000  1     4  2460  2461  2462  2463
                                              2  2464  2465
  2460  233   CG  14 13.01900  0.00000  0     2  2461  2462
                                              1  2463
  2461  233  CD1  16 15.03500  0.00000  0     1  2462
                                              0
  2462  233  CD2  16 15.03500  0.00000  1     0
                                              0
  2463  233    C  12 12.01100  0.45000  0     4  2464  2465  2466  2467
                                              2  2468  2469
  2464  233    O   1 15.99940 -0.45000  1     1  2465
                                              2  2466  2467
  2465  234    N   6 14.00670 -0.31000  0     4  2466  2467  2468  2469
                                              2  2470  2471
  2466  234    H  21  1.00800  0.31000  1     1  2467
                                              2  2468  2469
  2467  234   CA  14 13.01900  0.00000  0     4  2468  2469  2470  2471
                                              2  2472  2473
  2468  234   CB  16 15.03500  0.00000  1     1  2469
                                              2  2470  2471
  2469  234    C  12 12.01100  0.45000  0     4  2470  2471  2472  2473
                                              2  2474  2477
  2470  234    O   1 15.99940 -0.45000  1     1  2471
                                              2  2472  2473
  2471  235    N   6 14.00670 -0.31000  0     4  2472  2473  2474  2477
                                              3  2475  2478  2479
  2472  235    H  21  1.00800  0.31000  1     1  2473
                                              2  2474  2477
  2473  235   CA  14 13.01900  0.00000  1     5  2474  2475  2477  2478  2479
                                              3  2476  2480  2481
  2474  235   CB  15 14.02700  0.26600  0     3  2475  2476  2477
                                              2  2478  2479
  2475  235   OG   3 15.99940 -0.67400  0     1  2476
                                              1  2477
  2476  235   HG  21  1.00800  0.40800  1     0
                                              0
  2477  235    C  12 12.01100  0.45000  0     4  2478  2479  2480  2481
                                              2  2482  2487
  2478  235    O   1 15.99940 -0.45000  1     1  2479
                                              2  2480  2481
  2479  236    N   6 14.00670 -0.31000  0     4  2480  2481  2482  2487
                                              3  2483  2488  2489
  2480  236    H  21  1.00800  0.31000  1     1  2481
                                              2  2482  2487
  2481  236   CA  14 13.01900  0.00000  0     5  2482  2483  2487  2488  2489
                                              3  2484  2490  2491
  2482  236   CB  15 14.02700  0.00000  0     3  2483  2484  2487
                                              4  2485  2486  2488  2489
  2483  236   CG  15 14.02700  0.00000  1     3  2484  2485  2486
                                              1  2487
  2484  236   CD  12 12.01100  0.27000  0     2  2485  2486
                                              0
  2485  236  OE1   2 15.99940 -0.63500  0     1  2486
                                              0
  2486  236  OE2   2 15.99940 -0.63500  1     0
                                              0
  2487  236    C  12 12.01100  0.45000  0     4  2488  2489  2490  2491
                                              2  2492  2500
  2488  236    O   1 15.99940 -0.45000  1     1  2489
                                              2  2490  2491
  2489  237    N   6 14.00670 -0.31000  0     4  2490  2491  2492  2500
                                              3  2493  2501  2502
  2490  237    H  21  1.00800  0.31000  1     1  2491
                                              2  2492  2500
  2491  237   CA  14 13.01900  0.00000  0     5  2492  2493  2500  2501  2502
                                              3  2494  2503  2504
  2492  237   CB  15 14.02700  0.00000  1     3  2493  2494  2500
                                              3  2495  2501  2502
  2493  237   CG  15 14.02700  0.00000  0     2  2494  2495
                                              2  2496  2500
  2494  237   CD  15 14.02700  0.00000  1     2  2495  2496
                                              3  2497  2498  2499
  2495  237   CE  15 14.02700  0.12700  0     4  2496  2497  2498  2499
                                              0
  2496  237   NZ   8 14.00670  0.12900  0     3  2497  2498  2499
                                              0
  2497  237  HZ1  21  1.00800  0.24800  0     2  2498  2499
                                              0
  2498  237  HZ2  21  1.00800  0.24800  0     1  2499
                                              0
  2499  237  HZ3  21  1.00800  0.24800  1     0
                                              0
  2500  237    C  12 12.01100  0.45000  0     4  2501  2502  2503  2504
                                              2  2505  2508
  2501  237    O   1 15.99940 -0.45000  1     1  2502
                                              2  2503  2504
  2502  238    N   6 14.00670 -0.31000  0     4  2503  2504  2505  2508
                                              4  2506  2507  2509  2510
  2503  238    H  21  1.00800  0.31000  1     1  2504
                                              2  2505  2508
  2504  238   CA  14 13.01900  0.00000  0     6  2505  2506  2507  2508  2509  2510
                                              2  2511  2512
  2505  238   CB  14 13.01900  0.00000  0     3  2506  2507  2508
                                              2  2509  2510
  2506  238  CG1  16 15.03500  0.00000  0     1  2507
                                              1  2508
  2507  238  CG2  16 15.03500  0.00000  1     0
                                              1  2508
  2508  238    C  12 12.01100  0.45000  0     4  2509  2510  2511  2512
                                              2  2513  2526
  2509  238    O   1 15.99940 -0.45000  1     1  2510
                                              2  2511  2512
  2510  239    N   6 14.00670 -0.31000  0     4  2511  2512  2513  2526
                                              3  2514  2527  2528
  2511  239    H  21  1.00800  0.31000  1     1  2512
                                              2  2513  2526
  2512  239   CA  14 13.01900  0.00000  0     5  2513  2514  2526  2527  2528
                                              4  2515  2517  2529  2530
  2513  239   CB  15 14.02700  0.00000  0     8  2514  2515  2516  2517  2518  2519
                                                 2521  2526
                                              2  2527  2528
  2514  239   CG  12 12.01100  0.00000  1     9  2515  2516  2517  2518  2519  2520
                                                 2521  2522  2523
                                              1  2526
  2515  239  CD1  12 12.01100 -0.14000  0     8  2516  2517  2518  2519  2520  2521
                                                 2523  2524
                                              0
  2516  239  HD1  20  1.00800  0.14000  1     4  2517  2519  2520  2523
                                              0
  2517  239  CD2  12 12.01100 -0.14000  0     6  2518  2519  2521  2522  2523  2524
                                              0
  2518  239  HD2  20  1.00800  0.14000  1     3  2521  2522  2523
                                              0
  2519  239  CE1  12 12.01100 -0.14000  0     5  2520  2521  2522  2523  2524
                                              1  2525
  2520  239  HE1  20  1.00800  0.14000  1     3  2521  2523  2524
                                              0
  2521  239  CE2  12 12.01100 -0.14000  0     3  2522  2523  2524
                                              1  2525
  2522  239  HE2  20  1.00800  0.14000  1     2  2523  2524
                                              0
  2523  239   CZ  12 12.01100  0.20300  0     2  2524  2525
                                              0
  2524  239   OH   3 15.99940 -0.61100  0     1  2525
                                              0
  2525  239   HH  21  1.00800  0.40800  1     0
                                              0
  2526  239    C  12 12.01100  0.45000  0     4  2527  2528  2529  2530
                                              2  2531  2535
  2527  239    O   1 15.99940 -0.45000  1     1  2528
                                              2  2529  2530
  2528  240    N   6 14.00670 -0.31000  0     4  2529  2530  2531  2535
                                              4  2532  2534  2536  2537
  2529  240    H  21  1.00800  0.31000  1     1  2530
                                              2  2531  2535
  2530  240   CA  14 13.01900  0.00000  1     6  2531  2532  2534  2535  2536  2537
                                              3  2533  2538  2539
  2531  240   CB  14 13.01900  0.26600  0     4  2532  2533  2534  2535
                                              2  2536  2537
  2532  240  OG1   3 15.99940 -0.67400  0     2  2533  2534
                                              1  2535
  2533  240  HG1  21  1.00800  0.40800  1     0
                                              1  2534
  2534  240  CG2  16 15.03500  0.00000  1     0
                                              1  2535
  2535  240    C  12 12.01100  0.45000  0     4  2536  2537  2538  2539
                                              2  2540  2544
  2536  240    O   1 15.99940 -0.45000  1     1  2537
                                              2  2538  2539
  2537  241    N   6 14.00670 -0.31000  0     4  2538  2539  2540  2544
                                              4  2541  2542  2545  2546
  2538  241    H  21  1.00800  0.31000  1     1  2539
                                              2  2540  2544
  2539  241   CA  14 13.01900  0.00000  1     6  2540  2541  2542  2544  2545  2546
                                              3  2543  2547  2548
  2540  241   CB  14 13.01900  0.00000  0     4  2541  2542  2543  2544
                                              2  2545  2546
  2541  241  CG1  15 14.02700  0.00000  0     2  2542  2543
                                              1  2544
  2542  241  CG2  16 15.03500  0.00000  0     0
                                              2  2543  2544
  2543  241   CD  16 15.03500  0.00000  1     0
                                              0
  2544  241    C  12 12.01100  0.45000  0     4  2545  2546  2547  2548
                                              2  2549  2553
  2545  241    O   1 15.99940 -0.45000  1     1  2546
                                              2  2547  2548
  2546  242    N   6 14.00670 -0.31000  0     4  2547  2548  2549  2553
                                              3  2550  2554  2555
  2547  242    H  21  1.00800  0.31000  1     1  2548
                                              2  2549  2553
  2548  242   CA  14 13.01900  0.00000  0     5  2549  2550  2553  2554  2555
                                              3  2551  2556  2557
  2549  242   CB  15 14.02700  0.00000  1     3  2550  2551  2553
                                              3  2552  2554  2555
  2550  242   CG  15 14.02700  0.24100  0     2  2551  2552
                                              1  2553
  2551  242   SD  23 32.06000 -0.48200  0     1  2552
                                              0
  2552  242   CE  16 15.03500  0.24100  1     0
                                              0
  2553  242    C  12 12.01100  0.45000  0     4  2554  2555  2556  2557
                                              2  2558  2571
  2554  242    O   1 15.99940 -0.45000  1     1  2555
                                              2  2556  2557
  2555  243    N   6 14.00670 -0.31000  0     4  2556  2557  2558  2571
                                              3  2559  2572  2573
  2556  243    H  21  1.00800  0.31000  1     1  2557
                                              2  2558  2571
  2557  243   CA  14 13.01900  0.00000  0     5  2558  2559  2571  2572  2573
                                              4  2560  2562  2574  2575
  2558  243   CB  15 14.02700  0.00000  0     8  2559  2560  2561  2562  2563  2564
                                                 2566  2571
                                              2  2572  2573
  2559  243   CG  12 12.01100  0.00000  1     9  2560  2561  2562  2563  2564  2565
                                                 2566  2567  2568
                                              1  2571
  2560  243  CD1  12 12.01100 -0.14000  0     8  2561  2562  2563  2564  2565  2566
                                                 2568  2569
                                              0
  2561  243  HD1  20  1.00800  0.14000  1     4  2562  2564  2565  2568
                                              0
  2562  243  CD2  12 12.01100 -0.14000  0     6  2563  2564  2566  2567  2568  2569
                                              0
  2563  243  HD2  20  1.00800  0.14000  1     3  2566  2567  2568
                                              0
  2564  243  CE1  12 12.01100 -0.14000  0     5  2565  2566  2567  2568  2569
                                              1  2570
  2565  243  HE1  20  1.00800  0.14000  1     3  2566  2568  2569
                                              0
  2566  243  CE2  12 12.01100 -0.14000  0     3  2567  2568  2569
                                              1  2570
  2567  243  HE2  20  1.00800  0.14000  1     2  2568  2569
                                              0
  2568  243   CZ  12 12.01100  0.20300  0     2  2569  2570
                                              0
  2569  243   OH   3 15.99940 -0.61100  0     1  2570
                                              0
  2570  243   HH  21  1.00800  0.40800  1     0
                                              0
  2571  243    C  12 12.01100  0.45000  0     4  2572  2573  2574  2575
                                              2  2576  2579
  2572  243    O   1 15.99940 -0.45000  1     1  2573
                                              2  2574  2575
  2573  244    N   6 14.00670 -0.31000  0     4  2574  2575  2576  2579
                                              3  2577  2580  2581
  2574  244    H  21  1.00800  0.31000  1     1  2575
                                              2  2576  2579
  2575  244   CA  14 13.01900  0.00000  1     5  2576  2577  2579  2580  2581
                                              3  2578  2582  2583
  2576  244   CB  15 14.02700  0.26600  0     3  2577  2578  2579
                                              2  2580  2581
  2577  244   OG   3 15.99940 -0.67400  0     1  2578
                                              1  2579
  2578  244   HG  21  1.00800  0.40800  1     0
                                              0
  2579  244    C  12 12.01100  0.45000  0     4  2580  2581  2582  2583
                                              2  2584  2587
  2580  244    O   1 15.99940 -0.45000  1     1  2581
                                              2  2582  2583
  2581  245    N   6 14.00670 -0.31000  0     4  2582  2583  2584  2587
                                              3  2585  2588  2589
  2582  245    H  21  1.00800  0.31000  1     1  2583
                                              2  2584  2587
  2583  245   CA  14 13.01900  0.00000  1     5  2584  2585  2587  2588  2589
                                              3  2586  2590  2591
  2584  245   CB  15 14.02700  0.15000  0     3  2585  2586  2587
                                              2  2588  2589
  2585  245   SG  23 32.06000 -0.37000  0     1  2586
                                              1  2587
  2586  245   HG  21  1.00800  0.22000  1     0
                                              0
  2587  245    C  12 12.01100  0.45000  0     4  2588  2589  2590  2591
                                              2  2592  2608
  2588  245    O   1 15.99940 -0.45000  1     1  2589
                                              2  2590  2591
  2589  246    N   6 14.00670 -0.31000  0     4  2590  2591  2592  2608
                                              3  2593  2609  2610
  2590  246    H  21  1.00800  0.31000  1     1  2591
                                              2  2592  2608
  2591  246   CA  14 13.01900  0.00000  0     5  2592  2593  2608  2609  2610
                                              4  2594  2596  2611  2612
  2592  246   CB  15 14.02700  0.00000  1     8  2593  2594  2595  2596  2597  2599
                                                 2600  2608
                                              2  2609  2610
  2593  246   CG  12 12.01100 -0.21000  0    10  2594  2595  2596  2597  2598  2599
                                                 2600  2601  2602  2604
                                              1  2608
  2594  246  CD1  12 12.01100 -0.14000  0     7  2595  2596  2597  2598  2599  2600
                                                 2602
                                              0
  2595  246  HD1  20  1.00800  0.14000  0     4  2596  2597  2598  2599
                                              0
  2596  246  CD2  12 12.01100  0.00000  0    10  2597  2598  2599  2600  2601  2602
                                                 2603  2604  2605  2606
                                              0
  2597  246  NE1   9 14.00670 -0.10000  0     6  2598  2599  2600  2602  2603  2606
                                              0
  2598  246  HE1  21  1.00800  0.31000  0     2  2599  2602
                                              0
  2599  246  CE2  12 12.01100  0.00000  1     7  2600  2601  2602  2603  2604  2606
                                                 2607
                                              0
  2600  246  CE3  12 12.01100 -0.14000  0     6  2601  2602  2604  2605  2606  2607
                                              0
  2601  246  HE3  20  1.00800  0.14000  1     3  2604  2605  2606
                                              0
  2602  246  CZ2  12 12.01100 -0.14000  0     5  2603  2604  2605  2606  2607
                                              0
  2603  246  HZ2  20  1.00800  0.14000  1     3  2604  2606  2607
                                              0
  2604  246  CZ3  12 12.01100 -0.14000  0     3  2605  2606  2607
                                              0
  2605  246  HZ3  20  1.00800  0.14000  1     2  2606  2607
                                              0
  2606  246  CH2  12 12.01100 -0.14000  0     1  2607
                                              0
  2607  246  HH2  20  1.00800  0.14000  1     0
                                              0
  2608  246    C  12 12.01100  0.45000  0     4  2609  2610  2611  2612
                                              2  2613  2622
  2609  246    O   1 15.99940 -0.45000  1     1  2610
                                              2  2611  2612
  2610  247    N   6 14.00670 -0.31000  0     4  2611  2612  2613  2622
                                              3  2614  2623  2624
  2611  247    H  21  1.00800  0.31000  1     1  2612
                                              2  2613  2622
  2612  247   CA  14 13.01900  0.00000  0     5  2613  2614  2622  2623  2624
                                              4  2615  2616  2625  2626
  2613  247   CB  15 14.02700  0.00000  1     7  2614  2615  2616  2617  2618  2620
                                                 2622
                                              2  2623  2624
  2614  247   CG  12 12.01100  0.00000  0     7  2615  2616  2617  2618  2619  2620
                                                 2621
                                              1  2622
  2615  247  ND1   9 14.00670 -0.54000  0     6  2616  2617  2618  2619  2620  2621
                                              0
  2616  247  CD2  12 12.01100  0.00000  0     5  2617  2618  2619  2620  2621
                                              0
  2617  247  HD2  20  1.00800  0.14000  0     3  2618  2620  2621
                                              0
  2618  247  CE1  12 12.01100  0.00000  0     3  2619  2620  2621
                                              0
  2619  247  HE1  20  1.00800  0.14000  0     2  2620  2621
                                              0
  2620  247  NE2   9 14.00670 -0.05000  0     1  2621
                                              0
  2621  247  HE2  21  1.00800  0.31000  1     0
                                              0
  2622  247    C  12 12.01100  0.45000  0     4  2623  2624  2625  2626
                                              2  2627  2632
  2623  247    O   1 15.99940 -0.45000  1     1  2624
                                              2  2625  2626
  2624  248    N   6 14.00670 -0.31000  0     4  2625  2626  2627  2632
                                              3  2628  2633  2634
  2625  248    H  21  1.00800  0.31000  1     1  2626
                                              2  2627  2632
  2626  248   CA  14 13.01900  0.00000  0     5  2627  2628  2632  2633  2634
                                              3  2629  2635  2636
  2627  248   CB  15 14.02700  0.00000  0     3  2628  2629  2632
                                              4  2630  2631  2633  2634
  2628  248   CG  15 14.02700  0.00000  1     3  2629  2630  2631
                                              1  2632
  2629  248   CD  12 12.01100  0.27000  0     2  2630  2631
                                              0
  2630  248  OE1   2 15.99940 -0.63500  0     1  2631
                                              0
  2631  248  OE2   2 15.99940 -0.63500  1     0
                                              0
  2632  248    C  12 12.01100  0.45000  0     4  2633  2634  2635  2636
                                              2  2637  2645
  2633  248    O   1 15.99940 -0.45000  1     1  2634
                                              2  2635  2636
  2634  249    N   6 14.00670 -0.31000  0     4  2635  2636  2637  2645
                                              3  2638  2646  2647
  2635  249    H  21  1.00800  0.31000  1     1  2636
                                              2  2637  2645
  2636  249   CA  14 13.01900  0.00000  0     5  2637  2638  2645  2646  2647
                                              3  2639  2648  2649
  2637  249   CB  15 14.02700  0.00000  1     3  2638  2639  2645
                                              3  2640  2646  2647
  2638  249   CG  15 14.02700  0.00000  0     2  2639  2640
                                              2  2641  2645
  2639  249   CD  15 14.02700  0.00000  1     2  2640  2641
                                              3  2642  2643  2644
  2640  249   CE  15 14.02700  0.12700  0     4  2641  2642  2643  2644
                                              0
  2641  249   NZ   8 14.00670  0.12900  0     3  2642  2643  2644
                                              0
  2642  249  HZ1  21  1.00800  0.24800  0     2  2643  2644
                                              0
  2643  249  HZ2  21  1.00800  0.24800  0     1  2644
                                              0
  2644  249  HZ3  21  1.00800  0.24800  1     0
                                              0
  2645  249    C  12 12.01100  0.45000  0     4  2646  2647  2648  2649
                                              2  2650  2651
  2646  249    O   1 15.99940 -0.45000  1     1  2647
                                              2  2648  2649
  2647  250    N   6 14.00670 -0.31000  0     4  2648  2649  2650  2651
                                              2  2652  2653
  2648  250    H  21  1.00800  0.31000  1     1  2649
                                              2  2650  2651
  2649  250   CA  14 13.01900  0.00000  0     4  2650  2651  2652  2653
                                              2  2654  2655
  2650  250   CB  16 15.03500  0.00000  1     1  2651
                                              2  2652  2653
  2651  250    C  12 12.01100  0.45000  0     4  2652  2653  2654  2655
                                              2  2656  2660
  2652  250    O   1 15.99940 -0.45000  1     1  2653
                                              2  2654  2655
  2653  251    N   6 14.00670 -0.31000  0     4  2654  2655  2656  2660
                                              3  2657  2661  2662
  2654  251    H  21  1.00800  0.31000  1     1  2655
                                              2  2656  2660
  2655  251   CA  14 13.01900  0.00000  0     5  2656  2657  2660  2661  2662
                                              4  2658  2659  2663  2664
  2656  251   CB  15 14.02700  0.00000  1     4  2657  2658  2659  2660
                                              2  2661  2662
  2657  251   CG  12 12.01100  0.27000  0     2  2658  2659
                                              1  2660
  2658  251  OD1   2 15.99940 -0.63500  0     1  2659
                                              0
  2659  251  OD2   2 15.99940 -0.63500  1     0
                                              0
  2660  251    C  12 12.01100  0.45000  0     4  2661  2662  2663  2664
                                              2  2665  2670
  2661  251    O   1 15.99940 -0.45000  1     1  2662
                                              2  2663  2664
  2662  252    N   6 14.00670 -0.31000  0     4  2663  2664  2665  2670
                                              3  2666  2671  2672
  2663  252    H  21  1.00800  0.31000  1     1  2664
                                              2  2665  2670
  2664  252   CA  14 13.01900  0.00000  0     5  2665  2666  2670  2671  2672
                                              3  2667  2673  2674
  2665  252   CB  15 14.02700  0.00000  0     3  2666  2667  2670
                                              4  2668  2669  2671  2672
  2666  252   CG  15 14.02700  0.00000  1     3  2667  2668  2669
                                              1  2670
  2667  252   CD  12 12.01100  0.27000  0     2  2668  2669
                                              0
  2668  252  OE1   2 15.99940 -0.63500  0     1  2669
                                              0
  2669  252  OE2   2 15.99940 -0.63500  1     0
                                              0
  2670  252    C  12 12.01100  0.45000  0     4  2671  2672  2673  2674
                                              2  2675  2687
  2671  252    O   1 15.99940 -0.45000  1     1  2672
                                              2  2673  2674
  2672  253    N   6 14.00670 -0.31000  0     4  2673  2674  2675  2687
                                              3  2676  2688  2689
  2673  253    H  21  1.00800  0.31000  1     1  2674
                                              2  2675  2687
  2674  253   CA  14 13.01900  0.00000  0     5  2675  2676  2687  2688  2689
                                              3  2677  2690  2693
  2675  253   CB  15 14.02700  0.00000  0     3  2676  2677  2687
                                              3  2678  2688  2689
  2676  253   CG  15 14.02700  0.00000  1     2  2677  2678
                                              3  2679  2680  2687
  2677  253   CD  15 14.02700  0.09000  0     3  2678  2679  2680
                                              2  2681  2684
  2678  253   NE  11 14.00670 -0.11000  0     4  2679  2680  2681  2684
                                              4  2682  2683  2685  2686
  2679  253   HE  21  1.00800  0.24000  0     1  2680
                                              2  2681  2684
  2680  253   CZ  12 12.01100  0.34000  0     6  2681  2682  2683  2684  2685  2686
                                              0
  2681  253  NH1  10 14.00670 -0.26000  0     3  2682  2683  2684
                                              2  2685  2686
  2682  253 HH11  21  1.00800  0.24000  0     1  2683
                                              1  2684
  2683  253 HH12  21  1.00800  0.24000  0     0
                                              1  2684
  2684  253  NH2  10 14.00670 -0.26000  0     2  2685  2686
                                              0
  2685  253 HH21  21  1.00800  0.24000  0     1  2686
                                              0
  2686  253 HH22  21  1.00800  0.24000  1     0
                                              0
  2687  253    C  12 12.01100  0.45000  0     4  2688  2689  2690  2693
                                              3  2691  2692  2694
  2688  253    O   1 15.99940 -0.45000  1     1  2689
                                              2  2690  2693
  2689  254    N   6 14.00670  0.00000  1     5  2690  2691  2692  2693  2694
                                              2  2695  2696
  2690  254   CA  14 13.01900  0.00000  0     6  2691  2692  2693  2694  2695  2696
                                              2  2697  2698
  2691  254   CB  18 14.02700  0.00000  1     3  2692  2693  2694
                                              2  2695  2696
  2692  254   CG  18 14.02700  0.00000  0     1  2693
                                              1  2694
  2693  254   CD  18 14.02700  0.00000  1     0
                                              1  2694
  2694  254    C  12 12.01100  0.45000  0     4  2695  2696  2697  2698
                                              2  2699  2703
  2695  254    O   1 15.99940 -0.45000  1     1  2696
                                              2  2697  2698
  2696  255    N   6 14.00670 -0.31000  0     4  2697  2698  2699  2703
                                              4  2700  2702  2704  2705
  2697  255    H  21  1.00800  0.31000  1     1  2698
                                              2  2699  2703
  2698  255   CA  14 13.01900  0.00000  1     6  2699  2700  2702  2703  2704  2705
                                              3  2701  2706  2707
  2699  255   CB  14 13.01900  0.26600  0     4  2700  2701  2702  2703
                                              2  2704  2705
  2700  255  OG1   3 15.99940 -0.67400  0     2  2701  2702
                                              1  2703
  2701  255  HG1  21  1.00800  0.40800  1     0
                                              1  2702
  2702  255  CG2  16 15.03500  0.00000  1     0
                                              1  2703
  2703  255    C  12 12.01100  0.45000  0     4  2704  2705  2706  2707
                                              2  2708  2720
  2704  255    O   1 15.99940 -0.45000  1     1  2705
                                              2  2706  2707
  2705  256    N   6 14.00670 -0.31000  0     4  2706  2707  2708  2720
                                              3  2709  2721  2722
  2706  256    H  21  1.00800  0.31000  1     1  2707
                                              2  2708  2720
  2707  256   CA  14 13.01900  0.00000  0     5  2708  2709  2720  2721  2722
                                              4  2710  2712  2723  2724
  2708  256   CB  15 14.02700  0.00000  0     8  2709  2710  2711  2712  2713  2714
                                                 2716  2720
                                              2  2721  2722
  2709  256   CG  12 12.01100  0.00000  1     9  2710  2711  2712  2713  2714  2715
                                                 2716  2717  2718
                                              1  2720
  2710  256  CD1  12 12.01100 -0.14000  0     8  2711  2712  2713  2714  2715  2716
                                                 2718  2719
                                              0
  2711  256  HD1  20  1.00800  0.14000  1     4  2712  2714  2715  2718
                                              0
  2712  256  CD2  12 12.01100 -0.14000  0     6  2713  2714  2716  2717  2718  2719
                                              0
  2713  256  HD2  20  1.00800  0.14000  1     3  2716  2717  2718
                                              0
  2714  256  CE1  12 12.01100 -0.14000  0     5  2715  2716  2717  2718  2719
                                              0
  2715  256  HE1  20  1.00800  0.14000  1     3  2716  2718  2719
                                              0
  2716  256  CE2  12 12.01100 -0.14000  0     3  2717  2718  2719
                                              0
  2717  256  HE2  20  1.00800  0.14000  1     2  2718  2719
                                              0
  2718  256   CZ  12 12.01100 -0.14000  0     1  2719
                                              0
  2719  256   HZ  20  1.00800  0.14000  1     0
                                              0
  2720  256    C  12 12.01100  0.45000  0     4  2721  2722  2723  2724
                                              2  2725  2733
  2721  256    O   1 15.99940 -0.45000  1     1  2722
                                              2  2723  2724
  2722  257    N   6 14.00670 -0.31000  0     4  2723  2724  2725  2733
                                              3  2726  2734  2735
  2723  257    H  21  1.00800  0.31000  1     1  2724
                                              2  2725  2733
  2724  257   CA  14 13.01900  0.00000  0     5  2725  2726  2733  2734  2735
                                              3  2727  2736  2737
  2725  257   CB  15 14.02700  0.00000  1     3  2726  2727  2733
                                              3  2728  2734  2735
  2726  257   CG  15 14.02700  0.00000  0     2  2727  2728
                                              2  2729  2733
  2727  257   CD  15 14.02700  0.00000  1     2  2728  2729
                                              3  2730  2731  2732
  2728  257   CE  15 14.02700  0.12700  0     4  2729  2730  2731  2732
                                              0
  2729  257   NZ   8 14.00670  0.12900  0     3  2730  2731  2732
                                              0
  2730  257  HZ1  21  1.00800  0.24800  0     2  2731  2732
                                              0
  2731  257  HZ2  21  1.00800  0.24800  0     1  2732
                                              0
  2732  257  HZ3  21  1.00800  0.24800  1     0
                                              0
  2733  257    C  12 12.01100  0.45000  0     4  2734  2735  2736  2737
                                              2  2738  2742
  2734  257    O   1 15.99940 -0.45000  1     1  2735
                                              2  2736  2737
  2735  258    N   6 14.00670 -0.31000  0     4  2736  2737  2738  2742
                                              4  2739  2740  2743  2744
  2736  258    H  21  1.00800  0.31000  1     1  2737
                                              2  2738  2742
  2737  258   CA  14 13.01900  0.00000  1     6  2738  2739  2740  2742  2743  2744
                                              3  2741  2745  2746
  2738  258   CB  14 13.01900  0.00000  0     4  2739  2740  2741  2742
                                              2  2743  2744
  2739  258  CG1  15 14.02700  0.00000  0     2  2740  2741
                                              1  2742
  2740  258  CG2  16 15.03500  0.00000  0     0
                                              2  2741  2742
  2741  258   CD  16 15.03500  0.00000  1     0
                                              0
  2742  258    C  12 12.01100  0.45000  0     4  2743  2744  2745  2746
                                              2  2747  2751
  2743  258    O   1 15.99940 -0.45000  1     1  2744
                                              2  2745  2746
  2744  259    N   6 14.00670 -0.31000  0     4  2745  2746  2747  2751
                                              3  2748  2752  2753
  2745  259    H  21  1.00800  0.31000  1     1  2746
                                              2  2747  2751
  2746  259   CA  14 13.01900  0.00000  0     5  2747  2748  2751  2752  2753
                                              4  2749  2750  2754  2755
  2747  259   CB  15 14.02700  0.00000  1     4  2748  2749  2750  2751
                                              2  2752  2753
  2748  259   CG  14 13.01900  0.00000  0     2  2749  2750
                                              1  2751
  2749  259  CD1  16 15.03500  0.00000  0     1  2750
                                              0
  2750  259  CD2  16 15.03500  0.00000  1     0
                                              0
  2751  259    C  12 12.01100  0.45000  0     4  2752  2753  2754  2755
                                              2  2756  2760
  2752  259    O   1 15.99940 -0.45000  1     1  2753
                                              2  2754  2755
  2753  260    N   6 14.00670 -0.31000  0     4  2754  2755  2756  2760
                                              3  2757  2761  2762
  2754  260    H  21  1.00800  0.31000  1     1  2755
                                              2  2756  2760
  2755  260   CA  14 13.01900  0.00000  0     5  2756  2757  2760  2761  2762
                                              4  2758  2759  2763  2764
  2756  260   CB  15 14.02700  0.00000  1     4  2757  2758  2759  2760
                                              2  2761  2762
  2757  260   CG  14 13.01900  0.00000  0     2  2758  2759
                                              1  2760
  2758  260  CD1  16 15.03500  0.00000  0     1  2759
                                              0
  2759  260  CD2  16 15.03500  0.00000  1     0
                                              0
  2760  260    C  12 12.01100  0.45000  0     4  2761  2762  2763  2764
                                              2  2765  2768
  2761  260    O   1 15.99940 -0.45000  1     1  2762
                                              2  2763  2764
  2762  261    N   6 14.00670 -0.31000  0     4  2763  2764  2765  2768
                                              3  2766  2769  2770
  2763  261    H  21  1.00800  0.31000  1     1  2764
                                              2  2765  2768
  2764  261   CA  14 13.01900  0.00000  1     5  2765  2766  2768  2769  2770
                                              3  2767  2771  2772
  2765  261   CB  15 14.02700  0.26600  0     3  2766  2767  2768
                                              2  2769  2770
  2766  261   OG   3 15.99940 -0.67400  0     1  2767
                                              1  2768
  2767  261   HG  21  1.00800  0.40800  1     0
                                              0
  2768  261    C  12 12.01100  0.45000  0     4  2769  2770  2771  2772
                                              2  2773  2779
  2769  261    O   1 15.99940 -0.45000  1     1  2770
                                              2  2771  2772
  2770  262    N   6 14.00670 -0.31000  0     4  2771  2772  2773  2779
                                              3  2774  2780  2781
  2771  262    H  21  1.00800  0.31000  1     1  2772
                                              2  2773  2779
  2772  262   CA  14 13.01900  0.00000  0     5  2773  2774  2779  2780  2781
                                              4  2775  2776  2782  2783
  2773  262   CB  15 14.02700  0.00000  1     4  2774  2775  2776  2779
                                              4  2777  2778  2780  2781
  2774  262   CG  12 12.01100  0.29000  0     4  2775  2776  2777  2778
                                              1  2779
  2775  262  OD1   1 15.99940 -0.45000  0     1  2776
                                              2  2777  2778
  2776  262  ND2   7 14.00670 -0.72000  0     2  2777  2778
                                              0
  2777  262 HD21  21  1.00800  0.44000  0     1  2778
                                              0
  2778  262 HD22  21  1.00800  0.44000  1     0
                                              0
  2779  262    C  12 12.01100  0.45000  0     4  2780  2781  2782  2783
                                              2  2784  2788
  2780  262    O   1 15.99940 -0.45000  1     1  2781
                                              2  2782  2783
  2781  263    N   6 14.00670 -0.31000  0     4  2782  2783  2784  2788
                                              4  2785  2786  2789  2790
  2782  263    H  21  1.00800  0.31000  1     1  2783
                                              2  2784  2788
  2783  263   CA  14 13.01900  0.00000  1     6  2784  2785  2786  2788  2789  2790
                                              3  2787  2791  2792
  2784  263   CB  14 13.01900  0.00000  0     4  2785  2786  2787  2788
                                              2  2789  2790
  2785  263  CG1  15 14.02700  0.00000  0     2  2786  2787
                                              1  2788
  2786  263  CG2  16 15.03500  0.00000  0     0
                                              2  2787  2788
  2787  263   CD  16 15.03500  0.00000  1     0
                                              0
  2788  263    C  12 12.01100  0.45000  0     4  2789  2790  2791  2792
                                              2  2793  2797
  2789  263    O   1 15.99940 -0.45000  1     1  2790
                                              2  2791  2792
  2790  264    N   6 14.00670 -0.31000  0     4  2791  2792  2793  2797
                                              3  2794  2798  2799
  2791  264    H  21  1.00800  0.31000  1     1  2792
                                              2  2793  2797
  2792  264   CA  14 13.01900  0.00000  0     5  2793  2794  2797  2798  2799
                                              4  2795  2796  2800  2801
  2793  264   CB  15 14.02700  0.00000  1     4  2794  2795  2796  2797
                                              2  2798  2799
  2794  264   CG  14 13.01900  0.00000  0     2  2795  2796
                                              1  2797
  2795  264  CD1  16 15.03500  0.00000  0     1  2796
                                              0
  2796  264  CD2  16 15.03500  0.00000  1     0
                                              0
  2797  264    C  12 12.01100  0.45000  0     4  2798  2799  2800  2801
                                              2  2802  2806
  2798  264    O   1 15.99940 -0.45000  1     1  2799
                                              2  2800  2801
  2799  265    N   6 14.00670 -0.31000  0     4  2800  2801  2802  2806
                                              3  2803  2807  2808
  2800  265    H  21  1.00800  0.31000  1     1  2801
                                              2  2802  2806
  2801  265   CA  14 13.01900  0.00000  0     5  2802  2803  2806  2807  2808
                                              4  2804  2805  2809  2810
  2802  265   CB  15 14.02700  0.00000  1     4  2803  2804  2805  2806
                                              2  2807  2808
  2803  265   CG  12 12.01100  0.27000  0     2  2804  2805
                                              1  2806
  2804  265  OD1   2 15.99940 -0.63500  0     1  2805
                                              0
  2805  265  OD2   2 15.99940 -0.63500  1     0
                                              0
  2806  265    C  12 12.01100  0.45000  0     4  2807  2808  2809  2810
                                              2  2811  2814
  2807  265    O   1 15.99940 -0.45000  1     1  2808
                                              2  2809  2810
  2808  266    N   6 14.00670 -0.31000  0     4  2809  2810  2811  2814
                                              4  2812  2813  2815  2816
  2809  266    H  21  1.00800  0.31000  1     1  2810
                                              2  2811  2814
  2810  266   CA  14 13.01900  0.00000  0     6  2811  2812  2813  2814  2815  2816
                                              2  2817  2818
  2811  266   CB  14 13.01900  0.00000  0     3  2812  2813  2814
                                              2  2815  2816
  2812  266  CG1  16 15.03500  0.00000  0     1  2813
                                              1  2814
  2813  266  CG2  16 15.03500  0.00000  1     0
                                              1  2814
  2814  266    C  12 12.01100  0.45000  0     4  2815  2816  2817  2818
                                              2  2819  2823
  2815  266    O   1 15.99940 -0.45000  1     1  2816
                                              2  2817  2818
  2816  267    N   6 14.00670 -0.31000  0     4  2817  2818  2819  2823
                                              3  2820  2824  2825
  2817  267    H  21  1.00800  0.31000  1     1  2818
                                              2  2819  2823
  2818  267   CA  14 13.01900  0.00000  0     5  2819  2820  2823  2824  2825
                                              3  2821  2826  2827
  2819  267   CB  15 14.02700  0.00000  1     3  2820  2821  2823
                                              3  2822  2824  2825
  2820  267   CG  15 14.02700  0.24100  0     2  2821  2822
                                              1  2823
  2821  267   SD  23 32.06000 -0.48200  0     1  2822
                                              0
  2822  267   CE  16 15.03500  0.24100  1     0
                                              0
  2823  267    C  12 12.01100  0.45000  0     4  2824  2825  2826  2827
                                              2  2828  2832
  2824  267    O   1 15.99940 -0.45000  1     1  2825
                                              2  2826  2827
  2825  268    N   6 14.00670 -0.31000  0     4  2826  2827  2828  2832
                                              3  2829  2833  2834
  2826  268    H  21  1.00800  0.31000  1     1  2827
                                              2  2828  2832
  2827  268   CA  14 13.01900  0.00000  0     5  2828  2829  2832  2833  2834
                                              4  2830  2831  2835  2836
  2828  268   CB  15 14.02700  0.00000  1     4  2829  2830  2831  2832
                                              2  2833  2834
  2829  268   CG  12 12.01100  0.27000  0     2  2830  2831
                                              1  2832
  2830  268  OD1   2 15.99940 -0.63500  0     1  2831
                                              0
  2831  268  OD2   2 15.99940 -0.63500  1     0
                                              0
  2832  268    C  12 12.01100  0.45000  0     4  2833  2834  2835  2836
                                              2  2837  2842
  2833  268    O   1 15.99940 -0.45000  1     1  2834
                                              2  2835  2836
  2834  269    N   6 14.00670 -0.31000  0     4  2835  2836  2837  2842
                                              3  2838  2843  2844
  2835  269    H  21  1.00800  0.31000  1     1  2836
                                              2  2837  2842
  2836  269   CA  14 13.01900  0.00000  0     5  2837  2838  2842  2843  2844
                                              3  2839  2845  2846
  2837  269   CB  15 14.02700  0.00000  0     3  2838  2839  2842
                                              4  2840  2841  2843  2844
  2838  269   CG  15 14.02700  0.00000  1     3  2839  2840  2841
                                              1  2842
  2839  269   CD  12 12.01100  0.27000  0     2  2840  2841
                                              0
  2840  269  OE1   2 15.99940 -0.63500  0     1  2841
                                              0
  2841  269  OE2   2 15.99940 -0.63500  1     0
                                              0
  2842  269    C  12 12.01100  0.45000  0     4  2843  2844  2845  2846
                                              2  2847  2852
  2843  269    O   1 15.99940 -0.45000  1     1  2844
                                              2  2845  2846
  2844  270    N   6 14.00670 -0.31000  0     4  2845  2846  2847  2852
                                              3  2848  2853  2854
  2845  270    H  21  1.00800  0.31000  1     1  2846
                                              2  2847  2852
  2846  270   CA  14 13.01900  0.00000  0     5  2847  2848  2852  2853  2854
                                              3  2849  2855  2856
  2847  270   CB  15 14.02700  0.00000  0     3  2848  2849  2852
                                              4  2850  2851  2853  2854
  2848  270   CG  15 14.02700  0.00000  1     3  2849  2850  2851
                                              1  2852
  2849  270   CD  12 12.01100  0.27000  0     2  2850  2851
                                              0
  2850  270  OE1   2 15.99940 -0.63500  0     1  2851
                                              0
  2851  270  OE2   2 15.99940 -0.63500  1     0
                                              0
  2852  270    C  12 12.01100  0.45000  0     4  2853  2854  2855  2856
                                              2  2857  2860
  2853  270    O   1 15.99940 -0.45000  1     1  2854
                                              2  2855  2856
  2854  271    N   6 14.00670 -0.31000  0     4  2855  2856  2857  2860
                                              3  2858  2861  2862
  2855  271    H  21  1.00800  0.31000  1     1  2856
                                              2  2857  2860
  2856  271   CA  14 13.01900  0.00000  1     5  2857  2858  2860  2861  2862
                                              1  2859
  2857  271   CB  15 14.02700  0.26600  0     3  2858  2859  2860
                                              2  2861  2862
  2858  271   OG   3 15.99940 -0.67400  0     1  2859
                                              1  2860
  2859  271   HG  21  1.00800  0.40800  1     0
                                              0
  2860  271    C  12 12.01100  0.27000  0     2  2861  2862
                                              0
  2861  271   O1   2 15.99940 -0.63500  0     1  2862
                                              0
  2862  271   O2   2 15.99940 -0.63500  1     0
                                              0
  2863  272  H14  21  1.00800  0.44000  0     4  2864  2865  2866  2880
                                              2  2867  2879
  2864  272   N6   7 14.00670 -0.72000  0     6  2865  2866  2867  2872  2879  2880
                                              0
  2865  272  H13  21  1.00800  0.44000  0     2  2866  2880
                                              2  2867  2879
  2866  272  C17  12 12.01100  0.29000  0     7  2867  2868  2871  2872  2879  2880
                                                 2882
                                              0
  2867  272   O1   1 15.99940 -0.45000  1     3  2872  2879  2880
                                              0
  2868  272   N3   7 14.00670 -0.83000  0     8  2869  2870  2871  2872  2873  2879
                                                 2880  2881
                                              0
  2869  272  H11  21  1.00800  0.41500  0     2  2870  2872
                                              2  2871  2879
  2870  272  H12  21  1.00800  0.41500  1     1  2872
                                              2  2871  2879
  2871  272  C13  12 12.01100  0.00000  0    12  2872  2873  2874  2875  2876  2877
                                                 2879  2880  2881  2882  2883  2884
                                              0
  2872  272  C14  12 12.01100  0.00000  1     8  2873  2874  2875  2879  2880  2881
                                                 2882  2884
                                              0
  2873  272  C12  12 12.01100 -0.14000  0     9  2874  2875  2876  2877  2878  2879
                                                 2881  2882  2884
                                              0
  2874  272  H10  20  1.00800  0.14000  1     4  2875  2876  2877  2881
                                              0
  2875  272  C11  12 12.01100 -0.14000  0     6  2876  2877  2878  2881  2883  2884
                                              0
  2876  272   H9  20  1.00800  0.14000  1     3  2877  2878  2884
                                              0
  2877  272  C10  12 12.01100 -0.14000  0     5  2878  2881  2882  2883  2884
                                              2  2885  2896
  2878  272   H8  20  1.00800  0.14000  1     3  2881  2883  2884
                                              0
  2879  272  C15  12 12.01100  0.27000  0     3  2880  2881  2882
                                              0
  2880  272   N4   9 14.00670 -0.27000  1     3  2881  2882  2884
                                              0
  2881  272  C16  12 12.01100  0.54000  0     3  2882  2883  2884
                                              2  2885  2896
  2882  272   N5   9 14.00670 -0.54000  1     2  2883  2884
                                              0
  2883  272   C8  12 12.01100  0.00000  0    10  2884  2885  2886  2887  2888  2889
                                                 2893  2894  2896  2897
                                              0
  2884  272   C9  12 12.01100  0.00000  1     6  2885  2886  2887  2893  2896  2897
                                              0
  2885  272   C2  12 12.01100  0.00000  0     8  2886  2887  2888  2889  2890  2893
                                                 2896  2897
                                              0
  2886  272   C1  16 15.03500  0.00000  1     4  2887  2888  2889  2896
                                              0
  2887  272   C3  12 12.01100 -0.14000  0     8  2888  2889  2890  2891  2892  2893
                                                 2894  2896
                                              0
  2888  272   H4  20  1.00800  0.14000  1     3  2889  2890  2893
                                              0
  2889  272   C4  12 12.01100  0.00000  1     8  2890  2891  2892  2893  2894  2895
                                                 2896  2897
                                              0
  2890  272   C5  12 12.01100  0.40000  0     6  2891  2892  2893  2894  2895  2896
                                              0
  2891  272   H5  20  1.00800  0.14000  0     3  2892  2893  2894
                                              0
  2892  272   N1   9 14.00670 -0.54000  1     4  2893  2894  2895  2896
                                              0
  2893  272   C6  12 12.01100  0.00000  1     4  2894  2895  2896  2897
                                              0
  2894  272   N2   9 14.00670 -0.31000  0     3  2895  2896  2897
                                              0
  2895  272   H6  21  1.00800  0.31000  1     1  2896
                                              0
  2896  272   C7  12 12.01100 -0.14000  0     1  2897
                                              0
  2897  272   H7  20  1.00800  0.14000  1     0
                                              0
  2898  273   OW  22 15.99940  0.00000  0     2  2899  2900
                                              0
  2899  273  HW1  22  1.00800  0.00000  0     1  2900
                                              0
  2900  273  HW2  22  1.00800  0.00000  1     0
                                              0
END
BONDSTRETCHTYPE
#  NBTY: number of covalent bond types
52
#  CB:  quartic force constant
#  CHB: harmonic force constant
#  B0:  bond length at minimum energy
#         CB         CHB         B0
     1.57000e+07     3.14000e+05     1.00000e-01
     1.87000e+07     3.74000e+05     1.00000e-01
     1.23000e+07     2.92273e+05     1.09000e-01
     3.70000e+07     9.28256e+05     1.12000e-01
     1.66000e+07     5.02283e+05     1.23000e-01
     1.34000e+07     4.18750e+05     1.25000e-01
     1.20000e+07     4.18176e+05     1.32000e-01
     8.87000e+06     3.13803e+05     1.33000e-01
     1.06000e+07     3.75007e+05     1.33000e-01
     1.18000e+07     4.17460e+05     1.33000e-01
# 10
     1.05000e+07     3.77076e+05     1.34000e-01
     1.17000e+07     4.20170e+05     1.34000e-01
     1.02000e+07     3.77318e+05     1.36000e-01
     1.10000e+07     4.18968e+05     1.38000e-01
     8.66000e+06     3.34640e+05     1.39000e-01
     1.08000e+07     4.17334e+05     1.39000e-01
     8.54000e+06     3.34768e+05     1.40000e-01
     8.18000e+06     3.34546e+05     1.43000e-01
     9.21000e+06     3.76671e+05     1.43000e-01
     6.10000e+06     2.51225e+05     1.43500e-01
# 20
     8.71000e+06     3.76429e+05     1.47000e-01
     5.73000e+06     2.51020e+05     1.48000e-01
     7.64000e+06     3.34693e+05     1.48000e-01
     8.60000e+06     3.76749e+05     1.48000e-01
     8.37000e+06     3.76650e+05     1.50000e-01
     5.43000e+06     2.50909e+05     1.52000e-01
     7.15000e+06     3.34749e+05     1.53000e-01
     4.84000e+06     2.50915e+05     1.61000e-01
     4.72000e+06     2.50811e+05     1.63000e-01
     2.72000e+06     1.72361e+05     1.78000e-01
# 30
     5.94000e+06     3.76406e+05     1.78000e-01
     5.62000e+06     3.76416e+05     1.83000e-01
     3.59000e+06     2.51077e+05     1.87000e-01
     6.40000e+05     5.01811e+04     1.98000e-01
     6.28000e+05     5.02400e+04     2.00000e-01
     5.03000e+06     4.18657e+05     2.04000e-01
     5.40000e+05     5.27483e+04     2.21000e-01
     2.32000e+07     4.64000e+05     1.00000e-01
     1.21000e+07     2.92820e+05     1.10000e-01
     8.12000e+06     5.01908e+05     1.75800e-01
# 40
     8.04000e+06     3.76417e+05     1.53000e-01
     4.95000e+06     3.71825e+05     1.93799e-01
     8.10000e+06     5.01811e+05     1.76000e-01
     1.31000e+07     4.19259e+05     1.26500e-01
     1.03000e+07     3.75435e+05     1.35000e-01
     8.71000e+06     4.64532e+05     1.63299e-01
     2.68000e+06     2.93088e+05     2.33839e-01
     2.98000e+06     5.02215e+05     2.90283e-01
     2.39000e+06     3.73116e+05     2.79388e-01
     2.19000e+06     3.71385e+05     2.91189e-01
# 50
     3.97000e+06     3.42526e+05     2.07700e-01
     3.04000e+06     5.02225e+05     2.87407e-01
END
BONDH
#  NBONH: number of bonds involving H atoms in solute
661
#  IBH, JBH: atom sequence numbers of atoms forming a bond
#  ICBH: bond type code
#   IBH    JBH ICBH
      1      3    2
      2      3    2
      3      4    2
      8      9    2
     17     18    2
     22     23    2
     27     28    3
     29     30    3
     31     32    3
     33     34    3
# 10
     36     37    1
     40     41    2
     45     46    2
     49     50    1
     53     54    2
     58     59    3
     61     62    2
     64     65    3
     66     67    3
     68     69    3
# 20
     70     71    3
     74     75    2
     84     85    2
     93     94    2
    109    110    2
    116    117    2
    116    118    2
    116    119    2
    122    123    2
    131    132    2
# 30
    140    141    2
    144    145    1
    149    150    2
    154    155    3
    156    157    3
    158    159    3
    160    161    3
    162    163    3
    166    167    2
    175    176    2
# 40
    182    183    2
    182    184    2
    182    185    2
    188    189    2
    198    199    2
    207    208    2
    212    213    2
    216    217    1
    221    222    2
    226    227    2
# 50
    233    234    2
    233    235    2
    238    239    2
    243    244    3
    245    246    3
    247    248    3
    249    250    3
    251    252    3
    255    256    2
    260    261    2
# 60
    268    269    2
    276    277    2
    283    284    2
    283    285    2
    283    286    2
    289    290    2
    294    295    3
    296    297    3
    298    299    3
    300    301    3
# 70
    303    304    1
    307    308    2
    312    313    2
    319    320    2
    319    321    2
    319    322    2
    325    326    2
    330    331    3
    333    334    2
    336    337    3
# 80
    338    339    3
    340    341    3
    342    343    3
    346    347    2
    352    353    2
    355    356    2
    355    357    2
    358    359    2
    358    360    2
    363    364    2
# 90
    368    369    2
    375    376    2
    375    377    2
    380    381    2
    385    386    3
    387    388    3
    389    390    3
    391    392    3
    394    395    1
    398    399    2
# 100
    407    408    2
    415    416    2
    421    422    2
    430    431    2
    437    438    2
    437    439    2
    437    440    2
    443    444    2
    452    453    2
    461    462    2
# 110
    468    469    2
    468    470    2
    468    471    2
    474    475    2
    484    485    2
    489    490    2
    493    494    1
    497    498    2
    506    507    2
    510    511    1
# 120
    514    515    2
    524    525    2
    533    534    2
    543    544    2
    548    549    3
    550    551    3
    552    553    3
    554    555    3
    556    557    3
    560    561    2
# 130
    569    570    2
    579    580    2
    589    590    2
    595    596    2
    602    603    2
    602    604    2
    602    605    2
    608    609    2
    616    617    2
    625    626    2
# 140
    634    635    2
    640    641    2
    640    642    2
    645    646    2
    654    655    2
    658    659    1
    662    663    2
    668    669    3
    670    671    3
    672    673    2
# 150
    676    677    2
    686    687    2
    693    694    2
    693    695    2
    693    696    2
    699    700    2
    708    709    2
    716    717    2
    723    724    2
    723    725    2
# 160
    728    729    2
    737    738    2
    742    743    3
    744    745    3
    746    747    3
    748    749    3
    751    752    1
    755    756    2
    760    761    2
    768    769    2
# 170
    772    773    8
    776    777    2
    780    781    1
    785    786    2
    792    793    2
    792    794    2
    792    795    2
    798    799    2
    805    806    2
    805    807    2
# 180
    810    811    2
    816    817    2
    819    820    2
    819    821    2
    822    823    2
    822    824    2
    834    835    2
    843    844    2
    848    849    3
    850    851    3
# 190
    852    853    3
    854    855    3
    856    857    3
    860    861    2
    869    870    2
    878    879    2
    882    883    1
    887    888    2
    897    898    2
    902    903    3
# 200
    904    905    3
    906    907    3
    908    909    3
    911    912    1
    915    916    2
    924    925    2
    930    931    2
    936    937    2
    936    938    2
    941    942    2
# 210
    946    947    2
    950    951    8
    954    955    2
    963    964    2
    972    973    2
    978    979    2
    978    980    2
    983    984    2
    988    989    3
    990    991    3
# 220
    992    993    3
    994    995    3
    997    998    1
   1001   1002    2
   1010   1011    2
   1016   1017    2
   1019   1020    2
   1019   1021    2
   1022   1023    2
   1022   1024    2
# 230
   1027   1028    2
   1037   1038    2
   1046   1047    2
   1052   1053    2
   1055   1056    2
   1055   1057    2
   1058   1059    2
   1058   1060    2
   1063   1064    2
   1069   1070    3
# 240
   1071   1072    3
   1073   1074    2
   1077   1078    2
   1083   1084    2
   1086   1087    2
   1086   1088    2
   1089   1090    2
   1089   1091    2
   1094   1095    2
   1099   1100    3
# 250
   1101   1102    3
   1103   1104    3
   1105   1106    3
   1107   1108    3
   1111   1112    2
   1118   1119    2
   1118   1120    2
   1123   1124    2
   1127   1128    1
   1132   1133    2
# 260
   1139   1140    2
   1139   1141    2
   1144   1145    2
   1151   1152    2
   1151   1153    2
   1156   1157    2
   1165   1166    2
   1174   1175    2
   1184   1185    2
   1193   1194    2
# 270
   1197   1198    8
   1201   1202    2
   1208   1209    2
   1208   1210    2
   1208   1211    2
   1214   1215    2
   1223   1224    2
   1231   1232    2
   1235   1236    8
   1239   1240    2
# 280
   1249   1250    2
   1255   1256    2
   1264   1265    2
   1274   1275    2
   1279   1280    3
   1281   1282    3
   1283   1284    3
   1285   1286    3
   1288   1289    1
   1292   1293    2
# 290
   1301   1302    2
   1311   1312    2
   1315   1316    1
   1319   1320    2
   1326   1327    2
   1326   1328    2
   1326   1329    2
   1332   1333    2
   1339   1340    2
   1339   1341    2
# 300
   1344   1345    2
   1349   1350    3
   1351   1352    3
   1353   1354    3
   1355   1356    3
   1357   1358    3
   1361   1362    2
   1370   1371    2
   1376   1377    3
   1378   1379    3
# 310
   1380   1381    2
   1384   1385    2
   1390   1391    2
   1393   1394    2
   1393   1395    2
   1396   1397    2
   1396   1398    2
   1401   1402    2
   1410   1411    2
   1419   1420    2
# 320
   1425   1426    2
   1431   1432    2
   1437   1438    2
   1440   1441    2
   1440   1442    2
   1443   1444    2
   1443   1445    2
   1448   1449    2
   1454   1455    2
   1454   1456    2
# 330
   1459   1460    2
   1463   1464    8
   1467   1468    2
   1476   1477    2
   1484   1485    2
   1490   1491    2
   1490   1492    2
   1495   1496    2
   1504   1505    2
   1511   1512    2
# 340
   1511   1513    2
   1516   1517    2
   1521   1522    2
   1529   1530    2
   1537   1538    2
   1544   1545    2
   1544   1546    2
   1544   1547    2
   1550   1551    2
   1558   1559    2
# 350
   1562   1563    1
   1566   1567    2
   1575   1576    2
   1580   1581    3
   1582   1583    3
   1584   1585    3
   1586   1587    3
   1588   1589    3
   1592   1593    2
   1597   1598    2
# 360
   1606   1607    2
   1610   1611    1
   1614   1615    2
   1620   1621    2
   1623   1624    2
   1623   1625    2
   1626   1627    2
   1626   1628    2
   1631   1632    2
   1636   1637    3
# 370
   1638   1639    3
   1640   1641    3
   1642   1643    3
   1645   1646    1
   1649   1650    2
   1657   1658    2
   1666   1667    2
   1675   1676    2
   1684   1685    2
   1694   1695    2
# 380
   1699   1700    3
   1701   1702    3
   1703   1704    3
   1705   1706    3
   1708   1709    1
   1712   1713    2
   1716   1717    1
   1721   1722    2
   1725   1726    1
   1729   1730    2
# 390
   1733   1734    1
   1737   1738    2
   1745   1746    2
   1750   1751    2
   1754   1755    1
   1758   1759    2
   1765   1766    2
   1765   1767    2
   1765   1768    2
   1771   1772    2
# 400
   1776   1777    3
   1778   1779    3
   1780   1781    3
   1782   1783    3
   1784   1785    3
   1795   1796    2
   1803   1804    2
   1809   1810    2
   1812   1813    2
   1812   1814    2
# 410
   1815   1816    2
   1815   1817    2
   1820   1821    2
   1825   1826    3
   1828   1829    2
   1831   1832    3
   1833   1834    3
   1835   1836    3
   1837   1838    3
   1841   1842    2
# 420
   1845   1846    1
   1863   1864    2
   1873   1874    2
   1881   1882    2
   1890   1891    2
   1899   1900    2
   1904   1905    3
   1906   1907    3
   1908   1909    3
   1910   1911    3
# 430
   1913   1914    1
   1917   1918    2
   1921   1922    1
   1925   1926    2
   1932   1933    2
   1932   1934    2
   1932   1935    2
   1938   1939    2
   1943   1944    3
   1945   1946    3
# 440
   1947   1948    3
   1949   1950    3
   1951   1952    3
   1955   1956    2
   1959   1960    1
   1963   1964    2
   1967   1968    1
   1971   1972    2
   1978   1979    2
   1978   1980    2
# 450
   1978   1981    2
   1984   1985    2
   1988   1989    1
   1992   1993    2
   2001   2002    2
   2010   2011    2
   2015   2016    3
   2018   2019    2
   2021   2022    3
   2023   2024    3
# 460
   2025   2026    3
   2027   2028    3
   2031   2032    2
   2037   2038    2
   2042   2043    3
   2044   2045    3
   2046   2047    3
   2048   2049    3
   2050   2051    3
   2054   2055    2
# 470
   2059   2060    2
   2067   2068    2
   2076   2077    2
   2085   2086    2
   2090   2091    3
   2093   2094    2
   2096   2097    3
   2098   2099    3
   2100   2101    3
   2102   2103    3
# 480
   2106   2107    2
   2116   2117    2
   2125   2126    2
   2130   2131    3
   2132   2133    3
   2134   2135    3
   2136   2137    3
   2139   2140    1
   2143   2144    2
   2147   2148    1
# 490
   2151   2152    2
   2160   2161    2
   2165   2166    2
   2172   2173    2
   2172   2174    2
   2172   2175    2
   2178   2179    2
   2194   2195    2
   2199   2200    3
   2201   2202    3
# 500
   2203   2204    3
   2205   2206    3
   2208   2209    1
   2212   2213    2
   2222   2223    2
   2228   2229    2
   2231   2232    2
   2231   2233    2
   2234   2235    2
   2234   2236    2
# 510
   2239   2240    2
   2244   2245    3
   2246   2247    3
   2248   2249    3
   2250   2251    3
   2252   2253    3
   2256   2257    2
   2260   2261    1
   2265   2266    2
   2271   2272    2
# 520
   2271   2273    2
   2276   2277    2
   2280   2281    1
   2284   2285    2
   2294   2295    2
   2298   2299    1
   2303   2304    2
   2309   2310    2
   2319   2320    2
   2325   2326    3
# 530
   2327   2328    3
   2329   2330    2
   2333   2334    2
   2342   2343    2
   2348   2349    2
   2355   2356    2
   2355   2357    2
   2360   2361    2
   2365   2366    2
   2374   2375    2
# 540
   2380   2381    2
   2383   2384    2
   2383   2385    2
   2386   2387    2
   2386   2388    2
   2391   2392    2
   2400   2401    2
   2405   2406    3
   2407   2408    3
   2409   2410    3
# 550
   2411   2412    3
   2414   2415    1
   2418   2419    2
   2424   2425    2
   2427   2428    2
   2427   2429    2
   2430   2431    2
   2430   2432    2
   2442   2443    2
   2448   2449    3
# 560
   2450   2451    3
   2452   2453    2
   2456   2457    2
   2465   2466    2
   2471   2472    2
   2475   2476    1
   2479   2480    2
   2489   2490    2
   2496   2497    2
   2496   2498    2
# 570
   2496   2499    2
   2502   2503    2
   2510   2511    2
   2515   2516    3
   2517   2518    3
   2519   2520    3
   2521   2522    3
   2524   2525    1
   2528   2529    2
   2532   2533    1
# 580
   2537   2538    2
   2546   2547    2
   2555   2556    2
   2560   2561    3
   2562   2563    3
   2564   2565    3
   2566   2567    3
   2569   2570    1
   2573   2574    2
   2577   2578    1
# 590
   2581   2582    2
   2585   2586    8
   2589   2590    2
   2594   2595    3
   2597   2598    2
   2600   2601    3
   2602   2603    3
   2604   2605    3
   2606   2607    3
   2610   2611    2
# 600
   2616   2617    3
   2618   2619    3
   2620   2621    2
   2624   2625    2
   2634   2635    2
   2641   2642    2
   2641   2643    2
   2641   2644    2
   2647   2648    2
   2653   2654    2
# 610
   2662   2663    2
   2672   2673    2
   2678   2679    2
   2681   2682    2
   2681   2683    2
   2684   2685    2
   2684   2686    2
   2696   2697    2
   2700   2701    1
   2705   2706    2
# 620
   2710   2711    3
   2712   2713    3
   2714   2715    3
   2716   2717    3
   2718   2719    3
   2722   2723    2
   2729   2730    2
   2729   2731    2
   2729   2732    2
   2735   2736    2
# 630
   2744   2745    2
   2753   2754    2
   2762   2763    2
   2766   2767    1
   2770   2771    2
   2776   2777    2
   2776   2778    2
   2781   2782    2
   2790   2791    2
   2799   2800    2
# 640
   2808   2809    2
   2816   2817    2
   2825   2826    2
   2834   2835    2
   2844   2845    2
   2854   2855    2
   2858   2859    1
   2863   2864    2
   2864   2865    2
   2868   2869    2
# 650
   2868   2870    2
   2873   2874    3
   2875   2876    3
   2877   2878    3
   2887   2888    3
   2890   2891    3
   2894   2895    2
   2896   2897    3
   2898   2899   38
   2898   2900   38
# 660
   2899   2900   46
END
BOND
#  NBON: number of bonds NOT involving H atoms in solute
2294
#  IB, JB: atom sequence numbers of atoms forming a bond
#  ICB: bond type code
#    IB     JB  ICB
      3      5   21
      5      6   27
      6      7    5
      6      8   10
      8     10   21
     10     11   27
     10     15   27
     11     12   27
     12     13   27
     12     14   27
# 10
     15     16    5
     15     17   10
     17     19   21
     19     20   27
     20     21    5
     20     22   10
     22     24   21
     24     25   27
     24     38   27
     25     26   27
# 20
     26     27   16
     26     29   16
     27     31   16
     29     33   16
     31     35   16
     33     35   16
     35     36   13
     38     39    5
     38     40   10
     40     42   21
# 30
     42     43   27
     43     44    5
     43     45   10
     45     47   21
     47     48   27
     47     51   27
     48     49   18
     51     52    5
     51     53   10
     53     55   21
# 40
     55     56   27
     55     72   27
     56     57   27
     57     58   10
     57     60   16
     58     61   10
     60     63   16
     60     64   16
     61     63   10
     63     66   16
# 50
     64     68   16
     66     70   16
     68     70   16
     72     73    5
     72     74   10
     74     76   21
     76     77   27
     76     82   27
     77     78   27
     78     79   27
# 60
     79     80    6
     79     81    6
     82     83    5
     82     84   10
     84     86   21
     86     87   27
     86     91   27
     87     88   27
     87     89   27
     88     90   27
# 70
     91     92    5
     91     93   10
     93     95   21
     95     96   27
     95    100   27
     96     97   27
     97     98    6
     97     99    6
    100    101    5
    100    102   10
# 80
    102    103   21
    102    106   21
    103    104   27
    103    107   27
    104    105   27
    105    106   27
    107    108    5
    107    109   10
    109    111   21
    111    112   27
# 90
    111    120   27
    112    113   27
    113    114   27
    114    115   27
    115    116   21
    120    121    5
    120    122   10
    122    124   21
    124    125   27
    124    129   27
# 100
    125    126   27
    126    127    6
    126    128    6
    129    130    5
    129    131   10
    131    133   21
    133    134   27
    133    138   27
    134    135   27
    135    136   27
# 110
    135    137   27
    138    139    5
    138    140   10
    140    142   21
    142    143   27
    142    147   27
    143    144   18
    143    146   27
    147    148    5
    147    149   10
# 120
    149    151   21
    151    152   27
    151    164   27
    152    153   27
    153    154   16
    153    156   16
    154    158   16
    156    160   16
    158    162   16
    160    162   16
# 130
    164    165    5
    164    166   10
    166    168   21
    168    169   27
    168    173   27
    169    170   27
    170    171   27
    170    172   27
    173    174    5
    173    175   10
# 140
    175    177   21
    177    178   27
    177    186   27
    178    179   27
    179    180   27
    180    181   27
    181    182   21
    186    187    5
    186    188   10
    188    190   21
# 150
    190    191   27
    190    196   27
    191    192   27
    192    193   27
    193    194    6
    193    195    6
    196    197    5
    196    198   10
    198    200   21
    200    201   27
# 160
    200    205   27
    201    202   27
    202    203   27
    202    204   27
    205    206    5
    205    207   10
    207    209   21
    209    210   27
    210    211    5
    210    212   10
# 170
    212    214   21
    214    215   27
    214    219   27
    215    216   18
    215    218   27
    219    220    5
    219    221   10
    221    223   21
    223    224   27
    224    225    5
# 180
    224    226   10
    226    228   21
    228    229   27
    228    236   27
    229    230   27
    230    231   27
    231    232    5
    231    233    9
    236    237    5
    236    238   10
# 190
    238    240   21
    240    241   27
    240    253   27
    241    242   27
    242    243   16
    242    245   16
    243    247   16
    245    249   16
    247    251   16
    249    251   16
# 200
    253    254    5
    253    255   10
    255    257   21
    257    258   27
    258    259    5
    258    260   10
    260    262   21
    262    263   27
    262    266   27
    263    264   27
# 210
    263    265   27
    266    267    5
    266    268   10
    268    270   21
    270    271   27
    270    274   27
    271    272   27
    271    273   27
    274    275    5
    274    276   10
# 220
    276    278   21
    278    279   27
    278    287   27
    279    280   27
    280    281   27
    281    282   27
    282    283   21
    287    288    5
    287    289   10
    289    291   21
# 230
    291    292   27
    291    305   27
    292    293   27
    293    294   16
    293    296   16
    294    298   16
    296    300   16
    298    302   16
    300    302   16
    302    303   13
# 240
    305    306    5
    305    307   10
    307    309   21
    309    310   27
    310    311    5
    310    312   10
    312    314   21
    314    315   27
    314    323   27
    315    316   27
# 250
    316    317   27
    317    318   27
    318    319   21
    323    324    5
    323    325   10
    325    327   21
    327    328   27
    327    344   27
    328    329   27
    329    330   10
# 260
    329    332   16
    330    333   10
    332    335   16
    332    336   16
    333    335   10
    335    338   16
    336    340   16
    338    342   16
    340    342   16
    344    345    5
# 270
    344    346   10
    346    348   21
    348    349   27
    348    361   27
    349    350   27
    350    351   27
    351    352   21
    352    354   11
    354    355   11
    354    358   11
# 280
    361    362    5
    361    363   10
    363    365   21
    365    366   27
    366    367    5
    366    368   10
    368    370   21
    370    371   27
    370    378   27
    371    372   27
# 290
    372    373   27
    373    374    5
    373    375    9
    378    379    5
    378    380   10
    380    382   21
    382    383   27
    382    396   27
    383    384   27
    384    385   16
# 300
    384    387   16
    385    389   16
    387    391   16
    389    393   16
    391    393   16
    393    394   13
    396    397    5
    396    398   10
    398    400   21
    400    401   27
# 310
    400    405   27
    401    402   27
    402    403    6
    402    404    6
    405    406    5
    405    407   10
    407    409   21
    409    410   27
    409    413   27
    410    411   27
# 320
    410    412   27
    413    414    5
    413    415   10
    415    417   21
    417    418   27
    417    419   27
    419    420    5
    419    421   10
    421    423   21
    423    424   27
# 330
    423    428   27
    424    425   27
    424    426   27
    425    427   27
    428    429    5
    428    430   10
    430    432   21
    432    433   27
    432    441   27
    433    434   27
# 340
    434    435   27
    435    436   27
    436    437   21
    441    442    5
    441    443   10
    443    445   21
    445    446   27
    445    450   27
    446    447   27
    447    448   32
# 350
    448    449   31
    450    451    5
    450    452   10
    452    454   21
    454    455   27
    454    459   27
    455    456   27
    455    457   27
    456    458   27
    459    460    5
# 360
    459    461   10
    461    463   21
    463    464   27
    463    472   27
    464    465   27
    465    466   27
    466    467   27
    467    468   21
    472    473    5
    472    474   10
# 370
    474    476   21
    476    477   27
    476    482   27
    477    478   27
    478    479   27
    479    480    6
    479    481    6
    482    483    5
    482    484   10
    484    486   21
# 380
    486    487   27
    487    488    5
    487    489   10
    489    491   21
    491    492   27
    491    495   27
    492    493   18
    495    496    5
    495    497   10
    497    499   21
# 390
    499    500   27
    499    504   27
    500    501   27
    501    502   32
    502    503   31
    504    505    5
    504    506   10
    506    508   21
    508    509   27
    508    512   27
# 400
    509    510   18
    512    513    5
    512    514   10
    514    516   21
    516    517   27
    516    522   27
    517    518   27
    518    519   27
    519    520    6
    519    521    6
# 410
    522    523    5
    522    524   10
    524    526   21
    526    527   27
    526    531   27
    527    528   27
    528    529    6
    528    530    6
    531    532    5
    531    533   10
# 420
    533    535   21
    535    536   27
    535    541   27
    536    537   27
    537    538   27
    538    539    6
    538    540    6
    541    542    5
    541    543   10
    543    545   21
# 430
    545    546   27
    545    558   27
    546    547   27
    547    548   16
    547    550   16
    548    552   16
    550    554   16
    552    556   16
    554    556   16
    558    559    5
# 440
    558    560   10
    560    562   21
    562    563   27
    562    567   27
    563    564   27
    563    565   27
    564    566   27
    567    568    5
    567    569   10
    569    571   21
# 450
    571    572   27
    571    577   27
    572    573   27
    573    574   27
    574    575    6
    574    576    6
    577    578    5
    577    579   10
    579    581   21
    581    582   27
# 460
    581    587   27
    582    583   27
    583    584   27
    584    585    6
    584    586    6
    587    588    5
    587    589   10
    589    591   21
    591    592   27
    591    593   27
# 470
    593    594    5
    593    595   10
    595    597   21
    597    598   27
    597    606   27
    598    599   27
    599    600   27
    600    601   27
    601    602   21
    606    607    5
# 480
    606    608   10
    608    610   21
    610    611   27
    610    614   27
    611    612   27
    611    613   27
    614    615    5
    614    616   10
    616    618   21
    618    619   27
# 490
    618    623   27
    619    620   27
    620    621   32
    621    622   31
    623    624    5
    623    625   10
    625    627   21
    627    628   27
    627    632   27
    628    629   27
# 500
    629    630   32
    630    631   31
    632    633    5
    632    634   10
    634    636   21
    636    637   27
    636    643   27
    637    638   27
    638    639    5
    638    640    9
# 510
    643    644    5
    643    645   10
    645    647   21
    647    648   27
    647    652   27
    648    649   27
    649    650   27
    649    651   27
    652    653    5
    652    654   10
# 520
    654    656   21
    656    657   27
    656    660   27
    657    658   18
    660    661    5
    660    662   10
    662    664   21
    664    665   27
    664    674   27
    665    666   27
# 530
    666    667   10
    666    668   10
    667    670   10
    668    672   10
    670    672   10
    674    675    5
    674    676   10
    676    678   21
    678    679   27
    678    684   27
# 540
    679    680   27
    680    681   27
    681    682    6
    681    683    6
    684    685    5
    684    686   10
    686    688   21
    688    689   27
    688    697   27
    689    690   27
# 550
    690    691   27
    691    692   27
    692    693   21
    697    698    5
    697    699   10
    699    701   21
    701    702   27
    701    706   27
    702    703   27
    703    704   27
# 560
    703    705   27
    706    707    5
    706    708   10
    708    710   21
    710    711   27
    710    714   27
    711    712   27
    711    713   27
    714    715    5
    714    716   10
# 570
    716    718   21
    718    719   27
    718    726   27
    719    720   27
    720    721   27
    721    722    5
    721    723    9
    726    727    5
    726    728   10
    728    730   21
# 580
    730    731   27
    730    735   27
    731    732   27
    732    733   27
    732    734   27
    735    736    5
    735    737   10
    737    739   21
    739    740   27
    739    753   27
# 590
    740    741   27
    741    742   16
    741    744   16
    742    746   16
    744    748   16
    746    750   16
    748    750   16
    750    751   13
    753    754    5
    753    755   10
# 600
    755    757   21
    757    758   27
    758    759    5
    758    760   10
    760    762   21
    762    763   27
    762    766   27
    763    764   27
    763    765   27
    766    767    5
# 610
    766    768   10
    768    770   21
    770    771   27
    770    774   27
    771    772   32
    774    775    5
    774    776   10
    776    778   21
    778    779   27
    778    783   27
# 620
    779    780   18
    779    782   27
    783    784    5
    783    785   10
    785    787   21
    787    788   27
    787    796   27
    788    789   27
    789    790   27
    790    791   27
# 630
    791    792   21
    796    797    5
    796    798   10
    798    800   21
    800    801   27
    800    808   27
    801    802   27
    802    803   27
    803    804    5
    803    805    9
# 640
    808    809    5
    808    810   10
    810    812   21
    812    813   27
    812    825   27
    813    814   27
    814    815   27
    815    816   21
    816    818   11
    818    819   11
# 650
    818    822   11
    825    826    5
    825    827   10
    827    828   21
    827    831   21
    828    829   27
    828    832   27
    829    830   27
    830    831   27
    832    833    5
# 660
    832    834   10
    834    836   21
    836    837   27
    836    841   27
    837    838   27
    837    839   27
    838    840   27
    841    842    5
    841    843   10
    843    845   21
# 670
    845    846   27
    845    858   27
    846    847   27
    847    848   16
    847    850   16
    848    852   16
    850    854   16
    852    856   16
    854    856   16
    858    859    5
# 680
    858    860   10
    860    862   21
    862    863   27
    862    867   27
    863    864   27
    863    865   27
    864    866   27
    867    868    5
    867    869   10
    869    871   21
# 690
    871    872   27
    871    876   27
    872    873   27
    872    874   27
    873    875   27
    876    877    5
    876    878   10
    878    880   21
    880    881   27
    880    885   27
# 700
    881    882   18
    881    884   27
    885    886    5
    885    887   10
    887    889   21
    889    890   27
    889    895   27
    890    891   27
    891    892   27
    892    893    6
# 710
    892    894    6
    895    896    5
    895    897   10
    897    899   21
    899    900   27
    899    913   27
    900    901   27
    901    902   16
    901    904   16
    902    906   16
# 720
    904    908   16
    906    910   16
    908    910   16
    910    911   13
    913    914    5
    913    915   10
    915    917   21
    917    918   27
    917    922   27
    918    919   27
# 730
    919    920   32
    920    921   31
    922    923    5
    922    924   10
    924    926   21
    926    927   27
    926    928   27
    928    929    5
    928    930   10
    930    932   21
# 740
    932    933   27
    932    939   27
    933    934   27
    934    935    5
    934    936    9
    939    940    5
    939    941   10
    941    943   21
    943    944   27
    944    945    5
# 750
    944    946   10
    946    948   21
    948    949   27
    948    952   27
    949    950   32
    952    953    5
    952    954   10
    954    956   21
    956    957   27
    956    961   27
# 760
    957    958   27
    958    959   27
    958    960   27
    961    962    5
    961    963   10
    963    965   21
    965    966   27
    965    970   27
    966    967   27
    967    968   27
# 770
    967    969   27
    970    971    5
    970    972   10
    972    974   21
    974    975   27
    974    981   27
    975    976   27
    976    977    5
    976    978    9
    981    982    5
# 780
    981    983   10
    983    985   21
    985    986   27
    985    999   27
    986    987   27
    987    988   16
    987    990   16
    988    992   16
    990    994   16
    992    996   16
# 790
    994    996   16
    996    997   13
    999   1000    5
    999   1001   10
   1001   1003   21
   1003   1004   27
   1003   1008   27
   1004   1005   27
   1005   1006   27
   1005   1007   27
# 800
   1008   1009    5
   1008   1010   10
   1010   1012   21
   1012   1013   27
   1012   1025   27
   1013   1014   27
   1014   1015   27
   1015   1016   21
   1016   1018   11
   1018   1019   11
# 810
   1018   1022   11
   1025   1026    5
   1025   1027   10
   1027   1029   21
   1029   1030   27
   1029   1035   27
   1030   1031   27
   1031   1032   27
   1032   1033    6
   1032   1034    6
# 820
   1035   1036    5
   1035   1037   10
   1037   1039   21
   1039   1040   27
   1039   1044   27
   1040   1041   27
   1041   1042   32
   1042   1043   31
   1044   1045    5
   1044   1046   10
# 830
   1046   1048   21
   1048   1049   27
   1048   1061   27
   1049   1050   27
   1050   1051   27
   1051   1052   21
   1052   1054   11
   1054   1055   11
   1054   1058   11
   1061   1062    5
# 840
   1061   1063   10
   1063   1065   21
   1065   1066   27
   1065   1075   27
   1066   1067   27
   1067   1068   10
   1067   1069   10
   1068   1071   10
   1069   1073   10
   1071   1073   10
# 850
   1075   1076    5
   1075   1077   10
   1077   1079   21
   1079   1080   27
   1079   1092   27
   1080   1081   27
   1081   1082   27
   1082   1083   21
   1083   1085   11
   1085   1086   11
# 860
   1085   1089   11
   1092   1093    5
   1092   1094   10
   1094   1096   21
   1096   1097   27
   1096   1109   27
   1097   1098   27
   1098   1099   16
   1098   1101   16
   1099   1103   16
# 870
   1101   1105   16
   1103   1107   16
   1105   1107   16
   1109   1110    5
   1109   1111   10
   1111   1113   21
   1113   1114   27
   1113   1121   27
   1114   1115   27
   1115   1116   27
# 880
   1116   1117    5
   1116   1118    9
   1121   1122    5
   1121   1123   10
   1123   1125   21
   1125   1126   27
   1125   1130   27
   1126   1127   18
   1126   1129   27
   1130   1131    5
# 890
   1130   1132   10
   1132   1134   21
   1134   1135   27
   1134   1142   27
   1135   1136   27
   1136   1137   27
   1137   1138    5
   1137   1139    9
   1142   1143    5
   1142   1144   10
# 900
   1144   1146   21
   1146   1147   27
   1146   1154   27
   1147   1148   27
   1148   1149   27
   1149   1150    5
   1149   1151    9
   1154   1155    5
   1154   1156   10
   1156   1158   21
# 910
   1158   1159   27
   1158   1163   27
   1159   1160   27
   1160   1161   27
   1160   1162   27
   1163   1164    5
   1163   1165   10
   1165   1167   21
   1167   1168   27
   1167   1172   27
# 920
   1168   1169   27
   1169   1170   27
   1169   1171   27
   1172   1173    5
   1172   1174   10
   1174   1176   21
   1176   1177   27
   1176   1182   27
   1177   1178   27
   1178   1179   27
# 930
   1179   1180    6
   1179   1181    6
   1182   1183    5
   1182   1184   10
   1184   1186   21
   1186   1187   27
   1186   1191   27
   1187   1188   27
   1188   1189   32
   1189   1190   31
# 940
   1191   1192    5
   1191   1193   10
   1193   1195   21
   1195   1196   27
   1195   1199   27
   1196   1197   32
   1199   1200    5
   1199   1201   10
   1201   1203   21
   1203   1204   27
# 950
   1203   1212   27
   1204   1205   27
   1205   1206   27
   1206   1207   27
   1207   1208   21
   1212   1213    5
   1212   1214   10
   1214   1216   21
[truncated: 378,635 more chars]
