# Supplementary material for: Accelerated Enveloping Distribution Sampling to Probe the Presence of Water Molecules
Source: J Chem Theory Comput. 2023 May 11;19(11):3379–90. doi: 10.1021/acs.jctc.3c00109 (PMC10269333; doi:10.1021/acs.jctc.3c00109)
Supplement: Supplementary file 2 — ct3c00109_si_002.zip [file ct3c00109_si_002.zip › paper_TI_AEDS/topo/4djv_0KP_wat.top]

TITLE
COM_TOP: Combined topology using:
           1 : 4djv_54a7.top
           2 : 0KP_54a7.top
           3 : H2O.top
Parameters from 1, solvent from 1
END
PHYSICALCONSTANTS
# FPEPSI: 1.0/(4.0*PI*EPS0) (EPS0 is the permittivity of vacuum)
138.9354
# HBAR: Planck's constant HBAR = H/(2* PI)
0.0635078
# SPDL: Speed of light (nm/ps)
299792.458
# BOLTZ: Boltzmann's constant kB
0.00831441
END
TOPVERSION
2.0
END
ATOMTYPENAME
# NRATT: number of van der Waals atom types
54
# TYPE: atom type names
O
OM
OA
OE
OW
N
NT
NL
NR
NZ
# 10
NE
C
CH0
CH1
CH2
CH3
CH4
CH2r
CR1
HC
# 20
H
DUM
S
CU1+
CU2+
FE
ZN2+
MG2+
CA2+
P,SI
# 30
AR
F
CL
BR
CMet
OMet
NA+
CL-
CChl
CLChl
# 40
HChl
SDmso
CDmso
ODmso
CCl4
CLCl4
FTFE
CTFE
CHTFE
OTFE
# 50
CUrea
OUrea
NUrea
CH3p
END
RESNAME
# NRAA2: number of residues in a solute molecule
392
# AANM: residue names
GLY
SER
PHE
VAL
GLU
MET
VAL
ASP
ASN
LEU
# 10
ARG
GLY
LYSH
SER
GLY
GLN
GLY
TYR
TYR
VAL
# 20
GLU
MET
THR
VAL
GLY
SER
PRO
PRO
GLN
THR
# 30
LEU
ASN
ILE
LEU
VAL
ASP
THR
GLY
SER
SER
# 40
ASN
PHE
ALA
VAL
GLY
ALA
ALA
PRO
HISB
PRO
# 50
PHE
LEU
HISB
ARG
TYR
TYR
GLN
ARG
GLN
LEU
# 60
SER
SER
THR
TYR
ARG
ASP
LEU
ARG
LYSH
GLY
# 70
VAL
TYR
VAL
PRO
TYR
THR
GLN
GLY
LYSH
TRP
# 80
GLU
GLY
GLU
LEU
GLY
THR
ASP
LEU
VAL
SER
# 90
ILE
PRO
HISH
GLY
PRO
ASN
VAL
THR
VAL
ARG
# 100
ALA
ASN
ILE
ALA
ALA
ILE
THR
GLU
SER
ASP
# 110
LYSH
PHE
PHE
ILE
ASN
GLY
SER
ASN
TRP
GLU
# 120
GLY
ILE
LEU
GLY
LEU
ALA
TYR
ALA
GLU
ILE
# 130
ALA
ARG
PRO
ASP
ASP
SER
LEU
GLU
PRO
PHE
# 140
PHE
ASP
SER
LEU
VAL
LYSH
GLN
THR
HISB
VAL
# 150
PRO
ASN
LEU
PHE
SER
LEU
GLN
LEU
CYS1
GLY
# 160
ALA
GLY
PHE
PRO
LEU
ASN
GLN
SER
GLU
VAL
# 170
LEU
ALA
SER
VAL
GLY
GLY
SER
MET
ILE
ILE
# 180
GLY
GLY
ILE
ASP
HISB
SER
LEU
TYR
THR
GLY
# 190
SER
LEU
TRP
TYR
THR
PRO
ILE
ARG
ARG
GLU
# 200
TRP
TYR
TYR
GLU
VAL
ILE
ILE
VAL
ARG
VAL
# 210
GLU
ILE
ASN
GLY
GLN
ASP
LEU
LYSH
MET
ASP
# 220
CYS1
LYSH
GLU
TYR
ASN
TYR
ASP
LYSH
SER
ILE
# 230
VAL
ASP
SER
GLY
THR
THR
ASN
LEU
ARG
LEU
# 240
PRO
LYSH
LYSH
VAL
PHE
GLU
ALA
ALA
VAL
LYSH
# 250
SER
ILE
LYSH
ALA
ALA
SER
SER
THR
GLU
LYSH
# 260
PHE
PRO
ASP
GLY
PHE
TRP
LEU
GLY
GLU
GLN
# 270
LEU
VAL
CYS1
TRP
GLN
ALA
GLY
THR
THR
PRO
# 280
TRP
ASN
ILE
PHE
PRO
VAL
ILE
SER
LEU
TYR
# 290
LEU
MET
GLY
GLU
VAL
THR
ASN
GLN
SER
PHE
# 300
ARG
ILE
THR
ILE
LEU
PRO
GLN
GLN
TYR
LEU
# 310
ARG
PRO
VAL
GLU
ASP
VAL
ALA
THR
SER
GLN
# 320
ASP
ASP
CYS2
TYR
LYSH
PHE
ALA
ILE
SER
GLN
# 330
SER
SER
THR
GLY
THR
VAL
MET
GLY
ALA
VAL
# 340
ILE
MET
GLU
GLY
PHE
TYR
VAL
VAL
PHE
ASP
# 350
ARG
ALA
ARG
LYSH
ARG
ILE
GLY
PHE
ALA
VAL
# 360
SER
ALA
CYS2
HISA
VAL
HISH
ASP
GLU
PHE
ARG
# 370
THR
ALA
ALA
VAL
GLU
GLY
PRO
PHE
VAL
THR
# 380
LEU
ASP
MET
GLU
ASP
CYS2
GLY
TYR
ASN
ILE
# 390
0KP
H2O
END
SOLUTEATOM
#   NRP: number of solute atoms
 3984
#  ATNM: atom number
#  MRES: residue number
#  PANM: atom name of solute atom
#   IAC: integer (van der Waals) atom type code
#  MASS: mass of solute atom
#    CG: charge of solute atom
#   CGC: charge group code (0 or 1)
#   INE: number of excluded atoms
# INE14: number of 1-4 interactions
# ATNM MRES PANM IAC     MASS       CG  CGC INE
#                                           INE14
     1    1   H1  21  1.00800  0.24800  0     4     2     3     4     5
                                              1     6
     2    1   H2  21  1.00800  0.24800  0     3     3     4     5
                                              1     6
     3    1    N   8 14.00670  0.12900  0     3     4     5     6
                                              2     7     8
     4    1   H3  21  1.00800  0.24800  0     1     5
                                              1     6
     5    1   CA  15 14.02700  0.12700  1     3     6     7     8
                                              2     9    10
     6    1    C  12 12.01100  0.45000  0     4     7     8     9    10
                                              2    11    14
     7    1    O   1 15.99940 -0.45000  1     1     8
                                              2     9    10
     8    2    N   6 14.00670 -0.31000  0     4     9    10    11    14
                                              3    12    15    16
     9    2    H  21  1.00800  0.31000  1     1    10
                                              2    11    14
    10    2   CA  14 13.01900  0.00000  1     5    11    12    14    15    16
                                              3    13    17    18
    11    2   CB  15 14.02700  0.26600  0     3    12    13    14
                                              2    15    16
    12    2   OG   3 15.99940 -0.67400  0     1    13
                                              1    14
    13    2   HG  21  1.00800  0.40800  1     0
                                              0
    14    2    C  12 12.01100  0.45000  0     4    15    16    17    18
                                              2    19    31
    15    2    O   1 15.99940 -0.45000  1     1    16
                                              2    17    18
    16    3    N   6 14.00670 -0.31000  0     4    17    18    19    31
                                              3    20    32    33
    17    3    H  21  1.00800  0.31000  1     1    18
                                              2    19    31
    18    3   CA  14 13.01900  0.00000  0     5    19    20    31    32    33
                                              4    21    23    34    35
    19    3   CB  15 14.02700  0.00000  0     8    20    21    22    23    24    25
                                                   27    31
                                              2    32    33
    20    3   CG  12 12.01100  0.00000  1     9    21    22    23    24    25    26
                                                   27    28    29
                                              1    31
    21    3  CD1  12 12.01100 -0.14000  0     8    22    23    24    25    26    27
                                                   29    30
                                              0
    22    3  HD1  20  1.00800  0.14000  1     4    23    25    26    29
                                              0
    23    3  CD2  12 12.01100 -0.14000  0     6    24    25    27    28    29    30
                                              0
    24    3  HD2  20  1.00800  0.14000  1     3    27    28    29
                                              0
    25    3  CE1  12 12.01100 -0.14000  0     5    26    27    28    29    30
                                              0
    26    3  HE1  20  1.00800  0.14000  1     3    27    29    30
                                              0
    27    3  CE2  12 12.01100 -0.14000  0     3    28    29    30
                                              0
    28    3  HE2  20  1.00800  0.14000  1     2    29    30
                                              0
    29    3   CZ  12 12.01100 -0.14000  0     1    30
                                              0
    30    3   HZ  20  1.00800  0.14000  1     0
                                              0
    31    3    C  12 12.01100  0.45000  0     4    32    33    34    35
                                              2    36    39
    32    3    O   1 15.99940 -0.45000  1     1    33
                                              2    34    35
    33    4    N   6 14.00670 -0.31000  0     4    34    35    36    39
                                              4    37    38    40    41
    34    4    H  21  1.00800  0.31000  1     1    35
                                              2    36    39
    35    4   CA  14 13.01900  0.00000  0     6    36    37    38    39    40    41
                                              2    42    43
    36    4   CB  14 13.01900  0.00000  0     3    37    38    39
                                              2    40    41
    37    4  CG1  16 15.03500  0.00000  0     1    38
                                              1    39
    38    4  CG2  16 15.03500  0.00000  1     0
                                              1    39
    39    4    C  12 12.01100  0.45000  0     4    40    41    42    43
                                              2    44    49
    40    4    O   1 15.99940 -0.45000  1     1    41
                                              2    42    43
    41    5    N   6 14.00670 -0.31000  0     4    42    43    44    49
                                              3    45    50    51
    42    5    H  21  1.00800  0.31000  1     1    43
                                              2    44    49
    43    5   CA  14 13.01900  0.00000  0     5    44    45    49    50    51
                                              3    46    52    53
    44    5   CB  15 14.02700  0.00000  0     3    45    46    49
                                              4    47    48    50    51
    45    5   CG  15 14.02700  0.00000  1     3    46    47    48
                                              1    49
    46    5   CD  12 12.01100  0.27000  0     2    47    48
                                              0
    47    5  OE1   2 15.99940 -0.63500  0     1    48
                                              0
    48    5  OE2   2 15.99940 -0.63500  1     0
                                              0
    49    5    C  12 12.01100  0.45000  0     4    50    51    52    53
                                              2    54    58
    50    5    O   1 15.99940 -0.45000  1     1    51
                                              2    52    53
    51    6    N   6 14.00670 -0.31000  0     4    52    53    54    58
                                              3    55    59    60
    52    6    H  21  1.00800  0.31000  1     1    53
                                              2    54    58
    53    6   CA  14 13.01900  0.00000  0     5    54    55    58    59    60
                                              3    56    61    62
    54    6   CB  15 14.02700  0.00000  1     3    55    56    58
                                              3    57    59    60
    55    6   CG  15 14.02700  0.24100  0     2    56    57
                                              1    58
    56    6   SD  23 32.06000 -0.48200  0     1    57
                                              0
    57    6   CE  16 15.03500  0.24100  1     0
                                              0
    58    6    C  12 12.01100  0.45000  0     4    59    60    61    62
                                              2    63    66
    59    6    O   1 15.99940 -0.45000  1     1    60
                                              2    61    62
    60    7    N   6 14.00670 -0.31000  0     4    61    62    63    66
                                              4    64    65    67    68
    61    7    H  21  1.00800  0.31000  1     1    62
                                              2    63    66
    62    7   CA  14 13.01900  0.00000  0     6    63    64    65    66    67    68
                                              2    69    70
    63    7   CB  14 13.01900  0.00000  0     3    64    65    66
                                              2    67    68
    64    7  CG1  16 15.03500  0.00000  0     1    65
                                              1    66
    65    7  CG2  16 15.03500  0.00000  1     0
                                              1    66
    66    7    C  12 12.01100  0.45000  0     4    67    68    69    70
                                              2    71    75
    67    7    O   1 15.99940 -0.45000  1     1    68
                                              2    69    70
    68    8    N   6 14.00670 -0.31000  0     4    69    70    71    75
                                              3    72    76    77
    69    8    H  21  1.00800  0.31000  1     1    70
                                              2    71    75
    70    8   CA  14 13.01900  0.00000  0     5    71    72    75    76    77
                                              4    73    74    78    79
    71    8   CB  15 14.02700  0.00000  1     4    72    73    74    75
                                              2    76    77
    72    8   CG  12 12.01100  0.27000  0     2    73    74
                                              1    75
    73    8  OD1   2 15.99940 -0.63500  0     1    74
                                              0
    74    8  OD2   2 15.99940 -0.63500  1     0
                                              0
    75    8    C  12 12.01100  0.45000  0     4    76    77    78    79
                                              2    80    86
    76    8    O   1 15.99940 -0.45000  1     1    77
                                              2    78    79
    77    9    N   6 14.00670 -0.31000  0     4    78    79    80    86
                                              3    81    87    88
    78    9    H  21  1.00800  0.31000  1     1    79
                                              2    80    86
    79    9   CA  14 13.01900  0.00000  0     5    80    81    86    87    88
                                              4    82    83    89    90
    80    9   CB  15 14.02700  0.00000  1     4    81    82    83    86
                                              4    84    85    87    88
    81    9   CG  12 12.01100  0.29000  0     4    82    83    84    85
                                              1    86
    82    9  OD1   1 15.99940 -0.45000  0     1    83
                                              2    84    85
    83    9  ND2   7 14.00670 -0.72000  0     2    84    85
                                              0
    84    9 HD21  21  1.00800  0.44000  0     1    85
                                              0
    85    9 HD22  21  1.00800  0.44000  1     0
                                              0
    86    9    C  12 12.01100  0.45000  0     4    87    88    89    90
                                              2    91    95
    87    9    O   1 15.99940 -0.45000  1     1    88
                                              2    89    90
    88   10    N   6 14.00670 -0.31000  0     4    89    90    91    95
                                              3    92    96    97
    89   10    H  21  1.00800  0.31000  1     1    90
                                              2    91    95
    90   10   CA  14 13.01900  0.00000  0     5    91    92    95    96    97
                                              4    93    94    98    99
    91   10   CB  15 14.02700  0.00000  1     4    92    93    94    95
                                              2    96    97
    92   10   CG  14 13.01900  0.00000  0     2    93    94
                                              1    95
    93   10  CD1  16 15.03500  0.00000  0     1    94
                                              0
    94   10  CD2  16 15.03500  0.00000  1     0
                                              0
    95   10    C  12 12.01100  0.45000  0     4    96    97    98    99
                                              2   100   112
    96   10    O   1 15.99940 -0.45000  1     1    97
                                              2    98    99
    97   11    N   6 14.00670 -0.31000  0     4    98    99   100   112
                                              3   101   113   114
    98   11    H  21  1.00800  0.31000  1     1    99
                                              2   100   112
    99   11   CA  14 13.01900  0.00000  0     5   100   101   112   113   114
                                              3   102   115   116
   100   11   CB  15 14.02700  0.00000  0     3   101   102   112
                                              3   103   113   114
   101   11   CG  15 14.02700  0.00000  1     2   102   103
                                              3   104   105   112
   102   11   CD  15 14.02700  0.09000  0     3   103   104   105
                                              2   106   109
   103   11   NE  11 14.00670 -0.11000  0     4   104   105   106   109
                                              4   107   108   110   111
   104   11   HE  21  1.00800  0.24000  0     1   105
                                              2   106   109
   105   11   CZ  12 12.01100  0.34000  0     6   106   107   108   109   110   111
                                              0
   106   11  NH1  10 14.00670 -0.26000  0     3   107   108   109
                                              2   110   111
   107   11 HH11  21  1.00800  0.24000  0     1   108
                                              1   109
   108   11 HH12  21  1.00800  0.24000  0     0
                                              1   109
   109   11  NH2  10 14.00670 -0.26000  0     2   110   111
                                              0
   110   11 HH21  21  1.00800  0.24000  0     1   111
                                              0
   111   11 HH22  21  1.00800  0.24000  1     0
                                              0
   112   11    C  12 12.01100  0.45000  0     4   113   114   115   116
                                              1   117
   113   11    O   1 15.99940 -0.45000  1     1   114
                                              2   115   116
   114   12    N   6 14.00670 -0.31000  0     3   115   116   117
                                              2   118   119
   115   12    H  21  1.00800  0.31000  1     1   116
                                              1   117
   116   12   CA  15 14.02700  0.00000  1     3   117   118   119
                                              2   120   121
   117   12    C  12 12.01100  0.45000  0     4   118   119   120   121
                                              2   122   130
   118   12    O   1 15.99940 -0.45000  1     1   119
                                              2   120   121
   119   13    N   6 14.00670 -0.31000  0     4   120   121   122   130
                                              3   123   131   132
   120   13    H  21  1.00800  0.31000  1     1   121
                                              2   122   130
   121   13   CA  14 13.01900  0.00000  0     5   122   123   130   131   132
                                              3   124   133   134
   122   13   CB  15 14.02700  0.00000  1     3   123   124   130
                                              3   125   131   132
   123   13   CG  15 14.02700  0.00000  0     2   124   125
                                              2   126   130
   124   13   CD  15 14.02700  0.00000  1     2   125   126
                                              3   127   128   129
   125   13   CE  15 14.02700  0.12700  0     4   126   127   128   129
                                              0
   126   13   NZ   8 14.00670  0.12900  0     3   127   128   129
                                              0
   127   13  HZ1  21  1.00800  0.24800  0     2   128   129
                                              0
   128   13  HZ2  21  1.00800  0.24800  0     1   129
                                              0
   129   13  HZ3  21  1.00800  0.24800  1     0
                                              0
   130   13    C  12 12.01100  0.45000  0     4   131   132   133   134
                                              2   135   138
   131   13    O   1 15.99940 -0.45000  1     1   132
                                              2   133   134
   132   14    N   6 14.00670 -0.31000  0     4   133   134   135   138
                                              3   136   139   140
   133   14    H  21  1.00800  0.31000  1     1   134
                                              2   135   138
   134   14   CA  14 13.01900  0.00000  1     5   135   136   138   139   140
                                              3   137   141   142
   135   14   CB  15 14.02700  0.26600  0     3   136   137   138
                                              2   139   140
   136   14   OG   3 15.99940 -0.67400  0     1   137
                                              1   138
   137   14   HG  21  1.00800  0.40800  1     0
                                              0
   138   14    C  12 12.01100  0.45000  0     4   139   140   141   142
                                              1   143
   139   14    O   1 15.99940 -0.45000  1     1   140
                                              2   141   142
   140   15    N   6 14.00670 -0.31000  0     3   141   142   143
                                              2   144   145
   141   15    H  21  1.00800  0.31000  1     1   142
                                              1   143
   142   15   CA  15 14.02700  0.00000  1     3   143   144   145
                                              2   146   147
   143   15    C  12 12.01100  0.45000  0     4   144   145   146   147
                                              2   148   155
   144   15    O   1 15.99940 -0.45000  1     1   145
                                              2   146   147
   145   16    N   6 14.00670 -0.31000  0     4   146   147   148   155
                                              3   149   156   157
   146   16    H  21  1.00800  0.31000  1     1   147
                                              2   148   155
   147   16   CA  14 13.01900  0.00000  0     5   148   149   155   156   157
                                              3   150   158   159
   148   16   CB  15 14.02700  0.00000  0     3   149   150   155
                                              4   151   152   156   157
   149   16   CG  15 14.02700  0.00000  1     3   150   151   152
                                              3   153   154   155
   150   16   CD  12 12.01100  0.29000  0     4   151   152   153   154
                                              0
   151   16  OE1   1 15.99940 -0.45000  0     1   152
                                              2   153   154
   152   16  NE2   7 14.00670 -0.72000  0     2   153   154
                                              0
   153   16 HE21  21  1.00800  0.44000  0     1   154
                                              0
   154   16 HE22  21  1.00800  0.44000  1     0
                                              0
   155   16    C  12 12.01100  0.45000  0     4   156   157   158   159
                                              1   160
   156   16    O   1 15.99940 -0.45000  1     1   157
                                              2   158   159
   157   17    N   6 14.00670 -0.31000  0     3   158   159   160
                                              2   161   162
   158   17    H  21  1.00800  0.31000  1     1   159
                                              1   160
   159   17   CA  15 14.02700  0.00000  1     3   160   161   162
                                              2   163   164
   160   17    C  12 12.01100  0.45000  0     4   161   162   163   164
                                              2   165   178
   161   17    O   1 15.99940 -0.45000  1     1   162
                                              2   163   164
   162   18    N   6 14.00670 -0.31000  0     4   163   164   165   178
                                              3   166   179   180
   163   18    H  21  1.00800  0.31000  1     1   164
                                              2   165   178
   164   18   CA  14 13.01900  0.00000  0     5   165   166   178   179   180
                                              4   167   169   181   182
   165   18   CB  15 14.02700  0.00000  0     8   166   167   168   169   170   171
                                                  173   178
                                              2   179   180
   166   18   CG  12 12.01100  0.00000  1     9   167   168   169   170   171   172
                                                  173   174   175
                                              1   178
   167   18  CD1  12 12.01100 -0.14000  0     8   168   169   170   171   172   173
                                                  175   176
                                              0
   168   18  HD1  20  1.00800  0.14000  1     4   169   171   172   175
                                              0
   169   18  CD2  12 12.01100 -0.14000  0     6   170   171   173   174   175   176
                                              0
   170   18  HD2  20  1.00800  0.14000  1     3   173   174   175
                                              0
   171   18  CE1  12 12.01100 -0.14000  0     5   172   173   174   175   176
                                              1   177
   172   18  HE1  20  1.00800  0.14000  1     3   173   175   176
                                              0
   173   18  CE2  12 12.01100 -0.14000  0     3   174   175   176
                                              1   177
   174   18  HE2  20  1.00800  0.14000  1     2   175   176
                                              0
   175   18   CZ  12 12.01100  0.20300  0     2   176   177
                                              0
   176   18   OH   3 15.99940 -0.61100  0     1   177
                                              0
   177   18   HH  21  1.00800  0.40800  1     0
                                              0
   178   18    C  12 12.01100  0.45000  0     4   179   180   181   182
                                              2   183   196
   179   18    O   1 15.99940 -0.45000  1     1   180
                                              2   181   182
   180   19    N   6 14.00670 -0.31000  0     4   181   182   183   196
                                              3   184   197   198
   181   19    H  21  1.00800  0.31000  1     1   182
                                              2   183   196
   182   19   CA  14 13.01900  0.00000  0     5   183   184   196   197   198
                                              4   185   187   199   200
   183   19   CB  15 14.02700  0.00000  0     8   184   185   186   187   188   189
                                                  191   196
                                              2   197   198
   184   19   CG  12 12.01100  0.00000  1     9   185   186   187   188   189   190
                                                  191   192   193
                                              1   196
   185   19  CD1  12 12.01100 -0.14000  0     8   186   187   188   189   190   191
                                                  193   194
                                              0
   186   19  HD1  20  1.00800  0.14000  1     4   187   189   190   193
                                              0
   187   19  CD2  12 12.01100 -0.14000  0     6   188   189   191   192   193   194
                                              0
   188   19  HD2  20  1.00800  0.14000  1     3   191   192   193
                                              0
   189   19  CE1  12 12.01100 -0.14000  0     5   190   191   192   193   194
                                              1   195
   190   19  HE1  20  1.00800  0.14000  1     3   191   193   194
                                              0
   191   19  CE2  12 12.01100 -0.14000  0     3   192   193   194
                                              1   195
   192   19  HE2  20  1.00800  0.14000  1     2   193   194
                                              0
   193   19   CZ  12 12.01100  0.20300  0     2   194   195
                                              0
   194   19   OH   3 15.99940 -0.61100  0     1   195
                                              0
   195   19   HH  21  1.00800  0.40800  1     0
                                              0
   196   19    C  12 12.01100  0.45000  0     4   197   198   199   200
                                              2   201   204
   197   19    O   1 15.99940 -0.45000  1     1   198
                                              2   199   200
   198   20    N   6 14.00670 -0.31000  0     4   199   200   201   204
                                              4   202   203   205   206
   199   20    H  21  1.00800  0.31000  1     1   200
                                              2   201   204
   200   20   CA  14 13.01900  0.00000  0     6   201   202   203   204   205   206
                                              2   207   208
   201   20   CB  14 13.01900  0.00000  0     3   202   203   204
                                              2   205   206
   202   20  CG1  16 15.03500  0.00000  0     1   203
                                              1   204
   203   20  CG2  16 15.03500  0.00000  1     0
                                              1   204
   204   20    C  12 12.01100  0.45000  0     4   205   206   207   208
                                              2   209   214
   205   20    O   1 15.99940 -0.45000  1     1   206
                                              2   207   208
   206   21    N   6 14.00670 -0.31000  0     4   207   208   209   214
                                              3   210   215   216
   207   21    H  21  1.00800  0.31000  1     1   208
                                              2   209   214
   208   21   CA  14 13.01900  0.00000  0     5   209   210   214   215   216
                                              3   211   217   218
   209   21   CB  15 14.02700  0.00000  0     3   210   211   214
                                              4   212   213   215   216
   210   21   CG  15 14.02700  0.00000  1     3   211   212   213
                                              1   214
   211   21   CD  12 12.01100  0.27000  0     2   212   213
                                              0
   212   21  OE1   2 15.99940 -0.63500  0     1   213
                                              0
   213   21  OE2   2 15.99940 -0.63500  1     0
                                              0
   214   21    C  12 12.01100  0.45000  0     4   215   216   217   218
                                              2   219   223
   215   21    O   1 15.99940 -0.45000  1     1   216
                                              2   217   218
   216   22    N   6 14.00670 -0.31000  0     4   217   218   219   223
                                              3   220   224   225
   217   22    H  21  1.00800  0.31000  1     1   218
                                              2   219   223
   218   22   CA  14 13.01900  0.00000  0     5   219   220   223   224   225
                                              3   221   226   227
   219   22   CB  15 14.02700  0.00000  1     3   220   221   223
                                              3   222   224   225
   220   22   CG  15 14.02700  0.24100  0     2   221   222
                                              1   223
   221   22   SD  23 32.06000 -0.48200  0     1   222
                                              0
   222   22   CE  16 15.03500  0.24100  1     0
                                              0
   223   22    C  12 12.01100  0.45000  0     4   224   225   226   227
                                              2   228   232
   224   22    O   1 15.99940 -0.45000  1     1   225
                                              2   226   227
   225   23    N   6 14.00670 -0.31000  0     4   226   227   228   232
                                              4   229   231   233   234
   226   23    H  21  1.00800  0.31000  1     1   227
                                              2   228   232
   227   23   CA  14 13.01900  0.00000  1     6   228   229   231   232   233   234
                                              3   230   235   236
   228   23   CB  14 13.01900  0.26600  0     4   229   230   231   232
                                              2   233   234
   229   23  OG1   3 15.99940 -0.67400  0     2   230   231
                                              1   232
   230   23  HG1  21  1.00800  0.40800  1     0
                                              1   231
   231   23  CG2  16 15.03500  0.00000  1     0
                                              1   232
   232   23    C  12 12.01100  0.45000  0     4   233   234   235   236
                                              2   237   240
   233   23    O   1 15.99940 -0.45000  1     1   234
                                              2   235   236
   234   24    N   6 14.00670 -0.31000  0     4   235   236   237   240
                                              4   238   239   241   242
   235   24    H  21  1.00800  0.31000  1     1   236
                                              2   237   240
   236   24   CA  14 13.01900  0.00000  0     6   237   238   239   240   241   242
                                              2   243   244
   237   24   CB  14 13.01900  0.00000  0     3   238   239   240
                                              2   241   242
   238   24  CG1  16 15.03500  0.00000  0     1   239
                                              1   240
   239   24  CG2  16 15.03500  0.00000  1     0
                                              1   240
   240   24    C  12 12.01100  0.45000  0     4   241   242   243   244
                                              1   245
   241   24    O   1 15.99940 -0.45000  1     1   242
                                              2   243   244
   242   25    N   6 14.00670 -0.31000  0     3   243   244   245
                                              2   246   247
   243   25    H  21  1.00800  0.31000  1     1   244
                                              1   245
   244   25   CA  15 14.02700  0.00000  1     3   245   246   247
                                              2   248   249
   245   25    C  12 12.01100  0.45000  0     4   246   247   248   249
                                              2   250   253
   246   25    O   1 15.99940 -0.45000  1     1   247
                                              2   248   249
   247   26    N   6 14.00670 -0.31000  0     4   248   249   250   253
                                              3   251   254   255
   248   26    H  21  1.00800  0.31000  1     1   249
                                              2   250   253
   249   26   CA  14 13.01900  0.00000  1     5   250   251   253   254   255
                                              3   252   256   259
   250   26   CB  15 14.02700  0.26600  0     3   251   252   253
                                              2   254   255
   251   26   OG   3 15.99940 -0.67400  0     1   252
                                              1   253
   252   26   HG  21  1.00800  0.40800  1     0
                                              0
   253   26    C  12 12.01100  0.45000  0     4   254   255   256   259
                                              3   257   258   260
   254   26    O   1 15.99940 -0.45000  1     1   255
                                              2   256   259
   255   27    N   6 14.00670  0.00000  1     5   256   257   258   259   260
                                              2   261   262
   256   27   CA  14 13.01900  0.00000  0     6   257   258   259   260   261   262
                                              2   263   266
   257   27   CB  18 14.02700  0.00000  1     3   258   259   260
                                              2   261   262
   258   27   CG  18 14.02700  0.00000  0     1   259
                                              1   260
   259   27   CD  18 14.02700  0.00000  1     0
                                              1   260
   260   27    C  12 12.01100  0.45000  0     4   261   262   263   266
                                              3   264   265   267
   261   27    O   1 15.99940 -0.45000  1     1   262
                                              2   263   266
   262   28    N   6 14.00670  0.00000  1     5   263   264   265   266   267
                                              2   268   269
   263   28   CA  14 13.01900  0.00000  0     6   264   265   266   267   268   269
                                              2   270   271
   264   28   CB  18 14.02700  0.00000  1     3   265   266   267
                                              2   268   269
   265   28   CG  18 14.02700  0.00000  0     1   266
                                              1   267
   266   28   CD  18 14.02700  0.00000  1     0
                                              1   267
   267   28    C  12 12.01100  0.45000  0     4   268   269   270   271
                                              2   272   279
   268   28    O   1 15.99940 -0.45000  1     1   269
                                              2   270   271
   269   29    N   6 14.00670 -0.31000  0     4   270   271   272   279
                                              3   273   280   281
   270   29    H  21  1.00800  0.31000  1     1   271
                                              2   272   279
   271   29   CA  14 13.01900  0.00000  0     5   272   273   279   280   281
                                              3   274   282   283
   272   29   CB  15 14.02700  0.00000  0     3   273   274   279
                                              4   275   276   280   281
   273   29   CG  15 14.02700  0.00000  1     3   274   275   276
                                              3   277   278   279
   274   29   CD  12 12.01100  0.29000  0     4   275   276   277   278
                                              0
   275   29  OE1   1 15.99940 -0.45000  0     1   276
                                              2   277   278
   276   29  NE2   7 14.00670 -0.72000  0     2   277   278
                                              0
   277   29 HE21  21  1.00800  0.44000  0     1   278
                                              0
   278   29 HE22  21  1.00800  0.44000  1     0
                                              0
   279   29    C  12 12.01100  0.45000  0     4   280   281   282   283
                                              2   284   288
   280   29    O   1 15.99940 -0.45000  1     1   281
                                              2   282   283
   281   30    N   6 14.00670 -0.31000  0     4   282   283   284   288
                                              4   285   287   289   290
   282   30    H  21  1.00800  0.31000  1     1   283
                                              2   284   288
   283   30   CA  14 13.01900  0.00000  1     6   284   285   287   288   289   290
                                              3   286   291   292
   284   30   CB  14 13.01900  0.26600  0     4   285   286   287   288
                                              2   289   290
   285   30  OG1   3 15.99940 -0.67400  0     2   286   287
                                              1   288
   286   30  HG1  21  1.00800  0.40800  1     0
                                              1   287
   287   30  CG2  16 15.03500  0.00000  1     0
                                              1   288
   288   30    C  12 12.01100  0.45000  0     4   289   290   291   292
                                              2   293   297
   289   30    O   1 15.99940 -0.45000  1     1   290
                                              2   291   292
   290   31    N   6 14.00670 -0.31000  0     4   291   292   293   297
                                              3   294   298   299
   291   31    H  21  1.00800  0.31000  1     1   292
                                              2   293   297
   292   31   CA  14 13.01900  0.00000  0     5   293   294   297   298   299
                                              4   295   296   300   301
   293   31   CB  15 14.02700  0.00000  1     4   294   295   296   297
                                              2   298   299
   294   31   CG  14 13.01900  0.00000  0     2   295   296
                                              1   297
   295   31  CD1  16 15.03500  0.00000  0     1   296
                                              0
   296   31  CD2  16 15.03500  0.00000  1     0
                                              0
   297   31    C  12 12.01100  0.45000  0     4   298   299   300   301
                                              2   302   308
   298   31    O   1 15.99940 -0.45000  1     1   299
                                              2   300   301
   299   32    N   6 14.00670 -0.31000  0     4   300   301   302   308
                                              3   303   309   310
   300   32    H  21  1.00800  0.31000  1     1   301
                                              2   302   308
   301   32   CA  14 13.01900  0.00000  0     5   302   303   308   309   310
                                              4   304   305   311   312
   302   32   CB  15 14.02700  0.00000  1     4   303   304   305   308
                                              4   306   307   309   310
   303   32   CG  12 12.01100  0.29000  0     4   304   305   306   307
                                              1   308
   304   32  OD1   1 15.99940 -0.45000  0     1   305
                                              2   306   307
   305   32  ND2   7 14.00670 -0.72000  0     2   306   307
                                              0
   306   32 HD21  21  1.00800  0.44000  0     1   307
                                              0
   307   32 HD22  21  1.00800  0.44000  1     0
                                              0
   308   32    C  12 12.01100  0.45000  0     4   309   310   311   312
                                              2   313   317
   309   32    O   1 15.99940 -0.45000  1     1   310
                                              2   311   312
   310   33    N   6 14.00670 -0.31000  0     4   311   312   313   317
                                              4   314   315   318   319
   311   33    H  21  1.00800  0.31000  1     1   312
                                              2   313   317
   312   33   CA  14 13.01900  0.00000  1     6   313   314   315   317   318   319
                                              3   316   320   321
   313   33   CB  14 13.01900  0.00000  0     4   314   315   316   317
                                              2   318   319
   314   33  CG1  15 14.02700  0.00000  0     2   315   316
                                              1   317
   315   33  CG2  16 15.03500  0.00000  0     0
                                              2   316   317
   316   33   CD  16 15.03500  0.00000  1     0
                                              0
   317   33    C  12 12.01100  0.45000  0     4   318   319   320   321
                                              2   322   326
   318   33    O   1 15.99940 -0.45000  1     1   319
                                              2   320   321
   319   34    N   6 14.00670 -0.31000  0     4   320   321   322   326
                                              3   323   327   328
   320   34    H  21  1.00800  0.31000  1     1   321
                                              2   322   326
   321   34   CA  14 13.01900  0.00000  0     5   322   323   326   327   328
                                              4   324   325   329   330
   322   34   CB  15 14.02700  0.00000  1     4   323   324   325   326
                                              2   327   328
   323   34   CG  14 13.01900  0.00000  0     2   324   325
                                              1   326
   324   34  CD1  16 15.03500  0.00000  0     1   325
                                              0
   325   34  CD2  16 15.03500  0.00000  1     0
                                              0
   326   34    C  12 12.01100  0.45000  0     4   327   328   329   330
                                              2   331   334
   327   34    O   1 15.99940 -0.45000  1     1   328
                                              2   329   330
   328   35    N   6 14.00670 -0.31000  0     4   329   330   331   334
                                              4   332   333   335   336
   329   35    H  21  1.00800  0.31000  1     1   330
                                              2   331   334
   330   35   CA  14 13.01900  0.00000  0     6   331   332   333   334   335   336
                                              2   337   338
   331   35   CB  14 13.01900  0.00000  0     3   332   333   334
                                              2   335   336
   332   35  CG1  16 15.03500  0.00000  0     1   333
                                              1   334
   333   35  CG2  16 15.03500  0.00000  1     0
                                              1   334
   334   35    C  12 12.01100  0.45000  0     4   335   336   337   338
                                              2   339   343
   335   35    O   1 15.99940 -0.45000  1     1   336
                                              2   337   338
   336   36    N   6 14.00670 -0.31000  0     4   337   338   339   343
                                              3   340   344   345
   337   36    H  21  1.00800  0.31000  1     1   338
                                              2   339   343
   338   36   CA  14 13.01900  0.00000  0     5   339   340   343   344   345
                                              4   341   342   346   347
   339   36   CB  15 14.02700  0.00000  1     4   340   341   342   343
                                              2   344   345
   340   36   CG  12 12.01100  0.27000  0     2   341   342
                                              1   343
   341   36  OD1   2 15.99940 -0.63500  0     1   342
                                              0
   342   36  OD2   2 15.99940 -0.63500  1     0
                                              0
   343   36    C  12 12.01100  0.45000  0     4   344   345   346   347
                                              2   348   352
   344   36    O   1 15.99940 -0.45000  1     1   345
                                              2   346   347
   345   37    N   6 14.00670 -0.31000  0     4   346   347   348   352
                                              4   349   351   353   354
   346   37    H  21  1.00800  0.31000  1     1   347
                                              2   348   352
   347   37   CA  14 13.01900  0.00000  1     6   348   349   351   352   353   354
                                              3   350   355   356
   348   37   CB  14 13.01900  0.26600  0     4   349   350   351   352
                                              2   353   354
   349   37  OG1   3 15.99940 -0.67400  0     2   350   351
                                              1   352
   350   37  HG1  21  1.00800  0.40800  1     0
                                              1   351
   351   37  CG2  16 15.03500  0.00000  1     0
                                              1   352
   352   37    C  12 12.01100  0.45000  0     4   353   354   355   356
                                              1   357
   353   37    O   1 15.99940 -0.45000  1     1   354
                                              2   355   356
   354   38    N   6 14.00670 -0.31000  0     3   355   356   357
                                              2   358   359
   355   38    H  21  1.00800  0.31000  1     1   356
                                              1   357
   356   38   CA  15 14.02700  0.00000  1     3   357   358   359
                                              2   360   361
   357   38    C  12 12.01100  0.45000  0     4   358   359   360   361
                                              2   362   365
   358   38    O   1 15.99940 -0.45000  1     1   359
                                              2   360   361
   359   39    N   6 14.00670 -0.31000  0     4   360   361   362   365
                                              3   363   366   367
   360   39    H  21  1.00800  0.31000  1     1   361
                                              2   362   365
   361   39   CA  14 13.01900  0.00000  1     5   362   363   365   366   367
                                              3   364   368   369
   362   39   CB  15 14.02700  0.26600  0     3   363   364   365
                                              2   366   367
   363   39   OG   3 15.99940 -0.67400  0     1   364
                                              1   365
   364   39   HG  21  1.00800  0.40800  1     0
                                              0
   365   39    C  12 12.01100  0.45000  0     4   366   367   368   369
                                              2   370   373
   366   39    O   1 15.99940 -0.45000  1     1   367
                                              2   368   369
   367   40    N   6 14.00670 -0.31000  0     4   368   369   370   373
                                              3   371   374   375
   368   40    H  21  1.00800  0.31000  1     1   369
                                              2   370   373
   369   40   CA  14 13.01900  0.00000  1     5   370   371   373   374   375
                                              3   372   376   377
   370   40   CB  15 14.02700  0.26600  0     3   371   372   373
                                              2   374   375
   371   40   OG   3 15.99940 -0.67400  0     1   372
                                              1   373
   372   40   HG  21  1.00800  0.40800  1     0
                                              0
   373   40    C  12 12.01100  0.45000  0     4   374   375   376   377
                                              2   378   384
   374   40    O   1 15.99940 -0.45000  1     1   375
                                              2   376   377
   375   41    N   6 14.00670 -0.31000  0     4   376   377   378   384
                                              3   379   385   386
   376   41    H  21  1.00800  0.31000  1     1   377
                                              2   378   384
   377   41   CA  14 13.01900  0.00000  0     5   378   379   384   385   386
                                              4   380   381   387   388
   378   41   CB  15 14.02700  0.00000  1     4   379   380   381   384
                                              4   382   383   385   386
   379   41   CG  12 12.01100  0.29000  0     4   380   381   382   383
                                              1   384
   380   41  OD1   1 15.99940 -0.45000  0     1   381
                                              2   382   383
   381   41  ND2   7 14.00670 -0.72000  0     2   382   383
                                              0
   382   41 HD21  21  1.00800  0.44000  0     1   383
                                              0
   383   41 HD22  21  1.00800  0.44000  1     0
                                              0
   384   41    C  12 12.01100  0.45000  0     4   385   386   387   388
                                              2   389   401
   385   41    O   1 15.99940 -0.45000  1     1   386
                                              2   387   388
   386   42    N   6 14.00670 -0.31000  0     4   387   388   389   401
                                              3   390   402   403
   387   42    H  21  1.00800  0.31000  1     1   388
                                              2   389   401
   388   42   CA  14 13.01900  0.00000  0     5   389   390   401   402   403
                                              4   391   393   404   405
   389   42   CB  15 14.02700  0.00000  0     8   390   391   392   393   394   395
                                                  397   401
                                              2   402   403
   390   42   CG  12 12.01100  0.00000  1     9   391   392   393   394   395   396
                                                  397   398   399
                                              1   401
   391   42  CD1  12 12.01100 -0.14000  0     8   392   393   394   395   396   397
                                                  399   400
                                              0
   392   42  HD1  20  1.00800  0.14000  1     4   393   395   396   399
                                              0
   393   42  CD2  12 12.01100 -0.14000  0     6   394   395   397   398   399   400
                                              0
   394   42  HD2  20  1.00800  0.14000  1     3   397   398   399
                                              0
   395   42  CE1  12 12.01100 -0.14000  0     5   396   397   398   399   400
                                              0
   396   42  HE1  20  1.00800  0.14000  1     3   397   399   400
                                              0
   397   42  CE2  12 12.01100 -0.14000  0     3   398   399   400
                                              0
   398   42  HE2  20  1.00800  0.14000  1     2   399   400
                                              0
   399   42   CZ  12 12.01100 -0.14000  0     1   400
                                              0
   400   42   HZ  20  1.00800  0.14000  1     0
                                              0
   401   42    C  12 12.01100  0.45000  0     4   402   403   404   405
                                              2   406   407
   402   42    O   1 15.99940 -0.45000  1     1   403
                                              2   404   405
   403   43    N   6 14.00670 -0.31000  0     4   404   405   406   407
                                              2   408   409
   404   43    H  21  1.00800  0.31000  1     1   405
                                              2   406   407
   405   43   CA  14 13.01900  0.00000  0     4   406   407   408   409
                                              2   410   411
   406   43   CB  16 15.03500  0.00000  1     1   407
                                              2   408   409
   407   43    C  12 12.01100  0.45000  0     4   408   409   410   411
                                              2   412   415
   408   43    O   1 15.99940 -0.45000  1     1   409
                                              2   410   411
   409   44    N   6 14.00670 -0.31000  0     4   410   411   412   415
                                              4   413   414   416   417
   410   44    H  21  1.00800  0.31000  1     1   411
                                              2   412   415
   411   44   CA  14 13.01900  0.00000  0     6   412   413   414   415   416   417
                                              2   418   419
   412   44   CB  14 13.01900  0.00000  0     3   413   414   415
                                              2   416   417
   413   44  CG1  16 15.03500  0.00000  0     1   414
                                              1   415
   414   44  CG2  16 15.03500  0.00000  1     0
                                              1   415
   415   44    C  12 12.01100  0.45000  0     4   416   417   418   419
                                              1   420
   416   44    O   1 15.99940 -0.45000  1     1   417
                                              2   418   419
   417   45    N   6 14.00670 -0.31000  0     3   418   419   420
                                              2   421   422
   418   45    H  21  1.00800  0.31000  1     1   419
                                              1   420
   419   45   CA  15 14.02700  0.00000  1     3   420   421   422
                                              2   423   424
   420   45    C  12 12.01100  0.45000  0     4   421   422   423   424
                                              2   425   426
   421   45    O   1 15.99940 -0.45000  1     1   422
                                              2   423   424
   422   46    N   6 14.00670 -0.31000  0     4   423   424   425   426
                                              2   427   428
   423   46    H  21  1.00800  0.31000  1     1   424
                                              2   425   426
   424   46   CA  14 13.01900  0.00000  0     4   425   426   427   428
                                              2   429   430
   425   46   CB  16 15.03500  0.00000  1     1   426
                                              2   427   428
   426   46    C  12 12.01100  0.45000  0     4   427   428   429   430
                                              2   431   432
   427   46    O   1 15.99940 -0.45000  1     1   428
                                              2   429   430
   428   47    N   6 14.00670 -0.31000  0     4   429   430   431   432
                                              2   433   434
   429   47    H  21  1.00800  0.31000  1     1   430
                                              2   431   432
   430   47   CA  14 13.01900  0.00000  0     4   431   432   433   434
                                              2   435   438
   431   47   CB  16 15.03500  0.00000  1     1   432
                                              2   433   434
   432   47    C  12 12.01100  0.45000  0     4   433   434   435   438
                                              3   436   437   439
   433   47    O   1 15.99940 -0.45000  1     1   434
                                              2   435   438
   434   48    N   6 14.00670  0.00000  1     5   435   436   437   438   439
                                              2   440   441
   435   48   CA  14 13.01900  0.00000  0     6   436   437   438   439   440   441
                                              2   442   443
   436   48   CB  18 14.02700  0.00000  1     3   437   438   439
                                              2   440   441
   437   48   CG  18 14.02700  0.00000  0     1   438
                                              1   439
   438   48   CD  18 14.02700  0.00000  1     0
                                              1   439
   439   48    C  12 12.01100  0.45000  0     4   440   441   442   443
                                              2   444   453
   440   48    O   1 15.99940 -0.45000  1     1   441
                                              2   442   443
   441   49    N   6 14.00670 -0.31000  0     4   442   443   444   453
                                              3   445   454   455
   442   49    H  21  1.00800  0.31000  1     1   443
                                              2   444   453
   443   49   CA  14 13.01900  0.00000  0     5   444   445   453   454   455
                                              4   446   447   456   459
   444   49   CB  15 14.02700  0.00000  1     7   445   446   447   448   449   451
                                                  453
                                              2   454   455
   445   49   CG  12 12.01100  0.00000  0     7   446   447   448   449   450   451
                                                  452
                                              1   453
   446   49  ND1   9 14.00670 -0.54000  0     6   447   448   449   450   451   452
                                              0
   447   49  CD2  12 12.01100  0.00000  0     5   448   449   450   451   452
                                              0
   448   49  HD2  20  1.00800  0.14000  0     3   449   451   452
                                              0
   449   49  CE1  12 12.01100  0.00000  0     3   450   451   452
                                              0
   450   49  HE1  20  1.00800  0.14000  0     2   451   452
                                              0
   451   49  NE2   9 14.00670 -0.05000  0     1   452
                                              0
   452   49  HE2  21  1.00800  0.31000  1     0
                                              0
   453   49    C  12 12.01100  0.45000  0     4   454   455   456   459
                                              3   457   458   460
   454   49    O   1 15.99940 -0.45000  1     1   455
                                              2   456   459
   455   50    N   6 14.00670  0.00000  1     5   456   457   458   459   460
                                              2   461   462
   456   50   CA  14 13.01900  0.00000  0     6   457   458   459   460   461   462
                                              2   463   464
   457   50   CB  18 14.02700  0.00000  1     3   458   459   460
                                              2   461   462
   458   50   CG  18 14.02700  0.00000  0     1   459
                                              1   460
   459   50   CD  18 14.02700  0.00000  1     0
                                              1   460
   460   50    C  12 12.01100  0.45000  0     4   461   462   463   464
                                              2   465   477
   461   50    O   1 15.99940 -0.45000  1     1   462
                                              2   463   464
   462   51    N   6 14.00670 -0.31000  0     4   463   464   465   477
                                              3   466   478   479
   463   51    H  21  1.00800  0.31000  1     1   464
                                              2   465   477
   464   51   CA  14 13.01900  0.00000  0     5   465   466   477   478   479
                                              4   467   469   480   481
   465   51   CB  15 14.02700  0.00000  0     8   466   467   468   469   470   471
                                                  473   477
                                              2   478   479
   466   51   CG  12 12.01100  0.00000  1     9   467   468   469   470   471   472
                                                  473   474   475
                                              1   477
   467   51  CD1  12 12.01100 -0.14000  0     8   468   469   470   471   472   473
                                                  475   476
                                              0
   468   51  HD1  20  1.00800  0.14000  1     4   469   471   472   475
                                              0
   469   51  CD2  12 12.01100 -0.14000  0     6   470   471   473   474   475   476
                                              0
   470   51  HD2  20  1.00800  0.14000  1     3   473   474   475
                                              0
   471   51  CE1  12 12.01100 -0.14000  0     5   472   473   474   475   476
                                              0
   472   51  HE1  20  1.00800  0.14000  1     3   473   475   476
                                              0
   473   51  CE2  12 12.01100 -0.14000  0     3   474   475   476
                                              0
   474   51  HE2  20  1.00800  0.14000  1     2   475   476
                                              0
   475   51   CZ  12 12.01100 -0.14000  0     1   476
                                              0
   476   51   HZ  20  1.00800  0.14000  1     0
                                              0
   477   51    C  12 12.01100  0.45000  0     4   478   479   480   481
                                              2   482   486
   478   51    O   1 15.99940 -0.45000  1     1   479
                                              2   480   481
   479   52    N   6 14.00670 -0.31000  0     4   480   481   482   486
                                              3   483   487   488
   480   52    H  21  1.00800  0.31000  1     1   481
                                              2   482   486
   481   52   CA  14 13.01900  0.00000  0     5   482   483   486   487   488
                                              4   484   485   489   490
   482   52   CB  15 14.02700  0.00000  1     4   483   484   485   486
                                              2   487   488
   483   52   CG  14 13.01900  0.00000  0     2   484   485
                                              1   486
   484   52  CD1  16 15.03500  0.00000  0     1   485
                                              0
   485   52  CD2  16 15.03500  0.00000  1     0
                                              0
   486   52    C  12 12.01100  0.45000  0     4   487   488   489   490
                                              2   491   500
   487   52    O   1 15.99940 -0.45000  1     1   488
                                              2   489   490
   488   53    N   6 14.00670 -0.31000  0     4   489   490   491   500
                                              3   492   501   502
   489   53    H  21  1.00800  0.31000  1     1   490
                                              2   491   500
   490   53   CA  14 13.01900  0.00000  0     5   491   492   500   501   502
                                              4   493   494   503   504
   491   53   CB  15 14.02700  0.00000  1     7   492   493   494   495   496   498
                                                  500
                                              2   501   502
   492   53   CG  12 12.01100  0.00000  0     7   493   494   495   496   497   498
                                                  499
                                              1   500
   493   53  ND1   9 14.00670 -0.54000  0     6   494   495   496   497   498   499
                                              0
   494   53  CD2  12 12.01100  0.00000  0     5   495   496   497   498   499
                                              0
   495   53  HD2  20  1.00800  0.14000  0     3   496   498   499
                                              0
   496   53  CE1  12 12.01100  0.00000  0     3   497   498   499
                                              0
   497   53  HE1  20  1.00800  0.14000  0     2   498   499
                                              0
   498   53  NE2   9 14.00670 -0.05000  0     1   499
                                              0
   499   53  HE2  21  1.00800  0.31000  1     0
                                              0
   500   53    C  12 12.01100  0.45000  0     4   501   502   503   504
                                              2   505   517
   501   53    O   1 15.99940 -0.45000  1     1   502
                                              2   503   504
   502   54    N   6 14.00670 -0.31000  0     4   503   504   505   517
                                              3   506   518   519
   503   54    H  21  1.00800  0.31000  1     1   504
                                              2   505   517
   504   54   CA  14 13.01900  0.00000  0     5   505   506   517   518   519
                                              3   507   520   521
   505   54   CB  15 14.02700  0.00000  0     3   506   507   517
                                              3   508   518   519
   506   54   CG  15 14.02700  0.00000  1     2   507   508
                                              3   509   510   517
   507   54   CD  15 14.02700  0.09000  0     3   508   509   510
                                              2   511   514
   508   54   NE  11 14.00670 -0.11000  0     4   509   510   511   514
                                              4   512   513   515   516
   509   54   HE  21  1.00800  0.24000  0     1   510
                                              2   511   514
   510   54   CZ  12 12.01100  0.34000  0     6   511   512   513   514   515   516
                                              0
   511   54  NH1  10 14.00670 -0.26000  0     3   512   513   514
                                              2   515   516
   512   54 HH11  21  1.00800  0.24000  0     1   513
                                              1   514
   513   54 HH12  21  1.00800  0.24000  0     0
                                              1   514
   514   54  NH2  10 14.00670 -0.26000  0     2   515   516
                                              0
   515   54 HH21  21  1.00800  0.24000  0     1   516
                                              0
   516   54 HH22  21  1.00800  0.24000  1     0
                                              0
   517   54    C  12 12.01100  0.45000  0     4   518   519   520   521
                                              2   522   535
   518   54    O   1 15.99940 -0.45000  1     1   519
                                              2   520   521
   519   55    N   6 14.00670 -0.31000  0     4   520   521   522   535
                                              3   523   536   537
   520   55    H  21  1.00800  0.31000  1     1   521
                                              2   522   535
   521   55   CA  14 13.01900  0.00000  0     5   522   523   535   536   537
                                              4   524   526   538   539
   522   55   CB  15 14.02700  0.00000  0     8   523   524   525   526   527   528
                                                  530   535
                                              2   536   537
   523   55   CG  12 12.01100  0.00000  1     9   524   525   526   527   528   529
                                                  530   531   532
                                              1   535
   524   55  CD1  12 12.01100 -0.14000  0     8   525   526   527   528   529   530
                                                  532   533
                                              0
   525   55  HD1  20  1.00800  0.14000  1     4   526   528   529   532
                                              0
   526   55  CD2  12 12.01100 -0.14000  0     6   527   528   530   531   532   533
                                              0
   527   55  HD2  20  1.00800  0.14000  1     3   530   531   532
                                              0
   528   55  CE1  12 12.01100 -0.14000  0     5   529   530   531   532   533
                                              1   534
   529   55  HE1  20  1.00800  0.14000  1     3   530   532   533
                                              0
   530   55  CE2  12 12.01100 -0.14000  0     3   531   532   533
                                              1   534
   531   55  HE2  20  1.00800  0.14000  1     2   532   533
                                              0
   532   55   CZ  12 12.01100  0.20300  0     2   533   534
                                              0
   533   55   OH   3 15.99940 -0.61100  0     1   534
                                              0
   534   55   HH  21  1.00800  0.40800  1     0
                                              0
   535   55    C  12 12.01100  0.45000  0     4   536   537   538   539
                                              2   540   553
   536   55    O   1 15.99940 -0.45000  1     1   537
                                              2   538   539
   537   56    N   6 14.00670 -0.31000  0     4   538   539   540   553
                                              3   541   554   555
   538   56    H  21  1.00800  0.31000  1     1   539
                                              2   540   553
   539   56   CA  14 13.01900  0.00000  0     5   540   541   553   554   555
                                              4   542   544   556   557
   540   56   CB  15 14.02700  0.00000  0     8   541   542   543   544   545   546
                                                  548   553
                                              2   554   555
   541   56   CG  12 12.01100  0.00000  1     9   542   543   544   545   546   547
                                                  548   549   550
                                              1   553
   542   56  CD1  12 12.01100 -0.14000  0     8   543   544   545   546   547   548
                                                  550   551
                                              0
   543   56  HD1  20  1.00800  0.14000  1     4   544   546   547   550
                                              0
   544   56  CD2  12 12.01100 -0.14000  0     6   545   546   548   549   550   551
                                              0
   545   56  HD2  20  1.00800  0.14000  1     3   548   549   550
                                              0
   546   56  CE1  12 12.01100 -0.14000  0     5   547   548   549   550   551
                                              1   552
   547   56  HE1  20  1.00800  0.14000  1     3   548   550   551
                                              0
   548   56  CE2  12 12.01100 -0.14000  0     3   549   550   551
                                              1   552
   549   56  HE2  20  1.00800  0.14000  1     2   550   551
                                              0
   550   56   CZ  12 12.01100  0.20300  0     2   551   552
                                              0
   551   56   OH   3 15.99940 -0.61100  0     1   552
                                              0
   552   56   HH  21  1.00800  0.40800  1     0
                                              0
   553   56    C  12 12.01100  0.45000  0     4   554   555   556   557
                                              2   558   565
   554   56    O   1 15.99940 -0.45000  1     1   555
                                              2   556   557
   555   57    N   6 14.00670 -0.31000  0     4   556   557   558   565
                                              3   559   566   567
   556   57    H  21  1.00800  0.31000  1     1   557
                                              2   558   565
   557   57   CA  14 13.01900  0.00000  0     5   558   559   565   566   567
                                              3   560   568   569
   558   57   CB  15 14.02700  0.00000  0     3   559   560   565
                                              4   561   562   566   567
   559   57   CG  15 14.02700  0.00000  1     3   560   561   562
                                              3   563   564   565
   560   57   CD  12 12.01100  0.29000  0     4   561   562   563   564
                                              0
   561   57  OE1   1 15.99940 -0.45000  0     1   562
                                              2   563   564
   562   57  NE2   7 14.00670 -0.72000  0     2   563   564
                                              0
   563   57 HE21  21  1.00800  0.44000  0     1   564
                                              0
   564   57 HE22  21  1.00800  0.44000  1     0
                                              0
   565   57    C  12 12.01100  0.45000  0     4   566   567   568   569
                                              2   570   582
   566   57    O   1 15.99940 -0.45000  1     1   567
                                              2   568   569
   567   58    N   6 14.00670 -0.31000  0     4   568   569   570   582
                                              3   571   583   584
   568   58    H  21  1.00800  0.31000  1     1   569
                                              2   570   582
   569   58   CA  14 13.01900  0.00000  0     5   570   571   582   583   584
                                              3   572   585   586
   570   58   CB  15 14.02700  0.00000  0     3   571   572   582
                                              3   573   583   584
   571   58   CG  15 14.02700  0.00000  1     2   572   573
                                              3   574   575   582
   572   58   CD  15 14.02700  0.09000  0     3   573   574   575
                                              2   576   579
   573   58   NE  11 14.00670 -0.11000  0     4   574   575   576   579
                                              4   577   578   580   581
   574   58   HE  21  1.00800  0.24000  0     1   575
                                              2   576   579
   575   58   CZ  12 12.01100  0.34000  0     6   576   577   578   579   580   581
                                              0
   576   58  NH1  10 14.00670 -0.26000  0     3   577   578   579
                                              2   580   581
   577   58 HH11  21  1.00800  0.24000  0     1   578
                                              1   579
   578   58 HH12  21  1.00800  0.24000  0     0
                                              1   579
   579   58  NH2  10 14.00670 -0.26000  0     2   580   581
                                              0
   580   58 HH21  21  1.00800  0.24000  0     1   581
                                              0
   581   58 HH22  21  1.00800  0.24000  1     0
                                              0
   582   58    C  12 12.01100  0.45000  0     4   583   584   585   586
                                              2   587   594
   583   58    O   1 15.99940 -0.45000  1     1   584
                                              2   585   586
   584   59    N   6 14.00670 -0.31000  0     4   585   586   587   594
                                              3   588   595   596
   585   59    H  21  1.00800  0.31000  1     1   586
                                              2   587   594
   586   59   CA  14 13.01900  0.00000  0     5   587   588   594   595   596
                                              3   589   597   598
   587   59   CB  15 14.02700  0.00000  0     3   588   589   594
                                              4   590   591   595   596
   588   59   CG  15 14.02700  0.00000  1     3   589   590   591
                                              3   592   593   594
   589   59   CD  12 12.01100  0.29000  0     4   590   591   592   593
                                              0
   590   59  OE1   1 15.99940 -0.45000  0     1   591
                                              2   592   593
   591   59  NE2   7 14.00670 -0.72000  0     2   592   593
                                              0
   592   59 HE21  21  1.00800  0.44000  0     1   593
                                              0
   593   59 HE22  21  1.00800  0.44000  1     0
                                              0
   594   59    C  12 12.01100  0.45000  0     4   595   596   597   598
                                              2   599   603
   595   59    O   1 15.99940 -0.45000  1     1   596
                                              2   597   598
   596   60    N   6 14.00670 -0.31000  0     4   597   598   599   603
                                              3   600   604   605
   597   60    H  21  1.00800  0.31000  1     1   598
                                              2   599   603
   598   60   CA  14 13.01900  0.00000  0     5   599   600   603   604   605
                                              4   601   602   606   607
   599   60   CB  15 14.02700  0.00000  1     4   600   601   602   603
                                              2   604   605
   600   60   CG  14 13.01900  0.00000  0     2   601   602
                                              1   603
   601   60  CD1  16 15.03500  0.00000  0     1   602
                                              0
   602   60  CD2  16 15.03500  0.00000  1     0
                                              0
   603   60    C  12 12.01100  0.45000  0     4   604   605   606   607
                                              2   608   611
   604   60    O   1 15.99940 -0.45000  1     1   605
                                              2   606   607
   605   61    N   6 14.00670 -0.31000  0     4   606   607   608   611
                                              3   609   612   613
   606   61    H  21  1.00800  0.31000  1     1   607
                                              2   608   611
   607   61   CA  14 13.01900  0.00000  1     5   608   609   611   612   613
                                              3   610   614   615
   608   61   CB  15 14.02700  0.26600  0     3   609   610   611
                                              2   612   613
   609   61   OG   3 15.99940 -0.67400  0     1   610
                                              1   611
   610   61   HG  21  1.00800  0.40800  1     0
                                              0
   611   61    C  12 12.01100  0.45000  0     4   612   613   614   615
                                              2   616   619
   612   61    O   1 15.99940 -0.45000  1     1   613
                                              2   614   615
   613   62    N   6 14.00670 -0.31000  0     4   614   615   616   619
                                              3   617   620   621
   614   62    H  21  1.00800  0.31000  1     1   615
                                              2   616   619
   615   62   CA  14 13.01900  0.00000  1     5   616   617   619   620   621
                                              3   618   622   623
   616   62   CB  15 14.02700  0.26600  0     3   617   618   619
                                              2   620   621
   617   62   OG   3 15.99940 -0.67400  0     1   618
                                              1   619
   618   62   HG  21  1.00800  0.40800  1     0
                                              0
   619   62    C  12 12.01100  0.45000  0     4   620   621   622   623
                                              2   624   628
   620   62    O   1 15.99940 -0.45000  1     1   621
                                              2   622   623
   621   63    N   6 14.00670 -0.31000  0     4   622   623   624   628
                                              4   625   627   629   630
   622   63    H  21  1.00800  0.31000  1     1   623
                                              2   624   628
   623   63   CA  14 13.01900  0.00000  1     6   624   625   627   628   629   630
                                              3   626   631   632
   624   63   CB  14 13.01900  0.26600  0     4   625   626   627   628
                                              2   629   630
   625   63  OG1   3 15.99940 -0.67400  0     2   626   627
                                              1   628
   626   63  HG1  21  1.00800  0.40800  1     0
                                              1   627
   627   63  CG2  16 15.03500  0.00000  1     0
                                              1   628
   628   63    C  12 12.01100  0.45000  0     4   629   630   631   632
                                              2   633   646
   629   63    O   1 15.99940 -0.45000  1     1   630
                                              2   631   632
   630   64    N   6 14.00670 -0.31000  0     4   631   632   633   646
                                              3   634   647   648
   631   64    H  21  1.00800  0.31000  1     1   632
                                              2   633   646
   632   64   CA  14 13.01900  0.00000  0     5   633   634   646   647   648
                                              4   635   637   649   650
   633   64   CB  15 14.02700  0.00000  0     8   634   635   636   637   638   639
                                                  641   646
                                              2   647   648
   634   64   CG  12 12.01100  0.00000  1     9   635   636   637   638   639   640
                                                  641   642   643
                                              1   646
   635   64  CD1  12 12.01100 -0.14000  0     8   636   637   638   639   640   641
                                                  643   644
                                              0
   636   64  HD1  20  1.00800  0.14000  1     4   637   639   640   643
                                              0
   637   64  CD2  12 12.01100 -0.14000  0     6   638   639   641   642   643   644
                                              0
   638   64  HD2  20  1.00800  0.14000  1     3   641   642   643
                                              0
   639   64  CE1  12 12.01100 -0.14000  0     5   640   641   642   643   644
                                              1   645
   640   64  HE1  20  1.00800  0.14000  1     3   641   643   644
                                              0
   641   64  CE2  12 12.01100 -0.14000  0     3   642   643   644
                                              1   645
   642   64  HE2  20  1.00800  0.14000  1     2   643   644
                                              0
   643   64   CZ  12 12.01100  0.20300  0     2   644   645
                                              0
   644   64   OH   3 15.99940 -0.61100  0     1   645
                                              0
   645   64   HH  21  1.00800  0.40800  1     0
                                              0
   646   64    C  12 12.01100  0.45000  0     4   647   648   649   650
                                              2   651   663
   647   64    O   1 15.99940 -0.45000  1     1   648
                                              2   649   650
   648   65    N   6 14.00670 -0.31000  0     4   649   650   651   663
                                              3   652   664   665
   649   65    H  21  1.00800  0.31000  1     1   650
                                              2   651   663
   650   65   CA  14 13.01900  0.00000  0     5   651   652   663   664   665
                                              3   653   666   667
   651   65   CB  15 14.02700  0.00000  0     3   652   653   663
                                              3   654   664   665
   652   65   CG  15 14.02700  0.00000  1     2   653   654
                                              3   655   656   663
   653   65   CD  15 14.02700  0.09000  0     3   654   655   656
                                              2   657   660
   654   65   NE  11 14.00670 -0.11000  0     4   655   656   657   660
                                              4   658   659   661   662
   655   65   HE  21  1.00800  0.24000  0     1   656
                                              2   657   660
   656   65   CZ  12 12.01100  0.34000  0     6   657   658   659   660   661   662
                                              0
   657   65  NH1  10 14.00670 -0.26000  0     3   658   659   660
                                              2   661   662
   658   65 HH11  21  1.00800  0.24000  0     1   659
                                              1   660
   659   65 HH12  21  1.00800  0.24000  0     0
                                              1   660
   660   65  NH2  10 14.00670 -0.26000  0     2   661   662
                                              0
   661   65 HH21  21  1.00800  0.24000  0     1   662
                                              0
   662   65 HH22  21  1.00800  0.24000  1     0
                                              0
   663   65    C  12 12.01100  0.45000  0     4   664   665   666   667
                                              2   668   672
   664   65    O   1 15.99940 -0.45000  1     1   665
                                              2   666   667
   665   66    N   6 14.00670 -0.31000  0     4   666   667   668   672
                                              3   669   673   674
   666   66    H  21  1.00800  0.31000  1     1   667
                                              2   668   672
   667   66   CA  14 13.01900  0.00000  0     5   668   669   672   673   674
                                              4   670   671   675   676
   668   66   CB  15 14.02700  0.00000  1     4   669   670   671   672
                                              2   673   674
   669   66   CG  12 12.01100  0.27000  0     2   670   671
                                              1   672
   670   66  OD1   2 15.99940 -0.63500  0     1   671
                                              0
   671   66  OD2   2 15.99940 -0.63500  1     0
                                              0
   672   66    C  12 12.01100  0.45000  0     4   673   674   675   676
                                              2   677   681
   673   66    O   1 15.99940 -0.45000  1     1   674
                                              2   675   676
   674   67    N   6 14.00670 -0.31000  0     4   675   676   677   681
                                              3   678   682   683
   675   67    H  21  1.00800  0.31000  1     1   676
                                              2   677   681
   676   67   CA  14 13.01900  0.00000  0     5   677   678   681   682   683
                                              4   679   680   684   685
   677   67   CB  15 14.02700  0.00000  1     4   678   679   680   681
                                              2   682   683
   678   67   CG  14 13.01900  0.00000  0     2   679   680
                                              1   681
   679   67  CD1  16 15.03500  0.00000  0     1   680
                                              0
   680   67  CD2  16 15.03500  0.00000  1     0
                                              0
   681   67    C  12 12.01100  0.45000  0     4   682   683   684   685
                                              2   686   698
   682   67    O   1 15.99940 -0.45000  1     1   683
                                              2   684   685
   683   68    N   6 14.00670 -0.31000  0     4   684   685   686   698
                                              3   687   699   700
   684   68    H  21  1.00800  0.31000  1     1   685
                                              2   686   698
   685   68   CA  14 13.01900  0.00000  0     5   686   687   698   699   700
                                              3   688   701   702
   686   68   CB  15 14.02700  0.00000  0     3   687   688   698
                                              3   689   699   700
   687   68   CG  15 14.02700  0.00000  1     2   688   689
                                              3   690   691   698
   688   68   CD  15 14.02700  0.09000  0     3   689   690   691
                                              2   692   695
   689   68   NE  11 14.00670 -0.11000  0     4   690   691   692   695
                                              4   693   694   696   697
   690   68   HE  21  1.00800  0.24000  0     1   691
                                              2   692   695
   691   68   CZ  12 12.01100  0.34000  0     6   692   693   694   695   696   697
                                              0
   692   68  NH1  10 14.00670 -0.26000  0     3   693   694   695
                                              2   696   697
   693   68 HH11  21  1.00800  0.24000  0     1   694
                                              1   695
   694   68 HH12  21  1.00800  0.24000  0     0
                                              1   695
   695   68  NH2  10 14.00670 -0.26000  0     2   696   697
                                              0
   696   68 HH21  21  1.00800  0.24000  0     1   697
                                              0
   697   68 HH22  21  1.00800  0.24000  1     0
                                              0
   698   68    C  12 12.01100  0.45000  0     4   699   700   701   702
                                              2   703   711
   699   68    O   1 15.99940 -0.45000  1     1   700
                                              2   701   702
   700   69    N   6 14.00670 -0.31000  0     4   701   702   703   711
                                              3   704   712   713
   701   69    H  21  1.00800  0.31000  1     1   702
                                              2   703   711
   702   69   CA  14 13.01900  0.00000  0     5   703   704   711   712   713
                                              3   705   714   715
   703   69   CB  15 14.02700  0.00000  1     3   704   705   711
                                              3   706   712   713
   704   69   CG  15 14.02700  0.00000  0     2   705   706
                                              2   707   711
   705   69   CD  15 14.02700  0.00000  1     2   706   707
                                              3   708   709   710
   706   69   CE  15 14.02700  0.12700  0     4   707   708   709   710
                                              0
   707   69   NZ   8 14.00670  0.12900  0     3   708   709   710
                                              0
   708   69  HZ1  21  1.00800  0.24800  0     2   709   710
                                              0
   709   69  HZ2  21  1.00800  0.24800  0     1   710
                                              0
   710   69  HZ3  21  1.00800  0.24800  1     0
                                              0
   711   69    C  12 12.01100  0.45000  0     4   712   713   714   715
                                              1   716
   712   69    O   1 15.99940 -0.45000  1     1   713
                                              2   714   715
   713   70    N   6 14.00670 -0.31000  0     3   714   715   716
                                              2   717   718
   714   70    H  21  1.00800  0.31000  1     1   715
                                              1   716
   715   70   CA  15 14.02700  0.00000  1     3   716   717   718
                                              2   719   720
   716   70    C  12 12.01100  0.45000  0     4   717   718   719   720
                                              2   721   724
   717   70    O   1 15.99940 -0.45000  1     1   718
                                              2   719   720
   718   71    N   6 14.00670 -0.31000  0     4   719   720   721   724
                                              4   722   723   725   726
   719   71    H  21  1.00800  0.31000  1     1   720
                                              2   721   724
   720   71   CA  14 13.01900  0.00000  0     6   721   722   723   724   725   726
                                              2   727   728
   721   71   CB  14 13.01900  0.00000  0     3   722   723   724
                                              2   725   726
   722   71  CG1  16 15.03500  0.00000  0     1   723
                                              1   724
   723   71  CG2  16 15.03500  0.00000  1     0
                                              1   724
   724   71    C  12 12.01100  0.45000  0     4   725   726   727   728
                                              2   729   742
   725   71    O   1 15.99940 -0.45000  1     1   726
                                              2   727   728
   726   72    N   6 14.00670 -0.31000  0     4   727   728   729   742
                                              3   730   743   744
   727   72    H  21  1.00800  0.31000  1     1   728
                                              2   729   742
   728   72   CA  14 13.01900  0.00000  0     5   729   730   742   743   744
                                              4   731   733   745   746
   729   72   CB  15 14.02700  0.00000  0     8   730   731   732   733   734   735
                                                  737   742
                                              2   743   744
   730   72   CG  12 12.01100  0.00000  1     9   731   732   733   734   735   736
                                                  737   738   739
                                              1   742
   731   72  CD1  12 12.01100 -0.14000  0     8   732   733   734   735   736   737
                                                  739   740
                                              0
   732   72  HD1  20  1.00800  0.14000  1     4   733   735   736   739
                                              0
   733   72  CD2  12 12.01100 -0.14000  0     6   734   735   737   738   739   740
                                              0
   734   72  HD2  20  1.00800  0.14000  1     3   737   738   739
                                              0
   735   72  CE1  12 12.01100 -0.14000  0     5   736   737   738   739   740
                                              1   741
   736   72  HE1  20  1.00800  0.14000  1     3   737   739   740
                                              0
   737   72  CE2  12 12.01100 -0.14000  0     3   738   739   740
                                              1   741
   738   72  HE2  20  1.00800  0.14000  1     2   739   740
                                              0
   739   72   CZ  12 12.01100  0.20300  0     2   740   741
                                              0
   740   72   OH   3 15.99940 -0.61100  0     1   741
                                              0
   741   72   HH  21  1.00800  0.40800  1     0
                                              0
   742   72    C  12 12.01100  0.45000  0     4   743   744   745   746
                                              2   747   750
   743   72    O   1 15.99940 -0.45000  1     1   744
                                              2   745   746
   744   73    N   6 14.00670 -0.31000  0     4   745   746   747   750
                                              4   748   749   751   752
   745   73    H  21  1.00800  0.31000  1     1   746
                                              2   747   750
   746   73   CA  14 13.01900  0.00000  0     6   747   748   749   750   751   752
                                              2   753   756
   747   73   CB  14 13.01900  0.00000  0     3   748   749   750
                                              2   751   752
   748   73  CG1  16 15.03500  0.00000  0     1   749
                                              1   750
   749   73  CG2  16 15.03500  0.00000  1     0
                                              1   750
   750   73    C  12 12.01100  0.45000  0     4   751   752   753   756
                                              3   754   755   757
   751   73    O   1 15.99940 -0.45000  1     1   752
                                              2   753   756
   752   74    N   6 14.00670  0.00000  1     5   753   754   755   756   757
                                              2   758   759
   753   74   CA  14 13.01900  0.00000  0     6   754   755   756   757   758   759
                                              2   760   761
   754   74   CB  18 14.02700  0.00000  1     3   755   756   757
                                              2   758   759
   755   74   CG  18 14.02700  0.00000  0     1   756
                                              1   757
   756   74   CD  18 14.02700  0.00000  1     0
                                              1   757
   757   74    C  12 12.01100  0.45000  0     4   758   759   760   761
                                              2   762   775
   758   74    O   1 15.99940 -0.45000  1     1   759
                                              2   760   761
   759   75    N   6 14.00670 -0.31000  0     4   760   761   762   775
                                              3   763   776   777
   760   75    H  21  1.00800  0.31000  1     1   761
                                              2   762   775
   761   75   CA  14 13.01900  0.00000  0     5   762   763   775   776   777
                                              4   764   766   778   779
   762   75   CB  15 14.02700  0.00000  0     8   763   764   765   766   767   768
                                                  770   775
                                              2   776   777
   763   75   CG  12 12.01100  0.00000  1     9   764   765   766   767   768   769
                                                  770   771   772
                                              1   775
   764   75  CD1  12 12.01100 -0.14000  0     8   765   766   767   768   769   770
                                                  772   773
                                              0
   765   75  HD1  20  1.00800  0.14000  1     4   766   768   769   772
                                              0
   766   75  CD2  12 12.01100 -0.14000  0     6   767   768   770   771   772   773
                                              0
   767   75  HD2  20  1.00800  0.14000  1     3   770   771   772
                                              0
   768   75  CE1  12 12.01100 -0.14000  0     5   769   770   771   772   773
                                              1   774
   769   75  HE1  20  1.00800  0.14000  1     3   770   772   773
                                              0
   770   75  CE2  12 12.01100 -0.14000  0     3   771   772   773
                                              1   774
   771   75  HE2  20  1.00800  0.14000  1     2   772   773
                                              0
   772   75   CZ  12 12.01100  0.20300  0     2   773   774
                                              0
   773   75   OH   3 15.99940 -0.61100  0     1   774
                                              0
   774   75   HH  21  1.00800  0.40800  1     0
                                              0
   775   75    C  12 12.01100  0.45000  0     4   776   777   778   779
                                              2   780   784
   776   75    O   1 15.99940 -0.45000  1     1   777
                                              2   778   779
   777   76    N   6 14.00670 -0.31000  0     4   778   779   780   784
                                              4   781   783   785   786
   778   76    H  21  1.00800  0.31000  1     1   779
                                              2   780   784
   779   76   CA  14 13.01900  0.00000  1     6   780   781   783   784   785   786
                                              3   782   787   788
   780   76   CB  14 13.01900  0.26600  0     4   781   782   783   784
                                              2   785   786
   781   76  OG1   3 15.99940 -0.67400  0     2   782   783
                                              1   784
   782   76  HG1  21  1.00800  0.40800  1     0
                                              1   783
   783   76  CG2  16 15.03500  0.00000  1     0
                                              1   784
   784   76    C  12 12.01100  0.45000  0     4   785   786   787   788
                                              2   789   796
   785   76    O   1 15.99940 -0.45000  1     1   786
                                              2   787   788
   786   77    N   6 14.00670 -0.31000  0     4   787   788   789   796
                                              3   790   797   798
   787   77    H  21  1.00800  0.31000  1     1   788
                                              2   789   796
   788   77   CA  14 13.01900  0.00000  0     5   789   790   796   797   798
                                              3   791   799   800
   789   77   CB  15 14.02700  0.00000  0     3   790   791   796
                                              4   792   793   797   798
   790   77   CG  15 14.02700  0.00000  1     3   791   792   793
                                              3   794   795   796
   791   77   CD  12 12.01100  0.29000  0     4   792   793   794   795
                                              0
   792   77  OE1   1 15.99940 -0.45000  0     1   793
                                              2   794   795
   793   77  NE2   7 14.00670 -0.72000  0     2   794   795
                                              0
   794   77 HE21  21  1.00800  0.44000  0     1   795
                                              0
   795   77 HE22  21  1.00800  0.44000  1     0
                                              0
   796   77    C  12 12.01100  0.45000  0     4   797   798   799   800
                                              1   801
   797   77    O   1 15.99940 -0.45000  1     1   798
                                              2   799   800
   798   78    N   6 14.00670 -0.31000  0     3   799   800   801
                                              2   802   803
   799   78    H  21  1.00800  0.31000  1     1   800
                                              1   801
   800   78   CA  15 14.02700  0.00000  1     3   801   802   803
                                              2   804   805
   801   78    C  12 12.01100  0.45000  0     4   802   803   804   805
                                              2   806   814
   802   78    O   1 15.99940 -0.45000  1     1   803
                                              2   804   805
   803   79    N   6 14.00670 -0.31000  0     4   804   805   806   814
                                              3   807   815   816
   804   79    H  21  1.00800  0.31000  1     1   805
                                              2   806   814
   805   79   CA  14 13.01900  0.00000  0     5   806   807   814   815   816
                                              3   808   817   818
   806   79   CB  15 14.02700  0.00000  1     3   807   808   814
                                              3   809   815   816
   807   79   CG  15 14.02700  0.00000  0     2   808   809
                                              2   810   814
   808   79   CD  15 14.02700  0.00000  1     2   809   810
                                              3   811   812   813
   809   79   CE  15 14.02700  0.12700  0     4   810   811   812   813
                                              0
   810   79   NZ   8 14.00670  0.12900  0     3   811   812   813
                                              0
   811   79  HZ1  21  1.00800  0.24800  0     2   812   813
                                              0
   812   79  HZ2  21  1.00800  0.24800  0     1   813
                                              0
   813   79  HZ3  21  1.00800  0.24800  1     0
                                              0
   814   79    C  12 12.01100  0.45000  0     4   815   816   817   818
                                              2   819   835
   815   79    O   1 15.99940 -0.45000  1     1   816
                                              2   817   818
   816   80    N   6 14.00670 -0.31000  0     4   817   818   819   835
                                              3   820   836   837
   817   80    H  21  1.00800  0.31000  1     1   818
                                              2   819   835
   818   80   CA  14 13.01900  0.00000  0     5   819   820   835   836   837
                                              4   821   823   838   839
   819   80   CB  15 14.02700  0.00000  1     8   820   821   822   823   824   826
                                                  827   835
                                              2   836   837
   820   80   CG  12 12.01100 -0.21000  0    10   821   822   823   824   825   826
                                                  827   828   829   831
                                              1   835
   821   80  CD1  12 12.01100 -0.14000  0     7   822   823   824   825   826   827
                                                  829
                                              0
   822   80  HD1  20  1.00800  0.14000  0     4   823   824   825   826
                                              0
   823   80  CD2  12 12.01100  0.00000  0    10   824   825   826   827   828   829
                                                  830   831   832   833
                                              0
   824   80  NE1   9 14.00670 -0.10000  0     6   825   826   827   829   830   833
                                              0
   825   80  HE1  21  1.00800  0.31000  0     2   826   829
                                              0
   826   80  CE2  12 12.01100  0.00000  1     7   827   828   829   830   831   833
                                                  834
                                              0
   827   80  CE3  12 12.01100 -0.14000  0     6   828   829   831   832   833   834
                                              0
   828   80  HE3  20  1.00800  0.14000  1     3   831   832   833
                                              0
   829   80  CZ2  12 12.01100 -0.14000  0     5   830   831   832   833   834
                                              0
   830   80  HZ2  20  1.00800  0.14000  1     3   831   833   834
                                              0
   831   80  CZ3  12 12.01100 -0.14000  0     3   832   833   834
                                              0
   832   80  HZ3  20  1.00800  0.14000  1     2   833   834
                                              0
   833   80  CH2  12 12.01100 -0.14000  0     1   834
                                              0
   834   80  HH2  20  1.00800  0.14000  1     0
                                              0
   835   80    C  12 12.01100  0.45000  0     4   836   837   838   839
                                              2   840   845
   836   80    O   1 15.99940 -0.45000  1     1   837
                                              2   838   839
   837   81    N   6 14.00670 -0.31000  0     4   838   839   840   845
                                              3   841   846   847
   838   81    H  21  1.00800  0.31000  1     1   839
                                              2   840   845
   839   81   CA  14 13.01900  0.00000  0     5   840   841   845   846   847
                                              3   842   848   849
   840   81   CB  15 14.02700  0.00000  0     3   841   842   845
                                              4   843   844   846   847
   841   81   CG  15 14.02700  0.00000  1     3   842   843   844
                                              1   845
   842   81   CD  12 12.01100  0.27000  0     2   843   844
                                              0
   843   81  OE1   2 15.99940 -0.63500  0     1   844
                                              0
   844   81  OE2   2 15.99940 -0.63500  1     0
                                              0
   845   81    C  12 12.01100  0.45000  0     4   846   847   848   849
                                              1   850
   846   81    O   1 15.99940 -0.45000  1     1   847
                                              2   848   849
   847   82    N   6 14.00670 -0.31000  0     3   848   849   850
                                              2   851   852
   848   82    H  21  1.00800  0.31000  1     1   849
                                              1   850
   849   82   CA  15 14.02700  0.00000  1     3   850   851   852
                                              2   853   854
   850   82    C  12 12.01100  0.45000  0     4   851   852   853   854
                                              2   855   860
   851   82    O   1 15.99940 -0.45000  1     1   852
                                              2   853   854
   852   83    N   6 14.00670 -0.31000  0     4   853   854   855   860
                                              3   856   861   862
   853   83    H  21  1.00800  0.31000  1     1   854
                                              2   855   860
   854   83   CA  14 13.01900  0.00000  0     5   855   856   860   861   862
                                              3   857   863   864
   855   83   CB  15 14.02700  0.00000  0     3   856   857   860
                                              4   858   859   861   862
   856   83   CG  15 14.02700  0.00000  1     3   857   858   859
                                              1   860
   857   83   CD  12 12.01100  0.27000  0     2   858   859
                                              0
   858   83  OE1   2 15.99940 -0.63500  0     1   859
                                              0
   859   83  OE2   2 15.99940 -0.63500  1     0
                                              0
   860   83    C  12 12.01100  0.45000  0     4   861   862   863   864
                                              2   865   869
   861   83    O   1 15.99940 -0.45000  1     1   862
                                              2   863   864
   862   84    N   6 14.00670 -0.31000  0     4   863   864   865   869
                                              3   866   870   871
   863   84    H  21  1.00800  0.31000  1     1   864
                                              2   865   869
   864   84   CA  14 13.01900  0.00000  0     5   865   866   869   870   871
                                              4   867   868   872   873
   865   84   CB  15 14.02700  0.00000  1     4   866   867   868   869
                                              2   870   871
   866   84   CG  14 13.01900  0.00000  0     2   867   868
                                              1   869
   867   84  CD1  16 15.03500  0.00000  0     1   868
                                              0
   868   84  CD2  16 15.03500  0.00000  1     0
                                              0
   869   84    C  12 12.01100  0.45000  0     4   870   871   872   873
                                              1   874
   870   84    O   1 15.99940 -0.45000  1     1   871
                                              2   872   873
   871   85    N   6 14.00670 -0.31000  0     3   872   873   874
                                              2   875   876
   872   85    H  21  1.00800  0.31000  1     1   873
                                              1   874
   873   85   CA  15 14.02700  0.00000  1     3   874   875   876
                                              2   877   878
   874   85    C  12 12.01100  0.45000  0     4   875   876   877   878
                                              2   879   883
   875   85    O   1 15.99940 -0.45000  1     1   876
                                              2   877   878
   876   86    N   6 14.00670 -0.31000  0     4   877   878   879   883
                                              4   880   882   884   885
   877   86    H  21  1.00800  0.31000  1     1   878
                                              2   879   883
   878   86   CA  14 13.01900  0.00000  1     6   879   880   882   883   884   885
                                              3   881   886   887
   879   86   CB  14 13.01900  0.26600  0     4   880   881   882   883
                                              2   884   885
   880   86  OG1   3 15.99940 -0.67400  0     2   881   882
                                              1   883
   881   86  HG1  21  1.00800  0.40800  1     0
                                              1   882
   882   86  CG2  16 15.03500  0.00000  1     0
                                              1   883
   883   86    C  12 12.01100  0.45000  0     4   884   885   886   887
                                              2   888   892
   884   86    O   1 15.99940 -0.45000  1     1   885
                                              2   886   887
   885   87    N   6 14.00670 -0.31000  0     4   886   887   888   892
                                              3   889   893   894
   886   87    H  21  1.00800  0.31000  1     1   887
                                              2   888   892
   887   87   CA  14 13.01900  0.00000  0     5   888   889   892   893   894
                                              4   890   891   895   896
   888   87   CB  15 14.02700  0.00000  1     4   889   890   891   892
                                              2   893   894
   889   87   CG  12 12.01100  0.27000  0     2   890   891
                                              1   892
   890   87  OD1   2 15.99940 -0.63500  0     1   891
                                              0
   891   87  OD2   2 15.99940 -0.63500  1     0
                                              0
   892   87    C  12 12.01100  0.45000  0     4   893   894   895   896
                                              2   897   901
   893   87    O   1 15.99940 -0.45000  1     1   894
                                              2   895   896
   894   88    N   6 14.00670 -0.31000  0     4   895   896   897   901
                                              3   898   902   903
   895   88    H  21  1.00800  0.31000  1     1   896
                                              2   897   901
   896   88   CA  14 13.01900  0.00000  0     5   897   898   901   902   903
                                              4   899   900   904   905
   897   88   CB  15 14.02700  0.00000  1     4   898   899   900   901
                                              2   902   903
   898   88   CG  14 13.01900  0.00000  0     2   899   900
                                              1   901
   899   88  CD1  16 15.03500  0.00000  0     1   900
                                              0
   900   88  CD2  16 15.03500  0.00000  1     0
                                              0
   901   88    C  12 12.01100  0.45000  0     4   902   903   904   905
                                              2   906   909
   902   88    O   1 15.99940 -0.45000  1     1   903
                                              2   904   905
   903   89    N   6 14.00670 -0.31000  0     4   904   905   906   909
                                              4   907   908   910   911
   904   89    H  21  1.00800  0.31000  1     1   905
                                              2   906   909
   905   89   CA  14 13.01900  0.00000  0     6   906   907   908   909   910   911
                                              2   912   913
   906   89   CB  14 13.01900  0.00000  0     3   907   908   909
                                              2   910   911
   907   89  CG1  16 15.03500  0.00000  0     1   908
                                              1   909
   908   89  CG2  16 15.03500  0.00000  1     0
                                              1   909
   909   89    C  12 12.01100  0.45000  0     4   910   911   912   913
                                              2   914   917
   910   89    O   1 15.99940 -0.45000  1     1   911
                                              2   912   913
   911   90    N   6 14.00670 -0.31000  0     4   912   913   914   917
                                              3   915   918   919
   912   90    H  21  1.00800  0.31000  1     1   913
                                              2   914   917
   913   90   CA  14 13.01900  0.00000  1     5   914   915   917   918   919
                                              3   916   920   921
   914   90   CB  15 14.02700  0.26600  0     3   915   916   917
                                              2   918   919
   915   90   OG   3 15.99940 -0.67400  0     1   916
                                              1   917
   916   90   HG  21  1.00800  0.40800  1     0
                                              0
   917   90    C  12 12.01100  0.45000  0     4   918   919   920   921
                                              2   922   926
   918   90    O   1 15.99940 -0.45000  1     1   919
                                              2   920   921
   919   91    N   6 14.00670 -0.31000  0     4   920   921   922   926
                                              4   923   924   927   928
   920   91    H  21  1.00800  0.31000  1     1   921
                                              2   922   926
   921   91   CA  14 13.01900  0.00000  1     6   922   923   924   926   927   928
                                              3   925   929   932
   922   91   CB  14 13.01900  0.00000  0     4   923   924   925   926
                                              2   927   928
   923   91  CG1  15 14.02700  0.00000  0     2   924   925
                                              1   926
   924   91  CG2  16 15.03500  0.00000  0     0
                                              2   925   926
   925   91   CD  16 15.03500  0.00000  1     0
                                              0
   926   91    C  12 12.01100  0.45000  0     4   927   928   929   932
                                              3   930   931   933
   927   91    O   1 15.99940 -0.45000  1     1   928
                                              2   929   932
   928   92    N   6 14.00670  0.00000  1     5   929   930   931   932   933
                                              2   934   935
   929   92   CA  14 13.01900  0.00000  0     6   930   931   932   933   934   935
                                              2   936   937
   930   92   CB  18 14.02700  0.00000  1     3   931   932   933
                                              2   934   935
   931   92   CG  18 14.02700  0.00000  0     1   932
                                              1   933
   932   92   CD  18 14.02700  0.00000  1     0
                                              1   933
   933   92    C  12 12.01100  0.45000  0     4   934   935   936   937
                                              2   938   948
   934   92    O   1 15.99940 -0.45000  1     1   935
                                              2   936   937
   935   93    N   6 14.00670 -0.31000  0     4   936   937   938   948
                                              3   939   949   950
   936   93    H  21  1.00800  0.31000  1     1   937
                                              2   938   948
   937   93   CA  14 13.01900  0.00000  0     5   938   939   948   949   950
                                              4   940   942   951   952
   938   93   CB  15 14.02700  0.00000  1     8   939   940   941   942   943   944
                                                  946   948
                                              2   949   950
   939   93   CG  12 12.01100 -0.05000  0     8   940   941   942   943   944   945
                                                  946   947
                                              1   948
   940   93  ND1   9 14.00670  0.38000  0     7   941   942   943   944   945   946
                                                  947
                                              0
   941   93  HD1  21  1.00800  0.30000  0     4   942   944   945   946
                                              0
   942   93  CD2  12 12.01100 -0.10000  0     5   943   944   945   946   947
                                              0
   943   93  HD2  20  1.00800  0.10000  0     3   944   946   947
                                              0
   944   93  CE1  12 12.01100 -0.34000  0     3   945   946   947
                                              0
   945   93  HE1  20  1.00800  0.10000  0     2   946   947
                                              0
   946   93  NE2   9 14.00670  0.31000  0     1   947
                                              0
   947   93  HE2  21  1.00800  0.30000  1     0
                                              0
   948   93    C  12 12.01100  0.45000  0     4   949   950   951   952
                                              1   953
   949   93    O   1 15.99940 -0.45000  1     1   950
                                              2   951   952
   950   94    N   6 14.00670 -0.31000  0     3   951   952   953
                                              2   954   955
   951   94    H  21  1.00800  0.31000  1     1   952
                                              1   953
   952   94   CA  15 14.02700  0.00000  1     3   953   954   955
                                              2   956   959
   953   94    C  12 12.01100  0.45000  0     4   954   955   956   959
                                              3   957   958   960
   954   94    O   1 15.99940 -0.45000  1     1   955
                                              2   956   959
   955   95    N   6 14.00670  0.00000  1     5   956   957   958   959   960
                                              2   961   962
   956   95   CA  14 13.01900  0.00000  0     6   957   958   959   960   961   962
                                              2   963   964
   957   95   CB  18 14.02700  0.00000  1     3   958   959   960
                                              2   961   962
   958   95   CG  18 14.02700  0.00000  0     1   959
                                              1   960
   959   95   CD  18 14.02700  0.00000  1     0
                                              1   960
   960   95    C  12 12.01100  0.45000  0     4   961   962   963   964
                                              2   965   971
   961   95    O   1 15.99940 -0.45000  1     1   962
                                              2   963   964
   962   96    N   6 14.00670 -0.31000  0     4   963   964   965   971
                                              3   966   972   973
   963   96    H  21  1.00800  0.31000  1     1   964
                                              2   965   971
   964   96   CA  14 13.01900  0.00000  0     5   965   966   971   972   973
                                              4   967   968   974   975
   965   96   CB  15 14.02700  0.00000  1     4   966   967   968   971
                                              4   969   970   972   973
   966   96   CG  12 12.01100  0.29000  0     4   967   968   969   970
                                              1   971
   967   96  OD1   1 15.99940 -0.45000  0     1   968
                                              2   969   970
   968   96  ND2   7 14.00670 -0.72000  0     2   969   970
                                              0
   969   96 HD21  21  1.00800  0.44000  0     1   970
                                              0
   970   96 HD22  21  1.00800  0.44000  1     0
                                              0
   971   96    C  12 12.01100  0.45000  0     4   972   973   974   975
                                              2   976   979
   972   96    O   1 15.99940 -0.45000  1     1   973
                                              2   974   975
   973   97    N   6 14.00670 -0.31000  0     4   974   975   976   979
                                              4   977   978   980   981
   974   97    H  21  1.00800  0.31000  1     1   975
                                              2   976   979
   975   97   CA  14 13.01900  0.00000  0     6   976   977   978   979   980   981
                                              2   982   983
   976   97   CB  14 13.01900  0.00000  0     3   977   978   979
                                              2   980   981
   977   97  CG1  16 15.03500  0.00000  0     1   978
                                              1   979
   978   97  CG2  16 15.03500  0.00000  1     0
                                              1   979
   979   97    C  12 12.01100  0.45000  0     4   980   981   982   983
                                              2   984   988
   980   97    O   1 15.99940 -0.45000  1     1   981
                                              2   982   983
   981   98    N   6 14.00670 -0.31000  0     4   982   983   984   988
                                              4   985   987   989   990
   982   98    H  21  1.00800  0.31000  1     1   983
                                              2   984   988
   983   98   CA  14 13.01900  0.00000  1     6   984   985   987   988   989   990
                                              3   986   991   992
   984   98   CB  14 13.01900  0.26600  0     4   985   986   987   988
                                              2   989   990
   985   98  OG1   3 15.99940 -0.67400  0     2   986   987
                                              1   988
   986   98  HG1  21  1.00800  0.40800  1     0
                                              1   987
   987   98  CG2  16 15.03500  0.00000  1     0
                                              1   988
   988   98    C  12 12.01100  0.45000  0     4   989   990   991   992
                                              2   993   996
   989   98    O   1 15.99940 -0.45000  1     1   990
                                              2   991   992
   990   99    N   6 14.00670 -0.31000  0     4   991   992   993   996
                                              4   994   995   997   998
   991   99    H  21  1.00800  0.31000  1     1   992
                                              2   993   996
   992   99   CA  14 13.01900  0.00000  0     6   993   994   995   996   997   998
                                              2   999  1000
   993   99   CB  14 13.01900  0.00000  0     3   994   995   996
                                              2   997   998
   994   99  CG1  16 15.03500  0.00000  0     1   995
                                              1   996
   995   99  CG2  16 15.03500  0.00000  1     0
                                              1   996
   996   99    C  12 12.01100  0.45000  0     4   997   998   999  1000
                                              2  1001  1013
   997   99    O   1 15.99940 -0.45000  1     1   998
                                              2   999  1000
   998  100    N   6 14.00670 -0.31000  0     4   999  1000  1001  1013
                                              3  1002  1014  1015
   999  100    H  21  1.00800  0.31000  1     1  1000
                                              2  1001  1013
  1000  100   CA  14 13.01900  0.00000  0     5  1001  1002  1013  1014  1015
                                              3  1003  1016  1017
  1001  100   CB  15 14.02700  0.00000  0     3  1002  1003  1013
                                              3  1004  1014  1015
  1002  100   CG  15 14.02700  0.00000  1     2  1003  1004
                                              3  1005  1006  1013
  1003  100   CD  15 14.02700  0.09000  0     3  1004  1005  1006
                                              2  1007  1010
  1004  100   NE  11 14.00670 -0.11000  0     4  1005  1006  1007  1010
                                              4  1008  1009  1011  1012
  1005  100   HE  21  1.00800  0.24000  0     1  1006
                                              2  1007  1010
  1006  100   CZ  12 12.01100  0.34000  0     6  1007  1008  1009  1010  1011  1012
                                              0
  1007  100  NH1  10 14.00670 -0.26000  0     3  1008  1009  1010
                                              2  1011  1012
  1008  100 HH11  21  1.00800  0.24000  0     1  1009
                                              1  1010
  1009  100 HH12  21  1.00800  0.24000  0     0
                                              1  1010
  1010  100  NH2  10 14.00670 -0.26000  0     2  1011  1012
                                              0
  1011  100 HH21  21  1.00800  0.24000  0     1  1012
                                              0
  1012  100 HH22  21  1.00800  0.24000  1     0
                                              0
  1013  100    C  12 12.01100  0.45000  0     4  1014  1015  1016  1017
                                              2  1018  1019
  1014  100    O   1 15.99940 -0.45000  1     1  1015
                                              2  1016  1017
  1015  101    N   6 14.00670 -0.31000  0     4  1016  1017  1018  1019
                                              2  1020  1021
  1016  101    H  21  1.00800  0.31000  1     1  1017
                                              2  1018  1019
  1017  101   CA  14 13.01900  0.00000  0     4  1018  1019  1020  1021
                                              2  1022  1023
  1018  101   CB  16 15.03500  0.00000  1     1  1019
                                              2  1020  1021
  1019  101    C  12 12.01100  0.45000  0     4  1020  1021  1022  1023
                                              2  1024  1030
  1020  101    O   1 15.99940 -0.45000  1     1  1021
                                              2  1022  1023
  1021  102    N   6 14.00670 -0.31000  0     4  1022  1023  1024  1030
                                              3  1025  1031  1032
  1022  102    H  21  1.00800  0.31000  1     1  1023
                                              2  1024  1030
  1023  102   CA  14 13.01900  0.00000  0     5  1024  1025  1030  1031  1032
                                              4  1026  1027  1033  1034
  1024  102   CB  15 14.02700  0.00000  1     4  1025  1026  1027  1030
                                              4  1028  1029  1031  1032
  1025  102   CG  12 12.01100  0.29000  0     4  1026  1027  1028  1029
                                              1  1030
  1026  102  OD1   1 15.99940 -0.45000  0     1  1027
                                              2  1028  1029
  1027  102  ND2   7 14.00670 -0.72000  0     2  1028  1029
                                              0
  1028  102 HD21  21  1.00800  0.44000  0     1  1029
                                              0
  1029  102 HD22  21  1.00800  0.44000  1     0
                                              0
  1030  102    C  12 12.01100  0.45000  0     4  1031  1032  1033  1034
                                              2  1035  1039
  1031  102    O   1 15.99940 -0.45000  1     1  1032
                                              2  1033  1034
  1032  103    N   6 14.00670 -0.31000  0     4  1033  1034  1035  1039
                                              4  1036  1037  1040  1041
  1033  103    H  21  1.00800  0.31000  1     1  1034
                                              2  1035  1039
  1034  103   CA  14 13.01900  0.00000  1     6  1035  1036  1037  1039  1040  1041
                                              3  1038  1042  1043
  1035  103   CB  14 13.01900  0.00000  0     4  1036  1037  1038  1039
                                              2  1040  1041
  1036  103  CG1  15 14.02700  0.00000  0     2  1037  1038
                                              1  1039
  1037  103  CG2  16 15.03500  0.00000  0     0
                                              2  1038  1039
  1038  103   CD  16 15.03500  0.00000  1     0
                                              0
  1039  103    C  12 12.01100  0.45000  0     4  1040  1041  1042  1043
                                              2  1044  1045
  1040  103    O   1 15.99940 -0.45000  1     1  1041
                                              2  1042  1043
  1041  104    N   6 14.00670 -0.31000  0     4  1042  1043  1044  1045
                                              2  1046  1047
  1042  104    H  21  1.00800  0.31000  1     1  1043
                                              2  1044  1045
  1043  104   CA  14 13.01900  0.00000  0     4  1044  1045  1046  1047
                                              2  1048  1049
  1044  104   CB  16 15.03500  0.00000  1     1  1045
                                              2  1046  1047
  1045  104    C  12 12.01100  0.45000  0     4  1046  1047  1048  1049
                                              2  1050  1051
  1046  104    O   1 15.99940 -0.45000  1     1  1047
                                              2  1048  1049
  1047  105    N   6 14.00670 -0.31000  0     4  1048  1049  1050  1051
                                              2  1052  1053
  1048  105    H  21  1.00800  0.31000  1     1  1049
                                              2  1050  1051
  1049  105   CA  14 13.01900  0.00000  0     4  1050  1051  1052  1053
                                              2  1054  1055
  1050  105   CB  16 15.03500  0.00000  1     1  1051
                                              2  1052  1053
  1051  105    C  12 12.01100  0.45000  0     4  1052  1053  1054  1055
                                              2  1056  1060
  1052  105    O   1 15.99940 -0.45000  1     1  1053
                                              2  1054  1055
  1053  106    N   6 14.00670 -0.31000  0     4  1054  1055  1056  1060
                                              4  1057  1058  1061  1062
  1054  106    H  21  1.00800  0.31000  1     1  1055
                                              2  1056  1060
  1055  106   CA  14 13.01900  0.00000  1     6  1056  1057  1058  1060  1061  1062
                                              3  1059  1063  1064
  1056  106   CB  14 13.01900  0.00000  0     4  1057  1058  1059  1060
                                              2  1061  1062
  1057  106  CG1  15 14.02700  0.00000  0     2  1058  1059
                                              1  1060
  1058  106  CG2  16 15.03500  0.00000  0     0
                                              2  1059  1060
  1059  106   CD  16 15.03500  0.00000  1     0
                                              0
  1060  106    C  12 12.01100  0.45000  0     4  1061  1062  1063  1064
                                              2  1065  1069
  1061  106    O   1 15.99940 -0.45000  1     1  1062
                                              2  1063  1064
  1062  107    N   6 14.00670 -0.31000  0     4  1063  1064  1065  1069
                                              4  1066  1068  1070  1071
  1063  107    H  21  1.00800  0.31000  1     1  1064
                                              2  1065  1069
  1064  107   CA  14 13.01900  0.00000  1     6  1065  1066  1068  1069  1070  1071
                                              3  1067  1072  1073
  1065  107   CB  14 13.01900  0.26600  0     4  1066  1067  1068  1069
                                              2  1070  1071
  1066  107  OG1   3 15.99940 -0.67400  0     2  1067  1068
                                              1  1069
  1067  107  HG1  21  1.00800  0.40800  1     0
                                              1  1068
  1068  107  CG2  16 15.03500  0.00000  1     0
                                              1  1069
  1069  107    C  12 12.01100  0.45000  0     4  1070  1071  1072  1073
                                              2  1074  1079
  1070  107    O   1 15.99940 -0.45000  1     1  1071
                                              2  1072  1073
  1071  108    N   6 14.00670 -0.31000  0     4  1072  1073  1074  1079
                                              3  1075  1080  1081
  1072  108    H  21  1.00800  0.31000  1     1  1073
                                              2  1074  1079
  1073  108   CA  14 13.01900  0.00000  0     5  1074  1075  1079  1080  1081
                                              3  1076  1082  1083
  1074  108   CB  15 14.02700  0.00000  0     3  1075  1076  1079
                                              4  1077  1078  1080  1081
  1075  108   CG  15 14.02700  0.00000  1     3  1076  1077  1078
                                              1  1079
  1076  108   CD  12 12.01100  0.27000  0     2  1077  1078
                                              0
  1077  108  OE1   2 15.99940 -0.63500  0     1  1078
                                              0
  1078  108  OE2   2 15.99940 -0.63500  1     0
                                              0
  1079  108    C  12 12.01100  0.45000  0     4  1080  1081  1082  1083
                                              2  1084  1087
  1080  108    O   1 15.99940 -0.45000  1     1  1081
                                              2  1082  1083
  1081  109    N   6 14.00670 -0.31000  0     4  1082  1083  1084  1087
                                              3  1085  1088  1089
  1082  109    H  21  1.00800  0.31000  1     1  1083
                                              2  1084  1087
  1083  109   CA  14 13.01900  0.00000  1     5  1084  1085  1087  1088  1089
                                              3  1086  1090  1091
  1084  109   CB  15 14.02700  0.26600  0     3  1085  1086  1087
                                              2  1088  1089
  1085  109   OG   3 15.99940 -0.67400  0     1  1086
                                              1  1087
  1086  109   HG  21  1.00800  0.40800  1     0
                                              0
  1087  109    C  12 12.01100  0.45000  0     4  1088  1089  1090  1091
                                              2  1092  1096
  1088  109    O   1 15.99940 -0.45000  1     1  1089
                                              2  1090  1091
  1089  110    N   6 14.00670 -0.31000  0     4  1090  1091  1092  1096
                                              3  1093  1097  1098
  1090  110    H  21  1.00800  0.31000  1     1  1091
                                              2  1092  1096
  1091  110   CA  14 13.01900  0.00000  0     5  1092  1093  1096  1097  1098
                                              4  1094  1095  1099  1100
  1092  110   CB  15 14.02700  0.00000  1     4  1093  1094  1095  1096
                                              2  1097  1098
  1093  110   CG  12 12.01100  0.27000  0     2  1094  1095
                                              1  1096
  1094  110  OD1   2 15.99940 -0.63500  0     1  1095
                                              0
  1095  110  OD2   2 15.99940 -0.63500  1     0
                                              0
  1096  110    C  12 12.01100  0.45000  0     4  1097  1098  1099  1100
                                              2  1101  1109
  1097  110    O   1 15.99940 -0.45000  1     1  1098
                                              2  1099  1100
  1098  111    N   6 14.00670 -0.31000  0     4  1099  1100  1101  1109
                                              3  1102  1110  1111
  1099  111    H  21  1.00800  0.31000  1     1  1100
                                              2  1101  1109
  1100  111   CA  14 13.01900  0.00000  0     5  1101  1102  1109  1110  1111
                                              3  1103  1112  1113
  1101  111   CB  15 14.02700  0.00000  1     3  1102  1103  1109
                                              3  1104  1110  1111
  1102  111   CG  15 14.02700  0.00000  0     2  1103  1104
                                              2  1105  1109
  1103  111   CD  15 14.02700  0.00000  1     2  1104  1105
                                              3  1106  1107  1108
  1104  111   CE  15 14.02700  0.12700  0     4  1105  1106  1107  1108
                                              0
  1105  111   NZ   8 14.00670  0.12900  0     3  1106  1107  1108
                                              0
  1106  111  HZ1  21  1.00800  0.24800  0     2  1107  1108
                                              0
  1107  111  HZ2  21  1.00800  0.24800  0     1  1108
                                              0
  1108  111  HZ3  21  1.00800  0.24800  1     0
                                              0
  1109  111    C  12 12.01100  0.45000  0     4  1110  1111  1112  1113
                                              2  1114  1126
  1110  111    O   1 15.99940 -0.45000  1     1  1111
                                              2  1112  1113
  1111  112    N   6 14.00670 -0.31000  0     4  1112  1113  1114  1126
                                              3  1115  1127  1128
  1112  112    H  21  1.00800  0.31000  1     1  1113
                                              2  1114  1126
  1113  112   CA  14 13.01900  0.00000  0     5  1114  1115  1126  1127  1128
                                              4  1116  1118  1129  1130
  1114  112   CB  15 14.02700  0.00000  0     8  1115  1116  1117  1118  1119  1120
                                                 1122  1126
                                              2  1127  1128
  1115  112   CG  12 12.01100  0.00000  1     9  1116  1117  1118  1119  1120  1121
                                                 1122  1123  1124
                                              1  1126
  1116  112  CD1  12 12.01100 -0.14000  0     8  1117  1118  1119  1120  1121  1122
                                                 1124  1125
                                              0
  1117  112  HD1  20  1.00800  0.14000  1     4  1118  1120  1121  1124
                                              0
  1118  112  CD2  12 12.01100 -0.14000  0     6  1119  1120  1122  1123  1124  1125
                                              0
  1119  112  HD2  20  1.00800  0.14000  1     3  1122  1123  1124
                                              0
  1120  112  CE1  12 12.01100 -0.14000  0     5  1121  1122  1123  1124  1125
                                              0
  1121  112  HE1  20  1.00800  0.14000  1     3  1122  1124  1125
                                              0
  1122  112  CE2  12 12.01100 -0.14000  0     3  1123  1124  1125
                                              0
  1123  112  HE2  20  1.00800  0.14000  1     2  1124  1125
                                              0
  1124  112   CZ  12 12.01100 -0.14000  0     1  1125
                                              0
  1125  112   HZ  20  1.00800  0.14000  1     0
                                              0
  1126  112    C  12 12.01100  0.45000  0     4  1127  1128  1129  1130
                                              2  1131  1143
  1127  112    O   1 15.99940 -0.45000  1     1  1128
                                              2  1129  1130
  1128  113    N   6 14.00670 -0.31000  0     4  1129  1130  1131  1143
                                              3  1132  1144  1145
  1129  113    H  21  1.00800  0.31000  1     1  1130
                                              2  1131  1143
  1130  113   CA  14 13.01900  0.00000  0     5  1131  1132  1143  1144  1145
                                              4  1133  1135  1146  1147
  1131  113   CB  15 14.02700  0.00000  0     8  1132  1133  1134  1135  1136  1137
                                                 1139  1143
                                              2  1144  1145
  1132  113   CG  12 12.01100  0.00000  1     9  1133  1134  1135  1136  1137  1138
                                                 1139  1140  1141
                                              1  1143
  1133  113  CD1  12 12.01100 -0.14000  0     8  1134  1135  1136  1137  1138  1139
                                                 1141  1142
                                              0
  1134  113  HD1  20  1.00800  0.14000  1     4  1135  1137  1138  1141
                                              0
  1135  113  CD2  12 12.01100 -0.14000  0     6  1136  1137  1139  1140  1141  1142
                                              0
  1136  113  HD2  20  1.00800  0.14000  1     3  1139  1140  1141
                                              0
  1137  113  CE1  12 12.01100 -0.14000  0     5  1138  1139  1140  1141  1142
                                              0
  1138  113  HE1  20  1.00800  0.14000  1     3  1139  1141  1142
                                              0
  1139  113  CE2  12 12.01100 -0.14000  0     3  1140  1141  1142
                                              0
  1140  113  HE2  20  1.00800  0.14000  1     2  1141  1142
                                              0
  1141  113   CZ  12 12.01100 -0.14000  0     1  1142
                                              0
  1142  113   HZ  20  1.00800  0.14000  1     0
                                              0
  1143  113    C  12 12.01100  0.45000  0     4  1144  1145  1146  1147
                                              2  1148  1152
  1144  113    O   1 15.99940 -0.45000  1     1  1145
                                              2  1146  1147
  1145  114    N   6 14.00670 -0.31000  0     4  1146  1147  1148  1152
                                              4  1149  1150  1153  1154
  1146  114    H  21  1.00800  0.31000  1     1  1147
                                              2  1148  1152
  1147  114   CA  14 13.01900  0.00000  1     6  1148  1149  1150  1152  1153  1154
                                              3  1151  1155  1156
  1148  114   CB  14 13.01900  0.00000  0     4  1149  1150  1151  1152
                                              2  1153  1154
  1149  114  CG1  15 14.02700  0.00000  0     2  1150  1151
                                              1  1152
  1150  114  CG2  16 15.03500  0.00000  0     0
                                              2  1151  1152
  1151  114   CD  16 15.03500  0.00000  1     0
                                              0
  1152  114    C  12 12.01100  0.45000  0     4  1153  1154  1155  1156
                                              2  1157  1163
  1153  114    O   1 15.99940 -0.45000  1     1  1154
                                              2  1155  1156
  1154  115    N   6 14.00670 -0.31000  0     4  1155  1156  1157  1163
                                              3  1158  1164  1165
  1155  115    H  21  1.00800  0.31000  1     1  1156
                                              2  1157  1163
  1156  115   CA  14 13.01900  0.00000  0     5  1157  1158  1163  1164  1165
                                              4  1159  1160  1166  1167
  1157  115   CB  15 14.02700  0.00000  1     4  1158  1159  1160  1163
                                              4  1161  1162  1164  1165
  1158  115   CG  12 12.01100  0.29000  0     4  1159  1160  1161  1162
                                              1  1163
  1159  115  OD1   1 15.99940 -0.45000  0     1  1160
                                              2  1161  1162
  1160  115  ND2   7 14.00670 -0.72000  0     2  1161  1162
                                              0
  1161  115 HD21  21  1.00800  0.44000  0     1  1162
                                              0
  1162  115 HD22  21  1.00800  0.44000  1     0
                                              0
  1163  115    C  12 12.01100  0.45000  0     4  1164  1165  1166  1167
                                              1  1168
  1164  115    O   1 15.99940 -0.45000  1     1  1165
                                              2  1166  1167
  1165  116    N   6 14.00670 -0.31000  0     3  1166  1167  1168
                                              2  1169  1170
  1166  116    H  21  1.00800  0.31000  1     1  1167
                                              1  1168
  1167  116   CA  15 14.02700  0.00000  1     3  1168  1169  1170
                                              2  1171  1172
  1168  116    C  12 12.01100  0.45000  0     4  1169  1170  1171  1172
                                              2  1173  1176
  1169  116    O   1 15.99940 -0.45000  1     1  1170
                                              2  1171  1172
  1170  117    N   6 14.00670 -0.31000  0     4  1171  1172  1173  1176
                                              3  1174  1177  1178
  1171  117    H  21  1.00800  0.31000  1     1  1172
                                              2  1173  1176
  1172  117   CA  14 13.01900  0.00000  1     5  1173  1174  1176  1177  1178
                                              3  1175  1179  1180
  1173  117   CB  15 14.02700  0.26600  0     3  1174  1175  1176
                                              2  1177  1178
  1174  117   OG   3 15.99940 -0.67400  0     1  1175
                                              1  1176
  1175  117   HG  21  1.00800  0.40800  1     0
                                              0
  1176  117    C  12 12.01100  0.45000  0     4  1177  1178  1179  1180
                                              2  1181  1187
  1177  117    O   1 15.99940 -0.45000  1     1  1178
                                              2  1179  1180
  1178  118    N   6 14.00670 -0.31000  0     4  1179  1180  1181  1187
                                              3  1182  1188  1189
  1179  118    H  21  1.00800  0.31000  1     1  1180
                                              2  1181  1187
  1180  118   CA  14 13.01900  0.00000  0     5  1181  1182  1187  1188  1189
                                              4  1183  1184  1190  1191
  1181  118   CB  15 14.02700  0.00000  1     4  1182  1183  1184  1187
                                              4  1185  1186  1188  1189
  1182  118   CG  12 12.01100  0.29000  0     4  1183  1184  1185  1186
                                              1  1187
  1183  118  OD1   1 15.99940 -0.45000  0     1  1184
                                              2  1185  1186
  1184  118  ND2   7 14.00670 -0.72000  0     2  1185  1186
                                              0
  1185  118 HD21  21  1.00800  0.44000  0     1  1186
                                              0
  1186  118 HD22  21  1.00800  0.44000  1     0
                                              0
  1187  118    C  12 12.01100  0.45000  0     4  1188  1189  1190  1191
                                              2  1192  1208
  1188  118    O   1 15.99940 -0.45000  1     1  1189
                                              2  1190  1191
  1189  119    N   6 14.00670 -0.31000  0     4  1190  1191  1192  1208
                                              3  1193  1209  1210
  1190  119    H  21  1.00800  0.31000  1     1  1191
                                              2  1192  1208
  1191  119   CA  14 13.01900  0.00000  0     5  1192  1193  1208  1209  1210
                                              4  1194  1196  1211  1212
  1192  119   CB  15 14.02700  0.00000  1     8  1193  1194  1195  1196  1197  1199
                                                 1200  1208
                                              2  1209  1210
  1193  119   CG  12 12.01100 -0.21000  0    10  1194  1195  1196  1197  1198  1199
                                                 1200  1201  1202  1204
                                              1  1208
  1194  119  CD1  12 12.01100 -0.14000  0     7  1195  1196  1197  1198  1199  1200
                                                 1202
                                              0
  1195  119  HD1  20  1.00800  0.14000  0     4  1196  1197  1198  1199
                                              0
  1196  119  CD2  12 12.01100  0.00000  0    10  1197  1198  1199  1200  1201  1202
                                                 1203  1204  1205  1206
                                              0
  1197  119  NE1   9 14.00670 -0.10000  0     6  1198  1199  1200  1202  1203  1206
                                              0
  1198  119  HE1  21  1.00800  0.31000  0     2  1199  1202
                                              0
  1199  119  CE2  12 12.01100  0.00000  1     7  1200  1201  1202  1203  1204  1206
                                                 1207
                                              0
  1200  119  CE3  12 12.01100 -0.14000  0     6  1201  1202  1204  1205  1206  1207
                                              0
  1201  119  HE3  20  1.00800  0.14000  1     3  1204  1205  1206
                                              0
  1202  119  CZ2  12 12.01100 -0.14000  0     5  1203  1204  1205  1206  1207
                                              0
  1203  119  HZ2  20  1.00800  0.14000  1     3  1204  1206  1207
                                              0
  1204  119  CZ3  12 12.01100 -0.14000  0     3  1205  1206  1207
                                              0
  1205  119  HZ3  20  1.00800  0.14000  1     2  1206  1207
                                              0
  1206  119  CH2  12 12.01100 -0.14000  0     1  1207
                                              0
  1207  119  HH2  20  1.00800  0.14000  1     0
                                              0
  1208  119    C  12 12.01100  0.45000  0     4  1209  1210  1211  1212
                                              2  1213  1218
  1209  119    O   1 15.99940 -0.45000  1     1  1210
                                              2  1211  1212
  1210  120    N   6 14.00670 -0.31000  0     4  1211  1212  1213  1218
                                              3  1214  1219  1220
  1211  120    H  21  1.00800  0.31000  1     1  1212
                                              2  1213  1218
  1212  120   CA  14 13.01900  0.00000  0     5  1213  1214  1218  1219  1220
                                              3  1215  1221  1222
  1213  120   CB  15 14.02700  0.00000  0     3  1214  1215  1218
                                              4  1216  1217  1219  1220
  1214  120   CG  15 14.02700  0.00000  1     3  1215  1216  1217
                                              1  1218
  1215  120   CD  12 12.01100  0.27000  0     2  1216  1217
                                              0
  1216  120  OE1   2 15.99940 -0.63500  0     1  1217
                                              0
  1217  120  OE2   2 15.99940 -0.63500  1     0
                                              0
  1218  120    C  12 12.01100  0.45000  0     4  1219  1220  1221  1222
                                              1  1223
  1219  120    O   1 15.99940 -0.45000  1     1  1220
                                              2  1221  1222
  1220  121    N   6 14.00670 -0.31000  0     3  1221  1222  1223
                                              2  1224  1225
  1221  121    H  21  1.00800  0.31000  1     1  1222
                                              1  1223
  1222  121   CA  15 14.02700  0.00000  1     3  1223  1224  1225
                                              2  1226  1227
  1223  121    C  12 12.01100  0.45000  0     4  1224  1225  1226  1227
                                              2  1228  1232
  1224  121    O   1 15.99940 -0.45000  1     1  1225
                                              2  1226  1227
  1225  122    N   6 14.00670 -0.31000  0     4  1226  1227  1228  1232
                                              4  1229  1230  1233  1234
  1226  122    H  21  1.00800  0.31000  1     1  1227
                                              2  1228  1232
  1227  122   CA  14 13.01900  0.00000  1     6  1228  1229  1230  1232  1233  1234
                                              3  1231  1235  1236
  1228  122   CB  14 13.01900  0.00000  0     4  1229  1230  1231  1232
                                              2  1233  1234
  1229  122  CG1  15 14.02700  0.00000  0     2  1230  1231
                                              1  1232
  1230  122  CG2  16 15.03500  0.00000  0     0
                                              2  1231  1232
  1231  122   CD  16 15.03500  0.00000  1     0
                                              0
  1232  122    C  12 12.01100  0.45000  0     4  1233  1234  1235  1236
                                              2  1237  1241
  1233  122    O   1 15.99940 -0.45000  1     1  1234
                                              2  1235  1236
  1234  123    N   6 14.00670 -0.31000  0     4  1235  1236  1237  1241
                                              3  1238  1242  1243
  1235  123    H  21  1.00800  0.31000  1     1  1236
                                              2  1237  1241
  1236  123   CA  14 13.01900  0.00000  0     5  1237  1238  1241  1242  1243
                                              4  1239  1240  1244  1245
  1237  123   CB  15 14.02700  0.00000  1     4  1238  1239  1240  1241
                                              2  1242  1243
  1238  123   CG  14 13.01900  0.00000  0     2  1239  1240
                                              1  1241
  1239  123  CD1  16 15.03500  0.00000  0     1  1240
                                              0
  1240  123  CD2  16 15.03500  0.00000  1     0
                                              0
  1241  123    C  12 12.01100  0.45000  0     4  1242  1243  1244  1245
                                              1  1246
  1242  123    O   1 15.99940 -0.45000  1     1  1243
                                              2  1244  1245
  1243  124    N   6 14.00670 -0.31000  0     3  1244  1245  1246
                                              2  1247  1248
  1244  124    H  21  1.00800  0.31000  1     1  1245
                                              1  1246
  1245  124   CA  15 14.02700  0.00000  1     3  1246  1247  1248
                                              2  1249  1250
  1246  124    C  12 12.01100  0.45000  0     4  1247  1248  1249  1250
                                              2  1251  1255
  1247  124    O   1 15.99940 -0.45000  1     1  1248
                                              2  1249  1250
  1248  125    N   6 14.00670 -0.31000  0     4  1249  1250  1251  1255
                                              3  1252  1256  1257
  1249  125    H  21  1.00800  0.31000  1     1  1250
                                              2  1251  1255
  1250  125   CA  14 13.01900  0.00000  0     5  1251  1252  1255  1256  1257
                                              4  1253  1254  1258  1259
  1251  125   CB  15 14.02700  0.00000  1     4  1252  1253  1254  1255
                                              2  1256  1257
  1252  125   CG  14 13.01900  0.00000  0     2  1253  1254
                                              1  1255
  1253  125  CD1  16 15.03500  0.00000  0     1  1254
                                              0
  1254  125  CD2  16 15.03500  0.00000  1     0
                                              0
  1255  125    C  12 12.01100  0.45000  0     4  1256  1257  1258  1259
                                              2  1260  1261
  1256  125    O   1 15.99940 -0.45000  1     1  1257
                                              2  1258  1259
  1257  126    N   6 14.00670 -0.31000  0     4  1258  1259  1260  1261
                                              2  1262  1263
  1258  126    H  21  1.00800  0.31000  1     1  1259
                                              2  1260  1261
  1259  126   CA  14 13.01900  0.00000  0     4  1260  1261  1262  1263
                                              2  1264  1265
  1260  126   CB  16 15.03500  0.00000  1     1  1261
                                              2  1262  1263
  1261  126    C  12 12.01100  0.45000  0     4  1262  1263  1264  1265
                                              2  1266  1279
  1262  126    O   1 15.99940 -0.45000  1     1  1263
                                              2  1264  1265
  1263  127    N   6 14.00670 -0.31000  0     4  1264  1265  1266  1279
                                              3  1267  1280  1281
  1264  127    H  21  1.00800  0.31000  1     1  1265
                                              2  1266  1279
  1265  127   CA  14 13.01900  0.00000  0     5  1266  1267  1279  1280  1281
                                              4  1268  1270  1282  1283
  1266  127   CB  15 14.02700  0.00000  0     8  1267  1268  1269  1270  1271  1272
                                                 1274  1279
                                              2  1280  1281
  1267  127   CG  12 12.01100  0.00000  1     9  1268  1269  1270  1271  1272  1273
                                                 1274  1275  1276
                                              1  1279
  1268  127  CD1  12 12.01100 -0.14000  0     8  1269  1270  1271  1272  1273  1274
                                                 1276  1277
                                              0
  1269  127  HD1  20  1.00800  0.14000  1     4  1270  1272  1273  1276
                                              0
  1270  127  CD2  12 12.01100 -0.14000  0     6  1271  1272  1274  1275  1276  1277
                                              0
  1271  127  HD2  20  1.00800  0.14000  1     3  1274  1275  1276
                                              0
  1272  127  CE1  12 12.01100 -0.14000  0     5  1273  1274  1275  1276  1277
                                              1  1278
  1273  127  HE1  20  1.00800  0.14000  1     3  1274  1276  1277
                                              0
  1274  127  CE2  12 12.01100 -0.14000  0     3  1275  1276  1277
                                              1  1278
  1275  127  HE2  20  1.00800  0.14000  1     2  1276  1277
                                              0
  1276  127   CZ  12 12.01100  0.20300  0     2  1277  1278
                                              0
  1277  127   OH   3 15.99940 -0.61100  0     1  1278
                                              0
  1278  127   HH  21  1.00800  0.40800  1     0
                                              0
  1279  127    C  12 12.01100  0.45000  0     4  1280  1281  1282  1283
                                              2  1284  1285
  1280  127    O   1 15.99940 -0.45000  1     1  1281
                                              2  1282  1283
  1281  128    N   6 14.00670 -0.31000  0     4  1282  1283  1284  1285
                                              2  1286  1287
  1282  128    H  21  1.00800  0.31000  1     1  1283
                                              2  1284  1285
  1283  128   CA  14 13.01900  0.00000  0     4  1284  1285  1286  1287
                                              2  1288  1289
  1284  128   CB  16 15.03500  0.00000  1     1  1285
                                              2  1286  1287
  1285  128    C  12 12.01100  0.45000  0     4  1286  1287  1288  1289
                                              2  1290  1295
  1286  128    O   1 15.99940 -0.45000  1     1  1287
                                              2  1288  1289
  1287  129    N   6 14.00670 -0.31000  0     4  1288  1289  1290  1295
                                              3  1291  1296  1297
  1288  129    H  21  1.00800  0.31000  1     1  1289
                                              2  1290  1295
  1289  129   CA  14 13.01900  0.00000  0     5  1290  1291  1295  1296  1297
                                              3  1292  1298  1299
  1290  129   CB  15 14.02700  0.00000  0     3  1291  1292  1295
                                              4  1293  1294  1296  1297
  1291  129   CG  15 14.02700  0.00000  1     3  1292  1293  1294
                                              1  1295
  1292  129   CD  12 12.01100  0.27000  0     2  1293  1294
                                              0
  1293  129  OE1   2 15.99940 -0.63500  0     1  1294
                                              0
  1294  129  OE2   2 15.99940 -0.63500  1     0
                                              0
  1295  129    C  12 12.01100  0.45000  0     4  1296  1297  1298  1299
                                              2  1300  1304
  1296  129    O   1 15.99940 -0.45000  1     1  1297
                                              2  1298  1299
  1297  130    N   6 14.00670 -0.31000  0     4  1298  1299  1300  1304
                                              4  1301  1302  1305  1306
  1298  130    H  21  1.00800  0.31000  1     1  1299
                                              2  1300  1304
  1299  130   CA  14 13.01900  0.00000  1     6  1300  1301  1302  1304  1305  1306
                                              3  1303  1307  1308
  1300  130   CB  14 13.01900  0.00000  0     4  1301  1302  1303  1304
                                              2  1305  1306
  1301  130  CG1  15 14.02700  0.00000  0     2  1302  1303
                                              1  1304
  1302  130  CG2  16 15.03500  0.00000  0     0
                                              2  1303  1304
  1303  130   CD  16 15.03500  0.00000  1     0
                                              0
  1304  130    C  12 12.01100  0.45000  0     4  1305  1306  1307  1308
                                              2  1309  1310
  1305  130    O   1 15.99940 -0.45000  1     1  1306
                                              2  1307  1308
  1306  131    N   6 14.00670 -0.31000  0     4  1307  1308  1309  1310
                                              2  1311  1312
  1307  131    H  21  1.00800  0.31000  1     1  1308
                                              2  1309  1310
  1308  131   CA  14 13.01900  0.00000  0     4  1309  1310  1311  1312
                                              2  1313  1314
  1309  131   CB  16 15.03500  0.00000  1     1  1310
                                              2  1311  1312
  1310  131    C  12 12.01100  0.45000  0     4  1311  1312  1313  1314
                                              2  1315  1327
  1311  131    O   1 15.99940 -0.45000  1     1  1312
                                              2  1313  1314
  1312  132    N   6 14.00670 -0.31000  0     4  1313  1314  1315  1327
                                              3  1316  1328  1329
  1313  132    H  21  1.00800  0.31000  1     1  1314
                                              2  1315  1327
  1314  132   CA  14 13.01900  0.00000  0     5  1315  1316  1327  1328  1329
                                              3  1317  1330  1333
  1315  132   CB  15 14.02700  0.00000  0     3  1316  1317  1327
                                              3  1318  1328  1329
  1316  132   CG  15 14.02700  0.00000  1     2  1317  1318
                                              3  1319  1320  1327
  1317  132   CD  15 14.02700  0.09000  0     3  1318  1319  1320
                                              2  1321  1324
  1318  132   NE  11 14.00670 -0.11000  0     4  1319  1320  1321  1324
                                              4  1322  1323  1325  1326
  1319  132   HE  21  1.00800  0.24000  0     1  1320
                                              2  1321  1324
  1320  132   CZ  12 12.01100  0.34000  0     6  1321  1322  1323  1324  1325  1326
                                              0
  1321  132  NH1  10 14.00670 -0.26000  0     3  1322  1323  1324
                                              2  1325  1326
  1322  132 HH11  21  1.00800  0.24000  0     1  1323
                                              1  1324
  1323  132 HH12  21  1.00800  0.24000  0     0
                                              1  1324
  1324  132  NH2  10 14.00670 -0.26000  0     2  1325  1326
                                              0
  1325  132 HH21  21  1.00800  0.24000  0     1  1326
                                              0
  1326  132 HH22  21  1.00800  0.24000  1     0
                                              0
  1327  132    C  12 12.01100  0.45000  0     4  1328  1329  1330  1333
                                              3  1331  1332  1334
  1328  132    O   1 15.99940 -0.45000  1     1  1329
                                              2  1330  1333
  1329  133    N   6 14.00670  0.00000  1     5  1330  1331  1332  1333  1334
                                              2  1335  1336
  1330  133   CA  14 13.01900  0.00000  0     6  1331  1332  1333  1334  1335  1336
                                              2  1337  1338
  1331  133   CB  18 14.02700  0.00000  1     3  1332  1333  1334
                                              2  1335  1336
  1332  133   CG  18 14.02700  0.00000  0     1  1333
                                              1  1334
  1333  133   CD  18 14.02700  0.00000  1     0
                                              1  1334
  1334  133    C  12 12.01100  0.45000  0     4  1335  1336  1337  1338
                                              2  1339  1343
  1335  133    O   1 15.99940 -0.45000  1     1  1336
                                              2  1337  1338
  1336  134    N   6 14.00670 -0.31000  0     4  1337  1338  1339  1343
                                              3  1340  1344  1345
  1337  134    H  21  1.00800  0.31000  1     1  1338
                                              2  1339  1343
  1338  134   CA  14 13.01900  0.00000  0     5  1339  1340  1343  1344  1345
                                              4  1341  1342  1346  1347
  1339  134   CB  15 14.02700  0.00000  1     4  1340  1341  1342  1343
                                              2  1344  1345
  1340  134   CG  12 12.01100  0.27000  0     2  1341  1342
                                              1  1343
  1341  134  OD1   2 15.99940 -0.63500  0     1  1342
                                              0
  1342  134  OD2   2 15.99940 -0.63500  1     0
                                              0
  1343  134    C  12 12.01100  0.45000  0     4  1344  1345  1346  1347
                                              2  1348  1352
  1344  134    O   1 15.99940 -0.45000  1     1  1345
                                              2  1346  1347
  1345  135    N   6 14.00670 -0.31000  0     4  1346  1347  1348  1352
                                              3  1349  1353  1354
  1346  135    H  21  1.00800  0.31000  1     1  1347
                                              2  1348  1352
  1347  135   CA  14 13.01900  0.00000  0     5  1348  1349  1352  1353  1354
                                              4  1350  1351  1355  1356
  1348  135   CB  15 14.02700  0.00000  1     4  1349  1350  1351  1352
                                              2  1353  1354
  1349  135   CG  12 12.01100  0.27000  0     2  1350  1351
                                              1  1352
  1350  135  OD1   2 15.99940 -0.63500  0     1  1351
                                              0
  1351  135  OD2   2 15.99940 -0.63500  1     0
                                              0
  1352  135    C  12 12.01100  0.45000  0     4  1353  1354  1355  1356
                                              2  1357  1360
  1353  135    O   1 15.99940 -0.45000  1     1  1354
                                              2  1355  1356
  1354  136    N   6 14.00670 -0.31000  0     4  1355  1356  1357  1360
                                              3  1358  1361  1362
  1355  136    H  21  1.00800  0.31000  1     1  1356
                                              2  1357  1360
  1356  136   CA  14 13.01900  0.00000  1     5  1357  1358  1360  1361  1362
                                              3  1359  1363  1364
  1357  136   CB  15 14.02700  0.26600  0     3  1358  1359  1360
                                              2  1361  1362
  1358  136   OG   3 15.99940 -0.67400  0     1  1359
                                              1  1360
  1359  136   HG  21  1.00800  0.40800  1     0
                                              0
  1360  136    C  12 12.01100  0.45000  0     4  1361  1362  1363  1364
                                              2  1365  1369
  1361  136    O   1 15.99940 -0.45000  1     1  1362
                                              2  1363  1364
  1362  137    N   6 14.00670 -0.31000  0     4  1363  1364  1365  1369
                                              3  1366  1370  1371
  1363  137    H  21  1.00800  0.31000  1     1  1364
                                              2  1365  1369
  1364  137   CA  14 13.01900  0.00000  0     5  1365  1366  1369  1370  1371
                                              4  1367  1368  1372  1373
  1365  137   CB  15 14.02700  0.00000  1     4  1366  1367  1368  1369
                                              2  1370  1371
  1366  137   CG  14 13.01900  0.00000  0     2  1367  1368
                                              1  1369
  1367  137  CD1  16 15.03500  0.00000  0     1  1368
                                              0
  1368  137  CD2  16 15.03500  0.00000  1     0
                                              0
  1369  137    C  12 12.01100  0.45000  0     4  1370  1371  1372  1373
                                              2  1374  1379
  1370  137    O   1 15.99940 -0.45000  1     1  1371
                                              2  1372  1373
  1371  138    N   6 14.00670 -0.31000  0     4  1372  1373  1374  1379
                                              3  1375  1380  1381
  1372  138    H  21  1.00800  0.31000  1     1  1373
                                              2  1374  1379
  1373  138   CA  14 13.01900  0.00000  0     5  1374  1375  1379  1380  1381
                                              3  1376  1382  1385
  1374  138   CB  15 14.02700  0.00000  0     3  1375  1376  1379
                                              4  1377  1378  1380  1381
  1375  138   CG  15 14.02700  0.00000  1     3  1376  1377  1378
                                              1  1379
  1376  138   CD  12 12.01100  0.27000  0     2  1377  1378
                                              0
  1377  138  OE1   2 15.99940 -0.63500  0     1  1378
                                              0
  1378  138  OE2   2 15.99940 -0.63500  1     0
                                              0
  1379  138    C  12 12.01100  0.45000  0     4  1380  1381  1382  1385
                                              3  1383  1384  1386
  1380  138    O   1 15.99940 -0.45000  1     1  1381
                                              2  1382  1385
  1381  139    N   6 14.00670  0.00000  1     5  1382  1383  1384  1385  1386
                                              2  1387  1388
  1382  139   CA  14 13.01900  0.00000  0     6  1383  1384  1385  1386  1387  1388
                                              2  1389  1390
  1383  139   CB  18 14.02700  0.00000  1     3  1384  1385  1386
                                              2  1387  1388
  1384  139   CG  18 14.02700  0.00000  0     1  1385
                                              1  1386
  1385  139   CD  18 14.02700  0.00000  1     0
                                              1  1386
  1386  139    C  12 12.01100  0.45000  0     4  1387  1388  1389  1390
                                              2  1391  1403
  1387  139    O   1 15.99940 -0.45000  1     1  1388
                                              2  1389  1390
  1388  140    N   6 14.00670 -0.31000  0     4  1389  1390  1391  1403
                                              3  1392  1404  1405
  1389  140    H  21  1.00800  0.31000  1     1  1390
                                              2  1391  1403
  1390  140   CA  14 13.01900  0.00000  0     5  1391  1392  1403  1404  1405
                                              4  1393  1395  1406  1407
  1391  140   CB  15 14.02700  0.00000  0     8  1392  1393  1394  1395  1396  1397
                                                 1399  1403
                                              2  1404  1405
  1392  140   CG  12 12.01100  0.00000  1     9  1393  1394  1395  1396  1397  1398
                                                 1399  1400  1401
                                              1  1403
  1393  140  CD1  12 12.01100 -0.14000  0     8  1394  1395  1396  1397  1398  1399
                                                 1401  1402
                                              0
  1394  140  HD1  20  1.00800  0.14000  1     4  1395  1397  1398  1401
                                              0
  1395  140  CD2  12 12.01100 -0.14000  0     6  1396  1397  1399  1400  1401  1402
                                              0
  1396  140  HD2  20  1.00800  0.14000  1     3  1399  1400  1401
                                              0
  1397  140  CE1  12 12.01100 -0.14000  0     5  1398  1399  1400  1401  1402
                                              0
  1398  140  HE1  20  1.00800  0.14000  1     3  1399  1401  1402
                                              0
  1399  140  CE2  12 12.01100 -0.14000  0     3  1400  1401  1402
                                              0
  1400  140  HE2  20  1.00800  0.14000  1     2  1401  1402
                                              0
  1401  140   CZ  12 12.01100 -0.14000  0     1  1402
                                              0
  1402  140   HZ  20  1.00800  0.14000  1     0
                                              0
  1403  140    C  12 12.01100  0.45000  0     4  1404  1405  1406  1407
                                              2  1408  1420
  1404  140    O   1 15.99940 -0.45000  1     1  1405
                                              2  1406  1407
  1405  141    N   6 14.00670 -0.31000  0     4  1406  1407  1408  1420
                                              3  1409  1421  1422
  1406  141    H  21  1.00800  0.31000  1     1  1407
                                              2  1408  1420
  1407  141   CA  14 13.01900  0.00000  0     5  1408  1409  1420  1421  1422
                                              4  1410  1412  1423  1424
  1408  141   CB  15 14.02700  0.00000  0     8  1409  1410  1411  1412  1413  1414
                                                 1416  1420
                                              2  1421  1422
  1409  141   CG  12 12.01100  0.00000  1     9  1410  1411  1412  1413  1414  1415
                                                 1416  1417  1418
                                              1  1420
  1410  141  CD1  12 12.01100 -0.14000  0     8  1411  1412  1413  1414  1415  1416
                                                 1418  1419
                                              0
  1411  141  HD1  20  1.00800  0.14000  1     4  1412  1414  1415  1418
                                              0
  1412  141  CD2  12 12.01100 -0.14000  0     6  1413  1414  1416  1417  1418  1419
                                              0
  1413  141  HD2  20  1.00800  0.14000  1     3  1416  1417  1418
                                              0
  1414  141  CE1  12 12.01100 -0.14000  0     5  1415  1416  1417  1418  1419
                                              0
  1415  141  HE1  20  1.00800  0.14000  1     3  1416  1418  1419
                                              0
  1416  141  CE2  12 12.01100 -0.14000  0     3  1417  1418  1419
                                              0
  1417  141  HE2  20  1.00800  0.14000  1     2  1418  1419
                                              0
  1418  141   CZ  12 12.01100 -0.14000  0     1  1419
                                              0
  1419  141   HZ  20  1.00800  0.14000  1     0
                                              0
  1420  141    C  12 12.01100  0.45000  0     4  1421  1422  1423  1424
                                              2  1425  1429
  1421  141    O   1 15.99940 -0.45000  1     1  1422
                                              2  1423  1424
  1422  142    N   6 14.00670 -0.31000  0     4  1423  1424  1425  1429
                                              3  1426  1430  1431
  1423  142    H  21  1.00800  0.31000  1     1  1424
                                              2  1425  1429
  1424  142   CA  14 13.01900  0.00000  0     5  1425  1426  1429  1430  1431
                                              4  1427  1428  1432  1433
  1425  142   CB  15 14.02700  0.00000  1     4  1426  1427  1428  1429
                                              2  1430  1431
  1426  142   CG  12 12.01100  0.27000  0     2  1427  1428
                                              1  1429
  1427  142  OD1   2 15.99940 -0.63500  0     1  1428
                                              0
  1428  142  OD2   2 15.99940 -0.63500  1     0
                                              0
  1429  142    C  12 12.01100  0.45000  0     4  1430  1431  1432  1433
                                              2  1434  1437
  1430  142    O   1 15.99940 -0.45000  1     1  1431
                                              2  1432  1433
  1431  143    N   6 14.00670 -0.31000  0     4  1432  1433  1434  1437
                                              3  1435  1438  1439
  1432  143    H  21  1.00800  0.31000  1     1  1433
                                              2  1434  1437
  1433  143   CA  14 13.01900  0.00000  1     5  1434  1435  1437  1438  1439
                                              3  1436  1440  1441
  1434  143   CB  15 14.02700  0.26600  0     3  1435  1436  1437
                                              2  1438  1439
  1435  143   OG   3 15.99940 -0.67400  0     1  1436
                                              1  1437
  1436  143   HG  21  1.00800  0.40800  1     0
                                              0
  1437  143    C  12 12.01100  0.45000  0     4  1438  1439  1440  1441
                                              2  1442  1446
  1438  143    O   1 15.99940 -0.45000  1     1  1439
                                              2  1440  1441
  1439  144    N   6 14.00670 -0.31000  0     4  1440  1441  1442  1446
                                              3  1443  1447  1448
  1440  144    H  21  1.00800  0.31000  1     1  1441
                                              2  1442  1446
  1441  144   CA  14 13.01900  0.00000  0     5  1442  1443  1446  1447  1448
                                              4  1444  1445  1449  1450
  1442  144   CB  15 14.02700  0.00000  1     4  1443  1444  1445  1446
                                              2  1447  1448
  1443  144   CG  14 13.01900  0.00000  0     2  1444  1445
                                              1  1446
  1444  144  CD1  16 15.03500  0.00000  0     1  1445
                                              0
  1445  144  CD2  16 15.03500  0.00000  1     0
                                              0
  1446  144    C  12 12.01100  0.45000  0     4  1447  1448  1449  1450
                                              2  1451  1454
  1447  144    O   1 15.99940 -0.45000  1     1  1448
                                              2  1449  1450
  1448  145    N   6 14.00670 -0.31000  0     4  1449  1450  1451  1454
                                              4  1452  1453  1455  1456
  1449  145    H  21  1.00800  0.31000  1     1  1450
                                              2  1451  1454
  1450  145   CA  14 13.01900  0.00000  0     6  1451  1452  1453  1454  1455  1456
                                              2  1457  1458
  1451  145   CB  14 13.01900  0.00000  0     3  1452  1453  1454
                                              2  1455  1456
  1452  145  CG1  16 15.03500  0.00000  0     1  1453
                                              1  1454
  1453  145  CG2  16 15.03500  0.00000  1     0
                                              1  1454
  1454  145    C  12 12.01100  0.45000  0     4  1455  1456  1457  1458
                                              2  1459  1467
  1455  145    O   1 15.99940 -0.45000  1     1  1456
                                              2  1457  1458
  1456  146    N   6 14.00670 -0.31000  0     4  1457  1458  1459  1467
                                              3  1460  1468  1469
  1457  146    H  21  1.00800  0.31000  1     1  1458
                                              2  1459  1467
  1458  146   CA  14 13.01900  0.00000  0     5  1459  1460  1467  1468  1469
                                              3  1461  1470  1471
  1459  146   CB  15 14.02700  0.00000  1     3  1460  1461  1467
                                              3  1462  1468  1469
  1460  146   CG  15 14.02700  0.00000  0     2  1461  1462
                                              2  1463  1467
  1461  146   CD  15 14.02700  0.00000  1     2  1462  1463
                                              3  1464  1465  1466
  1462  146   CE  15 14.02700  0.12700  0     4  1463  1464  1465  1466
                                              0
  1463  146   NZ   8 14.00670  0.12900  0     3  1464  1465  1466
                                              0
  1464  146  HZ1  21  1.00800  0.24800  0     2  1465  1466
                                              0
  1465  146  HZ2  21  1.00800  0.24800  0     1  1466
                                              0
  1466  146  HZ3  21  1.00800  0.24800  1     0
                                              0
  1467  146    C  12 12.01100  0.45000  0     4  1468  1469  1470  1471
                                              2  1472  1479
  1468  146    O   1 15.99940 -0.45000  1     1  1469
                                              2  1470  1471
  1469  147    N   6 14.00670 -0.31000  0     4  1470  1471  1472  1479
                                              3  1473  1480  1481
  1470  147    H  21  1.00800  0.31000  1     1  1471
                                              2  1472  1479
  1471  147   CA  14 13.01900  0.00000  0     5  1472  1473  1479  1480  1481
                                              3  1474  1482  1483
  1472  147   CB  15 14.02700  0.00000  0     3  1473  1474  1479
                                              4  1475  1476  1480  1481
  1473  147   CG  15 14.02700  0.00000  1     3  1474  1475  1476
                                              3  1477  1478  1479
  1474  147   CD  12 12.01100  0.29000  0     4  1475  1476  1477  1478
                                              0
  1475  147  OE1   1 15.99940 -0.45000  0     1  1476
                                              2  1477  1478
  1476  147  NE2   7 14.00670 -0.72000  0     2  1477  1478
                                              0
  1477  147 HE21  21  1.00800  0.44000  0     1  1478
                                              0
  1478  147 HE22  21  1.00800  0.44000  1     0
                                              0
  1479  147    C  12 12.01100  0.45000  0     4  1480  1481  1482  1483
                                              2  1484  1488
  1480  147    O   1 15.99940 -0.45000  1     1  1481
                                              2  1482  1483
  1481  148    N   6 14.00670 -0.31000  0     4  1482  1483  1484  1488
                                              4  1485  1487  1489  1490
  1482  148    H  21  1.00800  0.31000  1     1  1483
                                              2  1484  1488
  1483  148   CA  14 13.01900  0.00000  1     6  1484  1485  1487  1488  1489  1490
                                              3  1486  1491  1492
  1484  148   CB  14 13.01900  0.26600  0     4  1485  1486  1487  1488
                                              2  1489  1490
  1485  148  OG1   3 15.99940 -0.67400  0     2  1486  1487
                                              1  1488
  1486  148  HG1  21  1.00800  0.40800  1     0
                                              1  1487
  1487  148  CG2  16 15.03500  0.00000  1     0
                                              1  1488
  1488  148    C  12 12.01100  0.45000  0     4  1489  1490  1491  1492
                                              2  1493  1502
  1489  148    O   1 15.99940 -0.45000  1     1  1490
                                              2  1491  1492
  1490  149    N   6 14.00670 -0.31000  0     4  1491  1492  1493  1502
                                              3  1494  1503  1504
  1491  149    H  21  1.00800  0.31000  1     1  1492
                                              2  1493  1502
  1492  149   CA  14 13.01900  0.00000  0     5  1493  1494  1502  1503  1504
                                              4  1495  1496  1505  1506
  1493  149   CB  15 14.02700  0.00000  1     7  1494  1495  1496  1497  1498  1500
                                                 1502
                                              2  1503  1504
  1494  149   CG  12 12.01100  0.00000  0     7  1495  1496  1497  1498  1499  1500
                                                 1501
                                              1  1502
  1495  149  ND1   9 14.00670 -0.54000  0     6  1496  1497  1498  1499  1500  1501
                                              0
  1496  149  CD2  12 12.01100  0.00000  0     5  1497  1498  1499  1500  1501
                                              0
  1497  149  HD2  20  1.00800  0.14000  0     3  1498  1500  1501
                                              0
  1498  149  CE1  12 12.01100  0.00000  0     3  1499  1500  1501
                                              0
  1499  149  HE1  20  1.00800  0.14000  0     2  1500  1501
                                              0
  1500  149  NE2   9 14.00670 -0.05000  0     1  1501
                                              0
  1501  149  HE2  21  1.00800  0.31000  1     0
                                              0
  1502  149    C  12 12.01100  0.45000  0     4  1503  1504  1505  1506
                                              2  1507  1510
  1503  149    O   1 15.99940 -0.45000  1     1  1504
                                              2  1505  1506
  1504  150    N   6 14.00670 -0.31000  0     4  1505  1506  1507  1510
                                              4  1508  1509  1511  1512
  1505  150    H  21  1.00800  0.31000  1     1  1506
                                              2  1507  1510
  1506  150   CA  14 13.01900  0.00000  0     6  1507  1508  1509  1510  1511  1512
                                              2  1513  1516
  1507  150   CB  14 13.01900  0.00000  0     3  1508  1509  1510
                                              2  1511  1512
  1508  150  CG1  16 15.03500  0.00000  0     1  1509
                                              1  1510
  1509  150  CG2  16 15.03500  0.00000  1     0
                                              1  1510
  1510  150    C  12 12.01100  0.45000  0     4  1511  1512  1513  1516
                                              3  1514  1515  1517
  1511  150    O   1 15.99940 -0.45000  1     1  1512
                                              2  1513  1516
  1512  151    N   6 14.00670  0.00000  1     5  1513  1514  1515  1516  1517
                                              2  1518  1519
  1513  151   CA  14 13.01900  0.00000  0     6  1514  1515  1516  1517  1518  1519
                                              2  1520  1521
  1514  151   CB  18 14.02700  0.00000  1     3  1515  1516  1517
                                              2  1518  1519
  1515  151   CG  18 14.02700  0.00000  0     1  1516
                                              1  1517
  1516  151   CD  18 14.02700  0.00000  1     0
                                              1  1517
  1517  151    C  12 12.01100  0.45000  0     4  1518  1519  1520  1521
                                              2  1522  1528
  1518  151    O   1 15.99940 -0.45000  1     1  1519
                                              2  1520  1521
  1519  152    N   6 14.00670 -0.31000  0     4  1520  1521  1522  1528
                                              3  1523  1529  1530
  1520  152    H  21  1.00800  0.31000  1     1  1521
                                              2  1522  1528
  1521  152   CA  14 13.01900  0.00000  0     5  1522  1523  1528  1529  1530
                                              4  1524  1525  1531  1532
  1522  152   CB  15 14.02700  0.00000  1     4  1523  1524  1525  1528
                                              4  1526  1527  1529  1530
  1523  152   CG  12 12.01100  0.29000  0     4  1524  1525  1526  1527
                                              1  1528
  1524  152  OD1   1 15.99940 -0.45000  0     1  1525
                                              2  1526  1527
  1525  152  ND2   7 14.00670 -0.72000  0     2  1526  1527
                                              0
  1526  152 HD21  21  1.00800  0.44000  0     1  1527
                                              0
  1527  152 HD22  21  1.00800  0.44000  1     0
                                              0
  1528  152    C  12 12.01100  0.45000  0     4  1529  1530  1531  1532
                                              2  1533  1537
  1529  152    O   1 15.99940 -0.45000  1     1  1530
                                              2  1531  1532
  1530  153    N   6 14.00670 -0.31000  0     4  1531  1532  1533  1537
                                              3  1534  1538  1539
  1531  153    H  21  1.00800  0.31000  1     1  1532
                                              2  1533  1537
  1532  153   CA  14 13.01900  0.00000  0     5  1533  1534  1537  1538  1539
                                              4  1535  1536  1540  1541
  1533  153   CB  15 14.02700  0.00000  1     4  1534  1535  1536  1537
                                              2  1538  1539
  1534  153   CG  14 13.01900  0.00000  0     2  1535  1536
                                              1  1537
  1535  153  CD1  16 15.03500  0.00000  0     1  1536
                                              0
  1536  153  CD2  16 15.03500  0.00000  1     0
                                              0
  1537  153    C  12 12.01100  0.45000  0     4  1538  1539  1540  1541
                                              2  1542  1554
  1538  153    O   1 15.99940 -0.45000  1     1  1539
                                              2  1540  1541
  1539  154    N   6 14.00670 -0.31000  0     4  1540  1541  1542  1554
                                              3  1543  1555  1556
  1540  154    H  21  1.00800  0.31000  1     1  1541
                                              2  1542  1554
  1541  154   CA  14 13.01900  0.00000  0     5  1542  1543  1554  1555  1556
                                              4  1544  1546  1557  1558
  1542  154   CB  15 14.02700  0.00000  0     8  1543  1544  1545  1546  1547  1548
                                                 1550  1554
                                              2  1555  1556
  1543  154   CG  12 12.01100  0.00000  1     9  1544  1545  1546  1547  1548  1549
                                                 1550  1551  1552
                                              1  1554
  1544  154  CD1  12 12.01100 -0.14000  0     8  1545  1546  1547  1548  1549  1550
                                                 1552  1553
                                              0
  1545  154  HD1  20  1.00800  0.14000  1     4  1546  1548  1549  1552
                                              0
  1546  154  CD2  12 12.01100 -0.14000  0     6  1547  1548  1550  1551  1552  1553
                                              0
  1547  154  HD2  20  1.00800  0.14000  1     3  1550  1551  1552
                                              0
  1548  154  CE1  12 12.01100 -0.14000  0     5  1549  1550  1551  1552  1553
                                              0
  1549  154  HE1  20  1.00800  0.14000  1     3  1550  1552  1553
                                              0
  1550  154  CE2  12 12.01100 -0.14000  0     3  1551  1552  1553
                                              0
  1551  154  HE2  20  1.00800  0.14000  1     2  1552  1553
                                              0
  1552  154   CZ  12 12.01100 -0.14000  0     1  1553
                                              0
  1553  154   HZ  20  1.00800  0.14000  1     0
                                              0
  1554  154    C  12 12.01100  0.45000  0     4  1555  1556  1557  1558
                                              2  1559  1562
  1555  154    O   1 15.99940 -0.45000  1     1  1556
                                              2  1557  1558
  1556  155    N   6 14.00670 -0.31000  0     4  1557  1558  1559  1562
                                              3  1560  1563  1564
  1557  155    H  21  1.00800  0.31000  1     1  1558
                                              2  1559  1562
  1558  155   CA  14 13.01900  0.00000  1     5  1559  1560  1562  1563  1564
                                              3  1561  1565  1566
  1559  155   CB  15 14.02700  0.26600  0     3  1560  1561  1562
                                              2  1563  1564
  1560  155   OG   3 15.99940 -0.67400  0     1  1561
                                              1  1562
  1561  155   HG  21  1.00800  0.40800  1     0
                                              0
  1562  155    C  12 12.01100  0.45000  0     4  1563  1564  1565  1566
                                              2  1567  1571
  1563  155    O   1 15.99940 -0.45000  1     1  1564
                                              2  1565  1566
  1564  156    N   6 14.00670 -0.31000  0     4  1565  1566  1567  1571
                                              3  1568  1572  1573
  1565  156    H  21  1.00800  0.31000  1     1  1566
                                              2  1567  1571
  1566  156   CA  14 13.01900  0.00000  0     5  1567  1568  1571  1572  1573
                                              4  1569  1570  1574  1575
  1567  156   CB  15 14.02700  0.00000  1     4  1568  1569  1570  1571
                                              2  1572  1573
  1568  156   CG  14 13.01900  0.00000  0     2  1569  1570
                                              1  1571
  1569  156  CD1  16 15.03500  0.00000  0     1  1570
                                              0
  1570  156  CD2  16 15.03500  0.00000  1     0
                                              0
  1571  156    C  12 12.01100  0.45000  0     4  1572  1573  1574  1575
                                              2  1576  1583
  1572  156    O   1 15.99940 -0.45000  1     1  1573
                                              2  1574  1575
  1573  157    N   6 14.00670 -0.31000  0     4  1574  1575  1576  1583
                                              3  1577  1584  1585
  1574  157    H  21  1.00800  0.31000  1     1  1575
                                              2  1576  1583
  1575  157   CA  14 13.01900  0.00000  0     5  1576  1577  1583  1584  1585
                                              3  1578  1586  1587
  1576  157   CB  15 14.02700  0.00000  0     3  1577  1578  1583
                                              4  1579  1580  1584  1585
  1577  157   CG  15 14.02700  0.00000  1     3  1578  1579  1580
                                              3  1581  1582  1583
  1578  157   CD  12 12.01100  0.29000  0     4  1579  1580  1581  1582
                                              0
  1579  157  OE1   1 15.99940 -0.45000  0     1  1580
                                              2  1581  1582
  1580  157  NE2   7 14.00670 -0.72000  0     2  1581  1582
                                              0
  1581  157 HE21  21  1.00800  0.44000  0     1  1582
                                              0
  1582  157 HE22  21  1.00800  0.44000  1     0
                                              0
  1583  157    C  12 12.01100  0.45000  0     4  1584  1585  1586  1587
                                              2  1588  1592
  1584  157    O   1 15.99940 -0.45000  1     1  1585
                                              2  1586  1587
  1585  158    N   6 14.00670 -0.31000  0     4  1586  1587  1588  1592
                                              3  1589  1593  1594
  1586  158    H  21  1.00800  0.31000  1     1  1587
                                              2  1588  1592
  1587  158   CA  14 13.01900  0.00000  0     5  1588  1589  1592  1593  1594
                                              4  1590  1591  1595  1596
  1588  158   CB  15 14.02700  0.00000  1     4  1589  1590  1591  1592
                                              2  1593  1594
  1589  158   CG  14 13.01900  0.00000  0     2  1590  1591
                                              1  1592
  1590  158  CD1  16 15.03500  0.00000  0     1  1591
                                              0
  1591  158  CD2  16 15.03500  0.00000  1     0
                                              0
  1592  158    C  12 12.01100  0.45000  0     4  1593  1594  1595  1596
                                              2  1597  1599
  1593  158    O   1 15.99940 -0.45000  1     1  1594
                                              2  1595  1596
  1594  159    N   6 14.00670 -0.31000  0     4  1595  1596  1597  1599
                                              3  1598  1600  1601
  1595  159    H  21  1.00800  0.31000  1     1  1596
                                              2  1597  1599
  1596  159   CA  14 13.01900  0.00000  0     5  1597  1598  1599  1600  1601
                                              3  1602  1603  3665
  1597  159   CB  15 14.02700  0.00000  0     3  1598  1599  3665
                                              3  1600  1601  3664
  1598  159   SG  23 32.06000  0.00000  1     2  3664  3665
                                              2  1599  3663
  1599  159    C  12 12.01100  0.45000  0     4  1600  1601  1602  1603
                                              1  1604
  1600  159    O   1 15.99940 -0.45000  1     1  1601
                                              2  1602  1603
  1601  160    N   6 14.00670 -0.31000  0     3  1602  1603  1604
                                              2  1605  1606
  1602  160    H  21  1.00800  0.31000  1     1  1603
                                              1  1604
  1603  160   CA  15 14.02700  0.00000  1     3  1604  1605  1606
                                              2  1607  1608
  1604  160    C  12 12.01100  0.45000  0     4  1605  1606  1607  1608
                                              2  1609  1610
  1605  160    O   1 15.99940 -0.45000  1     1  1606
                                              2  1607  1608
  1606  161    N   6 14.00670 -0.31000  0     4  1607  1608  1609  1610
                                              2  1611  1612
  1607  161    H  21  1.00800  0.31000  1     1  1608
                                              2  1609  1610
  1608  161   CA  14 13.01900  0.00000  0     4  1609  1610  1611  1612
                                              2  1613  1614
  1609  161   CB  16 15.03500  0.00000  1     1  1610
                                              2  1611  1612
  1610  161    C  12 12.01100  0.45000  0     4  1611  1612  1613  1614
                                              1  1615
  1611  161    O   1 15.99940 -0.45000  1     1  1612
                                              2  1613  1614
  1612  162    N   6 14.00670 -0.31000  0     3  1613  1614  1615
                                              2  1616  1617
  1613  162    H  21  1.00800  0.31000  1     1  1614
                                              1  1615
  1614  162   CA  15 14.02700  0.00000  1     3  1615  1616  1617
                                              2  1618  1619
  1615  162    C  12 12.01100  0.45000  0     4  1616  1617  1618  1619
                                              2  1620  1632
  1616  162    O   1 15.99940 -0.45000  1     1  1617
                                              2  1618  1619
  1617  163    N   6 14.00670 -0.31000  0     4  1618  1619  1620  1632
                                              3  1621  1633  1634
  1618  163    H  21  1.00800  0.31000  1     1  1619
                                              2  1620  1632
  1619  163   CA  14 13.01900  0.00000  0     5  1620  1621  1632  1633  1634
                                              4  1622  1624  1635  1638
  1620  163   CB  15 14.02700  0.00000  0     8  1621  1622  1623  1624  1625  1626
                                                 1628  1632
                                              2  1633  1634
  1621  163   CG  12 12.01100  0.00000  1     9  1622  1623  1624  1625  1626  1627
                                                 1628  1629  1630
                                              1  1632
  1622  163  CD1  12 12.01100 -0.14000  0     8  1623  1624  1625  1626  1627  1628
                                                 1630  1631
                                              0
  1623  163  HD1  20  1.00800  0.14000  1     4  1624  1626  1627  1630
                                              0
  1624  163  CD2  12 12.01100 -0.14000  0     6  1625  1626  1628  1629  1630  1631
                                              0
  1625  163  HD2  20  1.00800  0.14000  1     3  1628  1629  1630
                                              0
  1626  163  CE1  12 12.01100 -0.14000  0     5  1627  1628  1629  1630  1631
                                              0
  1627  163  HE1  20  1.00800  0.14000  1     3  1628  1630  1631
                                              0
  1628  163  CE2  12 12.01100 -0.14000  0     3  1629  1630  1631
                                              0
  1629  163  HE2  20  1.00800  0.14000  1     2  1630  1631
                                              0
  1630  163   CZ  12 12.01100 -0.14000  0     1  1631
                                              0
  1631  163   HZ  20  1.00800  0.14000  1     0
                                              0
  1632  163    C  12 12.01100  0.45000  0     4  1633  1634  1635  1638
                                              3  1636  1637  1639
  1633  163    O   1 15.99940 -0.45000  1     1  1634
                                              2  1635  1638
  1634  164    N   6 14.00670  0.00000  1     5  1635  1636  1637  1638  1639
                                              2  1640  1641
  1635  164   CA  14 13.01900  0.00000  0     6  1636  1637  1638  1639  1640  1641
                                              2  1642  1643
  1636  164   CB  18 14.02700  0.00000  1     3  1637  1638  1639
                                              2  1640  1641
  1637  164   CG  18 14.02700  0.00000  0     1  1638
                                              1  1639
  1638  164   CD  18 14.02700  0.00000  1     0
                                              1  1639
  1639  164    C  12 12.01100  0.45000  0     4  1640  1641  1642  1643
                                              2  1644  1648
  1640  164    O   1 15.99940 -0.45000  1     1  1641
                                              2  1642  1643
  1641  165    N   6 14.00670 -0.31000  0     4  1642  1643  1644  1648
                                              3  1645  1649  1650
  1642  165    H  21  1.00800  0.31000  1     1  1643
                                              2  1644  1648
  1643  165   CA  14 13.01900  0.00000  0     5  1644  1645  1648  1649  1650
                                              4  1646  1647  1651  1652
  1644  165   CB  15 14.02700  0.00000  1     4  1645  1646  1647  1648
                                              2  1649  1650
  1645  165   CG  14 13.01900  0.00000  0     2  1646  1647
                                              1  1648
  1646  165  CD1  16 15.03500  0.00000  0     1  1647
                                              0
  1647  165  CD2  16 15.03500  0.00000  1     0
                                              0
  1648  165    C  12 12.01100  0.45000  0     4  1649  1650  1651  1652
                                              2  1653  1659
  1649  165    O   1 15.99940 -0.45000  1     1  1650
                                              2  1651  1652
  1650  166    N   6 14.00670 -0.31000  0     4  1651  1652  1653  1659
                                              3  1654  1660  1661
  1651  166    H  21  1.00800  0.31000  1     1  1652
                                              2  1653  1659
  1652  166   CA  14 13.01900  0.00000  0     5  1653  1654  1659  1660  1661
                                              4  1655  1656  1662  1663
  1653  166   CB  15 14.02700  0.00000  1     4  1654  1655  1656  1659
                                              4  1657  1658  1660  1661
  1654  166   CG  12 12.01100  0.29000  0     4  1655  1656  1657  1658
                                              1  1659
  1655  166  OD1   1 15.99940 -0.45000  0     1  1656
                                              2  1657  1658
  1656  166  ND2   7 14.00670 -0.72000  0     2  1657  1658
                                              0
  1657  166 HD21  21  1.00800  0.44000  0     1  1658
                                              0
  1658  166 HD22  21  1.00800  0.44000  1     0
                                              0
  1659  166    C  12 12.01100  0.45000  0     4  1660  1661  1662  1663
                                              2  1664  1671
  1660  166    O   1 15.99940 -0.45000  1     1  1661
                                              2  1662  1663
  1661  167    N   6 14.00670 -0.31000  0     4  1662  1663  1664  1671
                                              3  1665  1672  1673
  1662  167    H  21  1.00800  0.31000  1     1  1663
                                              2  1664  1671
  1663  167   CA  14 13.01900  0.00000  0     5  1664  1665  1671  1672  1673
                                              3  1666  1674  1675
  1664  167   CB  15 14.02700  0.00000  0     3  1665  1666  1671
                                              4  1667  1668  1672  1673
  1665  167   CG  15 14.02700  0.00000  1     3  1666  1667  1668
                                              3  1669  1670  1671
  1666  167   CD  12 12.01100  0.29000  0     4  1667  1668  1669  1670
                                              0
  1667  167  OE1   1 15.99940 -0.45000  0     1  1668
                                              2  1669  1670
  1668  167  NE2   7 14.00670 -0.72000  0     2  1669  1670
                                              0
  1669  167 HE21  21  1.00800  0.44000  0     1  1670
                                              0
  1670  167 HE22  21  1.00800  0.44000  1     0
                                              0
  1671  167    C  12 12.01100  0.45000  0     4  1672  1673  1674  1675
                                              2  1676  1679
  1672  167    O   1 15.99940 -0.45000  1     1  1673
                                              2  1674  1675
  1673  168    N   6 14.00670 -0.31000  0     4  1674  1675  1676  1679
                                              3  1677  1680  1681
  1674  168    H  21  1.00800  0.31000  1     1  1675
                                              2  1676  1679
  1675  168   CA  14 13.01900  0.00000  1     5  1676  1677  1679  1680  1681
                                              3  1678  1682  1683
  1676  168   CB  15 14.02700  0.26600  0     3  1677  1678  1679
                                              2  1680  1681
  1677  168   OG   3 15.99940 -0.67400  0     1  1678
                                              1  1679
  1678  168   HG  21  1.00800  0.40800  1     0
                                              0
  1679  168    C  12 12.01100  0.45000  0     4  1680  1681  1682  1683
                                              2  1684  1689
  1680  168    O   1 15.99940 -0.45000  1     1  1681
                                              2  1682  1683
  1681  169    N   6 14.00670 -0.31000  0     4  1682  1683  1684  1689
                                              3  1685  1690  1691
  1682  169    H  21  1.00800  0.31000  1     1  1683
                                              2  1684  1689
  1683  169   CA  14 13.01900  0.00000  0     5  1684  1685  1689  1690  1691
                                              3  1686  1692  1693
  1684  169   CB  15 14.02700  0.00000  0     3  1685  1686  1689
                                              4  1687  1688  1690  1691
  1685  169   CG  15 14.02700  0.00000  1     3  1686  1687  1688
                                              1  1689
  1686  169   CD  12 12.01100  0.27000  0     2  1687  1688
                                              0
  1687  169  OE1   2 15.99940 -0.63500  0     1  1688
                                              0
  1688  169  OE2   2 15.99940 -0.63500  1     0
                                              0
  1689  169    C  12 12.01100  0.45000  0     4  1690  1691  1692  1693
                                              2  1694  1697
  1690  169    O   1 15.99940 -0.45000  1     1  1691
                                              2  1692  1693
  1691  170    N   6 14.00670 -0.31000  0     4  1692  1693  1694  1697
                                              4  1695  1696  1698  1699
  1692  170    H  21  1.00800  0.31000  1     1  1693
                                              2  1694  1697
  1693  170   CA  14 13.01900  0.00000  0     6  1694  1695  1696  1697  1698  1699
                                              2  1700  1701
  1694  170   CB  14 13.01900  0.00000  0     3  1695  1696  1697
                                              2  1698  1699
  1695  170  CG1  16 15.03500  0.00000  0     1  1696
                                              1  1697
  1696  170  CG2  16 15.03500  0.00000  1     0
                                              1  1697
  1697  170    C  12 12.01100  0.45000  0     4  1698  1699  1700  1701
                                              2  1702  1706
  1698  170    O   1 15.99940 -0.45000  1     1  1699
                                              2  1700  1701
  1699  171    N   6 14.00670 -0.31000  0     4  1700  1701  1702  1706
                                              3  1703  1707  1708
  1700  171    H  21  1.00800  0.31000  1     1  1701
                                              2  1702  1706
  1701  171   CA  14 13.01900  0.00000  0     5  1702  1703  1706  1707  1708
                                              4  1704  1705  1709  1710
  1702  171   CB  15 14.02700  0.00000  1     4  1703  1704  1705  1706
                                              2  1707  1708
  1703  171   CG  14 13.01900  0.00000  0     2  1704  1705
                                              1  1706
  1704  171  CD1  16 15.03500  0.00000  0     1  1705
                                              0
  1705  171  CD2  16 15.03500  0.00000  1     0
                                              0
  1706  171    C  12 12.01100  0.45000  0     4  1707  1708  1709  1710
                                              2  1711  1712
  1707  171    O   1 15.99940 -0.45000  1     1  1708
                                              2  1709  1710
  1708  172    N   6 14.00670 -0.31000  0     4  1709  1710  1711  1712
                                              2  1713  1714
  1709  172    H  21  1.00800  0.31000  1     1  1710
                                              2  1711  1712
  1710  172   CA  14 13.01900  0.00000  0     4  1711  1712  1713  1714
                                              2  1715  1716
  1711  172   CB  16 15.03500  0.00000  1     1  1712
                                              2  1713  1714
  1712  172    C  12 12.01100  0.45000  0     4  1713  1714  1715  1716
                                              2  1717  1720
  1713  172    O   1 15.99940 -0.45000  1     1  1714
                                              2  1715  1716
  1714  173    N   6 14.00670 -0.31000  0     4  1715  1716  1717  1720
                                              3  1718  1721  1722
  1715  173    H  21  1.00800  0.31000  1     1  1716
                                              2  1717  1720
  1716  173   CA  14 13.01900  0.00000  1     5  1717  1718  1720  1721  1722
                                              3  1719  1723  1724
  1717  173   CB  15 14.02700  0.26600  0     3  1718  1719  1720
                                              2  1721  1722
  1718  173   OG   3 15.99940 -0.67400  0     1  1719
                                              1  1720
  1719  173   HG  21  1.00800  0.40800  1     0
                                              0
  1720  173    C  12 12.01100  0.45000  0     4  1721  1722  1723  1724
                                              2  1725  1728
  1721  173    O   1 15.99940 -0.45000  1     1  1722
                                              2  1723  1724
  1722  174    N   6 14.00670 -0.31000  0     4  1723  1724  1725  1728
                                              4  1726  1727  1729  1730
  1723  174    H  21  1.00800  0.31000  1     1  1724
                                              2  1725  1728
  1724  174   CA  14 13.01900  0.00000  0     6  1725  1726  1727  1728  1729  1730
                                              2  1731  1732
  1725  174   CB  14 13.01900  0.00000  0     3  1726  1727  1728
                                              2  1729  1730
  1726  174  CG1  16 15.03500  0.00000  0     1  1727
                                              1  1728
  1727  174  CG2  16 15.03500  0.00000  1     0
                                              1  1728
  1728  174    C  12 12.01100  0.45000  0     4  1729  1730  1731  1732
                                              1  1733
  1729  174    O   1 15.99940 -0.45000  1     1  1730
                                              2  1731  1732
  1730  175    N   6 14.00670 -0.31000  0     3  1731  1732  1733
                                              2  1734  1735
  1731  175    H  21  1.00800  0.31000  1     1  1732
                                              1  1733
  1732  175   CA  15 14.02700  0.00000  1     3  1733  1734  1735
                                              2  1736  1737
  1733  175    C  12 12.01100  0.45000  0     4  1734  1735  1736  1737
                                              1  1738
  1734  175    O   1 15.99940 -0.45000  1     1  1735
                                              2  1736  1737
  1735  176    N   6 14.00670 -0.31000  0     3  1736  1737  1738
                                              2  1739  1740
  1736  176    H  21  1.00800  0.31000  1     1  1737
                                              1  1738
  1737  176   CA  15 14.02700  0.00000  1     3  1738  1739  1740
                                              2  1741  1742
  1738  176    C  12 12.01100  0.45000  0     4  1739  1740  1741  1742
                                              2  1743  1746
  1739  176    O   1 15.99940 -0.45000  1     1  1740
                                              2  1741  1742
  1740  177    N   6 14.00670 -0.31000  0     4  1741  1742  1743  1746
                                              3  1744  1747  1748
  1741  177    H  21  1.00800  0.31000  1     1  1742
                                              2  1743  1746
  1742  177   CA  14 13.01900  0.00000  1     5  1743  1744  1746  1747  1748
                                              3  1745  1749  1750
  1743  177   CB  15 14.02700  0.26600  0     3  1744  1745  1746
                                              2  1747  1748
  1744  177   OG   3 15.99940 -0.67400  0     1  1745
                                              1  1746
  1745  177   HG  21  1.00800  0.40800  1     0
                                              0
  1746  177    C  12 12.01100  0.45000  0     4  1747  1748  1749  1750
                                              2  1751  1755
  1747  177    O   1 15.99940 -0.45000  1     1  1748
                                              2  1749  1750
  1748  178    N   6 14.00670 -0.31000  0     4  1749  1750  1751  1755
                                              3  1752  1756  1757
  1749  178    H  21  1.00800  0.31000  1     1  1750
                                              2  1751  1755
  1750  178   CA  14 13.01900  0.00000  0     5  1751  1752  1755  1756  1757
                                              3  1753  1758  1759
  1751  178   CB  15 14.02700  0.00000  1     3  1752  1753  1755
                                              3  1754  1756  1757
  1752  178   CG  15 14.02700  0.24100  0     2  1753  1754
                                              1  1755
  1753  178   SD  23 32.06000 -0.48200  0     1  1754
                                              0
  1754  178   CE  16 15.03500  0.24100  1     0
                                              0
  1755  178    C  12 12.01100  0.45000  0     4  1756  1757  1758  1759
                                              2  1760  1764
  1756  178    O   1 15.99940 -0.45000  1     1  1757
                                              2  1758  1759
  1757  179    N   6 14.00670 -0.31000  0     4  1758  1759  1760  1764
                                              4  1761  1762  1765  1766
  1758  179    H  21  1.00800  0.31000  1     1  1759
                                              2  1760  1764
  1759  179   CA  14 13.01900  0.00000  1     6  1760  1761  1762  1764  1765  1766
                                              3  1763  1767  1768
  1760  179   CB  14 13.01900  0.00000  0     4  1761  1762  1763  1764
                                              2  1765  1766
  1761  179  CG1  15 14.02700  0.00000  0     2  1762  1763
                                              1  1764
  1762  179  CG2  16 15.03500  0.00000  0     0
                                              2  1763  1764
  1763  179   CD  16 15.03500  0.00000  1     0
                                              0
  1764  179    C  12 12.01100  0.45000  0     4  1765  1766  1767  1768
                                              2  1769  1773
  1765  179    O   1 15.99940 -0.45000  1     1  1766
                                              2  1767  1768
  1766  180    N   6 14.00670 -0.31000  0     4  1767  1768  1769  1773
                                              4  1770  1771  1774  1775
  1767  180    H  21  1.00800  0.31000  1     1  1768
                                              2  1769  1773
  1768  180   CA  14 13.01900  0.00000  1     6  1769  1770  1771  1773  1774  1775
                                              3  1772  1776  1777
  1769  180   CB  14 13.01900  0.00000  0     4  1770  1771  1772  1773
                                              2  1774  1775
  1770  180  CG1  15 14.02700  0.00000  0     2  1771  1772
                                              1  1773
  1771  180  CG2  16 15.03500  0.00000  0     0
                                              2  1772  1773
  1772  180   CD  16 15.03500  0.00000  1     0
                                              0
  1773  180    C  12 12.01100  0.45000  0     4  1774  1775  1776  1777
                                              1  1778
  1774  180    O   1 15.99940 -0.45000  1     1  1775
                                              2  1776  1777
  1775  181    N   6 14.00670 -0.31000  0     3  1776  1777  1778
                                              2  1779  1780
  1776  181    H  21  1.00800  0.31000  1     1  1777
                                              1  1778
  1777  181   CA  15 14.02700  0.00000  1     3  1778  1779  1780
                                              2  1781  1782
  1778  181    C  12 12.01100  0.45000  0     4  1779  1780  1781  1782
                                              1  1783
  1779  181    O   1 15.99940 -0.45000  1     1  1780
                                              2  1781  1782
  1780  182    N   6 14.00670 -0.31000  0     3  1781  1782  1783
                                              2  1784  1785
  1781  182    H  21  1.00800  0.31000  1     1  1782
                                              1  1783
  1782  182   CA  15 14.02700  0.00000  1     3  1783  1784  1785
                                              2  1786  1787
  1783  182    C  12 12.01100  0.45000  0     4  1784  1785  1786  1787
                                              2  1788  1792
  1784  182    O   1 15.99940 -0.45000  1     1  1785
                                              2  1786  1787
  1785  183    N   6 14.00670 -0.31000  0     4  1786  1787  1788  1792
                                              4  1789  1790  1793  1794
  1786  183    H  21  1.00800  0.31000  1     1  1787
                                              2  1788  1792
  1787  183   CA  14 13.01900  0.00000  1     6  1788  1789  1790  1792  1793  1794
                                              3  1791  1795  1796
  1788  183   CB  14 13.01900  0.00000  0     4  1789  1790  1791  1792
                                              2  1793  1794
  1789  183  CG1  15 14.02700  0.00000  0     2  1790  1791
                                              1  1792
  1790  183  CG2  16 15.03500  0.00000  0     0
                                              2  1791  1792
  1791  183   CD  16 15.03500  0.00000  1     0
                                              0
  1792  183    C  12 12.01100  0.45000  0     4  1793  1794  1795  1796
                                              2  1797  1801
  1793  183    O   1 15.99940 -0.45000  1     1  1794
                                              2  1795  1796
  1794  184    N   6 14.00670 -0.31000  0     4  1795  1796  1797  1801
                                              3  1798  1802  1803
  1795  184    H  21  1.00800  0.31000  1     1  1796
                                              2  1797  1801
  1796  184   CA  14 13.01900  0.00000  0     5  1797  1798  1801  1802  1803
                                              4  1799  1800  1804  1805
  1797  184   CB  15 14.02700  0.00000  1     4  1798  1799  1800  1801
                                              2  1802  1803
  1798  184   CG  12 12.01100  0.27000  0     2  1799  1800
                                              1  1801
  1799  184  OD1   2 15.99940 -0.63500  0     1  1800
                                              0
  1800  184  OD2   2 15.99940 -0.63500  1     0
                                              0
  1801  184    C  12 12.01100  0.45000  0     4  1802  1803  1804  1805
                                              2  1806  1815
  1802  184    O   1 15.99940 -0.45000  1     1  1803
                                              2  1804  1805
  1803  185    N   6 14.00670 -0.31000  0     4  1804  1805  1806  1815
                                              3  1807  1816  1817
  1804  185    H  21  1.00800  0.31000  1     1  1805
                                              2  1806  1815
  1805  185   CA  14 13.01900  0.00000  0     5  1806  1807  1815  1816  1817
                                              4  1808  1809  1818  1819
  1806  185   CB  15 14.02700  0.00000  1     7  1807  1808  1809  1810  1811  1813
                                                 1815
                                              2  1816  1817
  1807  185   CG  12 12.01100  0.00000  0     7  1808  1809  1810  1811  1812  1813
                                                 1814
                                              1  1815
  1808  185  ND1   9 14.00670 -0.54000  0     6  1809  1810  1811  1812  1813  1814
                                              0
  1809  185  CD2  12 12.01100  0.00000  0     5  1810  1811  1812  1813  1814
                                              0
  1810  185  HD2  20  1.00800  0.14000  0     3  1811  1813  1814
                                              0
  1811  185  CE1  12 12.01100  0.00000  0     3  1812  1813  1814
                                              0
  1812  185  HE1  20  1.00800  0.14000  0     2  1813  1814
                                              0
  1813  185  NE2   9 14.00670 -0.05000  0     1  1814
                                              0
  1814  185  HE2  21  1.00800  0.31000  1     0
                                              0
  1815  185    C  12 12.01100  0.45000  0     4  1816  1817  1818  1819
                                              2  1820  1823
  1816  185    O   1 15.99940 -0.45000  1     1  1817
                                              2  1818  1819
  1817  186    N   6 14.00670 -0.31000  0     4  1818  1819  1820  1823
                                              3  1821  1824  1825
  1818  186    H  21  1.00800  0.31000  1     1  1819
                                              2  1820  1823
  1819  186   CA  14 13.01900  0.00000  1     5  1820  1821  1823  1824  1825
                                              3  1822  1826  1827
  1820  186   CB  15 14.02700  0.26600  0     3  1821  1822  1823
                                              2  1824  1825
  1821  186   OG   3 15.99940 -0.67400  0     1  1822
                                              1  1823
  1822  186   HG  21  1.00800  0.40800  1     0
                                              0
  1823  186    C  12 12.01100  0.45000  0     4  1824  1825  1826  1827
                                              2  1828  1832
  1824  186    O   1 15.99940 -0.45000  1     1  1825
                                              2  1826  1827
  1825  187    N   6 14.00670 -0.31000  0     4  1826  1827  1828  1832
                                              3  1829  1833  1834
  1826  187    H  21  1.00800  0.31000  1     1  1827
                                              2  1828  1832
  1827  187   CA  14 13.01900  0.00000  0     5  1828  1829  1832  1833  1834
                                              4  1830  1831  1835  1836
  1828  187   CB  15 14.02700  0.00000  1     4  1829  1830  1831  1832
                                              2  1833  1834
  1829  187   CG  14 13.01900  0.00000  0     2  1830  1831
                                              1  1832
  1830  187  CD1  16 15.03500  0.00000  0     1  1831
                                              0
  1831  187  CD2  16 15.03500  0.00000  1     0
                                              0
  1832  187    C  12 12.01100  0.45000  0     4  1833  1834  1835  1836
                                              2  1837  1850
  1833  187    O   1 15.99940 -0.45000  1     1  1834
                                              2  1835  1836
  1834  188    N   6 14.00670 -0.31000  0     4  1835  1836  1837  1850
                                              3  1838  1851  1852
  1835  188    H  21  1.00800  0.31000  1     1  1836
                                              2  1837  1850
  1836  188   CA  14 13.01900  0.00000  0     5  1837  1838  1850  1851  1852
                                              4  1839  1841  1853  1854
  1837  188   CB  15 14.02700  0.00000  0     8  1838  1839  1840  1841  1842  1843
                                                 1845  1850
                                              2  1851  1852
  1838  188   CG  12 12.01100  0.00000  1     9  1839  1840  1841  1842  1843  1844
                                                 1845  1846  1847
                                              1  1850
  1839  188  CD1  12 12.01100 -0.14000  0     8  1840  1841  1842  1843  1844  1845
                                                 1847  1848
                                              0
  1840  188  HD1  20  1.00800  0.14000  1     4  1841  1843  1844  1847
                                              0
  1841  188  CD2  12 12.01100 -0.14000  0     6  1842  1843  1845  1846  1847  1848
                                              0
  1842  188  HD2  20  1.00800  0.14000  1     3  1845  1846  1847
                                              0
  1843  188  CE1  12 12.01100 -0.14000  0     5  1844  1845  1846  1847  1848
                                              1  1849
  1844  188  HE1  20  1.00800  0.14000  1     3  1845  1847  1848
                                              0
  1845  188  CE2  12 12.01100 -0.14000  0     3  1846  1847  1848
                                              1  1849
  1846  188  HE2  20  1.00800  0.14000  1     2  1847  1848
                                              0
  1847  188   CZ  12 12.01100  0.20300  0     2  1848  1849
                                              0
  1848  188   OH   3 15.99940 -0.61100  0     1  1849
                                              0
  1849  188   HH  21  1.00800  0.40800  1     0
                                              0
  1850  188    C  12 12.01100  0.45000  0     4  1851  1852  1853  1854
                                              2  1855  1859
  1851  188    O   1 15.99940 -0.45000  1     1  1852
                                              2  1853  1854
  1852  189    N   6 14.00670 -0.31000  0     4  1853  1854  1855  1859
                                              4  1856  1858  1860  1861
  1853  189    H  21  1.00800  0.31000  1     1  1854
                                              2  1855  1859
  1854  189   CA  14 13.01900  0.00000  1     6  1855  1856  1858  1859  1860  1861
                                              3  1857  1862  1863
  1855  189   CB  14 13.01900  0.26600  0     4  1856  1857  1858  1859
                                              2  1860  1861
  1856  189  OG1   3 15.99940 -0.67400  0     2  1857  1858
                                              1  1859
  1857  189  HG1  21  1.00800  0.40800  1     0
                                              1  1858
  1858  189  CG2  16 15.03500  0.00000  1     0
                                              1  1859
  1859  189    C  12 12.01100  0.45000  0     4  1860  1861  1862  1863
                                              1  1864
  1860  189    O   1 15.99940 -0.45000  1     1  1861
                                              2  1862  1863
  1861  190    N   6 14.00670 -0.31000  0     3  1862  1863  1864
                                              2  1865  1866
  1862  190    H  21  1.00800  0.31000  1     1  1863
                                              1  1864
  1863  190   CA  15 14.02700  0.00000  1     3  1864  1865  1866
                                              2  1867  1868
  1864  190    C  12 12.01100  0.45000  0     4  1865  1866  1867  1868
                                              2  1869  1872
  1865  190    O   1 15.99940 -0.45000  1     1  1866
                                              2  1867  1868
  1866  191    N   6 14.00670 -0.31000  0     4  1867  1868  1869  1872
                                              3  1870  1873  1874
  1867  191    H  21  1.00800  0.31000  1     1  1868
                                              2  1869  1872
  1868  191   CA  14 13.01900  0.00000  1     5  1869  1870  1872  1873  1874
                                              3  1871  1875  1876
  1869  191   CB  15 14.02700  0.26600  0     3  1870  1871  1872
                                              2  1873  1874
  1870  191   OG   3 15.99940 -0.67400  0     1  1871
                                              1  1872
  1871  191   HG  21  1.00800  0.40800  1     0
                                              0
  1872  191    C  12 12.01100  0.45000  0     4  1873  1874  1875  1876
                                              2  1877  1881
  1873  191    O   1 15.99940 -0.45000  1     1  1874
                                              2  1875  1876
  1874  192    N   6 14.00670 -0.31000  0     4  1875  1876  1877  1881
                                              3  1878  1882  1883
  1875  192    H  21  1.00800  0.31000  1     1  1876
                                              2  1877  1881
  1876  192   CA  14 13.01900  0.00000  0     5  1877  1878  1881  1882  1883
                                              4  1879  1880  1884  1885
  1877  192   CB  15 14.02700  0.00000  1     4  1878  1879  1880  1881
                                              2  1882  1883
  1878  192   CG  14 13.01900  0.00000  0     2  1879  1880
                                              1  1881
  1879  192  CD1  16 15.03500  0.00000  0     1  1880
                                              0
  1880  192  CD2  16 15.03500  0.00000  1     0
                                              0
  1881  192    C  12 12.01100  0.45000  0     4  1882  1883  1884  1885
                                              2  1886  1902
  1882  192    O   1 15.99940 -0.45000  1     1  1883
                                              2  1884  1885
  1883  193    N   6 14.00670 -0.31000  0     4  1884  1885  1886  1902
                                              3  1887  1903  1904
  1884  193    H  21  1.00800  0.31000  1     1  1885
                                              2  1886  1902
  1885  193   CA  14 13.01900  0.00000  0     5  1886  1887  1902  1903  1904
                                              4  1888  1890  1905  1906
  1886  193   CB  15 14.02700  0.00000  1     8  1887  1888  1889  1890  1891  1893
                                                 1894  1902
                                              2  1903  1904
  1887  193   CG  12 12.01100 -0.21000  0    10  1888  1889  1890  1891  1892  1893
                                                 1894  1895  1896  1898
                                              1  1902
  1888  193  CD1  12 12.01100 -0.14000  0     7  1889  1890  1891  1892  1893  1894
                                                 1896
                                              0
  1889  193  HD1  20  1.00800  0.14000  0     4  1890  1891  1892  1893
                                              0
  1890  193  CD2  12 12.01100  0.00000  0    10  1891  1892  1893  1894  1895  1896
                                                 1897  1898  1899  1900
                                              0
  1891  193  NE1   9 14.00670 -0.10000  0     6  1892  1893  1894  1896  1897  1900
                                              0
  1892  193  HE1  21  1.00800  0.31000  0     2  1893  1896
                                              0
  1893  193  CE2  12 12.01100  0.00000  1     7  1894  1895  1896  1897  1898  1900
                                                 1901
                                              0
  1894  193  CE3  12 12.01100 -0.14000  0     6  1895  1896  1898  1899  1900  1901
                                              0
  1895  193  HE3  20  1.00800  0.14000  1     3  1898  1899  1900
                                              0
  1896  193  CZ2  12 12.01100 -0.14000  0     5  1897  1898  1899  1900  1901
                                              0
  1897  193  HZ2  20  1.00800  0.14000  1     3  1898  1900  1901
                                              0
  1898  193  CZ3  12 12.01100 -0.14000  0     3  1899  1900  1901
                                              0
  1899  193  HZ3  20  1.00800  0.14000  1     2  1900  1901
                                              0
  1900  193  CH2  12 12.01100 -0.14000  0     1  1901
                                              0
  1901  193  HH2  20  1.00800  0.14000  1     0
                                              0
  1902  193    C  12 12.01100  0.45000  0     4  1903  1904  1905  1906
                                              2  1907  1920
  1903  193    O   1 15.99940 -0.45000  1     1  1904
                                              2  1905  1906
  1904  194    N   6 14.00670 -0.31000  0     4  1905  1906  1907  1920
                                              3  1908  1921  1922
  1905  194    H  21  1.00800  0.31000  1     1  1906
                                              2  1907  1920
  1906  194   CA  14 13.01900  0.00000  0     5  1907  1908  1920  1921  1922
                                              4  1909  1911  1923  1924
  1907  194   CB  15 14.02700  0.00000  0     8  1908  1909  1910  1911  1912  1913
                                                 1915  1920
                                              2  1921  1922
  1908  194   CG  12 12.01100  0.00000  1     9  1909  1910  1911  1912  1913  1914
                                                 1915  1916  1917
                                              1  1920
  1909  194  CD1  12 12.01100 -0.14000  0     8  1910  1911  1912  1913  1914  1915
                                                 1917  1918
                                              0
  1910  194  HD1  20  1.00800  0.14000  1     4  1911  1913  1914  1917
                                              0
  1911  194  CD2  12 12.01100 -0.14000  0     6  1912  1913  1915  1916  1917  1918
                                              0
  1912  194  HD2  20  1.00800  0.14000  1     3  1915  1916  1917
                                              0
  1913  194  CE1  12 12.01100 -0.14000  0     5  1914  1915  1916  1917  1918
                                              1  1919
  1914  194  HE1  20  1.00800  0.14000  1     3  1915  1917  1918
                                              0
  1915  194  CE2  12 12.01100 -0.14000  0     3  1916  1917  1918
                                              1  1919
  1916  194  HE2  20  1.00800  0.14000  1     2  1917  1918
                                              0
  1917  194   CZ  12 12.01100  0.20300  0     2  1918  1919
                                              0
  1918  194   OH   3 15.99940 -0.61100  0     1  1919
                                              0
  1919  194   HH  21  1.00800  0.40800  1     0
                                              0
  1920  194    C  12 12.01100  0.45000  0     4  1921  1922  1923  1924
                                              2  1925  1929
  1921  194    O   1 15.99940 -0.45000  1     1  1922
                                              2  1923  1924
  1922  195    N   6 14.00670 -0.31000  0     4  1923  1924  1925  1929
                                              4  1926  1928  1930  1931
  1923  195    H  21  1.00800  0.31000  1     1  1924
                                              2  1925  1929
  1924  195   CA  14 13.01900  0.00000  1     6  1925  1926  1928  1929  1930  1931
                                              3  1927  1932  1935
  1925  195   CB  14 13.01900  0.26600  0     4  1926  1927  1928  1929
                                              2  1930  1931
  1926  195  OG1   3 15.99940 -0.67400  0     2  1927  1928
                                              1  1929
  1927  195  HG1  21  1.00800  0.40800  1     0
                                              1  1928
  1928  195  CG2  16 15.03500  0.00000  1     0
                                              1  1929
  1929  195    C  12 12.01100  0.45000  0     4  1930  1931  1932  1935
                                              3  1933  1934  1936
  1930  195    O   1 15.99940 -0.45000  1     1  1931
                                              2  1932  1935
  1931  196    N   6 14.00670  0.00000  1     5  1932  1933  1934  1935  1936
                                              2  1937  1938
  1932  196   CA  14 13.01900  0.00000  0     6  1933  1934  1935  1936  1937  1938
                                              2  1939  1940
  1933  196   CB  18 14.02700  0.00000  1     3  1934  1935  1936
                                              2  1937  1938
  1934  196   CG  18 14.02700  0.00000  0     1  1935
                                              1  1936
  1935  196   CD  18 14.02700  0.00000  1     0
                                              1  1936
  1936  196    C  12 12.01100  0.45000  0     4  1937  1938  1939  1940
                                              2  1941  1945
  1937  196    O   1 15.99940 -0.45000  1     1  1938
                                              2  1939  1940
  1938  197    N   6 14.00670 -0.31000  0     4  1939  1940  1941  1945
                                              4  1942  1943  1946  1947
  1939  197    H  21  1.00800  0.31000  1     1  1940
                                              2  1941  1945
  1940  197   CA  14 13.01900  0.00000  1     6  1941  1942  1943  1945  1946  1947
                                              3  1944  1948  1949
  1941  197   CB  14 13.01900  0.00000  0     4  1942  1943  1944  1945
                                              2  1946  1947
  1942  197  CG1  15 14.02700  0.00000  0     2  1943  1944
                                              1  1945
  1943  197  CG2  16 15.03500  0.00000  0     0
                                              2  1944  1945
  1944  197   CD  16 15.03500  0.00000  1     0
                                              0
  1945  197    C  12 12.01100  0.45000  0     4  1946  1947  1948  1949
                                              2  1950  1962
  1946  197    O   1 15.99940 -0.45000  1     1  1947
                                              2  1948  1949
  1947  198    N   6 14.00670 -0.31000  0     4  1948  1949  1950  1962
                                              3  1951  1963  1964
  1948  198    H  21  1.00800  0.31000  1     1  1949
                                              2  1950  1962
  1949  198   CA  14 13.01900  0.00000  0     5  1950  1951  1962  1963  1964
                                              3  1952  1965  1966
  1950  198   CB  15 14.02700  0.00000  0     3  1951  1952  1962
                                              3  1953  1963  1964
  1951  198   CG  15 14.02700  0.00000  1     2  1952  1953
                                              3  1954  1955  1962
  1952  198   CD  15 14.02700  0.09000  0     3  1953  1954  1955
                                              2  1956  1959
  1953  198   NE  11 14.00670 -0.11000  0     4  1954  1955  1956  1959
                                              4  1957  1958  1960  1961
  1954  198   HE  21  1.00800  0.24000  0     1  1955
                                              2  1956  1959
  1955  198   CZ  12 12.01100  0.34000  0     6  1956  1957  1958  1959  1960  1961
                                              0
  1956  198  NH1  10 14.00670 -0.26000  0     3  1957  1958  1959
                                              2  1960  1961
  1957  198 HH11  21  1.00800  0.24000  0     1  1958
                                              1  1959
  1958  198 HH12  21  1.00800  0.24000  0     0
                                              1  1959
  1959  198  NH2  10 14.00670 -0.26000  0     2  1960  1961
                                              0
  1960  198 HH21  21  1.00800  0.24000  0     1  1961
                                              0
  1961  198 HH22  21  1.00800  0.24000  1     0
                                              0
  1962  198    C  12 12.01100  0.45000  0     4  1963  1964  1965  1966
                                              2  1967  1979
  1963  198    O   1 15.99940 -0.45000  1     1  1964
                                              2  1965  1966
  1964  199    N   6 14.00670 -0.31000  0     4  1965  1966  1967  1979
                                              3  1968  1980  1981
  1965  199    H  21  1.00800  0.31000  1     1  1966
                                              2  1967  1979
  1966  199   CA  14 13.01900  0.00000  0     5  1967  1968  1979  1980  1981
                                              3  1969  1982  1983
  1967  199   CB  15 14.02700  0.00000  0     3  1968  1969  1979
                                              3  1970  1980  1981
  1968  199   CG  15 14.02700  0.00000  1     2  1969  1970
                                              3  1971  1972  1979
  1969  199   CD  15 14.02700  0.09000  0     3  1970  1971  1972
                                              2  1973  1976
  1970  199   NE  11 14.00670 -0.11000  0     4  1971  1972  1973  1976
                                              4  1974  1975  1977  1978
  1971  199   HE  21  1.00800  0.24000  0     1  1972
                                              2  1973  1976
  1972  199   CZ  12 12.01100  0.34000  0     6  1973  1974  1975  1976  1977  1978
                                              0
  1973  199  NH1  10 14.00670 -0.26000  0     3  1974  1975  1976
                                              2  1977  1978
  1974  199 HH11  21  1.00800  0.24000  0     1  1975
                                              1  1976
  1975  199 HH12  21  1.00800  0.24000  0     0
                                              1  1976
  1976  199  NH2  10 14.00670 -0.26000  0     2  1977  1978
                                              0
  1977  199 HH21  21  1.00800  0.24000  0     1  1978
                                              0
  1978  199 HH22  21  1.00800  0.24000  1     0
                                              0
  1979  199    C  12 12.01100  0.45000  0     4  1980  1981  1982  1983
                                              2  1984  1989
  1980  199    O   1 15.99940 -0.45000  1     1  1981
                                              2  1982  1983
  1981  200    N   6 14.00670 -0.31000  0     4  1982  1983  1984  1989
                                              3  1985  1990  1991
  1982  200    H  21  1.00800  0.31000  1     1  1983
                                              2  1984  1989
  1983  200   CA  14 13.01900  0.00000  0     5  1984  1985  1989  1990  1991
                                              3  1986  1992  1993
  1984  200   CB  15 14.02700  0.00000  0     3  1985  1986  1989
                                              4  1987  1988  1990  1991
  1985  200   CG  15 14.02700  0.00000  1     3  1986  1987  1988
                                              1  1989
  1986  200   CD  12 12.01100  0.27000  0     2  1987  1988
                                              0
  1987  200  OE1   2 15.99940 -0.63500  0     1  1988
                                              0
  1988  200  OE2   2 15.99940 -0.63500  1     0
                                              0
  1989  200    C  12 12.01100  0.45000  0     4  1990  1991  1992  1993
                                              2  1994  2010
  1990  200    O   1 15.99940 -0.45000  1     1  1991
                                              2  1992  1993
  1991  201    N   6 14.00670 -0.31000  0     4  1992  1993  1994  2010
                                              3  1995  2011  2012
  1992  201    H  21  1.00800  0.31000  1     1  1993
                                              2  1994  2010
  1993  201   CA  14 13.01900  0.00000  0     5  1994  1995  2010  2011  2012
                                              4  1996  1998  2013  2014
  1994  201   CB  15 14.02700  0.00000  1     8  1995  1996  1997  1998  1999  2001
                                                 2002  2010
                                              2  2011  2012
  1995  201   CG  12 12.01100 -0.21000  0    10  1996  1997  1998  1999  2000  2001
                                                 2002  2003  2004  2006
                                              1  2010
  1996  201  CD1  12 12.01100 -0.14000  0     7  1997  1998  1999  2000  2001  2002
                                                 2004
                                              0
  1997  201  HD1  20  1.00800  0.14000  0     4  1998  1999  2000  2001
                                              0
  1998  201  CD2  12 12.01100  0.00000  0    10  1999  2000  2001  2002  2003  2004
                                                 2005  2006  2007  2008
                                              0
  1999  201  NE1   9 14.00670 -0.10000  0     6  2000  2001  2002  2004  2005  2008
                                              0
  2000  201  HE1  21  1.00800  0.31000  0     2  2001  2004
                                              0
  2001  201  CE2  12 12.01100  0.00000  1     7  2002  2003  2004  2005  2006  2008
                                                 2009
                                              0
  2002  201  CE3  12 12.01100 -0.14000  0     6  2003  2004  2006  2007  2008  2009
                                              0
  2003  201  HE3  20  1.00800  0.14000  1     3  2006  2007  2008
                                              0
  2004  201  CZ2  12 12.01100 -0.14000  0     5  2005  2006  2007  2008  2009
                                              0
  2005  201  HZ2  20  1.00800  0.14000  1     3  2006  2008  2009
                                              0
  2006  201  CZ3  12 12.01100 -0.14000  0     3  2007  2008  2009
                                              0
  2007  201  HZ3  20  1.00800  0.14000  1     2  2008  2009
                                              0
  2008  201  CH2  12 12.01100 -0.14000  0     1  2009
                                              0
  2009  201  HH2  20  1.00800  0.14000  1     0
                                              0
  2010  201    C  12 12.01100  0.45000  0     4  2011  2012  2013  2014
                                              2  2015  2028
  2011  201    O   1 15.99940 -0.45000  1     1  2012
                                              2  2013  2014
  2012  202    N   6 14.00670 -0.31000  0     4  2013  2014  2015  2028
                                              3  2016  2029  2030
  2013  202    H  21  1.00800  0.31000  1     1  2014
                                              2  2015  2028
  2014  202   CA  14 13.01900  0.00000  0     5  2015  2016  2028  2029  2030
                                              4  2017  2019  2031  2032
  2015  202   CB  15 14.02700  0.00000  0     8  2016  2017  2018  2019  2020  2021
                                                 2023  2028
                                              2  2029  2030
  2016  202   CG  12 12.01100  0.00000  1     9  2017  2018  2019  2020  2021  2022
                                                 2023  2024  2025
                                              1  2028
  2017  202  CD1  12 12.01100 -0.14000  0     8  2018  2019  2020  2021  2022  2023
                                                 2025  2026
                                              0
  2018  202  HD1  20  1.00800  0.14000  1     4  2019  2021  2022  2025
                                              0
  2019  202  CD2  12 12.01100 -0.14000  0     6  2020  2021  2023  2024  2025  2026
                                              0
  2020  202  HD2  20  1.00800  0.14000  1     3  2023  2024  2025
                                              0
  2021  202  CE1  12 12.01100 -0.14000  0     5  2022  2023  2024  2025  2026
                                              1  2027
  2022  202  HE1  20  1.00800  0.14000  1     3  2023  2025  2026
                                              0
  2023  202  CE2  12 12.01100 -0.14000  0     3  2024  2025  2026
                                              1  2027
  2024  202  HE2  20  1.00800  0.14000  1     2  2025  2026
                                              0
  2025  202   CZ  12 12.01100  0.20300  0     2  2026  2027
                                              0
  2026  202   OH   3 15.99940 -0.61100  0     1  2027
                                              0
  2027  202   HH  21  1.00800  0.40800  1     0
                                              0
  2028  202    C  12 12.01100  0.45000  0     4  2029  2030  2031  2032
                                              2  2033  2046
  2029  202    O   1 15.99940 -0.45000  1     1  2030
                                              2  2031  2032
  2030  203    N   6 14.00670 -0.31000  0     4  2031  2032  2033  2046
                                              3  2034  2047  2048
  2031  203    H  21  1.00800  0.31000  1     1  2032
                                              2  2033  2046
  2032  203   CA  14 13.01900  0.00000  0     5  2033  2034  2046  2047  2048
                                              4  2035  2037  2049  2050
  2033  203   CB  15 14.02700  0.00000  0     8  2034  2035  2036  2037  2038  2039
                                                 2041  2046
                                              2  2047  2048
  2034  203   CG  12 12.01100  0.00000  1     9  2035  2036  2037  2038  2039  2040
                                                 2041  2042  2043
                                              1  2046
  2035  203  CD1  12 12.01100 -0.14000  0     8  2036  2037  2038  2039  2040  2041
                                                 2043  2044
                                              0
  2036  203  HD1  20  1.00800  0.14000  1     4  2037  2039  2040  2043
                                              0
  2037  203  CD2  12 12.01100 -0.14000  0     6  2038  2039  2041  2042  2043  2044
                                              0
  2038  203  HD2  20  1.00800  0.14000  1     3  2041  2042  2043
                                              0
  2039  203  CE1  12 12.01100 -0.14000  0     5  2040  2041  2042  2043  2044
                                              1  2045
  2040  203  HE1  20  1.00800  0.14000  1     3  2041  2043  2044
                                              0
  2041  203  CE2  12 12.01100 -0.14000  0     3  2042  2043  2044
                                              1  2045
  2042  203  HE2  20  1.00800  0.14000  1     2  2043  2044
                                              0
  2043  203   CZ  12 12.01100  0.20300  0     2  2044  2045
                                              0
  2044  203   OH   3 15.99940 -0.61100  0     1  2045
                                              0
  2045  203   HH  21  1.00800  0.40800  1     0
                                              0
  2046  203    C  12 12.01100  0.45000  0     4  2047  2048  2049  2050
                                              2  2051  2056
  2047  203    O   1 15.99940 -0.45000  1     1  2048
                                              2  2049  2050
  2048  204    N   6 14.00670 -0.31000  0     4  2049  2050  2051  2056
                                              3  2052  2057  2058
  2049  204    H  21  1.00800  0.31000  1     1  2050
                                              2  2051  2056
  2050  204   CA  14 13.01900  0.00000  0     5  2051  2052  2056  2057  2058
                                              3  2053  2059  2060
  2051  204   CB  15 14.02700  0.00000  0     3  2052  2053  2056
                                              4  2054  2055  2057  2058
  2052  204   CG  15 14.02700  0.00000  1     3  2053  2054  2055
                                              1  2056
  2053  204   CD  12 12.01100  0.27000  0     2  2054  2055
                                              0
  2054  204  OE1   2 15.99940 -0.63500  0     1  2055
                                              0
  2055  204  OE2   2 15.99940 -0.63500  1     0
                                              0
  2056  204    C  12 12.01100  0.45000  0     4  2057  2058  2059  2060
                                              2  2061  2064
  2057  204    O   1 15.99940 -0.45000  1     1  2058
                                              2  2059  2060
  2058  205    N   6 14.00670 -0.31000  0     4  2059  2060  2061  2064
                                              4  2062  2063  2065  2066
  2059  205    H  21  1.00800  0.31000  1     1  2060
                                              2  2061  2064
  2060  205   CA  14 13.01900  0.00000  0     6  2061  2062  2063  2064  2065  2066
                                              2  2067  2068
  2061  205   CB  14 13.01900  0.00000  0     3  2062  2063  2064
                                              2  2065  2066
  2062  205  CG1  16 15.03500  0.00000  0     1  2063
                                              1  2064
  2063  205  CG2  16 15.03500  0.00000  1     0
                                              1  2064
  2064  205    C  12 12.01100  0.45000  0     4  2065  2066  2067  2068
                                              2  2069  2073
  2065  205    O   1 15.99940 -0.45000  1     1  2066
                                              2  2067  2068
  2066  206    N   6 14.00670 -0.31000  0     4  2067  2068  2069  2073
                                              4  2070  2071  2074  2075
  2067  206    H  21  1.00800  0.31000  1     1  2068
                                              2  2069  2073
  2068  206   CA  14 13.01900  0.00000  1     6  2069  2070  2071  2073  2074  2075
                                              3  2072  2076  2077
  2069  206   CB  14 13.01900  0.00000  0     4  2070  2071  2072  2073
                                              2  2074  2075
  2070  206  CG1  15 14.02700  0.00000  0     2  2071  2072
                                              1  2073
  2071  206  CG2  16 15.03500  0.00000  0     0
                                              2  2072  2073
  2072  206   CD  16 15.03500  0.00000  1     0
                                              0
  2073  206    C  12 12.01100  0.45000  0     4  2074  2075  2076  2077
                                              2  2078  2082
  2074  206    O   1 15.99940 -0.45000  1     1  2075
                                              2  2076  2077
  2075  207    N   6 14.00670 -0.31000  0     4  2076  2077  2078  2082
                                              4  2079  2080  2083  2084
  2076  207    H  21  1.00800  0.31000  1     1  2077
                                              2  2078  2082
  2077  207   CA  14 13.01900  0.00000  1     6  2078  2079  2080  2082  2083  2084
                                              3  2081  2085  2086
  2078  207   CB  14 13.01900  0.00000  0     4  2079  2080  2081  2082
                                              2  2083  2084
  2079  207  CG1  15 14.02700  0.00000  0     2  2080  2081
                                              1  2082
  2080  207  CG2  16 15.03500  0.00000  0     0
                                              2  2081  2082
  2081  207   CD  16 15.03500  0.00000  1     0
                                              0
  2082  207    C  12 12.01100  0.45000  0     4  2083  2084  2085  2086
                                              2  2087  2090
  2083  207    O   1 15.99940 -0.45000  1     1  2084
                                              2  2085  2086
  2084  208    N   6 14.00670 -0.31000  0     4  2085  2086  2087  2090
                                              4  2088  2089  2091  2092
  2085  208    H  21  1.00800  0.31000  1     1  2086
                                              2  2087  2090
  2086  208   CA  14 13.01900  0.00000  0     6  2087  2088  2089  2090  2091  2092
                                              2  2093  2094
  2087  208   CB  14 13.01900  0.00000  0     3  2088  2089  2090
                                              2  2091  2092
  2088  208  CG1  16 15.03500  0.00000  0     1  2089
                                              1  2090
  2089  208  CG2  16 15.03500  0.00000  1     0
                                              1  2090
  2090  208    C  12 12.01100  0.45000  0     4  2091  2092  2093  2094
                                              2  2095  2107
  2091  208    O   1 15.99940 -0.45000  1     1  2092
                                              2  2093  2094
  2092  209    N   6 14.00670 -0.31000  0     4  2093  2094  2095  2107
                                              3  2096  2108  2109
  2093  209    H  21  1.00800  0.31000  1     1  2094
                                              2  2095  2107
  2094  209   CA  14 13.01900  0.00000  0     5  2095  2096  2107  2108  2109
                                              3  2097  2110  2111
  2095  209   CB  15 14.02700  0.00000  0     3  2096  2097  2107
                                              3  2098  2108  2109
  2096  209   CG  15 14.02700  0.00000  1     2  2097  2098
                                              3  2099  2100  2107
  2097  209   CD  15 14.02700  0.09000  0     3  2098  2099  2100
                                              2  2101  2104
  2098  209   NE  11 14.00670 -0.11000  0     4  2099  2100  2101  2104
                                              4  2102  2103  2105  2106
  2099  209   HE  21  1.00800  0.24000  0     1  2100
                                              2  2101  2104
  2100  209   CZ  12 12.01100  0.34000  0     6  2101  2102  2103  2104  2105  2106
                                              0
  2101  209  NH1  10 14.00670 -0.26000  0     3  2102  2103  2104
                                              2  2105  2106
  2102  209 HH11  21  1.00800  0.24000  0     1  2103
                                              1  2104
  2103  209 HH12  21  1.00800  0.24000  0     0
                                              1  2104
  2104  209  NH2  10 14.00670 -0.26000  0     2  2105  2106
                                              0
  2105  209 HH21  21  1.00800  0.24000  0     1  2106
                                              0
  2106  209 HH22  21  1.00800  0.24000  1     0
                                              0
  2107  209    C  12 12.01100  0.45000  0     4  2108  2109  2110  2111
                                              2  2112  2115
  2108  209    O   1 15.99940 -0.45000  1     1  2109
                                              2  2110  2111
  2109  210    N   6 14.00670 -0.31000  0     4  2110  2111  2112  2115
                                              4  2113  2114  2116  2117
  2110  210    H  21  1.00800  0.31000  1     1  2111
                                              2  2112  2115
  2111  210   CA  14 13.01900  0.00000  0     6  2112  2113  2114  2115  2116  2117
                                              2  2118  2119
  2112  210   CB  14 13.01900  0.00000  0     3  2113  2114  2115
                                              2  2116  2117
  2113  210  CG1  16 15.03500  0.00000  0     1  2114
                                              1  2115
  2114  210  CG2  16 15.03500  0.00000  1     0
                                              1  2115
  2115  210    C  12 12.01100  0.45000  0     4  2116  2117  2118  2119
                                              2  2120  2125
  2116  210    O   1 15.99940 -0.45000  1     1  2117
                                              2  2118  2119
  2117  211    N   6 14.00670 -0.31000  0     4  2118  2119  2120  2125
                                              3  2121  2126  2127
  2118  211    H  21  1.00800  0.31000  1     1  2119
                                              2  2120  2125
  2119  211   CA  14 13.01900  0.00000  0     5  2120  2121  2125  2126  2127
                                              3  2122  2128  2129
  2120  211   CB  15 14.02700  0.00000  0     3  2121  2122  2125
                                              4  2123  2124  2126  2127
  2121  211   CG  15 14.02700  0.00000  1     3  2122  2123  2124
                                              1  2125
  2122  211   CD  12 12.01100  0.27000  0     2  2123  2124
                                              0
  2123  211  OE1   2 15.99940 -0.63500  0     1  2124
                                              0
  2124  211  OE2   2 15.99940 -0.63500  1     0
                                              0
  2125  211    C  12 12.01100  0.45000  0     4  2126  2127  2128  2129
                                              2  2130  2134
  2126  211    O   1 15.99940 -0.45000  1     1  2127
                                              2  2128  2129
  2127  212    N   6 14.00670 -0.31000  0     4  2128  2129  2130  2134
                                              4  2131  2132  2135  2136
  2128  212    H  21  1.00800  0.31000  1     1  2129
                                              2  2130  2134
  2129  212   CA  14 13.01900  0.00000  1     6  2130  2131  2132  2134  2135  2136
                                              3  2133  2137  2138
  2130  212   CB  14 13.01900  0.00000  0     4  2131  2132  2133  2134
                                              2  2135  2136
  2131  212  CG1  15 14.02700  0.00000  0     2  2132  2133
                                              1  2134
  2132  212  CG2  16 15.03500  0.00000  0     0
                                              2  2133  2134
  2133  212   CD  16 15.03500  0.00000  1     0
                                              0
  2134  212    C  12 12.01100  0.45000  0     4  2135  2136  2137  2138
                                              2  2139  2145
  2135  212    O   1 15.99940 -0.45000  1     1  2136
                                              2  2137  2138
  2136  213    N   6 14.00670 -0.31000  0     4  2137  2138  2139  2145
                                              3  2140  2146  2147
  2137  213    H  21  1.00800  0.31000  1     1  2138
                                              2  2139  2145
  2138  213   CA  14 13.01900  0.00000  0     5  2139  2140  2145  2146  2147
                                              4  2141  2142  2148  2149
  2139  213   CB  15 14.02700  0.00000  1     4  2140  2141  2142  2145
                                              4  2143  2144  2146  2147
  2140  213   CG  12 12.01100  0.29000  0     4  2141  2142  2143  2144
                                              1  2145
  2141  213  OD1   1 15.99940 -0.45000  0     1  2142
                                              2  2143  2144
  2142  213  ND2   7 14.00670 -0.72000  0     2  2143  2144
                                              0
  2143  213 HD21  21  1.00800  0.44000  0     1  2144
                                              0
  2144  213 HD22  21  1.00800  0.44000  1     0
                                              0
  2145  213    C  12 12.01100  0.45000  0     4  2146  2147  2148  2149
                                              1  2150
  2146  213    O   1 15.99940 -0.45000  1     1  2147
                                              2  2148  2149
  2147  214    N   6 14.00670 -0.31000  0     3  2148  2149  2150
                                              2  2151  2152
  2148  214    H  21  1.00800  0.31000  1     1  2149
                                              1  2150
  2149  214   CA  15 14.02700  0.00000  1     3  2150  2151  2152
                                              2  2153  2154
  2150  214    C  12 12.01100  0.45000  0     4  2151  2152  2153  2154
                                              2  2155  2162
  2151  214    O   1 15.99940 -0.45000  1     1  2152
                                              2  2153  2154
  2152  215    N   6 14.00670 -0.31000  0     4  2153  2154  2155  2162
                                              3  2156  2163  2164
  2153  215    H  21  1.00800  0.31000  1     1  2154
                                              2  2155  2162
  2154  215   CA  14 13.01900  0.00000  0     5  2155  2156  2162  2163  2164
                                              3  2157  2165  2166
  2155  215   CB  15 14.02700  0.00000  0     3  2156  2157  2162
                                              4  2158  2159  2163  2164
  2156  215   CG  15 14.02700  0.00000  1     3  2157  2158  2159
                                              3  2160  2161  2162
  2157  215   CD  12 12.01100  0.29000  0     4  2158  2159  2160  2161
                                              0
  2158  215  OE1   1 15.99940 -0.45000  0     1  2159
                                              2  2160  2161
  2159  215  NE2   7 14.00670 -0.72000  0     2  2160  2161
                                              0
  2160  215 HE21  21  1.00800  0.44000  0     1  2161
                                              0
  2161  215 HE22  21  1.00800  0.44000  1     0
                                              0
  2162  215    C  12 12.01100  0.45000  0     4  2163  2164  2165  2166
                                              2  2167  2171
  2163  215    O   1 15.99940 -0.45000  1     1  2164
                                              2  2165  2166
  2164  216    N   6 14.00670 -0.31000  0     4  2165  2166  2167  2171
                                              3  2168  2172  2173
  2165  216    H  21  1.00800  0.31000  1     1  2166
                                              2  2167  2171
  2166  216   CA  14 13.01900  0.00000  0     5  2167  2168  2171  2172  2173
                                              4  2169  2170  2174  2175
  2167  216   CB  15 14.02700  0.00000  1     4  2168  2169  2170  2171
                                              2  2172  2173
  2168  216   CG  12 12.01100  0.27000  0     2  2169  2170
                                              1  2171
  2169  216  OD1   2 15.99940 -0.63500  0     1  2170
                                              0
  2170  216  OD2   2 15.99940 -0.63500  1     0
                                              0
  2171  216    C  12 12.01100  0.45000  0     4  2172  2173  2174  2175
                                              2  2176  2180
  2172  216    O   1 15.99940 -0.45000  1     1  2173
                                              2  2174  2175
  2173  217    N   6 14.00670 -0.31000  0     4  2174  2175  2176  2180
                                              3  2177  2181  2182
  2174  217    H  21  1.00800  0.31000  1     1  2175
                                              2  2176  2180
  2175  217   CA  14 13.01900  0.00000  0     5  2176  2177  2180  2181  2182
                                              4  2178  2179  2183  2184
  2176  217   CB  15 14.02700  0.00000  1     4  2177  2178  2179  2180
                                              2  2181  2182
  2177  217   CG  14 13.01900  0.00000  0     2  2178  2179
                                              1  2180
  2178  217  CD1  16 15.03500  0.00000  0     1  2179
                                              0
  2179  217  CD2  16 15.03500  0.00000  1     0
                                              0
  2180  217    C  12 12.01100  0.45000  0     4  2181  2182  2183  2184
                                              2  2185  2193
  2181  217    O   1 15.99940 -0.45000  1     1  2182
                                              2  2183  2184
  2182  218    N   6 14.00670 -0.31000  0     4  2183  2184  2185  2193
                                              3  2186  2194  2195
  2183  218    H  21  1.00800  0.31000  1     1  2184
                                              2  2185  2193
  2184  218   CA  14 13.01900  0.00000  0     5  2185  2186  2193  2194  2195
                                              3  2187  2196  2197
  2185  218   CB  15 14.02700  0.00000  1     3  2186  2187  2193
                                              3  2188  2194  2195
  2186  218   CG  15 14.02700  0.00000  0     2  2187  2188
                                              2  2189  2193
  2187  218   CD  15 14.02700  0.00000  1     2  2188  2189
                                              3  2190  2191  2192
  2188  218   CE  15 14.02700  0.12700  0     4  2189  2190  2191  2192
                                              0
  2189  218   NZ   8 14.00670  0.12900  0     3  2190  2191  2192
                                              0
  2190  218  HZ1  21  1.00800  0.24800  0     2  2191  2192
                                              0
  2191  218  HZ2  21  1.00800  0.24800  0     1  2192
                                              0
  2192  218  HZ3  21  1.00800  0.24800  1     0
                                              0
  2193  218    C  12 12.01100  0.45000  0     4  2194  2195  2196  2197
                                              2  2198  2202
  2194  218    O   1 15.99940 -0.45000  1     1  2195
                                              2  2196  2197
  2195  219    N   6 14.00670 -0.31000  0     4  2196  2197  2198  2202
                                              3  2199  2203  2204
  2196  219    H  21  1.00800  0.31000  1     1  2197
                                              2  2198  2202
  2197  219   CA  14 13.01900  0.00000  0     5  2198  2199  2202  2203  2204
                                              3  2200  2205  2206
  2198  219   CB  15 14.02700  0.00000  1     3  2199  2200  2202
                                              3  2201  2203  2204
  2199  219   CG  15 14.02700  0.24100  0     2  2200  2201
                                              1  2202
  2200  219   SD  23 32.06000 -0.48200  0     1  2201
                                              0
  2201  219   CE  16 15.03500  0.24100  1     0
                                              0
  2202  219    C  12 12.01100  0.45000  0     4  2203  2204  2205  2206
                                              2  2207  2211
  2203  219    O   1 15.99940 -0.45000  1     1  2204
                                              2  2205  2206
  2204  220    N   6 14.00670 -0.31000  0     4  2205  2206  2207  2211
                                              3  2208  2212  2213
  2205  220    H  21  1.00800  0.31000  1     1  2206
                                              2  2207  2211
  2206  220   CA  14 13.01900  0.00000  0     5  2207  2208  2211  2212  2213
                                              4  2209  2210  2214  2215
  2207  220   CB  15 14.02700  0.00000  1     4  2208  2209  2210  2211
                                              2  2212  2213
  2208  220   CG  12 12.01100  0.27000  0     2  2209  2210
                                              1  2211
  2209  220  OD1   2 15.99940 -0.63500  0     1  2210
                                              0
  2210  220  OD2   2 15.99940 -0.63500  1     0
                                              0
  2211  220    C  12 12.01100  0.45000  0     4  2212  2213  2214  2215
                                              2  2216  2218
  2212  220    O   1 15.99940 -0.45000  1     1  2213
                                              2  2214  2215
  2213  221    N   6 14.00670 -0.31000  0     4  2214  2215  2216  2218
                                              3  2217  2219  2220
  2214  221    H  21  1.00800  0.31000  1     1  2215
                                              2  2216  2218
  2215  221   CA  14 13.01900  0.00000  0     5  2216  2217  2218  2219  2220
                                              3  2221  2222  3893
  2216  221   CB  15 14.02700  0.00000  0     3  2217  2218  3893
                                              3  2219  2220  3892
  2217  221   SG  23 32.06000  0.00000  1     2  3892  3893
                                              2  2218  3891
  2218  221    C  12 12.01100  0.45000  0     4  2219  2220  2221  2222
                                              2  2223  2231
  2219  221    O   1 15.99940 -0.45000  1     1  2220
                                              2  2221  2222
  2220  222    N   6 14.00670 -0.31000  0     4  2221  2222  2223  2231
                                              3  2224  2232  2233
  2221  222    H  21  1.00800  0.31000  1     1  2222
                                              2  2223  2231
  2222  222   CA  14 13.01900  0.00000  0     5  2223  2224  2231  2232  2233
                                              3  2225  2234  2235
  2223  222   CB  15 14.02700  0.00000  1     3  2224  2225  2231
                                              3  2226  2232  2233
  2224  222   CG  15 14.02700  0.00000  0     2  2225  2226
                                              2  2227  2231
  2225  222   CD  15 14.02700  0.00000  1     2  2226  2227
                                              3  2228  2229  2230
  2226  222   CE  15 14.02700  0.12700  0     4  2227  2228  2229  2230
                                              0
  2227  222   NZ   8 14.00670  0.12900  0     3  2228  2229  2230
                                              0
  2228  222  HZ1  21  1.00800  0.24800  0     2  2229  2230
                                              0
  2229  222  HZ2  21  1.00800  0.24800  0     1  2230
                                              0
  2230  222  HZ3  21  1.00800  0.24800  1     0
                                              0
  2231  222    C  12 12.01100  0.45000  0     4  2232  2233  2234  2235
                                              2  2236  2241
  2232  222    O   1 15.99940 -0.45000  1     1  2233
                                              2  2234  2235
  2233  223    N   6 14.00670 -0.31000  0     4  2234  2235  2236  2241
                                              3  2237  2242  2243
  2234  223    H  21  1.00800  0.31000  1     1  2235
                                              2  2236  2241
  2235  223   CA  14 13.01900  0.00000  0     5  2236  2237  2241  2242  2243
                                              3  2238  2244  2245
  2236  223   CB  15 14.02700  0.00000  0     3  2237  2238  2241
                                              4  2239  2240  2242  2243
  2237  223   CG  15 14.02700  0.00000  1     3  2238  2239  2240
                                              1  2241
  2238  223   CD  12 12.01100  0.27000  0     2  2239  2240
                                              0
  2239  223  OE1   2 15.99940 -0.63500  0     1  2240
                                              0
  2240  223  OE2   2 15.99940 -0.63500  1     0
                                              0
  2241  223    C  12 12.01100  0.45000  0     4  2242  2243  2244  2245
                                              2  2246  2259
  2242  223    O   1 15.99940 -0.45000  1     1  2243
                                              2  2244  2245
  2243  224    N   6 14.00670 -0.31000  0     4  2244  2245  2246  2259
                                              3  2247  2260  2261
  2244  224    H  21  1.00800  0.31000  1     1  2245
                                              2  2246  2259
  2245  224   CA  14 13.01900  0.00000  0     5  2246  2247  2259  2260  2261
                                              4  2248  2250  2262  2263
  2246  224   CB  15 14.02700  0.00000  0     8  2247  2248  2249  2250  2251  2252
                                                 2254  2259
                                              2  2260  2261
  2247  224   CG  12 12.01100  0.00000  1     9  2248  2249  2250  2251  2252  2253
                                                 2254  2255  2256
                                              1  2259
  2248  224  CD1  12 12.01100 -0.14000  0     8  2249  2250  2251  2252  2253  2254
                                                 2256  2257
                                              0
  2249  224  HD1  20  1.00800  0.14000  1     4  2250  2252  2253  2256
                                              0
  2250  224  CD2  12 12.01100 -0.14000  0     6  2251  2252  2254  2255  2256  2257
                                              0
  2251  224  HD2  20  1.00800  0.14000  1     3  2254  2255  2256
                                              0
  2252  224  CE1  12 12.01100 -0.14000  0     5  2253  2254  2255  2256  2257
                                              1  2258
  2253  224  HE1  20  1.00800  0.14000  1     3  2254  2256  2257
                                              0
  2254  224  CE2  12 12.01100 -0.14000  0     3  2255  2256  2257
                                              1  2258
  2255  224  HE2  20  1.00800  0.14000  1     2  2256  2257
                                              0
  2256  224   CZ  12 12.01100  0.20300  0     2  2257  2258
                                              0
  2257  224   OH   3 15.99940 -0.61100  0     1  2258
                                              0
  2258  224   HH  21  1.00800  0.40800  1     0
                                              0
  2259  224    C  12 12.01100  0.45000  0     4  2260  2261  2262  2263
                                              2  2264  2270
  2260  224    O   1 15.99940 -0.45000  1     1  2261
                                              2  2262  2263
  2261  225    N   6 14.00670 -0.31000  0     4  2262  2263  2264  2270
                                              3  2265  2271  2272
  2262  225    H  21  1.00800  0.31000  1     1  2263
                                              2  2264  2270
  2263  225   CA  14 13.01900  0.00000  0     5  2264  2265  2270  2271  2272
                                              4  2266  2267  2273  2274
  2264  225   CB  15 14.02700  0.00000  1     4  2265  2266  2267  2270
                                              4  2268  2269  2271  2272
  2265  225   CG  12 12.01100  0.29000  0     4  2266  2267  2268  2269
                                              1  2270
  2266  225  OD1   1 15.99940 -0.45000  0     1  2267
                                              2  2268  2269
  2267  225  ND2   7 14.00670 -0.72000  0     2  2268  2269
                                              0
  2268  225 HD21  21  1.00800  0.44000  0     1  2269
                                              0
  2269  225 HD22  21  1.00800  0.44000  1     0
                                              0
  2270  225    C  12 12.01100  0.45000  0     4  2271  2272  2273  2274
                                              2  2275  2288
  2271  225    O   1 15.99940 -0.45000  1     1  2272
                                              2  2273  2274
  2272  226    N   6 14.00670 -0.31000  0     4  2273  2274  2275  2288
                                              3  2276  2289  2290
  2273  226    H  21  1.00800  0.31000  1     1  2274
                                              2  2275  2288
  2274  226   CA  14 13.01900  0.00000  0     5  2275  2276  2288  2289  2290
                                              4  2277  2279  2291  2292
  2275  226   CB  15 14.02700  0.00000  0     8  2276  2277  2278  2279  2280  2281
                                                 2283  2288
                                              2  2289  2290
  2276  226   CG  12 12.01100  0.00000  1     9  2277  2278  2279  2280  2281  2282
                                                 2283  2284  2285
                                              1  2288
  2277  226  CD1  12 12.01100 -0.14000  0     8  2278  2279  2280  2281  2282  2283
                                                 2285  2286
                                              0
  2278  226  HD1  20  1.00800  0.14000  1     4  2279  2281  2282  2285
                                              0
  2279  226  CD2  12 12.01100 -0.14000  0     6  2280  2281  2283  2284  2285  2286
                                              0
  2280  226  HD2  20  1.00800  0.14000  1     3  2283  2284  2285
                                              0
  2281  226  CE1  12 12.01100 -0.14000  0     5  2282  2283  2284  2285  2286
                                              1  2287
  2282  226  HE1  20  1.00800  0.14000  1     3  2283  2285  2286
                                              0
  2283  226  CE2  12 12.01100 -0.14000  0     3  2284  2285  2286
                                              1  2287
  2284  226  HE2  20  1.00800  0.14000  1     2  2285  2286
                                              0
  2285  226   CZ  12 12.01100  0.20300  0     2  2286  2287
                                              0
  2286  226   OH   3 15.99940 -0.61100  0     1  2287
                                              0
  2287  226   HH  21  1.00800  0.40800  1     0
                                              0
  2288  226    C  12 12.01100  0.45000  0     4  2289  2290  2291  2292
                                              2  2293  2297
  2289  226    O   1 15.99940 -0.45000  1     1  2290
                                              2  2291  2292
  2290  227    N   6 14.00670 -0.31000  0     4  2291  2292  2293  2297
                                              3  2294  2298  2299
  2291  227    H  21  1.00800  0.31000  1     1  2292
                                              2  2293  2297
  2292  227   CA  14 13.01900  0.00000  0     5  2293  2294  2297  2298  2299
                                              4  2295  2296  2300  2301
  2293  227   CB  15 14.02700  0.00000  1     4  2294  2295  2296  2297
                                              2  2298  2299
  2294  227   CG  12 12.01100  0.27000  0     2  2295  2296
                                              1  2297
  2295  227  OD1   2 15.99940 -0.63500  0     1  2296
                                              0
  2296  227  OD2   2 15.99940 -0.63500  1     0
                                              0
  2297  227    C  12 12.01100  0.45000  0     4  2298  2299  2300  2301
                                              2  2302  2310
  2298  227    O   1 15.99940 -0.45000  1     1  2299
                                              2  2300  2301
  2299  228    N   6 14.00670 -0.31000  0     4  2300  2301  2302  2310
                                              3  2303  2311  2312
  2300  228    H  21  1.00800  0.31000  1     1  2301
                                              2  2302  2310
  2301  228   CA  14 13.01900  0.00000  0     5  2302  2303  2310  2311  2312
                                              3  2304  2313  2314
  2302  228   CB  15 14.02700  0.00000  1     3  2303  2304  2310
                                              3  2305  2311  2312
  2303  228   CG  15 14.02700  0.00000  0     2  2304  2305
                                              2  2306  2310
  2304  228   CD  15 14.02700  0.00000  1     2  2305  2306
                                              3  2307  2308  2309
  2305  228   CE  15 14.02700  0.12700  0     4  2306  2307  2308  2309
                                              0
  2306  228   NZ   8 14.00670  0.12900  0     3  2307  2308  2309
                                              0
  2307  228  HZ1  21  1.00800  0.24800  0     2  2308  2309
                                              0
  2308  228  HZ2  21  1.00800  0.24800  0     1  2309
                                              0
  2309  228  HZ3  21  1.00800  0.24800  1     0
                                              0
  2310  228    C  12 12.01100  0.45000  0     4  2311  2312  2313  2314
                                              2  2315  2318
  2311  228    O   1 15.99940 -0.45000  1     1  2312
                                              2  2313  2314
  2312  229    N   6 14.00670 -0.31000  0     4  2313  2314  2315  2318
                                              3  2316  2319  2320
  2313  229    H  21  1.00800  0.31000  1     1  2314
                                              2  2315  2318
  2314  229   CA  14 13.01900  0.00000  1     5  2315  2316  2318  2319  2320
                                              3  2317  2321  2322
  2315  229   CB  15 14.02700  0.26600  0     3  2316  2317  2318
                                              2  2319  2320
  2316  229   OG   3 15.99940 -0.67400  0     1  2317
                                              1  2318
  2317  229   HG  21  1.00800  0.40800  1     0
                                              0
  2318  229    C  12 12.01100  0.45000  0     4  2319  2320  2321  2322
                                              2  2323  2327
  2319  229    O   1 15.99940 -0.45000  1     1  2320
                                              2  2321  2322
  2320  230    N   6 14.00670 -0.31000  0     4  2321  2322  2323  2327
                                              4  2324  2325  2328  2329
  2321  230    H  21  1.00800  0.31000  1     1  2322
                                              2  2323  2327
  2322  230   CA  14 13.01900  0.00000  1     6  2323  2324  2325  2327  2328  2329
                                              3  2326  2330  2331
  2323  230   CB  14 13.01900  0.00000  0     4  2324  2325  2326  2327
                                              2  2328  2329
  2324  230  CG1  15 14.02700  0.00000  0     2  2325  2326
                                              1  2327
  2325  230  CG2  16 15.03500  0.00000  0     0
                                              2  2326  2327
  2326  230   CD  16 15.03500  0.00000  1     0
                                              0
  2327  230    C  12 12.01100  0.45000  0     4  2328  2329  2330  2331
                                              2  2332  2335
  2328  230    O   1 15.99940 -0.45000  1     1  2329
                                              2  2330  2331
  2329  231    N   6 14.00670 -0.31000  0     4  2330  2331  2332  2335
                                              4  2333  2334  2336  2337
  2330  231    H  21  1.00800  0.31000  1     1  2331
                                              2  2332  2335
  2331  231   CA  14 13.01900  0.00000  0     6  2332  2333  2334  2335  2336  2337
                                              2  2338  2339
  2332  231   CB  14 13.01900  0.00000  0     3  2333  2334  2335
                                              2  2336  2337
  2333  231  CG1  16 15.03500  0.00000  0     1  2334
                                              1  2335
  2334  231  CG2  16 15.03500  0.00000  1     0
                                              1  2335
  2335  231    C  12 12.01100  0.45000  0     4  2336  2337  2338  2339
                                              2  2340  2344
  2336  231    O   1 15.99940 -0.45000  1     1  2337
                                              2  2338  2339
  2337  232    N   6 14.00670 -0.31000  0     4  2338  2339  2340  2344
                                              3  2341  2345  2346
  2338  232    H  21  1.00800  0.31000  1     1  2339
                                              2  2340  2344
  2339  232   CA  14 13.01900  0.00000  0     5  2340  2341  2344  2345  2346
                                              4  2342  2343  2347  2348
  2340  232   CB  15 14.02700  0.00000  1     4  2341  2342  2343  2344
                                              2  2345  2346
  2341  232   CG  12 12.01100  0.27000  0     2  2342  2343
                                              1  2344
  2342  232  OD1   2 15.99940 -0.63500  0     1  2343
                                              0
  2343  232  OD2   2 15.99940 -0.63500  1     0
                                              0
  2344  232    C  12 12.01100  0.45000  0     4  2345  2346  2347  2348
                                              2  2349  2352
  2345  232    O   1 15.99940 -0.45000  1     1  2346
                                              2  2347  2348
  2346  233    N   6 14.00670 -0.31000  0     4  2347  2348  2349  2352
                                              3  2350  2353  2354
  2347  233    H  21  1.00800  0.31000  1     1  2348
                                              2  2349  2352
  2348  233   CA  14 13.01900  0.00000  1     5  2349  2350  2352  2353  2354
                                              3  2351  2355  2356
  2349  233   CB  15 14.02700  0.26600  0     3  2350  2351  2352
                                              2  2353  2354
  2350  233   OG   3 15.99940 -0.67400  0     1  2351
                                              1  2352
  2351  233   HG  21  1.00800  0.40800  1     0
                                              0
  2352  233    C  12 12.01100  0.45000  0     4  2353  2354  2355  2356
                                              1  2357
  2353  233    O   1 15.99940 -0.45000  1     1  2354
                                              2  2355  2356
  2354  234    N   6 14.00670 -0.31000  0     3  2355  2356  2357
                                              2  2358  2359
  2355  234    H  21  1.00800  0.31000  1     1  2356
                                              1  2357
  2356  234   CA  15 14.02700  0.00000  1     3  2357  2358  2359
                                              2  2360  2361
  2357  234    C  12 12.01100  0.45000  0     4  2358  2359  2360  2361
                                              2  2362  2366
  2358  234    O   1 15.99940 -0.45000  1     1  2359
                                              2  2360  2361
  2359  235    N   6 14.00670 -0.31000  0     4  2360  2361  2362  2366
                                              4  2363  2365  2367  2368
  2360  235    H  21  1.00800  0.31000  1     1  2361
                                              2  2362  2366
  2361  235   CA  14 13.01900  0.00000  1     6  2362  2363  2365  2366  2367  2368
                                              3  2364  2369  2370
  2362  235   CB  14 13.01900  0.26600  0     4  2363  2364  2365  2366
                                              2  2367  2368
  2363  235  OG1   3 15.99940 -0.67400  0     2  2364  2365
                                              1  2366
  2364  235  HG1  21  1.00800  0.40800  1     0
                                              1  2365
  2365  235  CG2  16 15.03500  0.00000  1     0
                                              1  2366
  2366  235    C  12 12.01100  0.45000  0     4  2367  2368  2369  2370
                                              2  2371  2375
  2367  235    O   1 15.99940 -0.45000  1     1  2368
                                              2  2369  2370
  2368  236    N   6 14.00670 -0.31000  0     4  2369  2370  2371  2375
                                              4  2372  2374  2376  2377
  2369  236    H  21  1.00800  0.31000  1     1  2370
                                              2  2371  2375
  2370  236   CA  14 13.01900  0.00000  1     6  2371  2372  2374  2375  2376  2377
                                              3  2373  2378  2379
  2371  236   CB  14 13.01900  0.26600  0     4  2372  2373  2374  2375
                                              2  2376  2377
  2372  236  OG1   3 15.99940 -0.67400  0     2  2373  2374
                                              1  2375
  2373  236  HG1  21  1.00800  0.40800  1     0
                                              1  2374
  2374  236  CG2  16 15.03500  0.00000  1     0
                                              1  2375
  2375  236    C  12 12.01100  0.45000  0     4  2376  2377  2378  2379
                                              2  2380  2386
  2376  236    O   1 15.99940 -0.45000  1     1  2377
                                              2  2378  2379
  2377  237    N   6 14.00670 -0.31000  0     4  2378  2379  2380  2386
                                              3  2381  2387  2388
  2378  237    H  21  1.00800  0.31000  1     1  2379
                                              2  2380  2386
  2379  237   CA  14 13.01900  0.00000  0     5  2380  2381  2386  2387  2388
                                              4  2382  2383  2389  2390
  2380  237   CB  15 14.02700  0.00000  1     4  2381  2382  2383  2386
                                              4  2384  2385  2387  2388
  2381  237   CG  12 12.01100  0.29000  0     4  2382  2383  2384  2385
                                              1  2386
  2382  237  OD1   1 15.99940 -0.45000  0     1  2383
                                              2  2384  2385
  2383  237  ND2   7 14.00670 -0.72000  0     2  2384  2385
                                              0
  2384  237 HD21  21  1.00800  0.44000  0     1  2385
                                              0
  2385  237 HD22  21  1.00800  0.44000  1     0
                                              0
  2386  237    C  12 12.01100  0.45000  0     4  2387  2388  2389  2390
                                              2  2391  2395
  2387  237    O   1 15.99940 -0.45000  1     1  2388
                                              2  2389  2390
  2388  238    N   6 14.00670 -0.31000  0     4  2389  2390  2391  2395
                                              3  2392  2396  2397
  2389  238    H  21  1.00800  0.31000  1     1  2390
                                              2  2391  2395
  2390  238   CA  14 13.01900  0.00000  0     5  2391  2392  2395  2396  2397
                                              4  2393  2394  2398  2399
  2391  238   CB  15 14.02700  0.00000  1     4  2392  2393  2394  2395
                                              2  2396  2397
  2392  238   CG  14 13.01900  0.00000  0     2  2393  2394
                                              1  2395
  2393  238  CD1  16 15.03500  0.00000  0     1  2394
                                              0
  2394  238  CD2  16 15.03500  0.00000  1     0
                                              0
  2395  238    C  12 12.01100  0.45000  0     4  2396  2397  2398  2399
                                              2  2400  2412
  2396  238    O   1 15.99940 -0.45000  1     1  2397
                                              2  2398  2399
  2397  239    N   6 14.00670 -0.31000  0     4  2398  2399  2400  2412
                                              3  2401  2413  2414
  2398  239    H  21  1.00800  0.31000  1     1  2399
                                              2  2400  2412
  2399  239   CA  14 13.01900  0.00000  0     5  2400  2401  2412  2413  2414
                                              3  2402  2415  2416
  2400  239   CB  15 14.02700  0.00000  0     3  2401  2402  2412
                                              3  2403  2413  2414
  2401  239   CG  15 14.02700  0.00000  1     2  2402  2403
                                              3  2404  2405  2412
  2402  239   CD  15 14.02700  0.09000  0     3  2403  2404  2405
                                              2  2406  2409
  2403  239   NE  11 14.00670 -0.11000  0     4  2404  2405  2406  2409
                                              4  2407  2408  2410  2411
  2404  239   HE  21  1.00800  0.24000  0     1  2405
                                              2  2406  2409
  2405  239   CZ  12 12.01100  0.34000  0     6  2406  2407  2408  2409  2410  2411
                                              0
  2406  239  NH1  10 14.00670 -0.26000  0     3  2407  2408  2409
                                              2  2410  2411
  2407  239 HH11  21  1.00800  0.24000  0     1  2408
                                              1  2409
  2408  239 HH12  21  1.00800  0.24000  0     0
                                              1  2409
  2409  239  NH2  10 14.00670 -0.26000  0     2  2410  2411
                                              0
  2410  239 HH21  21  1.00800  0.24000  0     1  2411
                                              0
  2411  239 HH22  21  1.00800  0.24000  1     0
                                              0
  2412  239    C  12 12.01100  0.45000  0     4  2413  2414  2415  2416
                                              2  2417  2421
  2413  239    O   1 15.99940 -0.45000  1     1  2414
                                              2  2415  2416
  2414  240    N   6 14.00670 -0.31000  0     4  2415  2416  2417  2421
                                              3  2418  2422  2423
  2415  240    H  21  1.00800  0.31000  1     1  2416
                                              2  2417  2421
  2416  240   CA  14 13.01900  0.00000  0     5  2417  2418  2421  2422  2423
                                              4  2419  2420  2424  2427
  2417  240   CB  15 14.02700  0.00000  1     4  2418  2419  2420  2421
                                              2  2422  2423
  2418  240   CG  14 13.01900  0.00000  0     2  2419  2420
                                              1  2421
  2419  240  CD1  16 15.03500  0.00000  0     1  2420
                                              0
  2420  240  CD2  16 15.03500  0.00000  1     0
                                              0
  2421  240    C  12 12.01100  0.45000  0     4  2422  2423  2424  2427
                                              3  2425  2426  2428
  2422  240    O   1 15.99940 -0.45000  1     1  2423
                                              2  2424  2427
  2423  241    N   6 14.00670  0.00000  1     5  2424  2425  2426  2427  2428
                                              2  2429  2430
  2424  241   CA  14 13.01900  0.00000  0     6  2425  2426  2427  2428  2429  2430
                                              2  2431  2432
  2425  241   CB  18 14.02700  0.00000  1     3  2426  2427  2428
                                              2  2429  2430
  2426  241   CG  18 14.02700  0.00000  0     1  2427
                                              1  2428
  2427  241   CD  18 14.02700  0.00000  1     0
                                              1  2428
  2428  241    C  12 12.01100  0.45000  0     4  2429  2430  2431  2432
                                              2  2433  2441
  2429  241    O   1 15.99940 -0.45000  1     1  2430
                                              2  2431  2432
  2430  242    N   6 14.00670 -0.31000  0     4  2431  2432  2433  2441
                                              3  2434  2442  2443
  2431  242    H  21  1.00800  0.31000  1     1  2432
                                              2  2433  2441
  2432  242   CA  14 13.01900  0.00000  0     5  2433  2434  2441  2442  2443
                                              3  2435  2444  2445
  2433  242   CB  15 14.02700  0.00000  1     3  2434  2435  2441
                                              3  2436  2442  2443
  2434  242   CG  15 14.02700  0.00000  0     2  2435  2436
                                              2  2437  2441
  2435  242   CD  15 14.02700  0.00000  1     2  2436  2437
                                              3  2438  2439  2440
  2436  242   CE  15 14.02700  0.12700  0     4  2437  2438  2439  2440
                                              0
  2437  242   NZ   8 14.00670  0.12900  0     3  2438  2439  2440
                                              0
  2438  242  HZ1  21  1.00800  0.24800  0     2  2439  2440
                                              0
  2439  242  HZ2  21  1.00800  0.24800  0     1  2440
                                              0
  2440  242  HZ3  21  1.00800  0.24800  1     0
                                              0
  2441  242    C  12 12.01100  0.45000  0     4  2442  2443  2444  2445
                                              2  2446  2454
  2442  242    O   1 15.99940 -0.45000  1     1  2443
                                              2  2444  2445
  2443  243    N   6 14.00670 -0.31000  0     4  2444  2445  2446  2454
                                              3  2447  2455  2456
  2444  243    H  21  1.00800  0.31000  1     1  2445
                                              2  2446  2454
  2445  243   CA  14 13.01900  0.00000  0     5  2446  2447  2454  2455  2456
                                              3  2448  2457  2458
  2446  243   CB  15 14.02700  0.00000  1     3  2447  2448  2454
                                              3  2449  2455  2456
  2447  243   CG  15 14.02700  0.00000  0     2  2448  2449
                                              2  2450  2454
  2448  243   CD  15 14.02700  0.00000  1     2  2449  2450
                                              3  2451  2452  2453
  2449  243   CE  15 14.02700  0.12700  0     4  2450  2451  2452  2453
                                              0
  2450  243   NZ   8 14.00670  0.12900  0     3  2451  2452  2453
                                              0
  2451  243  HZ1  21  1.00800  0.24800  0     2  2452  2453
                                              0
  2452  243  HZ2  21  1.00800  0.24800  0     1  2453
                                              0
  2453  243  HZ3  21  1.00800  0.24800  1     0
                                              0
  2454  243    C  12 12.01100  0.45000  0     4  2455  2456  2457  2458
                                              2  2459  2462
  2455  243    O   1 15.99940 -0.45000  1     1  2456
                                              2  2457  2458
  2456  244    N   6 14.00670 -0.31000  0     4  2457  2458  2459  2462
                                              4  2460  2461  2463  2464
  2457  244    H  21  1.00800  0.31000  1     1  2458
                                              2  2459  2462
  2458  244   CA  14 13.01900  0.00000  0     6  2459  2460  2461  2462  2463  2464
                                              2  2465  2466
  2459  244   CB  14 13.01900  0.00000  0     3  2460  2461  2462
                                              2  2463  2464
  2460  244  CG1  16 15.03500  0.00000  0     1  2461
                                              1  2462
  2461  244  CG2  16 15.03500  0.00000  1     0
                                              1  2462
  2462  244    C  12 12.01100  0.45000  0     4  2463  2464  2465  2466
                                              2  2467  2479
  2463  244    O   1 15.99940 -0.45000  1     1  2464
                                              2  2465  2466
  2464  245    N   6 14.00670 -0.31000  0     4  2465  2466  2467  2479
                                              3  2468  2480  2481
  2465  245    H  21  1.00800  0.31000  1     1  2466
                                              2  2467  2479
  2466  245   CA  14 13.01900  0.00000  0     5  2467  2468  2479  2480  2481
                                              4  2469  2471  2482  2483
  2467  245   CB  15 14.02700  0.00000  0     8  2468  2469  2470  2471  2472  2473
                                                 2475  2479
                                              2  2480  2481
  2468  245   CG  12 12.01100  0.00000  1     9  2469  2470  2471  2472  2473  2474
                                                 2475  2476  2477
                                              1  2479
  2469  245  CD1  12 12.01100 -0.14000  0     8  2470  2471  2472  2473  2474  2475
                                                 2477  2478
                                              0
  2470  245  HD1  20  1.00800  0.14000  1     4  2471  2473  2474  2477
                                              0
  2471  245  CD2  12 12.01100 -0.14000  0     6  2472  2473  2475  2476  2477  2478
                                              0
  2472  245  HD2  20  1.00800  0.14000  1     3  2475  2476  2477
                                              0
  2473  245  CE1  12 12.01100 -0.14000  0     5  2474  2475  2476  2477  2478
                                              0
  2474  245  HE1  20  1.00800  0.14000  1     3  2475  2477  2478
                                              0
  2475  245  CE2  12 12.01100 -0.14000  0     3  2476  2477  2478
                                              0
  2476  245  HE2  20  1.00800  0.14000  1     2  2477  2478
                                              0
  2477  245   CZ  12 12.01100 -0.14000  0     1  2478
                                              0
  2478  245   HZ  20  1.00800  0.14000  1     0
                                              0
  2479  245    C  12 12.01100  0.45000  0     4  2480  2481  2482  2483
                                              2  2484  2489
  2480  245    O   1 15.99940 -0.45000  1     1  2481
                                              2  2482  2483
  2481  246    N   6 14.00670 -0.31000  0     4  2482  2483  2484  2489
                                              3  2485  2490  2491
  2482  246    H  21  1.00800  0.31000  1     1  2483
                                              2  2484  2489
  2483  246   CA  14 13.01900  0.00000  0     5  2484  2485  2489  2490  2491
                                              3  2486  2492  2493
  2484  246   CB  15 14.02700  0.00000  0     3  2485  2486  2489
                                              4  2487  2488  2490  2491
  2485  246   CG  15 14.02700  0.00000  1     3  2486  2487  2488
                                              1  2489
  2486  246   CD  12 12.01100  0.27000  0     2  2487  2488
                                              0
  2487  246  OE1   2 15.99940 -0.63500  0     1  2488
                                              0
  2488  246  OE2   2 15.99940 -0.63500  1     0
                                              0
  2489  246    C  12 12.01100  0.45000  0     4  2490  2491  2492  2493
                                              2  2494  2495
  2490  246    O   1 15.99940 -0.45000  1     1  2491
                                              2  2492  2493
  2491  247    N   6 14.00670 -0.31000  0     4  2492  2493  2494  2495
                                              2  2496  2497
  2492  247    H  21  1.00800  0.31000  1     1  2493
                                              2  2494  2495
  2493  247   CA  14 13.01900  0.00000  0     4  2494  2495  2496  2497
                                              2  2498  2499
  2494  247   CB  16 15.03500  0.00000  1     1  2495
                                              2  2496  2497
  2495  247    C  12 12.01100  0.45000  0     4  2496  2497  2498  2499
                                              2  2500  2501
  2496  247    O   1 15.99940 -0.45000  1     1  2497
                                              2  2498  2499
  2497  248    N   6 14.00670 -0.31000  0     4  2498  2499  2500  2501
                                              2  2502  2503
  2498  248    H  21  1.00800  0.31000  1     1  2499
                                              2  2500  2501
  2499  248   CA  14 13.01900  0.00000  0     4  2500  2501  2502  2503
                                              2  2504  2505
  2500  248   CB  16 15.03500  0.00000  1     1  2501
                                              2  2502  2503
  2501  248    C  12 12.01100  0.45000  0     4  2502  2503  2504  2505
                                              2  2506  2509
  2502  248    O   1 15.99940 -0.45000  1     1  2503
                                              2  2504  2505
  2503  249    N   6 14.00670 -0.31000  0     4  2504  2505  2506  2509
                                              4  2507  2508  2510  2511
  2504  249    H  21  1.00800  0.31000  1     1  2505
                                              2  2506  2509
  2505  249   CA  14 13.01900  0.00000  0     6  2506  2507  2508  2509  2510  2511
                                              2  2512  2513
  2506  249   CB  14 13.01900  0.00000  0     3  2507  2508  2509
                                              2  2510  2511
  2507  249  CG1  16 15.03500  0.00000  0     1  2508
                                              1  2509
  2508  249  CG2  16 15.03500  0.00000  1     0
                                              1  2509
  2509  249    C  12 12.01100  0.45000  0     4  2510  2511  2512  2513
                                              2  2514  2522
  2510  249    O   1 15.99940 -0.45000  1     1  2511
                                              2  2512  2513
  2511  250    N   6 14.00670 -0.31000  0     4  2512  2513  2514  2522
                                              3  2515  2523  2524
  2512  250    H  21  1.00800  0.31000  1     1  2513
                                              2  2514  2522
  2513  250   CA  14 13.01900  0.00000  0     5  2514  2515  2522  2523  2524
                                              3  2516  2525  2526
  2514  250   CB  15 14.02700  0.00000  1     3  2515  2516  2522
                                              3  2517  2523  2524
  2515  250   CG  15 14.02700  0.00000  0     2  2516  2517
                                              2  2518  2522
  2516  250   CD  15 14.02700  0.00000  1     2  2517  2518
                                              3  2519  2520  2521
  2517  250   CE  15 14.02700  0.12700  0     4  2518  2519  2520  2521
                                              0
  2518  250   NZ   8 14.00670  0.12900  0     3  2519  2520  2521
                                              0
  2519  250  HZ1  21  1.00800  0.24800  0     2  2520  2521
                                              0
  2520  250  HZ2  21  1.00800  0.24800  0     1  2521
                                              0
  2521  250  HZ3  21  1.00800  0.24800  1     0
                                              0
  2522  250    C  12 12.01100  0.45000  0     4  2523  2524  2525  2526
                                              2  2527  2530
  2523  250    O   1 15.99940 -0.45000  1     1  2524
                                              2  2525  2526
  2524  251    N   6 14.00670 -0.31000  0     4  2525  2526  2527  2530
                                              3  2528  2531  2532
  2525  251    H  21  1.00800  0.31000  1     1  2526
                                              2  2527  2530
  2526  251   CA  14 13.01900  0.00000  1     5  2527  2528  2530  2531  2532
                                              3  2529  2533  2534
  2527  251   CB  15 14.02700  0.26600  0     3  2528  2529  2530
                                              2  2531  2532
  2528  251   OG   3 15.99940 -0.67400  0     1  2529
                                              1  2530
  2529  251   HG  21  1.00800  0.40800  1     0
                                              0
  2530  251    C  12 12.01100  0.45000  0     4  2531  2532  2533  2534
                                              2  2535  2539
  2531  251    O   1 15.99940 -0.45000  1     1  2532
                                              2  2533  2534
  2532  252    N   6 14.00670 -0.31000  0     4  2533  2534  2535  2539
                                              4  2536  2537  2540  2541
  2533  252    H  21  1.00800  0.31000  1     1  2534
                                              2  2535  2539
  2534  252   CA  14 13.01900  0.00000  1     6  2535  2536  2537  2539  2540  2541
                                              3  2538  2542  2543
  2535  252   CB  14 13.01900  0.00000  0     4  2536  2537  2538  2539
                                              2  2540  2541
  2536  252  CG1  15 14.02700  0.00000  0     2  2537  2538
                                              1  2539
  2537  252  CG2  16 15.03500  0.00000  0     0
                                              2  2538  2539
  2538  252   CD  16 15.03500  0.00000  1     0
                                              0
  2539  252    C  12 12.01100  0.45000  0     4  2540  2541  2542  2543
                                              2  2544  2552
  2540  252    O   1 15.99940 -0.45000  1     1  2541
                                              2  2542  2543
  2541  253    N   6 14.00670 -0.31000  0     4  2542  2543  2544  2552
                                              3  2545  2553  2554
  2542  253    H  21  1.00800  0.31000  1     1  2543
                                              2  2544  2552
  2543  253   CA  14 13.01900  0.00000  0     5  2544  2545  2552  2553  2554
                                              3  2546  2555  2556
  2544  253   CB  15 14.02700  0.00000  1     3  2545  2546  2552
                                              3  2547  2553  2554
  2545  253   CG  15 14.02700  0.00000  0     2  2546  2547
                                              2  2548  2552
  2546  253   CD  15 14.02700  0.00000  1     2  2547  2548
                                              3  2549  2550  2551
  2547  253   CE  15 14.02700  0.12700  0     4  2548  2549  2550  2551
                                              0
  2548  253   NZ   8 14.00670  0.12900  0     3  2549  2550  2551
                                              0
  2549  253  HZ1  21  1.00800  0.24800  0     2  2550  2551
                                              0
  2550  253  HZ2  21  1.00800  0.24800  0     1  2551
                                              0
  2551  253  HZ3  21  1.00800  0.24800  1     0
                                              0
  2552  253    C  12 12.01100  0.45000  0     4  2553  2554  2555  2556
                                              2  2557  2558
  2553  253    O   1 15.99940 -0.45000  1     1  2554
                                              2  2555  2556
  2554  254    N   6 14.00670 -0.31000  0     4  2555  2556  2557  2558
                                              2  2559  2560
  2555  254    H  21  1.00800  0.31000  1     1  2556
                                              2  2557  2558
  2556  254   CA  14 13.01900  0.00000  0     4  2557  2558  2559  2560
                                              2  2561  2562
  2557  254   CB  16 15.03500  0.00000  1     1  2558
                                              2  2559  2560
  2558  254    C  12 12.01100  0.45000  0     4  2559  2560  2561  2562
                                              2  2563  2564
  2559  254    O   1 15.99940 -0.45000  1     1  2560
                                              2  2561  2562
  2560  255    N   6 14.00670 -0.31000  0     4  2561  2562  2563  2564
                                              2  2565  2566
  2561  255    H  21  1.00800  0.31000  1     1  2562
                                              2  2563  2564
  2562  255   CA  14 13.01900  0.00000  0     4  2563  2564  2565  2566
                                              2  2567  2568
  2563  255   CB  16 15.03500  0.00000  1     1  2564
                                              2  2565  2566
  2564  255    C  12 12.01100  0.45000  0     4  2565  2566  2567  2568
                                              2  2569  2572
  2565  255    O   1 15.99940 -0.45000  1     1  2566
                                              2  2567  2568
  2566  256    N   6 14.00670 -0.31000  0     4  2567  2568  2569  2572
                                              3  2570  2573  2574
  2567  256    H  21  1.00800  0.31000  1     1  2568
                                              2  2569  2572
  2568  256   CA  14 13.01900  0.00000  1     5  2569  2570  2572  2573  2574
                                              3  2571  2575  2576
  2569  256   CB  15 14.02700  0.26600  0     3  2570  2571  2572
                                              2  2573  2574
  2570  256   OG   3 15.99940 -0.67400  0     1  2571
                                              1  2572
  2571  256   HG  21  1.00800  0.40800  1     0
                                              0
  2572  256    C  12 12.01100  0.45000  0     4  2573  2574  2575  2576
                                              2  2577  2580
  2573  256    O   1 15.99940 -0.45000  1     1  2574
                                              2  2575  2576
  2574  257    N   6 14.00670 -0.31000  0     4  2575  2576  2577  2580
                                              3  2578  2581  2582
  2575  257    H  21  1.00800  0.31000  1     1  2576
                                              2  2577  2580
  2576  257   CA  14 13.01900  0.00000  1     5  2577  2578  2580  2581  2582
                                              3  2579  2583  2584
  2577  257   CB  15 14.02700  0.26600  0     3  2578  2579  2580
                                              2  2581  2582
  2578  257   OG   3 15.99940 -0.67400  0     1  2579
                                              1  2580
  2579  257   HG  21  1.00800  0.40800  1     0
                                              0
  2580  257    C  12 12.01100  0.45000  0     4  2581  2582  2583  2584
                                              2  2585  2589
  2581  257    O   1 15.99940 -0.45000  1     1  2582
                                              2  2583  2584
  2582  258    N   6 14.00670 -0.31000  0     4  2583  2584  2585  2589
                                              4  2586  2588  2590  2591
  2583  258    H  21  1.00800  0.31000  1     1  2584
                                              2  2585  2589
  2584  258   CA  14 13.01900  0.00000  1     6  2585  2586  2588  2589  2590  2591
                                              3  2587  2592  2593
  2585  258   CB  14 13.01900  0.26600  0     4  2586  2587  2588  2589
                                              2  2590  2591
  2586  258  OG1   3 15.99940 -0.67400  0     2  2587  2588
                                              1  2589
  2587  258  HG1  21  1.00800  0.40800  1     0
                                              1  2588
  2588  258  CG2  16 15.03500  0.00000  1     0
                                              1  2589
  2589  258    C  12 12.01100  0.45000  0     4  2590  2591  2592  2593
                                              2  2594  2599
  2590  258    O   1 15.99940 -0.45000  1     1  2591
                                              2  2592  2593
  2591  259    N   6 14.00670 -0.31000  0     4  2592  2593  2594  2599
                                              3  2595  2600  2601
  2592  259    H  21  1.00800  0.31000  1     1  2593
                                              2  2594  2599
  2593  259   CA  14 13.01900  0.00000  0     5  2594  2595  2599  2600  2601
                                              3  2596  2602  2603
  2594  259   CB  15 14.02700  0.00000  0     3  2595  2596  2599
                                              4  2597  2598  2600  2601
  2595  259   CG  15 14.02700  0.00000  1     3  2596  2597  2598
                                              1  2599
  2596  259   CD  12 12.01100  0.27000  0     2  2597  2598
                                              0
  2597  259  OE1   2 15.99940 -0.63500  0     1  2598
                                              0
  2598  259  OE2   2 15.99940 -0.63500  1     0
                                              0
  2599  259    C  12 12.01100  0.45000  0     4  2600  2601  2602  2603
                                              2  2604  2612
  2600  259    O   1 15.99940 -0.45000  1     1  2601
                                              2  2602  2603
  2601  260    N   6 14.00670 -0.31000  0     4  2602  2603  2604  2612
                                              3  2605  2613  2614
  2602  260    H  21  1.00800  0.31000  1     1  2603
                                              2  2604  2612
  2603  260   CA  14 13.01900  0.00000  0     5  2604  2605  2612  2613  2614
                                              3  2606  2615  2616
  2604  260   CB  15 14.02700  0.00000  1     3  2605  2606  2612
                                              3  2607  2613  2614
  2605  260   CG  15 14.02700  0.00000  0     2  2606  2607
                                              2  2608  2612
  2606  260   CD  15 14.02700  0.00000  1     2  2607  2608
                                              3  2609  2610  2611
  2607  260   CE  15 14.02700  0.12700  0     4  2608  2609  2610  2611
                                              0
  2608  260   NZ   8 14.00670  0.12900  0     3  2609  2610  2611
                                              0
  2609  260  HZ1  21  1.00800  0.24800  0     2  2610  2611
                                              0
  2610  260  HZ2  21  1.00800  0.24800  0     1  2611
                                              0
  2611  260  HZ3  21  1.00800  0.24800  1     0
                                              0
  2612  260    C  12 12.01100  0.45000  0     4  2613  2614  2615  2616
                                              2  2617  2629
  2613  260    O   1 15.99940 -0.45000  1     1  2614
                                              2  2615  2616
  2614  261    N   6 14.00670 -0.31000  0     4  2615  2616  2617  2629
                                              3  2618  2630  2631
  2615  261    H  21  1.00800  0.31000  1     1  2616
                                              2  2617  2629
  2616  261   CA  14 13.01900  0.00000  0     5  2617  2618  2629  2630  2631
                                              4  2619  2621  2632  2635
  2617  261   CB  15 14.02700  0.00000  0     8  2618  2619  2620  2621  2622  2623
                                                 2625  2629
                                              2  2630  2631
  2618  261   CG  12 12.01100  0.00000  1     9  2619  2620  2621  2622  2623  2624
                                                 2625  2626  2627
                                              1  2629
  2619  261  CD1  12 12.01100 -0.14000  0     8  2620  2621  2622  2623  2624  2625
                                                 2627  2628
                                              0
  2620  261  HD1  20  1.00800  0.14000  1     4  2621  2623  2624  2627
                                              0
  2621  261  CD2  12 12.01100 -0.14000  0     6  2622  2623  2625  2626  2627  2628
                                              0
  2622  261  HD2  20  1.00800  0.14000  1     3  2625  2626  2627
                                              0
  2623  261  CE1  12 12.01100 -0.14000  0     5  2624  2625  2626  2627  2628
                                              0
  2624  261  HE1  20  1.00800  0.14000  1     3  2625  2627  2628
                                              0
  2625  261  CE2  12 12.01100 -0.14000  0     3  2626  2627  2628
                                              0
  2626  261  HE2  20  1.00800  0.14000  1     2  2627  2628
                                              0
  2627  261   CZ  12 12.01100 -0.14000  0     1  2628
                                              0
  2628  261   HZ  20  1.00800  0.14000  1     0
                                              0
  2629  261    C  12 12.01100  0.45000  0     4  2630  2631  2632  2635
                                              3  2633  2634  2636
  2630  261    O   1 15.99940 -0.45000  1     1  2631
                                              2  2632  2635
  2631  262    N   6 14.00670  0.00000  1     5  2632  2633  2634  2635  2636
                                              2  2637  2638
  2632  262   CA  14 13.01900  0.00000  0     6  2633  2634  2635  2636  2637  2638
                                              2  2639  2640
  2633  262   CB  18 14.02700  0.00000  1     3  2634  2635  2636
                                              2  2637  2638
  2634  262   CG  18 14.02700  0.00000  0     1  2635
                                              1  2636
  2635  262   CD  18 14.02700  0.00000  1     0
                                              1  2636
  2636  262    C  12 12.01100  0.45000  0     4  2637  2638  2639  2640
                                              2  2641  2645
  2637  262    O   1 15.99940 -0.45000  1     1  2638
                                              2  2639  2640
  2638  263    N   6 14.00670 -0.31000  0     4  2639  2640  2641  2645
                                              3  2642  2646  2647
  2639  263    H  21  1.00800  0.31000  1     1  2640
                                              2  2641  2645
  2640  263   CA  14 13.01900  0.00000  0     5  2641  2642  2645  2646  2647
                                              4  2643  2644  2648  2649
  2641  263   CB  15 14.02700  0.00000  1     4  2642  2643  2644  2645
                                              2  2646  2647
  2642  263   CG  12 12.01100  0.27000  0     2  2643  2644
                                              1  2645
  2643  263  OD1   2 15.99940 -0.63500  0     1  2644
                                              0
  2644  263  OD2   2 15.99940 -0.63500  1     0
                                              0
  2645  263    C  12 12.01100  0.45000  0     4  2646  2647  2648  2649
                                              1  2650
  2646  263    O   1 15.99940 -0.45000  1     1  2647
                                              2  2648  2649
  2647  264    N   6 14.00670 -0.31000  0     3  2648  2649  2650
                                              2  2651  2652
  2648  264    H  21  1.00800  0.31000  1     1  2649
                                              1  2650
  2649  264   CA  15 14.02700  0.00000  1     3  2650  2651  2652
                                              2  2653  2654
  2650  264    C  12 12.01100  0.45000  0     4  2651  2652  2653  2654
                                              2  2655  2667
  2651  264    O   1 15.99940 -0.45000  1     1  2652
                                              2  2653  2654
  2652  265    N   6 14.00670 -0.31000  0     4  2653  2654  2655  2667
                                              3  2656  2668  2669
  2653  265    H  21  1.00800  0.31000  1     1  2654
                                              2  2655  2667
  2654  265   CA  14 13.01900  0.00000  0     5  2655  2656  2667  2668  2669
                                              4  2657  2659  2670  2671
  2655  265   CB  15 14.02700  0.00000  0     8  2656  2657  2658  2659  2660  2661
                                                 2663  2667
                                              2  2668  2669
  2656  265   CG  12 12.01100  0.00000  1     9  2657  2658  2659  2660  2661  2662
                                                 2663  2664  2665
                                              1  2667
  2657  265  CD1  12 12.01100 -0.14000  0     8  2658  2659  2660  2661  2662  2663
                                                 2665  2666
                                              0
  2658  265  HD1  20  1.00800  0.14000  1     4  2659  2661  2662  2665
                                              0
  2659  265  CD2  12 12.01100 -0.14000  0     6  2660  2661  2663  2664  2665  2666
                                              0
  2660  265  HD2  20  1.00800  0.14000  1     3  2663  2664  2665
                                              0
  2661  265  CE1  12 12.01100 -0.14000  0     5  2662  2663  2664  2665  2666
                                              0
  2662  265  HE1  20  1.00800  0.14000  1     3  2663  2665  2666
                                              0
  2663  265  CE2  12 12.01100 -0.14000  0     3  2664  2665  2666
                                              0
  2664  265  HE2  20  1.00800  0.14000  1     2  2665  2666
                                              0
  2665  265   CZ  12 12.01100 -0.14000  0     1  2666
                                              0
  2666  265   HZ  20  1.00800  0.14000  1     0
                                              0
  2667  265    C  12 12.01100  0.45000  0     4  2668  2669  2670  2671
                                              2  2672  2688
  2668  265    O   1 15.99940 -0.45000  1     1  2669
                                              2  2670  2671
  2669  266    N   6 14.00670 -0.31000  0     4  2670  2671  2672  2688
                                              3  2673  2689  2690
  2670  266    H  21  1.00800  0.31000  1     1  2671
                                              2  2672  2688
  2671  266   CA  14 13.01900  0.00000  0     5  2672  2673  2688  2689  2690
                                              4  2674  2676  2691  2692
  2672  266   CB  15 14.02700  0.00000  1     8  2673  2674  2675  2676  2677  2679
                                                 2680  2688
                                              2  2689  2690
  2673  266   CG  12 12.01100 -0.21000  0    10  2674  2675  2676  2677  2678  2679
                                                 2680  2681  2682  2684
                                              1  2688
  2674  266  CD1  12 12.01100 -0.14000  0     7  2675  2676  2677  2678  2679  2680
                                                 2682
                                              0
  2675  266  HD1  20  1.00800  0.14000  0     4  2676  2677  2678  2679
                                              0
  2676  266  CD2  12 12.01100  0.00000  0    10  2677  2678  2679  2680  2681  2682
                                                 2683  2684  2685  2686
                                              0
  2677  266  NE1   9 14.00670 -0.10000  0     6  2678  2679  2680  2682  2683  2686
                                              0
  2678  266  HE1  21  1.00800  0.31000  0     2  2679  2682
                                              0
  2679  266  CE2  12 12.01100  0.00000  1     7  2680  2681  2682  2683  2684  2686
                                                 2687
                                              0
  2680  266  CE3  12 12.01100 -0.14000  0     6  2681  2682  2684  2685  2686  2687
                                              0
  2681  266  HE3  20  1.00800  0.14000  1     3  2684  2685  2686
                                              0
  2682  266  CZ2  12 12.01100 -0.14000  0     5  2683  2684  2685  2686  2687
                                              0
  2683  266  HZ2  20  1.00800  0.14000  1     3  2684  2686  2687
                                              0
  2684  266  CZ3  12 12.01100 -0.14000  0     3  2685  2686  2687
                                              0
  2685  266  HZ3  20  1.00800  0.14000  1     2  2686  2687
                                              0
  2686  266  CH2  12 12.01100 -0.14000  0     1  2687
                                              0
  2687  266  HH2  20  1.00800  0.14000  1     0
                                              0
  2688  266    C  12 12.01100  0.45000  0     4  2689  2690  2691  2692
                                              2  2693  2697
  2689  266    O   1 15.99940 -0.45000  1     1  2690
                                              2  2691  2692
  2690  267    N   6 14.00670 -0.31000  0     4  2691  2692  2693  2697
                                              3  2694  2698  2699
  2691  267    H  21  1.00800  0.31000  1     1  2692
                                              2  2693  2697
  2692  267   CA  14 13.01900  0.00000  0     5  2693  2694  2697  2698  2699
                                              4  2695  2696  2700  2701
  2693  267   CB  15 14.02700  0.00000  1     4  2694  2695  2696  2697
                                              2  2698  2699
  2694  267   CG  14 13.01900  0.00000  0     2  2695  2696
                                              1  2697
  2695  267  CD1  16 15.03500  0.00000  0     1  2696
                                              0
  2696  267  CD2  16 15.03500  0.00000  1     0
                                              0
  2697  267    C  12 12.01100  0.45000  0     4  2698  2699  2700  2701
                                              1  2702
  2698  267    O   1 15.99940 -0.45000  1     1  2699
                                              2  2700  2701
  2699  268    N   6 14.00670 -0.31000  0     3  2700  2701  2702
                                              2  2703  2704
  2700  268    H  21  1.00800  0.31000  1     1  2701
                                              1  2702
  2701  268   CA  15 14.02700  0.00000  1     3  2702  2703  2704
                                              2  2705  2706
  2702  268    C  12 12.01100  0.45000  0     4  2703  2704  2705  2706
                                              2  2707  2712
  2703  268    O   1 15.99940 -0.45000  1     1  2704
                                              2  2705  2706
  2704  269    N   6 14.00670 -0.31000  0     4  2705  2706  2707  2712
                                              3  2708  2713  2714
  2705  269    H  21  1.00800  0.31000  1     1  2706
                                              2  2707  2712
  2706  269   CA  14 13.01900  0.00000  0     5  2707  2708  2712  2713  2714
                                              3  2709  2715  2716
  2707  269   CB  15 14.02700  0.00000  0     3  2708  2709  2712
                                              4  2710  2711  2713  2714
  2708  269   CG  15 14.02700  0.00000  1     3  2709  2710  2711
                                              1  2712
  2709  269   CD  12 12.01100  0.27000  0     2  2710  2711
                                              0
  2710  269  OE1   2 15.99940 -0.63500  0     1  2711
                                              0
  2711  269  OE2   2 15.99940 -0.63500  1     0
                                              0
  2712  269    C  12 12.01100  0.45000  0     4  2713  2714  2715  2716
                                              2  2717  2724
  2713  269    O   1 15.99940 -0.45000  1     1  2714
                                              2  2715  2716
  2714  270    N   6 14.00670 -0.31000  0     4  2715  2716  2717  2724
                                              3  2718  2725  2726
  2715  270    H  21  1.00800  0.31000  1     1  2716
                                              2  2717  2724
  2716  270   CA  14 13.01900  0.00000  0     5  2717  2718  2724  2725  2726
                                              3  2719  2727  2728
  2717  270   CB  15 14.02700  0.00000  0     3  2718  2719  2724
                                              4  2720  2721  2725  2726
  2718  270   CG  15 14.02700  0.00000  1     3  2719  2720  2721
                                              3  2722  2723  2724
  2719  270   CD  12 12.01100  0.29000  0     4  2720  2721  2722  2723
                                              0
  2720  270  OE1   1 15.99940 -0.45000  0     1  2721
                                              2  2722  2723
  2721  270  NE2   7 14.00670 -0.72000  0     2  2722  2723
                                              0
  2722  270 HE21  21  1.00800  0.44000  0     1  2723
                                              0
  2723  270 HE22  21  1.00800  0.44000  1     0
                                              0
  2724  270    C  12 12.01100  0.45000  0     4  2725  2726  2727  2728
                                              2  2729  2733
  2725  270    O   1 15.99940 -0.45000  1     1  2726
                                              2  2727  2728
  2726  271    N   6 14.00670 -0.31000  0     4  2727  2728  2729  2733
                                              3  2730  2734  2735
  2727  271    H  21  1.00800  0.31000  1     1  2728
                                              2  2729  2733
  2728  271   CA  14 13.01900  0.00000  0     5  2729  2730  2733  2734  2735
                                              4  2731  2732  2736  2737
  2729  271   CB  15 14.02700  0.00000  1     4  2730  2731  2732  2733
                                              2  2734  2735
  2730  271   CG  14 13.01900  0.00000  0     2  2731  2732
                                              1  2733
  2731  271  CD1  16 15.03500  0.00000  0     1  2732
                                              0
  2732  271  CD2  16 15.03500  0.00000  1     0
                                              0
  2733  271    C  12 12.01100  0.45000  0     4  2734  2735  2736  2737
                                              2  2738  2741
  2734  271    O   1 15.99940 -0.45000  1     1  2735
                                              2  2736  2737
  2735  272    N   6 14.00670 -0.31000  0     4  2736  2737  2738  2741
                                              4  2739  2740  2742  2743
  2736  272    H  21  1.00800  0.31000  1     1  2737
                                              2  2738  2741
  2737  272   CA  14 13.01900  0.00000  0     6  2738  2739  2740  2741  2742  2743
                                              2  2744  2745
  2738  272   CB  14 13.01900  0.00000  0     3  2739  2740  2741
                                              2  2742  2743
  2739  272  CG1  16 15.03500  0.00000  0     1  2740
                                              1  2741
  2740  272  CG2  16 15.03500  0.00000  1     0
                                              1  2741
  2741  272    C  12 12.01100  0.45000  0     4  2742  2743  2744  2745
                                              2  2746  2748
  2742  272    O   1 15.99940 -0.45000  1     1  2743
                                              2  2744  2745
  2743  273    N   6 14.00670 -0.31000  0     4  2744  2745  2746  2748
                                              3  2747  2749  2750
  2744  273    H  21  1.00800  0.31000  1     1  2745
                                              2  2746  2748
  2745  273   CA  14 13.01900  0.00000  0     5  2746  2747  2748  2749  2750
                                              3  2751  2752  3261
  2746  273   CB  15 14.02700  0.00000  0     3  2747  2748  3261
                                              3  2749  2750  3260
  2747  273   SG  23 32.06000  0.00000  1     2  3260  3261
                                              2  2748  3259
  2748  273    C  12 12.01100  0.45000  0     4  2749  2750  2751  2752
                                              2  2753  2769
  2749  273    O   1 15.99940 -0.45000  1     1  2750
                                              2  2751  2752
  2750  274    N   6 14.00670 -0.31000  0     4  2751  2752  2753  2769
                                              3  2754  2770  2771
  2751  274    H  21  1.00800  0.31000  1     1  2752
                                              2  2753  2769
  2752  274   CA  14 13.01900  0.00000  0     5  2753  2754  2769  2770  2771
                                              4  2755  2757  2772  2773
  2753  274   CB  15 14.02700  0.00000  1     8  2754  2755  2756  2757  2758  2760
                                                 2761  2769
                                              2  2770  2771
  2754  274   CG  12 12.01100 -0.21000  0    10  2755  2756  2757  2758  2759  2760
                                                 2761  2762  2763  2765
                                              1  2769
  2755  274  CD1  12 12.01100 -0.14000  0     7  2756  2757  2758  2759  2760  2761
                                                 2763
                                              0
  2756  274  HD1  20  1.00800  0.14000  0     4  2757  2758  2759  2760
                                              0
  2757  274  CD2  12 12.01100  0.00000  0    10  2758  2759  2760  2761  2762  2763
                                                 2764  2765  2766  2767
                                              0
  2758  274  NE1   9 14.00670 -0.10000  0     6  2759  2760  2761  2763  2764  2767
                                              0
  2759  274  HE1  21  1.00800  0.31000  0     2  2760  2763
                                              0
  2760  274  CE2  12 12.01100  0.00000  1     7  2761  2762  2763  2764  2765  2767
                                                 2768
                                              0
  2761  274  CE3  12 12.01100 -0.14000  0     6  2762  2763  2765  2766  2767  2768
                                              0
  2762  274  HE3  20  1.00800  0.14000  1     3  2765  2766  2767
                                              0
  2763  274  CZ2  12 12.01100 -0.14000  0     5  2764  2765  2766  2767  2768
                                              0
  2764  274  HZ2  20  1.00800  0.14000  1     3  2765  2767  2768
                                              0
  2765  274  CZ3  12 12.01100 -0.14000  0     3  2766  2767  2768
                                              0
  2766  274  HZ3  20  1.00800  0.14000  1     2  2767  2768
                                              0
  2767  274  CH2  12 12.01100 -0.14000  0     1  2768
                                              0
  2768  274  HH2  20  1.00800  0.14000  1     0
                                              0
  2769  274    C  12 12.01100  0.45000  0     4  2770  2771  2772  2773
                                              2  2774  2781
  2770  274    O   1 15.99940 -0.45000  1     1  2771
                                              2  2772  2773
  2771  275    N   6 14.00670 -0.31000  0     4  2772  2773  2774  2781
                                              3  2775  2782  2783
  2772  275    H  21  1.00800  0.31000  1     1  2773
                                              2  2774  2781
  2773  275   CA  14 13.01900  0.00000  0     5  2774  2775  2781  2782  2783
                                              3  2776  2784  2785
  2774  275   CB  15 14.02700  0.00000  0     3  2775  2776  2781
                                              4  2777  2778  2782  2783
  2775  275   CG  15 14.02700  0.00000  1     3  2776  2777  2778
                                              3  2779  2780  2781
  2776  275   CD  12 12.01100  0.29000  0     4  2777  2778  2779  2780
                                              0
  2777  275  OE1   1 15.99940 -0.45000  0     1  2778
                                              2  2779  2780
  2778  275  NE2   7 14.00670 -0.72000  0     2  2779  2780
                                              0
  2779  275 HE21  21  1.00800  0.44000  0     1  2780
                                              0
  2780  275 HE22  21  1.00800  0.44000  1     0
                                              0
  2781  275    C  12 12.01100  0.45000  0     4  2782  2783  2784  2785
                                              2  2786  2787
  2782  275    O   1 15.99940 -0.45000  1     1  2783
                                              2  2784  2785
  2783  276    N   6 14.00670 -0.31000  0     4  2784  2785  2786  2787
                                              2  2788  2789
  2784  276    H  21  1.00800  0.31000  1     1  2785
                                              2  2786  2787
  2785  276   CA  14 13.01900  0.00000  0     4  2786  2787  2788  2789
                                              2  2790  2791
  2786  276   CB  16 15.03500  0.00000  1     1  2787
                                              2  2788  2789
  2787  276    C  12 12.01100  0.45000  0     4  2788  2789  2790  2791
                                              1  2792
  2788  276    O   1 15.99940 -0.45000  1     1  2789
                                              2  2790  2791
  2789  277    N   6 14.00670 -0.31000  0     3  2790  2791  2792
                                              2  2793  2794
  2790  277    H  21  1.00800  0.31000  1     1  2791
                                              1  2792
  2791  277   CA  15 14.02700  0.00000  1     3  2792  2793  2794
                                              2  2795  2796
  2792  277    C  12 12.01100  0.45000  0     4  2793  2794  2795  2796
                                              2  2797  2801
  2793  277    O   1 15.99940 -0.45000  1     1  2794
                                              2  2795  2796
  2794  278    N   6 14.00670 -0.31000  0     4  2795  2796  2797  2801
                                              4  2798  2800  2802  2803
  2795  278    H  21  1.00800  0.31000  1     1  2796
                                              2  2797  2801
  2796  278   CA  14 13.01900  0.00000  1     6  2797  2798  2800  2801  2802  2803
                                              3  2799  2804  2805
  2797  278   CB  14 13.01900  0.26600  0     4  2798  2799  2800  2801
                                              2  2802  2803
  2798  278  OG1   3 15.99940 -0.67400  0     2  2799  2800
                                              1  2801
  2799  278  HG1  21  1.00800  0.40800  1     0
                                              1  2800
  2800  278  CG2  16 15.03500  0.00000  1     0
                                              1  2801
  2801  278    C  12 12.01100  0.45000  0     4  2802  2803  2804  2805
                                              2  2806  2810
  2802  278    O   1 15.99940 -0.45000  1     1  2803
                                              2  2804  2805
  2803  279    N   6 14.00670 -0.31000  0     4  2804  2805  2806  2810
                                              4  2807  2809  2811  2812
  2804  279    H  21  1.00800  0.31000  1     1  2805
                                              2  2806  2810
  2805  279   CA  14 13.01900  0.00000  1     6  2806  2807  2809  2810  2811  2812
                                              3  2808  2813  2816
  2806  279   CB  14 13.01900  0.26600  0     4  2807  2808  2809  2810
                                              2  2811  2812
  2807  279  OG1   3 15.99940 -0.67400  0     2  2808  2809
                                              1  2810
  2808  279  HG1  21  1.00800  0.40800  1     0
                                              1  2809
  2809  279  CG2  16 15.03500  0.00000  1     0
                                              1  2810
  2810  279    C  12 12.01100  0.45000  0     4  2811  2812  2813  2816
                                              3  2814  2815  2817
  2811  279    O   1 15.99940 -0.45000  1     1  2812
                                              2  2813  2816
  2812  280    N   6 14.00670  0.00000  1     5  2813  2814  2815  2816  2817
                                              2  2818  2819
  2813  280   CA  14 13.01900  0.00000  0     6  2814  2815  2816  2817  2818  2819
                                              2  2820  2821
  2814  280   CB  18 14.02700  0.00000  1     3  2815  2816  2817
                                              2  2818  2819
  2815  280   CG  18 14.02700  0.00000  0     1  2816
                                              1  2817
  2816  280   CD  18 14.02700  0.00000  1     0
                                              1  2817
  2817  280    C  12 12.01100  0.45000  0     4  2818  2819  2820  2821
                                              2  2822  2838
  2818  280    O   1 15.99940 -0.45000  1     1  2819
                                              2  2820  2821
  2819  281    N   6 14.00670 -0.31000  0     4  2820  2821  2822  2838
                                              3  2823  2839  2840
  2820  281    H  21  1.00800  0.31000  1     1  2821
                                              2  2822  2838
  2821  281   CA  14 13.01900  0.00000  0     5  2822  2823  2838  2839  2840
                                              4  2824  2826  2841  2842
  2822  281   CB  15 14.02700  0.00000  1     8  2823  2824  2825  2826  2827  2829
                                                 2830  2838
                                              2  2839  2840
  2823  281   CG  12 12.01100 -0.21000  0    10  2824  2825  2826  2827  2828  2829
                                                 2830  2831  2832  2834
                                              1  2838
  2824  281  CD1  12 12.01100 -0.14000  0     7  2825  2826  2827  2828  2829  2830
                                                 2832
                                              0
  2825  281  HD1  20  1.00800  0.14000  0     4  2826  2827  2828  2829
                                              0
  2826  281  CD2  12 12.01100  0.00000  0    10  2827  2828  2829  2830  2831  2832
                                                 2833  2834  2835  2836
                                              0
  2827  281  NE1   9 14.00670 -0.10000  0     6  2828  2829  2830  2832  2833  2836
                                              0
  2828  281  HE1  21  1.00800  0.31000  0     2  2829  2832
                                              0
  2829  281  CE2  12 12.01100  0.00000  1     7  2830  2831  2832  2833  2834  2836
                                                 2837
                                              0
  2830  281  CE3  12 12.01100 -0.14000  0     6  2831  2832  2834  2835  2836  2837
                                              0
  2831  281  HE3  20  1.00800  0.14000  1     3  2834  2835  2836
                                              0
  2832  281  CZ2  12 12.01100 -0.14000  0     5  2833  2834  2835  2836  2837
                                              0
  2833  281  HZ2  20  1.00800  0.14000  1     3  2834  2836  2837
                                              0
  2834  281  CZ3  12 12.01100 -0.14000  0     3  2835  2836  2837
                                              0
  2835  281  HZ3  20  1.00800  0.14000  1     2  2836  2837
                                              0
  2836  281  CH2  12 12.01100 -0.14000  0     1  2837
                                              0
  2837  281  HH2  20  1.00800  0.14000  1     0
                                              0
  2838  281    C  12 12.01100  0.45000  0     4  2839  2840  2841  2842
                                              2  2843  2849
  2839  281    O   1 15.99940 -0.45000  1     1  2840
                                              2  2841  2842
  2840  282    N   6 14.00670 -0.31000  0     4  2841  2842  2843  2849
                                              3  2844  2850  2851
  2841  282    H  21  1.00800  0.31000  1     1  2842
                                              2  2843  2849
  2842  282   CA  14 13.01900  0.00000  0     5  2843  2844  2849  2850  2851
                                              4  2845  2846  2852  2853
  2843  282   CB  15 14.02700  0.00000  1     4  2844  2845  2846  2849
                                              4  2847  2848  2850  2851
  2844  282   CG  12 12.01100  0.29000  0     4  2845  2846  2847  2848
                                              1  2849
  2845  282  OD1   1 15.99940 -0.45000  0     1  2846
                                              2  2847  2848
  2846  282  ND2   7 14.00670 -0.72000  0     2  2847  2848
                                              0
  2847  282 HD21  21  1.00800  0.44000  0     1  2848
                                              0
  2848  282 HD22  21  1.00800  0.44000  1     0
                                              0
  2849  282    C  12 12.01100  0.45000  0     4  2850  2851  2852  2853
                                              2  2854  2858
  2850  282    O   1 15.99940 -0.45000  1     1  2851
                                              2  2852  2853
  2851  283    N   6 14.00670 -0.31000  0     4  2852  2853  2854  2858
                                              4  2855  2856  2859  2860
  2852  283    H  21  1.00800  0.31000  1     1  2853
                                              2  2854  2858
  2853  283   CA  14 13.01900  0.00000  1     6  2854  2855  2856  2858  2859  2860
                                              3  2857  2861  2862
  2854  283   CB  14 13.01900  0.00000  0     4  2855  2856  2857  2858
                                              2  2859  2860
  2855  283  CG1  15 14.02700  0.00000  0     2  2856  2857
                                              1  2858
  2856  283  CG2  16 15.03500  0.00000  0     0
                                              2  2857  2858
  2857  283   CD  16 15.03500  0.00000  1     0
                                              0
  2858  283    C  12 12.01100  0.45000  0     4  2859  2860  2861  2862
                                              2  2863  2875
  2859  283    O   1 15.99940 -0.45000  1     1  2860
                                              2  2861  2862
  2860  284    N   6 14.00670 -0.31000  0     4  2861  2862  2863  2875
                                              3  2864  2876  2877
  2861  284    H  21  1.00800  0.31000  1     1  2862
                                              2  2863  2875
  2862  284   CA  14 13.01900  0.00000  0     5  2863  2864  2875  2876  2877
                                              4  2865  2867  2878  2881
  2863  284   CB  15 14.02700  0.00000  0     8  2864  2865  2866  2867  2868  2869
                                                 2871  2875
                                              2  2876  2877
  2864  284   CG  12 12.01100  0.00000  1     9  2865  2866  2867  2868  2869  2870
                                                 2871  2872  2873
                                              1  2875
  2865  284  CD1  12 12.01100 -0.14000  0     8  2866  2867  2868  2869  2870  2871
                                                 2873  2874
                                              0
  2866  284  HD1  20  1.00800  0.14000  1     4  2867  2869  2870  2873
                                              0
  2867  284  CD2  12 12.01100 -0.14000  0     6  2868  2869  2871  2872  2873  2874
                                              0
  2868  284  HD2  20  1.00800  0.14000  1     3  2871  2872  2873
                                              0
  2869  284  CE1  12 12.01100 -0.14000  0     5  2870  2871  2872  2873  2874
                                              0
  2870  284  HE1  20  1.00800  0.14000  1     3  2871  2873  2874
                                              0
  2871  284  CE2  12 12.01100 -0.14000  0     3  2872  2873  2874
                                              0
  2872  284  HE2  20  1.00800  0.14000  1     2  2873  2874
                                              0
  2873  284   CZ  12 12.01100 -0.14000  0     1  2874
                                              0
  2874  284   HZ  20  1.00800  0.14000  1     0
                                              0
  2875  284    C  12 12.01100  0.45000  0     4  2876  2877  2878  2881
                                              3  2879  2880  2882
  2876  284    O   1 15.99940 -0.45000  1     1  2877
                                              2  2878  2881
  2877  285    N   6 14.00670  0.00000  1     5  2878  2879  2880  2881  2882
                                              2  2883  2884
  2878  285   CA  14 13.01900  0.00000  0     6  2879  2880  2881  2882  2883  2884
                                              2  2885  2886
  2879  285   CB  18 14.02700  0.00000  1     3  2880  2881  2882
                                              2  2883  2884
  2880  285   CG  18 14.02700  0.00000  0     1  2881
                                              1  2882
  2881  285   CD  18 14.02700  0.00000  1     0
                                              1  2882
  2882  285    C  12 12.01100  0.45000  0     4  2883  2884  2885  2886
                                              2  2887  2890
  2883  285    O   1 15.99940 -0.45000  1     1  2884
                                              2  2885  2886
  2884  286    N   6 14.00670 -0.31000  0     4  2885  2886  2887  2890
                                              4  2888  2889  2891  2892
  2885  286    H  21  1.00800  0.31000  1     1  2886
                                              2  2887  2890
  2886  286   CA  14 13.01900  0.00000  0     6  2887  2888  2889  2890  2891  2892
                                              2  2893  2894
  2887  286   CB  14 13.01900  0.00000  0     3  2888  2889  2890
                                              2  2891  2892
  2888  286  CG1  16 15.03500  0.00000  0     1  2889
                                              1  2890
  2889  286  CG2  16 15.03500  0.00000  1     0
                                              1  2890
  2890  286    C  12 12.01100  0.45000  0     4  2891  2892  2893  2894
                                              2  2895  2899
  2891  286    O   1 15.99940 -0.45000  1     1  2892
                                              2  2893  2894
  2892  287    N   6 14.00670 -0.31000  0     4  2893  2894  2895  2899
                                              4  2896  2897  2900  2901
  2893  287    H  21  1.00800  0.31000  1     1  2894
                                              2  2895  2899
  2894  287   CA  14 13.01900  0.00000  1     6  2895  2896  2897  2899  2900  2901
                                              3  2898  2902  2903
  2895  287   CB  14 13.01900  0.00000  0     4  2896  2897  2898  2899
                                              2  2900  2901
  2896  287  CG1  15 14.02700  0.00000  0     2  2897  2898
                                              1  2899
  2897  287  CG2  16 15.03500  0.00000  0     0
                                              2  2898  2899
  2898  287   CD  16 15.03500  0.00000  1     0
                                              0
  2899  287    C  12 12.01100  0.45000  0     4  2900  2901  2902  2903
                                              2  2904  2907
  2900  287    O   1 15.99940 -0.45000  1     1  2901
                                              2  2902  2903
  2901  288    N   6 14.00670 -0.31000  0     4  2902  2903  2904  2907
                                              3  2905  2908  2909
  2902  288    H  21  1.00800  0.31000  1     1  2903
                                              2  2904  2907
  2903  288   CA  14 13.01900  0.00000  1     5  2904  2905  2907  2908  2909
                                              3  2906  2910  2911
  2904  288   CB  15 14.02700  0.26600  0     3  2905  2906  2907
                                              2  2908  2909
  2905  288   OG   3 15.99940 -0.67400  0     1  2906
                                              1  2907
  2906  288   HG  21  1.00800  0.40800  1     0
                                              0
  2907  288    C  12 12.01100  0.45000  0     4  2908  2909  2910  2911
                                              2  2912  2916
  2908  288    O   1 15.99940 -0.45000  1     1  2909
                                              2  2910  2911
  2909  289    N   6 14.00670 -0.31000  0     4  2910  2911  2912  2916
                                              3  2913  2917  2918
  2910  289    H  21  1.00800  0.31000  1     1  2911
                                              2  2912  2916
  2911  289   CA  14 13.01900  0.00000  0     5  2912  2913  2916  2917  2918
                                              4  2914  2915  2919  2920
  2912  289   CB  15 14.02700  0.00000  1     4  2913  2914  2915  2916
                                              2  2917  2918
  2913  289   CG  14 13.01900  0.00000  0     2  2914  2915
                                              1  2916
  2914  289  CD1  16 15.03500  0.00000  0     1  2915
                                              0
  2915  289  CD2  16 15.03500  0.00000  1     0
                                              0
  2916  289    C  12 12.01100  0.45000  0     4  2917  2918  2919  2920
                                              2  2921  2934
  2917  289    O   1 15.99940 -0.45000  1     1  2918
                                              2  2919  2920
  2918  290    N   6 14.00670 -0.31000  0     4  2919  2920  2921  2934
                                              3  2922  2935  2936
  2919  290    H  21  1.00800  0.31000  1     1  2920
                                              2  2921  2934
  2920  290   CA  14 13.01900  0.00000  0     5  2921  2922  2934  2935  2936
                                              4  2923  2925  2937  2938
  2921  290   CB  15 14.02700  0.00000  0     8  2922  2923  2924  2925  2926  2927
                                                 2929  2934
                                              2  2935  2936
  2922  290   CG  12 12.01100  0.00000  1     9  2923  2924  2925  2926  2927  2928
                                                 2929  2930  2931
                                              1  2934
  2923  290  CD1  12 12.01100 -0.14000  0     8  2924  2925  2926  2927  2928  2929
                                                 2931  2932
                                              0
  2924  290  HD1  20  1.00800  0.14000  1     4  2925  2927  2928  2931
                                              0
  2925  290  CD2  12 12.01100 -0.14000  0     6  2926  2927  2929  2930  2931  2932
                                              0
  2926  290  HD2  20  1.00800  0.14000  1     3  2929  2930  2931
                                              0
  2927  290  CE1  12 12.01100 -0.14000  0     5  2928  2929  2930  2931  2932
                                              1  2933
  2928  290  HE1  20  1.00800  0.14000  1     3  2929  2931  2932
                                              0
  2929  290  CE2  12 12.01100 -0.14000  0     3  2930  2931  2932
                                              1  2933
  2930  290  HE2  20  1.00800  0.14000  1     2  2931  2932
                                              0
  2931  290   CZ  12 12.01100  0.20300  0     2  2932  2933
                                              0
  2932  290   OH   3 15.99940 -0.61100  0     1  2933
                                              0
  2933  290   HH  21  1.00800  0.40800  1     0
                                              0
  2934  290    C  12 12.01100  0.45000  0     4  2935  2936  2937  2938
                                              2  2939  2943
  2935  290    O   1 15.99940 -0.45000  1     1  2936
                                              2  2937  2938
  2936  291    N   6 14.00670 -0.31000  0     4  2937  2938  2939  2943
                                              3  2940  2944  2945
  2937  291    H  21  1.00800  0.31000  1     1  2938
                                              2  2939  2943
  2938  291   CA  14 13.01900  0.00000  0     5  2939  2940  2943  2944  2945
                                              4  2941  2942  2946  2947
  2939  291   CB  15 14.02700  0.00000  1     4  2940  2941  2942  2943
                                              2  2944  2945
  2940  291   CG  14 13.01900  0.00000  0     2  2941  2942
                                              1  2943
  2941  291  CD1  16 15.03500  0.00000  0     1  2942
                                              0
  2942  291  CD2  16 15.03500  0.00000  1     0
                                              0
  2943  291    C  12 12.01100  0.45000  0     4  2944  2945  2946  2947
                                              2  2948  2952
  2944  291    O   1 15.99940 -0.45000  1     1  2945
                                              2  2946  2947
  2945  292    N   6 14.00670 -0.31000  0     4  2946  2947  2948  2952
                                              3  2949  2953  2954
  2946  292    H  21  1.00800  0.31000  1     1  2947
                                              2  2948  2952
  2947  292   CA  14 13.01900  0.00000  0     5  2948  2949  2952  2953  2954
                                              3  2950  2955  2956
  2948  292   CB  15 14.02700  0.00000  1     3  2949  2950  2952
                                              3  2951  2953  2954
  2949  292   CG  15 14.02700  0.24100  0     2  2950  2951
                                              1  2952
  2950  292   SD  23 32.06000 -0.48200  0     1  2951
                                              0
  2951  292   CE  16 15.03500  0.24100  1     0
                                              0
  2952  292    C  12 12.01100  0.45000  0     4  2953  2954  2955  2956
                                              1  2957
  2953  292    O   1 15.99940 -0.45000  1     1  2954
                                              2  2955  2956
  2954  293    N   6 14.00670 -0.31000  0     3  2955  2956  2957
                                              2  2958  2959
  2955  293    H  21  1.00800  0.31000  1     1  2956
                                              1  2957
  2956  293   CA  15 14.02700  0.00000  1     3  2957  2958  2959
                                              2  2960  2961
  2957  293    C  12 12.01100  0.45000  0     4  2958  2959  2960  2961
                                              2  2962  2967
  2958  293    O   1 15.99940 -0.45000  1     1  2959
                                              2  2960  2961
  2959  294    N   6 14.00670 -0.31000  0     4  2960  2961  2962  2967
                                              3  2963  2968  2969
  2960  294    H  21  1.00800  0.31000  1     1  2961
                                              2  2962  2967
  2961  294   CA  14 13.01900  0.00000  0     5  2962  2963  2967  2968  2969
                                              3  2964  2970  2971
  2962  294   CB  15 14.02700  0.00000  0     3  2963  2964  2967
                                              4  2965  2966  2968  2969
  2963  294   CG  15 14.02700  0.00000  1     3  2964  2965  2966
                                              1  2967
  2964  294   CD  12 12.01100  0.27000  0     2  2965  2966
                                              0
  2965  294  OE1   2 15.99940 -0.63500  0     1  2966
                                              0
  2966  294  OE2   2 15.99940 -0.63500  1     0
                                              0
  2967  294    C  12 12.01100  0.45000  0     4  2968  2969  2970  2971
                                              2  2972  2975
  2968  294    O   1 15.99940 -0.45000  1     1  2969
                                              2  2970  2971
  2969  295    N   6 14.00670 -0.31000  0     4  2970  2971  2972  2975
                                              4  2973  2974  2976  2977
  2970  295    H  21  1.00800  0.31000  1     1  2971
                                              2  2972  2975
  2971  295   CA  14 13.01900  0.00000  0     6  2972  2973  2974  2975  2976  2977
                                              2  2978  2979
  2972  295   CB  14 13.01900  0.00000  0     3  2973  2974  2975
                                              2  2976  2977
  2973  295  CG1  16 15.03500  0.00000  0     1  2974
                                              1  2975
  2974  295  CG2  16 15.03500  0.00000  1     0
                                              1  2975
  2975  295    C  12 12.01100  0.45000  0     4  2976  2977  2978  2979
                                              2  2980  2984
  2976  295    O   1 15.99940 -0.45000  1     1  2977
                                              2  2978  2979
  2977  296    N   6 14.00670 -0.31000  0     4  2978  2979  2980  2984
                                              4  2981  2983  2985  2986
  2978  296    H  21  1.00800  0.31000  1     1  2979
                                              2  2980  2984
  2979  296   CA  14 13.01900  0.00000  1     6  2980  2981  2983  2984  2985  2986
                                              3  2982  2987  2988
  2980  296   CB  14 13.01900  0.26600  0     4  2981  2982  2983  2984
                                              2  2985  2986
  2981  296  OG1   3 15.99940 -0.67400  0     2  2982  2983
                                              1  2984
  2982  296  HG1  21  1.00800  0.40800  1     0
                                              1  2983
  2983  296  CG2  16 15.03500  0.00000  1     0
                                              1  2984
  2984  296    C  12 12.01100  0.45000  0     4  2985  2986  2987  2988
                                              2  2989  2995
  2985  296    O   1 15.99940 -0.45000  1     1  2986
                                              2  2987  2988
  2986  297    N   6 14.00670 -0.31000  0     4  2987  2988  2989  2995
                                              3  2990  2996  2997
  2987  297    H  21  1.00800  0.31000  1     1  2988
                                              2  2989  2995
  2988  297   CA  14 13.01900  0.00000  0     5  2989  2990  2995  2996  2997
                                              4  2991  2992  2998  2999
  2989  297   CB  15 14.02700  0.00000  1     4  2990  2991  2992  2995
                                              4  2993  2994  2996  2997
  2990  297   CG  12 12.01100  0.29000  0     4  2991  2992  2993  2994
                                              1  2995
  2991  297  OD1   1 15.99940 -0.45000  0     1  2992
                                              2  2993  2994
  2992  297  ND2   7 14.00670 -0.72000  0     2  2993  2994
                                              0
  2993  297 HD21  21  1.00800  0.44000  0     1  2994
                                              0
  2994  297 HD22  21  1.00800  0.44000  1     0
                                              0
  2995  297    C  12 12.01100  0.45000  0     4  2996  2997  2998  2999
                                              2  3000  3007
  2996  297    O   1 15.99940 -0.45000  1     1  2997
                                              2  2998  2999
  2997  298    N   6 14.00670 -0.31000  0     4  2998  2999  3000  3007
                                              3  3001  3008  3009
  2998  298    H  21  1.00800  0.31000  1     1  2999
                                              2  3000  3007
  2999  298   CA  14 13.01900  0.00000  0     5  3000  3001  3007  3008  3009
                                              3  3002  3010  3011
  3000  298   CB  15 14.02700  0.00000  0     3  3001  3002  3007
                                              4  3003  3004  3008  3009
  3001  298   CG  15 14.02700  0.00000  1     3  3002  3003  3004
                                              3  3005  3006  3007
  3002  298   CD  12 12.01100  0.29000  0     4  3003  3004  3005  3006
                                              0
  3003  298  OE1   1 15.99940 -0.45000  0     1  3004
                                              2  3005  3006
  3004  298  NE2   7 14.00670 -0.72000  0     2  3005  3006
                                              0
  3005  298 HE21  21  1.00800  0.44000  0     1  3006
                                              0
  3006  298 HE22  21  1.00800  0.44000  1     0
                                              0
  3007  298    C  12 12.01100  0.45000  0     4  3008  3009  3010  3011
                                              2  3012  3015
  3008  298    O   1 15.99940 -0.45000  1     1  3009
                                              2  3010  3011
  3009  299    N   6 14.00670 -0.31000  0     4  3010  3011  3012  3015
                                              3  3013  3016  3017
  3010  299    H  21  1.00800  0.31000  1     1  3011
                                              2  3012  3015
  3011  299   CA  14 13.01900  0.00000  1     5  3012  3013  3015  3016  3017
                                              3  3014  3018  3019
  3012  299   CB  15 14.02700  0.26600  0     3  3013  3014  3015
                                              2  3016  3017
  3013  299   OG   3 15.99940 -0.67400  0     1  3014
                                              1  3015
  3014  299   HG  21  1.00800  0.40800  1     0
                                              0
  3015  299    C  12 12.01100  0.45000  0     4  3016  3017  3018  3019
                                              2  3020  3032
  3016  299    O   1 15.99940 -0.45000  1     1  3017
                                              2  3018  3019
  3017  300    N   6 14.00670 -0.31000  0     4  3018  3019  3020  3032
                                              3  3021  3033  3034
  3018  300    H  21  1.00800  0.31000  1     1  3019
                                              2  3020  3032
  3019  300   CA  14 13.01900  0.00000  0     5  3020  3021  3032  3033  3034
                                              4  3022  3024  3035  3036
  3020  300   CB  15 14.02700  0.00000  0     8  3021  3022  3023  3024  3025  3026
                                                 3028  3032
                                              2  3033  3034
  3021  300   CG  12 12.01100  0.00000  1     9  3022  3023  3024  3025  3026  3027
                                                 3028  3029  3030
                                              1  3032
  3022  300  CD1  12 12.01100 -0.14000  0     8  3023  3024  3025  3026  3027  3028
                                                 3030  3031
                                              0
  3023  300  HD1  20  1.00800  0.14000  1     4  3024  3026  3027  3030
                                              0
  3024  300  CD2  12 12.01100 -0.14000  0     6  3025  3026  3028  3029  3030  3031
                                              0
  3025  300  HD2  20  1.00800  0.14000  1     3  3028  3029  3030
                                              0
  3026  300  CE1  12 12.01100 -0.14000  0     5  3027  3028  3029  3030  3031
                                              0
  3027  300  HE1  20  1.00800  0.14000  1     3  3028  3030  3031
                                              0
  3028  300  CE2  12 12.01100 -0.14000  0     3  3029  3030  3031
                                              0
  3029  300  HE2  20  1.00800  0.14000  1     2  3030  3031
                                              0
  3030  300   CZ  12 12.01100 -0.14000  0     1  3031
                                              0
  3031  300   HZ  20  1.00800  0.14000  1     0
                                              0
  3032  300    C  12 12.01100  0.45000  0     4  3033  3034  3035  3036
                                              2  3037  3049
  3033  300    O   1 15.99940 -0.45000  1     1  3034
                                              2  3035  3036
  3034  301    N   6 14.00670 -0.31000  0     4  3035  3036  3037  3049
                                              3  3038  3050  3051
  3035  301    H  21  1.00800  0.31000  1     1  3036
                                              2  3037  3049
  3036  301   CA  14 13.01900  0.00000  0     5  3037  3038  3049  3050  3051
                                              3  3039  3052  3053
  3037  301   CB  15 14.02700  0.00000  0     3  3038  3039  3049
                                              3  3040  3050  3051
  3038  301   CG  15 14.02700  0.00000  1     2  3039  3040
                                              3  3041  3042  3049
  3039  301   CD  15 14.02700  0.09000  0     3  3040  3041  3042
                                              2  3043  3046
  3040  301   NE  11 14.00670 -0.11000  0     4  3041  3042  3043  3046
                                              4  3044  3045  3047  3048
  3041  301   HE  21  1.00800  0.24000  0     1  3042
                                              2  3043  3046
  3042  301   CZ  12 12.01100  0.34000  0     6  3043  3044  3045  3046  3047  3048
                                              0
  3043  301  NH1  10 14.00670 -0.26000  0     3  3044  3045  3046
                                              2  3047  3048
  3044  301 HH11  21  1.00800  0.24000  0     1  3045
                                              1  3046
  3045  301 HH12  21  1.00800  0.24000  0     0
                                              1  3046
  3046  301  NH2  10 14.00670 -0.26000  0     2  3047  3048
                                              0
  3047  301 HH21  21  1.00800  0.24000  0     1  3048
                                              0
  3048  301 HH22  21  1.00800  0.24000  1     0
                                              0
  3049  301    C  12 12.01100  0.45000  0     4  3050  3051  3052  3053
                                              2  3054  3058
  3050  301    O   1 15.99940 -0.45000  1     1  3051
                                              2  3052  3053
  3051  302    N   6 14.00670 -0.31000  0     4  3052  3053  3054  3058
                                              4  3055  3056  3059  3060
  3052  302    H  21  1.00800  0.31000  1     1  3053
                                              2  3054  3058
  3053  302   CA  14 13.01900  0.00000  1     6  3054  3055  3056  3058  3059  3060
                                              3  3057  3061  3062
  3054  302   CB  14 13.01900  0.00000  0     4  3055  3056  3057  3058
                                              2  3059  3060
  3055  302  CG1  15 14.02700  0.00000  0     2  3056  3057
                                              1  3058
  3056  302  CG2  16 15.03500  0.00000  0     0
                                              2  3057  3058
  3057  302   CD  16 15.03500  0.00000  1     0
                                              0
  3058  302    C  12 12.01100  0.45000  0     4  3059  3060  3061  3062
                                              2  3063  3067
  3059  302    O   1 15.99940 -0.45000  1     1  3060
                                              2  3061  3062
  3060  303    N   6 14.00670 -0.31000  0     4  3061  3062  3063  3067
                                              4  3064  3066  3068  3069
  3061  303    H  21  1.00800  0.31000  1     1  3062
                                              2  3063  3067
  3062  303   CA  14 13.01900  0.00000  1     6  3063  3064  3066  3067  3068  3069
                                              3  3065  3070  3071
  3063  303   CB  14 13.01900  0.26600  0     4  3064  3065  3066  3067
                                              2  3068  3069
  3064  303  OG1   3 15.99940 -0.67400  0     2  3065  3066
                                              1  3067
  3065  303  HG1  21  1.00800  0.40800  1     0
                                              1  3066
  3066  303  CG2  16 15.03500  0.00000  1     0
                                              1  3067
  3067  303    C  12 12.01100  0.45000  0     4  3068  3069  3070  3071
                                              2  3072  3076
  3068  303    O   1 15.99940 -0.45000  1     1  3069
                                              2  3070  3071
  3069  304    N   6 14.00670 -0.31000  0     4  3070  3071  3072  3076
                                              4  3073  3074  3077  3078
  3070  304    H  21  1.00800  0.31000  1     1  3071
                                              2  3072  3076
  3071  304   CA  14 13.01900  0.00000  1     6  3072  3073  3074  3076  3077  3078
                                              3  3075  3079  3080
  3072  304   CB  14 13.01900  0.00000  0     4  3073  3074  3075  3076
                                              2  3077  3078
  3073  304  CG1  15 14.02700  0.00000  0     2  3074  3075
                                              1  3076
  3074  304  CG2  16 15.03500  0.00000  0     0
                                              2  3075  3076
  3075  304   CD  16 15.03500  0.00000  1     0
                                              0
  3076  304    C  12 12.01100  0.45000  0     4  3077  3078  3079  3080
                                              2  3081  3085
  3077  304    O   1 15.99940 -0.45000  1     1  3078
                                              2  3079  3080
  3078  305    N   6 14.00670 -0.31000  0     4  3079  3080  3081  3085
                                              3  3082  3086  3087
  3079  305    H  21  1.00800  0.31000  1     1  3080
                                              2  3081  3085
  3080  305   CA  14 13.01900  0.00000  0     5  3081  3082  3085  3086  3087
                                              4  3083  3084  3088  3091
  3081  305   CB  15 14.02700  0.00000  1     4  3082  3083  3084  3085
                                              2  3086  3087
  3082  305   CG  14 13.01900  0.00000  0     2  3083  3084
                                              1  3085
  3083  305  CD1  16 15.03500  0.00000  0     1  3084
                                              0
  3084  305  CD2  16 15.03500  0.00000  1     0
                                              0
  3085  305    C  12 12.01100  0.45000  0     4  3086  3087  3088  3091
                                              3  3089  3090  3092
  3086  305    O   1 15.99940 -0.45000  1     1  3087
                                              2  3088  3091
  3087  306    N   6 14.00670  0.00000  1     5  3088  3089  3090  3091  3092
                                              2  3093  3094
  3088  306   CA  14 13.01900  0.00000  0     6  3089  3090  3091  3092  3093  3094
                                              2  3095  3096
  3089  306   CB  18 14.02700  0.00000  1     3  3090  3091  3092
                                              2  3093  3094
  3090  306   CG  18 14.02700  0.00000  0     1  3091
                                              1  3092
  3091  306   CD  18 14.02700  0.00000  1     0
                                              1  3092
  3092  306    C  12 12.01100  0.45000  0     4  3093  3094  3095  3096
                                              2  3097  3104
  3093  306    O   1 15.99940 -0.45000  1     1  3094
                                              2  3095  3096
  3094  307    N   6 14.00670 -0.31000  0     4  3095  3096  3097  3104
                                              3  3098  3105  3106
  3095  307    H  21  1.00800  0.31000  1     1  3096
                                              2  3097  3104
  3096  307   CA  14 13.01900  0.00000  0     5  3097  3098  3104  3105  3106
                                              3  3099  3107  3108
  3097  307   CB  15 14.02700  0.00000  0     3  3098  3099  3104
                                              4  3100  3101  3105  3106
  3098  307   CG  15 14.02700  0.00000  1     3  3099  3100  3101
                                              3  3102  3103  3104
  3099  307   CD  12 12.01100  0.29000  0     4  3100  3101  3102  3103
                                              0
  3100  307  OE1   1 15.99940 -0.45000  0     1  3101
                                              2  3102  3103
  3101  307  NE2   7 14.00670 -0.72000  0     2  3102  3103
                                              0
  3102  307 HE21  21  1.00800  0.44000  0     1  3103
                                              0
  3103  307 HE22  21  1.00800  0.44000  1     0
                                              0
  3104  307    C  12 12.01100  0.45000  0     4  3105  3106  3107  3108
                                              2  3109  3116
  3105  307    O   1 15.99940 -0.45000  1     1  3106
                                              2  3107  3108
  3106  308    N   6 14.00670 -0.31000  0     4  3107  3108  3109  3116
                                              3  3110  3117  3118
  3107  308    H  21  1.00800  0.31000  1     1  3108
                                              2  3109  3116
  3108  308   CA  14 13.01900  0.00000  0     5  3109  3110  3116  3117  3118
                                              3  3111  3119  3120
  3109  308   CB  15 14.02700  0.00000  0     3  3110  3111  3116
                                              4  3112  3113  3117  3118
  3110  308   CG  15 14.02700  0.00000  1     3  3111  3112  3113
                                              3  3114  3115  3116
  3111  308   CD  12 12.01100  0.29000  0     4  3112  3113  3114  3115
                                              0
  3112  308  OE1   1 15.99940 -0.45000  0     1  3113
                                              2  3114  3115
  3113  308  NE2   7 14.00670 -0.72000  0     2  3114  3115
                                              0
  3114  308 HE21  21  1.00800  0.44000  0     1  3115
                                              0
  3115  308 HE22  21  1.00800  0.44000  1     0
                                              0
  3116  308    C  12 12.01100  0.45000  0     4  3117  3118  3119  3120
                                              2  3121  3134
  3117  308    O   1 15.99940 -0.45000  1     1  3118
                                              2  3119  3120
  3118  309    N   6 14.00670 -0.31000  0     4  3119  3120  3121  3134
                                              3  3122  3135  3136
  3119  309    H  21  1.00800  0.31000  1     1  3120
                                              2  3121  3134
  3120  309   CA  14 13.01900  0.00000  0     5  3121  3122  3134  3135  3136
                                              4  3123  3125  3137  3138
  3121  309   CB  15 14.02700  0.00000  0     8  3122  3123  3124  3125  3126  3127
                                                 3129  3134
                                              2  3135  3136
  3122  309   CG  12 12.01100  0.00000  1     9  3123  3124  3125  3126  3127  3128
                                                 3129  3130  3131
                                              1  3134
  3123  309  CD1  12 12.01100 -0.14000  0     8  3124  3125  3126  3127  3128  3129
                                                 3131  3132
                                              0
  3124  309  HD1  20  1.00800  0.14000  1     4  3125  3127  3128  3131
                                              0
  3125  309  CD2  12 12.01100 -0.14000  0     6  3126  3127  3129  3130  3131  3132
                                              0
  3126  309  HD2  20  1.00800  0.14000  1     3  3129  3130  3131
                                              0
  3127  309  CE1  12 12.01100 -0.14000  0     5  3128  3129  3130  3131  3132
                                              1  3133
  3128  309  HE1  20  1.00800  0.14000  1     3  3129  3131  3132
                                              0
  3129  309  CE2  12 12.01100 -0.14000  0     3  3130  3131  3132
                                              1  3133
  3130  309  HE2  20  1.00800  0.14000  1     2  3131  3132
                                              0
  3131  309   CZ  12 12.01100  0.20300  0     2  3132  3133
                                              0
  3132  309   OH   3 15.99940 -0.61100  0     1  3133
                                              0
  3133  309   HH  21  1.00800  0.40800  1     0
                                              0
  3134  309    C  12 12.01100  0.45000  0     4  3135  3136  3137  3138
                                              2  3139  3143
  3135  309    O   1 15.99940 -0.45000  1     1  3136
                                              2  3137  3138
  3136  310    N   6 14.00670 -0.31000  0     4  3137  3138  3139  3143
                                              3  3140  3144  3145
  3137  310    H  21  1.00800  0.31000  1     1  3138
                                              2  3139  3143
  3138  310   CA  14 13.01900  0.00000  0     5  3139  3140  3143  3144  3145
                                              4  3141  3142  3146  3147
  3139  310   CB  15 14.02700  0.00000  1     4  3140  3141  3142  3143
                                              2  3144  3145
  3140  310   CG  14 13.01900  0.00000  0     2  3141  3142
                                              1  3143
  3141  310  CD1  16 15.03500  0.00000  0     1  3142
                                              0
  3142  310  CD2  16 15.03500  0.00000  1     0
                                              0
  3143  310    C  12 12.01100  0.45000  0     4  3144  3145  3146  3147
                                              2  3148  3160
  3144  310    O   1 15.99940 -0.45000  1     1  3145
                                              2  3146  3147
  3145  311    N   6 14.00670 -0.31000  0     4  3146  3147  3148  3160
                                              3  3149  3161  3162
  3146  311    H  21  1.00800  0.31000  1     1  3147
                                              2  3148  3160
  3147  311   CA  14 13.01900  0.00000  0     5  3148  3149  3160  3161  3162
                                              3  3150  3163  3166
  3148  311   CB  15 14.02700  0.00000  0     3  3149  3150  3160
                                              3  3151  3161  3162
  3149  311   CG  15 14.02700  0.00000  1     2  3150  3151
                                              3  3152  3153  3160
  3150  311   CD  15 14.02700  0.09000  0     3  3151  3152  3153
                                              2  3154  3157
  3151  311   NE  11 14.00670 -0.11000  0     4  3152  3153  3154  3157
                                              4  3155  3156  3158  3159
  3152  311   HE  21  1.00800  0.24000  0     1  3153
                                              2  3154  3157
  3153  311   CZ  12 12.01100  0.34000  0     6  3154  3155  3156  3157  3158  3159
                                              0
  3154  311  NH1  10 14.00670 -0.26000  0     3  3155  3156  3157
                                              2  3158  3159
  3155  311 HH11  21  1.00800  0.24000  0     1  3156
                                              1  3157
  3156  311 HH12  21  1.00800  0.24000  0     0
                                              1  3157
  3157  311  NH2  10 14.00670 -0.26000  0     2  3158  3159
                                              0
  3158  311 HH21  21  1.00800  0.24000  0     1  3159
                                              0
  3159  311 HH22  21  1.00800  0.24000  1     0
                                              0
  3160  311    C  12 12.01100  0.45000  0     4  3161  3162  3163  3166
                                              3  3164  3165  3167
  3161  311    O   1 15.99940 -0.45000  1     1  3162
                                              2  3163  3166
  3162  312    N   6 14.00670  0.00000  1     5  3163  3164  3165  3166  3167
                                              2  3168  3169
  3163  312   CA  14 13.01900  0.00000  0     6  3164  3165  3166  3167  3168  3169
                                              2  3170  3171
  3164  312   CB  18 14.02700  0.00000  1     3  3165  3166  3167
                                              2  3168  3169
  3165  312   CG  18 14.02700  0.00000  0     1  3166
                                              1  3167
  3166  312   CD  18 14.02700  0.00000  1     0
                                              1  3167
  3167  312    C  12 12.01100  0.45000  0     4  3168  3169  3170  3171
                                              2  3172  3175
  3168  312    O   1 15.99940 -0.45000  1     1  3169
                                              2  3170  3171
  3169  313    N   6 14.00670 -0.31000  0     4  3170  3171  3172  3175
                                              4  3173  3174  3176  3177
  3170  313    H  21  1.00800  0.31000  1     1  3171
                                              2  3172  3175
  3171  313   CA  14 13.01900  0.00000  0     6  3172  3173  3174  3175  3176  3177
                                              2  3178  3179
  3172  313   CB  14 13.01900  0.00000  0     3  3173  3174  3175
                                              2  3176  3177
  3173  313  CG1  16 15.03500  0.00000  0     1  3174
                                              1  3175
  3174  313  CG2  16 15.03500  0.00000  1     0
                                              1  3175
  3175  313    C  12 12.01100  0.45000  0     4  3176  3177  3178  3179
                                              2  3180  3185
  3176  313    O   1 15.99940 -0.45000  1     1  3177
                                              2  3178  3179
  3177  314    N   6 14.00670 -0.31000  0     4  3178  3179  3180  3185
                                              3  3181  3186  3187
  3178  314    H  21  1.00800  0.31000  1     1  3179
                                              2  3180  3185
  3179  314   CA  14 13.01900  0.00000  0     5  3180  3181  3185  3186  3187
                                              3  3182  3188  3189
  3180  314   CB  15 14.02700  0.00000  0     3  3181  3182  3185
                                              4  3183  3184  3186  3187
  3181  314   CG  15 14.02700  0.00000  1     3  3182  3183  3184
                                              1  3185
  3182  314   CD  12 12.01100  0.27000  0     2  3183  3184
                                              0
  3183  314  OE1   2 15.99940 -0.63500  0     1  3184
                                              0
  3184  314  OE2   2 15.99940 -0.63500  1     0
                                              0
  3185  314    C  12 12.01100  0.45000  0     4  3186  3187  3188  3189
                                              2  3190  3194
  3186  314    O   1 15.99940 -0.45000  1     1  3187
[truncated: 632,808 more chars]
