# Supplementary material for: Accelerated Enveloping Distribution Sampling to Probe the Presence of Water Molecules
Source: J Chem Theory Comput. 2023 May 11;19(11):3379–90. doi: 10.1021/acs.jctc.3c00109 (PMC10269333; doi:10.1021/acs.jctc.3c00109)
Supplement: Supplementary file 2 — ct3c00109_si_002.zip [file ct3c00109_si_002.zip › paper_TI_AEDS/aeds_TI/TI_AEDS/HSP90_wood_ion.cnf]

TITLE
	MD++
	Automatically generated input file
	m_gillhofer Fri Apr 16 14:08:41 2021

	final configuration
END
TIMESTEP
          50000 1000.000000000
END
POSITION
# first 24 chars ignored
    1 GLU   H1         1    0.411996585    2.565882109    1.306962095
    1 GLU   H2         2    0.408675976    2.704159405    1.384903640
    1 GLU   N          3    0.404618206    2.664653592    1.293120044
    1 GLU   H3         4    0.484887611    2.692011190    1.240112838
    1 GLU   CA         5    0.281610251    2.709452317    1.226225788
    1 GLU   CB         6    0.276302711    2.861967306    1.215120764
    1 GLU   CG         7    0.146318396    2.914495203    1.276376200
    1 GLU   CD         8    0.019369071    2.850092948    1.220306889
    1 GLU   OE1        9   -0.041999223    2.766006860    1.289505573
    1 GLU   OE2       10    0.000233268    2.866725095    1.097917372
    1 GLU   C         11    0.267636692    2.638785754    1.091240623
    1 GLU   O         12    0.368055634    2.586848307    1.042789271
    2 VAL   N         13    0.146122147    2.626070720    1.038657252
    2 VAL   H         14    0.071225455    2.675384573    1.082935256
    2 VAL   CA        15    0.105710133    2.563150469    0.912095462
    2 VAL   CB        16   -0.039032397    2.513585005    0.914068235
    2 VAL   CG1       17   -0.095993353    2.446103879    0.789117942
    2 VAL   CG2       18   -0.074507561    2.419470894    1.029368251
    2 VAL   C         19    0.144235828    2.640214943    0.785660376
    2 VAL   O         20    0.071618793    2.694616948    0.702602057
    3 GLU   N         21    0.275566411    2.644262061    0.765025768
    3 GLU   H         22    0.316106437    2.621686659    0.853610706
    3 GLU   CA        23    0.341730493    2.738243062    0.673358119
    3 GLU   CB        24    0.489698341    2.757974860    0.706917134
    3 GLU   CG        25    0.514885610    2.812029847    0.847816878
    3 GLU   CD        26    0.663239398    2.841141733    0.871258211
    3 GLU   OE1       27    0.697051776    2.961462083    0.873098549
    3 GLU   OE2       28    0.736978234    2.741987154    0.890124826
    3 GLU   C         29    0.331495200    2.698250021    0.526027572
    3 GLU   O         30    0.368181552    2.589855795    0.480929909
    4 THR   N         31    0.240590656    2.767123449    0.457586451
    4 THR   H         32    0.175861405    2.833723375    0.494672451
    4 THR   CA        33    0.221819294    2.753886160    0.312378473
    4 THR   CB        34    0.120230394    2.847329790    0.246383633
    4 THR   OG1       35    0.137642857    2.985911975    0.277055749
    4 THR   HG1       36    0.203461582    3.029598600    0.215746543
    4 THR   CG2       37    6.825479110    2.808815944    0.274310213
    4 THR   C         38    0.351992941    2.782991528    0.237452621
    4 THR   O         39    0.414378901    2.887202258    0.256838884
    5 PHE   N         40    0.372215398    2.690140693    0.144400752
    5 PHE   H         41    0.321802812    2.604408253    0.133983594
    5 PHE   CA        42    0.483759397    2.706706453    0.050101680
    5 PHE   CB        43    0.608099550    2.629860391    0.095271929
    5 PHE   CG        44    0.701571635    2.710412902    0.185724388
    5 PHE   CD1       45    0.670539483    2.699666549    0.320788592
    5 PHE   HD1       46    0.577704880    2.652190620    0.352549723
    5 PHE   CD2       47    0.806395461    2.785790900    0.134268108
    5 PHE   HD2       48    0.847946270    2.762999414    0.036109689
    5 PHE   CE1       49    0.752716835    2.771644831    0.406724524
    5 PHE   HE1       50    0.728060937    2.769153367    0.512878321
    5 PHE   CE2       51    0.884667468    2.856491271    0.224798757
    5 PHE   HE2       52    0.962811945    2.920388691    0.183660996
    5 PHE   CZ        53    0.855534571    2.853066749    0.360681288
    5 PHE   HZ        54    0.911559114    2.913292327    0.432213076
    5 PHE   C         55    0.445134897    2.664704222    6.758802095
    5 PHE   O         56    0.381647432    2.559939493    6.747595991
    6 ALA   N         57    0.484145666    2.740520736    6.656722587
    6 ALA   H         58    0.540850143    2.822102883    6.668132614
    6 ALA   CA        59    0.446640092    2.714240116    6.517045353
    6 ALA   CB        60    0.464012795    2.841602564    6.434063940
    6 ALA   C         61    0.544804058    2.607878735    6.467484241
    6 ALA   O         62    0.664465969    2.610988195    6.495774795
    7 PHE   N         63    0.495160787    2.532669812    6.369660412
    7 PHE   H         64    0.402369516    2.551389930    6.337412753
    7 PHE   CA        65    0.572318617    2.435183044    6.291211868
    7 PHE   CB        66    0.470010412    2.335276562    6.236773799
    7 PHE   CG        67    0.414746943    2.230060430    6.333129954
    7 PHE   CD1       68    0.489097976    2.115607683    6.359451937
    7 PHE   HD1       69    0.595705499    2.129509284    6.341491472
    7 PHE   CD2       70    0.281592443    2.231540588    6.373015527
    7 PHE   HD2       71    0.212593347    2.310112632    6.342268925
    7 PHE   CE1       72    0.440727650    2.005445523    6.429063621
    7 PHE   HE1       73    0.502936859    1.920179378    6.456258104
    7 PHE   CE2       74    0.230378797    2.120619998    6.439302643
    7 PHE   HE2       75    0.121626751    2.116654995    6.445488870
    7 PHE   CZ        76    0.306478844    2.007193586    6.465054972
    7 PHE   HZ        77    0.259236903    1.916192674    6.502041898
    7 PHE   C         78    0.654811909    2.500916955    6.180366016
    7 PHE   O         79    0.621372939    2.595962336    6.109800644
    8 GLN   N         80    0.769699071    2.437369692    6.159032801
    8 GLN   H         81    0.808453792    2.375789338    6.227632575
    8 GLN   CA        82    0.865365590    2.464583703    6.050775269
    8 GLN   CB        83    1.004793011    2.453617548    6.112811784
    8 GLN   CG        84    1.036907687    2.575196214    6.199961208
    8 GLN   CD        85    1.168015464    2.557127832    6.276719442
    8 GLN   OE1       86    1.205345429    2.446204992    6.314555843
    8 GLN   NE2       87    1.227455554    2.673347272    6.302139196
    8 GLN   HE21      88    1.317711762    2.658208178    6.342431527
    8 GLN   HE22      89    1.202739840    2.758852964    6.256572006
    8 GLN   C         90    0.852245329    2.388021541    5.918960674
    8 GLN   O         91    0.830972302    2.267207782    5.909857401
    9 ALA   N         92    0.901021177    2.454657617    5.814699227
    9 ALA   H         93    0.977783944    2.518491977    5.820539467
    9 ALA   CA        94    0.868340347    2.427479757    5.673970691
    9 ALA   CB        95    0.929381580    2.539332692    5.589283724
    9 ALA   C         96    0.909206726    2.290086094    5.620441680
    9 ALA   O         97    0.819187396    2.223528080    5.569475542
   10 GLU   N         98    1.021841696    2.235418339    5.665317010
   10 GLU   H         99    1.084670072    2.293699475    5.716859074
   10 GLU   CA       100    1.068596256    2.100541606    5.630229263
   10 GLU   CB       101    1.209519231    2.080313417    5.686255062
   10 GLU   CG       102    1.323541503    2.167872283    5.633904748
   10 GLU   CD       103    1.316759289    2.306873385    5.697479024
   10 GLU   OE1      104    1.361825741    2.411105848    5.645258778
   10 GLU   OE2      105    1.275280260    2.305775162    5.815387359
   10 GLU   C        106    0.975761671    1.990747974    5.682520522
   10 GLU   O        107    0.933829773    1.906843061    5.602954967
   11 ILE   N        108    0.950089318    2.001045972    5.812607732
   11 ILE   H        109    0.997327794    2.066993950    5.871087276
   11 ILE   CA       110    0.872694877    1.891771993    5.873272145
   11 ILE   CB       111    0.920408435    1.863507699    6.015867865
   11 ILE   CG1      112    0.945941307    1.987731983    6.101463023
   11 ILE   CG2      113    1.053241496    1.787767169    6.010722757
   11 ILE   CD       114    0.813162437    2.039156966    6.157425458
   11 ILE   C        115    0.721812683    1.906050696    5.852216030
   11 ILE   O        116    0.658280108    1.803196883    5.829520189
   12 ALA   N        117    0.680003612    2.029058497    5.823725977
   12 ALA   H        118    0.739812919    2.105455769    5.847975538
   12 ALA   CA       119    0.548650354    2.062384981    5.766729664
   12 ALA   CB       120    0.515126698    2.211005073    5.780807860
   12 ALA   C        121    0.525520938    2.011448391    5.624323599
   12 ALA   O        122    0.426963437    1.941048934    5.602827940
   13 GLN   N        123    0.620690938    2.016877912    5.531561061
   13 GLN   H        124    0.698929184    2.077563632    5.545631061
   13 GLN   CA       125    0.625758822    1.940473881    5.406074989
   13 GLN   CB       126    0.759455133    1.960568380    5.334417227
   13 GLN   CG       127    0.776056334    1.876113222    5.207939640
   13 GLN   CD       128    0.915877975    1.873786436    5.145863167
   13 GLN   OE1      129    1.002472548    1.959102628    5.164535108
   13 GLN   NE2      130    0.954779906    1.783694980    5.056099028
   13 GLN   HE21     131    1.049462550    1.789072144    5.024398416
   13 GLN   HE22     132    0.893949169    1.716956970    5.013154913
   13 GLN   C        133    0.599364461    1.791563278    5.429316590
   13 GLN   O        134    0.498972621    1.739072853    5.381397808
   14 LEU   N        135    0.679449721    1.730301526    5.516048037
   14 LEU   H        136    0.759037424    1.776009555    5.555762358
   14 LEU   CA       137    0.666723862    1.588574394    5.552960431
   14 LEU   CB       138    0.777348759    1.541917150    5.647807877
   14 LEU   CG       139    0.918602137    1.539202065    5.589069893
   14 LEU   CD1      140    1.026050342    1.503316658    5.691898583
   14 LEU   CD2      141    0.917919349    1.434236995    5.477749846
   14 LEU   C        142    0.529209586    1.553915912    5.610385225
   14 LEU   O        143    0.462920893    1.467435179    5.553303064
   15 MET   N        144    0.470455529    1.644886265    5.687611253
   15 MET   H        145    0.530037799    1.712081576    5.731616673
   15 MET   CA       146    0.334968430    1.630468069    5.742797873
   15 MET   CB       147    0.315032446    1.727321064    5.859566698
   15 MET   CG       148    0.375571491    1.692015133    5.995588401
   15 MET   SD       149    0.315107367    1.791849022    6.136536175
   15 MET   CE       150    0.139178686    1.774880153    6.115428412
   15 MET   C        151    0.221151701    1.647754570    5.642010083
   15 MET   O        152    0.137951082    1.558348563    5.627367632
   16 SER   N        153    0.247571029    1.735753418    5.545841502
   16 SER   H        154    0.335893372    1.781291467    5.534569694
   16 SER   CA       155    0.150604822    1.759742863    5.437982316
   16 SER   CB       156    0.172057686    1.894190328    5.368177968
   16 SER   OG       157    0.118535734    2.010806542    5.431314380
   16 SER   HG       158    0.047146500    2.045515434    5.370492645
   16 SER   C        159    0.146177413    1.648891185    5.332598960
   16 SER   O        160    0.041450888    1.593189497    5.300037498
   17 LEU   N        161    0.269120005    1.607650565    5.303046876
   17 LEU   H        162    0.348582432    1.653964473    5.342311176
   17 LEU   CA       163    0.302511661    1.492320584    5.218225071
   17 LEU   CB       164    0.452246959    1.466996023    5.199581733
   17 LEU   CG       165    0.515366897    1.537007167    5.079072852
   17 LEU   CD1      166    0.666715015    1.544120854    5.100336347
   17 LEU   CD2      167    0.498940616    1.445761452    4.957369099
   17 LEU   C        168    0.232793075    1.364380660    5.264936303
   17 LEU   O        169    0.194488751    1.281118598    5.182897207
   18 ILE   N        170    0.234332134    1.339872170    5.395654891
   18 ILE   H        171    0.305396854    1.378072025    5.454735970
   18 ILE   CA       172    0.167990073    1.223417045    5.456056832
   18 ILE   CB       173    0.246956631    1.170623889    5.575999147
   18 ILE   CG1      174    0.197413688    1.032691634    5.619938163
   18 ILE   CG2      175    0.235947418    1.264261433    5.696506177
   18 ILE   CD       176    0.277154195    0.935022743    5.533284919
   18 ILE   C        177    0.017528361    1.238559150    5.479404748
   18 ILE   O        178   -0.047615213    1.137735954    5.452542906
   19 ILE   N        179    6.817611597    1.350677056    5.530016404
   19 ILE   H        180    6.875631275    1.423169438    5.567167418
   19 ILE   CA       181    6.675623225    1.365573321    5.565036359
   19 ILE   CB       182    6.640185933    1.468345487    5.672710632
   19 ILE   CG1      183    6.714196536    1.432428821    5.801721503
   19 ILE   CG2      184    6.492426878    1.504196425    5.689816445
   19 ILE   CD       185    6.734623383    1.556968606    5.888223708
   19 ILE   C        186    6.578193472    1.366696324    5.447058998
   19 ILE   O        187    6.498840361    1.273068550    5.438844511
   20 ASN   N        188    6.617784913    1.457640993    5.358455499
   20 ASN   H        189    6.697297732    1.515874928    5.375407348
   20 ASN   CA       190    6.555782919    1.480280732    5.227112834
   20 ASN   CB       191    6.600686764    1.611414913    5.162346911
   20 ASN   CG       192    6.575264240    1.738936854    5.242974719
   20 ASN   OD1      193    6.643910092    1.757854331    5.343257725
   20 ASN   ND2      194    6.480401580    1.824013420    5.204883425
   20 ASN   HD21     195    6.475103127    1.913150036    5.249882716
   20 ASN   HD22     196    6.399496530    1.796506353    5.152952248
   20 ASN   C        197    6.562733822    1.373697828    5.117564839
   20 ASN   O        198    6.478725882    1.370865832    5.027774890
   21 THR   N        199    6.640671128    1.269645342    5.145590613
   21 THR   H        200    6.700156481    1.260824967    5.225488616
   21 THR   CA       201    6.645095544    1.153571379    5.055497565
   21 THR   CB       202    6.771742722    1.077241761    5.094753281
   21 THR   OG1      203    6.880552616    1.156594268    5.046661353
   21 THR   HG1      204    6.942935317    1.180697378    5.121008124
   21 THR   CG2      205    6.779565725    0.943374278    5.021074695
   21 THR   C        206    6.519368707    1.072392661    5.087345402
   21 THR   O        207    6.491775248    1.040253603    5.202821277
   22 PHE   N        208    6.445368666    1.027184821    4.986490544
   22 PHE   H        209    6.469895520    1.049958938    4.892250390
   22 PHE   CA       210    6.333910483    0.933039896    5.004494186
   22 PHE   CB       211    6.227208209    0.946731851    4.895679148
   22 PHE   CG       212    6.134492179    1.067367975    4.911838942
   22 PHE   CD1      213    6.159993741    1.185254547    4.842733533
   22 PHE   HD1      214    6.231045221    1.186841071    4.760076561
   22 PHE   CD2      215    6.019043669    1.055000309    4.988279224
   22 PHE   HD2      216    5.986072370    0.958285653    5.026228739
   22 PHE   CE1      217    6.072859024    1.293302308    4.850096758
   22 PHE   HE1      218    6.088663478    1.377298074    4.782456714
   22 PHE   CE2      219    5.933860165    1.164341993    4.998735646
   22 PHE   HE2      220    5.844505352    1.159224758    5.060941923
   22 PHE   CZ       221    5.957044963    1.280443385    4.925897283
   22 PHE   HZ       222    5.883735244    1.361076979    4.924238513
   22 PHE   C        223    6.364796041    0.787417210    5.039875398
   22 PHE   O        224    6.293308560    0.696551442    4.997884972
   23 TYR   N        225    6.474148890    0.757583245    5.109461259
   23 TYR   H        226    6.524099455    0.835370746    5.147613431
   23 TYR   CA       227    6.523535630    0.623353592    5.143407452
   23 TYR   CB       228    6.657886396    0.634187603    5.215831334
   23 TYR   CG       229    6.738264334    0.504364147    5.205998500
   23 TYR   CD1      230    6.809131141    0.480824849    5.088755555
   23 TYR   HD1      231    6.776774488    0.524372926    4.994212434
   23 TYR   CD2      232    6.769936000    0.426776653    5.316895214
   23 TYR   HD2      233    6.714544090    0.434885049    5.410425884
   23 TYR   CE1      234    0.054393213    0.380524500    5.080902813
   23 TYR   HE1      235    0.094883286    0.343795260    4.986602688
   23 TYR   CE2      236    0.014797933    0.325931212    5.311616841
   23 TYR   HE2      237    0.022660541    0.253953042    5.393100383
   23 TYR   CZ       238    0.084473022    0.304450630    5.193281015
   23 TYR   OH       239    0.196622409    0.227729853    5.198796498
   23 TYR   HH       240    0.250105392    0.242533480    5.115607419
   23 TYR   C        241    6.427795242    0.542550593    5.231260897
   23 TYR   O        242    6.402601461    0.573446227    5.347629325
   24 SER   N        243    6.400862886    0.424806391    5.175565771
   24 SER   H        244    6.456555672    0.368274739    5.114717738
   24 SER   CA       245    6.285557312    0.341894155    5.213535271
   24 SER   CB       246    6.217490339    0.269877617    5.096955350
   24 SER   OG       247    6.128996236    0.166425416    5.140739068
   24 SER   HG       248    6.079173730    0.154321950    5.054883217
   24 SER   C        249    6.315829483    0.249122601    5.331381214
   24 SER   O        250    6.276140982    0.261822194    5.447107353
   25 ASN   N        251    6.410997182    0.164466024    5.293092236
   25 ASN   H        252    6.484668464    0.162397704    5.225492977
   25 ASN   CA       253    6.448215237    0.047642360    5.374169946
   25 ASN   CB       254    6.471388878   -0.080161059    5.293316646
   25 ASN   CG       255    6.417785946    6.650498593    5.371630867
   25 ASN   OD1      256    6.314131848    6.656418536    5.437583713
   25 ASN   ND2      257    6.478484437    6.534069434    5.350512350
   25 ASN   HD21     258    6.423619332    6.459784201    5.388865717
   25 ASN   HD22     259    6.569719696    6.511722053    5.316223344
   25 ASN   C        260    6.566160817    0.069557651    5.469130747
   25 ASN   O        261    6.681461150    0.080769066    5.427823592
   26 LYSH  N        262    6.529175393    0.102935186    5.592447157
   26 LYSH  H        263    6.434245440    0.082824017    5.616595817
   26 LYSH  CA       264    6.626711683    0.154288391    5.689721699
   26 LYSH  CB       265    6.551290942    0.207315321    5.811826602
   26 LYSH  CG       266    6.504881558    0.351765278    5.792130951
   26 LYSH  CD       267    6.370619054    0.375162723    5.722609093
   26 LYSH  CE       268    6.347969959    0.525800141    5.708312898
   26 LYSH  NZ       269    6.236168139    0.543496800    5.614536924
   26 LYSH  HZ1      270    6.208571707    0.639574594    5.617204499
   26 LYSH  HZ2      271    6.158597950    0.484908750    5.637992074
   26 LYSH  HZ3      272    6.267923697    0.520806269    5.522467805
   26 LYSH  C        273    6.743043574    0.067173699    5.737566294
   26 LYSH  O        274    6.801418518    0.101076631    5.840391875
   27 GLU   N        275    6.784259284    6.820873711    5.656388529
   27 GLU   H        276    6.750829483    6.808932711    5.562893794
   27 GLU   CA       277    0.027257608    6.715991151    5.699242667
   27 GLU   CB       278    0.068168283    6.622027468    5.585624772
   27 GLU   CG       279   -0.042843715    6.532470905    5.530240862
   27 GLU   CD       280    0.013297648    6.442447522    5.419995686
   27 GLU   OE1      281    0.076801490    6.342602310    5.460284535
   27 GLU   OE2      282   -0.001071489    6.479941083    5.301608976
   27 GLU   C        283    0.149088970    6.761945275    5.779609752
   27 GLU   O        284    0.208225434    6.682802812    5.852886915
   28 ILE   N        285    0.200359955    0.026978112    5.738664703
   28 ILE   H        286    0.176923564    0.070646008    5.651800640
   28 ILE   CA       287    0.317780578    0.090913576    5.799780014
   28 ILE   CB       288    0.397086462    0.184096714    5.707931471
   28 ILE   CG1      289    0.310712099    0.284646877    5.631498876
   28 ILE   CG2      290    0.505221670    0.110874599    5.628191566
   28 ILE   CD       291    0.400833437    0.370722985    5.542744603
   28 ILE   C        292    0.309649062    0.165662287    5.933039097
   28 ILE   O        293    0.413394126    0.176049501    5.998302083
   29 PHE   N        294    0.190824523    0.196162405    5.984428495
   29 PHE   H        295    0.114319354    0.159756275    5.931294620
   29 PHE   CA       296    0.172663061    0.278557096    6.104811284
   29 PHE   CB       297    0.024089108    0.297740920    6.135965717
   29 PHE   CG       298   -0.045435409    0.191494877    6.221355434
   29 PHE   CD1      299    6.750976355    0.077499006    6.163192718
   29 PHE   HD1      300    6.792657980    0.030918046    6.073884140
   29 PHE   CD2      301    6.757017405    0.229155836    6.346177683
   29 PHE   HD2      302    6.803591595    0.316161868    6.392457183
   29 PHE   CE1      303    6.649852947    0.008006668    6.228480427
   29 PHE   HE1      304    6.638914776   -0.097860195    6.204952557
   29 PHE   CE2      305    6.657429322    0.157450344    6.411443475
   29 PHE   HE2      306    6.631224362    0.169500649    6.516558112
   29 PHE   CZ       307    6.598847256    0.046311766    6.351971364
   29 PHE   HZ       308    6.505167747    0.004543315    6.388856906
   29 PHE   C        309    0.239247349    0.243678283    6.238084147
   29 PHE   O        310    0.264567290    0.331893445    6.319981256
   30 LEU   N        311    0.263703586    0.115683775    6.264697927
   30 LEU   H        312    0.207596079    0.044155205    6.223027913
   30 LEU   CA       313    0.343138647    0.067281660    6.378538780
   30 LEU   CB       314    0.289837054   -0.062007873    6.440639653
   30 LEU   CG       315    0.148655018    6.785272920    6.499517735
   30 LEU   CD1      316    0.093416226    6.642630830    6.502814604
   30 LEU   CD2      317    0.160281170    6.838690504    6.642425018
   30 LEU   C        318    0.494527335    0.050737248    6.363697907
   30 LEU   O        319    0.568077695    0.087482263    6.455189315
   31 ARG   N        320    0.544576592    6.848078447    6.252601835
   31 ARG   H        321    0.480200292    6.827109843    6.178995218
   31 ARG   CA       322    0.686778107    6.812800884    6.240564390
   31 ARG   CB       323    0.721659746    6.716252533    6.127096478
   31 ARG   CG       324    0.685939050    6.766753400    5.987146059
   31 ARG   CD       325    0.749395118    6.697520428    5.866349130
   31 ARG   NE       326    0.894050322    6.723587283    5.868913685
   31 ARG   HE       327    0.917498139    6.805535787    5.921223494
   31 ARG   CZ       328    0.995735120    6.651103957    5.820297815
   31 ARG   NH1      329    0.975557703    6.532375428    5.761540661
   31 ARG   HH11     330    1.050991620    6.479309473    5.722881664
   31 ARG   HH12     331    0.882814140    6.504676313    5.736399192
   31 ARG   NH2      332    1.121292644    6.695237115    5.835995340
   31 ARG   HH21     333    1.197703653    6.642941027    5.798207168
   31 ARG   HH22     334    1.136439578    6.767276247    5.903686686
   31 ARG   C        335    0.789846749    0.075133441    6.245118476
   31 ARG   O        336    0.897390694    0.052054217    6.300181426
   32 GLU   N        337    0.755127171    0.188208626    6.184311005
   32 GLU   H        338    0.659528874    0.209353226    6.163947989
   32 GLU   CA       339    0.856140390    0.294596326    6.174920488
   32 GLU   CB       340    0.825194943    0.406140761    6.074868870
   32 GLU   CG       341    0.799013232    0.345729480    5.936760258
   32 GLU   CD       342    0.927866262    0.329344621    5.855934657
   32 GLU   OE1      343    1.039904231    0.311128874    5.908274280
   32 GLU   OE2      344    0.912708390    0.328666620    5.731858975
   32 GLU   C        345    0.884285494    0.369879039    6.305108528
   32 GLU   O        346    0.993334188    0.410630305    6.344816368
   33 LEU   N        347    0.779485103    0.393284792    6.383575834
   33 LEU   H        348    0.682751169    0.406810293    6.362166045
   33 LEU   CA       349    0.796208374    0.437254983    6.522847420
   33 LEU   CB       350    0.657642688    0.470134531    6.578792227
   33 LEU   CG       351    0.603364518    0.606502681    6.535588039
   33 LEU   CD1      352    0.457924538    0.609240754    6.583016531
   33 LEU   CD2      353    0.678688514    0.723068008    6.599980944
   33 LEU   C        354    0.862200322    0.332190702    6.612394805
   33 LEU   O        355    0.951969119    0.372174233    6.686378700
   34 ILE   N        356    0.829897292    0.204446128    6.594285364
   34 ILE   H        357    0.752391420    0.170993078    6.540660843
   34 ILE   CA       358    0.911411116    0.096369774    6.651599705
   34 ILE   CB       359    0.849877058    6.809098077    6.627075528
   34 ILE   CG1      360    0.720241300    6.800421415    6.707873295
   34 ILE   CG2      361    0.951110048    6.696393558    6.648567056
   34 ILE   CD       362    0.648031054    6.668713120    6.678685494
   34 ILE   C        363    1.061678113    0.114533696    6.629241330
   34 ILE   O        364    1.141376232    0.083072853    6.717499066
   35 SER   N        365    1.102138280    0.136857002    6.504522130
   35 SER   H        366    1.035983622    0.128994518    6.429945057
   35 SER   CA       367    1.241850330    0.164232580    6.467912994
   35 SER   CB       368    1.251786241    0.167908946    6.315274101
   35 SER   OG       369    1.204641197    0.055614077    6.240306817
   35 SER   HG       370    1.284839946    0.005572651    6.207666707
   35 SER   C        371    1.303869438    0.282114601    6.543195537
   35 SER   O        372    1.411176620    0.264471669    6.600690125
   36 ASN   N        373    1.232877662    0.393698675    6.557352399
   36 ASN   H        374    1.149138309    0.402862085    6.503449193
   36 ASN   CA       375    1.279635127    0.507941835    6.637196687
   36 ASN   CB       376    1.190082646    0.628681867    6.608643301
   36 ASN   CG       377    1.264708439    0.762017458    6.616343927
   36 ASN   OD1      378    1.383957567    0.773127385    6.588345283
   36 ASN   ND2      379    1.205064877    0.847805095    6.698636830
   36 ASN   HD21     380    1.252273264    0.934181358    6.716234287
   36 ASN   HD22     381    1.107233810    0.851183001    6.719048895
   36 ASN   C        382    1.291880297    0.463097173    6.782967468
   36 ASN   O        383    1.392852268    0.493539846    6.846267552
   37 SER   N        384    1.187992708    0.401798896    6.839023406
   37 SER   H        385    1.097881770    0.403308622    6.795690545
   37 SER   CA       386    1.187528762    0.345106657    0.123998863
   37 SER   CB       387    1.058194416    0.272753555    0.162045391
   37 SER   OG       388    0.965607914    0.378298405    0.189200189
   37 SER   HG       389    0.963335371    0.405996886    0.285260739
   37 SER   C        390    1.299556295    0.244444217    0.150989356
   37 SER   O        391    1.383122952    0.254571295    0.240677764
   38 SER   N        392    1.319565217    0.153585557    0.055945460
   38 SER   H        393    1.260958735    0.145033321   -0.024633122
   38 SER   CA       394    1.424292372    0.050425598    0.055203033
   38 SER   CB       395    1.414370794    6.816010505    6.779069333
   38 SER   OG       396    1.519067713    6.718966120    6.770703205
   38 SER   HG       397    1.534536696    6.677426925    6.860342499
   38 SER   C        398    1.563770014    0.113237956    0.058871636
   38 SER   O        399    1.633188515    0.083330944    0.155911256
   39 ASP   N        400    1.590440662    0.213021938    6.825742766
   39 ASP   H        401    1.520475954    0.232641799    6.757036353
   39 ASP   CA       402    1.718626287    0.284908529    6.823347863
   39 ASP   CB       403    1.722792467    0.391867500    6.714031377
   39 ASP   CG       404    1.711953882    0.366710205    6.563503543
   39 ASP   OD1      405    1.707254542    0.470506984    6.494028419
   39 ASP   OD2      406    1.731707169    0.252921171    6.515694207
   39 ASP   C        407    1.752885955    0.353334538    0.105171359
   39 ASP   O        408    1.872496818    0.372650633    0.126419601
   40 ALA   N        409    1.653918252    0.401581794    0.179785002
   40 ALA   H        410    1.589369607    0.392522832    0.103946981
   40 ALA   CA       411    1.673830170    0.453469752    0.315879927
   40 ALA   CB       412    1.552319199    0.537124301    0.356450781
   40 ALA   C        413    1.706319756    0.342877175    0.416495182
   40 ALA   O        414    1.774728991    0.379471973    0.511941487
   41 LEU   N        415    1.631077469    0.233216592    0.417128267
   41 LEU   H        416    1.554691195    0.218877339    0.354194255
   41 LEU   CA       417    1.674752852    0.121969724    0.502726766
   41 LEU   CB       418    1.581023726    0.005608898    0.469802573
   41 LEU   CG       419    1.436776174    0.029764319    0.514686119
   41 LEU   CD1      420    1.362069007   -0.088645715    0.452954408
   41 LEU   CD2      421    1.429976439    0.037470399    0.667340552
   41 LEU   C        422    1.815594652    0.076616649    0.463749827
   41 LEU   O        423    1.899688658    0.088323629    0.552751475
   42 ASP   N        424    1.853372245    0.065424916    0.336719934
   42 ASP   H        425    1.779841115    0.057699968    0.269383529
   42 ASP   CA       426    1.991055960    0.045034456    0.289392374
   42 ASP   CB       427    2.001305938    0.054352588    0.137009406
   42 ASP   CG       428    2.044018610    6.765740581    0.090252830
   42 ASP   OD1      429    2.144426496    6.757078733    0.016305385
   42 ASP   OD2      430    1.961865504    6.671918593    0.098657655
   42 ASP   C        431    2.101864361    0.132168628    0.348906619
   42 ASP   O        432    2.193726893    0.090018640    0.419015269
   43 LYSH  N        433    2.069465061    0.261158609    0.347976207
   43 LYSH  H        434    1.993015965    0.278593865    0.285909229
   43 LYSH  CA       435    2.153588538    0.375200181    0.387057997
   43 LYSH  CB       436    2.076478939    0.500987944    0.346553660
   43 LYSH  CG       437    2.169750364    0.622246225    0.345102786
   43 LYSH  CD       438    2.080627132    0.743283442    0.316562696
   43 LYSH  CE       439    2.161926026    0.872813627    0.311935073
   43 LYSH  NZ       440    2.243467700    0.895640614    0.432091509
   43 LYSH  HZ1      441    2.189750104    0.921749171    0.512296026
   43 LYSH  HZ2      442    2.305175844    0.971520392    0.411251781
   43 LYSH  HZ3      443    2.301248097    0.818308583    0.458190931
   43 LYSH  C        444    2.194554622    0.375130895    0.534480715
   43 LYSH  O        445    2.308067236    0.362193259    0.580054026
   44 ILE   N        446    2.094829741    0.352622809    0.619573788
   44 ILE   H        447    1.999208370    0.355694074    0.590456566
   44 ILE   CA       448    2.115964328    0.336588033    0.764167960
   44 ILE   CB       449    1.997155135    0.391463984    0.843427024
   44 ILE   CG1      450    2.035429800    0.430970802    0.986213056
   44 ILE   CG2      451    1.876213014    0.298717644    0.829898377
   44 ILE   CD       452    2.151448968    0.526961275    1.013364839
   44 ILE   C        453    2.173026560    0.200779439    0.805552792
   44 ILE   O        454    2.266341046    0.202329085    0.885677830
   45 ARG   N        455    2.152112080    0.091772085    0.732279493
   45 ARG   H        456    2.083273170    0.097521602    0.659968940
   45 ARG   CA       457    2.214535374    6.810466416    0.749637135
   45 ARG   CB       458    2.161211581    6.716598419    0.641206432
   45 ARG   CG       459    2.197997203    6.569263827    0.659938168
   45 ARG   CD       460    2.190869021    6.496268121    0.525667111
   45 ARG   NE       461    2.210354938    6.350625433    0.529595885
   45 ARG   HE       462    2.291453397    6.318248135    0.578326519
   45 ARG   CZ       463    2.133257821    6.260722487    0.466919796
   45 ARG   NH1      464    2.025905479    6.295525248    0.394668585
   45 ARG   HH11     465    1.970832606    6.222246619    0.354712571
   45 ARG   HH12     466    2.000788415    6.391754457    0.384260741
   45 ARG   NH2      467    2.151830607    6.129069640    0.483520441
   45 ARG   HH21     468    2.087510514    6.058233158    0.454479579
   45 ARG   HH22     469    2.244920359    6.099196232    0.504514380
   45 ARG   C        470    2.365926986    6.830352980    0.739792342
   45 ARG   O        471    2.437556882    6.797454847    0.834223707
   46 TYR   N        472    2.412357368    0.030431355    0.625950298
   46 TYR   H        473    2.355585030    0.032267771    0.543638551
   46 TYR   CA       474    2.555022240    0.056512671    0.601914310
   46 TYR   CB       475    2.586871282    0.103040805    0.459682932
   46 TYR   CG       476    2.551772769    0.008430555    0.344673739
   46 TYR   CD1      477    2.476204555    0.056405335    0.238323496
   46 TYR   HD1      478    2.471563254    0.163197278    0.216964478
   46 TYR   CD2      479    2.569412869    6.721858126    0.357979854
   46 TYR   HD2      480    2.641649820    6.690448483    0.433335869
   46 TYR   CE1      481    2.417783983    6.814057678    0.153149792
   46 TYR   HE1      482    2.370615981    6.850789089    0.062007159
   46 TYR   CE2      483    2.513131005    6.629857579    0.270300772
   46 TYR   HE2      484    2.533765181    6.522919123    0.274443417
   46 TYR   CZ       485    2.431836431    6.676545238    0.167678652
   46 TYR   OH       486    2.332491314    6.600754566    0.113991441
   46 TYR   HH       487    2.257828284    6.666123465    0.101688887
   46 TYR   C        488    2.629636715    0.143513310    0.703283683
   46 TYR   O        489    2.742513741    0.116217575    0.743828697
   47 GLU   N        490    2.554660625    0.238189599    0.758997071
   47 GLU   H        491    2.458266425    0.254876971    0.738246824
   47 GLU   CA       492    2.605851628    0.335357925    0.856711644
   47 GLU   CB       493    2.526235253    0.465986076    0.853406813
   47 GLU   CG       494    2.608287889    0.569749204    0.930260157
   47 GLU   CD       495    2.558673615    0.714358577    0.935834746
   47 GLU   OE1      496    2.453545554    0.744447727    0.875288606
   47 GLU   OE2      497    2.623325154    0.795081657    1.006041290
   47 GLU   C        498    2.608001167    0.276959991    0.998125437
   47 GLU   O        499    2.706841963    0.288639005    1.070403639
   48 SER   N        500    2.514493692    0.193840880    1.043268448
   48 SER   H        501    2.427662523    0.182924499    0.994867999
   48 SER   CA       502    2.514530096    0.113642059    1.166469330
   48 SER   CB       503    2.403864542    0.008198681    1.173235094
   48 SER   OG       504    2.457053242   -0.097272923    1.092622650
   48 SER   HG       505    2.450074704   -0.059274637    1.000386931
   48 SER   C        506    2.643471809    0.049831922    1.218563235
   48 SER   O        507    2.650517452    0.021545825    1.338059057
   49 LEU   N        508    2.735394681    0.018396825    1.127713064
   49 LEU   H        509    2.725921317    0.055000717    1.035129232
   49 LEU   CA       510    2.868356745    6.814375937    1.158371149
   49 LEU   CB       511    2.942831600    6.775984005    1.030339089
   49 LEU   CG       512    2.858365629    6.688751305    0.937237412
   49 LEU   CD1      513    2.923018517    6.699291785    0.798963689
   49 LEU   CD2      514    2.842468797    6.544982873    0.987106462
   49 LEU   C        515    2.946327568    0.056690659    1.251588490
   49 LEU   O        516    2.986525213    0.012495184    1.359113667
   50 THR   N        517    2.922372782    0.183981040    1.221357494
   50 THR   H        518    2.912121585    0.245790971    1.143407300
   50 THR   CA       519    2.980685356    0.288168338    1.307129284
   50 THR   CB       520    3.073528415    0.391251589    1.242598207
   50 THR   OG1      521    3.006323116    0.451421045    1.131633614
   50 THR   HG1      522    3.052253966    0.537007266    1.107856273
   50 THR   CG2      523    3.209737535    0.339422426    1.196032933
   50 THR   C        524    2.889949285    0.366929494    1.401872165
   50 THR   O        525    2.946220521    0.404715589    1.504522079
   51 ASP   N        526    2.762788125    0.383975284    1.366798475
   51 ASP   H        527    2.718142296    0.380620120    1.277380971
   51 ASP   CA       528    2.671226401    0.454438231    1.457708809
   51 ASP   CB       529    2.629580711    0.593614288    1.409692464
   51 ASP   CG       530    2.584756704    0.688955130    1.520657838
   51 ASP   OD1      531    2.506735964    0.650818647    1.610572895
   51 ASP   OD2      532    2.648592890    0.796042263    1.529874949
   51 ASP   C        533    2.551751767    0.372668066    1.507211433
   51 ASP   O        534    2.447892472    0.355145263    1.443680770
   52 PRO   N        535    2.566804269    0.327628767    1.631449203
   52 PRO   CA       536    2.463053759    0.252882164    1.703986700
   52 PRO   CB       537    2.528711424    0.206422936    1.834156098
   52 PRO   CG       538    2.678719841    0.229936522    1.815331650
   52 PRO   CD       539    2.686969423    0.344629553    1.714396795
   52 PRO   C        540    2.334536505    0.327414201    1.740603811
   52 PRO   O        541    2.226075034    0.271605991    1.724724782
   53 SER   N        542    2.351900787    0.451741230    1.784538612
   53 SER   H        543    2.447043100    0.480335063    1.795990709
   53 SER   CA       544    2.244749239    0.545099566    1.822135255
   53 SER   CB       545    2.302599881    0.672258658    1.884515396
   53 SER   OG       546    2.205051527    0.768055881    1.926422496
   53 SER   HG       547    2.219920773    0.852899288    1.875618742
   53 SER   C        548    2.160839662    0.589207595    1.702048767
   53 SER   O        549    2.039682054    0.608477854    1.710908047
   54 LYSH  N        550    2.221355677    0.601998504    1.584295038
   54 LYSH  H        551    2.321269117    0.605308147    1.581775500
   54 LYSH  CA       552    2.150909609    0.638011631    1.460413906
   54 LYSH  CB       553    2.252290199    0.696322466    1.361781056
   54 LYSH  CG       554    2.195681696    0.813946427    1.281991410
   54 LYSH  CD       555    2.291643804    0.837504976    1.165186832
   54 LYSH  CE       556    2.344396812    0.980358804    1.179982088
   54 LYSH  NZ       557    2.409216429    1.007615628    1.050899128
   54 LYSH  HZ1      558    2.446016378    0.925630766    1.007036546
   54 LYSH  HZ2      559    2.489464337    1.058573348    1.081936777
   54 LYSH  HZ3      560    2.350184017    1.065028748    0.994163710
   54 LYSH  C        561    2.072172007    0.519905817    1.403332749
   54 LYSH  O        562    1.990413374    0.545737679    1.315130224
   55 LEU   N        563    2.098989306    0.402662821    1.460136675
   55 LEU   H        564    2.182769847    0.394945788    1.514192223
   55 LEU   CA       565    2.015834825    0.282894056    1.441411156
   55 LEU   CB       566    2.108023567    0.164619094    1.411041530
   55 LEU   CG       567    2.041343792    0.058331413    1.323487375
   55 LEU   CD1      568    2.002604507    0.115583039    1.186983145
   55 LEU   CD2      569    2.110167127   -0.078291597    1.326262631
   55 LEU   C        570    1.915936452    0.248555439    1.552106303
   55 LEU   O        571    1.799592338    0.239039887    1.513344247
   56 ASP   N        572    1.953178191    0.276580895    1.676681705
   56 ASP   H        573    2.050094872    0.293032681    1.695072145
   56 ASP   CA       574    1.874073145    0.257230530    1.799079570
   56 ASP   CB       575    1.962749204    0.308144850    1.912899671
   56 ASP   CG       576    1.920879877    0.234096866    2.040071206
   56 ASP   OD1      577    1.825335373    0.286644854    2.101185463
   56 ASP   OD2      578    1.993016236    0.141869606    2.083810383
   56 ASP   C        579    1.734582428    0.319709934    1.806186219
   56 ASP   O        580    1.639422016    0.249646811    1.840330588
   57 SER   N        581    1.729297817    0.430669851    1.733057376
   57 SER   H        582    1.801052294    0.499760731    1.724211779
   57 SER   CA       583    1.607566635    0.507091061    1.702282773
   57 SER   CB       584    1.637477725    0.643504068    1.639799571
   57 SER   OG       585    1.717152872    0.631944794    1.521630759
   57 SER   HG       586    1.772468073    0.715149418    1.525780380
   57 SER   C        587    1.498278960    0.429684400    1.628312747
   57 SER   O        588    1.381292110    0.467005665    1.621227819
   58 GLY   N        589    1.544856049    0.324558137    1.561491966
   58 GLY   H        590    1.635771456    0.287306162    1.580067689
   58 GLY   CA       591    1.450399396    0.242259263    1.484599696
   58 GLY   C        592    1.525059759    0.116411994    1.439859019
   58 GLY   O        593    1.561414355    0.098624496    1.323703371
   59 LYSH  N        594    1.543750758    0.024688031    1.534328492
   59 LYSH  H        595    1.495288629    0.022488610    1.621771933
   59 LYSH  CA       596    1.631692606    6.759920916    1.510845366
   59 LYSH  CB       597    1.669132002    6.663538858    1.623603947
   59 LYSH  CG       598    1.789398752    6.714442239    1.703314347
   59 LYSH  CD       599    1.879864951    6.595868966    1.737462324
   59 LYSH  CE       600    1.955026910    6.540830698    1.616099156
   59 LYSH  NZ       601    2.047815278    6.432749412    1.652404945
   59 LYSH  HZ1      602    2.117354938    6.466428269    1.715887616
   59 LYSH  HZ2      603    2.087660809    6.397548824    1.567709907
   59 LYSH  HZ3      604    1.999573056    6.355723549    1.694116140
   59 LYSH  C        605    1.579018317    6.668354876    1.400151001
   59 LYSH  O        606    1.656057206    6.628193380    1.313093063
   60 GLU   N        607    1.447455089    6.648972364    1.401811288
   60 GLU   H        608    1.388724111    6.676416331    1.477952593
   60 GLU   CA       609    1.394823598    6.547866787    1.309004144
   60 GLU   CB       610    1.272992148    6.464484008    1.349171335
   60 GLU   CG       611    1.291098967    6.367538255    1.466148345
   60 GLU   CD       612    1.374336462    6.242448931    1.437263548
   60 GLU   OE1      613    1.312608094    6.133785743    1.439893310
   60 GLU   OE2      614    1.498731203    6.250273724    1.427795181
   60 GLU   C        615    1.364655049    6.600801190    1.168669459
   60 GLU   O        616    1.276090646    6.683653430    1.148154862
   61 LEU   N        617    1.460197916    6.565113504    1.083313505
   61 LEU   H        618    1.523325050    6.494510037    1.115399013
   61 LEU   CA       619    1.468236409    6.620996373    0.947601767
   61 LEU   CB       620    1.612250744    6.622167220    0.895984916
   61 LEU   CG       621    1.707742979    6.700170408    0.986563117
   61 LEU   CD1      622    1.844571795    6.697839098    0.918142111
   61 LEU   CD2      623    1.662499918    6.846275501    0.989922978
   61 LEU   C        624    1.380767836    6.542794899    0.849386213
   61 LEU   O        625    1.415754037    6.434571659    0.802545082
   62 HISB  N        626    1.261537477    6.600319450    0.836477702
   62 HISB  H        627    1.257613412    6.697116129    0.861276931
   62 HISB  CA       628    1.141604893    6.545451454    0.771556519
   62 HISB  CB       629    1.064626213    6.451521544    0.864635029
   62 HISB  CG       630    1.012282317    6.484831653    1.004496378
   62 HISB  ND1      631    1.000126864    6.395662082    1.102416494
   62 HISB  CD2      632    0.983815023    6.606278020    1.050643341
   62 HISB  HD2      633    1.007038473    6.697267240    0.995294932
   62 HISB  CE1      634    0.958750882    6.464228810    1.208611641
   62 HISB  HE1      635    0.900495209    6.414962509    1.286458321
   62 HISB  NE2      636    0.956466991    6.594149829    1.180240179
   62 HISB  HE2      637    0.931601874    6.671064962    1.239111104
   62 HISB  C        638    1.041500881    6.646235429    0.714688502
   62 HISB  O        639    1.037355577    6.762222839    0.755427554
   63 ILE   N        640    0.968745247    6.607156213    0.610436751
   63 ILE   H        641    0.967479879    6.513528416    0.575323598
   63 ILE   CA       642    0.861839525    6.688299192    0.550461187
   63 ILE   CB       643    0.873520040    6.703969477    0.398706850
   63 ILE   CG1      644    1.014763214    6.751310260    0.363788014
   63 ILE   CG2      645    0.779794505    6.818153396    0.358853587
   63 ILE   CD       646    1.046356977    6.730055784    0.215598983
   63 ILE   C        647    0.720030674    6.649865052    0.593196506
   63 ILE   O        648    0.676414311    6.536752683    0.572407067
   64 ASN   N        649    0.642471233    6.742997984    0.647977080
   64 ASN   H        650    0.676641459    6.834067435    0.671208219
   64 ASN   CA       651    0.507753188    6.715111790    0.699801199
   64 ASN   CB       652    0.503717067    6.759628739    0.846118170
   64 ASN   CG       653    0.569311203    6.656671318    0.938335812
   64 ASN   OD1      654    0.679074346    6.601816744    0.929849111
   64 ASN   ND2      655    0.508627776    6.644159358    1.056009873
   64 ASN   HD21     656    0.547217749    6.578123521    1.120418133
   64 ASN   HD22     657    0.422624257    6.692211834    1.073115743
   64 ASN   C        658    0.394946109    6.778506954    0.618156592
   64 ASN   O        659    0.366185018    6.898094335    0.616289143
   65 LEU   N        660    0.355238581    6.696300615    0.521431290
   65 LEU   H        661    0.379876011    6.599553914    0.515680632
   65 LEU   CA       662    0.244992064    6.711627136    0.425411288
   65 LEU   CB       663    0.273315483    6.614276009    0.310832080
   65 LEU   CG       664    0.385307216    6.657723458    0.216073626
   65 LEU   CD1      665    0.420627475    6.537507280    0.128287373
   65 LEU   CD2      666    0.339091159    6.761492307    0.113586316
   65 LEU   C        667    0.106670226    6.683564713    0.484483777
   65 LEU   O        668    0.067444346    6.567081338    0.489275803
   66 ILE   N        669    0.035596137    6.790022623    0.520629107
   66 ILE   H        670    0.074972777    6.878850257    0.496955890
   66 ILE   CA       671    6.752225271    6.782831670    0.580575948
   66 ILE   CB       672    6.752573200    0.018533050    0.706873483
   66 ILE   CG1      673    6.865120227   -0.025387044    0.800757635
   66 ILE   CG2      674    6.618025389   -0.001886780    0.776825296
   66 ILE   CD       675    6.898291206    0.091915785    0.893212063
   66 ILE   C        676    6.642296057    6.830667898    0.485496745
   66 ILE   O        677    6.635490634    6.948969223    0.452519805
   67 PRO   N        678    6.572691524    6.743158192    0.413457659
   67 PRO   CA       679    6.448074366    6.781123719    0.345354129
   67 PRO   CB       680    6.420533824    6.665652236    0.248854079
   67 PRO   CG       681    6.563029425    6.629679870    0.206307481
   67 PRO   CD       682    6.637491993    6.633592397    0.339912923
   67 PRO   C        683    6.324826345    6.794135980    0.435056931
   67 PRO   O        684    6.305510923    6.708542735    0.521252677
   68 ASN   N        685    6.248846779    0.051680070    0.420648523
   68 ASN   H        686    6.298455704    0.126269671    0.376194031
   68 ASN   CA       687    6.112863449    0.069849563    0.473426841
   68 ASN   CB       688    6.118953255    0.155325049    0.600171460
   68 ASN   CG       689    5.988491295    0.130353086    0.676090274
   68 ASN   OD1      690    5.884340733    0.193747284    0.659878180
   68 ASN   ND2      691    5.998917552    0.031033519    0.763917397
   68 ASN   HD21     692    5.917685071    0.017693525    0.820681676
   68 ASN   HD22     693    6.087109092   -0.012827122    0.781158000
   68 ASN   C        694    6.023582813    0.138957808    0.370169822
   68 ASN   O        695    6.031192034    0.261211558    0.359099296
   69 LYSH  N        696    5.925212730    0.060184100    0.327671190
   69 LYSH  H        697    5.924662016   -0.037013895    0.351129273
   69 LYSH  CA       698    5.816973981    0.110835168    0.242061740
   69 LYSH  CB       699    5.734528351   -0.003454557    0.182463401
   69 LYSH  CG       700    5.813332503    6.750676813    0.093671552
   69 LYSH  CD       701    5.723854075    6.648195443    0.023679490
   69 LYSH  CE       702    5.747893986    6.501282534    0.059001919
   69 LYSH  NZ       703    5.704687185    6.468820593    0.195718244
   69 LYSH  HZ1      704    5.749114805    6.519217704    0.269790001
   69 LYSH  HZ2      705    5.725805697    6.374146825    0.220028955
   69 LYSH  HZ3      706    5.606609169    6.485233091    0.206269582
   69 LYSH  C        707    5.715081654    0.199175979    0.314351793
   69 LYSH  O        708    5.689365088    0.305514781    0.258129629
   70 GLN   N        709    5.677501445    0.174264855    0.439476366
   70 GLN   H        710    5.741813874    0.125853780    0.498814510
   70 GLN   CA       711    5.568757382    0.250919500    0.501975132
   70 GLN   CB       712    5.524093410    0.194049388    0.636797014
   70 GLN   CG       713    5.460726431    0.056039449    0.618193112
   70 GLN   CD       714    5.401853732    0.013990323    0.753007316
   70 GLN   OE1      715    5.280214297    0.010974005    0.770919237
   70 GLN   NE2      716    5.487861961   -0.031094929    0.843879474
   70 GLN   HE21     717    5.454498076   -0.044528006    0.937181368
   70 GLN   HE22     718    5.584665846   -0.045321800    0.823253730
   70 GLN   C        719    5.603331280    0.399552548    0.513066405
   70 GLN   O        720    5.537018464    0.487739520    0.458696714
   71 ASP   N        721    5.719786330    0.427230925    0.571042329
   71 ASP   H        722    5.757789853    0.355862641    0.629883619
   71 ASP   CA       723    5.777518224    0.562010012    0.581624902
   71 ASP   CB       724    5.896171108    0.545307345    0.676768638
   71 ASP   CG       725    5.858900509    0.530446770    0.824409251
   71 ASP   OD1      726    5.854141383    0.414828332    0.871682110
   71 ASP   OD2      727    5.826964762    0.627291389    0.896681402
   71 ASP   C        728    5.824781302    0.629520613    0.452702160
   71 ASP   O        729    5.828203414    0.752429113    0.449237527
   72 ARG   N        730    5.833829106    0.545634346    0.349890553
   72 ARG   H        731    5.791005520    0.457680239    0.370644382
   72 ARG   CA       732    5.880006185    0.567992311    0.212129078
   72 ARG   CB       733    5.812976082    0.679674666    0.131846402
   72 ARG   CG       734    5.661581134    0.661095035    0.143801783
   72 ARG   CD       735    5.583187498    0.746939646    0.044353331
   72 ARG   NE       736    5.566966987    0.878652496    0.107553387
   72 ARG   HE       737    5.645510624    0.934493148    0.134250126
   72 ARG   CZ       738    5.450988518    0.945487670    0.113445439
   72 ARG   NH1      739    5.335957353    0.903394304    0.059124515
   72 ARG   HH11     740    5.257171830    0.964673312    0.065162986
   72 ARG   HH12     741    5.332935525    0.820893580    0.002704366
   72 ARG   NH2      742    5.449489022    1.050615867    0.196522565
   72 ARG   HH21     743    5.370429208    1.111557767    0.202412549
   72 ARG   HH22     744    5.528889457    1.071215823    0.253710034
   72 ARG   C        745    6.031464268    0.562886419    0.191016161
   72 ARG   O        746    6.084549633    0.600370789    0.086586578
   73 THR   N        747    6.107754542    0.512687942    0.287705882
   73 THR   H        748    6.083378686    0.439532207    0.351383355
   73 THR   CA       749    6.252516172    0.538207006    0.289401997
   73 THR   CB       750    6.283529851    0.604024642    0.424001170
   73 THR   OG1      751    6.204277928    0.722798856    0.431996764
   73 THR   HG1      752    6.260812894    0.794064035    0.390462784
   73 THR   CG2      753    6.432889969    0.636890632    0.428997657
   73 THR   C        754    6.340816656    0.416465059    0.261258091
   73 THR   O        755    6.319470077    0.310050591    0.319154512
   74 LEU   N        756    6.458561379    0.442698814    0.205226940
   74 LEU   H        757    6.474671869    0.533249543    0.165949350
   74 LEU   CA       758    6.577800843    0.356737789    0.205030138
   74 LEU   CB       759    6.622837416    0.331646448    0.060977990
   74 LEU   CG       760    6.744318484    0.238808583    0.066676606
   74 LEU   CD1      761    6.710772932    0.091126704    0.088393255
   74 LEU   CD2      762    6.822139195    0.252061140   -0.064382289
   74 LEU   C        763    6.685768688    0.432601163    0.282446722
   74 LEU   O        764    6.746055683    0.533969294    0.247532875
   75 THR   N        765    6.725883806    0.362325406    0.387994264
   75 THR   H        766    6.690697838    0.274267209    0.419749301
   75 THR   CA       767    6.828864092    0.420625153    0.475219479
   75 THR   CB       768    6.789533581    0.409073900    0.622629962
   75 THR   OG1      769    6.656275251    0.450220422    0.654279880
   75 THR   HG1      770    6.657177596    0.503295208    0.739028090
   75 THR   CG2      771    0.040781906    0.478045736    0.713574119
   75 THR   C        772    0.105066388    0.339282841    0.448738329
   75 THR   O        773    0.104580860    0.219535173    0.476861661
   76 ILE   N        774    0.210187997    0.404355093    0.399693744
   76 ILE   H        775    0.205156750    0.504087397    0.394235545
   76 ILE   CA       776    0.347026780    0.352552533    0.385497836
   76 ILE   CB       777    0.404197453    0.372748193    0.245011558
   76 ILE   CG1      778    0.314517716    0.334922284    0.126949653
   76 ILE   CG2      779    0.542712846    0.310394905    0.226679799
   76 ILE   CD       780    0.356282825    0.405156930   -0.002408642
   76 ILE   C        781    0.442093680    0.398468724    0.496236181
   76 ILE   O        782    0.497466143    0.508116294    0.489701752
   77 VAL   N        783    0.460787867    0.313738118    0.597038956
   77 VAL   H        784    0.397659163    0.239684807    0.620101306
   77 VAL   CA       785    0.556362637    0.352044744    0.701954712
   77 VAL   CB       786    0.500605384    0.307989783    0.837454784
   77 VAL   CG1      787    0.552650023    0.402341256    0.946088258
   77 VAL   CG2      788    0.348501170    0.295035388    0.847672744
   77 VAL   C        789    0.689586730    0.283146131    0.671670304
   77 VAL   O        790    0.693386296    0.164152644    0.640739568
   78 ASP   N        791    0.805479053    0.347954255    0.679277666
   78 ASP   H        792    0.782866920    0.445357269    0.680693950
   78 ASP   CA       793    0.938876722    0.286393204    0.674120220
   78 ASP   CB       794    1.014650016    0.319267368    0.545330893
   78 ASP   CG       795    1.068512353    0.457650199    0.508459440
   78 ASP   OD1      796    1.138482230    0.506752533    0.599679596
   78 ASP   OD2      797    1.025052021    0.531479081    0.417421287
   78 ASP   C        798    1.026783031    0.320467354    0.794626262
   78 ASP   O        799    1.015561290    0.420033569    0.865961245
   79 THR   N        800    1.110515305    0.223307726    0.829810180
   79 THR   H        801    1.081260119    0.129712572    0.810179634
   79 THR   CA       802    1.205763585    0.252068720    0.938016047
   79 THR   CB       803    1.222688549    0.139500258    1.040255910
   79 THR   OG1      804    1.214308626    0.014120523    0.972001290
   79 THR   HG1      805    1.219676229   -0.052569130    1.046320858
   79 THR   CG2      806    1.119872421    0.154165602    1.152590965
   79 THR   C        807    1.342679393    0.294066250    0.884127807
   79 THR   O        808    1.445314304    0.241011848    0.926352769
   80 GLY   N        809    1.334729346    0.372954746    0.777345795
   80 GLY   H        810    1.245822124    0.403115630    0.742886647
   80 GLY   CA       811    1.441981233    0.429878517    0.694491838
   80 GLY   C        812    1.532881531    0.537555317    0.754118196
   80 GLY   O        813    1.580558270    0.520287330    0.866187738
   81 ILE   N        814    1.539143864    0.650978180    0.684932759
   81 ILE   H        815    1.453798484    0.667149891    0.635369064
   81 ILE   CA       816    1.628698583    0.761569356    0.721825103
   81 ILE   CB       817    1.740242778    0.788165276    0.620528155
   81 ILE   CG1      818    1.859570641    0.867414558    0.674292254
   81 ILE   CG2      819    1.692709936    0.867574377    0.498676807
   81 ILE   CD       820    1.949958792    0.792040657    0.772064621
   81 ILE   C        821    1.555050382    0.887032134    0.769213114
   81 ILE   O        822    1.586174810    0.938366568    0.876567861
   82 GLY   N        823    1.448042052    0.922870090    0.698806490
   82 GLY   H        824    1.404298725    0.865409267    0.629634441
   82 GLY   CA       825    1.371011555    1.045288445    0.725005739
   82 GLY   C        826    1.436635663    1.182085057    0.705222771
   82 GLY   O        827    1.557401522    1.204439191    0.711864604
   83 MET   N        828    1.350864100    1.283690556    0.702297633
   83 MET   H        829    1.252892339    1.265451209    0.710685908
   83 MET   CA       830    1.399803891    1.417881742    0.667532293
   83 MET   CB       831    1.355780774    1.463100540    0.528154321
   83 MET   CG       832    1.406181344    1.381373456    0.409023106
   83 MET   SD       833    1.327001130    1.430247540    0.251428058
   83 MET   CE       834    1.160164764    1.389950260    0.298605902
   83 MET   C        835    1.368501171    1.515920430    0.780766554
   83 MET   O        836    1.278485136    1.497545901    0.862556086
   84 THR   N        837    1.428740882    1.634446498    0.777137039
   84 THR   H        838    1.508013670    1.641490186    0.716576785
   84 THR   CA       839    1.399178374    1.758891398    0.849591385
   84 THR   CB       840    1.526035682    1.822539263    0.906773494
   84 THR   OG1      841    1.616961981    1.835410737    0.797142119
   84 THR   HG1      842    1.695923372    1.883697379    0.835012653
   84 THR   CG2      843    1.585935961    1.742835373    1.022837688
   84 THR   C        844    1.316038377    1.858172906    0.768091358
   84 THR   O        845    1.299089240    1.839139263    0.647756393
   85 LYSH  N        846    1.279918455    1.972102639    0.826448999
   85 LYSH  H        847    1.301049915    1.981266543    0.923766890
   85 LYSH  CA       848    1.198669876    2.081085120    0.770498295
   85 LYSH  CB       849    1.197352392    2.201386528    0.865035799
   85 LYSH  CG       850    1.081570831    2.299293105    0.844562853
   85 LYSH  CD       851    1.113038660    2.428818678    0.919663834
   85 LYSH  CE       852    1.009849237    2.536901391    0.886814732
   85 LYSH  NZ       853    1.028788899    2.647336960    0.981965907
   85 LYSH  HZ1      854    1.016190141    2.615716064    1.075995051
   85 LYSH  HZ2      855    0.955504479    2.710741799    0.957283572
   85 LYSH  HZ3      856    1.116887130    2.693782468    0.973006340
   85 LYSH  C        857    1.261802712    2.134671467    0.641836348
   85 LYSH  O        858    1.195461777    2.126684704    0.538569278
   86 ALA   N        859    1.385865541    2.182619922    0.640973293
   86 ALA   H        860    1.446015041    2.168307556    0.719578332
   86 ALA   CA       861    1.450406782    2.226538742    0.516401475
   86 ALA   CB       862    1.586210770    2.292853668    0.540246832
   86 ALA   C        863    1.451138879    2.129177059    0.398370450
   86 ALA   O        864    1.408471234    2.173280183    0.291771283
   87 ASP   N        865    1.476119094    2.002598297    0.430670833
   87 ASP   H        866    1.509370149    1.968663373    0.518668258
   87 ASP   CA       867    1.478777761    1.888688154    0.337808682
   87 ASP   CB       868    1.564564199    1.769909594    0.381856806
   87 ASP   CG       869    1.712855752    1.789001928    0.349426637
   87 ASP   OD1      870    1.768195178    1.895461147    0.384483423
   87 ASP   OD2      871    1.772575398    1.702002910    0.282439713
   87 ASP   C        872    1.340699396    1.829645422    0.308555396
   87 ASP   O        873    1.316583495    1.768621024    0.204519623
   88 LEU   N        874    1.239961145    1.874590393    0.382866366
   88 LEU   H        875    1.261685976    1.872477503    0.480459170
   88 LEU   CA       876    1.101907308    1.864458037    0.333394483
   88 LEU   CB       877    1.010849316    1.883075761    0.454947971
   88 LEU   CG       878    0.962010780    1.752991457    0.519013444
   88 LEU   CD1      879    0.848169429    1.785139744    0.616026063
   88 LEU   CD2      880    0.899529340    1.656917568    0.417654635
   88 LEU   C        881    1.071512685    1.965215003    0.222322257
   88 LEU   O        882    1.067621077    1.927322195    0.105363118
   89 ILE   N        883    1.090576346    2.092408281    0.256215881
   89 ILE   H        884    1.116613000    2.110921561    0.350983855
   89 ILE   CA       885    1.065502027    2.208953967    0.170200221
   89 ILE   CB       886    1.083282820    2.340522239    0.246272759
   89 ILE   CG1      887    1.003505140    2.348139102    0.376622484
   89 ILE   CG2      888    1.025044978    2.451667186    0.158712449
   89 ILE   CD       889    1.079827461    2.429569809    0.481286680
   89 ILE   C        890    1.142072190    2.211009185    0.037749083
   89 ILE   O        891    1.084651265    2.222676558   -0.070397602
   90 ASN   N        892    1.266948513    2.165733405    0.044639412
   90 ASN   H        893    1.312124661    2.172070817    0.133636705
   90 ASN   CA       894    1.348564407    2.123468171    6.780567120
   90 ASN   CB       895    1.499685714    2.123197623    6.804455868
   90 ASN   CG       896    1.550132711    2.264446770    6.834618781
   90 ASN   OD1      897    1.513236544    2.366309603    6.776385991
   90 ASN   ND2      898    1.655822583    2.294095770    6.909715158
   90 ASN   HD21     899    1.685147169    2.389053079    6.920781614
   90 ASN   HD22     900    1.696015170    2.223912335    6.968527051
   90 ASN   C        901    1.313000466    1.995722291    6.704227227
   90 ASN   O        902    1.379762297    1.893856314    6.721407928
   91 ASN   N        903    1.187021908    1.994010751    6.661602301
   91 ASN   H        904    1.124715165    2.064306172    6.695911815
   91 ASN   CA       905    1.123890790    1.890967007    6.577894975
   91 ASN   CB       906    1.158088792    1.927421767    6.433284029
   91 ASN   CG       907    1.126867764    2.074317124    6.404085297
   91 ASN   OD1      908    1.027204402    2.126360305    6.453947030
   91 ASN   ND2      909    1.216447623    2.143843126    6.334582928
   91 ASN   HD21     910    1.187264660    2.234166847    6.303134782
   91 ASN   HD22     911    1.314669107    2.125331306    6.337540080
   91 ASN   C        912    1.140389959    1.743249279    6.614191529
   91 ASN   O        913    1.182351948    1.656347078    6.537908757
   92 LEU   N        914    1.109224394    1.716417363    6.740677575
   92 LEU   H        915    1.075455457    1.789013778    6.800598054
   92 LEU   CA       916    1.099924732    1.582754680    6.801158691
   92 LEU   CB       917    0.973504537    1.514436243    6.748627569
   92 LEU   CG       918    0.843109280    1.579951099    6.794594031
   92 LEU   CD1      919    0.737954766    1.537484058    6.691911148
   92 LEU   CD2      920    0.793947388    1.516806808    6.924990761
   92 LEU   C        921    1.227166735    1.501174353    6.777425855
   92 LEU   O        922    1.227631526    1.379452321    6.759700171
   93 GLY   N        923    1.341487467    1.569137979    6.775728572
   93 GLY   H        924    1.341561144    1.641961374    6.844261372
   93 GLY   CA       925    1.467352964    1.513410725    6.724127841
   93 GLY   C        926    1.481978783    1.450865496    6.585253525
   93 GLY   O        927    1.582409277    1.385250576    6.558074052
   94 THR   N        928    1.378518728    1.466828823    6.503215824
   94 THR   H        929    1.310955628    1.535733945    6.529446484
   94 THR   CA       930    1.379568151    1.406783582    6.369027559
   94 THR   CB       931    1.237736658    1.388763549    6.314533750
   94 THR   OG1      932    1.155026613    1.505356911    6.310514659
   94 THR   HG1      933    1.160685152    1.552795297    6.398369754
   94 THR   CG2      934    1.166761177    1.278322822    6.393115609
   94 THR   C        935    1.472928625    1.490881737    6.281715042
   94 THR   O        936    1.464310124    1.613571294    6.283532369
   95 ILE   N        937    1.553590632    1.432796664    6.193347852
   95 ILE   H        938    1.559937435    1.333220178    6.186623839
   95 ILE   CA       939    1.645244839    1.510206924    6.108390144
   95 ILE   CB       940    1.761020908    1.424706063    6.056514796
   95 ILE   CG1      941    1.734546646    1.280120979    6.014049938
   95 ILE   CG2      942    1.877760268    1.432676919    6.155074230
   95 ILE   CD       943    1.856776314    1.232606320    5.935256321
   95 ILE   C        944    1.601853727    1.594625015    5.988406854
   95 ILE   O        945    1.645454682    1.577320600    5.874703249
   96 ALA   N        946    1.511000014    1.687917034    6.015427018
   96 ALA   H        947    1.478313290    1.699041553    6.109273593
   96 ALA   CA       948    1.443499398    1.771666692    5.915213987
   96 ALA   CB       949    1.399828251    1.897832408    5.989940398
   96 ALA   C        950    1.526438089    1.802000891    5.790255428
   96 ALA   O        951    1.469097440    1.776958179    5.684351260
   97 LYSH  N        952    1.650456705    1.848965178    5.800391211
   97 LYSH  H        953    1.692212503    1.889781906    5.881580741
   97 LYSH  CA       954    1.729369219    1.875932832    5.679344311
   97 LYSH  CB       955    1.860870168    1.951165413    5.700613242
   97 LYSH  CG       956    1.847256309    2.089967212    5.637702853
   97 LYSH  CD       957    1.754248499    2.178159400    5.721258750
   97 LYSH  CE       958    1.837882396    2.226173463    5.840040132
   97 LYSH  NZ       959    1.884979522    2.364084955    5.820868042
   97 LYSH  HZ1      960    1.874213248    2.414852176    5.906348164
   97 LYSH  HZ2      961    1.820032642    2.404802397    5.756649741
   97 LYSH  HZ3      962    1.977913590    2.375146150    5.785626789
   97 LYSH  C        963    1.755246331    1.740350101    5.613371955
   97 LYSH  O        964    1.692799242    1.712484990    5.511127556
   98 SER   N        965    1.850266691    1.663789963    5.666255925
   98 SER   H        966    1.905874308    1.693574622    5.743848866
   98 SER   CA       967    1.897356004    1.542253547    5.598291276
   98 SER   CB       968    1.988935592    1.461373506    5.690381404
   98 SER   OG       969    2.099580687    1.543092367    5.729473122
   98 SER   HG       970    2.137698897    1.602259178    5.658435862
   98 SER   C        971    1.784494210    1.444280455    5.565541948
   98 SER   O        972    1.795054645    1.379311344    5.461624375
   99 GLY   N        973    1.676795881    1.443640777    5.643586484
   99 GLY   H        974    1.679003779    1.497992289    5.727497363
   99 GLY   CA       975    1.553469342    1.371470308    5.609033867
   99 GLY   C        976    1.474131428    1.399350418    5.481205641
   99 GLY   O        977    1.503333829    1.333800654    5.381299303
  100 THR   N        978    1.439139557    1.527519466    5.474964519
  100 THR   H        979    1.446808365    1.586203524    5.555570771
  100 THR   CA       980    1.390210942    1.593006616    5.352781347
  100 THR   CB       981    1.341541467    1.736672264    5.372809973
  100 THR   OG1      982    1.438506945    1.818350980    5.438982758
  100 THR   HG1      983    1.446333393    1.809784620    5.538304339
  100 THR   CG2      984    1.213569367    1.723955289    5.455697931
  100 THR   C        985    1.479832992    1.581736632    5.229281368
  100 THR   O        986    1.447511054    1.531767433    5.121636734
  101 LYSH  N        987    1.609111356    1.603346121    5.251921159
  101 LYSH  H        988    1.641997649    1.654229452    5.331478532
  101 LYSH  CA       989    1.708086078    1.600519457    5.143269917
  101 LYSH  CB       990    1.847169989    1.640503952    5.192940737
  101 LYSH  CG       991    1.877765646    1.790399711    5.195359314
  101 LYSH  CD       992    2.012655001    1.822833112    5.259872338
  101 LYSH  CE       993    2.022204304    1.968568017    5.305497561
  101 LYSH  NZ       994    1.995852533    2.062093313    5.195189988
  101 LYSH  HZ1      995    2.016498483    2.156538633    5.220759969
  101 LYSH  HZ2      996    1.897308592    2.061804797    5.178170435
  101 LYSH  HZ3      997    2.045026320    2.031438256    5.113686447
  101 LYSH  C        998    1.715835547    1.460597982    5.081857115
  101 LYSH  O        999    1.718798131    1.451054813    4.959255341
  102 ALA   N       1000    1.720089101    1.352255151    5.158902859
  102 ALA   H       1001    1.727416886    1.361210733    5.258234421
  102 ALA   CA      1002    1.729164573    1.214669581    5.107943650
  102 ALA   CB      1003    1.774984716    1.137027901    5.231577997
  102 ALA   C       1004    1.601589426    1.156740096    5.046451909
  102 ALA   O       1005    1.611903894    1.098136436    4.938797339
  103 PHE   N       1006    1.489478922    1.187557248    5.111031575
  103 PHE   H       1007    1.489062765    1.212374073    5.207906415
  103 PHE   CA      1008    1.356886508    1.146007493    5.063013262
  103 PHE   CB      1009    1.236147283    1.154717946    5.156594798
  103 PHE   CG      1010    1.098696642    1.109919883    5.106500402
  103 PHE   CD1     1011    1.084713806    0.974151571    5.080121957
  103 PHE   HD1     1012    1.144929766    0.903416208    5.137163733
  103 PHE   CD2     1013    1.000575323    1.201848592    5.071230357
  103 PHE   HD2     1014    1.000791286    1.302405417    5.113310339
  103 PHE   CE1     1015    0.972537829    0.932095363    5.009625348
  103 PHE   HE1     1016    0.981352487    0.842337402    4.948407121
  103 PHE   CE2     1017    0.887348938    1.158536326    5.003231727
  103 PHE   HE2     1018    0.803844267    1.223551761    4.977150600
  103 PHE   CZ      1019    0.873793508    1.023287554    4.974205881
  103 PHE   HZ      1020    0.787366208    0.987781011    4.918090321
  103 PHE   C       1021    1.322389790    1.221678882    4.934578642
  103 PHE   O       1022    1.298759320    1.153688255    4.834839625
  104 MET   N       1023    1.358636374    1.349396663    4.926537416
  104 MET   H       1024    1.405342255    1.401284738    4.998148598
  104 MET   CA      1025    1.330506566    1.422901560    4.802368149
  104 MET   CB      1026    1.344287432    1.574536091    4.817403114
  104 MET   CG      1027    1.222833462    1.625960462    4.894976985
  104 MET   SD      1028    1.192861205    1.805447026    4.875659653
  104 MET   CE      1029    1.176852035    1.819144434    4.698911012
  104 MET   C       1030    1.403920245    1.368668695    4.679561280
  104 MET   O       1031    1.336014091    1.355584836    4.577837651
  105 GLU   N       1032    1.530476338    1.328510226    4.687297406
  105 GLU   H       1033    1.576954681    1.336095857    4.775518197
  105 GLU   CA      1034    1.613728854    1.271378039    4.580449623
  105 GLU   CB      1035    1.756603584    1.254267214    4.632478954
  105 GLU   CG      1036    1.854082309    1.248586790    4.514688359
  105 GLU   CD      1037    1.999012876    1.225627890    4.557989876
  105 GLU   OE1     1038    2.047793244    1.120860028    4.510354107
  105 GLU   OE2     1039    2.070120221    1.326521762    4.577662173
  105 GLU   C       1040    1.556277201    1.136975699    4.535199097
  105 GLU   O       1041    1.513110914    1.128087026    4.420358897
  106 ALA   N       1042    1.523426400    1.056264976    4.635689464
  106 ALA   H       1043    1.528783057    1.084332325    4.731520186
  106 ALA   CA      1044    1.456415527    0.926419327    4.619572749
  106 ALA   CB      1045    1.446353950    0.856458918    4.755281483
  106 ALA   C       1046    1.319287744    0.937537514    4.552610573
  106 ALA   O       1047    1.290607607    0.863796157    4.458430659
  107 LEU   N       1048    1.237189900    1.034226524    4.592612756
  107 LEU   H       1049    1.263939970    1.078211514    4.678347276
  107 LEU   CA      1050    1.110901527    1.083318371    4.535565057
  107 LEU   CB      1051    1.052207421    1.194790814    4.622395167
  107 LEU   CG      1052    0.909199442    1.246848286    4.606527658
  107 LEU   CD1     1053    0.798846151    1.145389282    4.637193173
  107 LEU   CD2     1054    0.879407364    1.377798153    4.679845260
  107 LEU   C       1055    1.114550798    1.120034735    4.387072358
  107 LEU   O       1056    1.071527660    1.033622914    4.310834272
  108 GLN   N       1057    1.212668044    1.204068322    4.355443931
  108 GLN   H       1058    1.272798800    1.247845548    4.422292445
  108 GLN   CA      1059    1.251550910    1.240484119    4.218431329
  108 GLN   CB      1060    1.362356756    1.345662542    4.210080999
  108 GLN   CG      1061    1.322380245    1.475690127    4.280131882
  108 GLN   CD      1062    1.402705005    1.595476077    4.229060823
  108 GLN   OE1     1063    1.483989660    1.646978744    4.305689772
  108 GLN   NE2     1064    1.384670402    1.629062295    4.101635079
  108 GLN   HE21    1065    1.447313737    1.693535779    4.057819568
  108 GLN   HE22    1066    1.337775755    1.565630979    4.040169523
  108 GLN   C       1067    1.286871479    1.122327273    4.127883194
  108 GLN   O       1068    1.239212158    1.103832790    4.016010294
  109 ALA   N       1069    1.368493646    1.035853936    4.187442823
  109 ALA   H       1070    1.397327365    1.052120636    4.281809528
  109 ALA   CA      1071    1.428823711    0.922916686    4.115222232
  109 ALA   CB      1072    1.557885589    0.885638034    4.188433581
  109 ALA   C       1073    1.331570066    0.806335235    4.096145186
  109 ALA   O       1074    1.284117308    0.786573577    3.984401245
  110 GLY   N       1075    1.292673315    0.733093320    4.200137214
  110 GLY   H       1076    1.326212390    0.758377353    4.290892875
  110 GLY   CA      1077    1.194796868    0.623443518    4.197459922
  110 GLY   C       1078    1.163752307    0.584611067    4.342160928
  110 GLY   O       1079    1.231399258    0.495902915    4.393972409
  111 ALA   N       1080    1.052522710    0.633675119    4.396125769
  111 ALA   H       1081    0.971185220    0.673720578    4.353910657
  111 ALA   CA      1082    1.022314408    0.602750646    4.536625340
  111 ALA   CB      1083    1.107837276    0.656872713    4.651383960
  111 ALA   C       1084    0.876658934    0.645044285    4.556799196
  111 ALA   O       1085    0.824649584    0.751554953    4.523921386
  112 ASP   N       1086    0.804217339    0.544261917    4.604620064
  112 ASP   H       1087    0.824999893    0.448347002    4.623823024
  112 ASP   CA      1088    0.662104164    0.552881822    4.641206080
  112 ASP   CB      1089    0.607991601    0.409847652    4.646230767
  112 ASP   CG      1090    0.457058240    0.388594511    4.659513011
  112 ASP   OD1     1091    0.397048409    0.352848233    4.555837169
  112 ASP   OD2     1092    0.404048014    0.410457555    4.770589950
  112 ASP   C       1093    0.648861537    0.619332998    4.778399952
  112 ASP   O       1094    0.725299607    0.593978790    4.871378167
  113 ILE   N       1095    0.536251519    0.687162042    4.798625393
  113 ILE   H       1096    0.479092215    0.706956146    4.718983365
  113 ILE   CA      1097    0.495839248    0.763622706    4.917509397
  113 ILE   CB      1098    0.363191016    0.835748578    4.892743255
  113 ILE   CG1     1099    0.348766627    0.962756066    4.976826716
  113 ILE   CG2     1100    0.242382520    0.742614200    4.904764867
  113 ILE   CD      1101    0.456966940    1.070251727    4.964562552
  113 ILE   C       1102    0.503916812    0.684422601    5.048165777
  113 ILE   O       1103    0.524868413    0.736015903    5.157852156
  114 SER   N       1104    0.495544842    0.552313351    5.035180524
  114 SER   H       1105    0.453873289    0.513693528    4.952877649
  114 SER   CA      1106    0.524914041    0.445669096    5.132002516
  114 SER   CB      1107    0.493932342    0.305834147    5.078161149
  114 SER   OG      1108    0.368134458    0.294886517    5.011026027
  114 SER   HG      1109    0.371634131    0.335407798    4.919661256
  114 SER   C       1110    0.661751041    0.446202495    5.200444784
  114 SER   O       1111    0.679308537    0.379123466    5.302049744
  115 MET   N       1112    0.765616887    0.503110266    5.139918068
  115 MET   H       1113    0.751075462    0.549662022    5.052611425
  115 MET   CA      1114    0.903305347    0.511966225    5.190667464
  115 MET   CB      1115    0.997225068    0.479200236    5.074400844
  115 MET   CG      1116    0.977826635    0.341218923    5.011226473
  115 MET   SD      1117    1.003826227    0.353796584    4.830506008
  115 MET   CE      1118    0.894325468    0.226440205    4.771574182
  115 MET   C       1119    0.950302188    0.644911650    5.250045947
  115 MET   O       1120    1.064992250    0.644510641    5.294516933
  116 ILE   N       1121    0.855806257    0.724741433    5.298929661
  116 ILE   H       1122    0.758119680    0.709651885    5.283775933
  116 ILE   CA      1123    0.890425409    0.845515737    5.375267811
  116 ILE   CB      1124    0.756771196    0.919702822    5.382033606
  116 ILE   CG1     1125    0.768730813    1.068500745    5.415617008
  116 ILE   CG2     1126    0.660234335    0.858083755    5.483486642
  116 ILE   CD      1127    0.642067417    1.146082485    5.378894537
  116 ILE   C       1128    0.956847926    0.813947562    5.509445021
  116 ILE   O       1129    1.062997474    0.870552453    5.535105426
  117 GLY   N       1130    0.907392754    0.710212710    5.576415715
  117 GLY   H       1131    0.832122942    0.652124794    5.545417980
  117 GLY   CA      1132    0.953040546    0.671979287    5.710822714
  117 GLY   C       1133    1.098399887    0.624232245    5.709043149
  117 GLY   O       1134    1.178199214    0.681564842    5.783039385
  118 GLN   N       1135    1.120342322    0.514850614    5.636643399
  118 GLN   H       1136    1.054270061    0.447752557    5.602985038
  118 GLN   CA      1137    1.249266199    0.455608142    5.598215131
  118 GLN   CB      1138    1.235044992    0.359225080    5.480253251
  118 GLN   CG      1139    1.175295119    0.224725881    5.522050085
  118 GLN   CD      1140    1.258519415    0.146990021    5.624211281
  118 GLN   OE1     1141    1.346113417    0.067166071    5.591296332
  118 GLN   NE2     1142    1.221907871    0.166000372    5.750651415
  118 GLN   HE21    1143    1.270215887    0.122705576    5.826750880
  118 GLN   HE22    1144    1.155887991    0.239438443    5.766406487
  118 GLN   C       1145    1.367904683    0.545807145    5.563621214
  118 GLN   O       1146    1.480542815    0.507821270    5.595212193
  119 PHE   N       1147    1.337309865    0.662447465    5.507503858
  119 PHE   H       1148    1.249965803    0.645350580    5.461911001
  119 PHE   CA      1149    1.446935238    0.758030725    5.486084255
  119 PHE   CB      1150    1.440859190    0.832928636    5.352797853
  119 PHE   CG      1151    1.479541110    0.751512233    5.229169087
  119 PHE   CD1     1152    1.610212854    0.730927027    5.186461155
  119 PHE   HD1     1153    1.695144166    0.771347206    5.241541806
  119 PHE   CD2     1154    1.375313927    0.699880718    5.153046307
  119 PHE   HD2     1155    1.272626127    0.720318643    5.183342908
  119 PHE   CE1     1156    1.632970909    0.669133675    5.064054329
  119 PHE   HE1     1157    1.733115939    0.662199821    5.021581658
  119 PHE   CE2     1158    1.398898435    0.637405764    5.031151270
  119 PHE   HE2     1159    1.318673957    0.587337410    4.976946191
  119 PHE   CZ      1160    1.529282099    0.617294215    4.987379021
  119 PHE   HZ      1161    1.543975625    0.553942871    4.899904996
  119 PHE   C       1162    1.476532778    0.853522164    5.601917564
  119 PHE   O       1163    1.449303180    0.973097353    5.592413466
  120 GLY   N       1164    1.498995988    0.793658027    5.718545947
  120 GLY   H       1165    1.518549782    0.695625119    5.715627542
  120 GLY   CA      1166    1.527983390    0.856289849    5.848342143
  120 GLY   C       1167    1.427237189    0.952163910    5.912118006
  120 GLY   O       1168    1.464054216    1.016693272    6.010161189
  121 VAL   N       1169    1.301885538    0.947030098    5.867925541
  121 VAL   H       1170    1.290618625    0.897443816    5.781819476
  121 VAL   CA      1171    1.187283589    1.025617113    5.915904773
  121 VAL   CB      1172    1.158506058    1.159940693    5.848521810
  121 VAL   CG1     1173    1.267471819    1.262040624    5.881891808
  121 VAL   CG2     1174    1.114212112    1.146747850    5.702669183
  121 VAL   C       1175    1.065008607    0.939394666    5.947897144
  121 VAL   O       1176    0.952603827    0.986544357    5.931363417
  122 GLY   N       1177    1.084462956    0.842956582    6.037403445
  122 GLY   H       1178    1.136737203    0.819421606    6.119346727
  122 GLY   CA      1179    0.987438980    0.738082279    6.072052806
  122 GLY   C       1180    0.863899340    0.788212787    6.147140504
  122 GLY   O       1181    0.755088501    0.743913934    6.110715106
  123 PHE   N       1182    0.882691285    0.891188439    6.229195500
  123 PHE   H       1183    0.973061927    0.905349040    6.269601223
  123 PHE   CA      1184    0.775931970    0.947977631    6.312791732
  123 PHE   CB      1185    0.834648509    1.076021111    6.372476940
  123 PHE   CG      1186    0.726465486    1.147488036    6.453704432
  123 PHE   CD1     1187    0.677800784    1.093602608    6.572217222
  123 PHE   HD1     1188    0.712002248    0.999198237    6.614632683
  123 PHE   CD2     1189    0.686198080    1.270790638    6.403756152
  123 PHE   HD2     1190    0.738151834    1.311815760    6.317169817
  123 PHE   CE1     1191    0.575768299    1.163443698    6.635697443
  123 PHE   HE1     1192    0.546585491    1.142359366    6.738583884
  123 PHE   CE2     1193    0.581508075    1.338591932    6.465087694
  123 PHE   HE2     1194    0.562811314    1.441655588    6.434953291
  123 PHE   CZ      1195    0.527946910    1.281435240    6.579911195
  123 PHE   HZ      1196    0.439221576    1.326235587    6.624661223
  123 PHE   C       1197    0.644646571    0.977794734    6.240093225
  123 PHE   O       1198    0.542773814    0.913425130    6.264707013
  124 TYR   N       1199    0.665325830    1.032110005    6.120458175
  124 TYR   H       1200    0.757399102    1.046863019    6.084311944
  124 TYR   CA      1201    0.553559719    1.089522242    6.044145641
  124 TYR   CB      1202    0.599739225    1.192854574    5.941182614
  124 TYR   CG      1203    0.681040186    1.305799192    6.004764534
  124 TYR   CD1     1204    0.613046282    1.403239126    6.076917275
  124 TYR   HD1     1205    0.505633588    1.394932718    6.093485725
  124 TYR   CD2     1206    0.820007016    1.307364712    6.007674323
  124 TYR   HD2     1207    0.872984788    1.242567326    5.937842080
  124 TYR   CE1     1208    0.685893673    1.496078359    6.150372657
  124 TYR   HE1     1209    0.628437212    1.572648871    6.202506637
  124 TYR   CE2     1210    0.894906562    1.396681505    6.083394581
  124 TYR   HE2     1211    1.003786693    1.391848785    6.085055504
  124 TYR   CZ      1212    0.824512547    1.490053454    6.158534492
  124 TYR   OH      1213    0.895698873    1.575969661    6.236296354
  124 TYR   HH      1214    0.991492321    1.548526775    6.244662903
  124 TYR   C       1215    0.451532302    0.986042355    5.996252634
  124 TYR   O       1216    0.335758680    1.019842124    5.972106412
  125 SER   N       1217    0.487193797    0.858199083    6.004892032
  125 SER   H       1218    0.573022405    0.832990046    6.049598368
  125 SER   CA      1219    0.399650724    0.744024684    5.974715266
  125 SER   CB      1220    0.482898616    0.617320228    5.995370624
  125 SER   OG      1221    0.528606222    0.589556197    6.128007878
  125 SER   HG      1222    0.614469035    0.639255055    6.140561798
  125 SER   C       1223    0.271715157    0.740135648    6.058559737
  125 SER   O       1224    0.166066808    0.742650590    5.995611495
  126 ALA   N       1225    0.285024069    0.794795819    6.179084164
  126 ALA   H       1226    0.373546676    0.827791008    6.211872313
  126 ALA   CA      1227    0.172848379    0.809428092    6.272970658
  126 ALA   CB      1228    0.215556672    0.863125585    6.409730493
  126 ALA   C       1229    0.046460180    0.880604319    6.224263080
  126 ALA   O       1230   -0.063922271    0.832947810    6.250254492
  127 TYR   N       1231    0.070866953    0.979151675    6.138335823
  127 TYR   H       1232    0.161943589    0.997779594    6.101484169
  127 TYR   CA      1233    6.816066940    1.065467182    6.083202869
  127 TYR   CB      1234    6.866564812    1.202681656    6.038117436
  127 TYR   CG      1235    6.911925532    1.289699955    6.155510811
  127 TYR   CD1     1236    6.826277972    1.355989722    6.242655438
  127 TYR   HD1     1237    6.719780639    1.355272320    6.219426286
  127 TYR   CD2     1238    0.198448789    1.301524012    6.174551635
  127 TYR   HD2     1239    0.261442176    1.274202565    6.089888153
  127 TYR   CE1     1240    0.026363687    1.436536494    6.343944793
  127 TYR   HE1     1241   -0.040021414    1.496119022    6.406586134
  127 TYR   CE2     1242    0.247287206    1.380675050    6.277857864
  127 TYR   HE2     1243    0.355575718    1.383354454    6.290069036
  127 TYR   CZ      1244    0.163215247    1.449335961    6.364682858
  127 TYR   OH      1245    0.210050362    1.532719928    6.461389330
  127 TYR   HH      1246    0.300633335    1.559847865    6.428841615
  127 TYR   C       1247    6.708779226    1.008999574    5.989868020
  127 TYR   O       1248    6.592882888    1.049673338    5.996400992
  128 LEU   N       1249    6.740685119    0.886115926    5.950214484
  128 LEU   H       1250    6.834494817    0.851762909    5.954784612
  128 LEU   CA      1251    6.646855852    0.793537547    5.885150674
  128 LEU   CB      1252    6.705782820    0.657299606    5.848058501
  128 LEU   CG      1253    6.803246340    0.646045432    5.730664438
  128 LEU   CD1     1254    6.865177819    0.507975897    5.753302341
  128 LEU   CD2     1255    6.728472425    0.647295891    5.597186752
  128 LEU   C       1256    6.522685766    0.756904794    5.966680967
  128 LEU   O       1257    6.408500055    0.765218334    5.921747500
  129 VAL   N       1258    6.544436907    0.727411540    6.094537836
  129 VAL   H       1259    6.639899845    0.715866384    6.121988411
  129 VAL   CA      1260    6.434709452    0.699102136    6.188187892
  129 VAL   CB      1261    6.458653120    0.563263179    6.254407693
  129 VAL   CG1     1262    6.439651756    0.451572138    6.151568329
  129 VAL   CG2     1263    6.593787946    0.556319694    6.325828993
  129 VAL   C       1264    6.404582278    0.815586115    6.282721135
  129 VAL   O       1265    6.289375354    0.837977644    6.319567105
  130 ALA   N       1266    6.511363544    0.883756700    6.323244955
  130 ALA   H       1267    6.600837041    0.851972742    6.291871866
  130 ALA   CA      1268    6.496527910    0.999127300    6.413127889
  130 ALA   CB      1269    6.622643451    1.044691578    6.486793471
  130 ALA   C       1270    6.432207853    1.115708969    6.337771027
  130 ALA   O       1271    6.456469617    1.160405167    6.225777221
  131 GLU   N       1272    6.320613201    1.153019747    6.399773950
  131 GLU   H       1273    6.256325511    1.087497039    6.439439393
  131 GLU   CA      1274    6.264142009    1.288743640    6.399806868
  131 GLU   CB      1275    6.113916508    1.272457488    6.423890081
  131 GLU   CG      1276    6.026311434    1.389520929    6.378813514
  131 GLU   CD      1277    5.880397310    1.344143097    6.386610502
  131 GLU   OE1     1278    5.827580993    1.331731217    6.273998879
  131 GLU   OE2     1279    5.822710372    1.347754100    6.497451484
  131 GLU   C       1280    6.331852766    1.375984605    6.505710626
  131 GLU   O       1281    6.339992440    1.496638448    6.483202830
  132 LYSH  N       1282    6.389327693    1.311887814    6.607087296
  132 LYSH  H       1283    6.375186929    1.212938425    6.610200294
  132 LYSH  CA      1284    6.462817918    1.373238019    6.718653984
  132 LYSH  CB      1285    6.370315758    1.399943039    6.837576418
  132 LYSH  CG      1286    6.250428703    1.489614685    6.806007641
  132 LYSH  CD      1287    6.144905630    1.509722249    6.914967670
  132 LYSH  CE      1288    6.035860976    1.599032456    0.004791915
  132 LYSH  NZ      1289    5.913408130    1.595889780    0.086047586
  132 LYSH  HZ1     1290    5.920185460    1.654710594    0.166633348
  132 LYSH  HZ2     1291    5.897040746    1.503333304    0.120172371
  132 LYSH  HZ3     1292    5.836316685    1.618387250    0.026459244
  132 LYSH  C       1293    6.573557630    1.283813933    6.774787527
  132 LYSH  O       1294    6.563032381    1.162671755    6.793302055
  133 VAL   N       1295    6.686257915    1.350386812    6.798424515
  133 VAL   H       1296    6.684390979    1.450032028    6.806746211
  133 VAL   CA      1297    6.803766383    1.290833568    0.013019535
  133 VAL   CB      1298    6.919495848    1.309685760   -0.085264790
  133 VAL   CG1     1299    7.055091782    1.252960052   -0.042780310
  133 VAL   CG2     1300    6.892912711    1.231801915   -0.214237780
  133 VAL   C       1301    6.838735736    1.367017467    0.141027452
  133 VAL   O       1302    6.837801036    1.489944626    0.136695547
  134 THR   N       1303    0.015055250    1.293842576    0.248773654
  134 THR   H       1304   -0.012781139    1.197798082    0.249540454
  134 THR   CA      1305    0.074443572    1.342906366    0.373981346
  134 THR   CB      1306    6.824899960    1.328762197    0.488742471
  134 THR   OG1     1307    6.688914876    1.360962457    0.458407759
  134 THR   HG1     1308    6.678976730    1.424801629    0.382076103
  134 THR   CG2     1309    0.020163588    1.398395616    0.617010255
  134 THR   C       1310    0.201376852    1.263517251    0.405513937
  134 THR   O       1311    0.208947288    1.141258912    0.394285309
  135 VAL   N       1312    0.302322063    1.348874930    0.420205722
  135 VAL   H       1313    0.293859402    1.448495129    0.422254293
  135 VAL   CA      1314    0.433376752    1.291784067    0.454503363
  135 VAL   CB      1315    0.548785019    1.335091801    0.363864178
  135 VAL   CG1     1316    0.688638006    1.292401313    0.408928089
  135 VAL   CG2     1317    0.524610646    1.296436342    0.217812036
  135 VAL   C       1318    0.463862027    1.319791411    0.601811245
  135 VAL   O       1319    0.487893902    1.434758987    0.638355925
  136 ILE   N       1320    0.452849863    1.225435821    0.694901486
  136 ILE   H       1321    0.410984895    1.137025679    0.674096493
  136 ILE   CA      1322    0.505223180    1.243490359    0.831063387
  136 ILE   CB      1323    0.425996418    1.160960290    0.932661141
  136 ILE   CG1     1324    0.277708651    1.198479849    0.936388571
  136 ILE   CG2     1325    0.481066741    1.156344216    1.075331921
  136 ILE   CD      1326    0.256816456    1.348130884    0.960411038
  136 ILE   C       1327    0.647044817    1.186093623    0.830709461
  136 ILE   O       1328    0.673405600    1.067306766    0.812715365
  137 THR   N       1329    0.738193397    1.273978716    0.871460009
  137 THR   H       1330    0.721381669    1.372102624    0.880897265
  137 THR   CA      1331    0.879370449    1.233463602    0.865194281
  137 THR   CB      1332    0.954374728    1.276372788    0.738920524
  137 THR   OG1     1333    1.079885841    1.210160568    0.721210312
  137 THR   HG1     1334    1.084252954    1.152502446    0.639613766
  137 THR   CG2     1335    0.957383106    1.427691912    0.716504766
  137 THR   C       1336    0.967799081    1.279750184    0.981159765
  137 THR   O       1337    0.949401230    1.385693069    1.040872898
  138 LYSH  N       1338    1.050443739    1.186399505    1.027491894
  138 LYSH  H       1339    1.043049058    1.090537839    0.999999040
  138 LYSH  CA      1340    1.136952585    1.195624741    1.146000114
  138 LYSH  CB      1341    1.065144185    1.118666925    1.257046079
  138 LYSH  CG      1342    1.143836243    1.111344351    1.388057714
  138 LYSH  CD      1343    1.163421838    1.244119816    1.461502882
  138 LYSH  CE      1344    1.251866035    1.200249513    1.578387500
  138 LYSH  NZ      1345    1.197725089    1.102586753    1.674003119
  138 LYSH  HZ1     1346    1.268636678    1.049813188    1.720767703
  138 LYSH  HZ2     1347    1.135846317    1.037749127    1.629649068
  138 LYSH  HZ3     1348    1.146929111    1.152481399    1.744219153
  138 LYSH  C       1349    1.276307805    1.139199303    1.117572147
  138 LYSH  O       1350    1.301812528    1.019684623    1.103571051
  139 HISA  N       1351    1.369201871    1.234151909    1.124182022
  139 HISA  H       1352    1.361107503    1.324538040    1.166203516
  139 HISA  CA      1353    1.513831163    1.211092358    1.136946036
  139 HISA  CB      1354    1.584687025    1.328208676    1.068569170
  139 HISA  CG      1355    1.732777257    1.307643708    1.036014099
  139 HISA  ND1     1356    1.830352554    1.365144166    1.105761737
  139 HISA  HD1     1357    1.821583309    1.449293313    1.159064380
  139 HISA  CD2     1358    1.792490981    1.209307771    0.969264221
  139 HISA  HD2     1359    1.732328236    1.137687906    0.913299618
  139 HISA  CE1     1360    1.946742681    1.307313512    1.077466441
  139 HISA  HE1     1361    2.040201705    1.346265357    1.117829312
  139 HISA  NE2     1362    1.922853140    1.205452807    0.995346030
  139 HISA  C       1363    1.556235950    1.200439236    1.283579633
  139 HISA  O       1364    1.491821451    1.265034144    1.366103172
  140 ASN   N       1365    1.650369942    1.109090702    1.305624816
  140 ASN   H       1366    1.664197011    1.054613874    1.222913966
  140 ASN   CA      1367    1.707922399    1.065008635    1.433521332
  140 ASN   CB      1368    1.855186277    1.033620560    1.406324315
  140 ASN   CG      1369    1.915704361    0.954979530    1.522772765
  140 ASN   OD1     1370    1.871760235    0.845857815    1.558673319
  140 ASN   ND2     1371    2.037672435    0.995047175    1.557519969
  140 ASN   HD21    1372    2.084765429    0.938059658    1.624852159
  140 ASN   HD22    1373    2.081740292    1.069043211    1.506710509
  140 ASN   C       1374    1.680183643    1.137887246    1.565174756
  140 ASN   O       1375    1.601216704    1.093541714    1.648412002
  141 ASP   N       1376    1.751671729    1.246592976    1.592773267
  141 ASP   H       1377    1.835721023    1.299572834    1.581422140
  141 ASP   CA      1378    1.722305918    1.334034102    1.707248013
  141 ASP   CB      1379    1.847362416    1.356016613    1.792624259
  141 ASP   CG      1380    1.968778096    1.408065655    1.715443965
  141 ASP   OD1     1381    2.053444853    1.335223122    1.659314637
  141 ASP   OD2     1382    1.982160193    1.532318973    1.713220859
  141 ASP   C       1383    1.648000270    1.464029222    1.675746141
  141 ASP   O       1384    1.632032936    1.553517763    1.758613614
  142 ASP   N       1385    1.620564057    1.491034729    1.548439613
  142 ASP   H       1386    1.659592712    1.435937233    1.474670204
  142 ASP   CA      1387    1.546335410    1.610172278    1.504782369
  142 ASP   CB      1388    1.578760233    1.635006073    1.357337858
  142 ASP   CG      1389    1.727141363    1.666574242    1.337473804
  142 ASP   OD1     1390    1.757091388    1.786473727    1.356238271
  142 ASP   OD2     1391    1.793394887    1.590519507    1.263657315
  142 ASP   C       1392    1.396683757    1.600255187    1.535067140
  142 ASP   O       1393    1.344100051    1.497157355    1.576753471
  143 GLU   N       1394    1.330262244    1.714691066    1.548543314
  143 GLU   H       1395    1.356882913    1.801434347    1.506492494
  143 GLU   CA      1396    1.184710351    1.712485615    1.569086031
  143 GLU   CB      1397    1.136017689    1.845531105    1.626852072
  143 GLU   CG      1398    1.177053488    1.859390382    1.773595240
  143 GLU   CD      1399    1.060543975    1.810217347    1.859707208
  143 GLU   OE1     1400    0.964862475    1.887098935    1.883356051
  143 GLU   OE2     1401    1.080353411    1.699849353    1.914924584
  143 GLU   C       1402    1.103263513    1.659722813    1.450790094
  143 GLU   O       1403    1.134034908    1.699029057    1.338375077
  144 GLN   N       1404    0.993207314    1.589955372    1.477468453
  144 GLN   H       1405    0.954160605    1.556118530    1.563097876
  144 GLN   CA      1406    0.899437124    1.535087068    1.378432106
  144 GLN   CB      1407    0.807688479    1.428814230    1.439262027
  144 GLN   CG      1408    0.746998413    1.339285535    1.331047784
  144 GLN   CD      1409    0.672046319    1.221337540    1.393301816
  144 GLN   OE1     1410    0.726247932    1.114320220    1.420461007
  144 GLN   NE2     1411    0.541282086    1.232493738    1.414868617
  144 GLN   HE21    1412    0.490967467    1.161831517    1.464613522
  144 GLN   HE22    1413    0.491120872    1.311961221    1.380681352
  144 GLN   C       1414    0.816579113    1.638139414    1.301448658
  144 GLN   O       1415    0.750497455    1.719462259    1.365866670
  145 TYR   N       1416    0.822367068    1.622190463    1.169535332
  145 TYR   H       1417    0.840303141    1.531629064    1.131087544
  145 TYR   CA      1418    0.768253872    1.725174712    1.079669003
  145 TYR   CB      1419    0.885878676    1.799973824    1.016556821
  145 TYR   CG      1420    0.876786373    1.951385368    1.036693770
  145 TYR   CD1     1421    0.803992217    2.034896635    0.952742151
  145 TYR   HD1     1422    0.754702242    1.992481541    0.865255364
  145 TYR   CD2     1423    0.947460129    2.010820143    1.140590568
  145 TYR   HD2     1424    0.982628957    1.947091863    1.221734464
  145 TYR   CE1     1425    0.788699253    2.171034752    0.976335356
  145 TYR   HE1     1426    0.739781053    2.231883114    0.900266020
  145 TYR   CE2     1427    0.931744456    2.146144703    1.168238131
  145 TYR   HE2     1428    1.003360645    2.195132919    1.234209890
  145 TYR   CZ      1429    0.848195344    2.224869178    1.089838944
  145 TYR   OH      1430    0.818629698    2.352626787    1.125909134
  145 TYR   HH      1431    0.776044771    2.399805645    1.048699178
  145 TYR   C       1432    0.663970475    1.661702771    0.987421676
  145 TYR   O       1433    0.686669384    1.556709519    0.927503620
  146 ALA   N       1434    0.561732378    1.741146824    0.956954602
  146 ALA   H       1435    0.534447178    1.825316078    1.003555261
  146 ALA   CA      1436    0.465897254    1.705220069    0.851437347
  146 ALA   CB      1437    0.323113006    1.694494398    0.905370247
  146 ALA   C       1438    0.466553548    1.795771633    0.728094989
  146 ALA   O       1439    0.499855961    1.911477317    0.753282769
  147 TRP   N       1440    0.441781904    1.730152964    0.615084312
  147 TRP   H       1441    0.464182189    1.632733996    0.612296995
  147 TRP   CA      1442    0.424718245    1.792584544    0.483084381
  147 TRP   CB      1443    0.539194937    1.753192676    0.389506993
  147 TRP   CG      1444    0.513105916    1.815276491    0.252114947
  147 TRP   CD1     1445    0.557050857    1.935949314    0.217522796
  147 TRP   HD1     1446    0.576500390    2.023540629    0.279413618
  147 TRP   CD2     1447    0.477419360    1.752985849    0.133080751
  147 TRP   NE1     1448    0.557065730    1.951268864    0.085400774
  147 TRP   HE1     1449    0.590117953    2.033576565    0.039199396
  147 TRP   CE2     1450    0.505323925    1.841984679    0.030004492
  147 TRP   CE3     1451    0.427597258    1.626549576    0.103878870
  147 TRP   HE3     1452    0.389291131    1.562417197    0.183255663
  147 TRP   CZ2     1453    0.486747548    1.801374678    6.749028804
  147 TRP   HZ2     1454    0.489605918    1.876808840    6.670401052
  147 TRP   CZ3     1455    0.408856937    1.586322835    6.822816590
  147 TRP   HZ3     1456    0.383138011    1.484386183    6.794033737
  147 TRP   CH2     1457    0.437389246    1.674837852    6.719513018
  147 TRP   HH2     1458    0.403851012    1.647993324    6.619335400
  147 TRP   C       1459    0.290823155    1.746129419    0.425408501
  147 TRP   O       1460    0.276418066    1.625074870    0.408997432
  148 GLU   N       1461    0.207846749    1.840161530    0.381088637
  148 GLU   H       1462    0.233021955    1.936201848    0.393024442
  148 GLU   CA      1463    0.070146896    1.831474226    0.330341059
  148 GLU   CB      1464   -0.032210638    1.896302567    0.423781912
  148 GLU   CG      1465   -0.078251639    1.817218230    0.546415741
  148 GLU   CD      1466    6.688511555    1.903112791    0.641236815
  148 GLU   OE1     1467    6.563711723    1.899144071    0.635384723
  148 GLU   OE2     1468    6.746303132    1.978360030    0.722603517
  148 GLU   C       1469    0.060624997    1.883468318    0.186750653
  148 GLU   O       1470    0.076756885    2.003929802    0.167797164
  149 SER   N       1471    0.027859969    1.788681901    0.099386845
  149 SER   H       1472   -0.001753894    1.700621834    0.136398816
  149 SER   CA      1473    6.846540682    1.805705556    6.807582865
  149 SER   CB      1474    0.088850095    1.733763440    6.709652622
  149 SER   OG      1475    0.078508214    1.771941207    6.572228280
  149 SER   HG      1476    0.143378820    1.721243596    6.515459271
  149 SER   C       1477    6.712179175    1.747661079    6.762994690
  149 SER   O       1478    6.663207271    1.648208147    6.816279057
  150 SER   N       1479    6.663883764    1.797744282    6.649632540
  150 SER   H       1480    6.736343612    1.838069092    6.593734910
  150 SER   CA      1481    6.540223504    1.760476936    6.579419672
  150 SER   CB      1482    6.418686223    1.841939897    6.624165719
  150 SER   OG      1483    6.438056503    1.978771318    6.587391792
  150 SER   HG      1484    6.354642135    2.030744806    6.605852673
  150 SER   C       1485    6.576779879    1.784623133    6.432823210
  150 SER   O       1486    6.664578780    1.863585078    6.398385936
  151 ALA   N       1487    6.505554806    1.710233740    6.348660018
  151 ALA   H       1488    6.436278262    1.644902379    6.379220478
  151 ALA   CA      1489    6.520146788    1.711285835    6.202384715
  151 ALA   CB      1490    6.420556255    1.607939426    6.149340032
  151 ALA   C       1491    6.513551163    1.838635234    6.117834047
  151 ALA   O       1492    6.529394804    1.828562781    5.996275335
  152 GLY   N       1493    6.510053595    1.953340980    6.185078439
  152 GLY   H       1494    6.471752543    1.952847326    6.277459097
  152 GLY   CA      1495    6.532116625    2.086892174    6.127729046
  152 GLY   C       1496    6.529804441    2.192671801    6.238238826
  152 GLY   O       1497    6.462088101    2.178410708    6.339912229
  153 GLY   N       1498    6.610837150    2.296001804    6.217129427
  153 GLY   H       1499    6.669273608    2.292403036    6.136069466
  153 GLY   CA      1500    6.633345870    2.412157653    6.304350268
  153 GLY   C       1501    6.760545563    2.386125338    6.385274994
  153 GLY   O       1502    6.850827052    2.305072058    6.365096368
  154 SER   N       1503    6.761948891    2.468554613    6.489647174
  154 SER   H       1504    6.687093677    2.521352726    6.529751729
  154 SER   CA      1505    0.026881616    2.473859325    6.580323818
  154 SER   CB      1506    0.046474432    2.617865896    6.628164014
  154 SER   OG      1507   -0.080690467    2.666177031    6.672267667
  154 SER   HG      1508   -0.093476520    2.741101419    6.607282199
  154 SER   C       1509    0.036066181    2.380323730    6.701068923
  154 SER   O       1510   -0.066343984    2.323166092    6.738164013
  155 PHE   N       1511    0.154691556    2.366646435    6.759657924
  155 PHE   H       1512    0.236862128    2.414944394    6.729391750
  155 PHE   CA      1513    0.176611700    2.274229990    0.021204840
  155 PHE   CB      1514    0.278695765    2.166619741   -0.016316774
  155 PHE   CG      1515    0.417842083    2.227120952   -0.036098956
  155 PHE   CD1     1516    0.508920578    2.253481613    0.065551112
  155 PHE   HD1     1517    0.475987969    2.248115479    0.169318374
  155 PHE   CD2     1518    0.474247014    2.235637578    6.687807103
  155 PHE   HD2     1519    0.399523432    2.226555824    6.608966477
  155 PHE   CE1     1520    0.641890388    2.290272992    0.048630291
  155 PHE   HE1     1521    0.707246172    2.323612807    0.129233233
  155 PHE   CE2     1522    0.607650820    2.265569647    6.662669304
  155 PHE   HE2     1523    0.649665522    2.262118975    6.562151372
  155 PHE   CZ      1524    0.691950105    2.293312025    6.769651419
  155 PHE   HZ      1525    0.798290751    2.312061931    6.754753221
  155 PHE   C       1526    0.197785534    2.333551773    0.160654158
  155 PHE   O       1527    0.233082227    2.451212709    0.167027408
  156 THR   N       1528    0.165163883    2.255029247    0.262929711
  156 THR   H       1529    0.147257553    2.168823272    0.215499153
  156 THR   CA      1530    0.162208661    2.310683226    0.398955060
  156 THR   CB      1531    0.021476398    2.344526895    0.448573659
  156 THR   OG1     1532   -0.061131671    2.228464512    0.436080387
  156 THR   HG1     1533   -0.005394057    2.147888859    0.456141731
  156 THR   CG2     1534    6.795131665    2.460167459    0.384493309
  156 THR   C       1535    0.242973580    2.221164016    0.493168656
  156 THR   O       1536    0.233169182    2.098556453    0.491949197
  157 VAL   N       1537    0.342353729    2.280810103    0.558398446
  157 VAL   H       1538    0.361055744    2.376909967    0.538006394
  157 VAL   CA      1539    0.445857049    2.218380010    0.642081088
  157 VAL   CB      1540    0.583844308    2.241681006    0.580203105
  157 VAL   CG1     1541    0.645944740    2.380783385    0.565953261
  157 VAL   CG2     1542    0.681926086    2.138359094    0.636033428
  157 VAL   C       1543    0.436476453    2.257272640    0.789769545
  157 VAL   O       1544    0.434654759    2.378654487    0.809619843
  158 ARG   N       1545    0.437916287    2.161570817    0.882122905
  158 ARG   H       1546    0.459478456    2.066408052    0.860190217
  158 ARG   CA      1547    0.416590369    2.194923431    1.023698192
  158 ARG   CB      1548    0.266430880    2.182045778    1.050082152
  158 ARG   CG      1549    0.201804384    2.044280407    1.066037205
  158 ARG   CD      1550    0.050661625    2.048853775    1.089416920
  158 ARG   NE      1551   -0.037057991    1.955939825    1.016752992
  158 ARG   HE      1552   -0.116725771    1.993711589    0.969583223
  158 ARG   CZ      1553   -0.044092132    1.822533396    1.027075165
  158 ARG   NH1     1554    0.040223991    1.751142214    1.102898117
  158 ARG   HH11    1555    0.026012132    1.652226668    1.106457096
  158 ARG   HH12    1556    0.122450213    1.782522136    1.150363692
  158 ARG   NH2     1557   -0.126387760    1.753829444    0.946681188
  158 ARG   HH21    1558   -0.134679106    1.654967554    0.959207541
  158 ARG   HH22    1559   -0.151734851    1.790875441    0.857327094
  158 ARG   C       1560    0.493600646    2.100321588    1.116050246
  158 ARG   O       1561    0.528408804    1.988395906    1.078728838
  159 THR   N       1562    0.505824074    2.138408255    1.242906118
  159 THR   H       1563    0.474143795    2.228199562    1.273465541
  159 THR   CA      1564    0.549267445    2.046533796    1.349133933
  159 THR   CB      1565    0.611910964    2.112313998    1.472256144
  159 THR   OG1     1566    0.536915256    2.216359723    1.535517613
  159 THR   HG1     1567    0.500251270    2.177638634    1.620108645
  159 THR   CG2     1568    0.758271555    2.143430008    1.440278164
  159 THR   C       1569    0.448838794    1.945085305    1.404217605
  159 THR   O       1570    0.349535192    1.978957346    1.468415644
  160 ASP   N       1571    0.458442463    1.820646299    1.358262905
  160 ASP   H       1572    0.542385191    1.796035570    1.309807485
  160 ASP   CA      1573    0.360709478    1.713353372    1.381623628
  160 ASP   CB      1574    0.395730982    1.588294513    1.300736238
  160 ASP   CG      1575    0.275555741    1.497216790    1.326613294
  160 ASP   OD1     1576    0.288864400    1.398837177    1.402569381
  160 ASP   OD2     1577    0.163161538    1.530483031    1.283217984
  160 ASP   C       1578    0.345733647    1.676330770    1.529307766
  160 ASP   O       1579    0.442919020    1.668002683    1.604238684
  161 THR   N       1580    0.219156459    1.682387975    1.569682494
  161 THR   H       1581    0.153512286    1.706641281    1.498241753
  161 THR   CA      1582    0.175298967    1.656255423    1.707539944
  161 THR   CB      1583    0.036802924    1.718266487    1.727124614
  161 THR   OG1     1584   -0.058169086    1.666197259    1.633738922
  161 THR   HG1     1585   -0.154045514    1.685996953    1.654150769
  161 THR   CG2     1586    0.054998199    1.869576526    1.713533961
  161 THR   C       1587    0.174231178    1.508352916    1.746689683
  161 THR   O       1588    0.195752694    1.483073944    1.865136810
  162 GLY   N       1589    0.146129329    1.413730576    1.657535347
  162 GLY   H       1590    0.170888466    1.430626383    1.562124431
  162 GLY   CA      1591    0.119379118    1.274059089    1.694775024
  162 GLY   C       1592    0.064219907    1.183929804    1.584107188
  162 GLY   O       1593   -0.032885895    1.219620945    1.517567355
  163 GLU   N       1594    0.109996562    1.059883926    1.569682239
  163 GLU   H       1595    0.077295113    1.007760994    1.490854501
  163 GLU   CA      1596    0.200052706    0.991777153    1.663825852
  163 GLU   CB      1597    0.164819761    0.842916487    1.666933733
  163 GLU   CG      1598    0.211063599    0.750415795    1.779696119
  163 GLU   CD      1599    0.155366817    0.607970761    1.783725307
  163 GLU   OE1     1600    0.046988712    0.588560544    1.842906601
  163 GLU   OE2     1601    0.221650772    0.520526499    1.723850197
  163 GLU   C       1602    0.349871608    1.011380723    1.639691814
  163 GLU   O       1603    0.403729028    1.004950734    1.529289924
  164 PRO   N       1604    0.422012628    1.031874809    1.749531065
  164 PRO   CA      1605    0.568967791    1.032987286    1.745677841
  164 PRO   CB      1606    0.605251216    1.063013353    1.891250341
  164 PRO   CG      1607    0.485814109    1.134162214    1.955137826
  164 PRO   CD      1608    0.368841482    1.068419464    1.881622377
  164 PRO   C       1609    0.624264683    0.897942762    1.699683025
  164 PRO   O       1610    0.568200899    0.793245649    1.731688691
  165 MET   N       1611    0.713436058    0.906069732    1.601352636
  165 MET   H       1612    0.721718618    0.988897468    1.545937313
  165 MET   CA      1613    0.787462458    0.786850098    1.557599968
  165 MET   CB      1614    0.775004477    0.769461124    1.406104320
  165 MET   CG      1615    0.631320332    0.777325086    1.354123381
  165 MET   SD      1616    0.621128996    0.733945916    1.176633291
  165 MET   CE      1617    0.729803843    0.859473390    1.112472367
  165 MET   C       1618    0.936993024    0.803806541    1.585223025
  165 MET   O       1619    0.979928609    0.914080300    1.618762783
  166 GLY   N       1620    1.010942859    0.694366093    1.569577581
  166 GLY   H       1621    0.981396243    0.609972465    1.524803590
  166 GLY   CA      1622    1.151358508    0.699776452    1.612743099
  166 GLY   C       1623    1.249438567    0.755431266    1.509364272
  166 GLY   O       1624    1.310605600    0.858992612    1.535106017
  167 ARG   N       1625    1.232861487    0.706989078    1.386612640
  167 ARG   H       1626    1.185855440    0.619657198    1.373757796
  167 ARG   CA      1627    1.317912009    0.742508764    1.272090509
  167 ARG   CB      1628    1.462158379    0.693789500    1.287181791
  167 ARG   CG      1629    1.554513562    0.741410748    1.174879830
  167 ARG   CD      1630    1.683396184    0.659198307    1.180808770
  167 ARG   NE      1631    1.657534925    0.529374785    1.116905320
  167 ARG   HE      1632    1.653181743    0.519679236    1.017471707
  167 ARG   CZ      1633    1.675068173    0.414450637    1.183526757
  167 ARG   NH1     1634    1.740535770    0.406243706    1.300152921
  167 ARG   HH11    1635    1.746079170    0.317384314    1.345675182
  167 ARG   HH12    1636    1.774021937    0.490950959    1.341413611
  167 ARG   NH2     1637    1.625237442    0.303664234    1.126966735
  167 ARG   HH21    1638    1.622240566    0.218810524    1.179794535
  167 ARG   HH22    1639    1.570668174    0.306870128    1.043229560
  167 ARG   C       1640    1.251509829    0.679684097    1.149407278
  167 ARG   O       1641    1.250504404    0.557746773    1.133273592
  168 GLY   N       1642    1.227016572    0.768006055    1.053026071
  168 GLY   H       1643    1.270540259    0.858040975    1.052178252
  168 GLY   CA      1644    1.182991478    0.721560386    0.920687170
  168 GLY   C       1645    1.066044038    0.801852086    0.863347526
  168 GLY   O       1646    1.032736773    0.910146537    0.911221673
  169 THR   N       1647    1.001973307    0.739797943    0.764676983
  169 THR   H       1648    0.976045104    0.674309282    0.693691345
  169 THR   CA      1649    0.907512223    0.819236778    0.684803096
  169 THR   CB      1650    0.940569205    0.850954157    0.538822833
  169 THR   OG1     1651    1.075701941    0.895974843    0.525980104
  169 THR   HG1     1652    1.110869722    0.839095420    0.600324185
  169 THR   CG2     1653    0.844446499    0.953928272    0.479101512
  169 THR   C       1654    0.772495648    0.747344363    0.688402381
  169 THR   O       1655    0.773921408    0.624695555    0.697740639
  170 LYSH  N       1656    0.665076750    0.824723085    0.701158114
  170 LYSH  H       1657    0.672009442    0.919931457    0.730959856
  170 LYSH  CA      1658    0.524740458    0.783289643    0.686939922
  170 LYSH  CB      1659    0.474279918    0.790750651    0.831192459
  170 LYSH  CG      1660    0.330021060    0.748679705    0.859903046
  170 LYSH  CD      1661    0.315727177    0.724628883    1.010316139
  170 LYSH  CE      1662    0.170068067    0.718036576    1.056673009
  170 LYSH  NZ      1663    0.173882542    0.675779904    1.197410757
  170 LYSH  HZ1     1664    0.081287368    0.677755988    1.235126404
  170 LYSH  HZ2     1665    0.232116982    0.745093719    1.239894960
  170 LYSH  HZ3     1666    0.212768712    0.584401504    1.209151816
  170 LYSH  C       1667    0.452914980    0.866171404    0.580248665
  170 LYSH  O       1668    0.417228371    0.982723124    0.596715559
  171 VAL   N       1669    0.450883580    0.795395320    0.467655307
  171 VAL   H       1670    0.500711114    0.710186392    0.451662793
  171 VAL   CA      1671    0.384431831    0.843417586    0.345642925
  171 VAL   CB      1672    0.452514956    0.794288240    0.217750105
  171 VAL   CG1     1673    0.390743713    0.847422581    0.088262170
  171 VAL   CG2     1674    0.591812748    0.857251525    0.223810104
  171 VAL   C       1675    0.242185905    0.787418659    0.339488089
  171 VAL   O       1676    0.221226631    0.668556701    0.315772872
  172 ILE   N       1677    0.147033731    0.874287477    0.372465961
  172 ILE   H       1678    0.169542819    0.971294076    0.381579576
  172 ILE   CA      1679    0.003576956    0.848105401    0.391007765
  172 ILE   CB      1680    6.806572541    0.924183587    0.514914101
  172 ILE   CG1     1681    6.882541792    0.871483003    0.636806339
  172 ILE   CG2     1682    6.655854975    0.909941322    0.537058347
  172 ILE   CD      1683    6.890428557    0.976445709    0.747845201
  172 ILE   C       1684    6.774631800    0.894939961    0.269035165
  172 ILE   O       1685    6.779013409    1.014313367    0.239713034
  173 LEU   N       1686    6.724788336    0.795386500    0.196254461
  173 LEU   H       1687    6.725499480    0.701779449    0.231428481
  173 LEU   CA      1688    6.657815550    0.814082253    0.066743226
  173 LEU   CB      1689    6.701971412    0.705525649   -0.031621045
  173 LEU   CG      1690    0.000726689    0.719305973    6.789161765
  173 LEU   CD1     1691    0.038587410    0.616922886    6.681971869
  173 LEU   CD2     1692    0.031250371    0.858322733    6.733038402
  173 LEU   C       1693    6.505136906    0.816710631    0.076391377
  173 LEU   O       1694    6.448763877    0.711984472    0.107796843
  174 HISB  N       1695    6.444725696    0.926632785    0.032137664
  174 HISB  H       1696    6.500196278    1.004982434    0.004131516
  174 HISB  CA      1697    6.298728572    0.943464952    0.028563239
  174 HISB  CB      1698    6.261951225    1.078679920    0.090007769
  174 HISB  CG      1699    6.294932567    1.087315847    0.239160863
  174 HISB  ND1     1700    6.288826777    0.990612963    0.330279636
  174 HISB  CD2     1701    6.342742508    1.195767321    0.299517706
  174 HISB  HD2     1702    6.399450003    1.276887842    0.253844162
  174 HISB  CE1     1703    6.332593656    1.040124157    0.445709743
  174 HISB  HE1     1704    6.325274774    0.990585960    0.542526059
  174 HISB  NE2     1705    6.355378701    1.170143389    0.429416538
  174 HISB  HE2     1706    6.395359703    1.231301909    0.497689170
  174 HISB  C       1707    6.236652886    0.914932652    6.742325117
  174 HISB  O       1708    6.243862226    0.989412155    6.644697551
  175 LEU   N       1709    6.188042104    0.791129645    6.743078138
  175 LEU   H       1710    6.163701469    0.742900931    6.827232620
  175 LEU   CA      1711    6.142343251    0.722746385    6.621244949
  175 LEU   CB      1712    6.133486893    0.571252349    6.640741498
  175 LEU   CG      1713    6.260932135    0.499240075    6.596262826
  175 LEU   CD1     1714    6.366867634    0.497440050    6.706641374
  175 LEU   CD2     1715    6.228551397    0.356850354    6.550633704
  175 LEU   C       1716    6.007490757    0.763652419    6.561672660
  175 LEU   O       1717    5.901327047    0.760579211    6.623702341
  176 LYSH  N       1718    6.018081599    0.812618334    6.438468892
  176 LYSH  H       1719    6.103835350    0.795647889    6.389908632
  176 LYSH  CA      1720    5.903966655    0.860112817    6.358907003
  176 LYSH  CB      1721    5.944290276    0.854774720    6.211409623
  176 LYSH  CG      1722    6.048413675    0.960964991    6.175479998
  176 LYSH  CD      1723    6.106846646    0.920364369    6.040035080
  176 LYSH  CE      1724    6.191479761    1.035086524    5.984500262
  176 LYSH  NZ      1725    6.254733204    1.007300818    5.854746841
  176 LYSH  HZ1     1726    6.319297967    1.070232762    5.811504708
  176 LYSH  HZ2     1727    6.172032848    1.020363691    5.800083007
  176 LYSH  HZ3     1728    6.284844360    0.912039621    5.850491851
  176 LYSH  C       1729    5.773222317    0.782108534    6.374169650
  176 LYSH  O       1730    5.789703604    0.660742218    6.385543504
  177 GLU   N       1731    5.658941338    0.849624503    6.365696945
  177 GLU   H       1732    5.660397047    0.947807913    6.346778802
  177 GLU   CA      1733    5.538038684    0.788709508    6.423006486
  177 GLU   CB      1734    5.420241077    0.886349721    6.423244651
  177 GLU   CG      1735    5.299898542    0.840577067    6.505902242
  177 GLU   CD      1736    5.190295552    0.947257680    6.509659676
  177 GLU   OE1     1737    5.114610698    0.946229108    6.410174976
  177 GLU   OE2     1738    5.182382377    1.032465562    6.600774956
  177 GLU   C       1739    5.503005732    0.651191613    6.365798476
  177 GLU   O       1740    5.447355398    0.567453139    6.436657571
  178 ASP   N       1741    5.513497409    0.640944340    6.233609546
  178 ASP   H       1742    5.508961187    0.716863801    6.168675228
  178 ASP   CA      1743    5.495768522    0.514068250    6.161499132
  178 ASP   CB      1744    5.456975093    0.545299630    6.016818369
  178 ASP   CG      1745    5.569526418    0.600575186    5.929156584
  178 ASP   OD1     1746    5.580133882    0.569601458    5.808520331
  178 ASP   OD2     1747    5.657571355    0.672735992    5.980767575
  178 ASP   C       1748    5.609850326    0.412149721    6.164615347
  178 ASP   O       1749    5.596861877    0.292080443    6.187954484
  179 GLN   N       1750    5.729993165    0.468793979    6.157824083
  179 GLN   H       1751    5.739881844    0.562762278    6.125069240
  179 GLN   CA      1752    5.859005540    0.398475867    6.162458767
  179 GLN   CB      1753    5.980651170    0.486212096    6.132243985
  179 GLN   CG      1754    5.979733248    0.550641375    5.993474323
  179 GLN   CD      1755    5.955531166    0.453113747    5.878117107
  179 GLN   OE1     1756    6.057003484    0.407244811    5.825894115
  179 GLN   NE2     1757    5.835516849    0.435838789    5.823463233
  179 GLN   HE21    1758    5.832795208    0.353368789    5.766971739
  179 GLN   HE22    1759    5.757526584    0.498415135    5.824274885
  179 GLN   C       1760    5.887405756    0.315024448    6.287522379
  179 GLN   O       1761    5.981837811    0.236204534    6.286357608
  180 THR   N       1762    5.818136128    0.339657945    6.398361342
  180 THR   H       1763    5.736396546    0.397060261    6.393502117
  180 THR   CA      1764    5.824211401    0.261044931    6.522434498
  180 THR   CB      1765    5.719986012    0.310013437    6.623175499
  180 THR   OG1     1766    5.591458862    0.293989007    6.562546284
  180 THR   HG1     1767    5.527521524    0.336444391    6.626652121
  180 THR   CG2     1768    5.740848661    0.454108677    6.670217265
  180 THR   C       1769    5.795411853    0.112094510    6.502601410
  180 THR   O       1770    5.857611344    0.034331605    6.574821206
  181 GLU   N       1771    5.731867596    0.078485957    6.390690318
  181 GLU   H       1772    5.671662662    0.145251620    6.346877827
  181 GLU   CA      1773    5.729388558    6.793766197    6.333433337
  181 GLU   CB      1774    5.677055386    6.801928846    6.189890419
  181 GLU   CG      1775    5.625627071    6.663043371    6.151475400
  181 GLU   CD      1776    5.576502257    6.661298457    6.006601561
  181 GLU   OE1     1777    5.459631738    6.624507822    5.981870172
  181 GLU   OE2     1778    5.653952685    6.692190442    5.913477385
  181 GLU   C       1779    5.866301954    6.725729050    6.339320789
  181 GLU   O       1780    5.870295615    6.606970111    6.371138008
  182 TYR   N       1781    5.975135186    6.798626551    6.316243257
  182 TYR   H       1782    5.964067822    6.894104380    6.288615877
  182 TYR   CA      1783    6.111281697    6.745515121    6.300328229
  182 TYR   CB      1784    6.206736548    6.857740547    6.259020169
  182 TYR   CG      1785    6.244321099    6.858220533    6.110709129
  182 TYR   CD1     1786    6.338506493    6.763912888    6.071213510
  182 TYR   HD1     1787    6.375849352    6.689090751    6.141128857
  182 TYR   CD2     1788    6.177989395    0.092575111    6.022983628
  182 TYR   HD2     1789    6.087496904    0.145692890    6.052466044
  182 TYR   CE1     1790    6.364544664    6.754152866    5.935025981
  182 TYR   HE1     1791    6.446370935    6.689742218    5.902809747
  182 TYR   CE2     1792    6.198469006    0.076379647    5.886457851
  182 TYR   HE2     1793    6.159428251    0.149389478    5.815571939
  182 TYR   CZ      1794    6.291805929    6.832312657    5.846025318
  182 TYR   OH      1795    6.298646904    6.801631725    5.713709990
  182 TYR   HH      1796    6.224381480    6.841879434    5.660186453
  182 TYR   C       1797    6.165136788    6.666525340    6.419793561
  182 TYR   O       1798    6.244420830    6.573764165    6.404301090
  183 LEU   N       1799    6.126507327    6.710503864    6.539225924
  183 LEU   H       1800    6.055565842    6.780698140    6.545695488
  183 LEU   CA      1801    6.170507362    6.656385389    6.668625235
  183 LEU   CB      1802    6.140291599    6.765408822    6.771647164
  183 LEU   CG      1803    6.232462645    0.035465689    6.753192787
  183 LEU   CD1     1804    6.199028828    0.135559741    6.863985783
  183 LEU   CD2     1805    6.381366734    0.000658111    6.748047484
  183 LEU   C       1806    6.133890162    6.515798970    6.716638721
  183 LEU   O       1807    6.190245004    6.462521179    6.812109884
  184 GLU   N       1808    6.044916919    6.455607548    6.638231142
  184 GLU   H       1809    6.025159614    6.490313601    6.546551613
  184 GLU   CA      1810    5.981665074    6.325202187    6.662824947
  184 GLU   CB      1811    5.889509843    6.307078637    6.542034180
  184 GLU   CG      1812    5.801743176    6.182148694    6.551959650
  184 GLU   CD      1813    5.873534866    6.052162136    6.515136642
  184 GLU   OE1     1814    5.853341280    5.946337085    6.578526493
  184 GLU   OE2     1815    5.949147442    6.066155947    6.416599550
  184 GLU   C       1816    6.094159320    6.221596899    6.658590468
  184 GLU   O       1817    6.177832570    6.218683716    6.568496711
  185 GLU   N       1818    6.077078075    6.125997168    6.749463553
  185 GLU   H       1819    5.996803677    6.117764299    6.808518304
  185 GLU   CA      1820    6.173837214    6.018256102    6.774814512
  185 GLU   CB      1821    6.110202519    5.911879849    6.864517976
  185 GLU   CG      1822    6.215733943    5.812302834    6.913062105
  185 GLU   CD      1823    6.147953816    5.694235240    0.132208684
  185 GLU   OE1     1824    6.151498937    5.586804818    0.068403254
  185 GLU   OE2     1825    6.071959325    5.717590251    0.228680492
  185 GLU   C       1826    6.229385678    5.950146049    6.649564414
  185 GLU   O       1827    6.351684072    5.951710963    6.636472071
  186 ARG   N       1828    6.144253345    5.899379381    6.560876171
  186 ARG   H       1829    6.049902755    5.930205032    6.548639661
  186 ARG   CA      1830    6.194133302    5.826645130    6.443263358
  186 ARG   CB      1831    6.082295349    5.771508195    6.354600041
  186 ARG   CG      1832    6.008739730    5.646271691    6.402741725
  186 ARG   CD      1833    5.881117903    5.617261439    6.323487391
  186 ARG   NE      1834    5.777620489    5.717354763    6.353109524
  186 ARG   HE      1835    5.795749974    5.809234280    6.318069870
  186 ARG   CZ      1836    5.651561821    5.691067753    6.390179734
  186 ARG   NH1     1837    5.606285659    5.569999534    6.425483228
  186 ARG   HH11    1838    5.514093723    5.542239103    6.452476263
  186 ARG   HH12    1839    5.675700498    5.498881437    6.414390538
  186 ARG   NH2     1840    5.565351118    5.793099420    6.379585035
  186 ARG   HH21    1841    5.467603431    5.779413332    6.395626087
  186 ARG   HH22    1842    5.599000479    5.885707243    6.362511409
  186 ARG   C       1843    6.281642466    5.919575904    6.358908010
  186 ARG   O       1844    6.398428516    5.892312615    6.331535221
  187 ARG   N       1845    6.235868525    6.042511743    6.336982797
  187 ARG   H       1846    6.171692200    6.088569721    6.398302709
  187 ARG   CA      1847    6.301839873    6.130147164    6.239121629
  187 ARG   CB      1848    6.228649835    6.259466993    6.202718811
  187 ARG   CG      1849    6.096250286    6.236991666    6.129424826
  187 ARG   CD      1850    6.027586274    6.373630582    6.124446081
  187 ARG   NE      1851    5.912475935    6.354582810    6.035026471
  187 ARG   HE      1852    5.930075178    6.385723592    5.941638717
  187 ARG   CZ      1853    5.785676844    6.326759731    6.068250888
  187 ARG   NH1     1854    5.734672358    6.295318963    6.188095153
  187 ARG   HH11    1855    5.637184453    6.274812981    6.196784994
  187 ARG   HH12    1856    5.792470712    6.297702379    6.269665165
  187 ARG   NH2     1857    5.702540775    6.340748269    5.964099933
  187 ARG   HH21    1858    5.604855783    6.319540835    5.966694692
  187 ARG   HH22    1859    5.730553232    6.391863701    5.882848283
  187 ARG   C       1860    6.441551428    6.172538267    6.284918233
  187 ARG   O       1861    6.536093603    6.140722047    6.212967394
  188 ILE   N       1862    6.444572897    6.205304938    6.413772684
  188 ILE   H       1863    6.363359718    6.210824616    6.471858397
  188 ILE   CA      1864    6.572116253    6.256293182    6.466103218
  188 ILE   CB      1865    6.578940724    6.336657321    6.596118704
  188 ILE   CG1     1866    6.492984132    6.265715459    6.700921582
  188 ILE   CG2     1867    6.533583350    6.477578262    6.557501121
  188 ILE   CD      1868    6.502635043    6.336921061    6.835982826
  188 ILE   C       1869    6.676646499    6.145668144    6.481802434
  188 ILE   O       1870    6.790230503    6.171476339    6.442253729
  189 LYSH  N       1871    6.639045807    6.024741352    6.522445934
  189 LYSH  H       1872    6.542466826    6.004878791    6.539157139
  189 LYSH  CA      1873    6.730273969    5.910217327    6.535639446
  189 LYSH  CB      1874    6.657828043    5.789018135    6.594569763
  189 LYSH  CG      1875    6.620673485    5.791093335    6.742982194
  189 LYSH  CD      1876    6.744782176    5.790046476    6.832452470
  189 LYSH  CE      1877    6.731365684    5.750814165    0.129069622
  189 LYSH  NZ      1878    6.675343836    5.618063657    0.158254014
  189 LYSH  HZ1     1879    6.736724086    5.550991803    0.116611208
  189 LYSH  HZ2     1880    6.583396731    5.604505167    0.121348439
  189 LYSH  HZ3     1881    6.675721696    5.601133817    0.256809763
  189 LYSH  C       1882    6.803388820    5.875540864    6.405777845
  189 LYSH  O       1883    6.925395054    5.861491510    6.412717578
  190 GLU   N       1884    6.724060664    5.882906810    6.299271931
  190 GLU   H       1885    6.626086642    5.899887681    6.309983174
  190 GLU   CA      1886    6.764562478    5.869960473    6.158541213
  190 GLU   CB      1887    6.641470396    5.836631356    6.073997110
  190 GLU   CG      1888    6.650836933    5.850154788    5.921875985
  190 GLU   CD      1889    6.543650466    5.776339820    5.841430937
  190 GLU   OE1     1890    6.553962956    5.652069427    5.832765113
  190 GLU   OE2     1891    6.461644604    5.838004124    5.770045564
  190 GLU   C       1892    6.847160754    5.987076323    6.104942714
  190 GLU   O       1893    6.957969601    5.959521894    6.059200945
  191 ILE   N       1894    6.808122845    6.110756512    6.134408753
  191 ILE   H       1895    6.717888897    6.132814191    6.171450560
  191 ILE   CA      1896    0.042939438    6.226098281    6.102764729
  191 ILE   CB      1897    6.805656032    6.351077591    6.110453777
  191 ILE   CG1     1898    6.716263427    6.349278556    5.986280604
  191 ILE   CG2     1899    6.879774130    6.484600063    6.119947132
  191 ILE   CD      1900    6.620070295    6.465635607    5.961375389
  191 ILE   C       1901    0.172453568    6.242047209    6.182666043
  191 ILE   O       1902    0.281550301    6.267037500    6.131638028
  192 VAL   N       1903    0.170612784    6.201976561    6.309484740
  192 VAL   H       1904    0.087174607    6.195248836    6.364196688
  192 VAL   CA      1905    0.292820841    6.170636178    6.384946779
  192 VAL   CB      1906    0.262062649    6.168298355    6.534808582
  192 VAL   CG1     1907    0.375440986    6.106476475    6.616859793
  192 VAL   CG2     1908    0.243946787    6.313808113    6.578531879
  192 VAL   C       1909    0.381408206    6.056999566    6.333447667
  192 VAL   O       1910    0.497392755    6.079486935    6.299211621
  193 LYSH  N       1911    0.326355261    5.936379140    6.323013053
  193 LYSH  H       1912    0.235699792    5.918790522    6.361392999
  193 LYSH  CA      1913    0.394250766    5.814139212    6.277631181
  193 LYSH  CB      1914    0.293206569    5.699472185    6.270398231
  193 LYSH  CG      1915    0.332684827    5.554202862    6.242981652
  193 LYSH  CD      1916    0.233852571    5.455709454    6.305752883
  193 LYSH  CE      1917    0.289083190    5.313010622    6.306030243
  193 LYSH  NZ      1918    0.189078425    5.205992022    6.318508614
  193 LYSH  HZ1     1919    0.125762394    5.199018230    6.241420043
  193 LYSH  HZ2     1920    0.129576177    5.217564960    6.398042413
  193 LYSH  HZ3     1921    0.237482588    5.118759371    6.325400569
  193 LYSH  C       1922    0.466592669    5.813633185    6.142805997
  193 LYSH  O       1923    0.576242656    5.760567148    6.125746788
  194 LYSH  N       1924    0.406084805    5.881649220    6.045837805
  194 LYSH  H       1925    0.308784838    5.904333311    6.050260581
  194 LYSH  CA      1926    0.461328189    5.898527457    5.910654563
  194 LYSH  CB      1927    0.344082468    5.897242752    5.812365277
  194 LYSH  CG      1928    0.279353191    5.758934389    5.802709348
  194 LYSH  CD      1929    0.216727351    5.741420908    5.664216473
  194 LYSH  CE      1930    0.082214322    5.808195377    5.634912792
  194 LYSH  NZ      1931    0.036666782    5.785137990    5.497054372
  194 LYSH  HZ1     1932    0.084769108    5.851315466    5.439550410
  194 LYSH  HZ2     1933   -0.062586977    5.797330322    5.496200108
  194 LYSH  HZ3     1934    0.062311387    5.693336655    5.466805816
  194 LYSH  C       1935    0.545879841    6.024988052    5.894175950
  194 LYSH  O       1936    0.645230057    6.025449285    5.821654133
  195 HISB  N       1937    0.527186940    6.129533040    5.974237902
  195 HISB  H       1938    0.450190323    6.146424171    6.035778220
  195 HISB  CA      1939    0.608233797    6.250596354    5.954570741
  195 HISB  CB      1940    0.516559843    6.368360161    5.920832786
  195 HISB  CG      1941    0.445883456    6.342689988    5.787574542
  195 HISB  ND1     1942    0.510246995    6.331938511    5.671680599
  195 HISB  CD2     1943    0.315121935    6.332129035    5.765691082
  195 HISB  HD2     1944    0.235505765    6.334476099    5.840107213
  195 HISB  CE1     1945    0.414813508    6.318407321    5.580035205
  195 HISB  HE1     1946    0.436024430    6.308179306    5.473615994
  195 HISB  NE2     1947    0.293975349    6.315117510    5.635487329
  195 HISB  HE2     1948    0.210349036    6.321993899    5.581087374
  195 HISB  C       1949    0.717096648    6.303255848    6.048296053
  195 HISB  O       1950    0.816018210    6.366802304    6.012166167
  196 SER   N       1951    0.702033079    6.255644774    6.171573541
  196 SER   H       1952    0.625014391    6.195934211    6.193996024
  196 SER   CA      1953    0.790465632    6.289690981    6.283941560
  196 SER   CB      1954    0.761961495    6.427223133    6.344628354
  196 SER   OG      1955    0.627684920    6.427426016    6.393813123
  196 SER   HG      1956    0.617023826    6.372108210    6.476434443
  196 SER   C       1957    0.788964334    6.187752551    6.398011884
  196 SER   O       1958    0.745170339    6.217676134    6.508978812
  197 GLN   N       1959    0.854888515    6.076164868    6.368188773
  197 GLN   H       1960    0.899176392    6.068412878    6.278866392
  197 GLN   CA      1961    0.844642057    5.956046440    6.452299505
  197 GLN   CB      1962    0.804289722    5.832419866    6.371719157
  197 GLN   CG      1963    0.745072501    5.731291765    6.470062370
  197 GLN   CD      1964    0.738828650    5.589339042    6.413322330
  197 GLN   OE1     1965    0.780197242    5.489772576    6.472495752
  197 GLN   NE2     1966    0.686656636    5.569199920    6.292656113
  197 GLN   HE21    1967    0.683353557    5.476540382    6.255211483
  197 GLN   HE22    1968    0.643984685    5.639483668    6.235752687
  197 GLN   C       1969    0.987253042    5.930246388    6.501314574
  197 GLN   O       1970    1.008357643    5.920761572    6.622111295
  198 PHE   N       1971    1.080663354    5.928505530    6.406663617
  198 PHE   H       1972    1.065697169    5.970376910    6.317093543
  198 PHE   CA      1973    1.218363193    5.887297718    6.437532624
  198 PHE   CB      1974    1.289854926    5.864516177    6.304198206
  198 PHE   CG      1975    1.249040656    5.731839385    6.239888555
  198 PHE   CD1     1976    1.337261602    5.625627720    6.255835192
  198 PHE   HD1     1977    1.439877304    5.644687293    6.287262423
  198 PHE   CD2     1978    1.129100308    5.717882961    6.171051630
  198 PHE   HD2     1979    1.077205772    5.803596977    6.128144037
  198 PHE   CE1     1980    1.303936269    5.498975913    6.209254758
  198 PHE   HE1     1981    1.367520548    5.415057698    6.237482552
  198 PHE   CE2     1982    1.101037910    5.592190306    6.118757844
  198 PHE   HE2     1983    1.005700957    5.577371469    6.068054579
  198 PHE   CZ      1984    1.185251687    5.483412104    6.138605498
  198 PHE   HZ      1985    1.142668760    5.386042567    6.114380206
  198 PHE   C       1986    1.303582147    5.992446334    6.508907655
  198 PHE   O       1987    1.425376370    5.975283837    6.510443856
  199 ILE   N       1988    1.245107868    6.096195568    6.568131678
  199 ILE   H       1989    1.149185597    6.115833687    6.547757760
  199 ILE   CA      1990    1.308211051    6.203131999    6.646825800
  199 ILE   CB      1991    1.201076315    6.298399364    6.700302338
  199 ILE   CG1     1992    1.117026590    6.359351327    6.587910496
  199 ILE   CG2     1993    1.258276233    6.414940574    6.781277047
  199 ILE   CD      1994    1.201058282    6.441396295    6.489830521
  199 ILE   C       1995    1.384238672    6.145685190    6.766540593
  199 ILE   O       1996    1.314581950    6.093398199    6.853399946
  200 GLY   N       1997    1.511643778    6.177236687    6.788021685
  200 GLY   H       1998    1.566752431    6.243853370    6.737757544
  200 GLY   CA      1999    1.588035748    6.109378563    0.043059082
  200 GLY   C       2000    1.563350892    6.144948573    0.189805211
  200 GLY   O       2001    1.656046230    6.151845828    0.270352108
  201 TYR   N       2002    1.439638269    6.189367688    0.210020075
  201 TYR   H       2003    1.363366275    6.188195224    0.145357832
  201 TYR   CA      2004    1.389679340    6.231543576    0.341665637
  201 TYR   CB      2005    1.383208876    6.384247967    0.334786095
  201 TYR   CG      2006    1.523655758    6.444924959    0.333958255
  201 TYR   CD1     2007    1.594946890    6.462097120    0.452037129
  201 TYR   HD1     2008    1.540084291    6.442398392    0.544132168
  201 TYR   CD2     2009    1.578666122    6.476769914    0.210352535
  201 TYR   HD2     2010    1.533046489    6.454899938    0.113809333
  201 TYR   CE1     2011    1.728064443    6.501949275    0.455455067
  201 TYR   HE1     2012    1.781357309    6.514128516    0.549746471
  201 TYR   CE2     2013    1.711179340    6.518646734    0.212438029
  201 TYR   HE2     2014    1.763433437    6.546193791    0.120831992
  201 TYR   CZ      2015    1.783511024    6.528250122    0.330735635
  201 TYR   OH      2016    1.918115711    6.547648776    0.331397988
  201 TYR   HH      2017    1.937816576    6.595428665    0.245794601
  201 TYR   C       2018    1.241405261    6.195476966    0.352546291
  201 TYR   O       2019    1.171223719    6.214833129    0.253405552
  202 PRO   N       2020    1.189983107    6.169687503    0.472455873
  202 PRO   CA      2021    1.048016229    6.138459739    0.494325373
  202 PRO   CB      2022    1.044399344    6.122350408    0.646441566
  202 PRO   CG      2023    1.182846034    6.072177477    0.687964871
  202 PRO   CD      2024    1.268973721    6.158913532    0.595954791
  202 PRO   C       2025    0.955831810    6.250969943    0.446913635
  202 PRO   O       2026    0.955380024    6.363858471    0.495730551
  203 ILE   N       2027    0.874556606    6.196159415    0.357029584
  203 ILE   H       2028    0.882208346    6.101471413    0.325812585
  203 ILE   CA      2029    0.755813827    6.269541578    0.310932401
  203 ILE   CB      2030    0.758057407    6.282834603    0.158527495
  203 ILE   CG1     2031    0.796758859    6.162645454    0.072122341
  203 ILE   CG2     2032    0.846527834    6.402271544    0.122229145
  203 ILE   CD      2033    0.682476875    6.067374586    0.036456037
  203 ILE   C       2034    0.630738367    6.205295900    0.371262212
  203 ILE   O       2035    0.576181841    6.108510708    0.318463860
  204 THR   N       2036    0.601445683    6.256759610    0.490357601
  204 THR   H       2037    0.664713827    6.316848907    0.539224267
  204 THR   CA      2038    0.491519155    6.205461474    0.573398159
  204 THR   CB      2039    0.520587799    6.217482934    0.723132870
  204 THR   OG1     2040    0.646253955    6.156307480    0.753414108
  204 THR   HG1     2041    0.679118778    6.206788225    0.833238396
  204 THR   CG2     2042    0.422494453    6.146221662    0.816459014
  204 THR   C       2043    0.356214653    6.267125509    0.537353297
  204 THR   O       2044    0.321870200    6.381471066    0.566970970
  205 LEU   N       2045    0.278451393    6.183736116    0.468876449
  205 LEU   H       2046    0.320140914    6.102036320    0.429027604
  205 LEU   CA      2047    0.138836817    6.208561923    0.430156937
  205 LEU   CB      2048    0.087285828    6.137988647    0.304579069
  205 LEU   CG      2049    0.132189434    6.202894727    0.173507101
  205 LEU   CD1     2050    0.093676914    6.116871893    0.052967690
  205 LEU   CD2     2051    0.063974397    6.339242226    0.160611176
  205 LEU   C       2052    0.037202066    6.187323602    0.542522181
  205 LEU   O       2053   -0.012763541    6.077969533    0.568468828
  206 PHE   N       2054    6.818681690    6.299900862    0.557546637
  206 PHE   H       2055    6.853558466    6.377887373    0.505577436
  206 PHE   CA      2056    6.720834745    6.313090380    0.666454882
  206 PHE   CB      2057    6.758937027    6.431712496    0.755245772
  206 PHE   CG      2058    6.882146870    6.403563894    0.841470848
  206 PHE   CD1     2059    0.029224394    6.308084792    0.942458730
  206 PHE   HD1     2060   -0.056822660    6.246957186    0.969634592
  206 PHE   CD2     2061    0.132154731    6.498602472    0.829151397
  206 PHE   HD2     2062    0.137816670    6.559154207    0.738703513
  206 PHE   CE1     2063    0.131606151    6.314067597    1.036283974
  206 PHE   HE1     2064    0.120367764    6.246918830    1.121393162
  206 PHE   CE2     2065    0.236751544    6.493092421    0.920521341
  206 PHE   HE2     2066    0.306764248    6.576585331    0.923285942
  206 PHE   CZ      2067    0.237847291    6.403176144    1.026517907
  206 PHE   HZ      2068    0.320759832    6.396094475    1.096919316
  206 PHE   C       2069    6.580098212    6.340362339    0.612985302
  206 PHE   O       2070    6.521135007    6.447870735    0.622834372
  207 VAL   N       2071    6.524234092    6.236503559    0.551477908
  207 VAL   H       2072    6.560869203    6.143847241    0.560091555
  207 VAL   CA      2073    6.386559709    6.232524578    0.500095725
  207 VAL   CB      2074    6.366412021    6.115444969    0.403659534
  207 VAL   CG1     2075    6.435556457    6.133266055    0.268327690
  207 VAL   CG2     2076    6.394803585    5.977236600    0.462860062
  207 VAL   C       2077    6.275019950    6.244984516    0.604093271
  207 VAL   O       2078    6.294228566    6.204058708    0.718491375
  208 GLU   N       2079    6.169107668    6.307097579    0.552953629
  208 GLU   H       2080    6.175170129    6.380243155    0.485034792
  208 GLU   CA      2081    6.037685925    6.285629076    0.615233498
  208 GLU   CB      2082    5.937098949    6.376457470    0.544222673
  208 GLU   CG      2083    5.959328147    6.527115348    0.558955634
  208 GLU   CD      2084    5.895222153    6.617726193    0.453645644
  208 GLU   OE1     2085    5.960521439    6.637702448    0.348941312
  208 GLU   OE2     2086    5.788058692    6.677658447    0.477134632
  208 GLU   C       2087    5.980760776    6.144166282    0.627833800
  208 GLU   O1      2088    6.024622622    6.054880693    0.552142204
  208 GLU   O2      2089    5.891247742    6.124554942    0.712863621
  209 PTPR  C1      2090    1.818783999    0.982931106    0.088734388
  209 PTPR  H1      2091    1.865437100    1.067901450    0.138601858
  209 PTPR  C2      2092    1.910522495    0.895570634    0.031512071
  209 PTPR  H2      2093    2.011467780    0.920331971   -0.001327992
  209 PTPR  C3      2094    1.864383238    0.768795123    6.848675372
  209 PTPR  H3      2095    1.935691517    0.686344954    6.848803098
  209 PTPR  C4      2096    1.731522472    0.737733857    0.024586469
  209 PTPR  H4      2097    1.698037653    0.667737940   -0.051966359
  209 PTPR  C5      2098    1.643550513    0.820367846    0.093557751
  209 PTPR  C6      2099    1.689139199    0.947955219    0.124649675
  209 PTPR  H7      2100    1.600532048    1.097650302    0.255078295
  209 PTPR  C7      2101    1.592948216    1.007001727    0.195025667
  209 PTPR  C8      2102    1.516328589    0.816829673    0.132190181
  209 PTPR  H8      2103    1.445725493    0.736858805    0.109810286
  209 PTPR  N       2104    1.485994256    0.928008899    0.198596079
  209 PTPR  C9      2105    1.386108167    0.936583562    0.285993102
  209 PTPR  O9      2106    1.391684978    1.000645155    0.390853671
  209 PTPR  C10     2107    1.250340182    0.893030142    0.230462559
  209 PTPR  C11     2108    1.195531368    0.765296849    0.231345205
  209 PTPR  O11     2109    1.245281945    0.670816625    0.315580569
  209 PTPR  H11     2110    1.161666567    0.623781568    0.343805895
  209 PTPR  C12     2111    1.082210259    0.745921910    0.153217536
  209 PTPR  H12     2112    1.026674545    0.652221683    0.157592847
  209 PTPR  C13     2113    1.023688933    0.848913067    0.080488827
  209 PTPR  O13     2114    0.960514692    0.800551984   -0.029800698
  209 PTPR  H13     2115    0.896925622    0.733418950    0.008280463
  209 PTPR  CO13    2116    0.878543566    0.896731859    6.753921986
  209 PTPR  C14     2117    1.073130828    0.978716985    0.085582267
  209 PTPR  C15     2118    0.992230195    1.100723444    0.041101878
  209 PTPR  C16     2119    0.846909080    1.077754699    0.083111623
  209 PTPR  C17     2120    1.004507715    1.120149170   -0.110148700
  209 PTPR  C18     2121    1.185985998    0.997130176    0.164588360
  209 PTPR  H18     2122    1.236613823    1.093289001    0.173032350
  210 NA+   NA      2123    2.135742944    1.430922469    2.339241377
  211 NA+   NA      2124    4.460020937    6.778199827    6.008279962
  212 NA+   NA      2125    0.066209857    4.365487209    4.460266920
  213 NA+   NA      2126    3.718057291    5.386545579    3.483233794
  214 NA+   NA      2127    3.059645632    0.586558125    2.157718847
  215 NA+   NA      2128    4.155300348    4.667058065    5.482748580
  216 NA+   NA      2129    2.173536264    1.560804744    0.392835977
  217 NA+   NA      2130    5.567421554    1.073401683    2.267828604
  218 H2O   OW      2131    0.761870204    0.562758487    0.354985946
  218 H2O   HW1     2132    0.858044883    0.538639198    0.368035860
  218 H2O   HW2     2133    0.711980355    0.548187581    0.440427421
  219 H2O   OW      2134    0.828113157    0.586161099    0.062504866
  219 H2O   HW1     2135    0.773735241    0.618500290    0.139955622
  219 H2O   HW2     2136    0.862053174    0.494081818    0.081761614
    1 SOLV  OW      2137    0.662903784    2.481582830    0.944181925
    1 SOLV  HW1     2138    0.576290175    2.449984636    0.905456816
    1 SOLV  HW2     2139    0.671657470    2.580214501    0.930140597
    2 SOLV  OW      2140    5.773277748    1.901777633    3.976734914
    2 SOLV  HW1     2141    5.769325534    1.995990985    4.010049486
    2 SOLV  HW2     2142    5.824657819    1.845628965    4.041611443
    3 SOLV  OW      2143    2.533406907    1.709773799    3.737765284
    3 SOLV  HW1     2144    2.564930343    1.713725975    3.832593787
    3 SOLV  HW2     2145    2.608161761    1.735917811    3.676692784
    4 SOLV  OW      2146    1.053605989    2.480640162    1.535365465
    4 SOLV  HW1     2147    1.056665632    2.383574176    1.559245706
    4 SOLV  HW2     2148    1.123098474    2.530020034    1.587650704
    5 SOLV  OW      2149    2.529913592    2.977507925    2.787851953
    5 SOLV  HW1     2150    2.450746925    2.920019772    2.808582186
    5 SOLV  HW2     2151    2.507305227    3.039485530    2.712688248
    6 SOLV  OW      2152    6.233243305    2.604641932    1.405757956
    6 SOLV  HW1     2153    6.293490706    2.537498480    1.448908909
    6 SOLV  HW2     2154    6.205231615    2.672661587    1.473512078
    7 SOLV  OW      2155    5.787618756    0.787318363    1.218864500
    7 SOLV  HW1     2156    5.822098135    0.807894725    1.310457911
    7 SOLV  HW2     2157    5.690240991    0.809604159    1.214139027
    8 SOLV  OW      2158    5.737096163    2.443323329    0.040177033
    8 SOLV  HW1     2159    5.756420677    2.365273405   -0.019289514
    8 SOLV  HW2     2160    5.770051910    2.423787352    0.132555352
    9 SOLV  OW      2161    5.132026055    2.182502605    3.472596679
    9 SOLV  HW1     2162    5.167449880    2.261735155    3.422905427
    9 SOLV  HW2     2163    5.132513019    2.201781493    3.570728058
   10 SOLV  OW      2164    1.885009624    1.269740095    3.263261884
   10 SOLV  HW1     2165    1.954396901    1.198866646    3.276066255
   10 SOLV  HW2     2166    1.878858786    1.325665574    3.345941724
   11 SOLV  OW      2167    3.395586771    1.520600605    0.985090381
   11 SOLV  HW1     2168    3.441153106    1.435878098    0.957754348
   11 SOLV  HW2     2169    3.296929728    1.505132346    0.990465542
   12 SOLV  OW      2170    3.767088230    4.562080613    3.348639846
   12 SOLV  HW1     2171    3.751764854    4.655129102    3.381936522
   12 SOLV  HW2     2172    3.679418993    4.520506713    3.324408750
   13 SOLV  OW      2173    2.019127877    6.284711453    0.878220567
   13 SOLV  HW1     2174    2.026826935    6.188325582    0.903761784
   13 SOLV  HW2     2175    1.935910282    6.298383016    0.824464372
   14 SOLV  OW      2176    1.304427642    2.050348404    3.999299405
   14 SOLV  HW1     2177    1.310887263    2.126411459    4.063907223
   14 SOLV  HW2     2178    1.395142579    2.010586133    3.985471952
   15 SOLV  OW      2179    5.566264847    0.028683501    5.218650342
   15 SOLV  HW1     2180    5.589170226    0.126018249    5.217498440
   15 SOLV  HW2     2181    5.640567319   -0.023516745    5.176766287
   16 SOLV  OW      2182    4.477369577    5.096210153    1.299090514
   16 SOLV  HW1     2183    4.429656056    5.181536170    1.278009964
   16 SOLV  HW2     2184    4.504345728    5.096038456    1.395390327
   17 SOLV  OW      2185    3.643812136    3.357200999    2.555800636
   17 SOLV  HW1     2186    3.619103592    3.279271363    2.498211594
   17 SOLV  HW2     2187    3.574112579    3.428391371    2.547204132
   18 SOLV  OW      2188    3.689436492    2.545988297    2.251916062
   18 SOLV  HW1     2189    3.608328907    2.604308051    2.247238591
   18 SOLV  HW2     2190    3.739051514    2.550907441    2.165223162
   19 SOLV  OW      2191    6.735644313    2.269590706    1.926529541
   19 SOLV  HW1     2192    6.696175563    2.190022170    1.880565828
   19 SOLV  HW2     2193    6.739527857    2.252645278    2.025014714
   20 SOLV  OW      2194    6.103970246    5.252838954    3.710401376
   20 SOLV  HW1     2195    6.116566137    5.175084778    3.772010394
   20 SOLV  HW2     2196    6.049201734    5.224442414    3.631699128
   21 SOLV  OW      2197    3.805840428    0.791616306    6.341141437
   21 SOLV  HW1     2198    3.740436540    0.861714743    6.312680978
   21 SOLV  HW2     2199    3.787554654    0.765509781    6.435932933
   22 SOLV  OW      2200    1.901570347    6.763886939    4.991968435
   22 SOLV  HW1     2201    1.907755452    6.862404621    5.007970054
   22 SOLV  HW2     2202    1.878211404    6.717652611    5.077506403
   23 SOLV  OW      2203    4.127406086    1.121570505    3.966932301
   23 SOLV  HW1     2204    4.194965087    1.195274472    3.969193436
   23 SOLV  HW2     2205    4.035769620    1.160019395    3.978162207
   24 SOLV  OW      2206    2.315600134    4.457478746    6.460542194
   24 SOLV  HW1     2207    2.283362191    4.492311795    6.372523044
   24 SOLV  HW2     2208    2.348382070    4.533604667    6.516507124
   25 SOLV  OW      2209    4.321601386    3.550473479    0.262863670
   25 SOLV  HW1     2210    4.358661663    3.597417398    0.182710026
   25 SOLV  HW2     2211    4.393965916    3.497080985    0.306616322
   26 SOLV  OW      2212    3.997943760    5.014277351    5.746731549
   26 SOLV  HW1     2213    3.904283097    5.045737538    5.731305203
   26 SOLV  HW2     2214    4.006360283    4.979195228    5.839996783
   27 SOLV  OW      2215    6.565541592    0.046344215    3.037080605
   27 SOLV  HW1     2216    6.620834231   -0.005402875    3.102397885
   27 SOLV  HW2     2217    6.481299988   -0.003898455    3.017577559
   28 SOLV  OW      2218    5.082259049    6.143412245    1.417282832
   28 SOLV  HW1     2219    4.992758624    6.168288021    1.380237252
   28 SOLV  HW2     2220    5.103860963    6.049164537    1.391744721
   29 SOLV  OW      2221    4.015055207    2.984206337    4.803353471
   29 SOLV  HW1     2222    4.110720213    2.955703007    4.797223982
   29 SOLV  HW2     2223    4.002257684    3.040583696    4.884960545
   30 SOLV  OW      2224    1.901537635    5.460407049    5.465040733
   30 SOLV  HW1     2225    1.944441154    5.472269405    5.375484740
   30 SOLV  HW2     2226    1.855018834    5.544995759    5.491161367
   31 SOLV  OW      2227    5.517187569    3.680092898    0.618869195
   31 SOLV  HW1     2228    5.515771930    3.780005861    0.622990492
   31 SOLV  HW2     2229    5.545633294    3.643494345    0.707485822
   32 SOLV  OW      2230    6.670953085    3.704536413    1.764143105
   32 SOLV  HW1     2231    6.624080290    3.726107440    1.678472608
   32 SOLV  HW2     2232    6.623622970    3.749092380    1.840145238
   33 SOLV  OW      2233    4.522060405    0.270695454    1.342171792
   33 SOLV  HW1     2234    4.487922669    0.352327376    1.295579501
   33 SOLV  HW2     2235    4.545911254    0.293719035    1.436527748
   34 SOLV  OW      2236    4.079674244    0.834561870    0.529852993
   34 SOLV  HW1     2237    4.157399848    0.806077065    0.473738937
   34 SOLV  HW2     2238    4.082862255    0.933599638    0.543371519
   35 SOLV  OW      2239    6.100347383    0.717128607    5.240652093
   35 SOLV  HW1     2240    6.195309935    0.689813551    5.225289847
   35 SOLV  HW2     2241    6.055462432    0.649908792    5.299548507
   36 SOLV  OW      2242    3.238391483    1.438264094    0.669477351
   36 SOLV  HW1     2243    3.200381835    1.530174913    0.679932916
   36 SOLV  HW2     2244    3.165332058    1.370682966    0.679310083
   37 SOLV  OW      2245    1.925409211    0.191092850    5.043190196
   37 SOLV  HW1     2246    1.868025919    0.220125058    5.119779234
   37 SOLV  HW2     2247    2.021749612    0.199743952    5.068591414
   38 SOLV  OW      2248    1.465284637    2.611292291    2.881692855
   38 SOLV  HW1     2249    1.560858766    2.598884929    2.854980043
   38 SOLV  HW2     2250    1.461222785    2.653118663    2.972444631
   39 SOLV  OW      2251    6.093169164    3.056354014    3.254669482
   39 SOLV  HW1     2252    6.189449122    3.077281537    3.237521221
   39 SOLV  HW2     2253    6.046823103    3.039149532    3.167733508
   40 SOLV  OW      2254    3.447674844    0.637785884    6.503667986
   40 SOLV  HW1     2255    3.492351729    0.548439190    6.508425044
   40 SOLV  HW2     2256    3.484503385    0.689374162    6.426313577
   41 SOLV  OW      2257    6.498149050    6.654612316    1.596080317
   41 SOLV  HW1     2258    6.515261610    6.597889776    1.515510406
   41 SOLV  HW2     2259    6.568161965    6.725763348    1.602207916
   42 SOLV  OW      2260    1.644312368    4.542322005    4.843428619
   42 SOLV  HW1     2261    1.647148437    4.502432750    4.751762807
   42 SOLV  HW2     2262    1.722528215    4.603444969    4.855594289
   43 SOLV  OW      2263    0.243839954    3.588570048    0.575190850
   43 SOLV  HW1     2264    0.289726352    3.505486729    0.543676137
   43 SOLV  HW2     2265    0.163453834    3.563763032    0.629266323
   44 SOLV  OW      2266    0.948013019    0.998880543    2.627537268
   44 SOLV  HW1     2267    0.866181117    1.052511468    2.606866068
   44 SOLV  HW2     2268    0.925382163    0.927996288    2.694344933
   45 SOLV  OW      2269    6.368648539    4.128974893    1.704892651
   45 SOLV  HW1     2270    6.457676906    4.133749151    1.659585294
   45 SOLV  HW2     2271    6.356780991    4.038383827    1.745562184
   46 SOLV  OW      2272    6.171345184    1.141882355    0.943721348
   46 SOLV  HW1     2273    6.253189298    1.091470440    0.916115689
   46 SOLV  HW2     2274    6.120430101    1.088379652    1.011152517
   47 SOLV  OW      2275    2.528619945    2.089232796    6.022684717
   47 SOLV  HW1     2276    2.532195784    2.179565133    6.065451150
   47 SOLV  HW2     2277    2.577081873    2.023242639    6.080116516
   48 SOLV  OW      2278    6.362161318    5.866240659    4.292185872
   48 SOLV  HW1     2279    6.302887687    5.879826518    4.371580825
   48 SOLV  HW2     2280    6.442683212    5.813520173    4.319357881
   49 SOLV  OW      2281    0.931069499    2.898396039    1.754366867
   49 SOLV  HW1     2282    1.001865397    2.906068949    1.684147728
   49 SOLV  HW2     2283    0.860559898    2.967468231    1.738272029
   50 SOLV  OW      2284    1.627744968    6.383234174    4.855201888
   50 SOLV  HW1     2285    1.637544973    6.434239838    4.940655848
   50 SOLV  HW2     2286    1.664067725    6.290830456    4.867209725
   51 SOLV  OW      2287    3.643212873    4.393129216    2.462770006
   51 SOLV  HW1     2288    3.594656447    4.318230912    2.417669910
   51 SOLV  HW2     2289    3.709087834    4.355626334    2.528003931
   52 SOLV  OW      2290    3.819001253    2.848136320    6.099143019
   52 SOLV  HW1     2291    3.917443135    2.836363011    6.112203739
   52 SOLV  HW2     2292    3.770951362    2.767448680    6.133533316
   53 SOLV  OW      2293    1.327371194    1.135530872    6.705832528
   53 SOLV  HW1     2294    1.276820702    1.213918475    6.741908007
   53 SOLV  HW2     2295    1.425571159    1.152974560    6.713173068
   54 SOLV  OW      2296    3.074687677    0.169074785    5.616065732
   54 SOLV  HW1     2297    2.984121152    0.188274870    5.653893596
   54 SOLV  HW2     2298    3.115466310    0.091861133    5.664820490
   55 SOLV  OW      2299    1.492204736    4.164662103    4.205256116
   55 SOLV  HW1     2300    1.432373117    4.084779896    4.198891352
   55 SOLV  HW2     2301    1.572997097    4.141538356    4.259471296
   56 SOLV  OW      2302    2.792105916    1.547580352    2.096782601
   56 SOLV  HW1     2303    2.749044547    1.608188336    2.029894297
   56 SOLV  HW2     2304    2.820547658    1.462995228    2.051638781
   57 SOLV  OW      2305    3.036026574    2.805280293    4.811272051
   57 SOLV  HW1     2306    3.055060010    2.813889864    4.713469029
   57 SOLV  HW2     2307    3.116496242    2.768306128    4.857740538
   58 SOLV  OW      2308    5.823490414    5.490263480    4.564883300
   58 SOLV  HW1     2309    5.918907744    5.514798259    4.547749273
   58 SOLV  HW2     2310    5.770123874    5.573294883    4.580999444
   59 SOLV  OW      2311    4.794035386    3.255705978    4.898990500
   59 SOLV  HW1     2312    4.864346161    3.311104145    4.854409385
   59 SOLV  HW2     2313    4.835337293    3.171955540    4.934767781
   60 SOLV  OW      2314    3.224204412    4.152248290    0.307400278
   60 SOLV  HW1     2315    3.281573508    4.070756886    0.315747608
   60 SOLV  HW2     2316    3.189090524    4.158842263    0.213990937
   61 SOLV  OW      2317    0.598770585    2.994810499    6.705450805
   61 SOLV  HW1     2318    0.694852386    3.014791386    6.724696437
   61 SOLV  HW2     2319    0.551546729    3.079316901    6.680351173
   62 SOLV  OW      2320    6.068874330    6.257458584    4.099084171
   62 SOLV  HW1     2321    5.972267617    6.281931491    4.090822530
   62 SOLV  HW2     2322    6.125006249    6.328756752    4.057063031
   63 SOLV  OW      2323    0.961837072    4.710151168    2.435381360
   63 SOLV  HW1     2324    1.049483784    4.756816665    2.423453039
   63 SOLV  HW2     2325    0.900122828    4.735642044    2.360927073
   64 SOLV  OW      2326    4.779954029    4.853876896    0.521802474
   64 SOLV  HW1     2327    4.759906675    4.921866836    0.451255175
   64 SOLV  HW2     2328    4.803632983    4.766904949    0.478483459
   65 SOLV  OW      2329    4.934643327    6.329968952    4.625721369
   65 SOLV  HW1     2330    4.938309317    6.427165960    4.602459087
   65 SOLV  HW2     2331    4.849813163    6.310701489    4.675060834
   66 SOLV  OW      2332    4.473606756    6.378861607    1.173944070
   66 SOLV  HW1     2333    4.493999669    6.469869010    1.137844382
   66 SOLV  HW2     2334    4.530408657    6.311028792    1.127321710
   67 SOLV  OW      2335    6.845347639    4.663220201    1.623071055
   67 SOLV  HW1     2336    6.944531858    4.666995781    1.635304078
   67 SOLV  HW2     2337    6.800341655    4.701291702    1.703857204
   68 SOLV  OW      2338    6.140597796    0.866858384    2.536731614
   68 SOLV  HW1     2339    6.197293406    0.820881256    2.468367522
   68 SOLV  HW2     2340    6.089523667    0.941024075    2.493225971
   69 SOLV  OW      2341    5.412640157    0.601402888    4.920805153
   69 SOLV  HW1     2342    5.341056653    0.622549584    4.854242859
   69 SOLV  HW2     2343    5.374997537    0.543094872    4.992812413
   70 SOLV  OW      2344    2.172879875    2.180621375    4.603459238
   70 SOLV  HW1     2345    2.180722631    2.106780690    4.670437157
   70 SOLV  HW2     2346    2.076535339    2.204613247    4.591457325
   71 SOLV  OW      2347    4.617543306    6.435224990    3.857169844
   71 SOLV  HW1     2348    4.701432445    6.423853582    3.910413420
   71 SOLV  HW2     2349    4.570342022    6.518298158    3.886705213
   72 SOLV  OW      2350    4.568691613    1.359855674    5.513309029
   72 SOLV  HW1     2351    4.609173709    1.444832216    5.479542411
   72 SOLV  HW2     2352    4.641161525    1.293418641    5.531645491
   73 SOLV  OW      2353    3.435499775    6.579924300    5.345678653
   73 SOLV  HW1     2354    3.395726521    6.650091829    5.286551436
   73 SOLV  HW2     2355    3.391587238    6.491991291    5.327216438
   74 SOLV  OW      2356    6.558524953    5.002724353    4.479697456
   74 SOLV  HW1     2357    6.615220683    5.074506096    4.520126701
   74 SOLV  HW2     2358    6.617310233    4.932819536    4.438965696
   75 SOLV  OW      2359    2.928498313    1.531681458    0.061826334
   75 SOLV  HW1     2360    2.896112298    1.546143156   -0.031682820
   75 SOLV  HW2     2361    2.940706026    1.433759463    0.078079929
   76 SOLV  OW      2362    5.756912218    0.465667698    4.560144172
   76 SOLV  HW1     2363    5.702665259    0.415978564    4.627880829
   76 SOLV  HW2     2364    5.854174333    0.453937341    4.580255508
   77 SOLV  OW      2365    6.794684032    4.627056208    0.057396196
   77 SOLV  HW1     2366    6.811628011    4.659037727   -0.035824409
   77 SOLV  HW2     2367    6.811184052    4.528540203    0.062329446
   78 SOLV  OW      2368    3.131649676    3.043879640    1.712657880
   78 SOLV  HW1     2369    3.182801177    2.985421333    1.775648518
   78 SOLV  HW2     2370    3.076957866    2.986904962    1.651304043
   79 SOLV  OW      2371    3.024013733    1.357691348    3.843856369
   79 SOLV  HW1     2372    3.040069100    1.375844261    3.746829271
   79 SOLV  HW2     2373    2.986250949    1.439499291    3.887250778
   80 SOLV  OW      2374    1.712241440    3.758124652    4.960544692
   80 SOLV  HW1     2375    1.625976651    3.709082668    4.948105798
   80 SOLV  HW2     2376    1.773579672    3.703659609    5.017751290
   81 SOLV  OW      2377    5.350690455    0.397244704    4.305064614
   81 SOLV  HW1     2378    5.297227046    0.413276259    4.222080672
   81 SOLV  HW2     2379    5.447844365    0.410045316    4.285092895
   82 SOLV  OW      2380    2.891248480    4.471376016    2.409522430
   82 SOLV  HW1     2381    2.914747064    4.444394636    2.316142460
   82 SOLV  HW2     2382    2.972310866    4.508425533    2.454888830
   83 SOLV  OW      2383    2.221325393    5.232792273    0.972348872
   83 SOLV  HW1     2384    2.291217716    5.164410149    0.951358125
   83 SOLV  HW2     2385    2.141659658    5.218088473    0.913707351
   84 SOLV  OW      2386    0.585493799    4.855142831    2.830740215
   84 SOLV  HW1     2387    0.574980775    4.814682214    2.921591663
   84 SOLV  HW2     2388    0.514607694    4.819374019    2.769935360
   85 SOLV  OW      2389    2.652394375    3.050770808    4.778502425
   85 SOLV  HW1     2390    2.707699575    3.004403324    4.847734014
   85 SOLV  HW2     2391    2.691167700    3.033629156    4.687924428
   86 SOLV  OW      2392    0.039891273    1.336016204    2.918265098
   86 SOLV  HW1     2393   -0.007533855    1.280971161    2.849543915
   86 SOLV  HW2     2394    0.075149710    1.276251332    2.990283772
   87 SOLV  OW      2395    0.814558489    0.491170091    2.395142716
   87 SOLV  HW1     2396    0.788524683    0.584320896    2.369742605
   87 SOLV  HW2     2397    0.790432569    0.428467516    2.321059517
   88 SOLV  OW      2398    5.785767197    2.922737636    2.913628243
   88 SOLV  HW1     2399    5.839693953    3.001332014    2.883381525
   88 SOLV  HW2     2400    5.704361387    2.954841055    2.962027229
   89 SOLV  OW      2401    5.295153709    2.478081299    2.608340105
   89 SOLV  HW1     2402    5.224139710    2.545401478    2.628994879
   89 SOLV  HW2     2403    5.336473515    2.446024168    2.693584526
   90 SOLV  OW      2404    4.419192078    0.862506304    4.053604657
   90 SOLV  HW1     2405    4.410620333    0.948914415    4.103219667
   90 SOLV  HW2     2406    4.435111521    0.881193160    3.956657157
   91 SOLV  OW      2407    4.134741459    6.333351167    0.951116768
   91 SOLV  HW1     2408    4.119295511    6.412092471    0.891425227
   91 SOLV  HW2     2409    4.129361703    6.362414078    1.046658230
   92 SOLV  OW      2410    0.409706677    5.265393599    5.408464271
   92 SOLV  HW1     2411    0.367399568    5.353487776    5.429708923
   92 SOLV  HW2     2412    0.508993873    5.273028333    5.417713638
   93 SOLV  OW      2413    6.335777806    1.962076551    4.131471077
   93 SOLV  HW1     2414    6.301346671    1.888550946    4.073073919
   93 SOLV  HW2     2415    6.435223557    1.954746127    4.139117339
   94 SOLV  OW      2416    2.474503406    5.306082520    5.745232812
   94 SOLV  HW1     2417    2.457030798    5.328516148    5.841113699
   94 SOLV  HW2     2418    2.441270219    5.213731095    5.726037413
   95 SOLV  OW      2419    2.629204830    5.884123002    4.558427860
   95 SOLV  HW1     2420    2.679237045    5.947132835    4.499030555
   95 SOLV  HW2     2421    2.537394957    5.920022841    4.575269824
   96 SOLV  OW      2422    4.656724821    5.293080454    0.632524313
   96 SOLV  HW1     2423    4.721106980    5.254326383    0.566535727
   96 SOLV  HW2     2424    4.651132169    5.392068260    0.619424828
   97 SOLV  OW      2425    2.224638604    0.098021979    3.223088607
   97 SOLV  HW1     2426    2.232765681    0.177863907    3.282761623
   97 SOLV  HW2     2427    2.166946573    0.029234517    3.267150553
   98 SOLV  OW      2428    5.921719273    4.836399846    1.045242307
   98 SOLV  HW1     2429    5.880936001    4.927288306    1.036441879
   98 SOLV  HW2     2430    6.000906913    4.841170140    1.106135478
   99 SOLV  OW      2431    4.154598089    3.271253229    5.182709388
   99 SOLV  HW1     2432    4.190409144    3.359882547    5.153313830
   99 SOLV  HW2     2433    4.223187802    3.224428726    5.238427740
  100 SOLV  OW      2434    5.154229683    6.070896300    0.212041866
  100 SOLV  HW1     2435    5.201487989    5.984999157    0.192334825
  100 SOLV  HW2     2436    5.216034400    6.147613015    0.194874462
  101 SOLV  OW      2437    2.675388321    4.885990221    5.273860928
  101 SOLV  HW1     2438    2.616494092    4.816850813    5.315727150
  101 SOLV  HW2     2439    2.736338679    4.924296524    5.343281642
  102 SOLV  OW      2440    3.898727295    2.942013028    5.671838312
  102 SOLV  HW1     2441    3.803300642    2.928683430    5.645051417
  102 SOLV  HW2     2442    3.915958987    2.894825583    5.758313500
  103 SOLV  OW      2443    2.690311329    5.866965396    3.975597208
  103 SOLV  HW1     2444    2.720484761    5.952050774    3.932567448
  103 SOLV  HW2     2445    2.759351305    5.836516802    4.041231374
  104 SOLV  OW      2446    3.639752010    5.052182609    4.153088205
  104 SOLV  HW1     2447    3.612208928    5.057556334    4.249080195
  104 SOLV  HW2     2448    3.601209290    5.129681314    4.102985871
  105 SOLV  OW      2449    5.134107903    1.602320955    3.678962682
  105 SOLV  HW1     2450    5.107556332    1.666672712    3.750753357
  105 SOLV  HW2     2451    5.111697640    1.509210553    3.707741675
  106 SOLV  OW      2452    0.409466601    4.680463682    0.458788892
  106 SOLV  HW1     2453    0.324520085    4.730962069    0.443429620
  106 SOLV  HW2     2454    0.390145403    4.582345777    0.459954495
  107 SOLV  OW      2455    4.797433537    6.627184534    0.986466032
  107 SOLV  HW1     2456    4.699183319    6.641646297    0.998271415
  107 SOLV  HW2     2457    4.812683727    6.558154645    0.915728351
  108 SOLV  OW      2458    0.136409661    2.622782904    2.226152694
  108 SOLV  HW1     2459    0.107078169    2.576070102    2.142740381
  108 SOLV  HW2     2460    0.084723795    2.707740188    2.236680196
  109 SOLV  OW      2461    5.592016337    6.479303396    1.243085025
  109 SOLV  HW1     2462    5.649882883    6.550322925    1.202964607
  109 SOLV  HW2     2463    5.571008379    6.503089316    1.337925175
  110 SOLV  OW      2464    2.783143950    0.825016001    0.247458356
  110 SOLV  HW1     2465    2.862043852    0.869124068    0.290246348
  110 SOLV  HW2     2466    2.783057597    0.727617584    0.270155491
  111 SOLV  OW      2467    5.790021542    5.475731715    4.205656459
  111 SOLV  HW1     2468    5.773158722    5.503037720    4.110938295
  111 SOLV  HW2     2469    5.703293943    5.472535571    4.255351201
  112 SOLV  OW      2470    6.435827718    3.149620844    3.640988751
  112 SOLV  HW1     2471    6.391026651    3.114702643    3.558678049
  112 SOLV  HW2     2472    6.534030081    3.131454198    3.635723232
  113 SOLV  OW      2473    2.543051112    6.091498018    3.560598319
  113 SOLV  HW1     2474    2.548587867    6.013391257    3.622812193
  113 SOLV  HW2     2475    2.632621875    6.135546466    3.554380137
  114 SOLV  OW      2476    5.931003595    5.130090695    5.648595961
  114 SOLV  HW1     2477    5.840695481    5.162801070    5.620732343
  114 SOLV  HW2     2478    5.934470731    5.122723827    5.748272820
  115 SOLV  OW      2479    1.946030570    1.833127309    1.082369780
  115 SOLV  HW1     2480    1.907351159    1.768832280    1.148491145
  115 SOLV  HW2     2481    1.945673033    1.925231408    1.121337826
  116 SOLV  OW      2482    1.165609400    1.140480751    0.482330135
  116 SOLV  HW1     2483    1.264712587    1.133582644    0.470813345
  116 SOLV  HW2     2484    1.122603880    1.055220848    0.452617178
  117 SOLV  OW      2485    4.105634710    0.274648566    4.650045665
  117 SOLV  HW1     2486    4.168557847    0.219656430    4.704982012
  117 SOLV  HW2     2487    4.100334221    0.236834292    4.557615076
  118 SOLV  OW      2488    2.394156500    4.649657153    6.635133872
  118 SOLV  HW1     2489    2.337651215    4.728293564    6.610131823
  118 SOLV  HW2     2490    2.367834360    4.617271260    6.726017896
  119 SOLV  OW      2491    4.189055596    3.959147064    1.862093379
  119 SOLV  HW1     2492    4.167345706    3.952438650    1.959485289
  119 SOLV  HW2     2493    4.186286144    4.055049546    1.833871517
  120 SOLV  OW      2494    2.327733708    1.641788964    0.564383440
  120 SOLV  HW1     2495    2.288509391    1.657282242    0.655055640
  120 SOLV  HW2     2496    2.423619567    1.670177136    0.564279342
  121 SOLV  OW      2497    3.629965819    0.843500026    1.539757409
  121 SOLV  HW1     2498    3.601417463    0.790756652    1.619787019
  121 SOLV  HW2     2499    3.648059776    0.938041824    1.566889678
  122 SOLV  OW      2500    4.517442708    6.183334793    3.859060664
  122 SOLV  HW1     2501    4.456620001    6.155285230    3.784816306
  122 SOLV  HW2     2502    4.526781763    6.282889182    3.858715662
  123 SOLV  OW      2503    6.738663630    6.731179177    4.462228197
  123 SOLV  HW1     2504    6.649581054    6.695380649    4.434217899
  123 SOLV  HW2     2505    6.761302746    6.696637290    4.553311311
  124 SOLV  OW      2506    0.689198803    1.726101322    6.388319254
  124 SOLV  HW1     2507    0.723949722    1.795438623    6.451458729
  124 SOLV  HW2     2508    0.765819278    1.683395283    6.340284153
  125 SOLV  OW      2509    0.171351491    1.348269475    4.525923112
  125 SOLV  HW1     2510    0.132150190    1.295585287    4.601351682
  125 SOLV  HW2     2511    0.233632448    1.417466019    4.562454452
  126 SOLV  OW      2512    2.066747274    6.316008594    6.210870573
  126 SOLV  HW1     2513    2.081981072    6.217235036    6.207205111
  126 SOLV  HW2     2514    2.126492030    6.361406165    6.144755000
  127 SOLV  OW      2515    0.871167003    2.309679186    6.386895194
  127 SOLV  HW1     2516    0.922710132    2.226043597    6.405608719
  127 SOLV  HW2     2517    0.932674092    2.388412259    6.391336601
  128 SOLV  OW      2518    0.905636405    3.036831779    3.561675445
  128 SOLV  HW1     2519    0.989155765    3.086800539    3.584685607
  128 SOLV  HW2     2520    0.848377324    3.028312068    3.643226921
  129 SOLV  OW      2521    5.990828583    3.946950170    4.399631811
  129 SOLV  HW1     2522    6.057929389    3.980454475    4.333475920
  129 SOLV  HW2     2523    5.906685062    3.921682845    4.351849950
  130 SOLV  OW      2524    4.056485183    2.840791834    0.714602856
  130 SOLV  HW1     2525    4.016125730    2.795787758    0.634942411
  130 SOLV  HW2     2526    3.999153324    2.824194229    0.794837354
  131 SOLV  OW      2527    2.326646453    6.657208339    2.215362576
  131 SOLV  HW1     2528    2.310504252    6.750644530    2.183569799
  131 SOLV  HW2     2529    2.333593690    6.656697816    2.315127577
  132 SOLV  OW      2530    1.000798470    5.729523580    0.750776073
  132 SOLV  HW1     2531    1.001017654    5.820931115    0.791346586
  132 SOLV  HW2     2532    1.038899582    5.733973109    0.658418708
  133 SOLV  OW      2533    1.529496042    3.761633673    4.116472585
  133 SOLV  HW1     2534    1.514532231    3.662792681    4.113642640
  133 SOLV  HW2     2535    1.454575614    3.808038602    4.069197366
  134 SOLV  OW      2536    2.966686331    0.994483897    0.702149414
  134 SOLV  HW1     2537    2.882776531    0.983438267    0.755429418
  134 SOLV  HW2     2538    3.021774613    0.911309099    0.709131771
  135 SOLV  OW      2539    1.668039687    0.431293842    3.006359983
  135 SOLV  HW1     2540    1.672827110    0.428993864    3.106227308
  135 SOLV  HW2     2541    1.758518089    0.412296381    2.968224388
  136 SOLV  OW      2542    1.064895448    2.395063858    6.585553283
  136 SOLV  HW1     2543    1.080082394    2.317638872    6.647004035
  136 SOLV  HW2     2544    1.152225731    2.424254715    6.546530373
  137 SOLV  OW      2545    3.739741048    4.467911126    0.086981432
  137 SOLV  HW1     2546    3.728982630    4.534355227    0.013025517
  137 SOLV  HW2     2547    3.678324947    4.491622058    0.162253282
  138 SOLV  OW      2548    4.602675338    0.712374276    4.751692462
  138 SOLV  HW1     2549    4.573563571    0.741918862    4.842685109
  138 SOLV  HW2     2550    4.596101200    0.789215775    4.688035867
  139 SOLV  OW      2551    2.093724584    0.495234078    4.929483757
  139 SOLV  HW1     2552    2.078475370    0.559072928    4.854027402
  139 SOLV  HW2     2553    2.062130755    0.404133931    4.902948936
  140 SOLV  OW      2554    3.031038227    3.545610287    5.634065667
  140 SOLV  HW1     2555    2.931414963    3.538043532    5.629824305
  140 SOLV  HW2     2556    3.068332286    3.546771246    5.541287423
  141 SOLV  OW      2557    4.861252331    3.081741375    6.375963245
  141 SOLV  HW1     2558    4.771256860    3.056674306    6.411657536
  141 SOLV  HW2     2559    4.852529444    3.109882715    6.280393724
  142 SOLV  OW      2560    2.155004373    0.239113125    6.485042365
  142 SOLV  HW1     2561    2.154651371    0.150963921    6.532278746
  142 SOLV  HW2     2562    2.088633188    0.300265541    6.528133678
  143 SOLV  OW      2563    5.745915250    6.270900252    5.693918107
  143 SOLV  HW1     2564    5.814734368    6.199654037    5.680152347
  143 SOLV  HW2     2565    5.730289589    6.319216527    5.607761420
  144 SOLV  OW      2566    3.095093215    1.961518371    1.859621565
  144 SOLV  HW1     2567    3.188771260    1.934550391    1.837282038
  144 SOLV  HW2     2568    3.081711214    2.057854141    1.836339763
  145 SOLV  OW      2569    4.857747101    6.365337978    6.630795211
  145 SOLV  HW1     2570    4.842259480    6.294328312    6.699481149
  145 SOLV  HW2     2571    4.813310376    6.450078852    6.659887073
  146 SOLV  OW      2572    2.221757514    4.812208804    1.056758625
  146 SOLV  HW1     2573    2.142620415    4.833834556    0.999562615
  146 SOLV  HW2     2574    2.296780166    4.779973347    0.999017222
  147 SOLV  OW      2575    4.774977076    6.316622216    6.365442674
  147 SOLV  HW1     2576    4.805029732    6.331537945    6.459656957
  147 SOLV  HW2     2577    4.846418409    6.347143382    6.302462797
  148 SOLV  OW      2578    4.753704128    2.162391709    2.843821379
  148 SOLV  HW1     2579    4.693308706    2.179703401    2.766022036
  148 SOLV  HW2     2580    4.726885133    2.077018212    2.888454378
  149 SOLV  OW      2581    5.747076975    5.631570084    3.993422648
  149 SOLV  HW1     2582    5.772492580    5.621336230    3.897249091
  149 SOLV  HW2     2583    5.809224560    5.696274948    4.037592270
  150 SOLV  OW      2584    3.783207590    6.298593240    0.649358386
  150 SOLV  HW1     2585    3.812695830    6.252632061    0.565576283
  150 SOLV  HW2     2586    3.814816662    6.246640590    0.728751527
  151 SOLV  OW      2587    6.492679835    5.412638701    5.004128401
  151 SOLV  HW1     2588    6.397793018    5.403177190    5.034267499
  151 SOLV  HW2     2589    6.495563186    5.465392438    4.919216149
  152 SOLV  OW      2590    5.157543611    4.955987769    5.189785310
  152 SOLV  HW1     2591    5.169012510    4.911469509    5.100978857
  152 SOLV  HW2     2592    5.147834952    5.054645967    5.176583418
  153 SOLV  OW      2593    1.158408598    0.940149859    6.307091437
  153 SOLV  HW1     2594    1.223121543    0.999898774    6.354463635
  153 SOLV  HW2     2595    1.202464656    0.852660928    6.286929452
  154 SOLV  OW      2596    0.425504550    1.644017747    6.377347218
  154 SOLV  HW1     2597    0.523903556    1.660943697    6.383093492
  154 SOLV  HW2     2598    0.384366069    1.708296475    6.312711958
  155 SOLV  OW      2599    0.524760525    0.356217859    6.255278965
  155 SOLV  HW1     2600    0.521585244    0.437541229    6.197156354
  155 SOLV  HW2     2601    0.432375117    0.333877575    6.286386148
  156 SOLV  OW      2602    4.930545262    0.768202227    0.945908866
  156 SOLV  HW1     2603    4.926695650    0.695568087    0.877283075
  156 SOLV  HW2     2604    4.873650716    0.844960553    0.916393323
  157 SOLV  OW      2605    3.515021195    6.744199969    4.118791145
  157 SOLV  HW1     2606    3.477962745    6.651952299    4.129675771
  157 SOLV  HW2     2607    3.461889979    6.793535483    4.049910967
  158 SOLV  OW      2608    5.068280342    4.293855886    3.995888653
  158 SOLV  HW1     2609    5.158358290    4.314226463    4.034261545
  158 SOLV  HW2     2610    5.048840968    4.357263150    3.921034536
  159 SOLV  OW      2611    5.530380226    1.125073379    1.441022665
  159 SOLV  HW1     2612    5.613381910    1.164035385    1.401113774
  159 SOLV  HW2     2613    5.453525627    1.187051962    1.425147433
  160 SOLV  OW      2614    6.236958858    3.337896500    4.535904823
  160 SOLV  HW1     2615    6.150822267    3.312626337    4.579994043
  160 SOLV  HW2     2616    6.297549790    3.380469533    4.603121756
  161 SOLV  OW      2617    2.526856094    3.418466993    3.160137561
  161 SOLV  HW1     2618    2.613932561    3.466918053    3.168604509
  161 SOLV  HW2     2619    2.486163348    3.438413367    3.070987568
  162 SOLV  OW      2620    3.480534615    2.530607896    0.241778948
  162 SOLV  HW1     2621    3.520679845    2.547298785    0.151714645
  162 SOLV  HW2     2622    3.412211221    2.457905899    0.234841209
  163 SOLV  OW      2623    5.730742862    2.892296863    5.807979430
  163 SOLV  HW1     2624    5.704945933    2.850668898    5.720782229
  163 SOLV  HW2     2625    5.663819216    2.962454849    5.832491899
  164 SOLV  OW      2626    2.445519795    2.050919242    3.517118497
  164 SOLV  HW1     2627    2.544609594    2.040227063    3.508847313
  164 SOLV  HW2     2628    2.414623827    2.123631910    3.455801222
  165 SOLV  OW      2629    5.334221754    4.024427844    1.407744622
  165 SOLV  HW1     2630    5.255570905    4.085027814    1.395778352
  165 SOLV  HW2     2631    5.396528427    4.063675844    1.475412681
  166 SOLV  OW      2632    5.188904195    5.685501460    5.966412709
  166 SOLV  HW1     2633    5.114604946    5.738123252    6.007788553
  166 SOLV  HW2     2634    5.151654366    5.624775305    5.896226286
  167 SOLV  OW      2635    2.927488124    5.661206167    4.928234490
  167 SOLV  HW1     2636    3.020145686    5.646965499    4.893402127
  167 SOLV  HW2     2637    2.889573015    5.744925523    4.888801347
  168 SOLV  OW      2638    1.712624845    5.785456482    0.736626498
  168 SOLV  HW1     2639    1.672655887    5.694320522    0.726718303
  168 SOLV  HW2     2640    1.641681861    5.854611543    0.722982771
  169 SOLV  OW      2641    6.606258050    4.131060523    6.749387733
  169 SOLV  HW1     2642    6.662765840    4.091525372    6.821815584
  169 SOLV  HW2     2643    6.658548843    4.201145179    6.700851660
  170 SOLV  OW      2644    5.661850929    0.290711143    5.188768683
  170 SOLV  HW1     2645    5.612120147    0.352919214    5.128295170
  170 SOLV  HW2     2646    5.631635238    0.304682557    5.283065071
  171 SOLV  OW      2647    4.715693288    5.574166993    5.086045424
  171 SOLV  HW1     2648    4.814147029    5.570784227    5.103233063
  171 SOLV  HW2     2649    4.698687327    5.619628905    4.998604001
  172 SOLV  OW      2650    4.434043402    5.877740038    5.943281089
  172 SOLV  HW1     2651    4.341104172    5.905286314    5.918714866
  172 SOLV  HW2     2652    4.498929138    5.918313111    5.878894769
  173 SOLV  OW      2653    3.363020680    0.259703633    6.281436017
  173 SOLV  HW1     2654    3.436746213    0.307074836    6.233247522
  173 SOLV  HW2     2655    3.363315875    0.162995867    6.255958585
  174 SOLV  OW      2656    3.188317138    1.200486925    5.336424552
  174 SOLV  HW1     2657    3.203800837    1.196540567    5.435149440
  174 SOLV  HW2     2658    3.254637334    1.141817663    5.289933702
  175 SOLV  OW      2659    2.824299788    5.637519884    3.794840925
  175 SOLV  HW1     2660    2.898920390    5.702841822    3.781938060
  175 SOLV  HW2     2661    2.844117734    5.553804619    3.743844267
  176 SOLV  OW      2662    5.006909476    0.334850364    4.336859954
  176 SOLV  HW1     2663    5.027312932    0.294848376    4.247499539
  176 SOLV  HW2     2664    5.051088470    0.280758978    4.408442910
  177 SOLV  OW      2665    2.741383024    5.918493528    3.357329888
  177 SOLV  HW1     2666    2.720500535    5.876852025    3.445816868
  177 SOLV  HW2     2667    2.698520818    5.865099373    3.284447157
  178 SOLV  OW      2668    5.081014581    3.983965576    3.971419713
  178 SOLV  HW1     2669    5.043166182    4.071772016    3.942110945
  178 SOLV  HW2     2670    5.038838003    3.910225421    3.918647774
  179 SOLV  OW      2671    4.906052115    0.296264698    0.469508845
  179 SOLV  HW1     2672    4.905825369    0.259586882    0.562549103
  179 SOLV  HW2     2673    4.988765081    0.350668917    0.455350114
  180 SOLV  OW      2674    0.694137687    6.767522782    2.047430080
  180 SOLV  HW1     2675    0.743924691    6.681896196    2.033600740
  180 SOLV  HW2     2676    0.615689072    6.770819912    1.985488842
  181 SOLV  OW      2677    0.951986529    4.965084247    6.381002237
  181 SOLV  HW1     2678    0.872604831    4.933653263    6.433080400
  181 SOLV  HW2     2679    0.973426629    5.059352323    6.406598954
  182 SOLV  OW      2680    3.678970675    0.600621076    5.677716228
  182 SOLV  HW1     2681    3.599797595    0.655095223    5.650043635
  182 SOLV  HW2     2682    3.729458548    0.649118909    5.749133881
  183 SOLV  OW      2683    0.707403378    1.731526532    4.408670672
  183 SOLV  HW1     2684    0.806754725    1.720447481    4.411498009
  183 SOLV  HW2     2685    0.683390755    1.799151719    4.339016773
  184 SOLV  OW      2686    5.674566528    4.370409494    4.225274773
  184 SOLV  HW1     2687    5.698537714    4.371178909    4.128193230
  184 SOLV  HW2     2688    5.726228966    4.441560882    4.272903229
  185 SOLV  OW      2689    4.515937839    0.644066003    5.663828234
  185 SOLV  HW1     2690    4.486522590    0.603850040    5.577117198
  185 SOLV  HW2     2691    4.522355271    0.743382945    5.654014163
  186 SOLV  OW      2692    0.243864371    4.284928711    6.567399374
  186 SOLV  HW1     2693    0.262405405    4.304280077    6.471048262
  186 SOLV  HW2     2694    0.230515853    4.370923334    6.616678921
  187 SOLV  OW      2695    6.539444777    2.099446431    0.890944251
  187 SOLV  HW1     2696    6.567635996    2.050778781    0.808249079
  187 SOLV  HW2     2697    6.484851284    2.179318822    0.865613747
  188 SOLV  OW      2698    4.038457365    2.088394115    6.376019249
  188 SOLV  HW1     2699    4.097515258    2.143102346    6.316679807
  188 SOLV  HW2     2700    4.085488932    2.003711066    6.400893790
  189 SOLV  OW      2701    2.602145433    3.738896924    3.808987002
  189 SOLV  HW1     2702    2.662397884    3.680312363    3.754770565
  189 SOLV  HW2     2703    2.592986698    3.701080979    3.901117099
  190 SOLV  OW      2704    5.643800862    3.636599855    5.361999593
  190 SOLV  HW1     2705    5.674710558    3.728812077    5.385301842
  190 SOLV  HW2     2706    5.544817983    3.630397668    5.374857752
  191 SOLV  OW      2707    2.193954063    4.356094564    4.127492592
  191 SOLV  HW1     2708    2.284386898    4.394195836    4.146774802
  191 SOLV  HW2     2709    2.152646878    4.405436965    4.050937647
  192 SOLV  OW      2710    0.867809714    5.583982892    1.614719543
  192 SOLV  HW1     2711    0.833134556    5.527957284    1.689954261
  192 SOLV  HW2     2712    0.959207118    5.552489123    1.589105593
  193 SOLV  OW      2713    1.411388113    1.389452610    2.796211931
  193 SOLV  HW1     2714    1.311723502    1.381819927    2.799424702
  193 SOLV  HW2     2715    1.438037330    1.444746874    2.717256750
  194 SOLV  OW      2716    5.279011240    1.057072018    6.159606757
  194 SOLV  HW1     2717    5.342716503    0.985265943    6.131549909
  194 SOLV  HW2     2718    5.211543468    1.018919587    6.222805720
  195 SOLV  OW      2719    2.027434073    4.949714589    3.215510285
  195 SOLV  HW1     2720    1.933310561    4.983368929    3.218608825
  195 SOLV  HW2     2721    2.089739816    5.026393144    3.200024937
  196 SOLV  OW      2722    4.535594487    6.845202178    2.604742155
  196 SOLV  HW1     2723    4.509457880    6.874710040    2.512829697
  196 SOLV  HW2     2724    4.617361558    6.787873591    2.599332780
  197 SOLV  OW      2725    4.599814180    1.046098721    0.784336711
  197 SOLV  HW1     2726    4.540145824    1.122492370    0.808939990
  197 SOLV  HW2     2727    4.591443665    0.973844138    0.852971691
  198 SOLV  OW      2728    0.973070735    5.741886793    1.999504503
  198 SOLV  HW1     2729    0.980169314    5.785433400    1.909753599
  198 SOLV  HW2     2730    1.025576498    5.656769373    1.999477129
  199 SOLV  OW      2731    3.221168461    2.753262978    3.347769211
  199 SOLV  HW1     2732    3.268884991    2.800225824    3.273488520
  199 SOLV  HW2     2733    3.282365348    2.686006893    3.389403969
  200 SOLV  OW      2734    6.593707735    4.538993852    5.146114742
  200 SOLV  HW1     2735    6.546862245    4.476387885    5.083764443
  200 SOLV  HW2     2736    6.537677401    4.620730947    5.159575228
  201 SOLV  OW      2737    1.399469800    3.439733459    1.892359354
  201 SOLV  HW1     2738    1.465820252    3.408255494    1.824475575
  201 SOLV  HW2     2739    1.329645301    3.369410990    1.905802344
  202 SOLV  OW      2740    5.846495577    6.612974055    3.077786044
  202 SOLV  HW1     2741    5.848431099    6.697323594    3.131480127
  202 SOLV  HW2     2742    5.847327971    6.534221557    3.139421445
  203 SOLV  OW      2743    5.734540572    2.507524161    6.337026946
  203 SOLV  HW1     2744    5.649460697    2.456232491    6.325519114
  203 SOLV  HW2     2745    5.714490999    2.605497272    6.338074641
  204 SOLV  OW      2746    2.870373786    1.416646388    2.442480682
  204 SOLV  HW1     2747    2.786228172    1.468276929    2.426501280
  204 SOLV  HW2     2748    2.886896839    1.355172327    2.365347993
  205 SOLV  OW      2749    0.750246344    3.989089143    6.190327409
  205 SOLV  HW1     2750    0.669266121    4.014240194    6.137303016
  205 SOLV  HW2     2751    0.810809964    4.068281437    6.198224611
  206 SOLV  OW      2752    4.764581319    2.683499479    4.083392667
  206 SOLV  HW1     2753    4.669924319    2.701066869    4.110467203
  206 SOLV  HW2     2754    4.822736516    2.681834804    4.164736126
  207 SOLV  OW      2755    6.490179522    0.306681603    3.713544047
  207 SOLV  HW1     2756    6.556359287    0.360956225    3.661809721
  207 SOLV  HW2     2757    6.515064865    0.307285828    3.810405869
  208 SOLV  OW      2758    2.713108481    4.556406044    6.313338895
  208 SOLV  HW1     2759    2.655678295    4.477395673    6.334810791
  208 SOLV  HW2     2760    2.663494852    4.617997449    6.252127067
  209 SOLV  OW      2761    1.982759012    4.282684994    3.868720006
  209 SOLV  HW1     2762    1.893526570    4.253762794    3.903405289
  209 SOLV  HW2     2763    2.040143377    4.202254353    3.853236089
  210 SOLV  OW      2764    4.768282314    5.245691879    6.517194244
  210 SOLV  HW1     2765    4.793033649    5.182353520    6.443862627
  210 SOLV  HW2     2766    4.681807286    5.216861998    6.558337154
  211 SOLV  OW      2767    4.085281502    0.138665903    5.917614208
  211 SOLV  HW1     2768    4.095847789    0.237719208    5.908749882
  211 SOLV  HW2     2769    4.172689606    0.098102727    5.944374728
  212 SOLV  OW      2770    1.966715608    5.470908790    1.692386652
  212 SOLV  HW1     2771    2.019176042    5.467481215    1.777463754
  212 SOLV  HW2     2772    1.868990370    5.472705867    1.713561304
  213 SOLV  OW      2773    4.331760983    3.515305363    0.719371623
  213 SOLV  HW1     2774    4.276921765    3.441891546    0.679314709
  213 SOLV  HW2     2775    4.428769917    3.496861555    0.703542643
  214 SOLV  OW      2776    5.553852195    4.402178542    1.097984108
  214 SOLV  HW1     2777    5.489237082    4.337939238    1.139216338
  214 SOLV  HW2     2778    5.646256766    4.364242692    1.102891367
  215 SOLV  OW      2779    6.645442670    3.129898895    6.146724631
  215 SOLV  HW1     2780    6.652786849    3.044271890    6.095580630
  215 SOLV  HW2     2781    6.734763282    3.174793260    6.149530535
  216 SOLV  OW      2782    6.173359177    2.278317730    4.454613074
  216 SOLV  HW1     2783    6.098222386    2.236114558    4.403865380
  216 SOLV  HW2     2784    6.149276968    2.283581127    4.551537011
  217 SOLV  OW      2785    3.512659491    3.810725184    3.629079558
  217 SOLV  HW1     2786    3.543300420    3.723644922    3.667552193
  217 SOLV  HW2     2787    3.413855132    3.819765573    3.641642847
  218 SOLV  OW      2788    6.663110295    0.044868699    3.984952687
  218 SOLV  HW1     2789    6.665055805    0.144436207    3.975868438
  218 SOLV  HW2     2790    6.588195692    0.018419939    4.045700042
  219 SOLV  OW      2791    3.562686701    5.084991955    5.915207165
  219 SOLV  HW1     2792    3.481923351    5.101931760    5.858711025
  219 SOLV  HW2     2793    3.567567005    4.987750984    5.938048726
  220 SOLV  OW      2794    1.795647359    2.859690029    3.203641082
  220 SOLV  HW1     2795    1.806622616    2.901016996    3.113234995
  220 SOLV  HW2     2796    1.861204067    2.900575246    3.267141545
  221 SOLV  OW      2797    0.369688654    6.711406507    6.075748625
  221 SOLV  HW1     2798    0.304670378    6.694656785    6.001628344
  221 SOLV  HW2     2799    0.397865982    6.624159863    6.115695514
  222 SOLV  OW      2800    0.665123202    6.081691425    5.560996493
  222 SOLV  HW1     2801    0.649208100    6.051076230    5.654855199
  222 SOLV  HW2     2802    0.631788040    6.175376170    5.550416665
  223 SOLV  OW      2803    0.438758298    6.491178498    6.216792901
  223 SOLV  HW1     2804    0.509692022    6.459344754    6.279694087
  223 SOLV  HW2     2805    0.364126269    6.424654133    6.214320329
  224 SOLV  OW      2806    3.113866257    2.635163894    5.682993527
  224 SOLV  HW1     2807    3.184671327    2.639560209    5.612504455
  224 SOLV  HW2     2808    3.086307372    2.540003415    5.696644415
  225 SOLV  OW      2809    2.914167991    2.880013004    6.811737575
  225 SOLV  HW1     2810    2.915705859    2.859232329    6.713923616
  225 SOLV  HW2     2811    2.841225935    2.945756468    6.830683499
  226 SOLV  OW      2812    0.450213932    6.030927683    4.343406913
  226 SOLV  HW1     2813    0.511587483    6.075281659    4.278081721
  226 SOLV  HW2     2814    0.462766451    6.071673248    4.433870174
  227 SOLV  OW      2815    0.692210086    2.668133423    1.718147294
  227 SOLV  HW1     2816    0.641667504    2.752808879    1.701491341
  227 SOLV  HW2     2817    0.739924848    2.640837041    1.634600700
  228 SOLV  OW      2818    2.791586849    5.000232331    5.476567254
  228 SOLV  HW1     2819    2.730148161    5.068902625    5.515446157
  228 SOLV  HW2     2820    2.884951963    5.036047840    5.475160898
  229 SOLV  OW      2821    0.845019735    5.660716921    3.646923776
  229 SOLV  HW1     2822    0.818489667    5.574295017    3.604158359
  229 SOLV  HW2     2823    0.805769070    5.736857417    3.595314812
  230 SOLV  OW      2824    0.217701091    5.777725385    1.364073700
  230 SOLV  HW1     2825    0.119627949    5.783298677    1.345348387
  230 SOLV  HW2     2826    0.259598987    5.867291706    1.349159352
  231 SOLV  OW      2827    6.789594804    1.369525872    1.206300083
  231 SOLV  HW1     2828    6.707862650    1.393081886    1.258900404
  231 SOLV  HW2     2829    6.867514269    1.422060506    1.240511381
  232 SOLV  OW      2830    2.557083490    0.882634701    2.261701832
  232 SOLV  HW1     2831    2.650724376    0.911792001    2.281266433
  232 SOLV  HW2     2832    2.494538131    0.925465005    2.326933288
  233 SOLV  OW      2833    5.533369641    5.266170700    1.382858248
  233 SOLV  HW1     2834    5.495274961    5.355089100    1.357485097
  233 SOLV  HW2     2835    5.627188418    5.259213092    1.348930174
  234 SOLV  OW      2836    0.083880659    2.643316841    5.283842472
  234 SOLV  HW1     2837    0.165529530    2.588008701    5.300461211
  234 SOLV  HW2     2838    0.007362600    2.583459468    5.260099310
  235 SOLV  OW      2839    2.786080652    4.573786800    0.161425310
  235 SOLV  HW1     2840    2.791489924    4.475948193    0.141420370
  235 SOLV  HW2     2841    2.796139959    4.625744305    0.076566242
  236 SOLV  OW      2842    5.532331558    2.042955587    1.374279875
  236 SOLV  HW1     2843    5.605000034    2.061915301    1.440309099
  236 SOLV  HW2     2844    5.498422576    2.129079410    1.336426667
  237 SOLV  OW      2845    2.580372492    1.759585486    1.794326887
  237 SOLV  HW1     2846    2.523994802    1.818443711    1.852282647
  237 SOLV  HW2     2847    2.677024122    1.776633671    1.813546307
  238 SOLV  OW      2848    2.865298926    1.854240416    1.065125489
  238 SOLV  HW1     2849    2.939872687    1.815068949    1.119035796
  238 SOLV  HW2     2850    2.902217270    1.921977513    1.001480768
  239 SOLV  OW      2851    5.073722993    2.957112251    5.533286767
  239 SOLV  HW1     2852    5.153963660    2.983066035    5.587039072
  239 SOLV  HW2     2853    5.079636918    2.860214214    5.509260403
  240 SOLV  OW      2854    3.764277460    5.241732282    0.590706002
  240 SOLV  HW1     2855    3.812857736    5.254336881    0.504204111
  240 SOLV  HW2     2856    3.799911585    5.305944579    0.658591930
  241 SOLV  OW      2857    1.453294410    1.648361766    3.584288701
  241 SOLV  HW1     2858    1.439217874    1.659663345    3.485922063
  241 SOLV  HW2     2859    1.405169121    1.566489376    3.615636558
  242 SOLV  OW      2860    6.202877818    0.525706296    2.771693892
  242 SOLV  HW1     2861    6.259461735    0.524147487    2.854140521
  242 SOLV  HW2     2862    6.261515679    0.534996501    2.691215273
  243 SOLV  OW      2863    4.822268908    0.167787159    4.638054274
  243 SOLV  HW1     2864    4.811285366    0.176642402    4.539044737
  243 SOLV  HW2     2865    4.886317277    0.093602864    4.657961529
  244 SOLV  OW      2866    4.504561271    3.949498949    2.287866054
  244 SOLV  HW1     2867    4.480285838    4.004615914    2.208024853
  244 SOLV  HW2     2868    4.432841868    3.957726400    2.357078533
  245 SOLV  OW      2869    2.931437401    0.435682070    5.906897435
  245 SOLV  HW1     2870    2.887850296    0.375490033    5.973808422
  245 SOLV  HW2     2871    2.899783480    0.529510983    5.920901000
  246 SOLV  OW      2872    5.907855739    3.621491576    2.571832619
  246 SOLV  HW1     2873    5.825102238    3.631849736    2.627010551
  246 SOLV  HW2     2874    5.984073956    3.594767006    2.630795133
  247 SOLV  OW      2875    6.777625379    4.639827299    3.249267643
  247 SOLV  HW1     2876    6.713035489    4.569196395    3.278273107
  247 SOLV  HW2     2877    6.871084974    4.608366460    3.265919060
  248 SOLV  OW      2878    4.122097649    4.783416796    4.244482694
  248 SOLV  HW1     2879    4.042478375    4.842938634    4.233560275
  248 SOLV  HW2     2880    4.180676213    4.819146910    4.317237436
  249 SOLV  OW      2881    6.587217263    0.807249010    3.635410218
  249 SOLV  HW1     2882    6.673314043    0.756620760    3.630346605
  249 SOLV  HW2     2883    6.516876308    0.749318103    3.676611732
  250 SOLV  OW      2884    5.767648593    3.736145404    0.965701084
  250 SOLV  HW1     2885    5.802416150    3.822118775    0.928286696
  250 SOLV  HW2     2886    5.786563697    3.732459141    1.063826654
  251 SOLV  OW      2887    1.023701991    4.179205088    1.232515431
  251 SOLV  HW1     2888    0.957883503    4.238801137    1.186494133
  251 SOLV  HW2     2889    1.016385831    4.191643418    1.331477523
  252 SOLV  OW      2890    6.722186602    4.735913771    4.365014768
  252 SOLV  HW1     2891    6.781730286    4.804512372    4.323176390
  252 SOLV  HW2     2892    6.773312666    4.685369683    4.434534907
  253 SOLV  OW      2893    2.586374122    1.244644990    2.538707233
  253 SOLV  HW1     2894    2.648386391    1.270017129    2.464461115
  253 SOLV  HW2     2895    2.532352461    1.165080540    2.511269186
  254 SOLV  OW      2896    1.410065654    2.865875666    4.203524291
  254 SOLV  HW1     2897    1.489007674    2.870223553    4.142278497
  254 SOLV  HW2     2898    1.409906556    2.945978340    4.263401498
  255 SOLV  OW      2899    2.484977007    1.674077930    2.225563428
  255 SOLV  HW1     2900    2.426819128    1.755356481    2.229215497
  255 SOLV  HW2     2901    2.494260689    1.643998413    2.130637748
  256 SOLV  OW      2902    4.283338732    5.341774938    3.702978299
  256 SOLV  HW1     2903    4.266605959    5.280836929    3.625465636
  256 SOLV  HW2     2904    4.381816888    5.355049349    3.714266056
  257 SOLV  OW      2905    0.764576115    0.175810976    1.161867553
  257 SOLV  HW1     2906    0.813933455    0.260163412    1.140646674
  257 SOLV  HW2     2907    0.783392356    0.107540294    1.091250507
  258 SOLV  OW      2908    2.783119096    4.232013124    0.334928204
  258 SOLV  HW1     2909    2.832922472    4.272160724    0.411801425
  258 SOLV  HW2     2910    2.749226785    4.304931119    0.275464749
  259 SOLV  OW      2911    5.327420607    3.097461637    2.313611196
  259 SOLV  HW1     2912    5.407785943    3.085622395    2.255278791
  259 SOLV  HW2     2913    5.296501071    3.008134821    2.346261806
  260 SOLV  OW      2914    1.343888364    4.227717946    6.728063067
  260 SOLV  HW1     2915    1.335471919    4.130250470    6.748821842
  260 SOLV  HW2     2916    1.438364667    4.248303466    6.702527905
  261 SOLV  OW      2917    3.508000625    5.268796863    4.904770996
  261 SOLV  HW1     2918    3.423990425    5.308130745    4.942147942
  261 SOLV  HW2     2919    3.535659299    5.190377291    4.960334276
  262 SOLV  OW      2920    6.573640904    2.956047090    1.333754272
  262 SOLV  HW1     2921    6.652806509    2.898904864    1.312129936
  262 SOLV  HW2     2922    6.557694278    3.020529221    1.259002971
  263 SOLV  OW      2923    1.342254339    4.260812703    0.623762527
  263 SOLV  HW1     2924    1.406690877    4.198802338    0.578994822
  263 SOLV  HW2     2925    1.332387331    4.234917165    0.719853823
  264 SOLV  OW      2926    2.346772248    2.311472896    5.764826160
  264 SOLV  HW1     2927    2.411975964    2.380973509    5.734492554
  264 SOLV  HW2     2928    2.382826927    2.220571394    5.743876115
  265 SOLV  OW      2929    1.648855820    1.484429243    3.726244144
  265 SOLV  HW1     2930    1.584096942    1.559005900    3.710546696
  265 SOLV  HW2     2931    1.644875468    1.420188838    3.649699757
  266 SOLV  OW      2932    3.973994223    2.423567604    0.374490269
  266 SOLV  HW1     2933    4.000555772    2.428028427    0.278178429
  266 SOLV  HW2     2934    3.874713649    2.432856999    0.382135156
  267 SOLV  OW      2935    3.053194639    4.257780437    4.416874295
  267 SOLV  HW1     2936    2.973015017    4.203399099    4.441688539
  267 SOLV  HW2     2937    3.060288031    4.336527619    4.478113452
  268 SOLV  OW      2938    1.513824503    4.304948791    0.268936350
  268 SOLV  HW1     2939    1.413938493    4.300036790    0.269171266
  268 SOLV  HW2     2940    1.543213032    4.383015356    0.213770841
  269 SOLV  OW      2941    4.593901849    2.897796898    2.021368582
  269 SOLV  HW1     2942    4.677100374    2.861116917    2.063014176
  269 SOLV  HW2     2943    4.583196983    2.859947307    1.929420235
  270 SOLV  OW      2944    3.158163730    1.500551832    5.757918967
  270 SOLV  HW1     2945    3.118223454    1.549290179    5.835579430
  270 SOLV  HW2     2946    3.147511601    1.402026607    5.771375062
  271 SOLV  OW      2947    2.116018845    4.142366844    4.266431594
  271 SOLV  HW1     2948    2.025594825    4.114744835    4.233845055
  271 SOLV  HW2     2949    2.144617810    4.225534869    4.218823298
  272 SOLV  OW      2950    4.533669875    3.644783816    5.364104073
  272 SOLV  HW1     2951    4.533955751    3.549216731    5.334661794
  272 SOLV  HW2     2952    4.533331600    3.648853263    5.464030211
  273 SOLV  OW      2953    0.232198632    2.561522267    6.226675751
  273 SOLV  HW1     2954    0.153818136    2.616443586    6.255687748
  273 SOLV  HW2     2955    0.209064035    2.512118592    6.142857157
  274 SOLV  OW      2956    5.192649554    5.588665989    2.024659469
  274 SOLV  HW1     2957    5.183003110    5.493050329    1.996979261
  274 SOLV  HW2     2958    5.230929749    5.592930149    2.116952654
  275 SOLV  OW      2959    5.650970413    5.700411954    2.325972563
  275 SOLV  HW1     2960    5.712843710    5.625078803    2.303686950
  275 SOLV  HW2     2961    5.703699427    5.777123636    2.362509751
  276 SOLV  OW      2962    2.088832324    4.364938807    5.270364318
  276 SOLV  HW1     2963    1.998079495    4.400414932    5.292878421
  276 SOLV  HW2     2964    2.150940927    4.381249428    5.347032107
  277 SOLV  OW      2965    5.741713488    3.395753400    1.123416837
  277 SOLV  HW1     2966    5.832960110    3.435402912    1.133516638
  277 SOLV  HW2     2967    5.672965807    3.462940367    1.150978859
  278 SOLV  OW      2968    2.915357460    4.713320764    5.047786895
  278 SOLV  HW1     2969    2.937163304    4.664760605    5.132452836
  278 SOLV  HW2     2970    2.934000771    4.810866211    5.059585104
  279 SOLV  OW      2971    5.905765739    1.474561979    3.224280450
  279 SOLV  HW1     2972    5.928793337    1.534655596    3.300833841
  279 SOLV  HW2     2973    5.961110247    1.499261156    3.144726803
  280 SOLV  OW      2974    2.320155311    4.479328839    2.614291759
  280 SOLV  HW1     2975    2.395846706    4.507918672    2.555510629
  280 SOLV  HW2     2976    2.311378570    4.379752770    2.611234877
  281 SOLV  OW      2977    4.008069928    4.611717876    3.833423225
  281 SOLV  HW1     2978    3.974110018    4.579197286    3.921679528
  281 SOLV  HW2     2979    4.107296893    4.623212115    3.838101794
  282 SOLV  OW      2980    4.407157049    1.003099713    6.391703360
  282 SOLV  HW1     2981    4.390090847    1.016458302    6.489335351
  282 SOLV  HW2     2982    4.371946981    1.081580683    6.340686666
  283 SOLV  OW      2983    3.499753472    5.948129155    5.250804566
  283 SOLV  HW1     2984    3.526634596    5.993914130    5.335546417
  283 SOLV  HW2     2985    3.504839546    6.012976684    5.174851113
  284 SOLV  OW      2986    6.264489759    5.105906561    5.766344404
  284 SOLV  HW1     2987    6.295492864    5.195886856    5.735619248
  284 SOLV  HW2     2988    6.174992497    5.114660634    5.810107627
  285 SOLV  OW      2989    5.276622705    4.901297787    1.051368492
  285 SOLV  HW1     2990    5.295736558    4.803139402    1.052471052
  285 SOLV  HW2     2991    5.362744774    4.952044128    1.054429988
  286 SOLV  OW      2992    0.470366271    3.357332134    4.884617450
  286 SOLV  HW1     2993    0.552927046    3.301215614    4.878569511
  286 SOLV  HW2     2994    0.493415818    3.446377844    4.923878417
  287 SOLV  OW      2995    6.372705081    3.315363063    3.395773104
  287 SOLV  HW1     2996    6.353490139    3.321090669    3.297796044
  287 SOLV  HW2     2997    6.471017321    3.325444758    3.411087523
  288 SOLV  OW      2998    0.310457922    1.786506762    3.753538181
  288 SOLV  HW1     2999    0.217868906    1.820077754    3.736163736
  288 SOLV  HW2     3000    0.315635103    1.749567467    3.846330093
  289 SOLV  OW      3001    3.152679950    4.143971956    2.857800629
  289 SOLV  HW1     3002    3.222103268    4.214641664    2.844098548
  289 SOLV  HW2     3003    3.181490397    4.059702448    2.812302476
  290 SOLV  OW      3004    6.019819308    1.833436393    1.228489657
  290 SOLV  HW1     3005    6.082094355    1.910379490    1.242749168
  290 SOLV  HW2     3006    6.047510826    1.782869404    1.146771496
  291 SOLV  OW      3007    0.893715728    6.137291202    2.412511233
  291 SOLV  HW1     3008    0.833564086    6.211428808    2.442295395
  291 SOLV  HW2     3009    0.956359525    6.113371564    2.486709507
  292 SOLV  OW      3010    2.424316805    1.625034935    4.454108474
  292 SOLV  HW1     3011    2.372317653    1.582870127    4.528405037
  292 SOLV  HW2     3012    2.418544988    1.567448948    4.372546842
  293 SOLV  OW      3013    2.053309651    5.720695640    5.527074728
  293 SOLV  HW1     3014    2.090485992    5.665472257    5.601708743
  293 SOLV  HW2     3015    1.953420238    5.716122576    5.528811005
  294 SOLV  OW      3016    5.352652621    3.112079907    4.515521908
  294 SOLV  HW1     3017    5.295881023    3.169144225    4.574871562
  294 SOLV  HW2     3018    5.418615598    3.169623926    4.467156428
  295 SOLV  OW      3019    2.927126827    5.478666957    6.424821215
  295 SOLV  HW1     3020    3.020444441    5.460180114    6.393971668
  295 SOLV  HW2     3021    2.929814837    5.522595019    6.514624934
  296 SOLV  OW      3022    6.650323750    6.371925354    2.992836875
  296 SOLV  HW1     3023    6.698521789    6.334334180    3.071992027
  296 SOLV  HW2     3024    6.707754761    6.440723564    2.948450102
  297 SOLV  OW      3025    2.633519781    4.039498275    5.472008395
  297 SOLV  HW1     3026    2.542747881    4.014895270    5.506020114
  297 SOLV  HW2     3027    2.675948029    3.959556313    5.429457222
  298 SOLV  OW      3028    0.128124556    1.923838439    2.904346824
  298 SOLV  HW1     3029    0.101326412    1.838696063    2.949451546
  298 SOLV  HW2     3030    0.082917903    1.930050349    2.815354278
  299 SOLV  OW      3031    3.551780898    4.967362055    6.719090373
  299 SOLV  HW1     3032    3.498869975    4.922728814    6.791269553
  299 SOLV  HW2     3033    3.547922108    5.066530812    6.731424507
  300 SOLV  OW      3034    1.971642305    3.174838496    6.027141550
  300 SOLV  HW1     3035    1.897206135    3.213542997    5.972707818
  300 SOLV  HW2     3036    2.059407972    3.203602591    5.988779800
  301 SOLV  OW      3037    0.450272992    5.829401631    0.161958016
  301 SOLV  HW1     3038    0.516351625    5.902889633    0.146642125
  301 SOLV  HW2     3039    0.479640465    5.747411302    0.112799324
  302 SOLV  OW      3040    3.635252113    4.519198536    5.020897191
  302 SOLV  HW1     3041    3.659124334    4.434418464    5.068269084
  302 SOLV  HW2     3042    3.700347074    4.535377382    4.946718525
  303 SOLV  OW      3043    1.734422096    3.852225950    5.425474527
  303 SOLV  HW1     3044    1.705803438    3.843842121    5.330024422
  303 SOLV  HW2     3045    1.833118476    3.867832690    5.429405373
  304 SOLV  OW      3046    4.749982591    6.421761504    4.406421036
  304 SOLV  HW1     3047    4.680994651    6.458825390    4.468619732
  304 SOLV  HW2     3048    4.761963791    6.324103756    4.424340662
  305 SOLV  OW      3049    1.691934030    2.174507962    1.124141594
  305 SOLV  HW1     3050    1.785223296    2.139096167    1.117459684
  305 SOLV  HW2     3051    1.692586560    2.260765166    1.174745333
  306 SOLV  OW      3052    0.896228636    5.149225093    3.145568337
  306 SOLV  HW1     3053    0.847069713    5.235455453    3.133353624
  306 SOLV  HW2     3054    0.944974413    5.126435122    3.061271774
  307 SOLV  OW      3055    1.758313368    6.826135923    2.896900966
  307 SOLV  HW1     3056    1.801068374    6.891592215    2.834539236
  307 SOLV  HW2     3057    1.776647416    6.733069962    2.865212810
  308 SOLV  OW      3058    5.401414517    1.154533471    2.110353518
  308 SOLV  HW1     3059    5.402943243    1.236282931    2.167941846
  308 SOLV  HW2     3060    5.462101723    1.167850502    2.031986585
  309 SOLV  OW      3061    2.492114634    0.451621741    6.305421822
  309 SOLV  HW1     3062    2.472487926    0.523889741    6.239134418
  309 SOLV  HW2     3063    2.454595276    0.477093162    6.394557998
  310 SOLV  OW      3064    6.159845804    3.698671212    3.476692964
  310 SOLV  HW1     3065    6.105487613    3.781486315    3.463022542
  310 SOLV  HW2     3066    6.099099915    3.622024619    3.497555227
  311 SOLV  OW      3067    4.857316501    3.809237225    0.279298652
  311 SOLV  HW1     3068    4.853791360    3.892709644    0.334266187
  311 SOLV  HW2     3069    4.813689154    3.734486031    0.329402293
  312 SOLV  OW      3070    0.536128911    4.554516619    4.070601699
  312 SOLV  HW1     3071    0.588050237    4.469098481    4.067540396
  312 SOLV  HW2     3072    0.480394749    4.562606403    3.987959492
  313 SOLV  OW      3073    1.505568532    3.518446889    3.492740674
  313 SOLV  HW1     3074    1.541979766    3.598152242    3.444542119
  313 SOLV  HW2     3075    1.424150404    3.545057513    3.544360691
  314 SOLV  OW      3076    1.859690440    2.691358334    5.153095292
  314 SOLV  HW1     3077    1.810055020    2.604687140    5.147992321
  314 SOLV  HW2     3078    1.847596875    2.741760617    5.067568276
  315 SOLV  OW      3079    4.507166548    4.127719746    3.181445259
  315 SOLV  HW1     3080    4.495055202    4.223534406    3.155472545
  315 SOLV  HW2     3081    4.486198499    4.069085066    3.103189506
  316 SOLV  OW      3082    6.102906151    4.819765480    0.802066513
  316 SOLV  HW1     3083    6.177241166    4.885457863    0.789405586
  316 SOLV  HW2     3084    6.044272376    4.849888728    0.877273061
  317 SOLV  OW      3085    5.433794569    2.860290080    4.406682090
  317 SOLV  HW1     3086    5.356921569    2.798393562    4.422839790
  317 SOLV  HW2     3087    5.416416314    2.947596126    4.452259617
  318 SOLV  OW      3088    1.206695757    3.972502632    1.604891251
  318 SOLV  HW1     3089    1.137832468    3.916133651    1.650524333
  318 SOLV  HW2     3090    1.178540544    4.068410693    1.607878733
  319 SOLV  OW      3091    5.888047306    4.836843494    3.058855798
  319 SOLV  HW1     3092    5.875312902    4.738726434    3.044266478
  319 SOLV  HW2     3093    5.893372011    4.855516932    3.156962549
  320 SOLV  OW      3094    2.928437233    5.054648052    4.217554136
  320 SOLV  HW1     3095    2.866783084    5.010815025    4.152138761
  320 SOLV  HW2     3096    3.017304091    5.008823845    4.215431871
  321 SOLV  OW      3097    0.919797253    6.274252607    1.942523008
  321 SOLV  HW1     3098    0.854474220    6.202022205    1.965274679
  321 SOLV  HW2     3099    0.948937932    6.264057172    1.847398362
  322 SOLV  OW      3100    2.180885599    4.445701981    5.569303196
  322 SOLV  HW1     3101    2.278188770    4.433180112    5.588714062
  322 SOLV  HW2     3102    2.165503978    4.538150889    5.534401728
  323 SOLV  OW      3103    0.259922810    3.760557381    2.989256717
  323 SOLV  HW1     3104    0.275770693    3.692589042    3.060884946
  323 SOLV  HW2     3105    0.223685545    3.715271115    2.907786230
  324 SOLV  OW      3106    1.895421016    0.989373090    5.678795333
  324 SOLV  HW1     3107    1.854410022    0.969113673    5.767731241
  324 SOLV  HW2     3108    1.855610378    0.929445229    5.609328179
  325 SOLV  OW      3109    2.791104368    3.025750701    6.189911384
  325 SOLV  HW1     3110    2.820285354    3.052765656    6.098149427
  325 SOLV  HW2     3111    2.749118201    2.935060694    6.186168369
  326 SOLV  OW      3112    4.828717676    3.344410940    3.984364809
  326 SOLV  HW1     3113    4.735061617    3.378137046    3.974730505
  326 SOLV  HW2     3114    4.866549904    3.375587547    4.071533844
  327 SOLV  OW      3115    5.071336469    0.113922580    3.884777965
  327 SOLV  HW1     3116    5.164562053    0.086365111    3.861304698
  327 SOLV  HW2     3117    5.071310687    0.158477293    3.974311653
  328 SOLV  OW      3118    2.429899999    6.790719041    5.044463995
  328 SOLV  HW1     3119    2.395123030    6.872591977    5.090167485
  328 SOLV  HW2     3120    2.353445130    6.730737333    5.020836622
  329 SOLV  OW      3121    0.212883668    4.974136769    2.736620965
  329 SOLV  HW1     3122    0.128793150    5.021821151    2.710996795
  329 SOLV  HW2     3123    0.231963996    4.902084026    2.669943737
  330 SOLV  OW      3124    6.482175746    5.610727290    6.314013555
  330 SOLV  HW1     3125    6.429557896    5.672223968    6.372746515
  330 SOLV  HW2     3126    6.451376301    5.620588394    6.219387185
  331 SOLV  OW      3127    5.648700755    5.428312542    2.662760401
  331 SOLV  HW1     3128    5.594037552    5.476836246    2.594502965
  331 SOLV  HW2     3129    5.593482898    5.412654477    2.744659380
  332 SOLV  OW      3130    5.846914594    4.221998809    2.187279847
  332 SOLV  HW1     3131    5.852734189    4.179998100    2.096703751
  332 SOLV  HW2     3132    5.793790122    4.306531141    2.181447736
  333 SOLV  OW      3133    6.830077508    4.816586837    5.956795699
  333 SOLV  HW1     3134    6.860027740    4.729872536    5.996612893
  333 SOLV  HW2     3135    6.910065582    4.870695476    5.930797469
  334 SOLV  OW      3136    6.741313518    4.108211774    2.782320086
  334 SOLV  HW1     3137    6.807217836    4.033073209    2.778798040
  334 SOLV  HW2     3138    6.736938094    4.144348512    2.875468206
  335 SOLV  OW      3139    0.728705425    3.970762606    3.055495746
  335 SOLV  HW1     3140    0.688360593    3.949075571    3.144397603
  335 SOLV  HW2     3141    0.816712427    3.924107052    3.046576666
  336 SOLV  OW      3142    1.803030298    5.297291005    0.933417533
  336 SOLV  HW1     3143    1.718589972    5.247490315    0.913628815
  336 SOLV  HW2     3144    1.863168191    5.240059506    0.989183283
  337 SOLV  OW      3145    3.317517293    3.697625278    0.508842723
  337 SOLV  HW1     3146    3.233478664    3.668036854    0.554267953
  337 SOLV  HW2     3147    3.389617655    3.710106537    0.577012474
  338 SOLV  OW      3148    4.451391263    2.530708416    0.922009894
  338 SOLV  HW1     3149    4.385993100    2.606242021    0.917791669
  338 SOLV  HW2     3150    4.505192025    2.537885947    1.005997740
  339 SOLV  OW      3151    3.733734561    6.444126597    5.485691073
  339 SOLV  HW1     3152    3.796661783    6.520945311    5.497549985
  339 SOLV  HW2     3153    3.715366937    6.402083312    5.574553422
  340 SOLV  OW      3154    3.067640684    4.048668569    3.650763416
  340 SOLV  HW1     3155    3.139601224    4.006730807    3.706121684
  340 SOLV  HW2     3156    3.006416533    4.101144653    3.709919018
  341 SOLV  OW      3157    2.517945264    5.686059908    0.241290910
  341 SOLV  HW1     3158    2.419863360    5.691565725    0.260041170
  341 SOLV  HW2     3159    2.567166414    5.667888830    0.326432218
  342 SOLV  OW      3160    0.053594670    6.839286938    1.438525439
  342 SOLV  HW1     3161    0.144039486    6.867097955    1.406156235
  342 SOLV  HW2     3162    0.060239960    6.750204283    1.483487113
  343 SOLV  OW      3163    3.843464383    1.887030303    1.970278551
  343 SOLV  HW1     3164    3.788450592    1.938269179    1.904326253
  343 SOLV  HW2     3165    3.783157810    1.842204191    2.036273441
  344 SOLV  OW      3166    2.300467553    1.945651883    0.463306675
  344 SOLV  HW1     3167    2.280913436    1.850136061    0.441038240
  344 SOLV  HW2     3168    2.381987684    1.950384020    0.521043860
  345 SOLV  OW      3169    2.745679894    4.297317246    3.066407059
  345 SOLV  HW1     3170    2.689098381    4.232846707    3.014989813
  345 SOLV  HW2     3171    2.825024776    4.323274934    3.011341966
  346 SOLV  OW      3172    5.791026507    5.567495330    1.392214184
  346 SOLV  HW1     3173    5.730097868    5.535055049    1.464567965
  346 SOLV  HW2     3174    5.751675084    5.648884341    1.349467313
  347 SOLV  OW      3175    3.954223098    2.010282382    4.807116759
  347 SOLV  HW1     3176    3.981319032    2.106201635    4.798935830
  347 SOLV  HW2     3177    4.035075236    1.954245227    4.825128890
  348 SOLV  OW      3178    5.659267803    5.009894869    6.627071195
  348 SOLV  HW1     3179    5.567903721    5.009795062    6.667742250
  348 SOLV  HW2     3180    5.723465696    5.054456199    6.689477262
  349 SOLV  OW      3181    1.624651813    3.780632867    1.764300910
  349 SOLV  HW1     3182    1.644560785    3.753912248    1.670008531
  349 SOLV  HW2     3183    1.704193133    3.761554113    1.821837846
  350 SOLV  OW      3184    5.247278183    4.396431217    6.035102019
  350 SOLV  HW1     3185    5.265544278    4.327380730    6.105101516
  350 SOLV  HW2     3186    5.155761696    4.434360163    6.048801058
  351 SOLV  OW      3187    2.948112869    2.314947061    4.492582914
  351 SOLV  HW1     3188    3.047699451    2.317907856    4.483908644
  351 SOLV  HW2     3189    2.909254515    2.401136601    4.459981009
  352 SOLV  OW      3190    4.459902541    3.195160076    0.583574260
  352 SOLV  HW1     3191    4.513020852    3.124275227    0.537150213
  352 SOLV  HW2     3192    4.522099905    3.260615493    0.626567540
  353 SOLV  OW      3193    5.435828685    1.562138431    4.307317596
  353 SOLV  HW1     3194    5.447635898    1.509420532    4.223166225
  353 SOLV  HW2     3195    5.522175246    1.564206896    4.357715909
  354 SOLV  OW      3196    3.722030380    3.793194915    4.820152908
  354 SOLV  HW1     3197    3.740239171    3.846454427    4.737488283
  354 SOLV  HW2     3198    3.697206194    3.854963451    4.894785185
  355 SOLV  OW      3199    5.141624209    0.574482482    0.272790076
  355 SOLV  HW1     3200    5.045426168    0.582820298    0.246746667
  355 SOLV  HW2     3201    5.148301301    0.528368963    0.361281880
  356 SOLV  OW      3202    4.534625778    6.419818052    2.498550465
  356 SOLV  HW1     3203    4.465903357    6.492271412    2.493283903
  356 SOLV  HW2     3204    4.563413601    6.394435168    2.406198398
  357 SOLV  OW      3205    5.235285693    0.641351055    3.483348149
  357 SOLV  HW1     3206    5.252610854    0.675260087    3.575823039
  357 SOLV  HW2     3207    5.317725703    0.652402050    3.427822625
  358 SOLV  OW      3208    3.306468365    6.131190934    5.499303859
  358 SOLV  HW1     3209    3.387531412    6.075631687    5.517795741
  358 SOLV  HW2     3210    3.323197109    6.188960329    5.419399471
  359 SOLV  OW      3211    2.379355054    1.014612666    2.478982726
  359 SOLV  HW1     3212    2.351145197    0.938511093    2.537418303
  359 SOLV  HW2     3213    2.336471351    1.099021976    2.511198260
  360 SOLV  OW      3214    4.302831196    0.146195676    5.570644184
  360 SOLV  HW1     3215    4.234101450    0.208028197    5.532525978
  360 SOLV  HW2     3216    4.263037245    0.095045851    5.646802795
  361 SOLV  OW      3217    1.574102498    0.534406528    2.710036105
  361 SOLV  HW1     3218    1.651898239    0.512319038    2.651198835
  361 SOLV  HW2     3219    1.543542282    0.451731680    2.757287075
  362 SOLV  OW      3220    2.150706079    0.882149217    4.474602721
  362 SOLV  HW1     3221    2.206779983    0.859451393    4.394985958
  362 SOLV  HW2     3222    2.115692299    0.975343368    4.465261416
  363 SOLV  OW      3223    1.925562295    1.006293439    4.243487116
  363 SOLV  HW1     3224    1.946744076    1.056964037    4.327056608
  363 SOLV  HW2     3225    1.880912054    1.067253858    4.177987646
  364 SOLV  OW      3226    6.660245164    0.810741152    2.282230629
  364 SOLV  HW1     3227    6.602611765    0.813987664    2.363895857
  364 SOLV  HW2     3228    6.617453975    0.863891394    2.209118977
  365 SOLV  OW      3229    0.320017301    0.093273067    1.443109468
  365 SOLV  HW1     3230    0.300502200    0.112973644    1.347022099
  365 SOLV  HW2     3231    0.355370725    0.175628795    1.487486803
  366 SOLV  OW      3232    4.226260223    6.666142272    3.636618576
  366 SOLV  HW1     3233    4.154431871    6.606183913    3.601302116
  366 SOLV  HW2     3234    4.212268976    6.680784876    3.734554214
  367 SOLV  OW      3235    4.226161805    3.988314389    0.754795369
  367 SOLV  HW1     3236    4.126333674    3.990318041    0.760432947
  367 SOLV  HW2     3237    4.255570430    4.031120780    0.669331063
  368 SOLV  OW      3238    1.945051387    3.388326216    4.331440954
  368 SOLV  HW1     3239    1.861729505    3.346209404    4.367291377
  368 SOLV  HW2     3240    1.947576432    3.484791303    4.357703962
  369 SOLV  OW      3241    0.141014225    0.830377989    3.880875890
  369 SOLV  HW1     3242    0.219998371    0.862647292    3.828719991
  369 SOLV  HW2     3243    0.171211146    0.764269940    3.949562635
  370 SOLV  OW      3244    0.752918500    3.512459108    2.573998396
  370 SOLV  HW1     3245    0.808078319    3.582270466    2.528332622
  370 SOLV  HW2     3246    0.723000068    3.546651991    2.663090076
  371 SOLV  OW      3247    3.630028888    1.042809268    6.341062007
  371 SOLV  HW1     3248    3.573404844    1.007522759    6.415560822
  371 SOLV  HW2     3249    3.585725250    1.023483822    6.253511422
  372 SOLV  OW      3250    4.839383297    5.796558627    3.071692895
  372 SOLV  HW1     3251    4.783007576    5.715304685    3.056873505
  372 SOLV  HW2     3252    4.936021014    5.771697017    3.065131702
  373 SOLV  OW      3253    2.791129957    5.693342229    0.134573336
  373 SOLV  HW1     3254    2.699758413    5.689814843    0.175079702
  373 SOLV  HW2     3255    2.795367333    5.631030531    0.056463113
  374 SOLV  OW      3256    4.320886258    1.698019010    4.675620317
  374 SOLV  HW1     3257    4.291561376    1.774091329    4.733525851
  374 SOLV  HW2     3258    4.413164123    1.669800952    4.701898148
  375 SOLV  OW      3259    6.535831721    3.072989862    0.269354098
  375 SOLV  HW1     3260    6.546452504    3.055467766    0.171468404
  375 SOLV  HW2     3261    6.440569227    3.057855756    0.295764764
  376 SOLV  OW      3262    1.343719374    0.507575337    3.458688195
  376 SOLV  HW1     3263    1.424606043    0.485217263    3.404291538
  376 SOLV  HW2     3264    1.309854038    0.424871918    3.503573825
  377 SOLV  OW      3265    3.058305757    2.668006592    3.609341168
  377 SOLV  HW1     3266    3.016029057    2.577407678    3.611804664
  377 SOLV  HW2     3267    3.137589087    2.666128108    3.548413810
  378 SOLV  OW      3268    3.296975345    3.083255554    4.968821857
  378 SOLV  HW1     3269    3.365635722    3.037459774    4.912340890
  378 SOLV  HW2     3270    3.293642689    3.180338062    4.945041872
  379 SOLV  OW      3271    1.506945107    1.977671038    3.218161367
  379 SOLV  HW1     3272    1.434908990    1.939159888    3.160458994
  379 SOLV  HW2     3273    1.543171583    2.060497377    3.175391530
  380 SOLV  OW      3274    0.832426793    6.817023649    5.057418865
  380 SOLV  HW1     3275    0.895045948    6.847541618    5.129175475
  380 SOLV  HW2     3276    0.883268031    6.765129387    4.988690384
  381 SOLV  OW      3277    3.254483968    3.871984962    1.252745754
  381 SOLV  HW1     3278    3.214414103    3.963195048    1.243992231
  381 SOLV  HW2     3279    3.199210505    3.806255383    1.201502847
  382 SOLV  OW      3280    5.318246496    4.599520746    4.787658678
  382 SOLV  HW1     3281    5.335977412    4.668856402    4.717801223
  382 SOLV  HW2     3282    5.323315141    4.641491878    4.878292362
  383 SOLV  OW      3283    5.831274439    6.269708898    5.368074561
  383 SOLV  HW1     3284    5.838594053    6.171831067    5.387258621
  383 SOLV  HW2     3285    5.741674336    6.302845905    5.397662312
  384 SOLV  OW      3286    2.016042971    4.534853766    0.079487051
  384 SOLV  HW1     3287    1.988651061    4.443551722    0.049230947
  384 SOLV  HW2     3288    1.964119012    4.603704447    0.028838807
  385 SOLV  OW      3289    2.899592613    3.698556956    2.334704782
  385 SOLV  HW1     3290    2.964651226    3.744733903    2.274400461
  385 SOLV  HW2     3291    2.934803962    3.608068041    2.358650915
  386 SOLV  OW      3292    1.416420429    4.429430873    4.932341402
  386 SOLV  HW1     3293    1.338706311    4.485349102    4.961239706
  386 SOLV  HW2     3294    1.498773639    4.486067278    4.928921122
  387 SOLV  OW      3295    4.331454226    0.848763908    1.566038127
  387 SOLV  HW1     3296    4.309164201    0.753249532    1.546503720
  387 SOLV  HW2     3297    4.429528293    0.863413045    1.553064333
  388 SOLV  OW      3298    6.455291950    2.407578800    3.538679994
  388 SOLV  HW1     3299    6.442598124    2.337035455    3.468937773
  388 SOLV  HW2     3300    6.500451525    2.367744587    3.618525504
  389 SOLV  OW      3301    1.078327932    3.453471545    6.665297430
  389 SOLV  HW1     3302    1.099437195    3.481252669    6.571574501
  389 SOLV  HW2     3303    1.003496170    3.387134266    6.664330104
  390 SOLV  OW      3304    3.707269729    3.135424682    5.443864671
  390 SOLV  HW1     3305    3.721541127    3.201843913    5.370469813
  390 SOLV  HW2     3306    3.659836570    3.179613228    5.520018804
  391 SOLV  OW      3307    5.247114908    6.466147106    3.075566877
  391 SOLV  HW1     3308    5.181448151    6.410456876    3.126437914
  391 SOLV  HW2     3309    5.235998102    6.449570003    2.977572128
  392 SOLV  OW      3310    0.049935075    4.163303382    1.001850135
  392 SOLV  HW1     3311    0.070854713    4.065517529    1.003296471
  392 SOLV  HW2     3312   -0.012711389    4.185077971    1.076703307
  393 SOLV  OW      3313    4.844136249    0.718601247    3.134491341
  393 SOLV  HW1     3314    4.808322181    0.800175346    3.179931053
  393 SOLV  HW2     3315    4.925643397    0.686623850    3.182820028
  394 SOLV  OW      3316    0.321879680    4.959186537    6.265846987
  394 SOLV  HW1     3317    0.350456129    4.906203119    6.345708095
  394 SOLV  HW2     3318    0.371664762    4.927324429    6.185175730
  395 SOLV  OW      3319    5.749775581    3.566864473    1.958962223
  395 SOLV  HW1     3320    5.696430287    3.647987053    1.982941271
  395 SOLV  HW2     3321    5.818440440    3.550038782    2.029698248
  396 SOLV  OW      3322    3.753487837    6.502274559    2.828353450
  396 SOLV  HW1     3323    3.687742053    6.576213714    2.813791590
  396 SOLV  HW2     3324    3.801301275    6.516790066    2.914982939
  397 SOLV  OW      3325    4.397117718    3.349127180    3.300132139
  397 SOLV  HW1     3326    4.459128058    3.422929307    3.273494142
  397 SOLV  HW2     3327    4.432669857    3.261943425    3.266418463
  398 SOLV  OW      3328    0.732336086    1.815565481    3.550168591
  398 SOLV  HW1     3329    0.810097863    1.822230153    3.612701405
  398 SOLV  HW2     3330    0.721475962    1.720676554    3.520508232
  399 SOLV  OW      3331    1.157184139    4.938188930    2.381382016
  399 SOLV  HW1     3332    1.083218929    4.994359915    2.418449607
  399 SOLV  HW2     3333    1.229842753    4.997480067    2.346664813
  400 SOLV  OW      3334    1.986855932    4.050401841    5.594601257
  400 SOLV  HW1     3335    2.030731552    4.117824384    5.654020928
  400 SOLV  HW2     3336    1.987454523    4.083702609    5.500302486
  401 SOLV  OW      3337    0.179401172    3.171553371    0.485357463
  401 SOLV  HW1     3338    0.143034593    3.122487412    0.406164794
  401 SOLV  HW2     3339    0.180160604    3.110750536    0.564753763
  402 SOLV  OW      3340    3.250975461    3.126523392    6.072673362
  402 SOLV  HW1     3341    3.229039520    3.032926329    6.100248158
  402 SOLV  HW2     3342    3.230600558    3.138253019    5.975466719
  403 SOLV  OW      3343    2.286960655    0.144531736    4.853155138
  403 SOLV  HW1     3344    2.225894693    0.065469494    4.848508952
  403 SOLV  HW2     3345    2.243041836    0.223150972    4.809662036
  404 SOLV  OW      3346    3.574701903    6.755727903    5.491400460
  404 SOLV  HW1     3347    3.536451975    6.675258298    5.445977260
  404 SOLV  HW2     3348    3.526399151    6.837611658    5.460360690
  405 SOLV  OW      3349    2.679774541    2.312189110    3.084987814
  405 SOLV  HW1     3350    2.766487764    2.353249803    3.056795019
  405 SOLV  HW2     3351    2.633285525    2.373263228    3.149102521
  406 SOLV  OW      3352    0.756208705    5.948892670    2.608756438
  406 SOLV  HW1     3353    0.823388196    6.018319261    2.634607495
  406 SOLV  HW2     3354    0.768647083    5.867650348    2.665733774
  407 SOLV  OW      3355    1.730138222    4.259238766    2.951681388
  407 SOLV  HW1     3356    1.742758193    4.350385132    2.912505091
  407 SOLV  HW2     3357    1.732511225    4.190964683    2.878642483
  408 SOLV  OW      3358    6.807309066    5.268317210    3.416497911
  408 SOLV  HW1     3359    6.777808599    5.251089217    3.510489724
  408 SOLV  HW2     3360    6.906251383    5.255424820    3.409741475
  409 SOLV  OW      3361    2.343047219    0.677447530    6.225773762
  409 SOLV  HW1     3362    2.303785519    0.738496544    6.294559908
  409 SOLV  HW2     3363    2.296691643    0.691633919    6.138298620
  410 SOLV  OW      3364    6.224220109    2.059116373    4.950177972
  410 SOLV  HW1     3365    6.169023477    2.048410828    4.867472371
  410 SOLV  HW2     3366    6.169239001    2.102555820    5.021533493
  411 SOLV  OW      3367    4.842514632    3.588440965    1.795900485
  411 SOLV  HW1     3368    4.888778585    3.512915029    1.842345424
  411 SOLV  HW2     3369    4.749461569    3.560776297    1.771871144
  412 SOLV  OW      3370    1.753195918    4.746816775    0.237250401
  412 SOLV  HW1     3371    1.742413464    4.810087322    0.313944374
  412 SOLV  HW2     3372    1.850457993    4.729308347    0.221924308
  413 SOLV  OW      3373    6.763831524    2.757114663    4.565317271
  413 SOLV  HW1     3374    6.696193616    2.799602726    4.505138891
  413 SOLV  HW2     3375    6.832676652    2.710079653    4.510094300
  414 SOLV  OW      3376    2.335592317    4.026752595    5.253708523
  414 SOLV  HW1     3377    2.411606991    4.091662498    5.256883700
  414 SOLV  HW2     3378    2.314989755    3.995023507    5.346284881
  415 SOLV  OW      3379    4.767157868    4.302284808    0.209571559
  415 SOLV  HW1     3380    4.755857876    4.310706360    0.308580906
  415 SOLV  HW2     3381    4.681302100    4.326008544    0.164103103
  416 SOLV  OW      3382    6.259865146    4.535379527    2.064411550
  416 SOLV  HW1     3383    6.256165715    4.435481571    2.067336902
  416 SOLV  HW2     3384    6.307089982    4.569361207    2.145755766
  417 SOLV  OW      3385    4.640511604    2.922423284    5.064264084
  417 SOLV  HW1     3386    4.656105758    2.825870663    5.085150128
  417 SOLV  HW2     3387    4.643971145    2.936068164    4.965250928
  418 SOLV  OW      3388    0.571373586    6.126242550    1.825359929
  418 SOLV  HW1     3389    0.559867413    6.158847934    1.731519315
  418 SOLV  HW2     3390    0.498585315    6.061232610    1.847201245
  419 SOLV  OW      3391    0.640708643    3.935727631    3.311904724
  419 SOLV  HW1     3392    0.690557477    3.945979676    3.397996296
  419 SOLV  HW2     3393    0.551445748    3.980164333    3.319600555
  420 SOLV  OW      3394    0.328345683    1.983100125    2.525193599
  420 SOLV  HW1     3395    0.343131258    1.884316031    2.520216413
  420 SOLV  HW2     3396    0.257858883    2.009591872    2.459379404
  421 SOLV  OW      3397    5.702525097    0.816619197    2.659133360
  421 SOLV  HW1     3398    5.680773356    0.736266260    2.603708737
  421 SOLV  HW2     3399    5.711590380    0.789521848    2.754972445
  422 SOLV  OW      3400    6.222318788    0.806384298    0.702329682
  422 SOLV  HW1     3401    6.201905328    0.788711185    0.606033965
  422 SOLV  HW2     3402    6.137123821    0.823442509    0.751854565
  423 SOLV  OW      3403    5.772944134    1.382086099    1.952593440
  423 SOLV  HW1     3404    5.846939689    1.414394196    2.011592450
  423 SOLV  HW2     3405    5.803094159    1.384024305    1.857266547
  424 SOLV  OW      3406    2.616394848    5.249915878    2.697017010
  424 SOLV  HW1     3407    2.665851168    5.333395444    2.721245147
  424 SOLV  HW2     3408    2.565362104    5.217159878    2.776542499
  425 SOLV  OW      3409    0.544273075    3.003786281    5.641936571
  425 SOLV  HW1     3410    0.568484984    3.027047167    5.736139748
  425 SOLV  HW2     3411    0.502142927    2.913111617    5.639786347
  426 SOLV  OW      3412    0.016816452    2.353879749    1.436975388
  426 SOLV  HW1     3413   -0.052634410    2.409903765    1.391813895
  426 SOLV  HW2     3414    0.029894454    2.386186306    1.530713229
  427 SOLV  OW      3415    1.287454188    1.517363689    1.878527511
  427 SOLV  HW1     3416    1.303354479    1.516517591    1.779803339
  427 SOLV  HW2     3417    1.211130450    1.578494906    1.899448838
  428 SOLV  OW      3418    4.010801758    1.657379496    1.105058431
  428 SOLV  HW1     3419    3.949494793    1.736019788    1.112720543
  428 SOLV  HW2     3420    3.986348417    1.589227583    1.174042765
  429 SOLV  OW      3421    2.079076768    3.851618161    1.932991452
  429 SOLV  HW1     3422    2.116920128    3.901160490    1.854794053
  429 SOLV  HW2     3423    2.023171616    3.913748322    1.987907985
  430 SOLV  OW      3424    0.967202006    6.288965720    4.601631459
  430 SOLV  HW1     3425    1.033738579    6.324488968    4.535959671
  430 SOLV  HW2     3426    0.989387754    6.322744985    4.693110932
  431 SOLV  OW      3427    6.087298175    4.772017258    0.417828498
  431 SOLV  HW1     3428    6.024791168    4.751102981    0.493044280
  431 SOLV  HW2     3429    6.070405920    4.709047465    0.341990700
  432 SOLV  OW      3430    6.555835081    2.245800398    1.500414559
  432 SOLV  HW1     3431    6.495771137    2.325588011    1.505689110
  432 SOLV  HW2     3432    6.648576192    2.272097814    1.527042564
  433 SOLV  OW      3433    6.425880090    5.369983059    0.227873642
  433 SOLV  HW1     3434    6.361718308    5.416368132    0.288973358
  433 SOLV  HW2     3435    6.438919235    5.424918444    0.145329824
  434 SOLV  OW      3436    5.038485218    1.946312415    6.016268421
  434 SOLV  HW1     3437    4.969190508    1.973254621    5.949378800
  434 SOLV  HW2     3438    4.994986130    1.931178259    6.105041004
  435 SOLV  OW      3439    3.568284908    4.381041663    2.854355033
  435 SOLV  HW1     3440    3.639652411    4.434889642    2.899174350
  435 SOLV  HW2     3441    3.598986744    4.354576603    2.762929441
  436 SOLV  OW      3442    2.596293810    1.342667983    0.042469848
  436 SOLV  HW1     3443    2.670524694    1.316084497    0.103976688
  436 SOLV  HW2     3444    2.589469175    1.442405022    0.039656053
  437 SOLV  OW      3445    5.527834006    3.036755806    2.861235340
  437 SOLV  HW1     3446    5.529229876    3.092326017    2.778097455
  437 SOLV  HW2     3447    5.433302409    3.013590111    2.884234792
  438 SOLV  OW      3448    4.391205902    5.015763169    0.387223640
  438 SOLV  HW1     3449    4.391400364    5.086026232    0.316056675
  438 SOLV  HW2     3450    4.400897605    5.059086744    0.476837963
  439 SOLV  OW      3451    1.513711895    5.951850024    1.575665190
  439 SOLV  HW1     3452    1.466280378    6.030714413    1.536541583
  439 SOLV  HW2     3453    1.522737687    5.880542742    1.506126084
  440 SOLV  OW      3454    5.615043485    0.354625470    5.445802608
  440 SOLV  HW1     3455    5.517076705    0.349888856    5.465299037
  440 SOLV  HW2     3456    5.665297660    0.302589478    5.514844411
  441 SOLV  OW      3457    3.468535648    5.745988164    0.050401665
  441 SOLV  HW1     3458    3.474558796    5.777947583    0.144972693
  441 SOLV  HW2     3459    3.450759295    5.823713885   -0.009964666
  442 SOLV  OW      3460    4.061689638    4.834835527    4.710598480
  442 SOLV  HW1     3461    3.976419271    4.858108250    4.663811394
  442 SOLV  HW2     3462    4.133273636    4.817800505    4.642869812
  443 SOLV  OW      3463    2.084700081    5.862209494    1.948045357
  443 SOLV  HW1     3464    2.052448391    5.803698612    2.022465124
  443 SOLV  HW2     3465    2.124516609    5.945663286    1.986150395
  444 SOLV  OW      3466    3.506925524    3.781184650    1.366154345
  444 SOLV  HW1     3467    3.586505674    3.818801863    1.413608979
  444 SOLV  HW2     3468    3.432382807    3.847828474    1.368137879
  445 SOLV  OW      3469    0.059373526    3.304207762    0.870123192
  445 SOLV  HW1     3470    0.059989197    3.332997664    0.774358895
  445 SOLV  HW2     3471    0.000384812    3.365324516    0.922896967
  446 SOLV  OW      3472    3.515719215    1.224001841    1.492868040
  446 SOLV  HW1     3473    3.450250779    1.163837809    1.538630602
  446 SOLV  HW2     3474    3.472046501    1.266627392    1.413648385
  447 SOLV  OW      3475    0.998925531    3.790979785    5.683013511
  447 SOLV  HW1     3476    0.942517974    3.761534618    5.760166179
  447 SOLV  HW2     3477    1.085563984    3.827489703    5.717104341
  448 SOLV  OW      3478    5.818415417    4.327978722    3.725980651
  448 SOLV  HW1     3479    5.863949624    4.335926963    3.637294504
  448 SOLV  HW2     3480    5.886498297    4.333688027    3.799013706
  449 SOLV  OW      3481    0.064460438    5.219877953    5.553712927
  449 SOLV  HW1     3482    0.107687860    5.301361237    5.515068935
  449 SOLV  HW2     3483   -0.022099071    5.202610193    5.506693982
  450 SOLV  OW      3484    4.207450399    3.324948950    0.558161939
  450 SOLV  HW1     3485    4.288012921    3.266817833    0.546672178
  450 SOLV  HW2     3486    4.133238664    3.290819654    0.500461813
  451 SOLV  OW      3487    6.404492571    6.199268039    3.826542589
  451 SOLV  HW1     3488    6.495442723    6.235130750    3.847610792
  451 SOLV  HW2     3489    6.369336666    6.149095483    3.905591404
  452 SOLV  OW      3490    4.305514360    3.062397893    4.818858573
  452 SOLV  HW1     3491    4.402410193    3.039199950    4.810216097
  452 SOLV  HW2     3492    4.295734584    3.161415665    4.828929453
  453 SOLV  OW      3493    1.903952418    4.669558529    4.904588442
  453 SOLV  HW1     3494    1.906769401    4.721292028    4.819048221
  453 SOLV  HW2     3495    1.993144412    4.627397850    4.920978572
  454 SOLV  OW      3496    6.016006917    0.454326703    4.577468683
  454 SOLV  HW1     3497    6.085904051    0.459800629    4.506153584
  454 SOLV  HW2     3498    6.036261514    0.521044139    4.649161999
  455 SOLV  OW      3499    3.537846370    0.394704067    5.453354588
  455 SOLV  HW1     3500    3.587218913    0.465631657    5.503689403
  455 SOLV  HW2     3501    3.567818338    0.394583308    5.357941998
  456 SOLV  OW      3502    5.736923807    4.098069883    5.586091535
  456 SOLV  HW1     3503    5.778729758    4.186758449    5.566385544
  456 SOLV  HW2     3504    5.662931497    4.110092682    5.652290603
  457 SOLV  OW      3505    6.372887404    3.186884524    4.338463686
  457 SOLV  HW1     3506    6.468384395    3.157222704    4.339864601
  457 SOLV  HW2     3507    6.361157237    3.264380158    4.400578461
  458 SOLV  OW      3508    4.554783501    1.048228140    5.144888492
  458 SOLV  HW1     3509    4.470222966    1.011820334    5.183946064
  458 SOLV  HW2     3510    4.546112080    1.147149404    5.133020223
  459 SOLV  OW      3511    3.659562575    5.616515597    4.124302264
  459 SOLV  HW1     3512    3.586761355    5.560344776    4.163628318
  459 SOLV  HW2     3513    3.748347106    5.575822699    4.145822842
  460 SOLV  OW      3514    4.998556082    5.539236865    0.725895745
  460 SOLV  HW1     3515    5.059543743    5.614156006    0.751735014
  460 SOLV  HW2     3516    5.044101682    5.480897486    0.658649092
  461 SOLV  OW      3517    5.552809069    6.407206217    6.440106977
  461 SOLV  HW1     3518    5.650783756    6.427263238    6.439576829
  461 SOLV  HW2     3519    5.501262817    6.492754733    6.435004216
  462 SOLV  OW      3520    5.481924246    5.958852476    0.737477389
  462 SOLV  HW1     3521    5.459580905    5.878511016    0.792681203
  462 SOLV  HW2     3522    5.404490854    6.022139387    0.737885828
  463 SOLV  OW      3523    4.760040812    0.791052116    2.900369745
  463 SOLV  HW1     3524    4.730584067    0.704349639    2.860160174
  463 SOLV  HW2     3525    4.761169763    0.782870024    3.000037336
  464 SOLV  OW      3526    1.380697231    3.013398029    1.576457075
  464 SOLV  HW1     3527    1.364300935    3.108471451    1.602801598
  464 SOLV  HW2     3528    1.442166058    3.010805174    1.497611879
  465 SOLV  OW      3529    0.303320533    1.819045524    5.010310986
  465 SOLV  HW1     3530    0.402872315    1.814800236    5.001860099
  465 SOLV  HW2     3531    0.273146181    1.913971157    5.001332017
  466 SOLV  OW      3532    0.639966978    5.332456439    4.118401302
  466 SOLV  HW1     3533    0.545208625    5.319427684    4.089201644
  466 SOLV  HW2     3534    0.653945198    5.288095388    4.206935245
  467 SOLV  OW      3535    3.473796209    4.543801398    3.275528624
  467 SOLV  HW1     3536    3.395223860    4.548405017    3.337227625
  467 SOLV  HW2     3537    3.461486880    4.467961846    3.211511022
  468 SOLV  OW      3538    5.629476939    3.978234966    6.352388190
  468 SOLV  HW1     3539    5.673325069    3.995729632    6.264222262
  468 SOLV  HW2     3540    5.553020642    4.041516779    6.364705783
  469 SOLV  OW      3541    5.198034802    2.745028603    0.035281108
  469 SOLV  HW1     3542    5.201736535    2.707333400    0.127840778
  469 SOLV  HW2     3543    5.125515303    2.699470764   -0.016364141
  470 SOLV  OW      3544    1.649808973    1.947135105    2.585534096
  470 SOLV  HW1     3545    1.746280501    1.939326826    2.610714895
  470 SOLV  HW2     3546    1.642519636    1.979643753    2.491237767
  471 SOLV  OW      3547    3.825814454    4.487781463    2.927603917
  471 SOLV  HW1     3548    3.921894902    4.462433843    2.938901871
  471 SOLV  HW2     3549    3.815000543    4.585758311    2.944490055
  472 SOLV  OW      3550    0.512649693    6.155019526    2.748171510
  472 SOLV  HW1     3551    0.560127879    6.150224334    2.660283548
  472 SOLV  HW2     3552    0.504358537    6.250604548    2.776387592
  473 SOLV  OW      3553    2.775908869    2.178180914    1.759459494
  473 SOLV  HW1     3554    2.838795922    2.185175591    1.836907974
  473 SOLV  HW2     3555    2.817880599    2.123048328    1.687344246
  474 SOLV  OW      3556    5.966761216    0.415454275    2.244787028
  474 SOLV  HW1     3557    6.032875263    0.345217194    2.271194873
  474 SOLV  HW2     3558    5.977059029    0.495026820    2.304484207
  475 SOLV  OW      3559    0.079606487    2.375635863    3.673125437
  475 SOLV  HW1     3560    0.063260510    2.277922010    3.659529447
  475 SOLV  HW2     3561   -0.000725632    2.417229508    3.715748395
  476 SOLV  OW      3562    5.340633731    0.208802548    1.283005981
  476 SOLV  HW1     3563    5.412064156    0.138935973    1.278730480
  476 SOLV  HW2     3564    5.314894560    0.235846361    1.190226228
  477 SOLV  OW      3565    5.443524809    2.594127562    3.958314800
  477 SOLV  HW1     3566    5.472453239    2.591154749    4.054003140
  477 SOLV  HW2     3567    5.521075737    2.620353640    3.900869755
  478 SOLV  OW      3568    3.889038465    2.678256701    5.095492029
  478 SOLV  HW1     3569    3.795714958    2.644495001    5.107850835
  478 SOLV  HW2     3570    3.939989960    2.614809404    5.037352286
  479 SOLV  OW      3571    3.579438574    3.514560151    6.110561922
  479 SOLV  HW1     3572    3.632985839    3.595867035    6.087676174
  479 SOLV  HW2     3573    3.610451143    3.477849749    6.198268506
  480 SOLV  OW      3574    6.075255059    1.993018150    4.713824655
  480 SOLV  HW1     3575    5.981481814    1.977305897    4.682845617
  480 SOLV  HW2     3576    6.138831476    1.945407158    4.653052988
  481 SOLV  OW      3577    1.296203782    1.030453347    2.235984804
  481 SOLV  HW1     3578    1.390320401    1.000584846    2.251848981
  481 SOLV  HW2     3579    1.236617181    0.991560895    2.306258948
  482 SOLV  OW      3580    3.976082849    0.187014671    2.687947897
  482 SOLV  HW1     3581    3.970090526    0.155740453    2.782751946
  482 SOLV  HW2     3582    3.930943083    0.275832527    2.679253504
  483 SOLV  OW      3583    3.751249472    0.128772791    6.185259434
  483 SOLV  HW1     3584    3.845634881    0.146309314    6.213287889
  483 SOLV  HW2     3585    3.742620996    0.033904642    6.154808105
  484 SOLV  OW      3586    0.270528456    3.089172114    5.867674109
  484 SOLV  HW1     3587    0.172798752    3.107332129    5.856678946
  484 SOLV  HW2     3588    0.283205031    2.999067883    5.909175257
  485 SOLV  OW      3589    3.393779164    2.776781259    0.364781833
  485 SOLV  HW1     3590    3.375170483    2.860635343    0.313556361
  485 SOLV  HW2     3591    3.405942527    2.700758023    0.300951614
  486 SOLV  OW      3592    4.946754477    3.077415177    5.086969726
  486 SOLV  HW1     3593    4.893599023    3.043459090    5.164577295
  486 SOLV  HW2     3594    5.027015827    3.019276125    5.073573468
  487 SOLV  OW      3595    1.143932989    5.411124328    4.901655697
  487 SOLV  HW1     3596    1.199481366    5.429554728    4.982749710
  487 SOLV  HW2     3597    1.182687905    5.333688200    4.851623265
  488 SOLV  OW      3598    5.073223039    3.922560465    0.570607392
  488 SOLV  HW1     3599    5.010156928    3.995384235    0.543759840
  488 SOLV  HW2     3600    5.108084057    3.876832336    0.488784567
  489 SOLV  OW      3601    3.949700695    1.513810980    5.308491524
  489 SOLV  HW1     3602    4.016859086    1.470912217    5.368902150
  489 SOLV  HW2     3603    3.932086361    1.607294564    5.339323250
  490 SOLV  OW      3604    4.343620373    4.667794854    4.097968961
  490 SOLV  HW1     3605    4.271824227    4.727865191    4.133165988
  490 SOLV  HW2     3606    4.339580533    4.666051383    3.998056061
  491 SOLV  OW      3607    0.558980036    2.471683226    1.473602075
  491 SOLV  HW1     3608    0.553814416    2.378880210    1.510515197
  491 SOLV  HW2     3609    0.653633906    2.503761327    1.477238594
  492 SOLV  OW      3610    4.230014400    3.139864659    5.644067287
  492 SOLV  HW1     3611    4.249778673    3.121014827    5.740273177
  492 SOLV  HW2     3612    4.135065311    3.169878030    5.634822772
  493 SOLV  OW      3613    1.061406938    3.207795597    5.433528307
  493 SOLV  HW1     3614    1.151794536    3.195989320    5.474665606
  493 SOLV  HW2     3615    1.021119661    3.293505767    5.465655850
  494 SOLV  OW      3616    5.756571560    5.296290700    3.915962368
  494 SOLV  HW1     3617    5.849360853    5.261739725    3.901897278
  494 SOLV  HW2     3618    5.744081440    5.380526819    3.863525055
  495 SOLV  OW      3619    4.943063475    6.834931672    6.319620685
  495 SOLV  HW1     3620    4.978051858    6.780030901    6.243714464
  495 SOLV  HW2     3621    5.018565297    6.859874103    6.380261819
  496 SOLV  OW      3622    3.490970773    4.967372314    3.922037144
  496 SOLV  HW1     3623    3.550676002    5.009589716    3.990264438
  496 SOLV  HW2     3624    3.453978587    5.038120829    3.861803777
  497 SOLV  OW      3625    4.533936888    2.546852636    5.845428699
  497 SOLV  HW1     3626    4.500402172    2.633261131    5.882965786
  497 SOLV  HW2     3627    4.570794054    2.562423544    5.753782132
  498 SOLV  OW      3628    0.657673736    0.966237874    3.824212796
  498 SOLV  HW1     3629    0.669809734    1.011419259    3.912602466
  498 SOLV  HW2     3630    0.729271118    0.996427988    3.761254650
  499 SOLV  OW      3631    3.163809312    3.256543694    2.143786936
  499 SOLV  HW1     3632    3.163762031    3.276724109    2.045844154
  499 SOLV  HW2     3633    3.074303218    3.220817108    2.170475272
  500 SOLV  OW      3634    3.828801114    1.070862968    6.817678313
  500 SOLV  HW1     3635    3.733386846    1.045394483    6.833466730
  500 SOLV  HW2     3636    3.887409267    1.022336176    6.882578483
  501 SOLV  OW      3637    5.121092180    1.818185875    0.893359754
  501 SOLV  HW1     3638    5.108452248    1.719481915    0.883470441
  501 SOLV  HW2     3639    5.215733848    1.837194804    0.919467464
  502 SOLV  OW      3640    5.577329584    1.231661020    4.433870066
  502 SOLV  HW1     3641    5.489259903    1.188991417    4.454477414
  502 SOLV  HW2     3642    5.616510760    1.269400726    4.517787115
  503 SOLV  OW      3643    2.265322780    4.301581629    5.061335769
  503 SOLV  HW1     3644    2.219503843    4.231422083    5.006749001
  503 SOLV  HW2     3645    2.211750427    4.319922941    5.143767388
  504 SOLV  OW      3646    3.308297317    5.081025885    0.552785633
  504 SOLV  HW1     3647    3.381822633    5.147339713    0.566870299
  504 SOLV  HW2     3648    3.225248480    5.128917259    0.524306185
  505 SOLV  OW      3649    0.744563904    0.315567447    2.855680830
  505 SOLV  HW1     3650    0.773012820    0.410820536    2.844838894
  505 SOLV  HW2     3651    0.754665102    0.288480683    2.951411024
  506 SOLV  OW      3652    0.304464249    3.881289705    6.837290532
  506 SOLV  HW1     3653    0.327441012    3.968893190    6.794890806
  506 SOLV  HW2     3654    0.205135465    3.869757965    6.838189882
  507 SOLV  OW      3655    2.378769345    5.712328425    4.796914190
  507 SOLV  HW1     3656    2.290955807    5.672070182    4.771029996
  507 SOLV  HW2     3657    2.450652888    5.676656776    4.737231159
  508 SOLV  OW      3658    5.266817962    2.115111499    2.544287134
  508 SOLV  HW1     3659    5.362777619    2.143043417    2.540676722
  508 SOLV  HW2     3660    5.208295473    2.195504722    2.533631577
  509 SOLV  OW      3661    3.118864957    0.061824352    1.588284012
  509 SOLV  HW1     3662    3.047635894    0.056606985    1.518289459
  509 SOLV  HW2     3663    3.173852839   -0.021672421    1.586134868
  510 SOLV  OW      3664    5.787918709    4.895000944    0.102258821
  510 SOLV  HW1     3665    5.826569280    4.819998015    0.048573427
  510 SOLV  HW2     3666    5.798381246    4.980809843    0.051971483
  511 SOLV  OW      3667    2.792485056    3.807073645    0.250414962
  511 SOLV  HW1     3668    2.714952329    3.799282813    0.313099780
  511 SOLV  HW2     3669    2.793055719    3.728750505    0.188233412
  512 SOLV  OW      3670    1.927962723    3.201429466    1.254044509
  512 SOLV  HW1     3671    1.941565716    3.299521049    1.240102791
  512 SOLV  HW2     3672    2.013811900    3.159820859    1.284044818
  513 SOLV  OW      3673    3.112605716    5.144248930    3.540703813
  513 SOLV  HW1     3674    3.141032139    5.105855926    3.452842559
  513 SOLV  HW2     3675    3.044907990    5.216224266    3.525268614
  514 SOLV  OW      3676    0.083260164    5.617075983    6.581733509
  514 SOLV  HW1     3677   -0.012840294    5.605133516    6.556759119
  514 SOLV  HW2     3678    0.128554082    5.674396163    6.513436237
  515 SOLV  OW      3679    1.700741400    4.727632414    4.526474152
  515 SOLV  HW1     3680    1.791840581    4.766780646    4.513425096
  515 SOLV  HW2     3681    1.661271071    4.762695761    4.611412201
  516 SOLV  OW      3682    6.020038906    1.893222695    3.005841037
  516 SOLV  HW1     3683    6.057830757    1.985800232    3.004160744
  516 SOLV  HW2     3684    5.927398038    1.895734498    3.043429378
  517 SOLV  OW      3685    3.917308826    3.345736406    1.824096387
  517 SOLV  HW1     3686    3.899971602    3.257073601    1.781201501
  517 SOLV  HW2     3687    4.007052339    3.379509012    1.795687421
  518 SOLV  OW      3688    1.379130749    6.501190083    4.774132742
  518 SOLV  HW1     3689    1.466559071    6.462325236    4.803244989
  518 SOLV  HW2     3690    1.322139018    6.429121298    4.734638119
  519 SOLV  OW      3691    1.424792116    5.772003343    3.852078439
  519 SOLV  HW1     3692    1.483367723    5.835096409    3.801191066
  519 SOLV  HW2     3693    1.329406908    5.800786857    3.843445983
  520 SOLV  OW      3694    6.795570692    3.597835793    2.189162402
  520 SOLV  HW1     3695    6.706124220    3.642103056    2.195603177
  520 SOLV  HW2     3696    6.867136145    3.663860145    2.211984425
  521 SOLV  OW      3697    1.787900525    5.778458577    5.988337718
  521 SOLV  HW1     3698    1.804135737    5.870570699    5.952932641
  521 SOLV  HW2     3699    1.810304112    5.775790236    6.085767769
  522 SOLV  OW      3700    1.903769548    1.541449523    4.106726578
  522 SOLV  HW1     3701    1.819882712    1.543278091    4.161129629
  522 SOLV  HW2     3702    1.883839205    1.572352556    4.013733131
  523 SOLV  OW      3703    4.231084861    6.401889367    0.407364324
  523 SOLV  HW1     3704    4.317034581    6.443756993    0.378042920
  523 SOLV  HW2     3705    4.249653821    6.333899657    0.478318691
  524 SOLV  OW      3706    0.715003712    4.391986489    2.302090805
  524 SOLV  HW1     3707    0.726607118    4.342309739    2.216071685
  524 SOLV  HW2     3708    0.626555304    4.368524072    2.342440190
  525 SOLV  OW      3709    5.995582649    5.106586643    3.316168897
  525 SOLV  HW1     3710    5.969809895    5.199344076    3.289116710
  525 SOLV  HW2     3711    6.089954221    5.088760785    3.288272311
  526 SOLV  OW      3712    2.132784672    2.689301799    0.119582346
  526 SOLV  HW1     3713    2.197402847    2.738278396    0.061038903
  526 SOLV  HW2     3714    2.057521751    2.654067976    0.063944116
  527 SOLV  OW      3715    4.325287694    4.591202311    5.005768928
  527 SOLV  HW1     3716    4.404610861    4.540169712    4.972528826
  527 SOLV  HW2     3717    4.347450496    4.633802452    5.093492286
  528 SOLV  OW      3718    3.361144989    2.728160525    2.707343061
  528 SOLV  HW1     3719    3.329855788    2.639859135    2.742352739
  528 SOLV  HW2     3720    3.282508826    2.781153708    2.675564530
  529 SOLV  OW      3721    1.974109974    5.536646197    3.553953216
  529 SOLV  HW1     3722    2.029209860    5.473374770    3.499527252
  529 SOLV  HW2     3723    2.004848588    5.630353381    3.537353170
  530 SOLV  OW      3724    4.188386827    0.501917991    0.380130319
  530 SOLV  HW1     3725    4.175663068    0.515920420    0.281928786
  530 SOLV  HW2     3726    4.214701119    0.588366605    0.422975363
  531 SOLV  OW      3727    1.109210320    6.549192478    5.088550889
  531 SOLV  HW1     3728    1.038512972    6.592872697    5.032927866
  531 SOLV  HW2     3729    1.068601951    6.515282409    5.173421443
  532 SOLV  OW      3730    3.480662449    4.450954884    1.382631305
  532 SOLV  HW1     3731    3.572457638    4.440454450    1.344355360
  532 SOLV  HW2     3732    3.443856233    4.360973400    1.406088634
  533 SOLV  OW      3733    2.353895078    2.746554857    3.678428290
  533 SOLV  HW1     3734    2.436551663    2.771555977    3.627985487
  533 SOLV  HW2     3735    2.300315170    2.828827047    3.697456333
  534 SOLV  OW      3736    5.041349750    2.789398251    0.851794686
  534 SOLV  HW1     3737    5.059346506    2.792847519    0.753478281
  534 SOLV  HW2     3738    5.069982385    2.875456100    0.893939153
  535 SOLV  OW      3739    4.022456302    5.922938861    1.419949396
  535 SOLV  HW1     3740    4.034951555    5.854954648    1.347675248
  535 SOLV  HW2     3741    3.983695518    6.006415731    1.380825132
  536 SOLV  OW      3742    2.676617713    6.253683044    2.051459494
  536 SOLV  HW1     3743    2.683530167    6.297904085    1.962026838
  536 SOLV  HW2     3744    2.711038608    6.315643621    2.122011683
  537 SOLV  OW      3745    0.466097963    4.728350478    2.618203129
  537 SOLV  HW1     3746    0.385223187    4.779873008    2.589802605
  537 SOLV  HW2     3747    0.537458629    4.737406946    2.548722686
  538 SOLV  OW      3748    5.148662146    2.014026656    0.466639144
  538 SOLV  HW1     3749    5.076641987    2.035683728    0.400715815
  538 SOLV  HW2     3750    5.236751965    2.009631885    0.419494859
  539 SOLV  OW      3751    4.553076977    6.168385446    1.595665523
  539 SOLV  HW1     3752    4.636241439    6.146702702    1.646804735
  539 SOLV  HW2     3753    4.519825421    6.258691954    1.622882481
  540 SOLV  OW      3754    3.405428438    2.861969692    3.183208200
  540 SOLV  HW1     3755    3.459865984    2.938530105    3.217516208
  540 SOLV  HW2     3756    3.465898855    2.785585086    3.160612941
  541 SOLV  OW      3757    6.005555240    3.829276040    6.697895709
  541 SOLV  HW1     3758    6.024449963    3.905921019    6.759284094
  541 SOLV  HW2     3759    5.906696344    3.816391174    6.690134549
  542 SOLV  OW      3760    3.370303462    2.587757191    1.936836292
  542 SOLV  HW1     3761    3.445327677    2.528788765    1.966761617
  542 SOLV  HW2     3762    3.394279511    2.630531295    1.849675758
  543 SOLV  OW      3763    2.650904407    2.045190672    0.327121848
  543 SOLV  HW1     3764    2.616994905    2.053695819    0.420821823
  543 SOLV  HW2     3765    2.749496063    2.061909145    0.325729550
  544 SOLV  OW      3766    1.935954898    2.198067836    0.906867981
  544 SOLV  HW1     3767    1.948839844    2.273086925    0.971733903
  544 SOLV  HW2     3768    1.988804410    2.216279960    0.823942299
  545 SOLV  OW      3769    0.628368172    5.505624876    0.243373187
  545 SOLV  HW1     3770    0.603912641    5.514206311    0.339964292
  545 SOLV  HW2     3771    0.620205329    5.409983271    0.215310122
  546 SOLV  OW      3772    2.451295700    4.054320948    6.687149371
  546 SOLV  HW1     3773    2.400322415    3.986306942    6.634446153
  546 SOLV  HW2     3774    2.548295789    4.029987527    6.687947957
  547 SOLV  OW      3775    0.186446039    0.174136568    4.614953255
  547 SOLV  HW1     3776    0.250848154    0.248751377    4.598029911
  547 SOLV  HW2     3777    0.116395430    0.173756538    4.543579980
  548 SOLV  OW      3778    3.792543018    0.660426644    3.570062335
  548 SOLV  HW1     3779    3.803542462    0.649328210    3.471282903
  548 SOLV  HW2     3780    3.882601594    0.664991280    3.613307118
  549 SOLV  OW      3781    6.204180382    1.122688751    2.783312981
  549 SOLV  HW1     3782    6.278047591    1.074390204    2.736276775
  549 SOLV  HW2     3783    6.134178391    1.149199034    2.716993411
  550 SOLV  OW      3784    6.448345814    4.722126278    6.608475809
  550 SOLV  HW1     3785    6.514609837    4.786097799    6.647443183
  550 SOLV  HW2     3786    6.464095854    4.630813888    6.646101380
  551 SOLV  OW      3787    0.385115260    6.423885957    2.864428765
  551 SOLV  HW1     3788    0.318768493    6.367679809    2.913831247
  551 SOLV  HW2     3789    0.344031653    6.512391721    2.842509502
  552 SOLV  OW      3790    3.711600413    6.411601932    6.693913085
  552 SOLV  HW1     3791    3.682935037    6.478659409    6.625480768
  552 SOLV  HW2     3792    3.754567563    6.333688119    6.648254927
  553 SOLV  OW      3793    2.212150822    3.089364114    1.267377306
  553 SOLV  HW1     3794    2.168432446    2.999672299    1.274019513
  553 SOLV  HW2     3795    2.216112513    3.131285234    1.358079688
  554 SOLV  OW      3796    4.859913380    1.260504688    5.488268198
  554 SOLV  HW1     3797    4.849458617    1.163505530    5.510261260
  554 SOLV  HW2     3798    4.904983823    1.307239355    5.564336164
  555 SOLV  OW      3799    5.861634323    0.489559664    1.161664571
  555 SOLV  HW1     3800    5.862524010    0.467294858    1.064170026
  555 SOLV  HW2     3801    5.839287264    0.586313590    1.173537073
  556 SOLV  OW      3802    2.599894908    0.734593208    3.096444162
  556 SOLV  HW1     3803    2.576246186    0.638093505    3.085037030
  556 SOLV  HW2     3804    2.686168855    0.742062966    3.146469218
  557 SOLV  OW      3805    0.176261053    3.797976868    0.408510063
  557 SOLV  HW1     3806    0.078606037    3.799772595    0.429997612
  557 SOLV  HW2     3807    0.214744895    3.709772387    0.435718593
  558 SOLV  OW      3808    4.226179969    2.869827656    1.180952194
  558 SOLV  HW1     3809    4.127285259    2.872729278    1.195546483
  558 SOLV  HW2     3810    4.260709006    2.962809213    1.168155514
  559 SOLV  OW      3811    3.507460169    3.100125825    3.330491437
  559 SOLV  HW1     3812    3.521601142    3.179517653    3.271344565
  559 SOLV  HW2     3813    3.416581550    3.105211560    3.371923120
  560 SOLV  OW      3814    1.044106687    5.373209702    3.679237073
  560 SOLV  HW1     3815    1.087035788    5.428712701    3.750486963
  560 SOLV  HW2     3816    0.953322767    5.409772216    3.658707594
  561 SOLV  OW      3817    6.367482098    2.687144716    3.891049825
  561 SOLV  HW1     3818    6.360410256    2.785036317    3.871850878
  561 SOLV  HW2     3819    6.359549741    2.635778553    3.805609385
  562 SOLV  OW      3820    4.840836724    3.562837676    2.811943030
  562 SOLV  HW1     3821    4.829610995    3.662137996    2.808074521
  562 SOLV  HW2     3822    4.934563388    3.540938668    2.839095062
  563 SOLV  OW      3823    2.795030726    2.063040913    4.883870092
  563 SOLV  HW1     3824    2.787071179    2.076139666    4.982696041
  563 SOLV  HW2     3825    2.852880176    2.134917950    4.845288454
  564 SOLV  OW      3826    2.198805761    1.223907808    0.044193637
  564 SOLV  HW1     3827    2.146317423    1.226853216   -0.040882186
  564 SOLV  HW2     3828    2.278944340    1.165359700    0.031885969
  565 SOLV  OW      3829    4.328920680    2.575066372    4.513413742
  565 SOLV  HW1     3830    4.376102923    2.510474424    4.453385445
  565 SOLV  HW2     3831    4.396118199    2.624312792    4.568740422
  566 SOLV  OW      3832    2.613187499    2.525102899    5.327898029
  566 SOLV  HW1     3833    2.532737379    2.584456617    5.330449736
  566 SOLV  HW2     3834    2.655891569    2.522965764    5.418304597
  567 SOLV  OW      3835    2.357602553    1.470285718    2.431678996
  567 SOLV  HW1     3836    2.442145709    1.520327288    2.450382919
  567 SOLV  HW2     3837    2.344185815    1.400188480    2.501735445
  568 SOLV  OW      3838    4.112410431    1.894558353    1.587865050
  568 SOLV  HW1     3839    4.123239209    1.832595116    1.665614643
  568 SOLV  HW2     3840    4.015285567    1.913952352    1.573998229
  569 SOLV  OW      3841    5.177179244    2.149921244    4.105834371
  569 SOLV  HW1     3842    5.205558415    2.099394041    4.024328677
  569 SOLV  HW2     3843    5.154976532    2.244108993    4.080592444
  570 SOLV  OW      3844    3.015575043    3.452690630    2.417164318
  570 SOLV  HW1     3845    2.975028699    3.373765930    2.463297323
  570 SOLV  HW2     3846    3.094011318    3.422825320    2.362784297
  571 SOLV  OW      3847    3.864983854    5.339257565    3.796314758
  571 SOLV  HW1     3848    3.765392508    5.346956477    3.801184983
  571 SOLV  HW2     3849    3.904378671    5.428913983    3.776038021
  572 SOLV  OW      3850    5.667333107    5.045915138    3.199565288
  572 SOLV  HW1     3851    5.674143716    4.947346789    3.214989080
  572 SOLV  HW2     3852    5.710396992    5.069030006    3.112322831
  573 SOLV  OW      3853    4.351986086    3.520953790    6.059756386
  573 SOLV  HW1     3854    4.391011518    3.473088077    5.981095330
  573 SOLV  HW2     3855    4.253061095    3.529505699    6.047828294
  574 SOLV  OW      3856    5.136440975    6.065683053    6.024944310
  574 SOLV  HW1     3857    5.192672945    6.142436994    6.055741606
  574 SOLV  HW2     3858    5.089902929    6.090469260    5.939964948
  575 SOLV  OW      3859    4.204904783    6.392258809    1.958793365
  575 SOLV  HW1     3860    4.280956861    6.353705415    1.906546696
  575 SOLV  HW2     3861    4.192017269    6.339462110    2.042748150
  576 SOLV  OW      3862    6.686989386    5.439882739    6.020476577
  576 SOLV  HW1     3863    6.613914685    5.468270859    5.958383095
  576 SOLV  HW2     3864    6.774369263    5.441076113    5.971848970
  577 SOLV  OW      3865    2.743243674    6.696009906    1.542235658
  577 SOLV  HW1     3866    2.749272096    6.765844844    1.470904427
  577 SOLV  HW2     3867    2.800850830    6.618085975    1.517525311
  578 SOLV  OW      3868    3.005547621    1.606318550    3.566634182
  578 SOLV  HW1     3869    2.939972116    1.534130050    3.588770493
  578 SOLV  HW2     3870    3.096289495    1.566196549    3.554083717
  579 SOLV  OW      3871    4.436964928    6.457853362    4.458423589
  579 SOLV  HW1     3872    4.370469139    6.487750457    4.526880930
  579 SOLV  HW2     3873    4.399922700    6.379967458    4.407793278
  580 SOLV  OW      3874    0.750824394    5.436951871    3.538929191
  580 SOLV  HW1     3875    0.740415575    5.339297831    3.520042197
  580 SOLV  HW2     3876    0.788485429    5.482644335    3.458336241
  581 SOLV  OW      3877    2.938123743    2.859778346    1.273237560
  581 SOLV  HW1     3878    2.846047087    2.820818044    1.270843098
  581 SOLV  HW2     3879    2.995893368    2.812866338    1.206427118
  582 SOLV  OW      3880    3.927100401    5.571514053    5.332915933
  582 SOLV  HW1     3881    3.921329094    5.641913475    5.262117534
  582 SOLV  HW2     3882    3.839830285    5.523035868    5.338880902
  583 SOLV  OW      3883    4.924792546    4.283651853    5.989399805
  583 SOLV  HW1     3884    4.872504497    4.245065945    6.065416672
  583 SOLV  HW2     3885    4.959817357    4.209577210    5.932061619
  584 SOLV  OW      3886    4.680421322    2.982608841    3.402072950
  584 SOLV  HW1     3887    4.700381930    2.996582286    3.305086589
  584 SOLV  HW2     3888    4.766052152    2.979901822    3.453648431
  585 SOLV  OW      3889    0.481643819    2.825772355    5.992519372
  585 SOLV  HW1     3890    0.513302305    2.746920919    6.045261707
  585 SOLV  HW2     3891    0.386009638    2.844602018    6.014904899
  586 SOLV  OW      3892    3.612540334    1.047707908    3.554297561
  586 SOLV  HW1     3893    3.643022145    0.970431319    3.498613111
  586 SOLV  HW2     3894    3.673847982    1.058614867    3.632553343
  587 SOLV  OW      3895    3.083533967    5.181467115    1.182714733
  587 SOLV  HW1     3896    3.163819396    5.239880561    1.194695679
  587 SOLV  HW2     3897    3.012760249    5.208294365    1.248081090
  588 SOLV  OW      3898    2.772516572    4.237879871    2.516867367
  588 SOLV  HW1     3899    2.799383080    4.331490944    2.494132902
  588 SOLV  HW2     3900    2.852292300    4.187415297    2.549894701
  589 SOLV  OW      3901    2.500813165    4.079108007    5.805851725
  589 SOLV  HW1     3902    2.512663610    4.175450952    5.829923468
  589 SOLV  HW2     3903    2.439845437    4.071749078    5.726918657
  590 SOLV  OW      3904    1.610742336    6.465122946    6.299803888
  590 SOLV  HW1     3905    1.606746837    6.527473334    6.377895402
  590 SOLV  HW2     3906    1.696922858    6.478512026    6.250861423
  591 SOLV  OW      3907    5.695107754    0.294316454    2.600273132
  591 SOLV  HW1     3908    5.734995025    0.327649779    2.685711239
  591 SOLV  HW2     3909    5.610223135    0.343791792    2.581605682
  592 SOLV  OW      3910    2.504576488    5.959619220    5.855702578
  592 SOLV  HW1     3911    2.495508093    6.019838313    5.935031265
  592 SOLV  HW2     3912    2.601504771    5.944679501    5.836125182
  593 SOLV  OW      3913    5.302688516    0.252530969    5.864203317
  593 SOLV  HW1     3914    5.358670968    0.315641070    5.810491528
  593 SOLV  HW2     3915    5.334052577    0.158822577    5.848811905
  594 SOLV  OW      3916    4.259217754    1.907308131    2.461447598
  594 SOLV  HW1     3917    4.268936845    1.811890861    2.433111379
  594 SOLV  HW2     3918    4.207234226    1.911587632    2.546777103
  595 SOLV  OW      3919    1.525958419    3.570233787    4.916960314
  595 SOLV  HW1     3920    1.507846851    3.484704548    4.965522540
  595 SOLV  HW2     3921    1.441160205    3.603883259    4.875991082
  596 SOLV  OW      3922    5.733908378    3.216672884    1.352740217
  596 SOLV  HW1     3923    5.760371243    3.122569397    1.373854792
  596 SOLV  HW2     3924    5.749431530    3.234645872    1.255593461
  597 SOLV  OW      3925    5.617523555    3.047901815    5.529759071
  597 SOLV  HW1     3926    5.673841187    3.041672198    5.447350167
  597 SOLV  HW2     3927    5.611795850    3.143350399    5.559057264
  598 SOLV  OW      3928    2.426920951    1.713541887    5.077777823
  598 SOLV  HW1     3929    2.511709371    1.662613146    5.092567787
  598 SOLV  HW2     3930    2.438053176    1.807173509    5.111104840
  599 SOLV  OW      3931    6.151850031    3.711653379    1.257759973
  599 SOLV  HW1     3932    6.222906305    3.716254359    1.327985179
  599 SOLV  HW2     3933    6.158346153    3.791940641    1.198485645
  600 SOLV  OW      3934    1.477106021    3.089371197    4.366914765
  600 SOLV  HW1     3935    1.571356290    3.113835001    4.389726704
  600 SOLV  HW2     3936    1.425437172    3.172267867    4.345457444
  601 SOLV  OW      3937    3.403908969    6.076808499    2.763360547
  601 SOLV  HW1     3938    3.472691958    6.137663653    2.802946047
  601 SOLV  HW2     3939    3.442187785    5.984894447    2.753980539
  602 SOLV  OW      3940    5.060205066    3.371673812    2.336967628
  602 SOLV  HW1     3941    5.041382977    3.292361144    2.394906251
  602 SOLV  HW2     3942    4.978238219    3.394854109    2.284568190
  603 SOLV  OW      3943    2.626883704    1.987613768    2.515681677
  603 SOLV  HW1     3944    2.651052944    1.952427645    2.425250588
  603 SOLV  HW2     3945    2.573324389    2.071466056    2.505576106
  604 SOLV  OW      3946    4.000015706    4.961120684    5.130394954
  604 SOLV  HW1     3947    3.925541554    4.906771231    5.169146400
  604 SOLV  HW2     3948    3.991325371    4.963304212    5.030787925
  605 SOLV  OW      3949    5.575335083    3.800935883    5.767965891
  605 SOLV  HW1     3950    5.535389264    3.891255345    5.752204850
  605 SOLV  HW2     3951    5.675046314    3.807425767    5.763826659
  606 SOLV  OW      3952    5.267441480    6.498664323    6.108897853
  606 SOLV  HW1     3953    5.334797604    6.552208882    6.057930439
  606 SOLV  HW2     3954    5.246731249    6.544679418    6.195240964
  607 SOLV  OW      3955    2.054109384    2.218840500    0.660718388
  607 SOLV  HW1     3956    2.040818665    2.283227032    0.585357511
  607 SOLV  HW2     3957    1.992227526    2.141094287    0.649417951
  608 SOLV  OW      3958    1.517079211    4.772189258    3.336831222
  608 SOLV  HW1     3959    1.484888738    4.796508117    3.428340598
  608 SOLV  HW2     3960    1.593603928    4.708242598    3.344336066
  609 SOLV  OW      3961    1.542533310    4.157774480    0.478357950
  609 SOLV  HW1     3962    1.536565796    4.222194103    0.402094477
  609 SOLV  HW2     3963    1.637648329    4.129432544    0.490661800
  610 SOLV  OW      3964    6.178069943    5.395891225    1.794016702
  610 SOLV  HW1     3965    6.109010472    5.324986730    1.779704844
  610 SOLV  HW2     3966    6.269010636    5.354283805    1.794133448
  611 SOLV  OW      3967    3.634611465    5.980210901    6.540341837
  611 SOLV  HW1     3968    3.667687344    5.977967895    6.634697176
  611 SOLV  HW2     3969    3.696533707    6.035577393    6.484645221
  612 SOLV  OW      3970    3.162079331    5.207299401    3.983607320
  612 SOLV  HW1     3971    3.169117054    5.205209786    4.083346762
  612 SOLV  HW2     3972    3.122843993    5.294664852    3.954804353
  613 SOLV  OW      3973    5.258397433    5.947131730    3.829798231
  613 SOLV  HW1     3974    5.171141974    5.907973298    3.800557322
  613 SOLV  HW2     3975    5.328687248    5.875991638    3.829249064
  614 SOLV  OW      3976    6.789741075    4.222929941    1.258616858
  614 SOLV  HW1     3977    6.878535175    4.263586286    1.280166373
  614 SOLV  HW2     3978    6.748930477    4.185884329    1.342066166
  615 SOLV  OW      3979    4.213780935    4.254395179    0.427815864
  615 SOLV  HW1     3980    4.212316366    4.313144354    0.508737023
  615 SOLV  HW2     3981    4.232591010    4.160130911    0.455423037
  616 SOLV  OW      3982    3.228394409    4.545352234    0.705473318
  616 SOLV  HW1     3983    3.218572268    4.633131116    0.658565961
  616 SOLV  HW2     3984    3.238347496    4.561027252    0.803743539
  617 SOLV  OW      3985    2.434458869    3.366475474    3.609741024
  617 SOLV  HW1     3986    2.487251701    3.447513818    3.584299303
  617 SOLV  HW2     3987    2.495487707    3.298250173    3.650019076
  618 SOLV  OW      3988    5.362469702    4.766001454    3.980589495
  618 SOLV  HW1     3989    5.406795329    4.710269843    3.910367965
  618 SOLV  HW2     3990    5.377249924    4.862850125    3.960496626
  619 SOLV  OW      3991    5.403166675    0.242400977    4.779830439
  619 SOLV  HW1     3992    5.398815564    0.298189211    4.696942259
  619 SOLV  HW2     3993    5.386590390    0.300163334    4.859771016
  620 SOLV  OW      3994    6.060985966    3.277669297    3.972004536
  620 SOLV  HW1     3995    5.979517739    3.226483876    3.999295986
  620 SOLV  HW2     3996    6.117236242    3.221079114    3.911711979
  621 SOLV  OW      3997    1.604833038    5.520741421    5.261575465
  621 SOLV  HW1     3998    1.648049896    5.515463279    5.171540659
  621 SOLV  HW2     3999    1.620652493    5.611340880    5.300859737
  622 SOLV  OW      4000    5.185963089    5.416035669    4.456046566
  622 SOLV  HW1     4001    5.251804491    5.345614004    4.429445185
  622 SOLV  HW2     4002    5.234423319    5.492802197    4.498002365
  623 SOLV  OW      4003    1.257596320    4.791004351    2.604960965
  623 SOLV  HW1     4004    1.227951284    4.845188543    2.526314367
  623 SOLV  HW2     4005    1.326316223    4.842095521    2.656606530
  624 SOLV  OW      4006    4.625228156    0.992831699    1.781212201
  624 SOLV  HW1     4007    4.687387204    1.047174352    1.724776602
  624 SOLV  HW2     4008    4.614456294    0.901955385    1.740872880
  625 SOLV  OW      4009    6.040567579    4.696628185    3.313548319
  625 SOLV  HW1     4010    6.030294118    4.608279854    3.359272701
  625 SOLV  HW2     4011    5.966001637    4.757291312    3.341144866
  626 SOLV  OW      4012    4.736240537    1.937221955    6.693137956
  626 SOLV  HW1     4013    4.749925152    1.838270150    6.697935540
  626 SOLV  HW2     4014    4.642158413    1.959134654    6.719022445
  627 SOLV  OW      4015    4.084539146    5.619174038    3.165110757
  627 SOLV  HW1     4016    4.053718063    5.713570017    3.177002373
  627 SOLV  HW2     4017    4.128038018    5.609362893    3.075592435
  628 SOLV  OW      4018    5.642934131    3.977168631    4.760038391
  628 SOLV  HW1     4019    5.738926972    4.004662371    4.754461727
  628 SOLV  HW2     4020    5.611750776    3.946613645    4.670063170
  629 SOLV  OW      4021    3.761827736    5.535224180    6.370742222
  629 SOLV  HW1     4022    3.676372465    5.501635863    6.331109114
  629 SOLV  HW2     4023    3.745662379    5.564236312    6.465074213
  630 SOLV  OW      4024    1.814365532    4.249976000    5.134392867
  630 SOLV  HW1     4025    1.818880128    4.297702355    5.222161474
  630 SOLV  HW2     4026    1.899845433    4.263995179    5.084411695
  631 SOLV  OW      4027    0.060508346    3.655456524    0.791508170
  631 SOLV  HW1     4028    0.021959150    3.579664130    0.844148290
  631 SOLV  HW2     4029    0.097293081    3.724203445    0.854135345
  632 SOLV  OW      4030    3.456913893    4.361814353    3.076912488
  632 SOLV  HW1     4031    3.528209773    4.306071316    3.119470422
  632 SOLV  HW2     4032    3.478795424    4.375841839    2.980341517
  633 SOLV  OW      4033    4.867808302    5.006341703    1.452942652
  633 SOLV  HW1     4034    4.809726216    4.958758699    1.386894439
  633 SOLV  HW2     4035    4.941331187    5.053787207    1.404534940
  634 SOLV  OW      4036    3.569022187    3.909468598    4.016620431
  634 SOLV  HW1     4037    3.589492874    3.974363719    3.943330003
  634 SOLV  HW2     4038    3.482119637    3.863852479    3.997411515
  635 SOLV  OW      4039    5.371805572    4.327522597    3.379325027
  635 SOLV  HW1     4040    5.374938763    4.365806988    3.286989502
  635 SOLV  HW2     4041    5.408019720    4.394329576    3.444338376
  636 SOLV  OW      4042    5.564830312    1.783604512    5.517610597
  636 SOLV  HW1     4043    5.494021048    1.755587326    5.582436988
  636 SOLV  HW2     4044    5.522170969    1.828004866    5.438806080
  637 SOLV  OW      4045    6.293227868    5.879004733    3.182807294
  637 SOLV  HW1     4046    6.259710678    5.939027348    3.255440881
  637 SOLV  HW2     4047    6.345456837    5.932775735    3.116606197
  638 SOLV  OW      4048    1.460874613    5.962753640    2.286477707
  638 SOLV  HW1     4049    1.427853278    5.895115075    2.220625311
  638 SOLV  HW2     4050    1.396005503    5.969894405    2.362259795
  639 SOLV  OW      4051    0.531864212    3.250748938    3.462986711
  639 SOLV  HW1     4052    0.450946364    3.227456902    3.516943596
  639 SOLV  HW2     4053    0.576020458    3.166824441    3.431230518
  640 SOLV  OW      4054    2.468675112    0.632611882    2.183725201
  640 SOLV  HW1     4055    2.504687573    0.723564097    2.204526676
  640 SOLV  HW2     4056    2.422916459    0.595607884    2.264587050
  641 SOLV  OW      4057    6.748987171    2.698761391    3.590869370
  641 SOLV  HW1     4058    6.702722361    2.782238749    3.620748491
  641 SOLV  HW2     4059    6.798823801    2.658908818    3.667873827
  642 SOLV  OW      4060    5.254563989    2.464955170    1.821685761
  642 SOLV  HW1     4061    5.163338292    2.466084228    1.862649461
  642 SOLV  HW2     4062    5.304362520    2.384264203    1.853473037
  643 SOLV  OW      4063    2.412361876    6.287352310    0.808977030
  643 SOLV  HW1     4064    2.349002632    6.274493638    0.885279708
  643 SOLV  HW2     4065    2.475972128    6.210274570    0.805147227
  644 SOLV  OW      4066    4.909900214    3.782533761    3.889105491
  644 SOLV  HW1     4067    4.916566045    3.801305022    3.791100732
  644 SOLV  HW2     4068    4.976864890    3.712646698    3.914268532
  645 SOLV  OW      4069    2.151809444    1.634370205    1.084712105
  645 SOLV  HW1     4070    2.216725029    1.650951156    1.158958808
  645 SOLV  HW2     4071    2.081495376    1.705482378    1.085434373
  646 SOLV  OW      4072    0.137500507    6.270849846    2.365996863
  646 SOLV  HW1     4073    0.172389178    6.189279179    2.412157918
  646 SOLV  HW2     4074    0.194745405    6.291224113    2.286563389
  647 SOLV  OW      4075    4.572012185    1.282554926    3.542123840
  647 SOLV  HW1     4076    4.588667308    1.190276225    3.576890344
  647 SOLV  HW2     4077    4.642334047    1.344504683    3.577031446
  648 SOLV  OW      4078    4.205743397    6.537218408    6.164267469
  648 SOLV  HW1     4079    4.163388553    6.530879475    6.254643356
  648 SOLV  HW2     4080    4.265742349    6.458488045    6.150002363
  649 SOLV  OW      4081    6.831927140    6.012503402    5.033150448
  649 SOLV  HW1     4082    6.777349077    6.020379117    5.116581429
  649 SOLV  HW2     4083    6.776332310    6.038977751    4.954348224
  650 SOLV  OW      4084    4.922160126    3.754668529    6.847468288
  650 SOLV  HW1     4085    4.834921706    3.760080993    6.798869848
  650 SOLV  HW2     4086    4.908871645    3.781565160    6.942871212
  651 SOLV  OW      4087    3.069818796    1.671178164    5.948647776
  651 SOLV  HW1     4088    3.095397766    1.631634422    6.036874304
  651 SOLV  HW2     4089    2.970238493    1.678547950    5.943061548
  652 SOLV  OW      4090    3.152655389    6.749559931    5.728581728
  652 SOLV  HW1     4091    3.057341314    6.723865146    5.744610200
  652 SOLV  HW2     4092    3.187398218    6.799752212    5.807799686
  653 SOLV  OW      4093    5.825027262    6.060167758    4.802119803
  653 SOLV  HW1     4094    5.862457527    5.997530871    4.870510539
  653 SOLV  HW2     4095    5.725466261    6.051072390    4.799565104
  654 SOLV  OW      4096    2.308035784    5.457607404    2.285086198
  654 SOLV  HW1     4097    2.261232648    5.375707380    2.318310395
  654 SOLV  HW2     4098    2.391922329    5.431058202    2.237544995
  655 SOLV  OW      4099    3.394109237    2.465795520    1.247123160
  655 SOLV  HW1     4100    3.368001251    2.382380364    1.295724231
  655 SOLV  HW2     4101    3.428601914    2.442027917    1.156310153
  656 SOLV  OW      4102    6.600979253    6.467750582    4.748907933
  656 SOLV  HW1     4103    6.598374683    6.473324416    4.848727508
  656 SOLV  HW2     4104    6.507650305    6.462153822    4.713409878
  657 SOLV  OW      4105    5.000983677    4.015617283    1.140439367
  657 SOLV  HW1     4106    5.003802444    3.946642966    1.212799669
  657 SOLV  HW2     4107    5.060081180    3.987145868    1.064952536
  658 SOLV  OW      4108    4.616614783    4.739309175    3.657024626
  658 SOLV  HW1     4109    4.624195058    4.836088323    3.681068545
  658 SOLV  HW2     4110    4.688263857    4.687627706    3.703898136
  659 SOLV  OW      4111    3.346761439    3.753596072    2.737110624
  659 SOLV  HW1     4112    3.417840286    3.781371152    2.672475311
  659 SOLV  HW2     4113    3.378595353    3.769616505    2.830551936
  660 SOLV  OW      4114    3.394536723    4.022871209    5.268355051
  660 SOLV  HW1     4115    3.383596051    4.121762169    5.258238204
  660 SOLV  HW2     4116    3.387324525    3.998270605    5.365020636
  661 SOLV  OW      4117    4.571139861    0.611990744    1.395925187
  661 SOLV  HW1     4118    4.507653250    0.567316202    1.332876048
  661 SOLV  HW2     4119    4.647788721    0.650356759    1.344403040
  662 SOLV  OW      4120    4.985520915    3.287096400    0.358547220
  662 SOLV  HW1     4121    5.006129436    3.356472580    0.427566600
  662 SOLV  HW2     4122    5.060289529    3.282794106    0.292271653
  663 SOLV  OW      4123    5.548000804    0.588143854    3.936280869
  663 SOLV  HW1     4124    5.507310827    0.639736838    4.011674230
  663 SOLV  HW2     4125    5.557207320    0.647585227    3.856383217
  664 SOLV  OW      4126    2.721636682    1.257963259    4.910687628
  664 SOLV  HW1     4127    2.685641161    1.346628656    4.881656483
  664 SOLV  HW2     4128    2.796962874    1.272017474    4.974940574
  665 SOLV  OW      4129    1.737252051    5.400859530    2.015824497
  665 SOLV  HW1     4130    1.729970672    5.445969810    1.926864841
  665 SOLV  HW2     4131    1.710394170    5.304945156    2.006835858
  666 SOLV  OW      4132    6.703271999    1.455267631    2.036960088
  666 SOLV  HW1     4133    6.797216647    1.422372153    2.046641999
  666 SOLV  HW2     4134    6.677998231    1.508213334    2.117949902
  667 SOLV  OW      4135    3.243776313    6.445222747    4.388609128
  667 SOLV  HW1     4136    3.160641514    6.496583678    4.367345367
  667 SOLV  HW2     4137    3.254179544    6.370168877    4.323339788
  668 SOLV  OW      4138    5.440157768    3.985064645    0.433689798
  668 SOLV  HW1     4139    5.376333129    3.974142008    0.357485152
  668 SOLV  HW2     4140    5.389773110    3.982114368    0.520018699
  669 SOLV  OW      4141    3.919717100    1.760087005    5.745404175
  669 SOLV  HW1     4142    3.934809426    1.766833506    5.844036845
  669 SOLV  HW2     4143    3.823026348    1.741692778    5.727679451
  670 SOLV  OW      4144    5.692338586    1.054816777    3.539403788
  670 SOLV  HW1     4145    5.615434334    1.118726494    3.537708476
  670 SOLV  HW2     4146    5.736025309    1.052868911    3.449463638
  671 SOLV  OW      4147    2.268933446    5.764851791    5.196417526
  671 SOLV  HW1     4148    2.296085854    5.719873015    5.281513282
  671 SOLV  HW2     4149    2.343784124    5.822687674    5.163952332
  672 SOLV  OW      4150    2.010559506    1.245871313    3.859388347
  672 SOLV  HW1     4151    2.054936501    1.334746161    3.870950074
  672 SOLV  HW2     4152    1.913448765    1.253948358    3.881881297
  673 SOLV  OW      4153    2.443546831    3.384544281    0.934630800
  673 SOLV  HW1     4154    2.355321615    3.422730821    0.907067898
  673 SOLV  HW2     4155    2.439253633    3.356623184    1.030565885
  674 SOLV  OW      4156    0.023459972    3.442689675    3.913579503
  674 SOLV  HW1     4157   -0.059588669    3.487628057    3.946522994
  674 SOLV  HW2     4158    0.072246175    3.504161030    3.851587274
  675 SOLV  OW      4159    0.935566690    2.330294633    2.886911844
  675 SOLV  HW1     4160    0.848607933    2.294385817    2.920834163
  675 SOLV  HW2     4161    0.944001491    2.426651787    2.912328960
  676 SOLV  OW      4162    0.013232627    0.997873096    4.276821343
  676 SOLV  HW1     4163    0.082705692    1.007797560    4.348060642
  676 SOLV  HW2     4164   -0.063811555    0.945079352    4.312556644
  677 SOLV  OW      4165    5.736385892    4.255362473    5.942312219
  677 SOLV  HW1     4166    5.742473852    4.275195278    6.040146641
  677 SOLV  HW2     4167    5.672517908    4.319180101    5.899299002
  678 SOLV  OW      4168    0.639916027    0.103523019    1.666346806
  678 SOLV  HW1     4169    0.721509200    0.159507471    1.680839703
  678 SOLV  HW2     4170    0.665164601    0.019759786    1.617891893
  679 SOLV  OW      4171    2.508226917    3.456551126    0.362795171
  679 SOLV  HW1     4172    2.466670593    3.387413942    0.421914500
  679 SOLV  HW2     4173    2.439956711    3.490371513    0.298008635
  680 SOLV  OW      4174    6.434792105    1.860009106    4.847421212
  680 SOLV  HW1     4175    6.534154470    1.868329073    4.839693788
  680 SOLV  HW2     4176    6.399037059    1.936447382    4.901091974
  681 SOLV  OW      4177    1.723599902    6.289175636    5.687581859
  681 SOLV  HW1     4178    1.743856162    6.272633878    5.591054036
  681 SOLV  HW2     4179    1.624515981    6.290529704    5.701073200
  682 SOLV  OW      4180    3.352892415    0.145058094    1.432086428
  682 SOLV  HW1     4181    3.254115627    0.130152823    1.436872873
  682 SOLV  HW2     4182    3.400453468    0.058599393    1.448357608
  683 SOLV  OW      4183    1.420160396    6.762166517    3.390416848
  683 SOLV  HW1     4184    1.384113341    6.671223319    3.411151884
  683 SOLV  HW2     4185    1.367918792    6.802351313    3.315197698
  684 SOLV  OW      4186    5.289014822    2.860474345    5.343919558
  684 SOLV  HW1     4187    5.369352361    2.813283878    5.307575827
  684 SOLV  HW2     4188    5.222543344    2.874440036    5.270513810
  685 SOLV  OW      4189    3.080247758    2.692026233    1.100301852
  685 SOLV  HW1     4190    3.058907215    2.594365184    1.097362941
  685 SOLV  HW2     4191    3.174269398    2.704641738    1.131963578
  686 SOLV  OW      4192    1.554774428    5.916189593    2.612482083
  686 SOLV  HW1     4193    1.523589978    5.879516114    2.700140270
  686 SOLV  HW2     4194    1.615950987    5.993635146    2.628636099
  687 SOLV  OW      4195    1.808054235    5.392785679    5.907488977
  687 SOLV  HW1     4196    1.818548858    5.308223887    5.959842195
  687 SOLV  HW2     4197    1.745089764    5.453997983    5.955344376
  688 SOLV  OW      4198    6.846455126    1.602307163    3.442224209
  688 SOLV  HW1     4199    6.796739734    1.519991906    3.414762268
  688 SOLV  HW2     4200    6.784834630    1.663418472    3.491922132
  689 SOLV  OW      4201    5.858137757    3.503956638    3.932954731
  689 SOLV  HW1     4202    5.904625297    3.591596511    3.920300928
  689 SOLV  HW2     4203    5.923932921    3.435614114    3.964582141
  690 SOLV  OW      4204    5.265049395    6.292486549    1.005587470
  690 SOLV  HW1     4205    5.269511035    6.380364438    0.958058737
  690 SOLV  HW2     4206    5.331475861    6.291629204    1.080341093
  691 SOLV  OW      4207    4.322549158    6.755937725    1.540624651
  691 SOLV  HW1     4208    4.271848908    6.833286771    1.502568119
  691 SOLV  HW2     4209    4.319276328    6.679204443    1.476571350
  692 SOLV  OW      4210    5.551685287    1.467026390    1.663781400
  692 SOLV  HW1     4211    5.480538499    1.400074066    1.685164759
  692 SOLV  HW2     4212    5.512814893    1.540211508    1.607793654
  693 SOLV  OW      4213    5.044141674    6.663931564    6.041274608
  693 SOLV  HW1     4214    5.089812999    6.583643398    6.079611409
  693 SOLV  HW2     4215    5.048795204    6.660401946    5.941436802
  694 SOLV  OW      4216    3.584782625    3.039620689    0.478949494
  694 SOLV  HW1     4217    3.520013558    2.969293994    0.449609068
  694 SOLV  HW2     4218    3.677358682    3.001787766    0.478819045
  695 SOLV  OW      4219    5.490036298    4.298212901    6.665962719
  695 SOLV  HW1     4220    5.529323383    4.206402167    6.671188738
  695 SOLV  HW2     4221    5.390246127    4.291718823    6.664662702
  696 SOLV  OW      4222    3.364379685    4.526594193    4.584357881
  696 SOLV  HW1     4223    3.396456141    4.610751638    4.627833966
  696 SOLV  HW2     4224    3.266678515    4.514985034    4.602278511
  697 SOLV  OW      4225    6.155592787    4.367345863    0.252491294
  697 SOLV  HW1     4226    6.165009447    4.296304221    0.322248546
  697 SOLV  HW2     4227    6.072229858    4.419906155    0.269512738
  698 SOLV  OW      4228    5.930743647    4.864733454    5.526992604
  698 SOLV  HW1     4229    5.856922106    4.858513693    5.459812460
  698 SOLV  HW2     4230    5.943375321    4.960230934    5.553865640
  699 SOLV  OW      4231    5.589370711    4.734871616    0.215597391
  699 SOLV  HW1     4232    5.616496014    4.641523444    0.239098558
  699 SOLV  HW2     4233    5.662544716    4.778670400    0.163356988
  700 SOLV  OW      4234    5.994253300    6.009795609    3.996427846
  700 SOLV  HW1     4235    5.901367804    6.042246914    3.978523014
  700 SOLV  HW2     4236    6.056542591    6.087904360    4.000944856
  701 SOLV  OW      4237    3.183062972    5.736210180    6.713632812
  701 SOLV  HW1     4238    3.264034769    5.684620377    6.741623899
  701 SOLV  HW2     4239    3.210819265    5.813100900    6.656023541
  702 SOLV  OW      4240    4.089776188    4.183451512    2.349038286
  702 SOLV  HW1     4241    4.007670255    4.153377487    2.397575818
  702 SOLV  HW2     4242    4.066290097    4.205576849    2.254378413
  703 SOLV  OW      4243    1.713244558    1.619894241    4.704911965
  703 SOLV  HW1     4244    1.804553111    1.632228386    4.666026747
  703 SOLV  HW2     4245    1.716796928    1.550637351    4.776969576
  704 SOLV  OW      4246    2.385527457    6.737249681    5.328760452
  704 SOLV  HW1     4247    2.385676716    6.718715407    5.230483347
  704 SOLV  HW2     4248    2.410849139    6.832678707    5.344699245
  705 SOLV  OW      4249    0.253605730    0.191988847    1.202040055
  705 SOLV  HW1     4250    0.314909716    0.270994039    1.202236081
  705 SOLV  HW2     4251    0.158850398    0.223371058    1.195991833
  706 SOLV  OW      4252    2.755818999    2.744340978    0.452259531
  706 SOLV  HW1     4253    2.766159365    2.730834047    0.353709106
  706 SOLV  HW2     4254    2.824045323    2.810111834    0.484211230
  707 SOLV  OW      4255    1.786763371    5.686576913    5.567149124
  707 SOLV  HW1     4256    1.745959167    5.678398996    5.658086087
  707 SOLV  HW2     4257    1.719714098    5.725400507    5.503915369
  708 SOLV  OW      4258    5.450552655    0.387285047    2.537752390
  708 SOLV  HW1     4259    5.406849381    0.299994868    2.559477913
  708 SOLV  HW2     4260    5.380579076    0.454356580    2.513121803
  709 SOLV  OW      4261    1.688487330    1.958202264    1.683018778
  709 SOLV  HW1     4262    1.755970188    1.892867745    1.648704616
  709 SOLV  HW2     4263    1.646763945    1.922249332    1.766495996
  710 SOLV  OW      4264    5.033203660    1.609150778    4.964620499
  710 SOLV  HW1     4265    5.110114370    1.571217375    4.913168287
  710 SOLV  HW2     4266    4.957855539    1.543394967    4.965223239
  711 SOLV  OW      4267    4.271371237    0.222113330    1.710646600
  711 SOLV  HW1     4268    4.353181991    0.268290629    1.744940983
  711 SOLV  HW2     4269    4.268991113    0.228287362    1.610858208
  712 SOLV  OW      4270    4.128117792    6.159811384    6.363517149
  712 SOLV  HW1     4271    4.145953806    6.128725735    6.270159795
  712 SOLV  HW2     4272    4.187256977    6.110131605    6.427034656
  713 SOLV  OW      4273    2.845735863    1.861395521    1.897973852
  713 SOLV  HW1     4274    2.785926603    1.920957807    1.951610640
  713 SOLV  HW2     4275    2.935431091    1.904492259    1.888019366
  714 SOLV  OW      4276    1.494657594    0.674241398    3.684839384
  714 SOLV  HW1     4277    1.484054662    0.770255861    3.658948510
  714 SOLV  HW2     4278    1.454539340    0.616035131    3.614100231
  715 SOLV  OW      4279    2.919280699    5.718349275    0.391518621
  715 SOLV  HW1     4280    2.874346616    5.807447963    0.398149695
  715 SOLV  HW2     4281    2.898682389    5.677175409    0.302738020
  716 SOLV  OW      4282    2.379669441    0.545587286    2.438799664
  716 SOLV  HW1     4283    2.327494448    0.520621736    2.520383958
  716 SOLV  HW2     4284    2.466971934    0.496804836    2.438864991
  717 SOLV  OW      4285    5.023779556    3.389211256    4.765068688
  717 SOLV  HW1     4286    5.103926573    3.337540645    4.795207265
  717 SOLV  HW2     4287    5.026820846    3.400470320    4.665742525
  718 SOLV  OW      4288    6.516000559    4.363178533    5.904209590
  718 SOLV  HW1     4289    6.433001875    4.358612059    5.959815760
  718 SOLV  HW2     4290    6.516021482    4.448041318    5.851295215
  719 SOLV  OW      4291    5.277524943    3.580445911    6.561009433
  719 SOLV  HW1     4292    5.316721669    3.512478509    6.498993067
  719 SOLV  HW2     4293    5.216105319    3.535096878    6.625607899
  720 SOLV  OW      4294    1.292221088    2.933531551    0.093883692
  720 SOLV  HW1     4295    1.284706199    3.032230076    0.079665124
  720 SOLV  HW2     4296    1.232637203    2.885931203    0.029200118
  721 SOLV  OW      4297    3.917324778    0.964545051    0.838545995
  721 SOLV  HW1     4298    3.938774848    0.887558840    0.898667799
  721 SOLV  HW2     4299    3.856690053    1.028180351    0.886248742
  722 SOLV  OW      4300    6.438599833    5.013659788    6.112371829
  722 SOLV  HW1     4301    6.400621930    4.937274723    6.060176079
  722 SOLV  HW2     4302    6.450150814    4.986285310    6.207862937
  723 SOLV  OW      4303    0.918335701    4.450971187    5.411294786
  723 SOLV  HW1     4304    0.937097454    4.529070920    5.470877646
  723 SOLV  HW2     4305    0.999707673    4.430190564    5.356995287
  724 SOLV  OW      4306    1.418270197    4.305077838    3.480497291
  724 SOLV  HW1     4307    1.478476560    4.362746817    3.425274848
  724 SOLV  HW2     4308    1.473284529    4.240022211    3.532853627
  725 SOLV  OW      4309    5.124787744    0.091023759    6.519863269
  725 SOLV  HW1     4310    5.222320763    0.110222733    6.508900232
  725 SOLV  HW2     4311    5.084976508    0.156450123    6.584173999
  726 SOLV  OW      4312    3.691620432    3.459392628    1.693975078
  726 SOLV  HW1     4313    3.753723407    3.474407602    1.617047780
  726 SOLV  HW2     4314    3.743974686    3.429187007    1.773640941
  727 SOLV  OW      4315    2.506801105    6.599133940    1.984837575
  727 SOLV  HW1     4316    2.459212401    6.659184191    2.049097373
  727 SOLV  HW2     4317    2.585095962    6.647535767    1.945758479
  728 SOLV  OW      4318    3.714266426    0.873815659    0.253652973
  728 SOLV  HW1     4319    3.739282076    0.802658762    0.319323043
  728 SOLV  HW2     4320    3.797017395    0.919189960    0.220562379
  729 SOLV  OW      4321    4.491014141    3.718718804    4.751696560
  729 SOLV  HW1     4322    4.503941072    3.773067128    4.668745968
  729 SOLV  HW2     4323    4.566016935    3.653168732    4.760601930
  730 SOLV  OW      4324    2.789294192    1.756405038    3.564725581
  730 SOLV  HW1     4325    2.859298884    1.686128377    3.551994494
  730 SOLV  HW2     4326    2.752150560    1.782934746    3.475742810
  731 SOLV  OW      4327    6.514764852    6.497778633    2.226115033
  731 SOLV  HW1     4328    6.441238045    6.533773995    2.168671676
  731 SOLV  HW2     4329    6.603170081    6.523624385    2.187152935
  732 SOLV  OW      4330    1.585555286    5.741280376    3.551930588
  732 SOLV  HW1     4331    1.658439564    5.723643104    3.618100773
  732 SOLV  HW2     4332    1.624069366    5.743141214    3.459654981
  733 SOLV  OW      4333    1.003213132    6.503681768    5.342321550
  733 SOLV  HW1     4334    1.014763403    6.594424676    5.382743889
  733 SOLV  HW2     4335    0.908028449    6.474652996    5.352265205
  734 SOLV  OW      4336    2.643880452    5.960388913    6.826621229
  734 SOLV  HW1     4337    2.622142042    6.030394709    6.758601611
  734 SOLV  HW2     4338    2.640160631    6.000561173    6.918121773
  735 SOLV  OW      4339    3.273209853    3.001819782    2.979399118
  735 SOLV  HW1     4340    3.351880101    3.036639287    2.928407373
  735 SOLV  HW2     4341    3.304918700    2.940667187    3.051900445
  736 SOLV  OW      4342    2.634306011    1.558477442    2.430137166
  736 SOLV  HW1     4343    2.661816810    1.615286778    2.507711381
  736 SOLV  HW2     4344    2.578716666    1.612750938    2.367160708
  737 SOLV  OW      4345    3.019189326    4.283125146    5.552630925
  737 SOLV  HW1     4346    3.027580246    4.247202858    5.459674373
  737 SOLV  HW2     4347    2.982977360    4.211868539    5.612738492
  738 SOLV  OW      4348    2.953311534    5.623147829    6.639146809
  738 SOLV  HW1     4349    2.908461937    5.574312601    6.714014359
  738 SOLV  HW2     4350    3.041468564    5.658464752    6.670491851
  739 SOLV  OW      4351    2.024841309    5.210815628    2.113682308
  739 SOLV  HW1     4352    1.942091709    5.160968400    2.139558206
  739 SOLV  HW2     4353    2.045485378    5.193394399    2.017390862
  740 SOLV  OW      4354    2.306005086    2.775849349    4.952214016
  740 SOLV  HW1     4355    2.209102029    2.766240951    4.929433239
  740 SOLV  HW2     4356    2.361507201    2.751361257    4.872707460
  741 SOLV  OW      4357    4.868354073    2.113321712    3.696001658
  741 SOLV  HW1     4358    4.841457956    2.056685386    3.773917456
  741 SOLV  HW2     4359    4.962381836    2.144941000    3.708687723
  742 SOLV  OW      4360    5.016931320    5.240119785    1.315518750
  742 SOLV  HW1     4361    5.073810881    5.321665571    1.304722579
  742 SOLV  HW2     4362    5.054270696    5.165855567    1.259912090
  743 SOLV  OW      4363    6.426541172    5.327436490    6.041407744
  743 SOLV  HW1     4364    6.406323773    5.231175423    6.023377118
  743 SOLV  HW2     4365    6.525240508    5.339269033    6.052290267
  744 SOLV  OW      4366    6.527358845    4.249804229    3.731047283
  744 SOLV  HW1     4367    6.457230479    4.304036287    3.777334887
  744 SOLV  HW2     4368    6.582127486    4.309360465    3.672268496
  745 SOLV  OW      4369    0.939483774    2.822754288    0.682167708
  745 SOLV  HW1     4370    0.934447346    2.912421144    0.638162939
  745 SOLV  HW2     4371    0.861565987    2.811493157    0.743843614
  746 SOLV  OW      4372    6.015764681    3.216147695    4.308689531
  746 SOLV  HW1     4373    6.076263764    3.143541930    4.275977334
  746 SOLV  HW2     4374    6.022935208    3.223176014    4.408193196
  747 SOLV  OW      4375    5.273248938    6.170030668    3.441195161
  747 SOLV  HW1     4376    5.249813802    6.164665639    3.538272484
  747 SOLV  HW2     4377    5.234084273    6.253300105    3.402026128
  748 SOLV  OW      4378    1.460171408    6.121514899    4.303499552
  748 SOLV  HW1     4379    1.490299235    6.088849380    4.393091975
  748 SOLV  HW2     4380    1.540017716    6.139783456    4.246121405
  749 SOLV  OW      4381    3.343404629    1.254633364    3.005846402
  749 SOLV  HW1     4382    3.253159379    1.296493783    3.016101697
  749 SOLV  HW2     4383    3.343373206    1.164407365    3.048983293
  750 SOLV  OW      4384    2.718222422    4.002603085    6.740293871
  750 SOLV  HW1     4385    2.719728199    3.903583355    6.726341445
  750 SOLV  HW2     4386    2.793782769    4.028944181    6.800281555
  751 SOLV  OW      4387    6.058784799    1.463718144    5.316130955
  751 SOLV  HW1     4388    6.111313919    1.427104446    5.239309306
  751 SOLV  HW2     4389    6.051860066    1.563102017    5.307400833
  752 SOLV  OW      4390    0.095638435    4.600210863    1.171218544
  752 SOLV  HW1     4391    0.146704990    4.531537401    1.222950545
  752 SOLV  HW2     4392    0.027134048    4.554835911    1.114225036
  753 SOLV  OW      4393    2.925704677    5.292710200    2.424515147
  753 SOLV  HW1     4394    2.838535935    5.303963240    2.376818431
  753 SOLV  HW2     4395    2.995116080    5.350102263    2.381038819
  754 SOLV  OW      4396    3.133744509    5.627066700    2.727580998
  754 SOLV  HW1     4397    3.081787300    5.542013762    2.719329681
  754 SOLV  HW2     4398    3.220550471    5.617946436    2.678764089
  755 SOLV  OW      4399    4.312889379    1.252187377    3.616798683
  755 SOLV  HW1     4400    4.280520179    1.328714125    3.561157970
  755 SOLV  HW2     4401    4.410507102    1.237981690    3.600337807
  756 SOLV  OW      4402    5.416554608    3.427555875    3.013122867
  756 SOLV  HW1     4403    5.323100395    3.392047314    3.015761375
  756 SOLV  HW2     4404    5.415007730    3.526521348    3.027437492
  757 SOLV  OW      4405    2.324184851    5.078282023    5.689365056
  757 SOLV  HW1     4406    2.353085621    5.062010334    5.595017475
  757 SOLV  HW2     4407    2.350711083    5.000412543    5.746234636
  758 SOLV  OW      4408    4.921689638    5.870882997    1.650465606
  758 SOLV  HW1     4409    4.960678689    5.895330984    1.561674732
  758 SOLV  HW2     4410    4.991495447    5.826018601    1.706286892
  759 SOLV  OW      4411    3.565990802    1.064229179    1.191992632
  759 SOLV  HW1     4412    3.543085233    1.161570769    1.190677561
  759 SOLV  HW2     4413    3.484777769    1.011223740    1.216417931
  760 SOLV  OW      4414    1.111179687    1.885137710    2.330855265
  760 SOLV  HW1     4415    1.123341267    1.958007251    2.398250829
  760 SOLV  HW2     4416    1.198900220    1.840050472    2.314355379
  761 SOLV  OW      4417    6.765386841    5.225338826    4.588857102
  761 SOLV  HW1     4418    6.721767709    5.210830180    4.677673653
  761 SOLV  HW2     4419    6.863387113    5.206911007    4.596463183
  762 SOLV  OW      4420    2.241713612    3.051480479    3.364180087
  762 SOLV  HW1     4421    2.164222021    3.075397672    3.305659894
  762 SOLV  HW2     4422    2.316133103    3.015525420    3.307871827
  763 SOLV  OW      4423    4.417425513    6.382574255    3.661424823
  763 SOLV  HW1     4424    4.404767852    6.476377499    3.629134086
  763 SOLV  HW2     4425    4.486461134    6.381280378    3.733772997
  764 SOLV  OW      4426    2.791222686    4.028671331    3.496956253
  764 SOLV  HW1     4427    2.775801352    3.933900484    3.468988366
  764 SOLV  HW2     4428    2.887319059    4.040850201    3.521828834
  765 SOLV  OW      4429    0.711412066    2.695170622    3.523405101
  765 SOLV  HW1     4430    0.700555876    2.791317092    3.548696172
  765 SOLV  HW2     4431    0.636749409    2.668074703    3.462634540
  766 SOLV  OW      4432    6.820232035    3.083117590    3.242435300
  766 SOLV  HW1     4433    6.890132893    3.044441815    3.182271456
  766 SOLV  HW2     4434    6.853005036    3.081533186    3.336907507
  767 SOLV  OW      4435    4.096982209    0.444837619    5.857052676
  767 SOLV  HW1     4436    4.088869859    0.469029562    5.760354757
  767 SOLV  HW2     4437    4.181826542    0.482853703    5.893900645
  768 SOLV  OW      4438    5.528720108    5.206927709    2.378374581
  768 SOLV  HW1     4439    5.476207699    5.161740911    2.306247166
  768 SOLV  HW2     4440    5.619036012    5.164549000    2.385359389
  769 SOLV  OW      4441    2.041954410    5.431330703    4.149563444
  769 SOLV  HW1     4442    1.990219186    5.351148404    4.179493457
  769 SOLV  HW2     4443    2.120201751    5.401906512    4.094671860
  770 SOLV  OW      4444    4.499067951    2.891979089    1.722818945
  770 SOLV  HW1     4445    4.410151200    2.911764604    1.681540722
  770 SOLV  HW2     4446    4.564067645    2.866389564    1.651252277
  771 SOLV  OW      4447    3.225543628    1.145362143    2.777755759
  771 SOLV  HW1     4448    3.204249281    1.053877994    2.812093660
  771 SOLV  HW2     4449    3.207061938    1.212886197    2.849175144
  772 SOLV  OW      4450    4.549331604    6.840869408    3.850328326
  772 SOLV  HW1     4451    4.579192611    6.848224750    3.755174680
  772 SOLV  HW2     4452    4.458554669    6.881709503    3.860004461
  773 SOLV  OW      4453    4.086265356    2.308723067    1.373125082
  773 SOLV  HW1     4454    4.008055407    2.339746533    1.319063029
  773 SOLV  HW2     4455    4.168783966    2.310986382    1.316667138
  774 SOLV  OW      4456    1.301942985    5.621171701    3.556394862
  774 SOLV  HW1     4457    1.397394904    5.650600537    3.561181701
  774 SOLV  HW2     4458    1.253408970    5.652112623    3.638169589
  775 SOLV  OW      4459    5.220021675    5.211672189    2.209181995
  775 SOLV  HW1     4460    5.212383157    5.291065896    2.269513578
  775 SOLV  HW2     4461    5.203679076    5.239962315    2.114661329
  776 SOLV  OW      4462    5.013971400    4.244077638    6.371716180
  776 SOLV  HW1     4463    5.044032058    4.310168020    6.302941167
  776 SOLV  HW2     4464    5.000496331    4.290757843    6.459128367
  777 SOLV  OW      4465    2.091237406    2.242967157    3.940429991
  777 SOLV  HW1     4466    2.007437972    2.198387987    3.908960169
  777 SOLV  HW2     4467    2.152782030    2.256785248    3.862820461
  778 SOLV  OW      4468    1.701628275    2.474186750    3.211148643
  778 SOLV  HW1     4469    1.656656287    2.410665725    3.273952077
  778 SOLV  HW2     4470    1.783767861    2.511311264    3.254466714
  779 SOLV  OW      4471    5.356747486    4.316420029    0.620200132
  779 SOLV  HW1     4472    5.324221106    4.229843429    0.658258696
  779 SOLV  HW2     4473    5.385895942    4.376629302    0.694544756
  780 SOLV  OW      4474    1.380430363    0.902699459    3.546383012
  780 SOLV  HW1     4475    1.385582192    0.950845832    3.458880169
  780 SOLV  HW2     4476    1.285657781    0.876312262    3.564361992
  781 SOLV  OW      4477    5.981251195    0.018574592    1.136024209
  781 SOLV  HW1     4478    5.977332711    0.049101124    1.231178451
  781 SOLV  HW2     4479    5.956618926    0.094413783    1.075665564
  782 SOLV  OW      4480    1.109580213    6.099095906    4.308176078
  782 SOLV  HW1     4481    1.123303628    6.177766610    4.247974639
  782 SOLV  HW2     4482    1.035114595    6.042565117    4.272668901
  783 SOLV  OW      4483    1.777109878    1.927596985    3.054007343
  783 SOLV  HW1     4484    1.735308978    1.843048002    3.087258664
  783 SOLV  HW2     4485    1.726859189    2.006100817    3.090248039
  784 SOLV  OW      4486    0.217136764    0.648040517    4.310742032
  784 SOLV  HW1     4487    0.261302362    0.686599510    4.229721747
  784 SOLV  HW2     4488    0.197105298    0.551344255    4.294923809
  785 SOLV  OW      4489    4.441831293    3.803510990    0.699371101
  785 SOLV  HW1     4490    4.428657070    3.704783588    0.708280433
  785 SOLV  HW2     4491    4.356932930    3.850718627    0.723113554
  786 SOLV  OW      4492    4.539232446    4.448749043    4.856897289
  786 SOLV  HW1     4493    4.597868658    4.509632832    4.803450136
  786 SOLV  HW2     4494    4.565664262    4.353780599    4.840049514
  787 SOLV  OW      4495    2.626936022    1.451814956    3.906733506
  787 SOLV  HW1     4496    2.542324461    1.406815264    3.935324544
  787 SOLV  HW2     4497    2.664958632    1.503220207    3.983630890
  788 SOLV  OW      4498    5.605747806    1.713098736    2.522739325
  788 SOLV  HW1     4499    5.635635400    1.807781333    2.510745118
  788 SOLV  HW2     4500    5.642189167    1.677302942    2.608719572
  789 SOLV  OW      4501    1.758297282    3.996219099    5.963787143
  789 SOLV  HW1     4502    1.718994314    4.087636890    5.973691703
  789 SOLV  HW2     4503    1.838692522    4.000773202    5.904492432
  790 SOLV  OW      4504    2.128898563    0.206401669    2.447853630
  790 SOLV  HW1     4505    2.172113346    0.172582487    2.531452575
  790 SOLV  HW2     4506    2.139533592    0.138626763    2.375097493
  791 SOLV  OW      4507    3.350367031    1.072144909    5.152198692
  791 SOLV  HW1     4508    3.290053820    1.054801509    5.074330870
  791 SOLV  HW2     4509    3.433146342    1.016750761    5.143201960
  792 SOLV  OW      4510    0.316249946    5.612732361    0.304996293
  792 SOLV  HW1     4511    0.269068981    5.648953149    0.385383145
  792 SOLV  HW2     4512    0.317260964    5.682047602    0.232924298
  793 SOLV  OW      4513    0.887850055    4.927394950    5.890791474
  793 SOLV  HW1     4514    0.797866761    4.944322044    5.850564761
  793 SOLV  HW2     4515    0.928466484    4.846309030    5.848636712
  794 SOLV  OW      4516    6.226516673    3.419773896    5.084380206
  794 SOLV  HW1     4517    6.258016304    3.336288053    5.039219415
  794 SOLV  HW2     4518    6.185233370    3.480722939    5.016685795
  795 SOLV  OW      4519    2.024933888    5.476518526    6.196813402
  795 SOLV  HW1     4520    2.009536289    5.537201348    6.118823138
  795 SOLV  HW2     4521    1.937054491    5.451858101    6.237690608
  796 SOLV  OW      4522    0.772350692    4.860073469    6.569722876
  796 SOLV  HW1     4523    0.757689449    4.772849134    6.523044234
  796 SOLV  HW2     4524    0.815085927    4.843515068    6.658611657
  797 SOLV  OW      4525    3.687940015    6.400459024    4.782276262
  797 SOLV  HW1     4526    3.693507186    6.304959587    4.811444384
  797 SOLV  HW2     4527    3.776938777    6.429882691    4.747413581
  798 SOLV  OW      4528    5.676567442    2.136763553    4.736840119
  798 SOLV  HW1     4529    5.740552432    2.164107186    4.665007097
  798 SOLV  HW2     4530    5.583931442    2.133146672    4.699327179
  799 SOLV  OW      4531    5.682988811    3.531241085    6.415291784
  799 SOLV  HW1     4532    5.775451759    3.504315916    6.442259941
  799 SOLV  HW2     4533    5.647002292    3.465286756    6.349286744
  800 SOLV  OW      4534    6.706568073    4.682267348    2.867089780
  800 SOLV  HW1     4535    6.677851614    4.771427119    2.902128625
  800 SOLV  HW2     4536    6.707849433    4.684603166    2.767116448
  801 SOLV  OW      4537    3.832533967    1.071485232    5.510693993
  801 SOLV  HW1     4538    3.776997643    1.042162464    5.432874400
  801 SOLV  HW2     4539    3.804476529    1.163224868    5.538953638
  802 SOLV  OW      4540    4.065678280    2.110170419    3.810289613
  802 SOLV  HW1     4541    4.132849426    2.182733539    3.795321584
  802 SOLV  HW2     4542    4.070792327    2.079098857    3.905209368
  803 SOLV  OW      4543    4.397713599    2.121998375    5.004319126
  803 SOLV  HW1     4544    4.414695202    2.206251532    4.953187211
  803 SOLV  HW2     4545    4.448855817    2.046845107    4.962631782
  804 SOLV  OW      4546    6.342707097    6.416778417    1.212117061
  804 SOLV  HW1     4547    6.264915744    6.451603099    1.264439325
  804 SOLV  HW2     4548    6.309697058    6.356359730    1.139579840
  805 SOLV  OW      4549    3.365736806    1.498882761    2.470125403
  805 SOLV  HW1     4550    3.368397639    1.570754961    2.400632577
  805 SOLV  HW2     4551    3.289008003    1.515322838    2.532128287
  806 SOLV  OW      4552    6.131777103    6.335886014    2.899988001
  806 SOLV  HW1     4553    6.063848050    6.295853243    2.838466079
  806 SOLV  HW2     4554    6.158154430    6.268404244    2.968924560
  807 SOLV  OW      4555    5.087337835    3.513541722    6.850173357
  807 SOLV  HW1     4556    5.023322998    3.439708644    6.871443555
  807 SOLV  HW2     4557    5.040082066    3.601454662    6.856479758
  808 SOLV  OW      4558    5.449099689    3.060169778    1.262405347
  808 SOLV  HW1     4559    5.528629415    3.052468279    1.322549429
  808 SOLV  HW2     4560    5.383527400    2.987955282    1.284470112
  809 SOLV  OW      4561    5.586586937    4.107375601    0.956299691
  809 SOLV  HW1     4562    5.589845064    4.091463345    1.054979087
  809 SOLV  HW2     4563    5.523793266    4.041995002    0.914065643
  810 SOLV  OW      4564    6.723906598    5.654434967    0.863633478
  810 SOLV  HW1     4565    6.783917694    5.681364438    0.938968757
  810 SOLV  HW2     4566    6.710017312    5.732431782    0.802596413
  811 SOLV  OW      4567    3.387225549    2.214731492    2.474940863
  811 SOLV  HW1     4568    3.451951152    2.248451372    2.406566658
  811 SOLV  HW2     4569    3.346891900    2.128912173    2.443165692
  812 SOLV  OW      4570    0.095786588    3.667070419    2.485023362
  812 SOLV  HW1     4571    0.031998112    3.738796731    2.456981184
  812 SOLV  HW2     4572    0.188934791    3.703476226    2.485040764
  813 SOLV  OW      4573    5.749432787    0.152344145    0.920017341
  813 SOLV  HW1     4574    5.669598609    0.198397872    0.958840105
  813 SOLV  HW2     4575    5.808472500    0.219766454    0.875629637
  814 SOLV  OW      4576    0.879151533    4.856314869    6.835611607
  814 SOLV  HW1     4577    0.904294096    4.948533122    6.806223144
  814 SOLV  HW2     4578    0.955464410    4.793969910    6.818598435
  815 SOLV  OW      4579    1.827867113    2.626040188    6.556678975
  815 SOLV  HW1     4580    1.883867376    2.561176455    6.505136137
  815 SOLV  HW2     4581    1.801819760    2.702132354    6.497237432
  816 SOLV  OW      4582    0.636755213    3.958433801    4.835714089
  816 SOLV  HW1     4583    0.727009317    4.001136396    4.830025228
  816 SOLV  HW2     4584    0.636461663    3.873911989    4.782258830
  817 SOLV  OW      4585    5.123851321    5.872035835    1.389897338
  817 SOLV  HW1     4586    5.103188075    5.867837329    1.292138362
  817 SOLV  HW2     4587    5.220037793    5.848966018    1.404639797
  818 SOLV  OW      4588    5.335968698    0.542385845    5.264379491
  818 SOLV  HW1     4589    5.350826713    0.636023819    5.296206015
  818 SOLV  HW2     4590    5.263004129    0.500110441    5.318144649
  819 SOLV  OW      4591    3.692931141    4.851798054    2.098191255
  819 SOLV  HW1     4592    3.736153217    4.817238624    2.181492833
  819 SOLV  HW2     4593    3.605583276    4.805159095    2.084167957
  820 SOLV  OW      4594    2.700307761    4.751564390    3.826711466
  820 SOLV  HW1     4595    2.653139323    4.677787024    3.778401551
  820 SOLV  HW2     4596    2.798106027    4.731170934    3.831329510
  821 SOLV  OW      4597    1.160267624    2.758845625    6.733972525
  821 SOLV  HW1     4598    1.244706192    2.706773630    6.746642020
  821 SOLV  HW2     4599    1.083076120    2.695744348    6.726132731
  822 SOLV  OW      4600    3.637337160    0.959512000    2.938428708
  822 SOLV  HW1     4601    3.562520303    0.987273324    2.878150800
  822 SOLV  HW2     4602    3.718744711    0.940053115    2.883695361
  823 SOLV  OW      4603    4.265432901    6.501538375    3.283125173
  823 SOLV  HW1     4604    4.302429186    6.409860384    3.298217623
  823 SOLV  HW2     4605    4.253350727    6.516859119    3.185040190
  824 SOLV  OW      4606    2.599620196    1.921905943    2.925376299
  824 SOLV  HW1     4607    2.612758325    1.961362951    3.016327724
  824 SOLV  HW2     4608    2.638100929    1.829622782    2.923221139
  825 SOLV  OW      4609    5.479991262    5.318157534    5.179983459
  825 SOLV  HW1     4610    5.456454301    5.344814050    5.273455769
  825 SOLV  HW2     4611    5.496401461    5.400131429    5.125095505
  826 SOLV  OW      4612    6.783472993    2.229820772    4.191049601
  826 SOLV  HW1     4613    6.715433834    2.174287864    4.143213888
  826 SOLV  HW2     4614    6.821662297    2.297371006    4.127962337
  827 SOLV  OW      4615    1.543213536    5.990708253    5.950517596
  827 SOLV  HW1     4616    1.628450444    6.009609834    5.999293619
  827 SOLV  HW2     4617    1.563828571    5.945624796    5.863659978
  828 SOLV  OW      4618    5.540843053    3.189259183    3.087213255
  828 SOLV  HW1     4619    5.482792123    3.270552390    3.092015916
  828 SOLV  HW2     4620    5.519619825    3.138036701    3.003982579
  829 SOLV  OW      4621    0.306549986    6.302829758    2.142873239
  829 SOLV  HW1     4622    0.383516617    6.239969893    2.131705330
  829 SOLV  HW2     4623    0.276544161    6.335062266    2.053091764
  830 SOLV  OW      4624    4.982896229    6.484150407    0.048620964
  830 SOLV  HW1     4625    4.975079781    6.398128713    0.099028531
  830 SOLV  HW2     4626    4.947582580    6.558993382    0.104774682
  831 SOLV  OW      4627    0.756386082    4.504394575    5.140535177
  831 SOLV  HW1     4628    0.702920560    4.588609988    5.147659542
  831 SOLV  HW2     4629    0.818324380    4.497537990    5.218753884
  832 SOLV  OW      4630    4.349971401    6.175322295    1.875979160
  832 SOLV  HW1     4631    4.304763496    6.108405923    1.816986116
  832 SOLV  HW2     4632    4.388013510    6.128889635    1.955969600
  833 SOLV  OW      4633    1.425889609    4.457963047    6.096588421
  833 SOLV  HW1     4634    1.494033901    4.456408081    6.169770224
  833 SOLV  HW2     4635    1.364550927    4.535833219    6.109833900
  834 SOLV  OW      4636    6.384095008    4.584576253    4.721104849
  834 SOLV  HW1     4637    6.333010373    4.666945406    4.696458492
  834 SOLV  HW2     4638    6.329614437    4.529181319    4.784071732
  835 SOLV  OW      4639    2.828836630    1.391658582    4.465949117
  835 SOLV  HW1     4640    2.745439279    1.367670630    4.515660307
  835 SOLV  HW2     4641    2.836117478    1.335046161    4.383828353
  836 SOLV  OW      4642    5.969359027    4.491122115    6.016597934
  836 SOLV  HW1     4643    5.962292209    4.579892186    5.971085284
  836 SOLV  HW2     4644    5.956999780    4.418131457    5.949359432
  837 SOLV  OW      4645    5.956200111    5.405407887    5.165620980
  837 SOLV  HW1     4646    5.950442761    5.345323223    5.245359673
  837 SOLV  HW2     4647    5.875090407    5.463799557    5.161981397
  838 SOLV  OW      4648    4.739531847    0.799257792    3.921441665
  838 SOLV  HW1     4649    4.677918296    0.768404880    3.848958865
  838 SOLV  HW2     4650    4.699183500    0.778458111    4.010554904
  839 SOLV  OW      4651    1.379580729    5.055292579    3.032022533
  839 SOLV  HW1     4652    1.473962188    5.084361887    3.016302712
  839 SOLV  HW2     4653    1.317289543    5.116792627    2.983653725
  840 SOLV  OW      4654    0.724846038    6.688486180    2.667478828
  840 SOLV  HW1     4655    0.666368896    6.763036323    2.699482213
  840 SOLV  HW2     4656    0.802217299    6.726308458    2.616640005
  841 SOLV  OW      4657    5.782785608    5.334748350    0.998149219
  841 SOLV  HW1     4658    5.713186838    5.263247851    0.991413194
  841 SOLV  HW2     4659    5.864081670    5.307036921    0.946917990
  842 SOLV  OW      4660    5.557459162    3.514736145    6.694803281
  842 SOLV  HW1     4661    5.481392949    3.497761921    6.757470788
  842 SOLV  HW2     4662    5.522248788    3.525547325    6.601825911
  843 SOLV  OW      4663    5.015964479    2.255593752    5.578334405
  843 SOLV  HW1     4664    5.072518669    2.239548466    5.659241456
  843 SOLV  HW2     4665    5.052238755    2.333551883    5.527261765
  844 SOLV  OW      4666    6.553703826    3.267467933    2.340757182
  844 SOLV  HW1     4667    6.503677949    3.210814202    2.406238494
  844 SOLV  HW2     4668    6.500505902    3.275843205    2.256496676
  845 SOLV  OW      4669    4.624759285    2.625283874    6.671778010
  845 SOLV  HW1     4670    4.658313905    2.561459170    6.602478342
  845 SOLV  HW2     4671    4.544153139    2.586521066    6.716521215
  846 SOLV  OW      4672    1.721650605    3.924768837    2.458692023
  846 SOLV  HW1     4673    1.627418136    3.958238092    2.458473052
  846 SOLV  HW2     4674    1.721998632    3.826115778    2.442278245
  847 SOLV  OW      4675    3.040141627    4.485442727    5.249913379
  847 SOLV  HW1     4676    3.015084036    4.389049900    5.258974538
  847 SOLV  HW2     4677    3.074054562    4.519438032    5.337638176
  848 SOLV  OW      4678    2.128319764    4.109896470    5.951000442
  848 SOLV  HW1     4679    2.101398344    4.177494798    5.882389281
  848 SOLV  HW2     4680    2.075503360    4.026027663    5.937649691
  849 SOLV  OW      4681    3.690575072    5.577622940    2.393150653
  849 SOLV  HW1     4682    3.732348045    5.653699041    2.442840531
  849 SOLV  HW2     4683    3.674693408    5.501485940    2.456018942
  850 SOLV  OW      4684    3.308069795    6.672458740    1.886165174
  850 SOLV  HW1     4685    3.267724437    6.711584794    1.968886718
  850 SOLV  HW2     4686    3.264898233    6.713079829    1.805619044
  851 SOLV  OW      4687    5.138384191    5.099301588    5.659651852
  851 SOLV  HW1     4688    5.109847065    5.035148565    5.730867566
  851 SOLV  HW2     4689    5.073512207    5.175292857    5.655330082
  852 SOLV  OW      4690    3.839720684    3.778895150    0.236519249
  852 SOLV  HW1     4691    3.881318743    3.726386736    0.310776083
  852 SOLV  HW2     4692    3.754461583    3.734894361    0.208299563
  853 SOLV  OW      4693    3.957666708    6.646885576    2.256500169
  853 SOLV  HW1     4694    4.044376022    6.687577243    2.285235500
  853 SOLV  HW2     4695    3.902078156    6.626565325    2.337104124
  854 SOLV  OW      4696    5.362068599    1.394512428    1.082551147
  854 SOLV  HW1     4697    5.460739855    1.396871211    1.066474560
  854 SOLV  HW2     4698    5.332564275    1.299743670    1.094732055
  855 SOLV  OW      4699    5.318600017    6.462283491    2.088635684
  855 SOLV  HW1     4700    5.284991172    6.399760880    2.159084396
  855 SOLV  HW2     4701    5.340085316    6.410621950    2.005744158
  856 SOLV  OW      4702    0.956876254    3.339206017    2.521665676
  856 SOLV  HW1     4703    0.902319588    3.270427995    2.473763882
  856 SOLV  HW2     4704    0.897875594    3.414939056    2.549680679
  857 SOLV  OW      4705    2.875313725    5.407808528    0.908544835
  857 SOLV  HW1     4706    2.888023484    5.333164194    0.973877821
  857 SOLV  HW2     4707    2.813735551    5.476207448    0.947676934
  858 SOLV  OW      4708    2.178258007    0.071507560    5.825682943
  858 SOLV  HW1     4709    2.214482189    0.006724263    5.758668254
  858 SOLV  HW2     4710    2.137091350    0.021256071    5.901709855
  859 SOLV  OW      4711    0.963734645    4.901796743    5.115143197
  859 SOLV  HW1     4712    1.017335424    4.856142940    5.044120566
  859 SOLV  HW2     4713    0.881880340    4.847861515    5.134949494
  860 SOLV  OW      4714    3.073037872    1.923209710    5.672073249
  860 SOLV  HW1     4715    3.008597222    1.846864768    5.676611326
  860 SOLV  HW2     4716    3.166612758    1.887945074    5.673440373
  861 SOLV  OW      4717    1.719720165    5.517747324    4.475183757
  861 SOLV  HW1     4718    1.711023891    5.591552167    4.542110631
  861 SOLV  HW2     4719    1.681472493    5.433558415    4.513279300
  862 SOLV  OW      4720    6.150034710    2.327074940    2.092105489
  862 SOLV  HW1     4721    6.109629035    2.416577370    2.073219153
  862 SOLV  HW2     4722    6.214802090    2.303785256    2.019547371
  863 SOLV  OW      4723    5.066674452    3.897053551    3.670384364
  863 SOLV  HW1     4724    5.070907861    3.801073279    3.642609350
  863 SOLV  HW2     4725    5.152439358    3.922635064    3.715010340
  864 SOLV  OW      4726    5.123554442    3.526260184    2.884813742
  864 SOLV  HW1     4727    5.096605631    3.536507601    2.980567556
  864 SOLV  HW2     4728    5.180166922    3.604082677    2.857635003
  865 SOLV  OW      4729    6.127111698    5.468163070    3.526359786
  865 SOLV  HW1     4730    6.167010347    5.467229853    3.618050920
  865 SOLV  HW2     4731    6.186694655    5.418054256    3.463598531
  866 SOLV  OW      4732    1.143149274    3.191948179    5.766490917
  866 SOLV  HW1     4733    1.172165947    3.105020463    5.806528825
  866 SOLV  HW2     4734    1.043485137    3.193245383    5.758319196
  867 SOLV  OW      4735    4.663548404    6.771529795    4.712494089
  867 SOLV  HW1     4736    4.677565814    6.732656300    4.803556717
  867 SOLV  HW2     4737    4.723566304    6.850602168    4.700435530
  868 SOLV  OW      4738    3.723624453    4.690783252    5.777930072
  868 SOLV  HW1     4739    3.672872459    4.643051124    5.706195309
  868 SOLV  HW2     4740    3.817170139    4.655601696    5.781592178
  869 SOLV  OW      4741    6.260609078    6.462176896    4.072095852
  869 SOLV  HW1     4742    6.260590862    6.518206416    3.989266322
  869 SOLV  HW2     4743    6.213977375    6.511388132    4.145605958
  870 SOLV  OW      4744    2.179670198    1.131714317    0.898603182
  870 SOLV  HW1     4745    2.087705047    1.147054077    0.934778239
  870 SOLV  HW2     4746    2.211501978    1.214464399    0.852335991
  871 SOLV  OW      4747    3.100164532    0.855968823    3.389179752
  871 SOLV  HW1     4748    3.188792727    0.839897801    3.345723623
  871 SOLV  HW2     4749    3.114083983    0.880800628    3.485051001
  872 SOLV  OW      4750    2.697071823    3.012453183    0.995004368
  872 SOLV  HW1     4751    2.603307166    3.039633833    0.973296103
  872 SOLV  HW2     4752    2.707886400    3.006454680    1.094246025
  873 SOLV  OW      4753    4.540294217    4.403914894    5.696684604
  873 SOLV  HW1     4754    4.570413083    4.425080300    5.789671070
  873 SOLV  HW2     4755    4.550175888    4.305808099    5.679984454
  874 SOLV  OW      4756    4.544973330    3.435484931    0.312027724
  874 SOLV  HW1     4757    4.621935094    3.375329008    0.290582352
  874 SOLV  HW2     4758    4.577762702    3.529509324    0.321303449
  875 SOLV  OW      4759    1.960709744    4.311333496    0.930336965
  875 SOLV  HW1     4760    1.907479196    4.229948931    0.953670440
  875 SOLV  HW2     4761    1.918180664    4.357824140    0.852675562
  876 SOLV  OW      4762    2.517615524    6.087899981    2.220835295
  876 SOLV  HW1     4763    2.571533353    6.159905567    2.177133017
  876 SOLV  HW2     4764    2.579073716    6.020814648    2.262358690
  877 SOLV  OW      4765    3.764656252    2.689005675    2.469680569
  877 SOLV  HW1     4766    3.697501718    2.744576145    2.518706873
  877 SOLV  HW2     4767    3.717711172    2.631237013    2.402895064
  878 SOLV  OW      4768    0.404049360    3.315097407    4.629957284
  878 SOLV  HW1     4769    0.463638980    3.240616620    4.599897689
  878 SOLV  HW2     4770    0.431558064    3.344946419    4.721358233
  879 SOLV  OW      4771    2.717028856    3.114775190    2.928068037
  879 SOLV  HW1     4772    2.657107671    3.065974264    2.864587081
  879 SOLV  HW2     4773    2.724161006    3.210553670    2.900184861
  880 SOLV  OW      4774    0.390730933    0.311883932    3.718744197
  880 SOLV  HW1     4775    0.417866888    0.352680752    3.805918146
  880 SOLV  HW2     4776    0.294019364    0.330829565    3.701775620
  881 SOLV  OW      4777    6.171766287    2.142379999    6.311547107
  881 SOLV  HW1     4778    6.089101869    2.178131465    6.268074781
  881 SOLV  HW2     4779    6.243535175    2.211977776    6.308956771
  882 SOLV  OW      4780    2.345617047    2.227934520    0.595658799
  882 SOLV  HW1     4781    2.375255459    2.146060984    0.546463372
  882 SOLV  HW2     4782    2.254062346    2.213021678    0.633037334
  883 SOLV  OW      4783    1.218204062    0.021367085    4.616218268
  883 SOLV  HW1     4784    1.173601686    0.106326467    4.588066383
  883 SOLV  HW2     4785    1.165019658   -0.056669388    4.583298573
  884 SOLV  OW      4786    6.136122450    5.877500259    4.467613506
  884 SOLV  HW1     4787    6.120841950    5.961885993    4.416161253
  884 SOLV  HW2     4788    6.052188530    5.852154973    4.515722125
  885 SOLV  OW      4789    0.873655212    5.754412363    0.027938776
  885 SOLV  HW1     4790    0.800245094    5.696952264   -0.008270283
  885 SOLV  HW2     4791    0.961602929    5.708953932    0.013778866
  886 SOLV  OW      4792    1.361450664    5.682901914    6.762993226
  886 SOLV  HW1     4793    1.411315504    5.669423853    6.848619608
  886 SOLV  HW2     4794    1.276528074    5.732413768    6.781343353
  887 SOLV  OW      4795    0.472698792    2.578327544    3.427769933
  887 SOLV  HW1     4796    0.392266237    2.626826564    3.462119972
  887 SOLV  HW2     4797    0.450965768    2.481323918    3.416844141
  888 SOLV  OW      4798    6.589795596    2.770967639    1.050712062
  888 SOLV  HW1     4799    6.574377241    2.840395723    0.980412340
  888 SOLV  HW2     4800    6.682603946    2.780147338    1.086800018
  889 SOLV  OW      4801    6.217234504    0.802153673    1.707421584
  889 SOLV  HW1     4802    6.315908364    0.806248235    1.723184087
  889 SOLV  HW2     4803    6.197338808    0.732186459    1.638788176
  890 SOLV  OW      4804    2.447619446    3.108002909    0.845798014
  890 SOLV  HW1     4805    2.423173823    3.059147183    0.762027395
  890 SOLV  HW2     4806    2.448416277    3.206403124    0.827944482
  891 SOLV  OW      4807    5.868077993    4.220229247    0.340292967
  891 SOLV  HW1     4808    5.872848180    4.253904587    0.246245959
  891 SOLV  HW2     4809    5.830391901    4.127594029    0.340636972
  892 SOLV  OW      4810    2.631795468    3.375549062    5.792811442
  892 SOLV  HW1     4811    2.691478061    3.400298838    5.869147951
  892 SOLV  HW2     4812    2.536312554    3.381009034    5.822050977
  893 SOLV  OW      4813    4.118925210    6.167606884    4.695477487
  893 SOLV  HW1     4814    4.067061927    6.094210101    4.739349204
  893 SOLV  HW2     4815    4.187107909    6.203070956    4.759469653
  894 SOLV  OW      4816    6.268698040    6.188507710    1.007961505
  894 SOLV  HW1     4817    6.291465319    6.162400960    0.914143909
  894 SOLV  HW2     4818    6.251407892    6.106258591    1.062164154
  895 SOLV  OW      4819    1.495812158    4.241733526    3.126520721
  895 SOLV  HW1     4820    1.484307132    4.317976253    3.190208147
  895 SOLV  HW2     4821    1.550782133    4.271525801    3.048469001
  896 SOLV  OW      4822    5.769151844    1.076764107    5.925622571
  896 SOLV  HW1     4823    5.849797843    1.135128576    5.935200757
  896 SOLV  HW2     4824    5.703063369    1.120960114    5.864952590
  897 SOLV  OW      4825    2.026323001    6.286620719    1.400432240
  897 SOLV  HW1     4826    2.082484921    6.205154582    1.385916450
  897 SOLV  HW2     4827    1.970070815    6.303172944    1.319418138
  898 SOLV  OW      4828    3.602789489    5.357239565    4.226272631
  898 SOLV  HW1     4829    3.694219118    5.343164629    4.264253104
  898 SOLV  HW2     4830    3.534238176    5.325660989    4.291888876
  899 SOLV  OW      4831    3.699597665    1.845543278    2.385037155
  899 SOLV  HW1     4832    3.733943237    1.925990939    2.336575287
  899 SOLV  HW2     4833    3.600479613    1.853076047    2.396030156
  900 SOLV  OW      4834    2.070017525    6.102795246    2.483040183
  900 SOLV  HW1     4835    2.101991117    6.142738981    2.397110894
  900 SOLV  HW2     4836    2.060625774    6.003809845    2.472305040
  901 SOLV  OW      4837    2.819322653    0.141823195    2.226052045
  901 SOLV  HW1     4838    2.754341518    0.068899718    2.247522763
  901 SOLV  HW2     4839    2.859505004    0.176645813    2.310752314
  902 SOLV  OW      4840    3.772005756    5.730752441    0.017266553
  902 SOLV  HW1     4841    3.697806402    5.796025279    0.001925911
  902 SOLV  HW2     4842    3.773799663    5.704416678    0.113726825
  903 SOLV  OW      4843    1.656364176    1.458069158    0.160420093
  903 SOLV  HW1     4844    1.694778475    1.519827282    0.229062703
  903 SOLV  HW2     4845    1.556969532    1.468815042    0.157837689
  904 SOLV  OW      4846    5.585360061    0.085477218    1.207151668
  904 SOLV  HW1     4847    5.659672990    0.020178219    1.192468738
  904 SOLV  HW2     4848    5.620774145    0.166159419    1.254460069
  905 SOLV  OW      4849    6.556603920    2.044335874    1.825405810
  905 SOLV  HW1     4850    6.482321657    2.073370619    1.885743508
  905 SOLV  HW2     4851    6.521794282    2.034220128    1.732199681
  906 SOLV  OW      4852    1.822042928    4.702703856    6.067617154
  906 SOLV  HW1     4853    1.849824899    4.636797602    6.137518520
  906 SOLV  HW2     4854    1.747841324    4.759601059    6.103091534
  907 SOLV  OW      4855    4.082258572    3.268182653    2.516440840
  907 SOLV  HW1     4856    4.067972847    3.271345063    2.615371620
  907 SOLV  HW2     4857    4.108845101    3.358861650    2.483702104
  908 SOLV  OW      4858    1.668752181    5.223257357    4.406006085
  908 SOLV  HW1     4859    1.758209163    5.247600740    4.368504015
  908 SOLV  HW2     4860    1.600343062    5.225450988    4.333088782
  909 SOLV  OW      4861    3.117588220    0.799681709    5.158581203
  909 SOLV  HW1     4862    3.039956491    0.834318516    5.105901320
  909 SOLV  HW2     4863    3.141820447    0.865802338    5.229590686
  910 SOLV  OW      4864    5.717002599    4.673612039    3.992259806
  910 SOLV  HW1     4865    5.656938520    4.596063378    4.011716090
  910 SOLV  HW2     4866    5.812198657    4.646305237    4.006117882
  911 SOLV  OW      4867    5.772530385    5.221803707    0.440535048
  911 SOLV  HW1     4868    5.692532899    5.224192542    0.380565111
  911 SOLV  HW2     4869    5.831510859    5.145395155    0.414368285
  912 SOLV  OW      4870    6.762246097    6.544724187    2.831255025
  912 SOLV  HW1     4871    6.691022061    6.606634919    2.798147573
  912 SOLV  HW2     4872    6.785159250    6.478913878    2.759520104
  913 SOLV  OW      4873    6.410033914    3.717293275    3.570601678
  913 SOLV  HW1     4874    6.441622406    3.811451736    3.582361476
  913 SOLV  HW2     4875    6.311546495    3.717123650    3.553223429
  914 SOLV  OW      4876    5.666257753    0.675023061    2.384897782
  914 SOLV  HW1     4877    5.667286080    0.683657462    2.285268084
  914 SOLV  HW2     4878    5.581560482    0.630243685    2.413582722
  915 SOLV  OW      4879    1.479360635    4.514136076    0.597525551
  915 SOLV  HW1     4880    1.434227254    4.425114105    0.603829508
  915 SOLV  HW2     4881    1.461543408    4.554229883    0.507655189
  916 SOLV  OW      4882    3.334827105    6.369785296    4.092986217
  916 SOLV  HW1     4883    3.432908036    6.351022119    4.098422936
  916 SOLV  HW2     4884    3.320097193    6.468491255    4.086537151
  917 SOLV  OW      4885    1.977035942    5.208295779    4.837991455
  917 SOLV  HW1     4886    2.042173914    5.258388259    4.894994300
  917 SOLV  HW2     4887    1.907492205    5.166051403    4.896133615
  918 SOLV  OW      4888    3.281023956    2.734284505    4.932875636
  918 SOLV  HW1     4889    3.248801739    2.642045222    4.954214635
  918 SOLV  HW2     4890    3.339308439    2.767229688    5.007166904
  919 SOLV  OW      4891    0.965900563    4.005398352    2.065187009
  919 SOLV  HW1     4892    0.987869896    3.909846218    2.084863772
  919 SOLV  HW2     4893    1.044483819    4.049366720    2.021696187
  920 SOLV  OW      4894    6.046586408    5.475634147    1.312420167
  920 SOLV  HW1     4895    6.089378406    5.486270866    1.402184274
  920 SOLV  HW2     4896    5.948543871    5.493908196    1.319880804
  921 SOLV  OW      4897    0.574667310    6.506611391    3.597580024
  921 SOLV  HW1     4898    0.596844447    6.604064396    3.593988466
  921 SOLV  HW2     4899    0.564725682    6.478203183    3.692952582
  922 SOLV  OW      4900    0.714908796    4.753296322    4.060887058
  922 SOLV  HW1     4901    0.747390901    4.765670781    3.967113355
  922 SOLV  HW2     4902    0.642815428    4.683998239    4.062298030
  923 SOLV  OW      4903    4.414368555    5.903751619    2.887885407
  923 SOLV  HW1     4904    4.429505884    5.838957668    2.962535551
  923 SOLV  HW2     4905    4.502529684    5.934325622    2.851929283
  924 SOLV  OW      4906    2.720704792    2.559768365    1.070975284
  924 SOLV  HW1     4907    2.642933674    2.575970254    1.010236916
  924 SOLV  HW2     4908    2.805671677    2.581004025    1.022688046
  925 SOLV  OW      4909    2.248925786    6.605151812    5.793838264
  925 SOLV  HW1     4910    2.215578931    6.613428985    5.699918119
  925 SOLV  HW2     4911    2.313038360    6.679449320    5.813097317
  926 SOLV  OW      4912    5.571249367    4.795022296    3.457993582
  926 SOLV  HW1     4913    5.523417484    4.793613284    3.370177205
  926 SOLV  HW2     4914    5.533773256    4.868010388    3.515175084
  927 SOLV  OW      4915    0.937908391    3.909409814    6.432682411
  927 SOLV  HW1     4916    0.898249303    3.921419125    6.341661936
  927 SOLV  HW2     4917    0.864573301    3.902564358    6.500334494
  928 SOLV  OW      4918    5.246580959    4.445353028    6.400785373
  928 SOLV  HW1     4919    5.240583394    4.508271477    6.478290733
  928 SOLV  HW2     4920    5.338157087    4.450271327    6.360894340
  929 SOLV  OW      4921    4.183430924    4.182123004    1.671498926
  929 SOLV  HW1     4922    4.144977231    4.266452458    1.633932187
  929 SOLV  HW2     4923    4.237555379    4.135975250    1.601197794
  930 SOLV  OW      4924    4.316226582    0.205705271    4.222525903
  930 SOLV  HW1     4925    4.342513126    0.111443956    4.201890611
  930 SOLV  HW2     4926    4.387476467    0.267994284    4.190192361
  931 SOLV  OW      4927    4.593259516    1.225398255    1.206895276
  931 SOLV  HW1     4928    4.677143648    1.172256330    1.195020502
  931 SOLV  HW2     4929    4.602566356    1.313254894    1.160032097
  932 SOLV  OW      4930    5.041329258    0.314688438    3.621582133
  932 SOLV  HW1     4931    5.040558981    0.214740282    3.618449428
  932 SOLV  HW2     4932    4.950490543    0.349440598    3.598331057
  933 SOLV  OW      4933    5.849409245    5.865096554    2.403322395
  933 SOLV  HW1     4934    5.923338916    5.855839584    2.470034688
  933 SOLV  HW2     4935    5.888248429    5.881101231    2.312563856
  934 SOLV  OW      4936    1.947492706    1.121401801    0.435558564
  934 SOLV  HW1     4937    1.982605048    1.169959406    0.355491181
  934 SOLV  HW2     4938    1.862405045    1.164319280    0.465884588
  935 SOLV  OW      4939    5.263257638    2.493704336    5.038187619
  935 SOLV  HW1     4940    5.274062937    2.498428983    4.938877202
  935 SOLV  HW2     4941    5.192304890    2.426965584    5.060840968
  936 SOLV  OW      4942    4.487517895    0.893047576    0.598766699
  936 SOLV  HW1     4943    4.543185494    0.954897986    0.654238866
  936 SOLV  HW2     4944    4.467753174    0.936003353    0.510643901
  937 SOLV  OW      4945    0.714178276    3.050911231    6.293086436
  937 SOLV  HW1     4946    0.746242171    3.079322000    6.383455885
  937 SOLV  HW2     4947    0.705072862    2.951344296    6.290755554
  938 SOLV  OW      4948    6.359998800    1.706511346    0.301414444
  938 SOLV  HW1     4949    6.298475021    1.719406937    0.379198144
  938 SOLV  HW2     4950    6.324414907    1.756133910    0.222211495
  939 SOLV  OW      4951    2.790743847    4.898144079    2.129619761
  939 SOLV  HW1     4952    2.861894241    4.870475464    2.194223552
  939 SOLV  HW2     4953    2.702493712    4.862031016    2.159774772
  940 SOLV  OW      4954    6.383785456    0.689748324    3.145319433
  940 SOLV  HW1     4955    6.356150987    0.603432624    3.103058631
  940 SOLV  HW2     4956    6.468177227    0.722223355    3.102618162
  941 SOLV  OW      4957    3.099655254    1.503750444    1.391351575
  941 SOLV  HW1     4958    3.059892055    1.420346489    1.429620743
  941 SOLV  HW2     4959    3.136329228    1.560160026    1.465343135
  942 SOLV  OW      4960    3.908834161    6.221483706    5.015193809
  942 SOLV  HW1     4961    3.851945523    6.284534803    5.067997923
  942 SOLV  HW2     4962    4.005263218    6.244040670    5.029072484
  943 SOLV  OW      4963    5.427836754    2.635219717    4.220486570
  943 SOLV  HW1     4964    5.383932273    2.721688105    4.244931357
  943 SOLV  HW2     4965    5.469486071    2.594813140    4.301938786
  944 SOLV  OW      4966    4.292361755    0.101942183    3.129753411
  944 SOLV  HW1     4967    4.293055266    0.026887249    3.195842105
  944 SOLV  HW2     4968    4.198006312    0.130169629    3.112385517
  945 SOLV  OW      4969    5.050321375    1.370504573    4.397501204
  945 SOLV  HW1     4970    5.040286669    1.315357017    4.314678240
  945 SOLV  HW2     4971    4.997406168    1.329206901    4.471636831
  946 SOLV  OW      4972    0.207045335    6.413301776    4.423121634
  946 SOLV  HW1     4973    0.281441901    6.444650105    4.482150120
  946 SOLV  HW2     4974    0.123282447    6.404328522    4.477020486
  947 SOLV  OW      4975    1.135567664    5.228407184    6.410911196
  947 SOLV  HW1     4976    1.052756767    5.253874771    6.360955135
  947 SOLV  HW2     4977    1.143999095    5.285384851    6.492668872
  948 SOLV  OW      4978    5.313879442    5.377892118    2.412104832
  948 SOLV  HW1     4979    5.362915357    5.463571653    2.396092016
  948 SOLV  HW2     4980    5.379595147    5.302980549    2.420563178
  949 SOLV  OW      4981    2.380413569    3.179821887    4.132302674
  949 SOLV  HW1     4982    2.322756782    3.196668727    4.212261895
  949 SOLV  HW2     4983    2.426115840    3.264706892    4.105705481
  950 SOLV  OW      4984    5.541811102    4.473980891    5.813395806
  950 SOLV  HW1     4985    5.602008283    4.531134711    5.869178191
  950 SOLV  HW2     4986    5.458235066    4.524578462    5.792023582
  951 SOLV  OW      4987    1.970323655    1.390917560    0.766922577
  951 SOLV  HW1     4988    1.911124490    1.351948697    0.696375252
  951 SOLV  HW2     4989    1.964780135    1.335025339    0.849659064
  952 SOLV  OW      4990    0.824597165    0.403627287    1.499918051
  952 SOLV  HW1     4991    0.733908346    0.407130628    1.457904427
  952 SOLV  HW2     4992    0.816851488    0.367723195    1.592937925
  953 SOLV  OW      4993    6.813176372    4.154932952    6.415824112
  953 SOLV  HW1     4994    6.733471360    4.192308326    6.368387484
  953 SOLV  HW2     4995    6.854346363    4.082849622    6.360065502
  954 SOLV  OW      4996    6.598422708    5.156123296    5.110434132
  954 SOLV  HW1     4997    6.535506627    5.231684401    5.092162249
  954 SOLV  HW2     4998    6.570352071    5.075910449    5.057711892
  955 SOLV  OW      4999    4.826331328    6.456740986    5.830153128
  955 SOLV  HW1     5000    4.798213770    6.488870025    5.739715283
  955 SOLV  HW2     5001    4.747638133    6.416926608    5.877311815
  956 SOLV  OW      5002    2.585883654    4.040505756    3.983735195
  956 SOLV  HW1     5003    2.535990115    4.093130062    3.914866662
  956 SOLV  HW2     5004    2.590481801    3.944663463    3.955546892
  957 SOLV  OW      5005    5.528979132    5.108241536    2.087931293
  957 SOLV  HW1     5006    5.502116260    5.174685117    2.018191535
  957 SOLV  HW2     5007    5.450273661    5.051340794    2.111800059
  958 SOLV  OW      5008    1.644809718    4.498579818    0.140546971
  958 SOLV  HW1     5009    1.671703456    4.579548805    0.192708133
  958 SOLV  HW2     5010    1.637486844    4.522284682    0.043673589
  959 SOLV  OW      5011    6.539949438    2.801082677    1.551802574
  959 SOLV  HW1     5012    6.638284587    2.783759765    1.557426132
  959 SOLV  HW2     5013    6.521221908    2.862119992    1.474827343
  960 SOLV  OW      5014    4.313769329    0.020820644    5.297724357
  960 SOLV  HW1     5015    4.399797641    0.065353427    5.272875008
  960 SOLV  HW2     5016    4.306731936    0.015175903    5.397323979
  961 SOLV  OW      5017    4.322302670    2.001499461    1.477145233
  961 SOLV  HW1     5018    4.238110480    1.950238768    1.494049007
  961 SOLV  HW2     5019    4.401107083    1.945517629    1.502788236
  962 SOLV  OW      5020    5.806055016    6.585612848    4.266267832
  962 SOLV  HW1     5021    5.847923041    6.544694927    4.347350162
  962 SOLV  HW2     5022    5.828132576    6.683097163    4.262971761
  963 SOLV  OW      5023    4.662228823    6.152573396    4.082831186
  963 SOLV  HW1     5024    4.586600613    6.159104244    4.017720980
  963 SOLV  HW2     5025    4.722731686    6.231412094    4.071632590
  964 SOLV  OW      5026    3.901152099    1.587145232    6.526525230
  964 SOLV  HW1     5027    3.922888983    1.561907075    6.432227571
  964 SOLV  HW2     5028    3.978112525    1.563614684    6.585896047
  965 SOLV  OW      5029    4.682694143    6.795563930    5.356718552
  965 SOLV  HW1     5030    4.617645089    6.817812269    5.284086370
  965 SOLV  HW2     5031    4.717945645    6.880086384    5.396906089
  966 SOLV  OW      5032    2.870172008    6.256508747    5.065353784
  966 SOLV  HW1     5033    2.826701885    6.346168062    5.073812682
  966 SOLV  HW2     5034    2.866535607    6.226589853    4.969993626
  967 SOLV  OW      5035    5.169498862    4.836856791    2.523722293
  967 SOLV  HW1     5036    5.106891649    4.758913481    2.521155333
  967 SOLV  HW2     5037    5.239000598    4.821464609    2.593964247
  968 SOLV  OW      5038    3.810061716    5.581262673    3.044916539
  968 SOLV  HW1     5039    3.834099446    5.648509085    2.974904257
  968 SOLV  HW2     5040    3.871098050    5.591667496    3.123452879
  969 SOLV  OW      5041    5.713791465    0.653035929    5.569552313
  969 SOLV  HW1     5042    5.637819802    0.595072749    5.599048662
  969 SOLV  HW2     5043    5.732431868    0.721800124    5.639733860
  970 SOLV  OW      5044    4.776482273    6.740090480    0.117071433
  970 SOLV  HW1     5045    4.851027525    6.766963828    0.056060116
  970 SOLV  HW2     5046    4.691508763    6.783349744    0.086911736
  971 SOLV  OW      5047    0.310713434    3.124949498    0.101591843
  971 SOLV  HW1     5048    0.398938038    3.080935089    0.084828209
  971 SOLV  HW2     5049    0.272725202    3.157477946    0.014985046
  972 SOLV  OW      5050    1.482719217    3.907022399    5.872524377
  972 SOLV  HW1     5051    1.490369721    3.932555180    5.776134627
  972 SOLV  HW2     5052    1.562046107    3.852103450    5.898839845
  973 SOLV  OW      5053    2.740491694    6.278947698    0.011180170
  973 SOLV  HW1     5054    2.793699342    6.217210545   -0.046778046
  973 SOLV  HW2     5055    2.732650338    6.239995333    0.102956481
  974 SOLV  OW      5056    0.232336876    2.878630918    3.940882187
  974 SOLV  HW1     5057    0.317538066    2.865793513    3.890110162
  974 SOLV  HW2     5058    0.225103824    2.973953045    3.970259914
  975 SOLV  OW      5059    6.454142534    0.944034053    4.456439245
  975 SOLV  HW1     5060    6.389798268    1.018481935    4.438624506
  975 SOLV  HW2     5061    6.413416500    0.857270856    4.427916711
  976 SOLV  OW      5062    5.938524649    1.756534307    1.496081073
  976 SOLV  HW1     5063    5.949265694    1.798241636    1.405819817
  976 SOLV  HW2     5064    5.841268534    1.750316090    1.518542093
  977 SOLV  OW      5065    2.226110439    1.971201418    4.833690125
  977 SOLV  HW1     5066    2.159574497    1.898412253    4.850319731
  977 SOLV  HW2     5067    2.258591106    2.007257761    4.921135851
  978 SOLV  OW      5068    2.066834054    1.216766532    3.590162019
  978 SOLV  HW1     5069    2.044134664    1.223588655    3.687320385
  978 SOLV  HW2     5070    2.004714266    1.274626522    3.537294639
  979 SOLV  OW      5071    2.715875253    3.171455782    3.438847486
  979 SOLV  HW1     5072    2.768347565    3.087838466    3.454865235
  979 SOLV  HW2     5073    2.767534870    3.232143386    3.378432350
  980 SOLV  OW      5074    5.176878271    3.759961283    2.520008270
  980 SOLV  HW1     5075    5.219261561    3.669576156    2.514009196
  980 SOLV  HW2     5076    5.088639419    3.758566371    2.472958571
  981 SOLV  OW      5077    4.750717488    0.607390917    6.428041869
  981 SOLV  HW1     5078    4.717212708    0.677690691    6.365295701
  981 SOLV  HW2     5079    4.696930293    0.609591468    6.512325207
  982 SOLV  OW      5080    4.356922372    2.798471289    1.395518857
  982 SOLV  HW1     5081    4.395562432    2.706762585    1.385616807
  982 SOLV  HW2     5082    4.294541364    2.816723594    1.319511767
  983 SOLV  OW      5083    2.342210736    3.805884730    3.730824338
  983 SOLV  HW1     5084    2.320345689    3.891793863    3.777119070
  983 SOLV  HW2     5085    2.424457886    3.766112763    3.771509474
  984 SOLV  OW      5086    3.252352933    3.727125237    3.646433832
  984 SOLV  HW1     5087    3.228257656    3.636729699    3.681786682
  984 SOLV  HW2     5088    3.173298087    3.766801090    3.599765739
  985 SOLV  OW      5089    2.877031520    6.596439121    4.091051365
  985 SOLV  HW1     5090    2.801457848    6.535787696    4.115783000
  985 SOLV  HW2     5091    2.902941995    6.580254806    3.995823841
  986 SOLV  OW      5092    3.461268354    4.768943710    4.660601517
  986 SOLV  HW1     5093    3.532775210    4.731288687    4.601704068
  986 SOLV  HW2     5094    3.425716914    4.853192014    4.620125405
  987 SOLV  OW      5095    2.008836473    6.775116016    2.592644276
  987 SOLV  HW1     5096    1.986500692    6.770876009    2.495253593
  987 SOLV  HW2     5097    1.985448449    6.865587032    2.628277167
  988 SOLV  OW      5098    2.350772859    6.261509803    1.638464443
  988 SOLV  HW1     5099    2.417304979    6.310325450    1.581963813
  988 SOLV  HW2     5100    2.296684011    6.200253600    1.580812330
  989 SOLV  OW      5101    6.386260884    5.389560824    1.409999577
  989 SOLV  HW1     5102    6.443501031    5.412279761    1.331201848
  989 SOLV  HW2     5103    6.339208410    5.471867264    1.441831567
  990 SOLV  OW      5104    4.772778415    4.400358428    1.843840224
  990 SOLV  HW1     5105    4.707012503    4.384244399    1.770239957
  990 SOLV  HW2     5106    4.724764172    4.435083521    1.924404862
  991 SOLV  OW      5107    4.275799867    1.185609054    0.381544724
  991 SOLV  HW1     5108    4.369431123    1.160653042    0.356801281
  991 SOLV  HW2     5109    4.219628223    1.190262799    0.298931517
  992 SOLV  OW      5110    6.413410101    3.647506378    6.346481223
  992 SOLV  HW1     5111    6.429843115    3.651250565    6.445058329
  992 SOLV  HW2     5112    6.412037156    3.552098469    6.316534535
  993 SOLV  OW      5113    3.524677694    2.384132237    5.875243676
  993 SOLV  HW1     5114    3.480447734    2.402186695    5.787392758
  993 SOLV  HW2     5115    3.537421799    2.285586966    5.886487093
  994 SOLV  OW      5116    0.353621011    2.426022591    1.702717145
  994 SOLV  HW1     5117    0.286592915    2.364288375    1.743901606
  994 SOLV  HW2     5118    0.438636804    2.422724332    1.755266488
  995 SOLV  OW      5119    4.941016117    2.086575942    0.306817461
  995 SOLV  HW1     5120    4.923997163    2.085969345    0.208270722
  995 SOLV  HW2     5121    4.874620185    2.146378310    0.351725338
  996 SOLV  OW      5122    4.009585433    5.518211459    2.709683503
  996 SOLV  HW1     5123    4.008307248    5.423469061    2.677686724
  996 SOLV  HW2     5124    4.042983204    5.521106563    2.803904996
  997 SOLV  OW      5125    4.854462433    2.179680339    6.818895864
  997 SOLV  HW1     5126    4.819369035    2.086461258    6.809917634
  997 SOLV  HW2     5127    4.947477980    2.176872344    6.855530022
  998 SOLV  OW      5128    2.750400007    3.173267808    1.770545382
  998 SOLV  HW1     5129    2.673373284    3.116589283    1.799805182
  998 SOLV  HW2     5130    2.722649567    3.229568090    1.692687521
  999 SOLV  OW      5131    2.467277979    2.512104054    6.094116161
  999 SOLV  HW1     5132    2.398229770    2.441183230    6.108409694
  999 SOLV  HW2     5133    2.554631662    2.481698503    6.132148202
 1000 SOLV  OW      5134    4.055575201    6.357869732    2.250668007
 1000 SOLV  HW1     5135    4.155206811    6.349345910    2.252252215
 1000 SOLV  HW2     5136    4.028793955    6.443803544    2.294253418
 1001 SOLV  OW      5137    6.105949759    6.592283259    2.977645855
 1001 SOLV  HW1     5138    6.131182608    6.499592536    2.949839141
 1001 SOLV  HW2     5139    6.006335368    6.601140056    2.977548772
 1002 SOLV  OW      5140    3.803855445    5.623753501    4.806103902
 1002 SOLV  HW1     5141    3.785114159    5.534438000    4.846988422
 1002 SOLV  HW2     5142    3.891423770    5.620612577    4.757917595
 1003 SOLV  OW      5143    1.467180322    5.387838674    6.690814275
 1003 SOLV  HW1     5144    1.532111932    5.463629713    6.697252982
 1003 SOLV  HW2     5145    1.374401489    5.424116772    6.681998486
 1004 SOLV  OW      5146    5.097158058    0.449610744    4.647069097
 1004 SOLV  HW1     5147    5.020994545    0.430215875    4.708910950
 1004 SOLV  HW2     5148    5.165002968    0.376446110    4.653802490
 1005 SOLV  OW      5149    1.357731867    5.807841198    2.065626687
 1005 SOLV  HW1     5150    1.370537676    5.712583490    2.037996962
 1005 SOLV  HW2     5151    1.269464828    5.840704365    2.032007242
 1006 SOLV  OW      5152    2.414321532    1.827127119    3.348243944
 1006 SOLV  HW1     5153    2.405474478    1.898068639    3.418177399
 1006 SOLV  HW2     5154    2.340564661    1.836851775    3.281408370
 1007 SOLV  OW      5155    1.520373771    4.157304459    4.878302082
 1007 SOLV  HW1     5156    1.545555671    4.107651218    4.795224359
 1007 SOLV  HW2     5157    1.462805318    4.235461817    4.854244574
 1008 SOLV  OW      5158    3.898738621    0.731886094    5.833520736
 1008 SOLV  HW1     5159    3.955938315    0.672732031    5.776680877
 1008 SOLV  HW2     5160    3.891660190    0.693062203    5.925414071
 1009 SOLV  OW      5161    5.679994203    6.039880127    0.550115014
 1009 SOLV  HW1     5162    5.612000418    6.000623763    0.612063746
 1009 SOLV  HW2     5163    5.769066641    6.042138764    0.595533094
 1010 SOLV  OW      5164    5.083248451    2.364332775    3.809023910
 1010 SOLV  HW1     5165    4.999572680    2.412045537    3.835919392
 1010 SOLV  HW2     5166    5.156844322    2.387756959    3.872556141
 1011 SOLV  OW      5167    1.658492616    3.998602052    3.114699220
 1011 SOLV  HW1     5168    1.607161786    4.083107018    3.099675988
 1011 SOLV  HW2     5169    1.712605369    4.006924265    3.198389689
 1012 SOLV  OW      5170    6.061375105    4.601284598    2.585541060
 1012 SOLV  HW1     5171    6.139685752    4.545052463    2.558954557
 1012 SOLV  HW2     5172    6.000847067    4.613440558    2.506863829
 1013 SOLV  OW      5173    5.946402004    1.745962152    2.169217808
 1013 SOLV  HW1     5174    5.871357497    1.727070411    2.105870188
 1013 SOLV  HW2     5175    6.029969285    1.764167842    2.117387025
 1014 SOLV  OW      5176    2.806014478    1.452034375    3.251664635
 1014 SOLV  HW1     5177    2.781266639    1.427444048    3.157947735
 1014 SOLV  HW2     5178    2.781711869    1.547563747    3.268560200
 1015 SOLV  OW      5179    2.992408203    0.438932219    0.007053681
 1015 SOLV  HW1     5180    2.958038092    0.416338809    0.098212326
 1015 SOLV  HW2     5181    3.072584999    0.498123411    0.015406283
 1016 SOLV  OW      5182    3.854941067    6.052487998    3.703112811
 1016 SOLV  HW1     5183    3.939632101    6.030388328    3.654732482
 1016 SOLV  HW2     5184    3.855757946    6.009112149    3.793220772
 1017 SOLV  OW      5185    1.298490384    0.035603697    2.684663124
 1017 SOLV  HW1     5186    1.204255111    0.068313096    2.691819823
 1017 SOLV  HW2     5187    1.304441856   -0.033311458    2.612437067
 1018 SOLV  OW      5188    3.008610841    2.382200482    1.128247468
 1018 SOLV  HW1     5189    3.081338349    2.314240753    1.118564501
 1018 SOLV  HW2     5190    2.940881442    2.369059932    1.055848706
 1019 SOLV  OW      5191    0.290317178    6.713386906    2.878252755
 1019 SOLV  HW1     5192    0.200505699    6.718079060    2.921994210
 1019 SOLV  HW2     5193    0.351515140    6.780213304    2.920565737
 1020 SOLV  OW      5194    5.974371946    1.253792735    0.361587565
 1020 SOLV  HW1     5195    6.052633936    1.295513566    0.407807658
 1020 SOLV  HW2     5196    5.994152841    1.157560769    0.342880441
 1021 SOLV  OW      5197    4.778233770    0.204270935    3.785581481
 1021 SOLV  HW1     5198    4.877200292    0.190809222    3.790714841
 1021 SOLV  HW2     5199    4.739270180    0.140096703    3.719510341
 1022 SOLV  OW      5200    0.152914155    6.338931109    1.917324096
 1022 SOLV  HW1     5201    0.195112890    6.327284806    1.827405294
 1022 SOLV  HW2     5202    0.074282178    6.400234022    1.909532677
 1023 SOLV  OW      5203    3.348791083    4.593850706    0.155545855
 1023 SOLV  HW1     5204    3.344648160    4.682846381    0.200978768
 1023 SOLV  HW2     5205    3.411193157    4.599123956    0.077573440
 1024 SOLV  OW      5206    0.970838657    2.967111088    0.981699901
 1024 SOLV  HW1     5207    1.032896840    3.000452098    0.910715454
 1024 SOLV  HW2     5208    0.876687608    2.971149179    0.948219728
 1025 SOLV  OW      5209    4.673889534    0.035615519    1.338741724
 1025 SOLV  HW1     5210    4.629379234    0.122894546    1.318665105
 1025 SOLV  HW2     5211    4.762100818    0.031630325    1.291787992
 1026 SOLV  OW      5212    3.815072315    2.421641562    2.569718265
 1026 SOLV  HW1     5213    3.844307123    2.511747008    2.537681247
 1026 SOLV  HW2     5214    3.892946664    2.373868706    2.610379515
 1027 SOLV  OW      5215    1.862035835    3.860597648    0.006169581
 1027 SOLV  HW1     5216    1.776339263    3.876424206   -0.042893601
 1027 SOLV  HW2     5217    1.922412215    3.803742403   -0.049720331
 1028 SOLV  OW      5218    6.612700757    4.455058489    3.488413305
 1028 SOLV  HW1     5219    6.677607237    4.487016210    3.557461714
 1028 SOLV  HW2     5220    6.544575696    4.526238231    3.471259637
 1029 SOLV  OW      5221    3.220334780    2.042139753    2.101149070
 1029 SOLV  HW1     5222    3.136679840    2.020636847    2.050736496
 1029 SOLV  HW2     5223    3.297972457    1.996174299    2.058005025
 1030 SOLV  OW      5224    2.770604770    2.709390362    0.138597416
 1030 SOLV  HW1     5225    2.840371882    2.642292929    0.163736573
 1030 SOLV  HW2     5226    2.814742551    2.795590827    0.113642184
 1031 SOLV  OW      5227    4.747615222    1.561068614    0.147927085
 1031 SOLV  HW1     5228    4.747853326    1.463688301    0.170700657
 1031 SOLV  HW2     5229    4.841551731    1.595379781    0.147365726
 1032 SOLV  OW      5230    6.531514131    2.774726735    6.814078835
 1032 SOLV  HW1     5231    6.615602706    2.732889677    6.779726394
 1032 SOLV  HW2     5232    6.490635158    2.715314147    6.883364072
 1033 SOLV  OW      5233    2.657647902    1.152963754    3.032814349
 1033 SOLV  HW1     5234    2.609949657    1.099163245    2.963300057
 1033 SOLV  HW2     5235    2.603786959    1.153764799    3.117076673
 1034 SOLV  OW      5236    6.382538539    4.816551791    0.716321345
 1034 SOLV  HW1     5237    6.318907017    4.744153227    0.689649030
 1034 SOLV  HW2     5238    6.476480517    4.784590273    0.703861479
 1035 SOLV  OW      5239    4.631509877    2.253149094    3.879441849
 1035 SOLV  HW1     5240    4.648786576    2.164599415    3.836308271
 1035 SOLV  HW2     5241    4.575811938    2.309579451    3.818504573
 1036 SOLV  OW      5242    5.463650690    5.820566645    4.364379524
 1036 SOLV  HW1     5243    5.543186676    5.810435712    4.304602166
 1036 SOLV  HW2     5244    5.384728897    5.775391148    4.322756142
 1037 SOLV  OW      5245    0.380036973    3.767524705    4.130905274
 1037 SOLV  HW1     5246    0.309888365    3.707718070    4.092125957
 1037 SOLV  HW2     5247    0.470329168    3.736894945    4.100729136
 1038 SOLV  OW      5248    1.821754874    4.867077852    0.498888838
 1038 SOLV  HW1     5249    1.774792427    4.946248945    0.537981741
 1038 SOLV  HW2     5250    1.879274861    4.824594224    0.568805530
 1039 SOLV  OW      5251    0.563845624    3.177730263    4.391837615
 1039 SOLV  HW1     5252    0.577452593    3.269305319    4.354013509
 1039 SOLV  HW2     5253    0.466724033    3.154189348    4.387984899
 1040 SOLV  OW      5254    3.905064261    2.743177477    6.635094303
 1040 SOLV  HW1     5255    3.816574091    2.773458023    6.599677178
 1040 SOLV  HW2     5256    3.905666543    2.751481845    6.734755447
 1041 SOLV  OW      5257    5.517988958    5.936203276    1.634318235
 1041 SOLV  HW1     5258    5.590111080    5.997780272    1.602561750
 1041 SOLV  HW2     5259    5.554872394    5.843714154    1.643652167
 1042 SOLV  OW      5260    3.116605046    1.817806875    2.870162177
 1042 SOLV  HW1     5261    3.178620536    1.873435275    2.814833885
 1042 SOLV  HW2     5262    3.081099061    1.872741681    2.945813413
 1043 SOLV  OW      5263    5.849782089    6.075079358    4.406926121
 1043 SOLV  HW1     5264    5.945752778    6.083551514    4.380097763
 1043 SOLV  HW2     5265    5.833182388    5.983172647    4.442696060
 1044 SOLV  OW      5266    1.326259002    6.690717624    4.975015483
 1044 SOLV  HW1     5267    1.256428231    6.657261658    5.038310638
 1044 SOLV  HW2     5268    1.333743830    6.627989204    4.897484583
 1045 SOLV  OW      5269    4.296205577    0.144426097    3.814947582
 1045 SOLV  HW1     5270    4.347245949    0.184474074    3.738838040
 1045 SOLV  HW2     5271    4.247087663    0.216585863    3.863752838
 1046 SOLV  OW      5272    5.382988027    0.853517055    5.115280711
 1046 SOLV  HW1     5273    5.311374632    0.830992663    5.181353279
 1046 SOLV  HW2     5274    5.424158892    0.769182716    5.080726260
 1047 SOLV  OW      5275    3.500301266    1.755794842    0.923573716
 1047 SOLV  HW1     5276    3.443747632    1.831139290    0.957136209
 1047 SOLV  HW2     5277    3.446358374    1.671590476    0.922438716
 1048 SOLV  OW      5278    5.679272185    0.312987716    1.327558915
 1048 SOLV  HW1     5279    5.636113380    0.374271577    1.393766773
 1048 SOLV  HW2     5280    5.723990832    0.367085468    1.256316894
 1049 SOLV  OW      5281    0.214385725    2.935568979    5.629039093
 1049 SOLV  HW1     5282    0.286353258    2.868593033    5.610692322
 1049 SOLV  HW2     5283    0.245758904    2.999886228    5.698900890
 1050 SOLV  OW      5284    2.591499100    0.921065579    2.869025910
 1050 SOLV  HW1     5285    2.496300001    0.916842054    2.838680880
 1050 SOLV  HW2     5286    2.606289874    0.854030065    2.941750942
 1051 SOLV  OW      5287    0.062847908    6.222871025    2.694805917
 1051 SOLV  HW1     5288    0.082459919    6.178782021    2.782401550
 1051 SOLV  HW2     5289    0.145900129    6.224761943    2.639126491
 1052 SOLV  OW      5290    1.693837371    5.098605485    0.616038608
 1052 SOLV  HW1     5291    1.729815910    5.191424871    0.606448041
 1052 SOLV  HW2     5292    1.614244802    5.099821438    0.676581386
 1053 SOLV  OW      5293    0.247498811    2.729492363    4.178813297
 1053 SOLV  HW1     5294    0.231237835    2.771109507    4.089341603
 1053 SOLV  HW2     5295    0.327057199    2.669127454    4.173513252
 1054 SOLV  OW      5296    4.152921469    4.497169451    4.251239788
 1054 SOLV  HW1     5297    4.152885737    4.590776956    4.216059266
 1054 SOLV  HW2     5298    4.244264673    4.457777534    4.241007811
 1055 SOLV  OW      5299    3.339842082    0.709176007    0.632540758
 1055 SOLV  HW1     5300    3.244878033    0.732498230    0.611580225
 1055 SOLV  HW2     5301    3.397389093    0.790126793    0.620847428
 1056 SOLV  OW      5302    6.230562453    6.168089852    1.386771617
 1056 SOLV  HW1     5303    6.139457144    6.182200570    1.348014327
 1056 SOLV  HW2     5304    6.259311591    6.250708074    1.435239262
 1057 SOLV  OW      5305    1.460167171    4.486628354    3.239893985
 1057 SOLV  HW1     5306    1.365469854    4.500452795    3.210864454
 1057 SOLV  HW2     5307    1.509696054    4.573334670    3.234392974
 1058 SOLV  OW      5308    3.274398985    0.250633036    2.170509411
 1058 SOLV  HW1     5309    3.353709173    0.196134263    2.197739730
 1058 SOLV  HW2     5310    3.291925284    0.292819220    2.081544522
 1059 SOLV  OW      5311    3.491241543    1.738426131    0.497256782
 1059 SOLV  HW1     5312    3.508770654    1.828235612    0.456920385
 1059 SOLV  HW2     5313    3.555351511    1.722550583    0.572342575
 1060 SOLV  OW      5314    6.318057994    5.409474603    4.571673240
 1060 SOLV  HW1     5315    6.279849695    5.317159789    4.576107097
 1060 SOLV  HW2     5316    6.416474379    5.404019306    4.554760528
 1061 SOLV  OW      5317    1.350412254    5.082150388    6.287729623
 1061 SOLV  HW1     5318    1.369110797    5.114525714    6.194973810
 1061 SOLV  HW2     5319    1.275398486    5.135307695    6.327082356
 1062 SOLV  OW      5320    2.955541293    5.720803000    2.364127020
 1062 SOLV  HW1     5321    2.888937624    5.715569703    2.438546880
 1062 SOLV  HW2     5322    2.950419821    5.637568534    2.308923143
 1063 SOLV  OW      5323    4.916232051    3.379981075    5.543370447
 1063 SOLV  HW1     5324    4.859636369    3.309142782    5.501175897
 1063 SOLV  HW2     5325    4.997647401    3.338039034    5.583544081
 1064 SOLV  OW      5326    1.399858249    2.940139529    3.037226968
 1064 SOLV  HW1     5327    1.413247361    2.851596967    3.081755153
 1064 SOLV  HW2     5328    1.443645341    3.011738473    3.091615023
 1065 SOLV  OW      5329    3.857762826    2.191463582    5.664786215
 1065 SOLV  HW1     5330    3.903361600    2.192412809    5.753789482
 1065 SOLV  HW2     5331    3.908280729    2.132128839    5.602104937
 1066 SOLV  OW      5332    3.269247294    3.356922852    3.133147198
 1066 SOLV  HW1     5333    3.254328093    3.406892002    3.047811551
 1066 SOLV  HW2     5334    3.217327587    3.271468921    3.131226825
 1067 SOLV  OW      5335    3.948390582    1.182929561    6.591203736
 1067 SOLV  HW1     5336    3.982119162    1.274567432    6.612800872
 1067 SOLV  HW2     5337    3.893992212    1.148551841    6.667757832
 1068 SOLV  OW      5338    2.944001174    4.614652646    3.166027959
 1068 SOLV  HW1     5339    2.901305431    4.565812119    3.242140214
 1068 SOLV  HW2     5340    3.016901302    4.558380590    3.127036249
 1069 SOLV  OW      5341    1.074722741    3.688975073    4.340948914
 1069 SOLV  HW1     5342    1.006218305    3.736877030    4.286044542
 1069 SOLV  HW2     5343    1.037964208    3.671586889    4.432318091
 1070 SOLV  OW      5344    4.784932559    4.637084847    5.176481404
 1070 SOLV  HW1     5345    4.839912905    4.708638143    5.219593977
 1070 SOLV  HW2     5346    4.754472489    4.668174953    5.086442854
 1071 SOLV  OW      5347    1.168369906    0.236857550    1.920056120
 1071 SOLV  HW1     5348    1.222702131    0.302676541    1.972170475
 1071 SOLV  HW2     5349    1.149020060    0.157046985    1.977116214
 1072 SOLV  OW      5350    3.393317063    1.020521564    3.120156730
 1072 SOLV  HW1     5351    3.307856924    0.979409517    3.151910818
 1072 SOLV  HW2     5352    3.470040729    0.961523464    3.145348912
 1073 SOLV  OW      5353    5.525549761    6.352308635    3.059525017
 1073 SOLV  HW1     5354    5.450223785    6.415207978    3.078789561
 1073 SOLV  HW2     5355    5.543987779    6.296612951    3.140515480
 1074 SOLV  OW      5356    4.524146453    1.923718500    4.869863120
 1074 SOLV  HW1     5357    4.546916658    1.968018277    4.783140420
 1074 SOLV  HW2     5358    4.596224899    1.858730938    4.894007597
 1075 SOLV  OW      5359    2.081433391    5.144177934    5.484319162
 1075 SOLV  HW1     5360    2.134644313    5.227514753    5.469309570
 1075 SOLV  HW2     5361    2.062544924    5.133850979    5.581983132
 1076 SOLV  OW      5362    4.637128003    0.121096668    2.054917396
 1076 SOLV  HW1     5363    4.704629379    0.186497257    2.020738912
 1076 SOLV  HW2     5364    4.575462595    0.094984911    1.980639180
 1077 SOLV  OW      5365    1.982057907    5.382907994    2.537546058
 1077 SOLV  HW1     5366    2.051402545    5.444712267    2.574606191
 1077 SOLV  HW2     5367    1.929789921    5.430194223    2.466596227
 1078 SOLV  OW      5368    6.737651530    2.319936964    4.663596906
 1078 SOLV  HW1     5369    6.752304529    2.406600274    4.711309399
 1078 SOLV  HW2     5370    6.720893198    2.337718726    4.566619328
 1079 SOLV  OW      5371    2.130102846    4.185748842    0.392940688
 1079 SOLV  HW1     5372    2.142839418    4.155192829    0.487312092
 1079 SOLV  HW2     5373    2.202406291    4.250507123    0.368848895
 1080 SOLV  OW      5374    4.348760637    6.630142413    1.837607831
 1080 SOLV  HW1     5375    4.285976658    6.565273497    1.880640578
 1080 SOLV  HW2     5376    4.356664557    6.609193111    1.740138462
 1081 SOLV  OW      5377    2.035727736    3.740241729    1.566889752
 1081 SOLV  HW1     5378    1.969768970    3.761791001    1.494882340
 1081 SOLV  HW2     5379    2.086004102    3.657360980    1.542292518
 1082 SOLV  OW      5380    2.106585356    0.063531211    4.189146761
 1082 SOLV  HW1     5381    2.121688378    0.116295408    4.105544200
 1082 SOLV  HW2     5382    2.016901235    0.019473773    4.184990922
 1083 SOLV  OW      5383    5.289405647    1.198871825    4.373682498
 1083 SOLV  HW1     5384    5.242873292    1.285658269    4.391123691
 1083 SOLV  HW2     5385    5.286991401    1.142580360    4.456306973
 1084 SOLV  OW      5386    4.618578625    6.544861144    3.268167764
 1084 SOLV  HW1     5387    4.669968364    6.550227912    3.353794713
 1084 SOLV  HW2     5388    4.521203608    6.557876312    3.286883537
 1085 SOLV  OW      5389    3.556515462    5.819855465    1.070297133
 1085 SOLV  HW1     5390    3.465329253    5.804743342    1.108489204
 1085 SOLV  HW2     5391    3.625508742    5.786848377    1.134735305
 1086 SOLV  OW      5392    4.846875904    5.069359586    0.986659647
 1086 SOLV  HW1     5393    4.873046838    4.980150201    0.949824756
 1086 SOLV  HW2     5394    4.928163914    5.126949239    0.995359548
 1087 SOLV  OW      5395    3.082790296    4.980465712    4.700192477
 1087 SOLV  HW1     5396    3.072973678    4.887400306    4.735441042
 1087 SOLV  HW2     5397    2.992237359    5.019417164    4.683313685
 1088 SOLV  OW      5398    2.258884463    6.292843847    4.656743076
 1088 SOLV  HW1     5399    2.218118880    6.378654952    4.687993562
 1088 SOLV  HW2     5400    2.264089238    6.228635465    4.733242160
 1089 SOLV  OW      5401    2.277054804    3.448471638    4.359884471
 1089 SOLV  HW1     5402    2.335712086    3.411086672    4.431729613
 1089 SOLV  HW2     5403    2.263761764    3.546374403    4.375322764
 1090 SOLV  OW      5404    6.680862643    3.396482998    4.652141863
 1090 SOLV  HW1     5405    6.714588727    3.489665038    4.638667253
 1090 SOLV  HW2     5406    6.739179586    3.332401890    4.602196056
 1091 SOLV  OW      5407    5.816902500    6.211531825    3.904285964
 1091 SOLV  HW1     5408    5.720759813    6.192166206    3.884708430
 1091 SOLV  HW2     5409    5.823926561    6.261277400    3.990759460
 1092 SOLV  OW      5410    6.797743830    2.912557950    5.615436444
 1092 SOLV  HW1     5411    6.784311615    2.856470588    5.533734038
 1092 SOLV  HW2     5412    6.895658758    2.924251751    5.632090956
 1093 SOLV  OW      5413    0.884995087    3.475848972    3.119258677
 1093 SOLV  HW1     5414    0.862006751    3.386059802    3.156823008
 1093 SOLV  HW2     5415    0.821208639    3.544167673    3.154830247
 1094 SOLV  OW      5416    0.760153909    1.536190954    2.126572359
 1094 SOLV  HW1     5417    0.684199797    1.564204210    2.067853700
 1094 SOLV  HW2     5418    0.789623197    1.613865381    2.182248765
 1095 SOLV  OW      5419    2.538994576    3.077213386    3.135173511
 1095 SOLV  HW1     5420    2.606866259    3.086692506    3.062347842
 1095 SOLV  HW2     5421    2.523410148    3.166246676    3.177977634
 1096 SOLV  OW      5422    5.822888854    5.518474768    2.925897081
 1096 SOLV  HW1     5423    5.895612937    5.452141230    2.908215960
 1096 SOLV  HW2     5424    5.849739102    5.607772971    2.889752251
 1097 SOLV  OW      5425    1.660784307    1.029281435    3.010151546
 1097 SOLV  HW1     5426    1.591582007    1.038949284    2.938600453
 1097 SOLV  HW2     5427    1.642078727    1.094512970    3.083615329
 1098 SOLV  OW      5428    5.798048058    3.146351174    2.091548995
 1098 SOLV  HW1     5429    5.709229609    3.107452391    2.116043729
 1098 SOLV  HW2     5430    5.854487056    3.075960189    2.048404456
 1099 SOLV  OW      5431    1.567319676    5.116475224    3.636285228
 1099 SOLV  HW1     5432    1.549292388    5.171253713    3.717990366
 1099 SOLV  HW2     5433    1.627770703    5.167188464    3.574842947
 1100 SOLV  OW      5434    6.014255654    4.415090232    6.278439074
 1100 SOLV  HW1     5435    6.053261056    4.323218315    6.272260940
 1100 SOLV  HW2     5436    5.977344929    4.441661394    6.189379718
 1101 SOLV  OW      5437    4.389525504    0.501559973    3.460744418
 1101 SOLV  HW1     5438    4.486267477    0.494141607    3.436505592
 1101 SOLV  HW2     5439    4.333501680    0.469055857    3.384545297
 1102 SOLV  OW      5440    2.637641666    5.701239415    5.001961302
 1102 SOLV  HW1     5441    2.567361725    5.633877271    4.979090607
 1102 SOLV  HW2     5442    2.658632483    5.695645573    5.099582980
 1103 SOLV  OW      5443    0.858548389    6.153920052    3.516859757
 1103 SOLV  HW1     5444    0.879965363    6.103773976    3.433022822
 1103 SOLV  HW2     5445    0.759306801    6.160922837    3.527055132
 1104 SOLV  OW      5446    4.532853710    1.851840384    1.583033170
 1104 SOLV  HW1     5447    4.600863392    1.921594647    1.605628802
 1104 SOLV  HW2     5448    4.568228676    1.761602958    1.607675920
 1105 SOLV  OW      5449    3.528099181    0.725967350    2.309191749
 1105 SOLV  HW1     5450    3.456581244    0.783260069    2.349246947
 1105 SOLV  HW2     5451    3.563963109    0.663857292    2.378889282
 1106 SOLV  OW      5452    1.367567782    6.407977917    3.501974164
 1106 SOLV  HW1     5453    1.448503920    6.401157450    3.560319783
 1106 SOLV  HW2     5454    1.344908239    6.317565376    3.465731962
 1107 SOLV  OW      5455    2.314652549    4.909973488    1.866255597
 1107 SOLV  HW1     5456    2.264853072    4.938832925    1.948042754
 1107 SOLV  HW2     5457    2.363086387    4.824541259    1.885160426
 1108 SOLV  OW      5458    1.378418648    2.132583898    3.408947271
 1108 SOLV  HW1     5459    1.419437316    2.075704401    3.337646436
 1108 SOLV  HW2     5460    1.390854252    2.088614021    3.497905308
 1109 SOLV  OW      5461    3.071587233    1.589400031    3.027660469
 1109 SOLV  HW1     5462    3.112217341    1.656234075    2.965340382
 1109 SOLV  HW2     5463    3.033224703    1.636787297    3.106933256
 1110 SOLV  OW      5464    5.652896652    6.787275812    3.822328832
 1110 SOLV  HW1     5465    5.720624066    6.714273831    3.813086766
 1110 SOLV  HW2     5466    5.597737909    6.771371380    3.904220834
 1111 SOLV  OW      5467    4.955146789    2.931702507    3.497023863
 1111 SOLV  HW1     5468    4.973357068    2.844054360    3.541606837
 1111 SOLV  HW2     5469    5.031310575    2.994224800    3.514097097
 1112 SOLV  OW      5470    5.825414729    3.353434337    0.823991353
 1112 SOLV  HW1     5471    5.825147095    3.351225618    0.923974866
 1112 SOLV  HW2     5472    5.883702311    3.279990174    0.789203377
 1113 SOLV  OW      5473    3.409213557    3.216106883    1.866888226
 1113 SOLV  HW1     5474    3.395300100    3.314598145    1.856512624
 1113 SOLV  HW2     5475    3.380841483    3.169446987    1.783105228
 1114 SOLV  OW      5476    6.171333910    1.419852086    5.945993426
 1114 SOLV  HW1     5477    6.160988772    1.451881204    5.851818693
 1114 SOLV  HW2     5478    6.253129164    1.362732759    5.952958492
 1115 SOLV  OW      5479    1.851220669    6.319073591    3.993587548
 1115 SOLV  HW1     5480    1.907343781    6.387292737    4.040470916
 1115 SOLV  HW2     5481    1.889747460    6.300696938    3.903146144
 1116 SOLV  OW      5482    3.080497943    3.522577643    6.436296095
 1116 SOLV  HW1     5483    3.000515162    3.463203886    6.427492186
 1116 SOLV  HW2     5484    3.054864700    3.616564256    6.413681029
 1117 SOLV  OW      5485    6.260762650    2.133884405    5.722315542
 1117 SOLV  HW1     5486    6.281710185    2.055295386    5.780512589
 1117 SOLV  HW2     5487    6.261015668    2.217250846    5.777559297
 1118 SOLV  OW      5488    6.197758488    2.816135364    3.029167628
 1118 SOLV  HW1     5489    6.172857144    2.903989407    2.988381100
 1118 SOLV  HW2     5490    6.114911274    2.763076355    3.047137749
 1119 SOLV  OW      5491    3.500881438    3.066679201    0.037216943
 1119 SOLV  HW1     5492    3.541893329    2.978532395    0.013804070
 1119 SOLV  HW2     5493    3.431842735    3.053451717    0.108341720
 1120 SOLV  OW      5494    1.776028700    1.234636076    4.156722223
 1120 SOLV  HW1     5495    1.721715571    1.234851166    4.072745915
 1120 SOLV  HW2     5496    1.773778690    1.325665272    4.198080611
 1121 SOLV  OW      5497    3.667090421    1.880057003    1.354720607
 1121 SOLV  HW1     5498    3.726776455    1.853460071    1.279012461
 1121 SOLV  HW2     5499    3.636512005    1.798208026    1.403375222
 1122 SOLV  OW      5500    0.447987531    0.408326754    3.242463288
 1122 SOLV  HW1     5501    0.435364583    0.309951815    3.255306527
 1122 SOLV  HW2     5502    0.542617222    0.426558606    3.215730226
 1123 SOLV  OW      5503    0.730867448    4.239346217    5.167641531
 1123 SOLV  HW1     5504    0.789142654    4.163712147    5.137886695
 1123 SOLV  HW2     5505    0.753641923    4.321506489    5.115365600
 1124 SOLV  OW      5506    1.563017675    4.344333306    5.143489246
 1124 SOLV  HW1     5507    1.643500415    4.303933128    5.099992900
 1124 SOLV  HW2     5508    1.488899201    4.351069420    5.076686454
 1125 SOLV  OW      5509    4.361411627    2.905864369    0.092116096
 1125 SOLV  HW1     5510    4.391051579    2.980527389    0.151672305
 1125 SOLV  HW2     5511    4.296328260    2.847940844    0.141197843
 1126 SOLV  OW      5512    6.375131949    4.028528621    6.115481915
 1126 SOLV  HW1     5513    6.346850341    3.973780242    6.194250757
 1126 SOLV  HW2     5514    6.296836566    4.042640032    6.054882512
 1127 SOLV  OW      5515    6.053457235    5.222239358    2.518092934
 1127 SOLV  HW1     5516    6.030592248    5.189413806    2.426434908
 1127 SOLV  HW2     5517    6.105823776    5.307142118    2.510973761
 1128 SOLV  OW      5518    0.015341386    4.939433422    3.888432938
 1128 SOLV  HW1     5519    0.074763588    5.007861420    3.846142089
 1128 SOLV  HW2     5520   -0.025583858    4.977533482    3.971350565
 1129 SOLV  OW      5521    0.333301638    6.680340694    2.146154504
 1129 SOLV  HW1     5522    0.384200222    6.600924248    2.179384416
 1129 SOLV  HW2     5523    0.377460255    6.764081071    2.178394341
 1130 SOLV  OW      5524    3.127365551    4.099920199    6.767832674
 1130 SOLV  HW1     5525    3.105163495    4.179655265    6.823968542
 1130 SOLV  HW2     5526    3.115325735    4.016685289    6.821950672
 1131 SOLV  OW      5527    4.258067856    3.765417317    4.324202682
 1131 SOLV  HW1     5528    4.309684524    3.812057110    4.396052714
 1131 SOLV  HW2     5529    4.164585627    3.800885559    4.321971253
 1132 SOLV  OW      5530    2.535672702    5.834216354    1.151034769
 1132 SOLV  HW1     5531    2.544103441    5.749708142    1.203843317
 1132 SOLV  HW2     5532    2.615852550    5.844891032    1.092224149
 1133 SOLV  OW      5533    5.404161774    2.422986448    2.839578645
 1133 SOLV  HW1     5534    5.462885604    2.483632625    2.893202708
 1133 SOLV  HW2     5535    5.320105557    2.404429945    2.890491659
 1134 SOLV  OW      5536    2.790440165    3.804875963    2.083404835
 1134 SOLV  HW1     5537    2.806213513    3.738904023    2.156894062
 1134 SOLV  HW2     5538    2.692256212    3.821380966    2.073961298
 1135 SOLV  OW      5539    5.252109960    1.526745591    5.741626098
 1135 SOLV  HW1     5540    5.321447140    1.480526182    5.796908273
 1135 SOLV  HW2     5541    5.296837586    1.579594112    5.669456639
 1136 SOLV  OW      5542    4.270443277    6.055879249    6.141887503
 1136 SOLV  HW1     5543    4.325807774    6.008285115    6.210232965
 1136 SOLV  HW2     5544    4.234245183    5.989612073    6.076314462
 1137 SOLV  OW      5545    4.924893009    1.222022641    3.834763706
 1137 SOLV  HW1     5546    4.887256236    1.257005941    3.920563097
 1137 SOLV  HW2     5547    5.024792406    1.223040339    3.839343050
 1138 SOLV  OW      5548    1.164054771    3.349859693    2.262946760
 1138 SOLV  HW1     5549    1.252369170    3.393761198    2.279525019
 1138 SOLV  HW2     5550    1.108006838    3.355514544    2.345580045
 1139 SOLV  OW      5551    3.187634015    3.635030899    4.528054396
 1139 SOLV  HW1     5552    3.209440663    3.537662132    4.534778462
 1139 SOLV  HW2     5553    3.270919479    3.688810175    4.541195651
 1140 SOLV  OW      5554    3.565372471    4.781864068    4.998006523
 1140 SOLV  HW1     5555    3.584342803    4.685067281    5.014506103
 1140 SOLV  HW2     5556    3.521719797    4.792497137    4.908658377
 1141 SOLV  OW      5557    0.259384990    6.072651795    3.989563104
 1141 SOLV  HW1     5558    0.290385315    6.156572232    4.034260536
 1141 SOLV  HW2     5559    0.322291675    5.998052934    4.011453246
 1142 SOLV  OW      5560    5.066281774    5.549399784    2.475847407
 1142 SOLV  HW1     5561    5.147789438    5.493690864    2.459883195
 1142 SOLV  HW2     5562    5.056810073    5.616437107    2.402240582
 1143 SOLV  OW      5563    2.399319976    1.063843252    5.747652052
 1143 SOLV  HW1     5564    2.351084535    1.123743966    5.811580676
 1143 SOLV  HW2     5565    2.334652074    1.028044790    5.680286358
 1144 SOLV  OW      5566    2.847998116    1.570388330    6.654543202
 1144 SOLV  HW1     5567    2.816081751    1.661669117    6.680056002
 1144 SOLV  HW2     5568    2.775077466    1.521891408    6.606249520
 1145 SOLV  OW      5569    3.791463246    6.574634258    1.383337295
 1145 SOLV  HW1     5570    3.743207863    6.544897739    1.465733266
 1145 SOLV  HW2     5571    3.740569672    6.545140166    1.302455780
 1146 SOLV  OW      5572    1.263450731    5.371866943    5.841844014
 1146 SOLV  HW1     5573    1.170657365    5.400412087    5.817873157
 1146 SOLV  HW2     5574    1.327644671    5.406359415    5.773364787
 1147 SOLV  OW      5575    2.075680289    3.628893516    5.909774936
 1147 SOLV  HW1     5576    2.008188385    3.579717099    5.854761118
 1147 SOLV  HW2     5577    2.162363615    3.633223228    5.860103044
 1148 SOLV  OW      5578    0.896174563    3.959855663    3.785240777
 1148 SOLV  HW1     5579    0.840712373    3.911702298    3.853113886
 1148 SOLV  HW2     5580    0.965757901    4.014544015    3.831812402
 1149 SOLV  OW      5581    0.739415159    5.045478521    0.330802790
 1149 SOLV  HW1     5582    0.829703747    5.040435010    0.288092184
 1149 SOLV  HW2     5583    0.714249998    4.955411231    0.366245527
 1150 SOLV  OW      5584    4.571573339    4.515065909    2.511198034
 1150 SOLV  HW1     5585    4.582744758    4.601088457    2.560965565
 1150 SOLV  HW2     5586    4.643998813    4.506518999    2.442766097
 1151 SOLV  OW      5587    1.434130797    4.831668509    3.603292414
 1151 SOLV  HW1     5588    1.453161484    4.929360451    3.613081983
 1151 SOLV  HW2     5589    1.337796065    4.814280871    3.623762170
 1152 SOLV  OW      5590    5.400382880    3.989501679    1.967147381
 1152 SOLV  HW1     5591    5.390017580    4.040712707    1.881874356
 1152 SOLV  HW2     5592    5.377893133    4.048732525    2.044525013
 1153 SOLV  OW      5593    3.349661701    5.593624114    0.736567816
 1153 SOLV  HW1     5594    3.360214097    5.495151682    0.750473682
 1153 SOLV  HW2     5595    3.260067609    5.622613160    0.770242561
 1154 SOLV  OW      5596    2.781137934    6.577569596    4.468325382
 1154 SOLV  HW1     5597    2.708135382    6.627317238    4.421447255
 1154 SOLV  HW2     5598    2.744646444    6.535164913    4.551221857
 1155 SOLV  OW      5599    5.394496928    1.344100192    2.968356473
 1155 SOLV  HW1     5600    5.476720459    1.305305529    3.010019035
 1155 SOLV  HW2     5601    5.402476391    1.339931498    2.868755392
 1156 SOLV  OW      5602    4.550757869    3.177616296    6.004944148
 1156 SOLV  HW1     5603    4.522813849    3.201178372    6.098034461
 1156 SOLV  HW2     5604    4.647340546    3.151662747    6.004718542
 1157 SOLV  OW      5605    4.926506412    2.287580282    4.699799808
 1157 SOLV  HW1     5606    4.852848772    2.301203889    4.766061975
 1157 SOLV  HW2     5607    4.968287100    2.197898092    4.714404829
 1158 SOLV  OW      5608    5.143049676    2.273445590    0.945846848
 1158 SOLV  HW1     5609    5.078002048    2.197487154    0.945162888
 1158 SOLV  HW2     5610    5.096269226    2.357614441    0.918854747
 1159 SOLV  OW      5611    0.033799742    6.574611406    4.288570046
 1159 SOLV  HW1     5612    0.079561241    6.499634949    4.336381086
 1159 SOLV  HW2     5613    0.023346449    6.652283696    4.350692379
 1160 SOLV  OW      5614    3.596008300    4.453480095    3.908737584
 1160 SOLV  HW1     5615    3.684467539    4.468247472    3.952992860
 1160 SOLV  HW2     5616    3.522860977    4.464195233    3.976089498
 1161 SOLV  OW      5617    5.881086577    4.341026003    5.569936431
 1161 SOLV  HW1     5618    5.799583733    4.398051042    5.559588844
 1161 SOLV  HW2     5619    5.962625960    4.398917993    5.568701285
 1162 SOLV  OW      5620    6.064907221    0.010426083    5.550742762
 1162 SOLV  HW1     5621    5.968974280   -0.016166348    5.560285457
 1162 SOLV  HW2     5622    6.092724579    0.001062954    5.455139984
 1163 SOLV  OW      5623    0.455673923    4.818127757    4.579459622
 1163 SOLV  HW1     5624    0.514087340    4.773224075    4.511832568
 1163 SOLV  HW2     5625    0.422209351    4.750277625    4.644868096
 1164 SOLV  OW      5626    0.187831310    4.257707588    0.262137348
 1164 SOLV  HW1     5627    0.206997037    4.245154065    0.359477577
 1164 SOLV  HW2     5628    0.206478376    4.172483565    0.213258414
 1165 SOLV  OW      5629    2.490612024    2.295054794    3.966091714
 1165 SOLV  HW1     5630    2.489318322    2.206594628    4.012729441
 1165 SOLV  HW2     5631    2.447371164    2.363994936    4.024224452
 1166 SOLV  OW      5632    0.934762166    2.935531039    5.406806431
 1166 SOLV  HW1     5633    0.902438817    2.911675495    5.498389892
 1166 SOLV  HW2     5634    1.007145195    3.004178161    5.413853587
 1167 SOLV  OW      5635    5.858558634    2.089978792    2.712585207
 1167 SOLV  HW1     5636    5.883937790    2.171131265    2.765230980
 1167 SOLV  HW2     5637    5.929286767    2.020046702    2.722999699
 1168 SOLV  OW      5638    4.775085047    3.027107641    3.147087567
 1168 SOLV  HW1     5639    4.866035592    2.989836482    3.128637547
 1168 SOLV  HW2     5640    4.713191758    3.002373526    3.072529252
 1169 SOLV  OW      5641    5.182720890    1.263937632    3.178717971
 1169 SOLV  HW1     5642    5.088790828    1.293003547    3.160488511
 1169 SOLV  HW2     5643    5.240038475    1.284866120    3.099480254
 1170 SOLV  OW      5644    0.964317852    3.428531329    5.692326800
 1170 SOLV  HW1     5645    0.971318269    3.456314620    5.596510839
 1170 SOLV  HW2     5646    0.873000387    3.450371943    5.726759965
 1171 SOLV  OW      5647    2.293194421    0.726678757    4.268575176
 1171 SOLV  HW1     5648    2.364935872    0.790140999    4.239812658
 1171 SOLV  HW2     5649    2.333598247    0.637257705    4.287887680
 1172 SOLV  OW      5650    4.573544607    5.392435769    3.234575624
 1172 SOLV  HW1     5651    4.493765794    5.433748886    3.278509010
 1172 SOLV  HW2     5652    4.545522838    5.310001180    3.185373250
 1173 SOLV  OW      5653    1.513027042    4.126150526    5.328793668
 1173 SOLV  HW1     5654    1.566621961    4.053948761    5.285021933
 1173 SOLV  HW2     5655    1.529716262    4.212995774    5.282093990
 1174 SOLV  OW      5656    4.637568611    3.600786531    6.157960356
 1174 SOLV  HW1     5657    4.639989878    3.676162301    6.223643081
 1174 SOLV  HW2     5658    4.546891246    3.596017335    6.116051329
 1175 SOLV  OW      5659    6.267712764    4.791143993    6.041624676
 1175 SOLV  HW1     5660    6.281658601    4.770104279    5.944862696
 1175 SOLV  HW2     5661    6.281099424    4.708288575    6.095991708
 1176 SOLV  OW      5662    3.765480165    6.051697845    0.312140774
 1176 SOLV  HW1     5663    3.699479090    6.104930535    0.259115527
 1176 SOLV  HW2     5664    3.833538097    6.113190462    0.351994547
 1177 SOLV  OW      5665    5.598298965    1.358028885    4.182671913
 1177 SOLV  HW1     5666    5.608669370    1.360109819    4.282118617
 1177 SOLV  HW2     5667    5.525482121    1.294033283    4.158101163
 1178 SOLV  OW      5668    2.979833927    4.218683152    5.264281178
 1178 SOLV  HW1     5669    3.027760137    4.157205721    5.201643340
 1178 SOLV  HW2     5670    2.886656850    4.185426984    5.278843374
 1179 SOLV  OW      5671    3.372048893    3.945894248    5.533930499
 1179 SOLV  HW1     5672    3.368571530    3.845973259    5.536293851
 1179 SOLV  HW2     5673    3.289393525    3.983110381    5.576178805
 1180 SOLV  OW      5674    6.084453939    3.911135347    2.270586300
 1180 SOLV  HW1     5675    6.122777091    3.975869728    2.204688234
 1180 SOLV  HW2     5676    6.015313795    3.957239689    2.326224721
 1181 SOLV  OW      5677    3.613625426    6.458714570    0.836556202
 1181 SOLV  HW1     5678    3.698610684    6.505678874    0.812612337
 1181 SOLV  HW2     5679    3.635018172    6.371835054    0.881229975
 1182 SOLV  OW      5680    5.706922875    2.988893453    1.722662952
 1182 SOLV  HW1     5681    5.694654151    3.086159612    1.702909397
 1182 SOLV  HW2     5682    5.619237729    2.949045559    1.749585471
 1183 SOLV  OW      5683    3.459695378    0.883561216    0.370901210
 1183 SOLV  HW1     5684    3.440706321    0.967420798    0.421978148
 1183 SOLV  HW2     5685    3.548403167    0.891619081    0.325427409
 1184 SOLV  OW      5686    2.799053789    4.098021490    2.044563749
 1184 SOLV  HW1     5687    2.892762964    4.132192410    2.051835320
 1184 SOLV  HW2     5688    2.798214562    3.999357254    2.060889445
 1185 SOLV  OW      5689    2.923576819    4.278414364    1.292395254
 1185 SOLV  HW1     5690    2.859710452    4.346756978    1.257013803
 1185 SOLV  HW2     5691    2.872299280    4.201517514    1.330590807
 1186 SOLV  OW      5692    3.897567568    6.554259917    0.623547308
 1186 SOLV  HW1     5693    3.860623966    6.461419950    0.619361817
 1186 SOLV  HW2     5694    3.954096808    6.571291050    0.542826040
 1187 SOLV  OW      5695    3.440701976    1.312756304    5.051308761
 1187 SOLV  HW1     5696    3.507005736    1.253926278    5.005000796
 1187 SOLV  HW2     5697    3.395382639    1.261112151    5.123976439
 1188 SOLV  OW      5698    1.190152513    2.572581149    5.794638908
 1188 SOLV  HW1     5699    1.234992379    2.486996141    5.768858442
 1188 SOLV  HW2     5700    1.256742516    2.633348279    5.837918517
 1189 SOLV  OW      5701    6.414344327    0.006389453    4.724622382
 1189 SOLV  HW1     5702    6.368202463   -0.020590240    4.809138781
 1189 SOLV  HW2     5703    6.513229210    0.007471581    4.739541719
 1190 SOLV  OW      5704    0.278368762    0.167388682    3.210793941
 1190 SOLV  HW1     5705    0.242010669    0.161070156    3.303735889
 1190 SOLV  HW2     5706    0.202714271    0.167967653    3.145402351
 1191 SOLV  OW      5707    3.773933503    1.389409993    0.488316031
 1191 SOLV  HW1     5708    3.844790738    1.457439818    0.507108700
 1191 SOLV  HW2     5709    3.691268509    1.435476693    0.455970628
 1192 SOLV  OW      5710    6.432441401    0.490536259    2.231789602
 1192 SOLV  HW1     5711    6.416883892    0.525068010    2.139230652
[truncated: 4,830,527 more chars]
