# Supplementary material for: Accelerated Enveloping Distribution Sampling to Probe the Presence of Water Molecules
Source: J Chem Theory Comput. 2023 May 11;19(11):3379–90. doi: 10.1021/acs.jctc.3c00109 (PMC10269333; doi:10.1021/acs.jctc.3c00109)
Supplement: Supplementary file 2 — ct3c00109_si_002.zip [file ct3c00109_si_002.zip › paper_TI_AEDS/aeds_TI/TI_AEDS_optimized/TI_AEDS.imd]

TITLE
	Input file for TI-AEDS simulation 
END
SYSTEM
#      NPM      NSM
         1     9483
END
INITIALISE
# Default values for NTI values: 0
#   NTIVEL    NTISHK    NTINHT    NTINHB
         0         0         0         0
#   NTISHI    NTIRTC    NTICOM
         0         0         0
#   NTISTI
         0
#       IG     TEMPI
       137       300
END
STEP
#   NSTLIM         T        DT
    250000          0     0.002
END
BOUNDCOND
#      NTB    NDFMIN
         1         3
END
MULTIBATH
# ALGORITHM:
#      weak-coupling:      use weak-coupling scheme
#      nose-hoover:        use Nose Hoover scheme
#      nose-hoover-chains: use Nose Hoover chains scheme
# NUM: number of chains in Nose Hoover chains scheme
#      !! only specify NUM when needed !!
# NBATHS: number of temperature baths to couple to
#          ALGORITHM
                   0
#  NBATHS
         3
# TEMP0(1 ... NBATHS) TAU(1 ... NBATHS)
       300               0.1
       300               0.1
       300               0.1
#   DOFSET: number of distiguishable sets of d.o.f.
         5
# LAST(1 ... DOFSET)  COMBATH(1 ... DOFSET)  IRBATH(1 ... DOFSET)
        2089                    1                     1
        2122			 2			2
        2130			 3			3
        2136			 2			2
        30585			 3			3
END
PRESSURESCALE
# COUPLE   SCALE       COMP    TAUP  VIRIAL
       2       1   7.513E-4     0.5       2
#   SEMIANISOTROPIC COUPLINGS(X, Y, Z)
#       e.g. 1 1 2: x and y jointly coupled and z separately coupled 
#       e.g. 0 0 1: constant area (xy-plane) and z coupled to a bath
    1 1 1
# PRES0(1...3,1...3)
 0.06102       0.0       0.0
     0.0       0.06102   0.0
     0.0       0.0       0.06102
END
PRINTOUT
#NTPR: print out energies, etc. every NTPR steps
#NTPP: =1 perform dihedral angle transition monitoring
#     NTPR      NTPP
     500         0
END
WRITETRAJ
# NTPW = 0 : binary
# NTPW = 1 : formatted
# NTWSE = configuration selection parameter
# =0: write normal trajectory
# >0: chose min energy for writing configurations
#    NTWX     NTWSE      NTWV      NTWF      NTWE      NTWG      NTWB
        500         0         0         0      50         50         0
END
CONSTRAINT
# NTC
    3
#      NTCP  NTCP0(1)
          1    0.0001
#      NTCS  NTCS0(1)
          1    0.0001
END
COVALENTFORM
#    NTBBH    NTBAH     NTBDN
         0         0         1
END
FORCE
#      NTF array
# bonds    angles   imp.     dihe     charge nonbonded
  0      1      1      1      1      1
# NEGR    NRE(1)    NRE(2)    ...      NRE(NEGR)
     5		2089	2122	2130	2136	30585
END
PAIRLIST
# algorithm    NSNB   RCUTP   RCUTL   SIZE    TYPE
          0       5     0.8     1.4    0.4       0
END
NONBONDED
# NLRELE
       1
#  APPAK    RCRF   EPSRF   NSLFEXCL
       0     1.4      61.0    1
# NSHAPE  ASHAPE  NA2CLC   TOLA2   EPSLS
      -1     1.4       2   1e-10       0
#    NKX     NKY     NKZ   KCUT
      10      10      10    100
#    NGX     NGY     NGZ  NASORD  NFDORD  NALIAS  NSPORD
      32      32      32       3       2       3       4
# NQEVAL  FACCUR  NRDGRD  NWRGRD
  100000     1.6       0       0
#  NLRLJ  SLVDNS
       0    33.3
END
INNERLOOP
#    NTILM    NTILS    NGPUS	NDEVG
         4        0       1	0
END
COMTRANSROT
    10000
END
DISTANCERES
# NTDIR
#   0 : no distance restraining
#   -1,1 : use CDIS
#   -2,2: use W0*CDIS
#   NTDIR < 0 : time averaging
#   NTDIR > 0 : no time averaging
# NTDIRA = 1: read in time averaged distances (for continuation run)
# NTDIRA = 0: don't read them in, recalc from scratch
# NTWDIR >= 0 write every NTWDIRth step dist. restr. information to external file
#     NTDIR  NTDIRA    CDIR    DIR0  TAUDIR  FORCESCALE VDIR NTWDIR
          1       0    1500       1     1.0       0       0       0
END
PERTURBATION
# NTG: 0 no perturbation is applied
#    : 1 calculate dV/dRLAM perturbation
#      NTG     NRDGL     RLAM     DLAMT
         1         0        0         0
#   ALPHLJ     ALPHC     NLAM
       1       1         1
#   NSCALE
         0
END
AEDS
# EDS
1
# ALPHLJ  ALPHC
  0.0   0.0
# FUNCTIONAL FORM
1
# NUMSTATES
2
# EMAX
70
# EMIN
-100
# EIR [1..NUMSTATES]
  0  -18.35
# NTIAEDSS
0
# RESTREMIN
1
# BMAXTYPE
2
# BMAX
2
#ASTEPS
500
#BSTEPS
5000
END
