# Supplementary material for: Accelerated Enveloping Distribution Sampling to Probe the Presence of Water Molecules
Source: J Chem Theory Comput. 2023 May 11;19(11):3379–90. doi: 10.1021/acs.jctc.3c00109 (PMC10269333; doi:10.1021/acs.jctc.3c00109)
Supplement: Supplementary file 2 — ct3c00109_si_002.zip [file ct3c00109_si_002.zip › paper_TI_AEDS/aeds_TI/TI_AEDS_optimized/change_offsets_linearly.py]

import glob

folders = glob.glob("L_*")
print(folders)
EIR = False
for folder in folders:
        print(folder)
        imdfiles = glob.glob("%s/*.imd" % folder)
        lambdas = float(folder.split("_")[-1])
        off = round(35 - (lambdas * 60),2)
        print(off)
        for imd in imdfiles:
                print(imd)
                inn = open(imd, "r")
                content = inn.readlines()
                inn.close()
                out = open(imd, "w")
                for line in content:
                        line = line.rstrip()
                        if line.startswith("# EIR [1..NUMSTATES]"):
                                EIR = True
                                out.write("%s\n" % line)
                        elif EIR:
                                out.write("0   %s\n" % str(off))
                                EIR = False
                        else:
                                out.write("%s\n" % line)
                out.close()
				
