# Supplementary material for: Accelerated Enveloping Distribution Sampling to Probe the Presence of Water Molecules
Source: J Chem Theory Comput. 2023 May 11;19(11):3379–90. doi: 10.1021/acs.jctc.3c00109 (PMC10269333; doi:10.1021/acs.jctc.3c00109)
Supplement: Supplementary file 2 — ct3c00109_si_002.zip [file ct3c00109_si_002.zip › paper_TI_AEDS/eq/4L6/equilibration.jobs]

TITLE
General startup protocol.
heating while loosening the position restraints.
END
JOBSCRIPTS
job_id NSTLIM  NTIVEL TEMPI TEMP0[1] TEMP0[2] TEMP0[3] COUPLE NTPOR  CPOR   NTBTYP   NUM subdir run_after
1       10000    1      60.0       60.0     60.0   60.0     1     1   2.5E4   0   0       .      0
2       10000    0     120.0      120.0    120.0  120.0     1     1   2.5E3   0   0       .      1
3       10000    0     180.0      180.0    180.0  180.0     1     1   2.5E2   0   0       .      2
4       10000    0     240.0      240.0    240.0  240.0     1     1   2.5E1   0   0       .      3
5       10000    0     300.0      300.0    300.0  300.0     1     0   0.000   0   0       .      4
6      500000    0     300.0      300.0    300.0  300.0     2     0   0.000   2   5       .      5
END
