# Supplementary material for: Accelerated Enveloping Distribution Sampling to Probe the Presence of Water Molecules
Source: J Chem Theory Comput. 2023 May 11;19(11):3379–90. doi: 10.1021/acs.jctc.3c00109 (PMC10269333; doi:10.1021/acs.jctc.3c00109)
Supplement: Supplementary file 2 — ct3c00109_si_002.zip [file ct3c00109_si_002.zip › paper_TI_AEDS/eq/4L6/eq_4zv3_4l6_1.cnf]

TITLE
	MD++
	Automatically generated input file
	ogracia Thu Dec  1 20:00:00 2022

	final configuration
END
TIMESTEP
          10000   20.000000000
END
POSITION
# first 24 chars ignored
    1 GLY   H1         1    0.331982430    0.652324157    3.070604415
    1 GLY   H2         2    0.445224498    0.539013409    3.074229658
    1 GLY   N          3    0.377041079    0.585965810    3.130323773
    1 GLY   H3         4    0.424749671    0.638998104    3.200405626
    1 GLY   CA         5    0.275842797    0.497234938    3.189475243
    1 GLY   C          6    0.146963597    0.564243769    3.237558687
    1 GLY   O          7    0.045557681    0.548362315    3.169772841
    2 LEU   N          8    0.153025316    0.661155714    3.328445050
    2 LEU   H          9    0.238926237    0.694911415    3.366949109
    2 LEU   CA        10    0.033650040    0.718242832    3.392485380
    2 LEU   CB        11    0.064720626    0.821093355    3.501430868
    2 LEU   CG        12    0.076348259    0.759293312    3.640911315
    2 LEU   CD1       13    0.132386339    0.867523144    3.733416557
    2 LEU   CD2       14   -0.061742075    0.716385364    3.690901008
    2 LEU   C         15    8.161335176    0.771345817    3.298874372
    2 LEU   O         16    8.053666700    0.713155513    3.286514676
    3 GLY   N         17    8.192156196    0.881104554    3.230351016
    3 GLY   H         18    8.270705279    0.938233504    3.254148595
    3 GLY   CA        19    8.100159940    0.940062673    3.132015155
    3 GLY   C         20    8.097151964    0.866409303    2.997943781
    3 GLY   O         21    8.042776741    0.919846791    2.901414244
    4 TYR   N         22    8.142124106    0.741336403    2.992847080
    4 TYR   H         23    8.139652707    0.681432509    3.072880922
    4 TYR   CA        24    8.163687299    0.671761002    2.865172250
    4 TYR   CB        25    8.301621951    0.605711705    2.860450177
    4 TYR   CG        26    8.419392307    0.703387948    2.860288867
    4 TYR   CD1       27    0.255953659    0.724137419    2.743839963
    4 TYR   HD1       28    0.238518535    0.660989796    2.656722830
    4 TYR   CD2       29    0.211636329    0.779898138    2.972720145
    4 TYR   HD2       30    0.143997729    0.782451496    3.058157261
    4 TYR   CE1       31    0.352718007    0.823728680    2.737891560
    4 TYR   HE1       32    0.384459945    0.860954765    2.640496532
    4 TYR   CE2       33    0.312231472    0.875735857    2.969054813
    4 TYR   HE2       34    0.343554037    0.924378572    3.061433293
    4 TYR   CZ        35    0.381407821    0.899463421    2.850861219
    4 TYR   OH        36    0.468726964    1.003585809    2.845498869
    4 TYR   HH        37    0.557892864    0.961494606    2.828845448
    4 TYR   C         38    8.060990199    0.562514744    2.834716363
    4 TYR   O         39    8.033842568    0.473383541    2.914997601
    5 GLY   N         40    8.003912235    0.578804634    2.715700359
    5 GLY   H         41    8.008384262    0.664704876    2.664707470
    5 GLY   CA        42    7.911982704    0.477198525    2.662463438
    5 GLY   C         43    7.989126189    0.353122397    2.617035239
    5 GLY   O         44    8.104880547    0.361165688    2.576227959
    6 SER   N         45    7.919375454    0.239883597    2.615596163
    6 SER   H         46    7.839091174    0.226214628    2.673637699
    6 SER   CA        47    7.969124775    0.114092476    2.558049294
    6 SER   CB        48    7.881168180    8.232556340    2.599933589
    6 SER   OG        49    7.759380829    8.274149272    2.662286213
    6 SER   HG        50    7.687321232    8.277839086    2.593042776
    6 SER   C         51    7.992835180    0.118055849    2.406936031
    6 SER   O         52    8.025790455    0.017417727    2.344354179
    7 TRP   N         53    7.953006145    0.227481059    2.342671166
    7 TRP   H         54    7.909996312    0.301078464    2.394970299
    7 TRP   CA        55    7.988579851    0.268100304    2.205946667
    7 TRP   CB        56    7.863509948    0.330088272    2.143284709
    7 TRP   CG        57    7.816827536    0.461956335    2.205269069
    7 TRP   CD1       58    7.867782841    0.582033086    2.179305032
    7 TRP   HD1       59    7.942799149    0.603651384    2.103237384
    7 TRP   CD2       60    7.722862569    0.479506423    2.306191579
    7 TRP   NE1       61    7.812590728    0.674398233    2.257467520
    7 TRP   HE1       62    7.840450391    0.770352071    2.261435153
    7 TRP   CE2       63    7.723177321    0.615230419    2.336156737
    7 TRP   CE3       64    7.635457427    0.395517986    2.374207640
    7 TRP   HE3       65    7.636744554    0.289008217    2.351059456
    7 TRP   CZ2       66    7.638038831    0.668119407    2.432464539
    7 TRP   HZ2       67    7.641038116    0.773493729    2.460165082
    7 TRP   CZ3       68    7.551306896    0.444160628    2.473569098
    7 TRP   HZ3       69    7.484705511    0.378653635    2.529737633
    7 TRP   CH2       70    7.556439764    0.580020286    2.502463727
    7 TRP   HH2       71    7.506673180    0.616484210    2.592316491
    7 TRP   C         72    8.104102809    0.367458405    2.191981225
    7 TRP   O         73    8.136776059    0.413454320    2.082679097
    8 GLU   N         74    8.155392975    0.407943086    2.307828473
    8 GLU   H         75    8.143848838    0.356929123    2.393063364
    8 GLU   CA        76    0.006529401    0.525512039    2.318657531
    8 GLU   CB        77   -0.068323494    0.627767693    2.404394079
    8 GLU   CG        78   -0.102480333    0.757324349    2.330532432
    8 GLU   CD        79    8.077262687    0.864134603    2.424261530
    8 GLU   OE1       80    7.994972021    0.832616838    2.512901013
    8 GLU   OE2       81    8.107456249    0.983088869    2.400553132
    8 GLU   C         82    0.147394951    0.497153198    2.371209156
    8 GLU   O         83    0.167977487    0.448542213    2.482316820
    9 ILE   N         84    0.243975665    0.545563563    2.293630019
    9 ILE   H         85    0.220657226    0.590683727    2.207482870
    9 ILE   CA        86    0.386981629    0.533268336    2.325429908
    9 ILE   CB        87    0.462768156    0.465507644    2.211084481
    9 ILE   CG1       88    0.417317945    0.320700018    2.191641894
    9 ILE   CG2       89    0.615212572    0.478023675    2.214972405
    9 ILE   CD        90    0.471349238    0.258437180    2.062737504
    9 ILE   C         91    0.447942408    0.666135050    2.370615314
    9 ILE   O         92    0.398264348    0.773567899    2.337142887
   10 ASP   N         93    0.541483634    0.654192751    2.464411111
   10 ASP   H         94    0.550002275    0.562148574    2.502577943
   10 ASP   CA        95    0.625947267    0.763839363    2.513976517
   10 ASP   CB        96    0.691087608    0.726967696    2.647420877
   10 ASP   CG        97    0.725201954    0.849893595    2.731888665
   10 ASP   OD1       98    0.765200358    0.952371923    2.672506708
   10 ASP   OD2       99    0.693556735    0.845983662    2.852753440
   10 ASP   C        100    0.733207095    0.798140029    2.410385553
   10 ASP   O        101    0.819063573    0.715090898    2.381023776
   11 PRO   N        102    0.729533892    0.921969717    2.361994268
   11 PRO   CA       103    0.836618660    0.977745649    2.278119959
   11 PRO   CB       104    0.789960704    1.118050298    2.238762181
   11 PRO   CG       105    0.698495553    1.157341356    2.354951986
   11 PRO   CD       106    0.628281295    1.025395871    2.387718467
   11 PRO   C        107    0.975390722    0.977513758    2.342580165
   11 PRO   O        108    1.074334105    0.980198209    2.269547248
   12 LYSH  N        109    0.982257228    0.963253372    2.474639328
   12 LYSH  H        110    0.901986842    0.974176806    2.533283466
   12 LYSH  CA       111    1.106677959    0.945512206    2.550894409
   12 LYSH  CB       112    1.086027581    0.989707498    2.695918279
   12 LYSH  CG       113    1.047127980    1.137656884    2.699277518
   12 LYSH  CD       114    1.026446317    1.191253906    2.841071946
   12 LYSH  CE       115    1.155598455    1.197717012    2.922859274
   12 LYSH  NZ       116    1.261820291    1.268319503    2.849772037
   12 LYSH  HZ1      117    1.221922515    1.323946151    2.776875129
   12 LYSH  HZ2      118    1.325322164    1.200723246    2.812378739
   12 LYSH  HZ3      119    1.311298052    1.329102195    2.911896169
   12 LYSH  C        120    1.168063584    0.805451815    2.545734666
   12 LYSH  O        121    1.289420866    0.792753873    2.561276337
   13 ASP   N        122    1.087026265    0.703579024    2.518436995
   13 ASP   H        123    0.987686840    0.712923571    2.525219049
   13 ASP   CA       124    1.134650719    0.567854066    2.488111304
   13 ASP   CB       125    1.017370011    0.471643010    2.468087479
   13 ASP   CG       126    0.927826978    0.434255021    2.586392577
   13 ASP   OD1      127    0.973680053    0.442867883    2.702359445
   13 ASP   OD2      128    0.817776539    0.381821389    2.558691060
   13 ASP   C        129    1.221164969    0.563184195    2.361989651
   13 ASP   O        130    1.298949205    0.470107332    2.341572930
   14 LEU   N        131    1.199202333    0.659489032    2.272919193
   14 LEU   H        132    1.143490694    0.737088247    2.302522362
   14 LEU   CA       133    1.253205245    0.665424231    2.136326883
   14 LEU   CB       134    1.157376916    0.738084433    2.041729619
   14 LEU   CG       135    1.016152908    0.681361490    2.025974351
   14 LEU   CD1      136    0.928956021    0.783937979    1.953284715
   14 LEU   CD2      137    1.011211720    0.554737974    1.940259545
   14 LEU   C        138    1.396151565    0.717862452    2.121217048
   14 LEU   O        139    1.428181314    0.833774361    2.147053546
   15 THR   N        140    1.474643241    0.634698873    2.053290113
   15 THR   H        141    1.451601237    0.537421185    2.050587540
   15 THR   CA       142    1.611325245    0.665891983    2.009100247
   15 THR   CB       143    1.717258575    0.562598550    2.048066839
   15 THR   OG1      144    1.691674443    0.520655459    2.182362147
   15 THR   HG1      145    1.774345256    0.508105089    2.237215009
   15 THR   CG2      146    1.858801442    0.618477303    2.032146620
   15 THR   C        147    1.617083542    0.668054731    1.856228929
   15 THR   O        148    1.632779043    0.564872160    1.791144304
   16 PHE   N        149    1.621675767    0.790048289    1.803483583
   16 PHE   H        150    1.637283686    0.869940059    1.861557667
   16 PHE   CA       151    1.623838359    0.815836193    1.658779045
   16 PHE   CB       152    1.585034483    0.961758358    1.634015536
   16 PHE   CG       153    1.438734682    0.997430147    1.661087516
   16 PHE   CD1      154    1.351098878    1.007837170    1.553710381
   16 PHE   HD1      155    1.386980904    0.989901606    1.452365782
   16 PHE   CD2      156    1.395454866    1.025716799    1.790107180
   16 PHE   HD2      157    1.463234415    1.019042495    1.875202658
   16 PHE   CE1      158    1.218359870    1.042482149    1.576022562
   16 PHE   HE1      159    1.147539533    1.039139993    1.493231797
   16 PHE   CE2      160    1.263199642    1.062342142    1.812145791
   16 PHE   HE2      161    1.226210864    1.075141339    1.913875881
   16 PHE   CZ       162    1.174887688    1.070227283    1.705096047
   16 PHE   HZ       163    1.071176737    1.099166546    1.722004316
   16 PHE   C        164    1.762503898    0.788970246    1.599927577
   16 PHE   O        165    1.858684283    0.857378740    1.634582833
   17 LEU   N        166    1.768834398    0.695967218    1.505044512
   17 LEU   H        167    1.686190187    0.647970586    1.475598645
   17 LEU   CA       168    1.894444532    0.655710467    1.440125590
   17 LEU   CB       169    1.903383647    0.503214021    1.431473611
   17 LEU   CG       170    1.913289095    0.440671590    1.570746154
   17 LEU   CD1      171    1.906233323    0.288022384    1.563167012
   17 LEU   CD2      172    2.039427266    0.485100932    1.645053768
   17 LEU   C        173    1.924120767    0.722980248    1.305949966
   17 LEU   O        174    2.037493028    0.767267895    1.288136030
   18 LYSH  N        175    1.822305140    0.733316265    1.220991232
   18 LYSH  H        176    1.732332832    0.696904390    1.245095882
   18 LYSH  CA       177    1.832168789    0.788757683    1.085199866
   18 LYSH  CB       178    1.929100863    0.702627101    1.003964460
   18 LYSH  CG       179    1.871100440    0.561258907    0.996381495
   18 LYSH  CD       180    1.957920014    0.476999990    0.902732595
   18 LYSH  CE       181    1.867010615    0.370434662    0.841183319
   18 LYSH  NZ       182    1.949812575    0.311159255    0.735177318
   18 LYSH  HZ1      183    1.994005952    0.384621719    0.683700651
   18 LYSH  HZ2      184    1.892159970    0.258437454    0.672756222
   18 LYSH  HZ3      185    2.019031190    0.250366888    0.774075568
   18 LYSH  C        186    1.701162485    0.796748954    1.006553690
   18 LYSH  O        187    1.605131740    0.728289486    1.041506000
   19 GLU   N        188    1.708306696    0.854777908    0.887089393
   19 GLU   H        189    1.791702004    0.884780445    0.840758898
   19 GLU   CA       190    1.595563847    0.867864971    0.793672162
   19 GLU   CB       191    1.613647144    0.998668369    0.716379769
   19 GLU   CG       192    1.491813141    1.039717701    0.633435052
   19 GLU   CD       193    1.476966616    1.191370291    0.619648360
   19 GLU   OE1      194    1.506063259    1.259490652    0.720351054
   19 GLU   OE2      195    1.429833441    1.232886390    0.511570264
   19 GLU   C        196    1.579522242    0.746513295    0.701876828
   19 GLU   O        197    1.678457113    0.690442627    0.654977861
   20 LEU   N        198    1.453625590    0.711150469    0.677599005
   20 LEU   H        199    1.377857228    0.756752805    0.724295098
   20 LEU   CA       200    1.414835973    0.596974048    0.593541220
   20 LEU   CB       201    1.316484747    0.504273529    0.665233584
   20 LEU   CG       202    1.386030394    0.413114494    0.766537260
   20 LEU   CD1      203    1.276143531    0.338118398    0.842073982
   20 LEU   CD2      204    1.480088832    0.316175334    0.694685071
   20 LEU   C        205    1.344427259    0.629671252    0.461715146
   20 LEU   O        206    1.347532481    0.549546072    0.368445024
   21 GLY   N        207    1.258370635    0.730792967    0.469113823
   21 GLY   H        208    1.245928225    0.782191142    0.553982541
   21 GLY   CA       209    1.175409237    0.772670498    0.355223030
   21 GLY   C        210    1.081250247    0.888435248    0.388977772
   21 GLY   O        211    1.049507844    0.911164505    0.505617391
   22 THR   N        212    1.025236616    0.947016453    0.283532885
   22 THR   H        213    1.037402024    0.910909819    0.191079936
   22 THR   CA       214    0.931755879    1.059748201    0.296228613
   22 THR   CB       215    0.991064779    1.193613369    0.251858224
   22 THR   OG1      216    1.018995610    1.195120464    0.111620577
   22 THR   HG1      217    1.097830953    1.255010287    0.097559063
   22 THR   CG2      218    1.118091652    1.226111309    0.330692984
   22 THR   C        219    0.807256061    1.032664001    0.211537458
   22 THR   O        220    0.806742882    0.945331591    0.124930732
   23 GLY   N        221    0.699993076    1.101414764    0.249688605
   23 GLY   H        222    0.698266769    1.148320997    0.337988239
   23 GLY   CA       223    0.571801789    1.091280067    0.178481224
   23 GLY   C        224    0.481945136    1.211876603    0.206533574
   23 GLY   O        225    0.523469398    1.307086428    0.272398641
   24 GLN   N        226    0.352981549    1.188015315    0.184442110
   24 GLN   H        227    0.324797345    1.101726080    0.142503990
   24 GLN   CA       228    0.247977960    1.290576165    0.192478592
   24 GLN   CB       229    0.113789997    1.232746303    0.147132719
   24 GLN   CG       230    0.052533447    1.120666757    0.231350153
   24 GLN   CD       231    0.121963491    0.984609099    0.222784719
   24 GLN   OE1      232    0.242580294    0.960696960    0.219971482
   24 GLN   NE2      233    0.038555377    0.881492032    0.212842130
   24 GLN   HE21     234    0.080412416    0.790982521    0.220326572
   24 GLN   HE22     235   -0.057903941    0.888622979    0.187466684
   24 GLN   C        236    0.238824196    1.348136708    0.333936915
   24 GLN   O        237    0.259875000    1.467479199    0.354990031
   25 PHE   N        238    0.248558742    1.258075093    0.431321227
   25 PHE   H        239    0.238717339    1.160248297    0.413080268
   25 PHE   CA       240    0.256237728    1.295324329    0.573324344
   25 PHE   CB       241    0.205253139    1.176398839    0.654987486
   25 PHE   CG       242    0.056089612    1.148427915    0.635574346
   25 PHE   CD1      243    8.196347520    1.248196498    0.624773602
   25 PHE   HD1      244    8.224677581    1.352860223    0.635889354
   25 PHE   CD2      245    0.011393945    1.017415709    0.648178217
   25 PHE   HD2      246    0.083965092    0.936184452    0.652057826
   25 PHE   CE1      247    8.060409417    1.219255630    0.625758232
   25 PHE   HE1      248    7.987437495    1.300224878    0.625475548
   25 PHE   CE2      249    8.112052760    0.987752081    0.649174623
   25 PHE   HE2      250    8.078386532    0.884116130    0.651368053
   25 PHE   CZ       251    8.016438529    1.087831028    0.636409581
   25 PHE   HZ       252    7.912286989    1.063182153    0.615772477
   25 PHE   C        253    0.391535192    1.350559474    0.618674482
   25 PHE   O        254    0.394352216    1.435667436    0.707442508
   26 GLY   N        255    0.496015354    1.329212489    0.539193649
   26 GLY   H        256    0.484550177    1.307533323    0.442240058
   26 GLY   CA       257    0.633311326    1.366650572    0.576079116
   26 GLY   C        258    0.728657867    1.248026229    0.591919470
   26 GLY   O        259    0.712340786    1.143923839    0.528454611
   27 VAL   N        260    0.830333893    1.266845041    0.675577170
   27 VAL   H        261    0.832552831    1.347793304    0.734249610
   27 VAL   CA       262    0.940525747    1.172408255    0.699036105
   27 VAL   CB       263    1.062497206    1.249896009    0.749311463
   27 VAL   CG1      264    1.184183442    1.158978653    0.767734531
   27 VAL   CG2      265    1.102219392    1.363437983    0.654757972
   27 VAL   C        266    0.905526302    1.057388708    0.793676423
   27 VAL   O        267    0.845502751    1.073799059    0.899774839
   28 VAL   N        268    0.956641121    0.940843022    0.755003995
   28 VAL   H        269    0.998096630    0.931611894    0.664470978
   28 VAL   CA       270    0.964953725    0.819957588    0.838241368
   28 VAL   CB       271    0.912105388    0.693762280    0.769779207
   28 VAL   CG1      272    0.914534113    0.570820576    0.860815335
   28 VAL   CG2      273    0.766462957    0.717120011    0.729138109
   28 VAL   C        274    1.112719569    0.795219219    0.869223963
   28 VAL   O        275    1.199992124    0.799574513    0.782658770
   29 LYSH  N        276    1.132542538    0.760734663    0.996126091
   29 LYSH  H        277    1.060576799    0.772011748    1.064624911
   29 LYSH  CA       278    1.268332130    0.735258862    1.046309633
   29 LYSH  CB       279    1.314653026    0.853095140    1.132197470
   29 LYSH  CG       280    1.313625874    0.985367695    1.055327821
   29 LYSH  CD       281    1.384096690    1.092389875    1.138915390
   29 LYSH  CE       282    1.418793114    1.199544191    1.035362915
   29 LYSH  NZ       283    1.507702421    1.298886536    1.097261825
   29 LYSH  HZ1      284    1.586656526    1.249521226    1.133715183
   29 LYSH  HZ2      285    1.458626781    1.340586310    1.173762917
   29 LYSH  HZ3      286    1.533205881    1.367484297    1.029115480
   29 LYSH  C        287    1.285916790    0.607443968    1.128534711
   29 LYSH  O        288    1.215332096    0.586822752    1.227126870
   30 TYR   N        289    1.405333871    0.552696767    1.107769713
   30 TYR   H        290    1.475744881    0.602237577    1.056897343
   30 TYR   CA       291    1.452213415    0.436304253    1.184336270
   30 TYR   CB       292    1.556497198    0.358688745    1.103671134
   30 TYR   CG       293    1.628063818    0.246249674    1.178783823
   30 TYR   CD1      294    1.564117960    0.145228386    1.249682533
   30 TYR   HD1      295    1.456589499    0.130260708    1.240000836
   30 TYR   CD2      296    1.766700919    0.254708141    1.184090474
   30 TYR   HD2      297    1.817450798    0.337115820    1.133969168
   30 TYR   CE1      298    1.636846382    0.054194238    1.325466006
   30 TYR   HE1      299    1.583983737   -0.023815112    1.380240186
   30 TYR   CE2      300    1.842064622    0.164018923    1.257667464
   30 TYR   HE2      301    1.949723661    0.178427971    1.266772996
   30 TYR   CZ       302    1.775425509    0.064503454    1.328213667
   30 TYR   OH       303    1.849776366   -0.037528460    1.378748632
   30 TYR   HH       304    1.804484885   -0.126190117    1.369438829
   30 TYR   C        305    1.511031764    0.482364600    1.317843453
   30 TYR   O        306    1.591249341    0.575405866    1.323858667
   31 GLY   N        307    1.471990223    0.407341273    1.420489733
   31 GLY   H        308    1.396064320    0.343220833    1.409396549
   31 GLY   CA       309    1.520306112    0.423382936    1.558381625
   31 GLY   C        310    1.494991511    0.301146354    1.646850043
   31 GLY   O        311    1.458809000    0.193451829    1.599694089
   32 LYSH  N        312    1.518485041    0.323207440    1.775890958
   32 LYSH  H        313    1.562275608    0.409239665    1.802019181
   32 LYSH  CA       314    1.504095349    0.222512955    1.882016157
   32 LYSH  CB       315    1.637400534    0.195747058    1.952157903
   32 LYSH  CG       316    1.737046341    0.118865407    1.865166848
   32 LYSH  CD       317    1.682410338   -0.020306777    1.832719778
   32 LYSH  CE       318    1.794758750    8.136928138    1.765547139
   32 LYSH  NZ       319    1.753506433    7.997497966    1.744009115
   32 LYSH  HZ1      320    1.710205522    7.958446360    1.825248936
   32 LYSH  HZ2      321    1.834093700    7.942694724    1.721636728
   32 LYSH  HZ3      322    1.690502955    7.991968474    1.666549529
   32 LYSH  C        323    1.402256676    0.254543758    1.991595345
   32 LYSH  O        324    1.384486979    0.369781016    2.030737004
   33 TRP   N        325    1.329157429    0.148895884    2.026050454
   33 TRP   H        326    1.324528935    0.069662964    1.965211000
   33 TRP   CA       327    1.241541211    0.139477886    2.143709709
   33 TRP   CB       328    1.105422461    0.084415446    2.100686830
   33 TRP   CG       329    0.990939628    0.103315627    2.200417726
   33 TRP   CD1      330    0.912069679    0.208485793    2.220567257
   33 TRP   HD1      331    0.899112642    0.293547991    2.153650323
   33 TRP   CD2      332    0.949310594    0.010215937    2.294848464
   33 TRP   NE1      333    0.837553001    0.194265793    2.329807027
   33 TRP   HE1      334    0.795312426    0.270383091    2.379000771
   33 TRP   CE2      335    0.854786097    0.070987500    2.376638691
   33 TRP   CE3      336    0.974437777    8.110669868    2.308823679
   33 TRP   HE3      337    1.038873517    8.061730158    2.235797462
   33 TRP   CZ2      338    0.786913679    8.233965927    2.473155546
   33 TRP   HZ2      339    0.707261045    8.279735766    2.531813654
   33 TRP   CZ3      340    0.908524368    8.034782457    2.404822703
   33 TRP   HZ3      341    0.927810858    7.927946828    2.414526249
   33 TRP   CH2      342    0.816421160    8.098829206    2.486880535
   33 TRP   HH2      343    0.759329983    8.040063046    2.558756251
   33 TRP   C        344    1.308880148    0.063488264    2.258170254
   33 TRP   O        345    1.367468308   -0.042438093    2.236298467
   34 ARG   N        346    1.328294471    0.137495708    2.366969723
   34 ARG   H        347    1.293593132    0.231246432    2.369810763
   34 ARG   CA       348    1.389401380    0.092229711    2.492787730
   34 ARG   CB       349    1.287343367    0.014216964    2.575912004
   34 ARG   CG       350    1.174975873    0.112549716    2.609266588
   34 ARG   CD       351    1.074193855    0.032759469    2.692226261
   34 ARG   NE       352    0.979578936    0.137994207    2.731971585
   34 ARG   HE       353    0.995203183    0.229345046    2.694409537
   34 ARG   CZ       354    0.870178602    0.116706816    2.806345944
   34 ARG   NH1      355    0.844251444   -0.005011425    2.856016998
   34 ARG   HH11     356    0.760553923   -0.020183581    2.908584909
   34 ARG   HH12     357    0.901337313   -0.083939192    2.833422911
   34 ARG   NH2      358    0.798392634    0.224608193    2.840404177
   34 ARG   HH21     359    0.721526401    0.220892563    2.904254568
   34 ARG   HH22     360    0.823081541    0.311950361    2.798430333
   34 ARG   C        361    1.523169077    0.018042947    2.489073007
   34 ARG   O        362    1.535416152   -0.100330943    2.520181608
   35 GLY   N        363    1.617514403    0.087043633    2.425615423
   35 GLY   H        364    1.609401334    0.177011174    2.382701058
   35 GLY   CA       365    1.753607869    0.041132679    2.394313264
   35 GLY   C        366    1.762369308    8.178540441    2.278023460
   35 GLY   O        367    1.856190272    8.183477154    2.198645363
   36 GLN   N        368    1.649281812    8.115037396    2.248518655
   36 GLN   H        369    1.559792273    8.150912726    2.275073921
   36 GLN   CA       370    1.650244197    7.981594500    2.186868774
   36 GLN   CB       371    1.614771583    7.881265036    2.296790887
   36 GLN   CG       372    1.698269843    7.754660153    2.276585821
   36 GLN   CD       373    1.679210006    7.649501831    2.386062491
   36 GLN   OE1      374    1.649908560    7.675088583    2.502749010
   36 GLN   NE2      375    1.699092294    7.523959316    2.346939727
   36 GLN   HE21     376    1.696187169    7.453793395    2.418122910
   36 GLN   HE22     377    1.738982628    7.500394077    2.258327948
   36 GLN   C        378    1.564338553    7.952998557    2.063542263
   36 GLN   O        379    1.613810476    7.900213888    1.964055130
   37 TYR   N        380    1.439190457    7.998007971    2.062415701
   37 TYR   H        381    1.405408423    8.064638605    2.128892262
   37 TYR   CA       382    1.342997535    7.956922838    1.959134771
   37 TYR   CB       383    1.204158947    7.937093410    2.020272784
   37 TYR   CG       384    1.202427557    7.835086114    2.134277038
   37 TYR   CD1      385    1.198553921    7.698345158    2.109697305
   37 TYR   HD1      386    1.172828744    7.660477183    2.010766198
   37 TYR   CD2      387    1.233353467    7.879746986    2.262211486
   37 TYR   HD2      388    1.240843192    7.985865479    2.285955332
   37 TYR   CE1      389    1.221055748    7.607023804    2.212039119
   37 TYR   HE1      390    1.205884649    7.501106588    2.191248143
   37 TYR   CE2      391    1.250701348    7.789504058    2.366492653
   37 TYR   HE2      392    1.240956149    7.828314215    2.467882016
   37 TYR   CZ       393    1.243987432    7.652995280    2.341197013
   37 TYR   OH       394    1.229670824    7.567006458    2.445574208
   37 TYR   HH       395    1.209131632    7.615235295    2.530733595
   37 TYR   C        396    1.333777279    8.056288978    1.843154688
   37 TYR   O        397    1.323418478    8.176786131    1.865544020
   38 ASP   N        398    1.360109026    8.004408775    1.723549900
   38 ASP   H        399    1.353334106    7.905566695    1.709920924
   38 ASP   CA       400    1.358093146    8.085367539    1.600863648
   38 ASP   CB       401    1.398757868    7.994103352    1.484979228
   38 ASP   CG       402    1.535688431    7.930556037    1.509820587
   38 ASP   OD1      403    1.634800454    7.995730346    1.470373221
   38 ASP   OD2      404    1.541674649    7.834243601    1.589275483
   38 ASP   C        405    1.225809434    8.155230755    1.568737477
   38 ASP   O        406    1.119581606    8.093226798    1.569916785
   39 VAL   N        407    1.228665898    0.051658541    1.563744178
   39 VAL   H        408    1.313793953    0.101097440    1.581346460
   39 VAL   CA       409    1.110404028    0.133711041    1.533878138
   39 VAL   CB       410    1.051948333    0.200732302    1.658389095
   39 VAL   CG1      411    0.991772699    0.096183153    1.752518607
   39 VAL   CG2      412    1.150838461    0.288307094    1.735592715
   39 VAL   C        413    1.129135491    0.236815137    1.422413722
   39 VAL   O        414    1.240003704    0.283667162    1.397052186
   40 ALA   N        415    1.029410242    0.239875041    1.334481747
   40 ALA   H        416    0.966605463    0.162314869    1.328098317
   40 ALA   CA       417    1.004922935    0.340692463    1.230342541
   40 ALA   CB       418    0.965078137    0.276253460    1.097413102
   40 ALA   C        419    0.896001517    0.436424169    1.279114187
   40 ALA   O        420    0.782143434    0.402943001    1.311430569
   41 ILE   N        421    0.960229488    0.545099746    1.320955270
   41 ILE   H        422    1.057189299    0.555936047    1.299049517
   41 ILE   CA       423    0.897801837    0.662133446    1.384336297
   41 ILE   CB       424    0.993680486    0.731953862    1.480984229
   41 ILE   CG1      425    1.050777676    0.627879245    1.577510834
   41 ILE   CG2      426    0.923070562    0.844645169    1.556657046
   41 ILE   CD       427    1.177286072    0.675431360    1.649237458
   41 ILE   C        428    0.851513778    0.754819326    1.271768474
   41 ILE   O        429    0.933751269    0.808047265    1.197398369
   42 LYSH  N        430    0.722669320    0.740195091    1.242200959
   42 LYSH  H        431    0.667490169    0.668566699    1.284902624
   42 LYSH  CA       432    0.652308338    0.824737689    1.144693129
   42 LYSH  CB       433    0.513389597    0.765095929    1.121167733
   42 LYSH  CG       434    0.511218427    0.627183704    1.054978312
   42 LYSH  CD       435    0.368584500    0.594836009    1.010085715
   42 LYSH  CE       436    0.323588954    0.689762972    0.898850501
   42 LYSH  NZ       437    0.371368051    0.646050689    0.766887815
   42 LYSH  HZ1      438    0.431277739    0.566590158    0.776726434
   42 LYSH  HZ2      439    0.423152827    0.719492578    0.723001095
   42 LYSH  HZ3      440    0.294506357    0.618641005    0.709086523
   42 LYSH  C        441    0.637710107    0.963086773    1.208350068
   42 LYSH  O        442    0.546508606    0.989379805    1.286570619
   43 MET   N        443    0.726709768    1.050973665    1.163137634
   43 MET   H        444    0.779518310    1.033749723    1.079988632
   43 MET   CA       445    0.727771168    1.190609158    1.209057571
   43 MET   CB       446    0.870313883    1.245980802    1.204102194
   43 MET   CG       447    0.958822424    1.175471906    1.307077243
   43 MET   SD       448    1.124098345    1.251587829    1.326711672
   43 MET   CE       449    1.080803408    1.389212780    1.430965796
   43 MET   C        450    0.629386214    1.276016546    1.128867495
   43 MET   O        451    0.664293038    1.336268667    1.027476194
   44 ILE   N        452    0.505276818    1.277085681    1.176666870
   44 ILE   H        453    0.492590498    1.224558384    1.260816852
   44 ILE   CA       454    0.392085068    1.338868880    1.106090591
   44 ILE   CB       455    0.267330247    1.292256709    1.181414113
   44 ILE   CG1      456    0.243410322    1.141219672    1.176356718
   44 ILE   CG2      457    0.141374240    1.370749917    1.144212116
   44 ILE   CD       458    0.200723971    1.080914127    1.042362249
   44 ILE   C        459    0.410439735    1.490650572    1.100119401
   44 ILE   O        460    0.463924916    1.552483814    1.192028910
   45 LYSH  N        461    0.382879434    1.548733007    0.983685051
   45 LYSH  H        462    0.364387458    1.493076974    0.902679451
   45 LYSH  CA       463    0.403193508    1.692337700    0.959726110
   45 LYSH  CB       464    0.484195466    1.706225008    0.830661651
   45 LYSH  CG       465    0.470920626    1.839082929    0.755949232
   45 LYSH  CD       466    0.540372003    1.837712492    0.619627449
   45 LYSH  CE       467    0.504196753    1.716346354    0.533752193
   45 LYSH  NZ       468    0.361134837    1.692322696    0.509972922
   45 LYSH  HZ1      469    0.314452016    1.779184184    0.493363585
   45 LYSH  HZ2      470    0.316667736    1.647471980    0.587504144
   45 LYSH  HZ3      471    0.349289466    1.634338605    0.429355047
   45 LYSH  C        472    0.278310203    1.780576699    0.964611325
   45 LYSH  O        473    0.177914358    1.762785622    0.895813404
   46 GLU   N        474    0.302180311    1.892029788    1.033151196
   46 GLU   H        475    0.389324836    1.905579094    1.080291931
   46 GLU   CA       476    0.203773318    1.999621416    1.051894416
   46 GLU   CB       477    0.268914057    2.105963560    1.140559882
   46 GLU   CG       478    0.168771869    2.185678194    1.224373962
   46 GLU   CD       479    0.244758004    2.278338101    1.319487492
   46 GLU   OE1      480    0.284558354    2.230511431    1.427896322
   46 GLU   OE2      481    0.275369162    2.392083544    1.277655309
   46 GLU   C        482    0.160311777    2.059782327    0.918112198
   46 GLU   O        483    0.241665613    2.086921524    0.829931573
   47 GLY   N        484    0.030292455    2.041365803    0.897021726
   47 GLY   H        485   -0.025899291    2.008829464    0.973086571
   47 GLY   CA       486    8.188020073    2.075191491    0.777556682
   47 GLY   C        487    8.100213365    1.959006381    0.730618320
   47 GLY   O        488    7.978899669    1.975946365    0.719369168
   48 SER   N        489    8.155434719    1.838284730    0.722394193
   48 SER   H        490    8.251145279    1.824403793    0.747826620
   48 SER   CA       491    8.094391743    1.731257656    0.642194331
   48 SER   CB       492    8.194847593    1.671356030    0.543547121
   48 SER   OG       493    8.328709329    1.681722937    0.592775386
   48 SER   HG       494    8.340877384    1.617469617    0.668432388
   48 SER   C        495    7.996602418    1.624240744    0.691157972
   48 SER   O        496    7.922499608    1.573499745    0.607105387
   49 MET   N        497    7.989263081    1.591363605    0.819825399
   49 MET   H        498    8.052094162    1.630119769    0.887293908
   49 MET   CA       499    7.897843972    1.489610375    0.873678264
   49 MET   CB       500    7.983623825    1.384880879    0.944986156
   49 MET   CG       501    7.915180725    1.260812359    1.002705691
   49 MET   SD       502    8.032609283    1.157386145    1.097591568
   49 MET   CE       503    8.047253621    1.019415518    0.986085287
   49 MET   C        504    7.791966336    1.540976700    0.971467754
   49 MET   O        505    7.818711548    1.628749457    1.053386591
   50 SER   N        506    7.672813937    1.482339874    0.964158265
   50 SER   H        507    7.637666883    1.437975746    0.881712773
   50 SER   CA       508    7.572780841    1.494727422    1.071163290
   50 SER   CB       509    7.427048399    1.475927215    1.028500967
   50 SER   OG       510    7.349087003    1.525242678    1.137772356
   50 SER   HG       511    7.254720158    1.496580412    1.121238118
   50 SER   C        512    7.603880226    1.399813475    1.187059615
   50 SER   O        513    7.556422209    1.286532997    1.193713235
   51 GLU   N        514    7.688720067    1.450992253    1.275784993
   51 GLU   H        515    7.713463112    1.547827328    1.272315814
   51 GLU   CA       516    7.747746716    1.375285641    1.387129599
   51 GLU   CB       517    7.860066185    1.459092789    1.448545368
   51 GLU   CG       518    7.972956230    1.473081226    1.346226445
   51 GLU   CD       519    8.092715280    1.557336825    1.390558331
   51 GLU   OE1      520    8.104490046    1.588559579    1.511021996
   51 GLU   OE2      521    8.170252083    1.598524350    1.301596455
   51 GLU   C        522    7.649484861    1.317903254    1.489422201
   51 GLU   O        523    7.649796354    1.196221137    1.507418711
   52 ASP   N        524    7.552207593    1.394413102    1.538144320
   52 ASP   H        525    7.556217465    1.494302043    1.535315659
   52 ASP   CA       526    7.449998360    1.343699773    1.630842916
   52 ASP   CB       527    7.361624241    1.459420137    1.677830283
   52 ASP   CG       528    7.439906144    1.561420452    1.760780653
   52 ASP   OD1      529    7.434472693    1.552897553    1.885371338
   52 ASP   OD2      530    7.509252323    1.643889310    1.697437298
   52 ASP   C        531    7.366267467    1.225635575    1.581212789
   52 ASP   O        532    7.366582981    1.119673016    1.643680852
   53 GLU   N        533    7.316081056    1.237014332    1.458571652
   53 GLU   H        534    7.314117596    1.322416861    1.406575735
   53 GLU   CA       535    7.247436560    1.129279628    1.385826794
   53 GLU   CB       536    7.197757430    1.180571987    1.250498733
   53 GLU   CG       537    7.076763866    1.273315770    1.263378093
   53 GLU   CD       538    7.051573280    1.338120429    1.127088728
   53 GLU   OE1      539    7.001577199    1.268449196    1.036158216
   53 GLU   OE2      540    7.089482829    1.456374408    1.112850231
   53 GLU   C        541    7.332526334    1.004003503    1.363953603
   53 GLU   O        542    7.292480949    0.891894006    1.394902923
   54 PHE   N        543    7.456252414    1.028369986    1.321646181
   54 PHE   H        544    7.484937318    1.120182262    1.294302399
   54 PHE   CA       545    7.560654730    0.925637465    1.309112146
   54 PHE   CB       546    7.686783520    0.993866261    1.255770403
   54 PHE   CG       547    7.813222243    0.908425164    1.266699639
   54 PHE   CD1      548    7.809846287    0.779373614    1.215192991
   54 PHE   HD1      549    7.748897175    0.762115326    1.126499025
   54 PHE   CD2      550    7.906185200    0.935129299    1.366528383
   54 PHE   HD2      551    7.917314785    1.038022907    1.400720159
   54 PHE   CE1      552    7.887077695    0.677243637    1.269283450
   54 PHE   HE1      553    7.882509910    0.576294926    1.228435036
   54 PHE   CE2      554    7.985494837    0.834728810    1.420819368
   54 PHE   HE2      555    8.060570585    0.858277687    1.496252005
   54 PHE   CZ       556    7.974053044    0.704254439    1.374277001
   54 PHE   HZ       557    8.035388443    0.625731191    1.418470539
   54 PHE   C        558    7.588993842    0.855102146    1.441892656
   54 PHE   O        559    7.581559578    0.732327791    1.442977499
   55 ILE   N        560    7.602208396    0.928227698    1.552212641
   55 ILE   H        561    7.618763512    1.026596842    1.545086112
   55 ILE   CA       562    7.627783704    0.868445631    1.684049693
   55 ILE   CB       563    7.688267176    0.974214916    1.776602989
   55 ILE   CG1      564    7.839095123    0.975464088    1.750944259
   55 ILE   CG2      565    7.662257525    0.959922990    1.926701252
   55 ILE   CD       566    7.885338030    1.088194568    1.658416976
   55 ILE   C        567    7.513885612    0.782896975    1.739924238
   55 ILE   O        568    7.540863551    0.685761322    1.810396152
   56 GLU   N        569    7.390600814    0.816609581    1.703098148
   56 GLU   H        570    7.373746984    0.889498466    1.636736374
   56 GLU   CA       571    7.279308734    0.724016650    1.728620339
   56 GLU   CB       572    7.147292120    0.797511546    1.704558483
   56 GLU   CG       573    7.028246611    0.729708297    1.772675195
   56 GLU   CD       574    7.043400149    0.727631431    1.924895585
   56 GLU   OE1      575    7.057640351    0.834850174    1.987547774
   56 GLU   OE2      576    7.033633958    0.618790955    1.985586380
   56 GLU   C        577    7.285945119    0.594217190    1.647865336
   56 GLU   O        578    7.294351029    0.485890667    1.705532938
   57 GLU   N        579    7.310703019    0.609994517    1.518145935
   57 GLU   H        580    7.304526062    0.698833636    1.472640802
   57 GLU   CA       581    7.328666913    0.494265567    1.429286161
   57 GLU   CB       582    7.331800070    0.546192952    1.285410465
   57 GLU   CG       583    7.336566931    0.439330957    1.176020581
   57 GLU   CD       584    7.203001315    0.367388236    1.156219051
   57 GLU   OE1      585    7.097793813    0.434317247    1.164987700
   57 GLU   OE2      586    7.205957942    0.250235112    1.112761785
   57 GLU   C        587    7.454351190    0.412460332    1.459609823
   57 GLU   O        588    7.456384238    0.291486030    1.437425634
   58 ALA   N        589    7.562383993    0.473974158    1.506886943
   58 ALA   H        590    7.572435754    0.572922860    1.496489037
   58 ALA   CA       591    7.681349675    0.404311399    1.557940203
   58 ALA   CB       592    7.780369798    0.509584563    1.608176170
   58 ALA   C        593    7.651728301    0.295090446    1.660927782
   58 ALA   O        594    7.708107650    0.187027007    1.644354774
   59 LYSH  N        595    7.555323732    0.317711821    1.749723447
   59 LYSH  H        596    7.481859705    0.376220050    1.715351682
   59 LYSH  CA       597    7.502362451    0.214412106    1.839924076
   59 LYSH  CB       598    7.400032464    0.278909493    1.933621854
   59 LYSH  CG       599    7.459229350    0.399721844    2.006483648
   59 LYSH  CD       600    7.348576075    0.476269882    2.079307818
   59 LYSH  CE       601    7.396177331    0.620732744    2.095848782
   59 LYSH  NZ       602    7.281698804    0.702735261    2.138004649
   59 LYSH  HZ1      603    7.201743616    0.679549332    2.082602920
   59 LYSH  HZ2      604    7.299046651    0.799812665    2.121426204
   59 LYSH  HZ3      605    7.259893605    0.688012507    2.234481461
   59 LYSH  C        606    7.443264253    0.090054164    1.773177771
   59 LYSH  O        607    7.482009387   -0.020186256    1.811604254
   60 VAL   N        608    7.376285028    0.113798686    1.660754546
   60 VAL   H        609    7.310515400    0.188630273    1.669437779
   60 VAL   CA       610    7.317506360    0.005527403    1.580547790
   60 VAL   CB       611    7.216493661    0.057011070    1.477797843
   60 VAL   CG1      612    7.158620837   -0.054510232    1.390470939
   60 VAL   CG2      613    7.102517502    0.133647495    1.545219928
   60 VAL   C        614    7.433195172    8.171232297    1.509682280
   60 VAL   O        615    7.457080375    8.051651125    1.525811633
   61 MET   N        616    7.520472334    0.016687348    1.451674702
   61 MET   H        617    7.512192666    0.115908196    1.461073662
   61 MET   CA       618    7.639993857    8.204261874    1.381425048
   61 MET   CB       619    7.701478811    8.315086450    1.295701562
   61 MET   CG       620    7.613003922    0.118768761    1.177499056
   61 MET   SD       621    7.700922281    0.210149813    1.045555155
   61 MET   CE       622    7.785234111    0.330058995    1.146536872
   61 MET   C        623    7.747284937    8.130787698    1.462051106
   61 MET   O        624    7.816554711    8.046536365    1.405170760
   62 MET   N        625    7.758501627    8.158909912    1.591569667
   62 MET   H        626    7.722929332    8.245147554    1.627593007
   62 MET   CA       627    7.842123284    8.079172804    1.682453151
   62 MET   CB       628    7.826226516    8.127846735    1.826645195
   62 MET   CG       629    7.895893698    0.024110363    1.857393650
   62 MET   SD       630    8.078385013    0.011406735    1.852182894
   62 MET   CE       631    8.109834960   -0.082904914    1.999831849
   62 MET   C        632    7.813582517    7.928869163    1.679841055
   62 MET   O        633    7.907291556    7.851220296    1.661926671
   63 ASN   N        634    7.684792902    7.897784259    1.668033117
   63 ASN   H        635    7.613085731    7.966890753    1.677109159
   63 ASN   CA       636    7.634979006    7.759499672    1.665592048
   63 ASN   CB       637    7.500774913    7.748950093    1.738293415
   63 ASN   CG       638    7.503114388    7.796322513    1.883750975
   63 ASN   OD1      639    7.603441768    7.789405553    1.954571682
   63 ASN   ND2      640    7.390500637    7.841824458    1.937915941
   63 ASN   HD21     641    7.397928104    7.872051597    2.032940702
   63 ASN   HD22     642    7.304143450    7.826731847    1.889820299
   63 ASN   C        643    7.634508553    7.695330353    1.526688680
   63 ASN   O        644    7.567428304    7.594881278    1.503422423
   64 LEU   N        645    7.695839015    7.762869948    1.429902521
   64 LEU   H        646    7.732794352    7.854137356    1.447354266
   64 LEU   CA       647    7.722987720    7.705456050    1.297329181
   64 LEU   CB       648    7.717329537    7.809442954    1.185235397
   64 LEU   CG       649    7.580116700    7.873689208    1.163868259
   64 LEU   CD1      650    7.589119026    7.969585702    1.044988139
   64 LEU   CD2      651    7.470618793    7.769134224    1.141789668
   64 LEU   C        652    7.857896713    7.633383678    1.301267105
   64 LEU   O        653    7.963620246    7.696023603    1.295858917
   65 SER   N        654    7.849122768    7.501379542    1.315005928
   65 SER   H        655    7.760486876    7.459233521    1.334222761
   65 SER   CA       656    7.964545877    7.413723448    1.339624272
   65 SER   CB       657    7.947566111    7.345698312    1.475617445
   65 SER   OG       658    7.930968537    7.441478641    1.580514776
   65 SER   HG       659    8.017263806    7.452170145    1.629899198
   65 SER   C        660    7.981440377    7.305691789    1.232595235
   65 SER   O        661    7.918263443    7.200206118    1.236014249
   66 HISB  N        662    8.062931802    7.338861671    1.132850175
   66 HISB  H        663    8.086492649    7.434857284    1.117647181
   66 HISB  CA       664    8.102845296    7.250013378    1.022750701
   66 HISB  CB       665    8.015212479    7.279778637    0.900910510
   66 HISB  CG       666    8.028645440    7.173455899    0.791708200
   66 HISB  ND1      667    8.111759445    7.176815320    0.687923689
   66 HISB  CD2      668    7.970338793    7.053908810    0.792026054
   66 HISB  HD2      669    7.890623356    7.021767311    0.859043955
   66 HISB  CE1      670    8.105676477    7.060322404    0.624065316
   66 HISB  HE1      671    8.157120482    7.032858818    0.531976956
   66 HISB  NE2      672    8.017691690    6.984540484    0.688909582
   66 HISB  HE2      673    7.993936227    6.889734473    0.667755415
   66 HISB  C        674    0.012730758    7.264893281    0.980617551
   66 HISB  O        675    0.060570389    7.374476496    0.951726933
   67 GLU   N        676    0.074626902    7.150353932    0.953378375
   67 GLU   H        677    0.031935026    7.062310685    0.974013065
   67 GLU   CA       678    0.215109765    7.142174167    0.910872367
   67 GLU   CB       679    0.267118952    6.998291250    0.908991076
   67 GLU   CG       680    0.200639738    6.911177942    0.802218493
   67 GLU   CD       681    0.287286234    6.790866132    0.764496099
   67 GLU   OE1      682    0.233252405    6.678418550    0.756765349
   67 GLU   OE2      683    0.407669006    6.808308362    0.735707954
   67 GLU   C        684    0.251370043    7.207422945    0.777303987
   67 GLU   O        685    0.370839524    7.221940578    0.751876537
   68 LYSH  N        686    0.155197701    7.237647430    0.690549383
   68 LYSH  H        687    0.059149719    7.238460158    0.718387704
   68 LYSH  CA       688    0.180686132    7.316421174    0.569068041
   68 LYSH  CB       689    0.133547720    7.237630210    0.446674672
   68 LYSH  CG       690    0.193190760    7.097101144    0.436459606
   68 LYSH  CD       691    0.346096571    7.096784366    0.431031000
   68 LYSH  CE       692    0.399982118    6.954677626    0.448666845
   68 LYSH  NZ       693    0.356093655    6.867484284    0.338764028
   68 LYSH  HZ1      694    0.370870981    6.914259592    0.251622680
   68 LYSH  HZ2      695    0.259449342    6.843800714    0.348619367
   68 LYSH  HZ3      696    0.409180674    6.782760298    0.336862709
   68 LYSH  C        697    0.124769289    7.458843781    0.567790454
   68 LYSH  O        698    0.132667354    7.527580621    0.466090365
   69 LEU   N        699    0.079943637    7.505534925    0.683983000
   69 LEU   H        700    0.036029359    7.444150066    0.749593830
   69 LEU   CA       701    0.057259602    7.648921718    0.707121779
   69 LEU   CB       702   -0.077155393    7.676481014    0.774813852
   69 LEU   CG       703    8.034746325    7.652451456    0.689268233
   69 LEU   CD1      704    7.909242982    7.680396129    0.772195957
   69 LEU   CD2      705    8.033395007    7.749486344    0.570999263
   69 LEU   C        706    0.164120830    7.703936135    0.801817910
   69 LEU   O        707    0.185832723    7.646303248    0.908299598
   70 VAL   N        708    0.215903521    7.821846326    0.768580269
   70 VAL   H        709    0.185002259    7.871970802    0.687746172
   70 VAL   CA       710    0.310005805    7.893728777    0.855704505
   70 VAL   CB       711    0.364352843    8.016472374    0.782291906
   70 VAL   CG1      712    0.445982385    8.110336006    0.871367573
   70 VAL   CG2      713    0.455574025    7.970319014    0.668454000
   70 VAL   C        714    0.241991837    7.927545994    0.988535125
   70 VAL   O        715    0.137112864    7.991808408    0.990059624
   71 GLN   N        716    0.289491599    7.863003709    1.094693591
   71 GLN   H        717    0.363062841    7.795857438    1.085825062
   71 GLN   CA       718    0.227975793    7.872069630    1.227909879
   71 GLN   CB       719    0.277695244    7.754949343    1.312889899
   71 GLN   CG       720    0.203796404    7.742047443    1.446237200
   71 GLN   CD       721    0.054869914    7.709763904    1.432618769
   71 GLN   OE1      722    0.009683994    7.641390184    1.340900356
   71 GLN   NE2      723   -0.028021175    7.770736559    1.516869654
   71 GLN   HE21     724   -0.125078704    7.748574782    1.507519684
   71 GLN   HE22     725    0.003992621    7.846139941    1.574211900
   71 GLN   C        726    0.247208676    8.004616873    1.301893126
   71 GLN   O        727    0.357905491    8.058219416    1.303808672
   72 LEU   N        728    0.133701605    8.062675157    1.339766350
   72 LEU   H        729    0.051331489    8.049273030    1.284661487
   72 LEU   CA       730    0.122934746    8.173362609    1.435918379
   72 LEU   CB       731   -0.016967520    8.234857996    1.428524128
   72 LEU   CG       732    8.194896668    0.121975803    1.515310127
   72 LEU   CD1      733    8.286309830    0.238945023    1.478339858
   72 LEU   CD2      734    8.047777893    0.162620077    1.504674624
   72 LEU   C        735    0.150165480    8.124352954    1.578265122
   72 LEU   O        736    0.105765333    8.017369426    1.619662002
   73 TYR   N        737    0.236952361    8.200680309    1.644076767
   73 TYR   H        738    0.299384695    8.259924777    1.593152939
   73 TYR   CA       739    0.264483154    8.183881200    1.787482421
   73 TYR   CB       740    0.414789105    8.195141017    1.813690381
   73 TYR   CG       741    0.500466733    8.089416382    1.743769946
   73 TYR   CD1      742    0.451960440    7.960614112    1.724352089
   73 TYR   HD1      743    0.360606922    7.923801618    1.771023339
   73 TYR   CD2      744    0.629810608    8.124986341    1.707397862
   73 TYR   HD2      745    0.660142338    8.229677771    1.708229109
   73 TYR   CE1      746    0.536361979    7.866619793    1.666380454
   73 TYR   HE1      747    0.500528217    7.764445397    1.653925326
   73 TYR   CE2      748    0.715928866    8.027702206    1.658003991
   73 TYR   HE2      749    0.822788278    8.049137060    1.656387374
   73 TYR   CZ       750    0.667887525    7.899249251    1.635439383
   73 TYR   OH       751    0.732047359    7.814688337    1.550424694
   73 TYR   HH       752    0.826458988    7.846705948    1.542629563
   73 TYR   C        753    0.193249406    0.048566756    1.877507490
   73 TYR   O        754    0.182529651    0.024248397    1.997597774
   74 GLY   N        755    0.186223739    0.170470740    1.824802383
   74 GLY   H        756    0.233823439    0.190638912    1.739201486
   74 GLY   CA       757    0.112537256    0.280737608    1.888199805
   74 GLY   C        758    0.135563274    0.414242149    1.817087337
   74 GLY   O        759    0.200720148    0.423421970    1.713165472
   75 VAL   N        760    0.081214672    0.515591896    1.883913569
   75 VAL   H        761    0.026074271    0.494714709    1.964682866
   75 VAL   CA       762    0.090001768    0.657331863    1.845897613
   75 VAL   CB       763   -0.040268562    0.699479533    1.777606776
   75 VAL   CG1      764   -0.163100825    0.675487427    1.865623335
   75 VAL   CG2      765   -0.032492237    0.842686024    1.724289707
   75 VAL   C        766    0.130658149    0.744519301    1.964881219
   75 VAL   O        767    0.127604366    0.699871026    2.079456013
   76 CYSH  N        768    0.200395477    0.854243069    1.936813289
   76 CYSH  H        769    0.239551340    0.867361886    1.845729239
   76 CYSH  CA       770    0.242100280    0.954726572    2.035676043
   76 CYSH  CB       771    0.388454259    0.995947289    2.018527560
   76 CYSH  SG       772    0.512063567    0.862218040    2.036727953
   76 CYSH  HG       773    0.621366431    0.937537021    2.028382501
   76 CYSH  C        774    0.152113043    1.078421853    2.032013509
   76 CYSH  O        775    0.166566637    1.161784545    1.942726991
   77 THR   N        776    0.064957055    1.090520673    2.131752125
   77 THR   H        777    0.067366408    1.028268590    2.209985875
   77 THR   CA       778    8.190739823    1.187284115    2.130379557
   77 THR   CB       779    8.051810654    1.126808772    2.109101188
   77 THR   OG1      780    7.968765263    1.122957248    2.225460187
   77 THR   HG1      781    8.017009064    1.066186094    2.292173943
   77 THR   CG2      782    8.055165255    0.990107422    2.040468195
   77 THR   C        783    8.185509720    1.303797468    2.229420173
   77 THR   O        784    8.092067286    1.383520379    2.222869841
   78 LYSH  N        785    0.059916220    1.340782925    2.292921447
   78 LYSH  H        786    0.142191280    1.284160045    2.297979134
   78 LYSH  CA       787    0.066472146    1.457442594    2.382143559
   78 LYSH  CB       788    0.111604013    1.418058516    2.522935140
   78 LYSH  CG       789    0.040026537    1.303479807    2.594750073
   78 LYSH  CD       790   -0.110320053    1.323395138    2.615010684
   78 LYSH  CE       791    8.071103218    1.223846663    2.717340584
   78 LYSH  NZ       792    8.099652988    1.083365365    2.684796076
   78 LYSH  HZ1      793    8.080420013    1.062471539    2.588912626
   78 LYSH  HZ2      794    8.044424080    1.021896991    2.741111325
   78 LYSH  HZ3      795    8.195252763    1.059234281    2.701528815
   78 LYSH  C        796    0.158657951    1.571438566    2.338325508
   78 LYSH  O        797    0.203375113    1.654748166    2.417004799
   79 GLN   N        798    0.186305542    1.578243525    2.208403798
   79 GLN   H        799    0.127602969    1.526051688    2.146501760
   79 GLN   CA       800    0.286726292    1.669483878    2.151824051
   79 GLN   CB       801    0.407770342    1.588882308    2.104252891
   79 GLN   CG       802    0.374299816    1.462143390    2.025348069
   79 GLN   CD       803    0.487721552    1.359470037    2.025964912
   79 GLN   OE1      804    0.506220239    1.280851960    2.118733424
   79 GLN   NE2      805    0.563109205    1.351502036    1.916695346
   79 GLN   HE21     806    0.641363786    1.289256930    1.916161640
   79 GLN   HE22     807    0.539694722    1.403255394    1.834403676
   79 GLN   C        808    0.236823326    1.767320475    2.045289297
   79 GLN   O        809    0.254726951    1.887798217    2.062469165
   80 ARG   N        810    0.160410402    1.715509294    1.949543784
   80 ARG   H        811    0.131716048    1.620443556    1.961403549
   80 ARG   CA       812    0.103729003    1.774232594    1.827277834
   80 ARG   CB       813    0.006071902    1.889797328    1.850106392
   80 ARG   CG       814   -0.136231063    1.841009467    1.878068936
   80 ARG   CD       815    8.038839374    1.767961014    1.758467915
   80 ARG   NE       816    7.902696891    1.719198542    1.784858178
   80 ARG   HE       817    7.828079627    1.765412069    1.736950774
   80 ARG   CZ       818    7.871102173    1.613260401    1.860577895
   80 ARG   NH1      819    7.965357983    1.536377175    1.916775634
   80 ARG   HH11     820    7.936154021    1.458588161    1.972404482
   80 ARG   HH12     821    8.060124407    1.541475324    1.885280071
   80 ARG   NH2      822    7.743344111    1.575715798    1.875517089
   80 ARG   HH21     823    7.721770539    1.496434439    1.932507815
   80 ARG   HH22     824    7.667308152    1.619055033    1.827152723
   80 ARG   C        825    0.192164082    1.785405938    1.702916203
   80 ARG   O        826    0.139012151    1.786189001    1.591996145
   81 PRO   N        827    0.324240550    1.789056168    1.718171559
   81 PRO   CA       828    0.411034497    1.712301174    1.627693378
   81 PRO   CB       829    0.550769408    1.770649488    1.649642436
   81 PRO   CG       830    0.524446358    1.914804286    1.693624247
   81 PRO   CD       831    0.396002156    1.903585096    1.776001461
   81 PRO   C        832    0.405372963    1.562287282    1.657257850
   81 PRO   O        833    0.500876531    1.504261134    1.708648851
   82 ILE   N        834    0.294027760    1.498870264    1.621596703
   82 ILE   H        835    0.238607668    1.533687801    1.545979771
   82 ILE   CA       836    0.267532193    1.358704702    1.657125113
   82 ILE   CB       837    0.122192233    1.314368393    1.639349354
   82 ILE   CG1      838    0.077080490    1.291279350    1.494985828
   82 ILE   CG2      839    0.031734100    1.419329421    1.704218276
   82 ILE   CD       840   -0.045767118    1.200604022    1.485304012
   82 ILE   C        841    0.359773577    1.259984967    1.585327193
   82 ILE   O        842    0.421217901    1.290991152    1.483391392
   83 PHE   N        843    0.373799577    1.143675581    1.648290316
   83 PHE   H        844    0.325645582    1.131730153    1.735104079
   83 PHE   CA       845    0.444549421    1.031663141    1.584617592
   83 PHE   CB       846    0.571727344    0.988791917    1.658052106
   83 PHE   CG       847    0.672238843    1.098069288    1.694952600
   83 PHE   CD1      848    0.697089818    1.211703666    1.618866052
   83 PHE   HD1      849    0.647339211    1.227072438    1.523107616
   83 PHE   CD2      850    0.738852625    1.078418599    1.815357977
   83 PHE   HD2      851    0.726354380    0.983622221    1.867678265
   83 PHE   CE1      852    0.786569513    1.306978773    1.666145543
   83 PHE   HE1      853    0.798592194    1.400766071    1.611910839
   83 PHE   CE2      854    0.828858663    1.173307009    1.862404021
   83 PHE   HE2      855    0.879240358    1.158650141    1.957932209
   83 PHE   CZ       856    0.851664199    1.288165704    1.787514850
   83 PHE   HZ       857    0.914434781    1.367414508    1.828252709
   83 PHE   C        858    0.355433244    0.907310859    1.584050023
   83 PHE   O        859    0.283219644    0.884499827    1.680958345
   84 ILE   N        860    0.368031314    0.829389457    1.476991860
   84 ILE   H        861    0.413990287    0.855301038    1.392042681
   84 ILE   CA       862    0.305188538    0.696733814    1.469051051
   84 ILE   CB       863    0.209480695    0.691575521    1.349778435
   84 ILE   CG1      864    0.107563922    0.805626883    1.353647470
   84 ILE   CG2      865    0.136736575    0.556968556    1.348462582
   84 ILE   CD       866    0.029278262    0.820884895    1.223081206
   84 ILE   C        867    0.418132242    0.593827619    1.460947436
   84 ILE   O        868    0.516749785    0.615362507    1.390656407
   85 ILE   N        869    0.410213730    0.490075140    1.543783626
   85 ILE   H        870    0.330775231    0.472236110    1.601846471
   85 ILE   CA       871    0.519338907    0.392453617    1.556995949
   85 ILE   CB       872    0.558914248    0.380361415    1.704305262
   85 ILE   CG1      873    0.587930821    0.513532022    1.773822385
   85 ILE   CG2      874    0.679640853    0.288647198    1.724836570
   85 ILE   CD       875    0.689382778    0.610150648    1.712359262
   85 ILE   C        876    0.478666260    0.258079493    1.496156624
   85 ILE   O        877    0.392842122    0.188237863    1.549882020
   86 THR   N        878    0.546966870    0.223381853    1.387430112
   86 THR   H        879    0.626299926    0.276320800    1.357344447
   86 THR   CA       880    0.510354407    0.112599714    1.298004608
   86 THR   CB       881    0.429373795    0.165646808    1.179530258
   86 THR   OG1      882    0.501971499    0.267079444    1.109604222
   86 THR   HG1      883    0.586014068    0.232703943    1.067709438
   86 THR   CG2      884    0.292872864    0.219195951    1.223270105
   86 THR   C        885    0.627084483    0.032999440    1.239273551
   86 THR   O        886    0.727389282    0.095981264    1.206069062
   87 GLU   N        887    0.603661982    8.145545692    1.196959594
   87 GLU   H        888    0.510687807    8.115155099    1.217790761
   87 GLU   CA       889    0.704643195    8.049355752    1.150461843
   87 GLU   CB       890    0.628021493    7.919054437    1.126804236
   87 GLU   CG       891    0.717247644    7.800041518    1.090962004
   87 GLU   CD       892    0.642316347    7.666676699    1.088313900
   87 GLU   OE1      893    0.521465218    7.662899246    1.056600562
   87 GLU   OE2      894    0.709938586    7.563765930    1.109748204
   87 GLU   C        895    0.807939581    8.082209011    1.042463451
   87 GLU   O        896    0.774519831    8.106838314    0.926675658
   88 TYR   N        897    0.933846839    8.082534310    1.085315020
   88 TYR   H        898    0.947004459    8.081791399    1.184446456
   88 TYR   CA       899    1.060598075    8.106380619    1.014773424
   88 TYR   CB       900    1.176955111    8.108434688    1.114104897
   88 TYR   CG       901    1.317496559    8.143271738    1.064634055
   88 TYR   CD1      902    1.340311097    0.013733008    0.978789269
   88 TYR   HD1      903    1.260707392    0.086220045    0.961754392
   88 TYR   CD2      904    1.425823618    8.065308656    1.103459403
   88 TYR   HD2      905    1.407677272    7.973374304    1.159122073
   88 TYR   CE1      906    1.466504499    0.038709585    0.926153448
   88 TYR   HE1      907    1.480850832    0.117870960    0.852609858
   88 TYR   CE2      908    1.553410972    8.090259820    1.054279390
   88 TYR   HE2      909    1.634970583    8.022683899    1.079981004
   88 TYR   CZ       910    1.572242585    8.192257285    0.961743517
   88 TYR   OH       911    1.690165151    8.198997998    0.894349992
   88 TYR   HH       912    1.754414404    8.138169293    0.940947113
   88 TYR   C        913    1.095153556    8.008961655    0.901962235
   88 TYR   O        914    1.143660907    7.897867535    0.922791903
   89 MET   N        915    1.109428449    8.075693852    0.787804268
   89 MET   H        916    1.100748177    8.175316518    0.786454856
   89 MET   CA       917    1.132852474    8.017857342    0.654700997
   89 MET   CB       918    1.002668900    8.032678526    0.575685822
   89 MET   CG       919    0.877587722    7.990091324    0.652823007
   89 MET   SD       920    0.867618852    7.812472014    0.695716426
   89 MET   CE       921    0.809726386    7.758961294    0.536126091
   89 MET   C        922    1.249193163    8.094716776    0.591706850
   89 MET   O        923    1.230495477    8.197983880    0.527537796
   90 ALA   N        924    1.369769290    8.045238050    0.618206919
   90 ALA   H        925    1.378497743    7.957814932    0.665974134
   90 ALA   CA       926    1.498386037    8.107420390    0.583530419
   90 ALA   CB       927    1.610748165    8.020082892    0.639737745
   90 ALA   C        928    1.523689813    8.123486822    0.433495126
   90 ALA   O        929    1.576642256    8.224180539    0.386717828
   91 ASN   N        930    1.479642787    8.021737720    0.360030719
   91 ASN   H        931    1.452343426    7.934855898    0.401338032
   91 ASN   CA       932    1.472202968    8.028973339    0.213388839
   91 ASN   CB       933    1.455438354    7.890554718    0.150405972
   91 ASN   CG       934    1.579991449    7.802510891    0.162256490
   91 ASN   OD1      935    1.694962214    7.845898637    0.167469721
   91 ASN   ND2      936    1.559904205    7.671211064    0.169028360
   91 ASN   HD21     937    1.637682533    7.610504136    0.152767030
   91 ASN   HD22     938    1.480353273    7.631056336    0.214398344
   91 ASN   C        939    1.365326935    8.126052122    0.162770424
   91 ASN   O        940    1.388091785    8.195321959    0.063699042
   92 GLY   N        941    1.263985075    8.147135323    0.246291044
   92 GLY   H        942    1.265716987    8.108740259    0.338614372
   92 GLY   CA       943    1.151700587    0.002689117    0.223171031
   92 GLY   C        944    1.061345814    8.203282363    0.105035062
   92 GLY   O        945    1.040518373    8.086415893    0.072800662
   93 CYSH  N        946    1.001437553    0.068898053    0.044346881
   93 CYSH  H        947    1.022979128    0.162547613    0.072037351
   93 CYSH  CA       948    0.894337345    0.053405995    8.181313194
   93 CYSH  CB       949    0.836251380    0.184918563    8.128993807
   93 CYSH  SG       950    0.921168802    0.263841006    7.987398327
   93 CYSH  HG       951    0.831330744    0.361863167    7.984263331
   93 CYSH  C        952    0.928800689    8.203269598    8.059982915
   93 CYSH  O        953    1.027277998    8.224677466    7.989472030
   94 LEU   N        954    0.821167327    8.134314050    8.023251565
   94 LEU   H        955    0.739899947    8.134048071    8.081516994
   94 LEU   CA       956    0.815508706    8.045309452    7.906407355
   94 LEU   CB       957    0.674404115    7.986206611    7.908293878
   94 LEU   CG       958    0.660954840    7.868283583    7.811753805
   94 LEU   CD1      959    0.759927766    7.756785775    7.846128214
   94 LEU   CD2      960    0.514954223    7.822673132    7.814792991
   94 LEU   C        961    0.849214054    8.115918733    7.774909475
   94 LEU   O        962    0.942257824    8.071207765    7.708013463
   95 LEU   N        963    0.799852175    0.001947301    7.758990148
   95 LEU   H        964    0.736289976    0.041375310    7.825362425
   95 LEU   CA       965    0.818835310    0.081036985    7.636541959
   95 LEU   CB       966    0.745814371    0.215114084    7.646655084
   95 LEU   CG       967    0.733458981    0.282085393    7.509662331
   95 LEU   CD1      968    0.646922605    0.199294298    7.414446310
   95 LEU   CD2      969    0.674922568    0.422336040    7.527294700
   95 LEU   C        970    0.966035981    0.102455760    7.600716374
   95 LEU   O        971    1.012148971    0.064407290    7.493213894
   96 ASN   N        972    1.042319928    0.151179273    7.698163259
   96 ASN   H        973    1.004474352    0.180202078    7.786057452
   96 ASN   CA       974    1.186901764    0.169499778    7.678943725
   96 ASN   CB       975    1.242097771    0.275028658    7.774990563
   96 ASN   CG       976    1.174929887    0.411502964    7.758490876
   96 ASN   OD1      977    1.146362084    0.462291847    7.650184009
   96 ASN   ND2      978    1.140830085    0.471266723    7.872303580
   96 ASN   HD21     979    1.100037423    0.562561365    7.872032855
   96 ASN   HD22     980    1.154978474    0.425569064    7.960112837
   96 ASN   C        981    1.269818308    0.041050253    7.685133096
   96 ASN   O        982    1.359560005    0.026953302    7.602190535
   97 TYR   N        983    1.227002308    8.181798884    7.766981835
   97 TYR   H        984    1.153659037    8.199226723    7.832685983
   97 TYR   CA       985    1.285954771    8.047512984    7.777097378
   97 TYR   CB       986    1.205776368    7.971635347    7.883036718
   97 TYR   CG       987    1.277258322    7.846903491    7.935352408
   97 TYR   CD1      988    1.385520470    7.859438955    8.021610513
   97 TYR   HD1      989    1.400688083    7.951564219    8.077858885
   97 TYR   CD2      990    1.240135495    7.721796662    7.887498494
   97 TYR   HD2      991    1.140959668    7.709334903    7.844048088
   97 TYR   CE1      992    1.463265687    7.747656119    8.049531659
   97 TYR   HE1      993    1.540050081    7.752854322    8.126706743
   97 TYR   CE2      994    1.317997399    7.609971485    7.914932600
   97 TYR   HE2      995    1.277194206    7.511691510    7.891365493
   97 TYR   CZ       996    1.433434713    7.625241089    7.990840874
   97 TYR   OH       997    1.539582598    7.543220120    7.968505381
   97 TYR   HH       998    1.513274189    7.448635274    7.987484590
   97 TYR   C        999    1.285019660    7.975689561    7.641991831
   97 TYR   O       1000    1.391932289    7.954278304    7.585054359
   98 LEU   N       1001    1.169131552    7.981516753    7.576991902
   98 LEU   H       1002    1.086484500    8.014187521    7.622852131
   98 LEU   CA      1003    1.146589505    7.928470351    7.441755475
   98 LEU   CB      1004    1.001703553    7.955343672    7.400561946
   98 LEU   CG      1005    0.898767622    7.857999328    7.458331085
   98 LEU   CD1     1006    0.758484934    7.917566686    7.444966216
   98 LEU   CD2     1007    0.905981833    7.722484824    7.387680857
   98 LEU   C       1008    1.234705497    7.988366652    7.331953827
   98 LEU   O       1009    1.268950550    7.921637178    7.234453482
   99 ARG   N       1010    1.260643643    8.118262851    7.343982296
   99 ARG   H       1011    1.231811345    8.167508777    7.426101341
   99 ARG   CA      1012    1.346346999    8.194451407    7.252007674
   99 ARG   CB      1013    1.317361572    8.343695308    7.269250523
   99 ARG   CG      1014    1.174115759    8.378456786    7.228242639
   99 ARG   CD      1015    1.142640578    0.288875818    7.257360862
   99 ARG   NE      1016    1.000961789    0.313647222    7.226988199
   99 ARG   HE      1017    0.944943918    0.233602085    7.205694928
   99 ARG   CZ      1018    0.941275328    0.432969049    7.214561918
   99 ARG   NH1     1019    1.007419934    0.548301324    7.231201677
   99 ARG   HH11    1020    0.960589729    0.634740044    7.212929851
   99 ARG   HH12    1021    1.102871347    0.549010419    7.260987499
   99 ARG   NH2     1022    0.812645007    0.439473306    7.177589970
   99 ARG   HH21    1023    0.768037167    0.528600254    7.169496495
   99 ARG   HH22    1024    0.767448851    0.355109914    7.148620602
   99 ARG   C       1025    1.496831014    8.166886918    7.254871714
   99 ARG   O       1026    1.563264973    8.192451639    7.154555478
  100 GLU   N       1027    1.547219010    8.108535056    7.363246574
  100 GLU   H       1028    1.489130672    8.076258030    7.437978500
  100 GLU   CA      1029    1.689295293    8.073962052    7.378398090
  100 GLU   CB      1030    1.724526439    8.054966014    7.526074192
  100 GLU   CG      1031    1.714139951    8.183806014    7.607936121
  100 GLU   CD      1032    1.849449941    0.008614386    7.644614613
  100 GLU   OE1     1033    1.898886746    0.092112021    7.565816468
  100 GLU   OE2     1034    1.905543371   -0.030385513    7.749278003
  100 GLU   C       1035    1.733132784    7.951821577    7.297329524
  100 GLU   O       1036    1.750153300    7.840349609    7.346478022
  101 MET   N       1037    1.758085673    7.974729276    7.168706437
  101 MET   H       1038    1.729616776    8.062831347    7.130923541
  101 MET   CA      1039    1.794675557    7.872698992    7.069396324
  101 MET   CB      1040    1.819978020    7.939219744    6.933957131
  101 MET   CG      1041    1.700422277    8.020751423    6.884267709
  101 MET   SD      1042    1.543349146    7.927591313    6.872398380
  101 MET   CE      1043    1.529508901    7.913104615    6.695529548
  101 MET   C       1044    1.905907344    7.771737744    7.098514708
  101 MET   O       1045    1.912801298    7.668831379    7.031478787
  102 ARG   N       1046    1.984126640    7.794626025    7.203635357
  102 ARG   H       1047    1.993114267    7.888264974    7.237572981
  102 ARG   CA      1048    2.082268533    7.700886551    7.260116153
  102 ARG   CB      1049    2.171943531    7.778457043    7.356824197
  102 ARG   CG      1050    2.092751386    7.848216940    7.467589117
  102 ARG   CD      1051    2.182760567    7.923062611    7.566098561
  102 ARG   NE      1052    2.095728832    7.970227133    7.674773660
  102 ARG   HE      1053    2.047681303    8.056696906    7.660139167
  102 ARG   CZ      1054    2.068610791    7.898023586    7.784351304
  102 ARG   NH1     1055    2.123550165    7.777571132    7.804978946
  102 ARG   HH11    1056    2.099499646    7.723223792    7.885401922
  102 ARG   HH12    1057    2.191974189    7.740526198    7.742163136
  102 ARG   NH2     1058    1.967890760    7.934863444    7.864679501
  102 ARG   HH21    1059    1.946736611    7.882258812    7.947052160
  102 ARG   HH22    1060    1.918091581    8.019267943    7.844809675
  102 ARG   C       1061    2.035172008    7.571562565    7.326969427
  102 ARG   O       1062    2.102721529    7.470471842    7.308348787
  103 HISB  N       1063    1.919932196    7.573043049    7.393377292
  103 HISB  H       1064    1.857221517    7.650583438    7.385970610
  103 HISB  CA      1065    1.863799295    7.462205423    7.471970562
  103 HISB  CB      1066    1.724255271    7.500300455    7.521785288
  103 HISB  CG      1067    1.720072558    7.617778312    7.619697183
  103 HISB  ND1     1068    1.644288295    7.725931642    7.603976797
  103 HISB  CD2     1069    1.756453291    7.611357143    7.747460139
  103 HISB  HD2     1070    1.814557145    7.531446817    7.793495799
  103 HISB  CE1     1071    1.631275127    7.784678282    7.722587462
  103 HISB  HE1     1072    1.569817015    7.871759260    7.745384317
  103 HISB  NE2     1073    1.701072394    7.714151532    7.811140076
  103 HISB  HE2     1074    1.691708177    7.722827667    7.910317607
  103 HISB  C       1075    1.840307439    7.330996932    7.396862019
  103 HISB  O       1076    1.827235552    7.225556199    7.458842827
  104 ARG   N       1077    1.813982432    7.343417032    7.267080265
  104 ARG   H       1078    1.802249262    7.435573622    7.230052515
  104 ARG   CA      1079    1.794161232    7.234829367    7.169991818
  104 ARG   CB      1080    1.929081792    7.169042282    7.140291190
  104 ARG   CG      1081    2.010204436    7.266644500    7.054859902
  104 ARG   CD      1082    2.155632418    7.222087372    7.038271151
  104 ARG   NE      1083    2.222766237    7.309346780    6.940875393
  104 ARG   HE      1084    2.215344953    7.280141869    6.845524791
  104 ARG   CZ      1085    2.299356503    7.416528733    6.965346769
  104 ARG   NH1     1086    2.370219045    7.469246960    6.864579014
  104 ARG   HH11    1087    2.432994512    7.545338283    6.880954573
  104 ARG   HH12    1088    2.360935742    7.435838428    6.770783010
  104 ARG   NH2     1089    2.304267929    7.474092974    7.086252667
  104 ARG   HH21    1090    2.365827706    7.551398065    7.101496620
  104 ARG   HH22    1091    2.246849441    7.440216576    7.160783305
  104 ARG   C       1092    1.676991850    7.140775556    7.198939927
  104 ARG   O       1093    1.685564529    7.018857907    7.185009366
  105 PHE   N       1094    1.563089432    7.207683369    7.214460290
  105 PHE   H       1095    1.562469303    7.306495484    7.199105107
  105 PHE   CA      1096    1.430056288    7.150815654    7.240529934
  105 PHE   CB      1097    1.320701089    7.255868594    7.260907681
  105 PHE   CG      1098    1.336703602    7.360439026    7.371447966
  105 PHE   CD1     1099    1.365526135    7.325233879    7.502790500
  105 PHE   HD1     1100    1.355536050    7.221060231    7.533269072
  105 PHE   CD2     1101    1.318872675    7.494541374    7.339561559
  105 PHE   HD2     1102    1.284087851    7.523763267    7.240480293
  105 PHE   CE1     1103    1.380683811    7.423330245    7.600095939
  105 PHE   HE1     1104    1.412438025    7.396476526    7.700844554
  105 PHE   CE2     1105    1.335587504    7.592760873    7.436476273
  105 PHE   HE2     1106    1.331541109    7.698186109    7.409087466
  105 PHE   CZ      1107    1.366088450    7.557640537    7.567460615
  105 PHE   HZ      1108    1.382319365    7.635576494    7.641915597
  105 PHE   C       1109    1.380943568    7.058040541    7.129220817
  105 PHE   O       1110    1.350361218    7.102612084    7.018722631
  106 GLN   N       1111    1.380177957    6.928971838    7.161329507
  106 GLN   H       1112    1.435668763    6.894367572    7.236987481
  106 GLN   CA      1113    1.297846539    6.829232651    7.091448903
  106 GLN   CB      1114    1.324360603    6.688253751    7.144633144
  106 GLN   CG      1115    1.449850044    6.619975733    7.089873296
  106 GLN   CD      1116    1.491145307    6.507093937    7.184537977
  106 GLN   OE1     1117    1.455481561    6.389839293    7.174266240
  106 GLN   NE2     1118    1.569802604    6.546450452    7.284297778
  106 GLN   HE21    1119    1.592250473    6.483616524    7.358774971
  106 GLN   HE22    1120    1.620633045    6.632317767    7.277814940
  106 GLN   C       1121    1.149843601    6.858205802    7.117210089
  106 GLN   O       1122    1.111059640    6.915275261    7.219029272
  107 THR   N       1123    1.065314977    6.798455626    7.033700639
  107 THR   H       1124    1.095837940    6.731302478    6.966186973
  107 THR   CA      1125    0.919383404    6.813413989    7.043281294
  107 THR   CB      1126    0.855713068    6.743718249    6.922875345
  107 THR   OG1     1127    0.913756539    6.613390245    6.913249617
  107 THR   HG1     1128    0.924048037    6.588140000    6.817038818
  107 THR   CG2     1129    0.875601202    6.828461406    6.797046393
  107 THR   C       1130    0.856808165    6.754759044    7.169995167
  107 THR   O       1131    0.765886988    6.816443662    7.225299290
  108 GLN   N       1132    0.915575377    6.646873274    7.220946867
  108 GLN   H       1133    0.958259055    6.581689883    7.158257639
  108 GLN   CA      1134    0.883495157    6.591485455    7.353288060
  108 GLN   CB      1135    0.979305204    6.483203009    7.403354047
  108 GLN   CG      1136    1.071078065    6.413643676    7.302619273
  108 GLN   CD      1137    1.178115073    6.342970630    7.386030301
  108 GLN   OE1     1138    1.160170515    6.231851780    7.435594310
  108 GLN   NE2     1139    1.289439345    6.410939353    7.412009057
  108 GLN   HE21    1140    1.350635303    6.372270386    7.480992166
  108 GLN   HE22    1141    1.333317446    6.461915558    7.338015424
  108 GLN   C       1142    0.890316601    6.696743122    7.464129240
  108 GLN   O       1143    0.791358581    6.721042285    7.533019450
  109 GLN   N       1144    0.994546245    6.779079369    7.457262128
  109 GLN   H       1145    1.058326565    6.774164855    7.380390327
  109 GLN   CA      1146    1.023492170    6.886486209    7.553367093
  109 GLN   CB      1147    1.161223815    6.942722776    7.517585215
  109 GLN   CG      1148    1.268441736    6.834097982    7.507090251
  109 GLN   CD      1149    1.410385319    6.881623779    7.475478998
  109 GLN   OE1     1150    1.484300926    6.823803078    7.395972482
  109 GLN   NE2     1151    1.453373436    6.991122587    7.537533837
  109 GLN   HE21    1152    1.545384436    7.026545571    7.520827012
  109 GLN   HE22    1153    1.404424956    7.025509914    7.617668463
  109 GLN   C       1154    0.915403534    6.994752133    7.550481842
  109 GLN   O       1155    0.859191896    7.030027683    7.654050279
  110 LEU   N       1156    0.874218538    7.028965283    7.428729285
  110 LEU   H       1157    0.920590169    6.991513309    7.348425390
  110 LEU   CA      1158    0.763982666    7.120837396    7.396845626
  110 LEU   CB      1159    0.763067997    7.157409936    7.248277263
  110 LEU   CG      1160    0.891557186    7.223757622    7.198260958
  110 LEU   CD1     1161    0.885839481    7.238710399    7.046100770
  110 LEU   CD2     1162    0.911967223    7.360465202    7.263831872
  110 LEU   C       1163    0.625699340    7.070077776    7.438245036
  110 LEU   O       1164    0.546206010    7.144341475    7.495655017
  111 LEU   N       1165    0.596572972    6.943026616    7.411793582
  111 LEU   H       1166    0.667086543    6.878819280    7.381681957
  111 LEU   CA      1167    0.468920653    6.882828329    7.452920228
  111 LEU   CB      1168    0.444634804    6.759111840    7.366213604
  111 LEU   CG      1169    0.300642034    6.707557166    7.370568467
  111 LEU   CD1     1170    0.198838443    6.800394955    7.304038966
  111 LEU   CD2     1171    0.292165871    6.568923031    7.306408340
  111 LEU   C       1172    0.451886320    6.861384972    7.603457991
  111 LEU   O       1173    0.343445577    6.888147027    7.654980543
  112 GLU   N       1174    0.560401747    6.830359858    7.673820229
  112 GLU   H       1175    0.633574643    6.777275710    7.631058798
  112 GLU   CA      1176    0.557704053    6.827869019    7.820788008
  112 GLU   CB      1177    0.687699630    6.769567183    7.876580979
  112 GLU   CG      1178    0.682148421    6.742568476    8.027065854
  112 GLU   CD      1179    0.587489690    6.629919642    8.068992747
  112 GLU   OE1     1180    0.580346881    6.526383833    7.999319821
  112 GLU   OE2     1181    0.527605467    6.640558122    8.178187844
  112 GLU   C       1182    0.528281392    6.964889701    7.882196564
  112 GLU   O       1183    0.434383579    6.975414530    7.960952944
  113 MET   N       1184    0.583465831    7.069117945    7.820704239
  113 MET   H       1185    0.658235267    7.052562599    7.756385898
  113 MET   CA      1186    0.548484692    7.209174186    7.848445355
  113 MET   CB      1187    0.618629288    7.304130815    7.751112429
  113 MET   CG      1188    0.770601769    7.314831409    7.765251125
  113 MET   SD      1189    0.833853068    7.445616714    7.653972085
  113 MET   CE      1190    0.994643528    7.373963987    7.627584288
  113 MET   C       1191    0.398314289    7.237278004    7.840065462
  113 MET   O       1192    0.338075018    7.289536839    7.933709706
  114 CYSH  N       1193    0.338924073    7.196571399    7.728226023
  114 CYSH  H       1194    0.393857495    7.166547341    7.650233447
  114 CYSH  CA      1195    0.193885334    7.206004088    7.706230822
  114 CYSH  CB      1196    0.155122686    7.149839372    7.569286030
  114 CYSH  SG      1197    0.230290921    7.235542473    7.426125109
  114 CYSH  HG      1198    0.163487763    7.167896598    7.333119103
  114 CYSH  C       1199    0.110567217    7.129427986    7.809214655
  114 CYSH  O       1200    0.011375135    7.179621267    7.861839097
  115 LYSH  N       1201    0.160481944    7.012016791    7.846792998
  115 LYSH  H       1202    0.240642224    6.971440057    7.802872621
  115 LYSH  CA      1203    0.094857152    6.928157457    7.948127480
  115 LYSH  CB      1204    0.150279660    6.785682227    7.941978689
  115 LYSH  CG      1205    0.055020472    6.689635997    8.013454530
  115 LYSH  CD      1206    0.096707266    6.544054443    7.991609109
  115 LYSH  CE      1207    0.216813764    6.504656196    8.077802436
  115 LYSH  NZ      1208    0.182664980    6.516349473    8.220302008
  115 LYSH  HZ1     1209    0.089733329    6.485100244    8.239950383
  115 LYSH  HZ2     1210    0.195433252    6.611558086    8.248078517
  115 LYSH  HZ3     1211    0.248225009    6.457195022    8.267229775
  115 LYSH  C       1212    0.104165714    6.982740589    8.090768482
  115 LYSH  O       1213    0.002151071    6.987517679    8.159333857
  116 ASP   N       1214    0.220890590    7.036151022    8.125599221
  116 ASP   H       1215    0.302914030    7.020552011    8.070564448
  116 ASP   CA      1216    0.242788087    7.110708654    0.013938032
  116 ASP   CB      1217    0.380858368    7.176585966    0.015044293
  116 ASP   CG      1218    0.499917460    7.082782826    0.035863589
  116 ASP   OD1     1219    0.478954221    6.971608049    0.089021015
  116 ASP   OD2     1220    0.615730756    7.125021336    0.015243677
  116 ASP   C       1221    0.141220732    7.222349811    0.039096310
  116 ASP   O       1222    0.058205181    7.213828469    0.129468636
  117 VAL   N       1223    0.123634740    7.303457058    8.171607061
  117 VAL   H       1224    0.190284223    7.303595568    8.097056224
  117 VAL   CA      1225    0.020959538    7.408599201    8.167964287
  117 VAL   CB      1226    0.041635602    7.494139728    8.042793644
  117 VAL   CG1     1227   -0.069475970    7.597458624    8.023157776
  117 VAL   CG2     1228    0.172496149    7.572678840    8.053677594
  117 VAL   C       1229    8.114584928    7.354245052    8.175474321
  117 VAL   O       1230    8.032975322    7.399818468    8.255439628
  118 CYSH  N       1231    8.085782632    7.249350517    8.098929889
  118 CYSH  H       1232    8.149292810    7.215379526    8.029548081
  118 CYSH  CA      1233    7.952285984    7.187818753    8.097159749
  118 CYSH  CB      1234    7.947413207    7.086860356    7.982282549
  118 CYSH  SG      1235    7.779477549    7.032645686    7.933816385
  118 CYSH  HG      1236    7.818481040    6.961260636    7.828597364
  118 CYSH  C       1237    7.907624911    7.121166652    8.227447716
  118 CYSH  O       1238    7.795012502    7.143672537    8.271518051
  119 GLU   N       1239    7.999988149    7.057415960    0.062371403
  119 GLU   H       1240    8.080489342    7.019334494    0.016872114
  119 GLU   CA      1241    7.977666581    7.004354775    0.197642053
  119 GLU   CB      1242    8.098597184    6.927329870    0.251066602
  119 GLU   CG      1243    8.118774980    6.795271765    0.176508050
  119 GLU   CD      1244    8.228752840    6.706862993    0.235613314
  119 GLU   OE1     1245    8.314803479    6.758758907    0.309948120
  119 GLU   OE2     1246    8.220979664    6.584323348    0.212190814
  119 GLU   C       1247    7.941402094    7.110673419    0.301518103
  119 GLU   O       1248    7.844208519    7.097722390    0.375796947
  120 ALA   N       1249    8.012073422    7.223084238    0.293786278
  120 ALA   H       1250    8.091847816    7.212164210    0.234479524
  120 ALA   CA      1251    7.984291468    7.342988657    0.374185267
  120 ALA   CB      1252    8.092359291    7.444788779    0.337200023
  120 ALA   C       1253    7.847285992    7.402871676    0.341742642
  120 ALA   O       1254    7.766770084    7.428237564    0.431215090
  121 MET   N       1255    7.815676558    7.406267161    0.212594102
  121 MET   H       1256    7.889177322    7.393990616    0.145901586
  121 MET   CA      1257    7.684593448    7.449732616    0.162190045
  121 MET   CB      1258    7.695117688    7.476773684    0.011966146
  121 MET   CG      1259    7.775562986    7.604202570    8.221967093
  121 MET   SD      1260    7.702874744    7.732784530    8.329979755
  121 MET   CE      1261    7.587699642    7.821423777    8.227209143
  121 MET   C       1262    7.564798582    7.361006842    0.196627348
  121 MET   O       1263    7.459117066    7.415292105    0.228510716
  122 GLU   N       1264    7.581151036    7.229085704    0.192038871
  122 GLU   H       1265    7.661836352    7.187233155    0.150325631
  122 GLU   CA      1266    7.474850290    7.139113869    0.239118935
  122 GLU   CB      1267    7.489464699    6.993241014    0.195340748
  122 GLU   CG      1268    7.598012419    6.911835595    0.266029402
  122 GLU   CD      1269    7.548305232    6.772207423    0.303992130
  122 GLU   OE1     1270    7.560508780    6.739601737    0.424046046
  122 GLU   OE2     1271    7.480431067    6.703616888    0.224549445
  122 GLU   C       1272    7.446962871    7.150622146    0.389127482
  122 GLU   O       1273    7.329709786    7.151217508    0.426299555
  123 TYR   N       1274    7.549635834    7.183325882    0.467094421
  123 TYR   H       1275    7.642453965    7.160641618    0.437569087
  123 TYR   CA      1276    7.534779930    7.223631814    0.607677970
  123 TYR   CB      1277    7.673600717    7.238629661    0.670246382
  123 TYR   CG      1278    7.675288717    7.274135884    0.819050976
  123 TYR   CD1     1279    7.665260667    7.178945370    0.919832525
  123 TYR   HD1     1280    7.669327428    7.073065019    0.894306772
  123 TYR   CD2     1281    7.686798861    7.407547535    0.856329709
  123 TYR   HD2     1282    7.701433617    7.483438070    0.779469767
  123 TYR   CE1     1283    7.652904044    7.216719761    1.053016108
  123 TYR   HE1     1284    7.637753694    7.139944010    1.128890685
  123 TYR   CE2     1285    7.678299926    7.446508772    0.989473346
  123 TYR   HE2     1286    7.707348515    7.548217394    1.015789425
  123 TYR   CZ      1287    7.653651170    7.351307143    1.087699749
  123 TYR   OH      1288    7.605511205    7.391423591    1.208402751
  123 TYR   HH      1289    7.592110086    7.490362621    1.202724596
  123 TYR   C       1290    7.451951866    7.351435800    0.622458211
  123 TYR   O       1291    7.344044855    7.346117908    0.681264688
  124 LEU   N       1292    7.484229996    7.452403084    0.542122007
  124 LEU   H       1293    7.571901554    7.452042330    0.494005517
  124 LEU   CA      1294    7.406790497    7.577139321    0.534842202
  124 LEU   CB      1295    7.480302809    7.682157687    0.451292462
  124 LEU   CG      1296    7.602310278    7.743086423    0.520636880
  124 LEU   CD1     1297    7.672921899    7.840685111    0.426310336
  124 LEU   CD2     1298    7.561623162    7.829372793    0.640234322
  124 LEU   C       1299    7.262719931    7.562233725    0.485500797
  124 LEU   O       1300    7.170388919    7.613461943    0.548595140
  125 GLU   N       1301    7.239686096    7.477992322    0.385192130
  125 GLU   H       1302    7.312073351    7.461775494    0.318125712
  125 GLU   CA      1303    7.105076292    7.447416074    0.334637676
  125 GLU   CB      1304    7.114684044    7.368881540    0.203667543
  125 GLU   CG      1305    6.984367099    7.377566636    0.123981135
  125 GLU   CD      1306    6.990215460    7.314252426    8.221278852
  125 GLU   OE1     1307    7.051151017    7.206157479    8.206235538
  125 GLU   OE2     1308    6.923052935    7.367970910    8.130567662
  125 GLU   C       1309    7.017344069    7.375235627    0.437135848
  125 GLU   O       1310    6.906752262    7.419006823    0.468500808
  126 SER   N       1311    7.079854083    7.282947672    0.509702935
  126 SER   H       1312    7.170043074    7.250238103    0.481456465
  126 SER   CA      1313    7.014610950    7.215563753    0.622909936
  126 SER   CB      1314    7.101235035    7.098352464    0.669491150
  126 SER   OG      1315    7.138772594    7.107950957    0.807145425
  126 SER   HG      1316    7.237287407    7.125121191    0.808324519
  126 SER   C       1317    6.974384468    7.307736117    0.738224939
  126 SER   O       1318    6.868747320    7.289123931    0.798428995
  127 LYSH  N       1319    7.062428051    7.404180365    0.763440703
  127 LYSH  H       1320    7.154847638    7.400504156    0.725416958
  127 LYSH  CA      1321    7.038857027    7.517229658    0.854412628
  127 LYSH  CB      1322    7.168582361    7.590603595    0.889042715
  127 LYSH  CG      1323    7.271715749    7.497868418    0.953626860
  127 LYSH  CD      1324    7.218355591    7.425530812    1.077423259
  127 LYSH  CE      1325    7.315683466    7.311528564    1.108065919
  127 LYSH  NZ      1326    7.249164903    7.211168209    1.192399068
  127 LYSH  HZ1     1327    7.151920131    7.216056175    1.169627645
  127 LYSH  HZ2     1328    7.266075972    7.229524927    1.289229534
  127 LYSH  HZ3     1329    7.281179590    7.121058702    1.163161074
  127 LYSH  C       1330    6.936408292    7.623126316    0.813151713
  127 LYSH  O       1331    6.915641404    7.715517038    0.891659621
  128 GLN   N       1332    6.885612111    7.615186552    0.690483956
  128 GLN   H       1333    6.906669980    7.535812307    0.633402863
  128 GLN   CA      1334    6.809665231    7.720439799    0.621454736
  128 GLN   CB      1335    6.658835418    7.715182438    0.646588935
  128 GLN   CG      1336    6.603666283    7.697397641    0.788190619
  128 GLN   CD      1337    6.592803409    7.827441597    0.868054438
  128 GLN   OE1     1338    6.488340113    7.891808751    0.876615373
  128 GLN   NE2     1339    6.696933402    7.864683072    0.941917595
  128 GLN   HE21    1340    6.669184135    7.925549093    1.016244913
  128 GLN   HE22    1341    6.787914901    7.843208414    0.906414738
  128 GLN   C       1342    6.877287195    7.857692568    0.620709118
  128 GLN   O       1343    6.812326917    7.960862951    0.604429232
  129 PHE   N       1344    7.009291527    7.850178557    0.606231342
  129 PHE   H       1345    7.059399689    7.763722104    0.610227218
  129 PHE   CA      1346    7.099199636    7.966300612    0.612782440
  129 PHE   CB      1347    7.204278340    7.946003913    0.722117813
  129 PHE   CG      1348    7.287093046    8.069134826    0.759379386
  129 PHE   CD1     1349    7.261759218    8.138565095    0.877093514
  129 PHE   HD1     1350    7.180175911    8.105926333    0.941604303
  129 PHE   CD2     1351    7.391665336    8.109512070    0.677188662
  129 PHE   HD2     1352    7.413722273    8.055046488    0.585393405
  129 PHE   CE1     1353    7.338731672    0.012855357    0.910774076
  129 PHE   HE1     1354    7.314374392    0.068364185    1.001355391
  129 PHE   CE2     1355    7.468746974    8.220339587    0.710263322
  129 PHE   HE2     1356    7.544372616    8.256359781    0.640518720
  129 PHE   CZ      1357    7.442777110    0.053233376    0.827906097
  129 PHE   HZ      1358    7.504186149    0.138531143    0.856790745
  129 PHE   C       1359    7.169836244    7.975775290    0.477398830
  129 PHE   O       1360    7.237898751    7.882536999    0.434941789
  130 LEU   N       1361    7.139819728    8.082078975    0.403320928
  130 LEU   H       1362    7.073464531    8.150577084    0.433383484
  130 LEU   CA      1363    7.209999708    8.106228900    0.276444576
  130 LEU   CB      1364    7.138003941    8.200882695    0.180183115
  130 LEU   CG      1365    6.985470303    8.190195310    0.175051048
  130 LEU   CD1     1366    6.941172643    8.296134164    0.073938849
  130 LEU   CD2     1367    6.936886318    8.049055900    0.141525227
  130 LEU   C       1368    7.340946598    8.179739944    0.305727383
  130 LEU   O       1369    7.349231890    8.254262017    0.403223010
  131 HISB  N       1370    7.432142286    8.174888388    0.209036767
  131 HISB  H       1371    7.428929116    8.119993655    0.125502580
  131 HISB  CA      1372    7.552746291    0.022332949    0.214216539
  131 HISB  CB      1373    7.660390495   -0.034566939    0.121568492
  131 HISB  CG      1374    7.794498170    0.034135514    0.148076294
  131 HISB  ND1     1375    7.825942880    0.159193471    0.115541225
  131 HISB  CD2     1376    7.900132815   -0.018322517    0.209545612
  131 HISB  HD2     1377    7.898639009   -0.107365628    0.272387511
  131 HISB  CE1     1378    7.951696534    0.181325457    0.152749260
  131 HISB  HE1     1379    8.006076977    0.275441131    0.144738317
  131 HISB  NE2     1380    7.998408985    0.071275257    0.210995623
  131 HISB  HE2     1381    8.085478398    0.062822637    0.259428745
  131 HISB  C       1382    7.524277555    0.168786937    0.180264791
  131 HISB  O       1383    7.545000458    0.255076489    0.265441881
  132 ARG   N       1384    7.459640195    0.194640159    0.066933419
  132 ARG   H       1385    7.421980011    0.115899382    0.018114725
  132 ARG   CA      1386    7.440324008    0.327490696    0.007029238
  132 ARG   CB      1387    7.353355223    0.421224268    0.091075648
  132 ARG   CG      1388    7.203054119    0.397968912    0.074428319
  132 ARG   CD      1389    7.135609398    0.511962071    0.151018232
  132 ARG   NE      1390    6.989731770    0.506761303    0.133731407
  132 ARG   HE      1391    6.953432753    0.580765483    0.077111950
  132 ARG   CZ      1392    6.906625552    0.420964731    0.194440656
  132 ARG   NH1     1393    6.952184671    0.329242129    0.280848930
  132 ARG   HH11    1394    6.891805762    0.262208725    0.323974947
  132 ARG   HH12    1395    7.045306363    0.333999596    0.316970672
  132 ARG   NH2     1396    6.773659584    0.429553823    0.180225709
  132 ARG   HH21    1397    6.717712792    0.357778847    0.221677155
  132 ARG   HH22    1398    6.731340943    0.513444443    0.145998575
  132 ARG   C       1399    7.560313758    0.402847318    8.185710008
  132 ARG   O       1400    7.546530799    0.519258125    8.148431671
  133 ASP   N       1401    7.674603644    0.335777262    8.174298309
  133 ASP   H       1402    7.684260622    0.250120893    8.224990807
  133 ASP   CA      1403    7.791778255    0.380994120    8.097896165
  133 ASP   CB      1404    7.856413352    0.499252541    8.170341264
  133 ASP   CG      1405    7.948994846    0.587444804    8.086330953
  133 ASP   OD1     1406    7.918631111    0.612252226    7.967646151
  133 ASP   OD2     1407    8.048148591    0.639007977    8.142320010
  133 ASP   C       1408    7.888786004    0.265600250    8.071698800
  133 ASP   O       1409    8.007795125    0.275073448    8.101320393
  134 LEU   N       1410    7.838261724    0.148504274    8.033951880
  134 LEU   H       1411    7.740382323    0.130253460    8.024593634
  134 LEU   CA      1412    7.915962565    0.027619898    8.002963760
  134 LEU   CB      1413    7.821584820   -0.090066715    7.977357331
  134 LEU   CG      1414    7.887059873    8.008384858    7.968549265
  134 LEU   CD1     1415    7.959386367    7.971001324    8.098088257
  134 LEU   CD2     1416    7.779247561    7.904254169    7.937893652
  134 LEU   C       1417    8.008184766    0.050905941    7.883126638
  134 LEU   O       1418    7.964591900    0.073080415    7.770268519
  135 ALA   N       1419    8.136778073    0.042799882    7.916085536
  135 ALA   H       1420    8.164930990    0.001286558    8.002595983
  135 ALA   CA      1421    0.006026528    0.111706171    7.840665986
  135 ALA   CB      1422   -0.002596799    0.258775133    7.881939699
  135 ALA   C       1423    0.147346526    0.061141761    7.870369708
  135 ALA   O       1424    0.185555962    0.048874376    7.986643080
  136 ALA   N       1425    0.231312931    0.058896964    7.767250341
  136 ALA   H       1426    0.198321493    0.061939717    7.672891548
  136 ALA   CA      1427    0.373873470    0.027810857    7.785141360
  136 ALA   CB      1428    0.438283133    0.014138480    7.647026737
  136 ALA   C       1429    0.453393190    0.126608030    7.870750245
  136 ALA   O       1430    0.562402691    0.094189235    7.917615799
  137 ARG   N       1431    0.401031443    0.248109164    7.884341506
  137 ARG   H       1432    0.349703241    0.282819194    7.805846787
  137 ARG   CA      1433    0.444498845    0.347669024    7.983388940
  137 ARG   CB      1434    0.381705443    0.484541223    7.956286556
  137 ARG   CG      1435    0.228748195    0.487189721    7.959150200
  137 ARG   CD      1436    0.170296202    0.615182354    7.899052287
  137 ARG   NE      1437    0.026718235    0.598986452    7.872029022
  137 ARG   HE      1438   -0.036076349    0.616677695    7.947818949
  137 ARG   CZ      1439   -0.025651998    0.581247088    7.749983039
  137 ARG   NH1     1440    0.051747191    0.577555572    7.640664223
  137 ARG   HH11    1441    0.007738816    0.579082553    7.550881931
  137 ARG   HH12    1442    0.146177265    0.544862298    7.644420695
  137 ARG   NH2     1443   -0.154847354    0.548633869    7.735812273
  137 ARG   HH21    1444   -0.190051615    0.526365587    7.644905235
  137 ARG   HH22    1445   -0.220520578    0.555309588    7.810928600
  137 ARG   C       1446    0.419357697    0.306692703    8.128651910
  137 ARG   O       1447    0.510978618    0.311956781    8.210560031
  138 ASN   N       1448    0.307365435    0.237877252    8.148975901
  138 ASN   H       1449    0.250777316    0.208364130    8.071990443
  138 ASN   CA      1450    0.255066795    0.199478634    0.044430342
  138 ASN   CB      1451    0.108529643    0.242267711    0.054609698
  138 ASN   CG      1452    0.086921246    0.390869331    0.025314563
  138 ASN   OD1     1453    0.170583058    0.477704119    0.049592559
  138 ASN   ND2     1454   -0.021804522    0.420662324   -0.045236475
  138 ASN   HD21    1455   -0.047312017    0.515566422   -0.063705568
  138 ASN   HD22    1456   -0.085604366    0.350451413   -0.076837351
  138 ASN   C       1457    0.264050613    0.049004462    0.070623909
  138 ASN   O       1458    0.185803046   -0.007498523    0.146886291
  139 CYSH  N       1459    0.344550446    8.216138538    8.227043143
  139 CYSH  H       1460    0.369826735    8.251508143    8.136990552
  139 CYSH  CA      1461    0.391210063    8.080059625    0.020834603
  139 CYSH  CB      1462    0.368874849    7.981944905    8.142036005
  139 CYSH  SG      1463    0.193082321    7.949794323    8.102654344
  139 CYSH  HG      1464    0.215030688    7.852778287    8.014364011
  139 CYSH  C       1465    0.541462327    8.084295282    0.049374685
  139 CYSH  O       1466    0.618093806    8.130736725   -0.034877437
  140 LEU   N       1467    0.579945521    8.029757787    0.164425911
  140 LEU   H       1468    0.515863357    7.974381246    0.217594653
  140 LEU   CA      1469    0.717381346    8.034710287    0.216367196
  140 LEU   CB      1470    0.713547038    8.089848172    0.359032688
  140 LEU   CG      1471    0.675537148    0.000800231    0.374405380
  140 LEU   CD1     1472    0.659045281    0.031107616    0.523454106
  140 LEU   CD2     1473    0.784805251    0.091409591    0.317313973
  140 LEU   C       1474    0.782338050    7.896178762    0.217576246
  140 LEU   O       1475    0.714666124    7.797749939    0.246946933
  141 VAL   N       1476    0.913117654    7.889631928    0.194250888
  141 VAL   H       1477    0.961197866    7.970095372    0.159388650
  141 VAL   CA      1478    0.996456640    7.768644061    0.189196231
  141 VAL   CB      1479    1.072225306    7.765405428    0.056307664
  141 VAL   CG1     1480    1.165953949    7.645362645    0.041597225
  141 VAL   CG2     1481    0.978388741    7.769856311   -0.064471662
  141 VAL   C       1482    1.096544412    7.766486164    0.304914223
  141 VAL   O       1483    1.166334995    7.864213431    0.331544258
  142 ASN   N       1484    1.107108624    7.649943356    0.368121593
  142 ASN   H       1485    1.043822344    7.575045486    0.348471242
  142 ASN   CA      1486    1.204412765    7.624477120    0.475339486
  142 ASN   CB      1487    1.146270304    7.526189537    0.577143300
  142 ASN   CG      1488    1.132604970    7.381685924    0.528774522
  142 ASN   OD1     1489    1.192728571    7.339248879    0.430218700
  142 ASN   ND2     1490    1.030447606    7.311315159    0.576714809
  142 ASN   HD21    1491    1.024760424    7.215501282    0.548681881
  142 ASN   HD22    1492    0.946205495    7.359880841    0.600021147
  142 ASN   C       1493    1.342464130    7.578163720    0.428348445
  142 ASN   O       1494    1.361751001    7.548258035    0.310604274
  143 ASP   N       1495    1.429963011    7.551942289    0.525019964
  143 ASP   H       1496    1.405424619    7.564896714    0.621096599
  143 ASP   CA      1497    1.566091118    7.498774118    0.509093146
  143 ASP   CB      1498    1.640209736    7.508663102    0.642570986
  143 ASP   CG      1499    1.556683191    7.466676401    0.763683213
  143 ASP   OD1     1500    1.473479710    7.548070685    0.809258990
  143 ASP   OD2     1501    1.570596897    7.350312565    0.807135073
  143 ASP   C       1502    1.572849836    7.357601084    0.450457418
  143 ASP   O       1503    1.650253738    7.334352741    0.357723309
  144 GLN   N       1504    1.481025167    7.271688936    0.493793969
  144 GLN   H       1505    1.424288418    7.294681275    0.572865417
  144 GLN   CA      1506    1.460616931    7.137681980    0.436910546
  144 GLN   CB      1507    1.367436295    7.054583724    0.525359006
  144 GLN   CG      1508    1.411588863    7.050489292    0.671788499
  144 GLN   CD      1509    1.552376674    6.995288830    0.695016221
  144 GLN   OE1     1510    1.585560359    6.881348119    0.662684229
  144 GLN   NE2     1511    1.632770841    7.075228984    0.764537008
  144 GLN   HE21    1512    1.726484569    7.040672260    0.769299103
  144 GLN   HE22    1513    1.593279269    7.158771596    0.802747939
  144 GLN   C       1514    1.404560730    7.131252383    0.294688575
  144 GLN   O       1515    1.415435687    7.027494208    0.229535088
  145 GLY   N       1516    1.352951498    7.242711683    0.243649990
  145 GLY   H       1517    1.343242688    7.324596987    0.300229439
  145 GLY   CA      1518    1.290642522    7.251844979    0.110817458
  145 GLY   C       1519    1.139493446    7.274057136    0.102343781
  145 GLY   O       1520    1.095096187    7.344480223    0.011798364
  146 VAL   N       1521    1.069980743    7.239155135    0.210240430
  146 VAL   H       1522    1.115292553    7.251281132    0.298566676
  146 VAL   CA      1523    0.923575196    7.226002670    0.211748113
  146 VAL   CB      1524    0.881006795    7.144672605    0.334154734
  146 VAL   CG1     1525    0.730392137    7.118319103    0.339787808
  146 VAL   CG2     1526    0.959678837    7.014052422    0.346727634
  146 VAL   C       1527    0.854566757    7.362506348    0.207514500
  146 VAL   O       1528    0.893859079    7.455444530    0.277853736
  147 VAL   N       1529    0.746957481    7.365486901    0.129402012
  147 VAL   H       1530    0.713055560    7.280190910    0.089704011
  147 VAL   CA      1531    0.668319866    7.487382458    0.105572899
  147 VAL   CB      1532    0.628425528    7.498952617   -0.041675762
  147 VAL   CG1     1533    0.554720214    7.629410307   -0.072591165
  147 VAL   CG2     1534    0.751965873    7.492522914   -0.131713337
  147 VAL   C       1535    0.545236105    7.491996612    0.196319512
  147 VAL   O       1536    0.476101487    7.393154072    0.220347491
  148 LYSH  N       1537    0.525959928    7.611006529    0.252449738
  148 LYSH  H       1538    0.600397928    7.677567081    0.247167938
  148 LYSH  CA      1539    0.408408058    7.640260268    0.335725046
  148 LYSH  CB      1540    0.449207424    7.663310136    0.481360174
  148 LYSH  CG      1541    0.505900578    7.534694148    0.541774835
  148 LYSH  CD      1542    0.526442804    7.556471706    0.691812252
  148 LYSH  CE      1543    0.592280818    7.427507732    0.741235435
  148 LYSH  NZ      1544    0.572590050    7.410022613    0.885848270
  148 LYSH  HZ1     1545    0.564493992    7.497676248    0.933293444
  148 LYSH  HZ2     1546    0.653675021    7.365703682    0.924069698
  148 LYSH  HZ3     1547    0.489250349    7.358236751    0.905154230
  148 LYSH  C       1548    0.338198788    7.769370429    0.293204279
  148 LYSH  O       1549    0.400939836    7.874677954    0.283060992
  149 VAL   N       1550    0.206965394    7.762718753    0.313711287
  149 VAL   H       1551    0.162203503    7.683176228    0.354550319
  149 VAL   CA      1552    0.123961727    7.882239583    0.292917591
  149 VAL   CB      1553   -0.017487397    7.837664327    0.255292453
  149 VAL   CG1     1554   -0.106636759    7.961550480    0.244667710
  149 VAL   CG2     1555   -0.020526521    7.762078634    0.122308238
  149 VAL   C       1556    0.128983435    7.974068034    0.415189308
  149 VAL   O       1557    0.113811976    7.931596392    0.529625347
  150 SER   N       1558    0.151766417    8.101518089    0.384752168
  150 SER   H       1559    0.164846779    8.138604917    0.292815942
  150 SER   CA      1560    0.162779625    8.208754044    0.484681507
  150 SER   CB      1561    0.302686811    0.033753019    0.476933011
  150 SER   OG      1562    0.326110528    0.109605233    0.595873707
  150 SER   HG      1563    0.402950863    0.170970150    0.577710268
  150 SER   C       1564    0.059095197    0.081799398    0.458801007
  150 SER   O       1565   -0.023123193    0.073177859    0.367724160
  151 ASP   N       1566    0.059899207    0.178247877    0.550387883
  151 ASP   H       1567    0.143433255    0.179514080    0.605346594
  151 ASP   CA      1568    8.215277454    0.300879621    0.551396337
  151 ASP   CB      1569    8.284000225    0.408832682    0.467550457
  151 ASP   CG      1570    0.162133838    0.477736401    0.541901821
  151 ASP   OD1     1571    0.244765684    0.407950523    0.604554327
  151 ASP   OD2     1572    0.164597743    0.602687656    0.539429265
  151 ASP   C       1573    8.065685310    0.287317680    0.522213736
  151 ASP   O       1574    8.008477332    0.368186111    0.449285223
  152 PHE   N       1575    8.006075249    0.180233838    0.573890037
  152 PHE   H       1576    8.058226399    0.115901436    0.629940013
  152 PHE   CA      1577    7.864252799    0.147879250    0.552670991
  152 PHE   CB      1578    7.840415424   -0.003240270    0.550044539
  152 PHE   CG      1579    7.912453605   -0.077904009    0.662483725
  152 PHE   CD1     1580    7.848433846    8.145512495    0.785168679
  152 PHE   HD1     1581    7.747862557    8.184991647    0.799554911
  152 PHE   CD2     1582    8.043390998    8.115250903    0.645106076
  152 PHE   HD2     1583    8.089387761    8.116970069    0.546301510
  152 PHE   CE1     1584    7.916910025    8.088507935    0.891845934
  152 PHE   HE1     1585    7.868136530    8.082561583    0.989133528
  152 PHE   CE2     1586    8.111655462    8.060229328    0.752959856
  152 PHE   HE2     1587    8.217266426    8.034859224    0.743861778
  152 PHE   CZ      1588    8.047847153    8.044822925    0.875472513
  152 PHE   HZ      1589    8.098952442    7.992612274    0.956356952
  152 PHE   C       1590    7.756346082    0.224241562    0.629729501
  152 PHE   O       1591    7.773753603    0.266390622    0.743975178
  153 GLY   N       1592    7.648389167    0.251033971    0.556815356
  153 GLY   H       1593    7.645142338    0.227543401    0.459659050
  153 GLY   CA      1594    7.533330908    0.333384074    0.596669929
  153 GLY   C       1595    7.555817204    0.484714296    0.598048897
  153 GLY   O       1596    7.458472863    0.559122513    0.587255536
  154 LEU   N       1597    7.679574915    0.532278726    0.587533759
  154 LEU   H       1598    7.748764340    0.476314376    0.541902098
  154 LEU   CA      1599    7.719243080    0.669900096    0.620590929
  154 LEU   CB      1600    7.871307208    0.677474490    0.635565952
  154 LEU   CG      1601    7.920487268    0.606029759    0.761605529
  154 LEU   CD1     1602    8.070521654    0.634905486    0.769413616
  154 LEU   CD2     1603    7.853127545    0.656749817    0.889260955
  154 LEU   C       1604    7.678956092    0.792103570    0.537801080
  154 LEU   O       1605    7.677362205    0.902658213    0.591700866
  155 SER   N       1606    7.658597527    0.772331184    0.407859185
  155 SER   H       1607    7.690727626    0.688033535    0.364697868
  155 SER   CA      1608    7.617144242    0.875429706    0.311616953
  155 SER   CB      1609    7.606227878    0.815561034    0.171224537
  155 SER   OG      1610    7.545072070    0.686455783    0.177683966
  155 SER   HG      1611    7.505954558    0.666292209    0.087880754
  155 SER   C       1612    7.489534002    0.951860737    0.347451616
  155 SER   O       1613    7.487022764    1.073569079    0.329851232
  156 ARG   N       1614    7.408354027    0.887593830    0.430943816
  156 ARG   H       1615    7.407445638    0.787599976    0.429612381
  156 ARG   CA      1616    7.295435415    0.946119352    0.504672129
  156 ARG   CB      1617    7.245000364    0.846153461    0.608931358
  156 ARG   CG      1618    7.159791099    0.734106547    0.548972089
  156 ARG   CD      1619    7.113374766    0.638593792    0.659110204
  156 ARG   NE      1620    7.221265986    0.554687524    0.713209221
  156 ARG   HE      1621    7.313055189    0.571633219    0.677326273
  156 ARG   CZ      1622    7.203325221    0.458587540    0.804854067
  156 ARG   NH1     1623    7.082170576    0.436399673    0.857606845
  156 ARG   HH11    1624    7.078318986    0.377530065    0.938343766
  156 ARG   HH12    1625    6.997441269    0.459842501    0.809959801
  156 ARG   NH2     1626    7.303847478    0.381630276    0.848757149
  156 ARG   HH21    1627    7.280706079    0.306847890    0.910976725
  156 ARG   HH22    1628    7.399505729    0.408134297    0.836664744
  156 ARG   C       1629    7.333262866    1.069288155    0.587174154
  156 ARG   O       1630    7.254762598    1.162544434    0.603652469
  157 TYR   N       1631    7.458548305    1.072479246    0.631714981
  157 TYR   H       1632    7.523106489    0.998474834    0.612807064
  157 TYR   CA      1633    7.510682937    1.178128025    0.719652792
  157 TYR   CB      1634    7.585908418    1.115658991    0.837333305
  157 TYR   CG      1635    7.502351136    1.011814571    0.912427702
  157 TYR   CD1     1636    7.371418775    1.039809165    0.949764275
  157 TYR   HD1     1637    7.336610766    1.142439530    0.961409009
  157 TYR   CD2     1638    7.547094068    0.880346094    0.918157848
  157 TYR   HD2     1639    7.651275071    0.857396880    0.895802850
  157 TYR   CE1     1640    7.284653267    0.937309074    0.985585851
  157 TYR   HE1     1641    7.182838123    0.963450521    1.014418151
  157 TYR   CE2     1642    7.461159361    0.778382798    0.957397024
  157 TYR   HE2     1643    7.503430458    0.679645575    0.975924226
  157 TYR   CZ      1644    7.328225319    0.805337865    0.987757706
  157 TYR   OH      1645    7.234428975    0.707025500    0.982285916
  157 TYR   HH      1646    7.249419094    0.640163879    1.055119672
  157 TYR   C       1647    7.595354329    1.285447084    0.650925064
  157 TYR   O       1648    7.631099906    1.383652694    0.715785778
  158 VAL   N       1649    7.617197949    1.274231306    0.520202654
  158 VAL   H       1650    7.571952815    1.204845354    0.464167176
  158 VAL   CA      1651    7.695372288    1.372238925    0.443433936
  158 VAL   CB      1652    7.745350811    1.313660810    0.311211091
  158 VAL   CG1     1653    7.823039813    1.415874549    0.228009198
  158 VAL   CG2     1654    7.837573998    1.195861266    0.343260506
  158 VAL   C       1655    7.620866489    1.504550406    0.424659218
  158 VAL   O       1656    7.517014569    1.509624744    0.358947500
  159 LEU   N       1657    7.676524212    1.608800097    0.485697978
  159 LEU   H       1658    7.757059167    1.594821707    0.543318869
  159 LEU   CA      1659    7.626382976    1.746839647    0.479288598
  159 LEU   CB      1660    7.678339280    1.823807219    0.600901428
  159 LEU   CG      1661    7.623022190    1.779747553    0.736580878
  159 LEU   CD1     1662    7.681480875    1.869982593    0.845435002
  159 LEU   CD2     1663    7.470082371    1.781012828    0.740964785
  159 LEU   C       1664    7.660015728    1.823210192    0.351037473
  159 LEU   O       1665    7.620508019    1.939000006    0.338296108
  160 ASP   N       1666    7.740359152    1.761158449    0.265103464
  160 ASP   H       1667    7.736047593    1.661281375    0.262382759
  160 ASP   CA      1668    7.780889701    1.818326794    0.135876655
  160 ASP   CB      1669    7.926389669    1.775770436    0.115109073
  160 ASP   CG      1670    7.994906837    1.831033298    8.226419097
  160 ASP   OD1     1671    7.925148593    1.864478093    8.128246969
  160 ASP   OD2     1672    8.119865127    1.832478344    8.229306602
  160 ASP   C       1673    7.687667432    1.767160968    0.025866909
  160 ASP   O       1674    7.699838914    1.653969521   -0.020700801
  161 ASP   N       1675    7.591233296    1.851970730    8.227686766
  161 ASP   H       1676    7.564853839    1.925880160    8.289679401
  161 ASP   CA      1677    7.485076876    1.816389530    8.132418441
  161 ASP   CB      1678    7.386584018    1.932456596    8.116923883
  161 ASP   CG      1679    7.313379541    1.972116044    0.008844093
  161 ASP   OD1     1680    7.269533213    1.884383232    0.086320039
  161 ASP   OD2     1681    7.308608741    2.093632572    0.037737681
  161 ASP   C       1682    7.531415093    1.771340231    7.993737762
  161 ASP   O       1683    7.467155018    1.685906497    7.932880779
  162 GLU   N       1684    7.651485708    1.811234917    7.952717046
  162 GLU   H       1685    7.713893040    1.867181348    8.007280159
  162 GLU   CA      1686    7.715583011    1.767689767    7.827794972
  162 GLU   CB      1687    7.845347218    1.844054388    7.800561913
  162 GLU   CG      1688    7.821235853    1.990899407    7.765038493
  162 GLU   CD      1689    7.782581985    2.010995610    7.618372132
  162 GLU   OE1     1690    7.843263070    1.945744351    7.530725299
  162 GLU   OE2     1691    7.709117068    2.107967902    7.589683312
  162 GLU   C       1692    7.741104207    1.617096546    7.818755218
  162 GLU   O       1693    7.757118782    1.561195199    7.710364481
  163 TYR   N       1694    7.750110678    1.553657696    7.935303453
  163 TYR   H       1695    7.793021480    1.604478926    8.009975173
  163 TYR   CA      1696    7.759336866    1.407897051    7.952002439
  163 TYR   CB      1697    7.834027771    1.372880095    8.080854930
  163 TYR   CG      1698    7.984677825    1.396844816    8.069054362
  163 TYR   CD1     1699    8.069339320    1.293418217    8.030924597
  163 TYR   HD1     1700    8.026383923    1.202819388    7.988156399
  163 TYR   CD2     1701    8.038829526    1.520659719    8.101537570
  163 TYR   HD2     1702    7.972334197    1.606594241    8.110176406
  163 TYR   CE1     1703    8.206938172    1.312931892    8.028765056
  163 TYR   HE1     1704    8.271312250    1.230956370    7.996878685
  163 TYR   CE2     1705    8.176200662    1.541455911    8.097668521
  163 TYR   HE2     1706    8.211519001    1.644385162    8.103928274
  163 TYR   CZ      1707    0.024000591    1.436856404    8.061879499
  163 TYR   OH      1708    0.157733138    1.460560307    8.054831422
  163 TYR   HH      1709    0.177229175    1.545738897    8.103457675
  163 TYR   C       1710    7.624348409    1.335869269    7.952308850
  163 TYR   O       1711    7.617919432    1.216511756    7.923257369
  164 THR   N       1712    7.520064841    1.401368066    8.002568472
  164 THR   H       1713    7.527170708    1.499075459    8.022676169
  164 THR   CA      1714    7.388916484    1.339528437    8.026777131
  164 THR   CB      1715    7.330550541    1.378572377    8.162717067
  164 THR   OG1     1716    7.312202868    1.520401008    8.163473565
  164 THR   HG1     1717    7.267183385    1.548431162    8.248253027
  164 THR   CG2     1718    7.417043631    1.328342261    0.042060247
  164 THR   C       1719    7.281309212    1.363677433    7.920721391
  164 THR   O       1720    7.190661391    1.281472352    7.908203296
  165 SER   N       1721    7.283275746    1.481239743    7.858558411
  165 SER   H       1722    7.373523042    1.523591900    7.850612882
  165 SER   CA      1723    7.203656075    1.503510869    7.737001486
  165 SER   CB      1724    7.212311382    1.648665978    7.689375080
  165 SER   OG      1725    7.148627280    1.661738119    7.561998006
  165 SER   HG      1726    7.071288039    1.724134181    7.573195061
  165 SER   C       1727    7.239605917    1.415669557    7.616999349
  165 SER   O       1728    7.352982387    1.428204676    7.570953766
  166 SER   N       1729    7.134710863    1.371000586    7.548502790
  166 SER   H       1730    7.042293950    1.402897445    7.569541474
  166 SER   CA      1731    7.147742164    1.289405432    7.426924760
  166 SER   CB      1732    7.012877508    1.232343416    7.382563098
  166 SER   OG      1733    6.926901600    1.344881660    7.362751311
  166 SER   HG      1734    6.862379877    1.317217772    7.291535731
  166 SER   C       1735    7.214476431    1.353080537    7.304851451
  166 SER   O       1736    7.262201190    1.284395145    7.214653390
  167 VAL   N       1737    7.213169374    1.486054803    7.302292169
  167 VAL   H       1738    7.169090302    1.537432687    7.375899959
  167 VAL   CA      1739    7.285552460    1.567333906    7.203476195
  167 VAL   CB      1740    7.189778456    1.662344127    7.131270812
  167 VAL   CG1     1741    7.091901468    1.580341546    7.046954599
  167 VAL   CG2     1742    7.111683660    1.751205024    7.228306674
  167 VAL   C       1743    7.410733430    1.639175822    7.254267831
  167 VAL   O       1744    7.477068112    1.703921474    7.173411112
  168 GLY   N       1745    7.442120243    1.626252164    7.382863504
  168 GLY   H       1746    7.393586366    1.561063635    7.441135456
  168 GLY   CA      1747    7.561063467    1.686960948    7.444322126
  168 GLY   C       1748    7.690213483    1.625082099    7.390431343
  168 GLY   O       1749    7.697853328    1.505104931    7.364404910
  169 SER   N       1750    7.798347118    1.702515575    7.390014132
  169 SER   H       1751    7.797159724    1.790831015    7.436916473
  169 SER   CA      1752    7.927182223    1.667069505    7.328730754
  169 SER   CB      1753    8.028596798    1.781632228    7.330377772
  169 SER   OG      1754    8.070838055    1.815894592    7.462639809
  169 SER   HG      1755    7.997200842    1.872135297    7.500250345
  169 SER   C       1756    8.001415374    1.547465802    7.388710519
  169 SER   O       1757    8.089351187    1.488946611    7.325681562
  170 LYSH  N       1758    7.964557259    1.511190323    7.511244986
  170 LYSH  H       1759    7.900991335    1.565082941    7.566516671
  170 LYSH  CA      1760    8.026574124    1.397923327    7.581498647
  170 LYSH  CB      1761    8.068114731    1.441248091    7.722249564
  170 LYSH  CG      1762    8.162123975    1.561796930    7.728476273
  170 LYSH  CD      1763    8.298833599    1.534410315    7.665483609
  170 LYSH  CE      1764    0.086127603    1.627606089    7.546488325
  170 LYSH  NZ      1765    0.214343157    1.601152055    7.479642698
  170 LYSH  HZ1     1766    0.221302776    1.507278843    7.445894817
  170 LYSH  HZ2     1767    0.287807951    1.615965672    7.545849917
  170 LYSH  HZ3     1768    0.226067752    1.664944084    7.403530206
  170 LYSH  C       1769    7.943241888    1.270171317    7.593621145
  170 LYSH  O       1770    8.001059753    1.164131453    7.616922344
  171 PHE   N       1771    7.814194439    1.278081901    7.562401773
  171 PHE   H       1772    7.772020901    1.365583247    7.538633990
  171 PHE   CA      1773    7.718850103    1.166653911    7.572679943
  171 PHE   CB      1774    7.583456122    1.214575717    7.519937672
  171 PHE   CG      1775    7.467818463    1.119296239    7.550963262
  171 PHE   CD1     1776    7.406519492    1.124271697    7.675607792
  171 PHE   HD1     1777    7.445523329    1.190929755    7.752525960
  171 PHE   CD2     1778    7.410602735    1.042514480    7.450199184
  171 PHE   HD2     1779    7.455023347    1.043227146    7.350654033
  171 PHE   CE1     1780    7.288828789    1.054059068    7.698771050
  171 PHE   HE1     1781    7.237153310    1.064742465    7.794146678
  171 PHE   CE2     1782    7.293960379    0.970347446    7.472726508
  171 PHE   HE2     1783    7.252033750    0.907288521    7.394317696
  171 PHE   CZ      1784    7.233551941    0.976159530    7.597791374
  171 PHE   HZ      1785    7.145028282    0.916197541    7.618927864
  171 PHE   C       1786    7.761957340    1.039533500    7.499255375
  171 PHE   O       1787    7.808702309    1.046222360    7.385668544
  172 PRO   N       1788    7.748077571    0.924044510    7.563760542
  172 PRO   CA      1789    7.783148786    0.792786241    7.507623716
  172 PRO   CB      1790    7.794968362    0.695765793    7.625349001
  172 PRO   CG      1791    7.731842598    0.766497895    7.745417744
  172 PRO   CD      1792    7.728243374    0.915098326    7.709150928
  172 PRO   C       1793    7.702650347    0.736713222    7.390214950
  172 PRO   O       1794    7.684856489    0.615669534    7.377438745
  173 VAL   N       1795    7.687232761    0.819763980    7.287478525
  173 VAL   H       1796    7.728450945    0.910604866    7.294541348
  173 VAL   CA      1797    7.621744359    0.793894091    7.158425185
  173 VAL   CB      1798    7.659852191    0.908323262    7.064262758
  173 VAL   CG1     1799    7.608904284    0.891267280    6.920992579
  173 VAL   CG2     1800    7.614579813    1.043652097    7.119448973
  173 VAL   C       1801    7.652219805    0.660013956    7.090901287
  173 VAL   O       1802    7.561854169    0.579062682    7.070619861
  174 ARG   N       1803    7.779356040    0.629532548    7.066482812
  174 ARG   H       1804    7.851313014    0.689090614    7.102203065
  174 ARG   CA      1805    7.828299786    0.511138528    6.994384965
  174 ARG   CB      1806    7.978079439    0.528154162    6.968160109
  174 ARG   CG      1807    8.007564394    0.655246067    6.888239615
  174 ARG   CD      1808    8.155464488    0.694209424    6.892425557
  174 ARG   NE      1809    8.169416404    0.831664032    6.842220227
  174 ARG   HE      1810    8.147119411    0.902786554    6.908877078
  174 ARG   CZ      1811    8.207006035    0.870389118    6.719574352
  174 ARG   NH1     1812    8.235634238    0.779407719    6.625465847
  174 ARG   HH11    1813    8.253498365    0.808682852    6.531538360
  174 ARG   HH12    1814    8.249348464    0.683887482    6.651667966
  174 ARG   NH2     1815    8.212104836    1.000195690    6.686722395
  174 ARG   HH21    1816    8.252791427    1.017716281    6.597074385
  174 ARG   HH22    1817    8.190970423    1.074409907    6.750319115
  174 ARG   C       1818    7.799555300    0.379608528    7.067077342
  174 ARG   O       1819    7.777868082    0.276124543    7.004207329
  175 TRP   N       1820    7.783033217    0.390593917    7.198594488
  175 TRP   H       1821    7.794613321    0.479351005    7.243198895
  175 TRP   CA      1822    7.743185273    0.283902361    7.291542359
  175 TRP   CB      1823    7.828646768    0.300805840    7.417323014
  175 TRP   CG      1824    7.976876208    0.274181356    7.390370278
  175 TRP   CD1     1825    8.040082450    0.159318260    7.412666236
  175 TRP   HD1     1826    7.997984446    0.075409161    7.468055967
  175 TRP   CD2     1827    8.069463462    0.361654422    7.334719011
  175 TRP   NE1     1828    8.165232270    0.166639356    7.368215874
  175 TRP   HE1     1829    8.236656063    0.098406965    7.383803903
  175 TRP   CE2     1830    8.187227551    0.289088407    7.321191755
  175 TRP   CE3     1831    8.067144949    0.498096731    7.308347660
  175 TRP   HE3     1832    7.982587647    0.558524643    7.341203867
  175 TRP   CZ2     1833    0.066778133    0.353865184    7.280360079
  175 TRP   HZ2     1834    0.161405362    0.299810671    7.282550332
  175 TRP   CZ3     1835    8.184173286    0.559729141    7.265621400
  175 TRP   HZ3     1836    8.181861378    0.664401325    7.235337228
  175 TRP   CH2     1837    0.067032356    0.489825221    7.251472101
  175 TRP   HH2     1838    0.158456893    0.541402964    7.222107319
  175 TRP   C       1839    7.594689877    0.284530719    7.328421964
  175 TRP   O       1840    7.548277427    0.198893254    7.403536037
  176 SER   N       1841    7.518167755    0.374583556    7.267388512
  176 SER   H       1842    7.557111150    0.443016965    7.205731259
  176 SER   CA      1843    7.372929011    0.388212522    7.285589945
  176 SER   CB      1844    7.330011978    0.534508129    7.298516527
  176 SER   OG      1845    7.366880672    0.585815512    7.426802382
  176 SER   HG      1846    7.414369463    0.672530541    7.411856471
  176 SER   C       1847    7.288862392    0.330831046    7.171356980
  176 SER   O       1848    7.318215900    0.355036615    7.054384135
  177 PRO   N       1849    7.179663394    0.264179872    7.207749033
  177 PRO   CA      1850    7.077979058    0.213935989    7.114215923
  177 PRO   CB      1851    7.013167312    0.100595607    7.193986849
  177 PRO   CG      1852    7.012216590    0.156152119    7.336545609
  177 PRO   CD      1853    7.152493885    0.216762024    7.344217545
  177 PRO   C       1854    6.977728424    0.318510510    7.064992148
  177 PRO   O       1855    6.976503148    0.428150871    7.120750429
  178 PRO   N       1856    6.890846284    0.286162208    6.969617564
  178 PRO   CA      1857    6.795737481    0.381026921    6.909918302
  178 PRO   CB      1858    6.711194955    0.301722595    6.810047681
  178 PRO   CG      1859    6.732879033    0.154928031    6.847301513
  178 PRO   CD      1860    6.873315908    0.153829356    6.908037822
  178 PRO   C       1861    6.704638914    0.456165964    7.007222177
  178 PRO   O       1862    6.711774077    0.578518987    7.017674968
  179 GLU   N       1863    6.639341129    0.380880240    7.095305546
  179 GLU   H       1864    6.659765771    0.283364920    7.103978141
  179 GLU   CA      1865    6.547298367    0.427231208    7.200137068
  179 GLU   CB      1866    6.483412570    0.307786545    7.271300535
  179 GLU   CG      1867    6.569216463    0.225163475    7.367309518
  179 GLU   CD      1868    6.663114306    0.120543169    7.306942683
  179 GLU   OE1     1869    6.712638405    0.134217786    7.192993326
  179 GLU   OE2     1870    6.694093887    0.022686938    7.378282879
  179 GLU   C       1871    6.612883624    0.522663189    7.300144271
  179 GLU   O       1872    6.548442806    0.613401692    7.352517024
  180 VAL   N       1873    6.742401073    0.503278035    7.323420561
  180 VAL   H       1874    6.789511864    0.421959805    7.289245730
  180 VAL   CA      1875    6.824229956    0.599464766    7.398670219
  180 VAL   CB      1876    6.942683660    0.532953159    7.469071201
  180 VAL   CG1     1877    7.030494699    0.633310648    7.544093421
  180 VAL   CG2     1878    6.887702490    0.430751835    7.568787840
  180 VAL   C       1879    6.859600026    0.726471653    7.321008290
  180 VAL   O       1880    6.830522699    0.836101128    7.368620177
  181 LEU   N       1881    6.910857651    0.711445362    7.199200068
  181 LEU   H       1882    6.932959435    0.621053305    7.162583307
  181 LEU   CA      1883    6.941843213    0.827656017    7.114670835
  181 LEU   CB      1884    7.025771532    0.786495606    6.993544653
  181 LEU   CG      1885    7.167449494    0.748443004    7.036999859
  181 LEU   CD1     1886    7.256084801    0.713496497    6.917298464
  181 LEU   CD2     1887    7.236366100    0.861282310    7.113976315
  181 LEU   C       1888    6.824531169    0.913943146    7.067711145
  181 LEU   O       1889    6.835588555    1.035986302    7.057040351
  182 MET   N       1890    6.710317195    0.849635610    7.045131516
  182 MET   H       1891    6.710723373    0.750267180    7.033843284
  182 MET   CA      1892    6.580123501    0.913374703    7.020700857
  182 MET   CB      1893    6.476592367    0.810073775    6.975765092
  182 MET   CG      1894    6.498199805    0.759942525    6.832839507
  182 MET   SD      1895    6.390145892    0.615819006    6.800555256
  182 MET   CE      1896    6.376885685    0.621264296    6.623133397
  182 MET   C       1897    6.525624126    0.990092175    7.141350792
  182 MET   O       1898    6.529944747    1.113015606    7.140947569
  183 TYR   N       1899    6.479117365    0.917378509    7.242549505
  183 TYR   H       1900    6.459887371    0.819713477    7.232877769
  183 TYR   CA      1901    6.431543206    0.977783065    7.367846694
  183 TYR   CB      1902    6.283550489    1.016546948    7.368605582
  183 TYR   CG      1903    6.214657559    1.034457550    7.233190252
  183 TYR   CD1     1904    6.232159396    1.151817737    7.160812415
  183 TYR   HD1     1905    6.278606957    1.238248445    7.208281952
  183 TYR   CD2     1906    6.166817712    0.920608994    7.169395722
  183 TYR   HD2     1907    6.158580250    0.827087160    7.224756484
  183 TYR   CE1     1908    6.205664178    1.155178690    7.024402877
  183 TYR   HE1     1909    6.190979793    1.252853930    6.978314719
  183 TYR   CE2     1910    6.137742306    0.923520025    7.033502324
  183 TYR   HE2     1911    6.083108179    0.838500474    6.992663762
  183 TYR   CZ      1912    6.165247535    1.038558854    6.960500266
  183 TYR   OH      1913    6.174994238    1.032750337    6.824987300
  183 TYR   HH      1914    6.150331620    0.937366278    6.807836708
  183 TYR   C       1915    6.457947053    0.891735338    7.491582160
  183 TYR   O       1916    6.370402766    0.813342723    7.527927731
  184 SER   N       1917    6.586979850    0.873798771    7.518402626
  184 SER   H       1918    6.655123647    0.901491998    7.450643766
  184 SER   CA      1919    6.640674324    0.826088306    7.646663034
  184 SER   CB      1920    6.678342287    0.944510091    7.735935662
  184 SER   OG      1921    6.796004349    1.004009169    7.680556773
  184 SER   HG      1922    6.829828069    0.944137695    7.607952622
  184 SER   C       1923    6.571193355    0.714411095    7.724844472
  184 SER   O       1924    6.564382383    0.719502692    7.847550163
  185 LYSH  N       1925    6.520160218    0.615368036    7.652196807
  185 LYSH  H       1926    6.500362892    0.628286502    7.555022807
  185 LYSH  CA      1927    6.450447872    0.502299173    7.715179253
  185 LYSH  CB      1928    6.338490217    0.458928566    7.620345324
  185 LYSH  CG      1929    6.216754199    0.413092029    7.700900972
  185 LYSH  CD      1930    6.086248417    0.432845380    7.623543139
  185 LYSH  CE      1931    5.967245738    0.364003621    7.690697757
  185 LYSH  NZ      1932    6.003233588    0.223570006    7.715041394
  185 LYSH  HZ1     1933    6.072238046    0.194208106    7.648887650
  185 LYSH  HZ2     1934    5.923180637    0.166221944    7.697642401
  185 LYSH  HZ3     1935    6.033351092    0.207512047    7.809045214
  185 LYSH  C       1936    6.541296267    0.390070920    7.765825679
  185 LYSH  O       1937    6.552061926    0.283264802    7.705764917
  186 PHE   N       1938    6.610679463    0.421927682    7.874743387
  186 PHE   H       1939    6.604142631    0.515854198    7.908434329
  186 PHE   CA      1940    6.708967116    0.337998039    7.944775201
  186 PHE   CB      1941    6.763088694    0.416404496    8.064509351
  186 PHE   CG      1942    6.843242862    0.542432808    8.031299783
  186 PHE   CD1     1943    6.978206387    0.533035353    7.999456730
  186 PHE   HD1     1944    7.033765968    0.443094677    8.025969197
  186 PHE   CD2     1945    6.780451027    0.666384014    8.027685901
  186 PHE   HD2     1946    6.677554200    0.677861861    8.061766720
  186 PHE   CE1     1947    7.046420645    0.643728804    7.950335691
  186 PHE   HE1     1948    7.154149064    0.640178748    7.934118872
  186 PHE   CE2     1949    6.849656389    0.777237771    7.980347866
  186 PHE   HE2     1950    6.800295346    0.874404583    7.979477530
  186 PHE   CZ      1951    6.981390989    0.765905240    7.937495841
  186 PHE   HZ      1952    7.032358353    0.847335740    7.886006633
  186 PHE   C       1953    6.655475771    0.203240208    7.993680334
  186 PHE   O       1954    6.544240312    0.199061164    8.046019265
  187 SER   N       1955    6.735894618    0.097418053    7.988834632
  187 SER   H       1956    6.815621776    0.086917513    7.929385469
  187 SER   CA      1957    6.702947363    8.201260394    8.043088527
  187 SER   CB      1958    6.582853283    8.135878372    7.974439586
  187 SER   OG      1959    6.613995827    8.087313787    7.843593786
  187 SER   HG      1960    6.587319056    8.155294134    7.775274260
  187 SER   C       1961    6.818564598    8.101075226    8.040074999
  187 SER   O       1962    6.926873498    8.130296213    7.989618827
  188 SER   N       1963    6.792799081    7.977215748    8.081111182
  188 SER   H       1964    6.709636743    7.950049666    8.129558820
  188 SER   CA      1965    6.886271025    7.865631009    8.060529970
  188 SER   CB      1966    6.846717594    7.734957909    8.129615135
  188 SER   OG      1967    6.707437514    7.729822385    8.161610229
  188 SER   HG      1968    6.656898929    7.749467569    8.077584419
  188 SER   C       1969    6.921364082    7.837704918    7.914250747
  188 SER   O       1970    7.036199793    7.811041889    7.879151111
  189 LYSH  N       1971    6.828964343    7.873613256    7.825566733
  189 LYSH  H       1972    6.746130580    7.920652599    7.855994818
  189 LYSH  CA      1973    6.847795348    7.862654160    7.680201332
  189 LYSH  CB      1974    6.717034143    7.895339020    7.607825118
  189 LYSH  CG      1975    6.612125832    7.786275906    7.630339797
  189 LYSH  CD      1976    6.668634817    7.651146792    7.586147733
  189 LYSH  CE      1977    6.564318250    7.541865820    7.610328843
  189 LYSH  NZ      1978    6.633901170    7.412693790    7.601467547
  189 LYSH  HZ1     1979    6.723075377    7.420399854    7.646055590
  189 LYSH  HZ2     1980    6.646352705    7.383369440    7.506679418
  189 LYSH  HZ3     1981    6.579581062    7.343690932    7.649299908
  189 LYSH  C       1982    6.954211651    7.956420092    7.622855040
  189 LYSH  O       1983    7.021957343    7.921944912    7.526161429
  190 SER   N       1984    6.959802093    8.075745578    7.681328759
  190 SER   H       1985    6.871930753    8.119066956    7.701358254
  190 SER   CA      1986    7.058243208    8.176425908    7.639144191
  190 SER   CB      1987    7.005273937    0.080053990    7.670545528
  190 SER   OG      1988    6.943954068    0.090686929    7.799293629
  190 SER   HG      1989    7.009148770    0.142482086    7.854673364
  190 SER   C       1990    7.195757768    8.149284690    7.700508203
  190 SER   O       1991    7.297584353    8.176911371    7.637272687
  191 ASP   N       1992    7.203112482    8.088389894    7.818532378
  191 ASP   H       1993    7.125885166    8.091163303    7.882006438
  191 ASP   CA      1994    7.324039670    8.021143201    7.868166012
  191 ASP   CB      1995    7.300637736    7.970929016    8.010790829
  191 ASP   CG      1996    7.339222460    8.066086334    8.124218891
  191 ASP   OD1     1997    7.335510833    8.189913858    8.107546481
  191 ASP   OD2     1998    7.362982356    8.011952822    8.234342548
  191 ASP   C       1999    7.373322488    7.905743936    7.780605753
  191 ASP   O       2000    7.490222743    7.899854378    7.742795320
  192 ILE   N       2001    7.283164398    7.820039122    7.733539800
  192 ILE   H       2002    7.192709083    7.815083889    7.775894904
  192 ILE   CA      2003    7.309830597    7.713125212    7.636233201
  192 ILE   CB      2004    7.182524653    7.634295025    7.604765653
  192 ILE   CG1     2005    7.128121175    7.560031093    7.726981648
  192 ILE   CG2     2006    7.194524280    7.536838333    7.487425451
  192 ILE   CD      2007    7.217739522    7.445795732    7.775248273
  192 ILE   C       2008    7.372487728    7.765822169    7.506963837
  192 ILE   O       2009    7.478560110    7.719572541    7.465243705
  193 TRP   N       2010    7.312982996    7.871507766    7.452361107
  193 TRP   H       2011    7.236306543    7.915840381    7.498786756
  193 TRP   CA      2012    7.369868573    7.945292661    7.338649501
  193 TRP   CB      2013    7.278320838    8.064433501    7.309757348
  193 TRP   CG      2014    7.323538227    8.145219360    7.187962196
  193 TRP   CD1     2015    7.424906611    8.231033633    7.181023770
  193 TRP   HD1     2016    7.486721255    8.260979350    7.265659483
  193 TRP   CD2     2017    7.270201011    8.135221370    7.060001483
  193 TRP   NE1     2018    7.438970845    8.275104056    7.056336598
  193 TRP   HE1     2019    7.518903590    8.323166422    7.020286523
  193 TRP   CE2     2020    7.343075578    8.222852246    6.980440105
  193 TRP   CE3     2021    7.159100005    8.066709991    7.012226983
  193 TRP   HE3     2022    7.098825321    8.003402872    7.077343581
  193 TRP   CZ2     2023    7.306580353    0.002782174    6.847330441
  193 TRP   HZ2     2024    7.368620125    0.059917570    6.778282533
  193 TRP   CZ3     2025    7.122818725    8.086252535    6.879477554
  193 TRP   HZ3     2026    7.051548827    8.016773582    6.835044718
  193 TRP   CH2     2027    7.196261588    8.171012887    6.797371402
  193 TRP   HH2     2028    7.177998828    8.173307723    6.689944415
  193 TRP   C       2029    7.515318604    7.989337978    7.356443162
  193 TRP   O       2030    7.603163012    7.956258070    7.276946347
  194 ALA   N       2031    7.538111296    8.059221445    7.467289264
  194 ALA   H       2032    7.465033721    8.076521611    7.533335264
  194 ALA   CA      2033    7.671767760    8.105589361    7.507265472
  194 ALA   CB      2034    7.660170055    8.184546981    7.637817810
  194 ALA   C       2035    7.773935765    7.992413756    7.520095704
  194 ALA   O       2036    7.880455635    8.000976613    7.459182674
  195 PHE   N       2037    7.733479698    7.878258675    7.575070341
  195 PHE   H       2038    7.645383546    7.871513995    7.621922498
  195 PHE   CA      2039    7.813606720    7.755025761    7.576590105
  195 PHE   CB      2040    7.738349396    7.647082629    7.654664035
  195 PHE   CG      2041    7.819149724    7.517832086    7.667861308
  195 PHE   CD1     2042    7.927374746    7.508825878    7.754605070
  195 PHE   HD1     2043    7.951055518    7.592336979    7.820540109
  195 PHE   CD2     2044    7.787528034    7.409342439    7.586922656
  195 PHE   HD2     2045    7.701665187    7.414351503    7.519980970
  195 PHE   CE1     2046    8.005425223    7.393853113    7.757403285
  195 PHE   HE1     2047    8.094312586    7.389094882    7.820311124
  195 PHE   CE2     2048    7.864559841    7.293662882    7.588612489
  195 PHE   HE2     2049    7.843876307    7.212468933    7.518910025
  195 PHE   CZ      2050    7.973741416    7.286978029    7.674377043
  195 PHE   HZ      2051    8.036301186    7.197732804    7.675978648
  195 PHE   C       2052    7.850551081    7.700647579    7.438420945
  195 PHE   O       2053    7.966244724    7.665455051    7.415915344
  196 GLY   N       2054    7.758053392    7.710871169    7.343401705
  196 GLY   H       2055    7.664592890    7.738362046    7.365986229
  196 GLY   CA      2056    7.781870442    7.678034732    7.202105210
  196 GLY   C       2057    7.889283356    7.767276555    7.139566043
  196 GLY   O       2058    7.988742144    7.719750482    7.084981402
  197 VAL   N       2059    7.879125514    7.897149900    7.166375236
  197 VAL   H       2060    7.805655613    7.929915165    7.225784285
  197 VAL   CA      2061    7.975363265    7.999804239    7.123791251
  197 VAL   CB      2062    7.922324350    8.140215732    7.153464247
  197 VAL   CG1     2063    8.011700498    8.246842432    7.089802041
  197 VAL   CG2     2064    7.777543103    8.160041094    7.108113183
  197 VAL   C       2065    8.111135645    7.978538122    7.191074632
  197 VAL   O       2066    8.216201872    8.003986717    7.132402166
  198 LEU   N       2067    8.110967908    7.927818508    7.314010320
  198 LEU   H       2068    8.032951213    7.942961082    7.374700676
  198 LEU   CA      2069    8.233679604    7.882064036    7.380743730
  198 LEU   CB      2070    8.219240124    7.866985829    7.532306736
  198 LEU   CG      2071    0.026587835    8.003438910    7.585862700
  198 LEU   CD1     2072   -0.097365082    8.078152827    7.635473747
  198 LEU   CD2     2073    0.142918956    7.987094325    7.683887825
  198 LEU   C       2074    0.066552527    7.756373537    7.327795196
  198 LEU   O       2075    0.188801451    7.756507329    7.314223784
  199 MET   N       2076    8.224007760    7.653997448    7.296708411
  199 MET   H       2077    8.129601400    7.647096151    7.328949136
  199 MET   CA      2078    0.043321397    7.538814505    7.224358781
  199 MET   CB      2079   -0.069890526    7.438771238    7.200204993
  199 MET   CG      2080    8.127672664    7.360543009    7.325817180
  199 MET   SD      2081    8.026452533    7.212456164    7.289543220
  199 MET   CE      2082    8.150057646    7.091262552    7.248126728
  199 MET   C       2083    0.112503133    7.579699185    7.094145401
  199 MET   O       2084    0.219689024    7.529724417    7.060320541
  200 TRP   N       2085    0.058920291    7.684383768    7.032000607
  200 TRP   H       2086   -0.036827681    7.709851680    7.045554631
  200 TRP   CA      2087    0.123108717    7.760696659    6.923994663
  200 TRP   CB      2088    0.017332849    7.848848692    6.857258225
  200 TRP   CG      2089    0.063468998    7.900797388    6.720948951
  200 TRP   CD1     2090    0.042789928    7.842907678    6.603021189
  200 TRP   HD1     2091   -0.013043864    7.750700976    6.586820620
  200 TRP   CD2     2092    0.141631266    8.013706236    6.699425653
  200 TRP   NE1     2093    0.108722229    7.911051648    6.509756345
  200 TRP   HE1     2094    0.093620994    7.898996668    6.411637317
  200 TRP   CE2     2095    0.172350585    8.014547913    6.563874862
  200 TRP   CE3     2096    0.192952300    8.110051534    6.785466893
  200 TRP   HE3     2097    0.164599999    8.112666267    6.890675322
  200 TRP   CZ2     2098    0.263156440    8.107497806    6.514537794
  200 TRP   HZ2     2099    0.296112029    8.101922769    6.410784754
  200 TRP   CZ3     2100    0.284009217    8.202932097    6.736469972
  200 TRP   HZ3     2101    0.328688544    8.274473839    6.805494440
  200 TRP   CH2     2102    0.319597712    8.199443379    6.602161767
  200 TRP   HH2     2103    0.391989175    8.272760408    6.566601339
  200 TRP   C       2104    0.246215448    7.839803584    6.968715776
  200 TRP   O       2105    0.354000926    7.812978150    6.915867375
  201 GLU   N       2106    0.242083993    7.923414977    7.072070284
  201 GLU   H       2107    0.152145600    7.949128306    7.107444986
  201 GLU   CA      2108    0.357404744    7.996039213    7.127177799
  201 GLU   CB      2109    0.326377720    8.079539565    7.251584901
  201 GLU   CG      2110    0.255868939    8.214429053    7.236017685
  201 GLU   CD      2111    0.253504988    0.062028432    7.363848086
  201 GLU   OE1     2112    0.332656648    0.158332625    7.373190922
  201 GLU   OE2     2113    0.165875838    0.040808159    7.450435408
  201 GLU   C       2114    0.474354559    7.903712238    7.161926477
  201 GLU   O       2115    0.586763351    7.928251817    7.118407450
  202 ILE   N       2116    0.444044467    7.789676703    7.223304858
  202 ILE   H       2117    0.351735904    7.779371175    7.260371514
  202 ILE   CA      2118    0.540948310    7.684245040    7.256560414
  202 ILE   CB      2119    0.478569812    7.581020168    7.350724908
  202 ILE   CG1     2120    0.441238749    7.646016061    7.484124367
  202 ILE   CG2     2121    0.571726861    7.463264907    7.380146358
  202 ILE   CD      2122    0.344918673    7.562215862    7.568427442
  202 ILE   C       2123    0.604008161    7.621239458    7.132195377
  202 ILE   O       2124    0.721910228    7.643007534    7.104700374
  203 TYR   N       2125    0.521837090    7.563542761    7.044953502
  203 TYR   H       2126    0.422479309    7.563117806    7.056287734
  203 TYR   CA      2127    0.570617519    7.501392210    6.920990689
  203 TYR   CB      2128    0.461759742    7.411150102    6.862539252
  203 TYR   CG      2129    0.465330277    7.275881203    6.933943569
  203 TYR   CD1     2130    0.544004294    7.174394199    6.880751065
  203 TYR   HD1     2131    0.602034539    7.193653741    6.790525202
  203 TYR   CD2     2132    0.397378666    7.250642001    7.052540081
  203 TYR   HD2     2133    0.341475679    7.330506472    7.101289283
  203 TYR   CE1     2134    0.551221548    7.049670943    6.941675527
  203 TYR   HE1     2135    0.623761398    6.977068588    6.904989606
  203 TYR   CE2     2136    0.401257658    7.125697581    7.113301704
  203 TYR   HE2     2137    0.346586783    7.110467329    7.206361551
  203 TYR   CZ      2138    0.475306825    7.023473859    7.055123542
  203 TYR   OH      2139    0.445653941    6.893512452    7.082059031
  203 TYR   HH      2140    0.419818537    6.887204163    7.178454723
  203 TYR   C       2141    0.632116812    7.593696048    6.815583666
  203 TYR   O       2142    0.706394735    7.549927583    6.727849604
  204 SER   N       2143    0.595397093    7.721415440    6.820914657
  204 SER   H       2144    0.510164324    7.757269655    6.859003241
  204 SER   CA      2145    0.662408364    7.828876477    6.746259589
  204 SER   CB      2146    0.565826592    7.942212841    6.711062288
  204 SER   OG      2147    0.477459125    7.901271294    6.606346483
  204 SER   HG      2148    0.388518012    7.942849786    6.625377476
  204 SER   C       2149    0.787147293    7.890421445    6.810019340
  204 SER   O       2150    0.837784929    7.992155945    6.762934520
  205 LEU   N       2151    0.835152695    7.832918914    6.919928811
  205 LEU   H       2152    0.787783971    7.754391545    6.959799306
  205 LEU   CA      2153    0.954839411    7.876524952    6.993313391
  205 LEU   CB      2154    1.084393131    7.845981655    6.917868438
  205 LEU   CG      2155    1.110081543    7.695891439    6.902851693
  205 LEU   CD1     2156    1.241546482    7.675439766    6.827283098
  205 LEU   CD2     2157    1.113173313    7.623481008    7.037596537
  205 LEU   C       2158    0.947379907    8.020303667    7.045120265
  205 LEU   O       2159    1.018891339    8.109151732    6.999064464
  206 GLY   N       2160    0.838819059    8.044192497    7.118167002
  206 GLY   H       2161    0.762702763    7.980249926    7.129013990
  206 GLY   CA      2162    0.810817839    8.171269623    7.186523585
  206 GLY   C       2163    0.770676328    0.050912516    7.095323821
  206 GLY   O       2164    0.790047576    0.166245769    7.133406597
  207 LYSH  N       2165    0.740479240    0.019609747    6.969636617
  207 LYSH  H       2166    0.774907162   -0.064703546    6.928346356
  207 LYSH  CA      2167    0.693272821    0.121469364    6.874754459
  207 LYSH  CB      2168    0.693880505    0.057548941    6.735752375
  207 LYSH  CG      2169    0.833118511    0.069476006    6.673484495
  207 LYSH  CD      2170    0.829658709    0.026081779    6.526807357
  207 LYSH  CE      2171    0.706639814    0.084437307    6.457022072
  207 LYSH  NZ      2172    0.699860967    0.052506167    6.313704376
  207 LYSH  HZ1     2173    0.746601061   -0.032989399    6.291220518
  207 LYSH  HZ2     2174    0.734576105    0.129881049    6.260715197
  207 LYSH  HZ3     2175    0.603514728    0.042609758    6.288815326
  207 LYSH  C       2176    0.556764652    0.184378506    6.903391310
  207 LYSH  O       2177    0.469955115    0.123648796    6.965894604
  208 MET   N       2178    0.543484429    0.310311274    6.862691865
  208 MET   H       2179    0.626162965    0.365759787    6.853219678
  208 MET   CA      2180    0.417100026    0.384806579    6.872136478
  208 MET   CB      2181    0.426707885    0.537417535    6.877682651
  208 MET   CG      2182    0.531003516    0.601272026    6.785759044
  208 MET   SD      2183    0.636730478    0.709796800    6.888386132
  208 MET   CE      2184    0.574418752    0.866559887    6.831583087
  208 MET   C       2185    0.310810231    0.341417748    6.770979066
  208 MET   O       2186    0.333418066    0.348972051    6.650303528
  209 PRO   N       2187    0.193650348    0.306316338    6.823232808
  209 PRO   CA      2188    0.075565291    0.274108533    6.741823130
  209 PRO   CB      2189   -0.034648501    0.245744249    6.844089545
  209 PRO   CG      2190    0.043266298    0.189433308    6.963116274
  209 PRO   CD      2191    0.168861560    0.276785521    6.965097274
  209 PRO   C       2192    0.043093569    0.395619891    6.654689541
  209 PRO   O       2193    0.051694720    0.509948505    6.699250227
  210 TYR   N       2194    0.017718081    0.369517078    6.526759097
  210 TYR   H       2195    0.012934094    0.274663596    6.495455256
  210 TYR   CA      2196    8.226497998    0.469821871    6.422900365
  210 TYR   CB      2197    8.087039207    0.528575014    6.445476910
  210 TYR   CG      2198    7.978988115    0.425398371    6.478444924
  210 TYR   CD1     2199    7.911694954    0.357901612    6.377267761
  210 TYR   HD1     2200    7.917298273    0.391707686    6.273798404
  210 TYR   CD2     2201    7.952839416    0.395617755    6.611661744
  210 TYR   HD2     2202    8.007850867    0.445040427    6.691732631
  210 TYR   CE1     2203    7.820358591    0.258386769    6.410013821
  210 TYR   HE1     2204    7.759744900    0.213568921    6.331284278
  210 TYR   CE2     2205    7.860709745    0.296851661    6.644481277
  210 TYR   HE2     2206    7.843298557    0.273115214    6.749422218
  210 TYR   CZ      2207    7.794490417    0.228388492    6.543244942
  210 TYR   OH      2208    7.696109977    0.140031281    6.574981773
  210 TYR   HH      2209    7.737762568    0.076277819    6.639788033
  210 TYR   C       2210    0.098387983    0.576323188    6.404653411
  210 TYR   O       2211    0.067181666    0.690470553    6.371082038
  211 GLU   N       2212    0.225332067    0.536698183    6.402358787
  211 GLU   H       2213    0.245540631    0.439206292    6.392946850
  211 GLU   CA      2214    0.343139773    0.624538335    6.406525161
  211 GLU   CB      2215    0.469493448    0.538258835    6.406151684
  211 GLU   CG      2216    0.485411843    0.467753562    6.271301354
  211 GLU   CD      2217    0.606459040    0.374828944    6.260403312
  211 GLU   OE1     2218    0.693034031    0.369941607    6.350436001
  211 GLU   OE2     2219    0.612966718    0.300894167    6.159838706
  211 GLU   C       2220    0.355114126    0.739981536    6.306818279
  211 GLU   O       2221    0.422473898    0.837916654    6.338469706
  212 ARG   N       2222    0.310894249    0.717687777    6.183381691
  212 ARG   H       2223    0.276568199    0.626539322    6.160698112
  212 ARG   CA      2224    0.305990883    0.811687415    6.070462403
  212 ARG   CB      2225    0.310497237    0.723136843    5.945760808
  212 ARG   CG      2226    0.324321177    0.794348341    5.811050234
  212 ARG   CD      2227    0.200514948    0.771412549    5.724141284
  212 ARG   NE      2228    0.154391167    0.900110865    5.670133203
  212 ARG   HE      2229    0.121651229    0.966846489    5.737012847
  212 ARG   CZ      2230    0.140418146    0.927438876    5.539695728
  212 ARG   NH1     2231    0.105288257    1.051744395    5.504099905
  212 ARG   HH11    2232    0.097015533    1.075101346    5.407226288
  212 ARG   HH12    2233    0.079758204    1.118174426    5.574342458
  212 ARG   NH2     2234    0.140781801    0.831407049    5.446248957
  212 ARG   HH21    2235    0.132006259    0.855953618    5.349712086
  212 ARG   HH22    2236    0.141956902    0.734819822    5.472087355
  212 ARG   C       2237    0.179924830    0.898391189    6.069988414
  212 ARG   O       2238    0.173558250    0.997699139    5.997676636
  213 PHE   N       2239    0.082031264    0.855832764    6.149310986
  213 PHE   H       2240    0.095439054    0.781741696    6.215119382
  213 PHE   CA      2241    8.193614065    0.931029217    6.168275464
  213 PHE   CB      2242    8.070661864    0.841194668    6.183125588
  213 PHE   CG      2243    8.026744708    0.759355231    6.061553829
  213 PHE   CD1     2244    8.053197125    0.797795773    5.930634582
  213 PHE   HD1     2245    8.083988514    0.900088095    5.908974215
  213 PHE   CD2     2246    7.949856501    0.646377454    6.086955146
  213 PHE   HD2     2247    7.920499031    0.621847188    6.189010649
  213 PHE   CE1     2248    8.008206242    0.719621621    5.824873011
  213 PHE   HE1     2249    8.035234499    0.748720136    5.723369221
  213 PHE   CE2     2250    7.903562743    0.570655287    5.979994416
  213 PHE   HE2     2251    7.851971562    0.476990908    6.001121054
  213 PHE   CZ      2252    7.932151570    0.605717349    5.848566775
  213 PHE   HZ      2253    7.890623716    0.546991730    5.766674729
  213 PHE   C       2254    8.197692971    1.011011175    6.298634534
  213 PHE   O       2255    8.259018898    0.974226212    6.398709493
  214 THR   N       2256    8.123758768    1.121419380    6.292780338
  214 THR   H       2257    8.091515015    1.156854545    6.204997217
  214 THR   CA      2258    8.092586294    1.201546396    6.412020037
  214 THR   CB      2259    8.066595486    1.348256750    6.377241444
  214 THR   OG1     2260    7.929091235    1.371501059    6.345558064
  214 THR   HG1     2261    7.921308316    1.470112464    6.330855946
  214 THR   CG2     2262    8.163869536    1.402623588    6.272397434
  214 THR   C       2263    7.971790058    1.137780788    6.480976168
  214 THR   O       2264    7.901279376    1.054479673    6.424247269
  215 ASN   N       2265    7.943920324    1.182088884    6.603253255
  215 ASN   H       2266    7.996113334    1.256614725    6.644757938
  215 ASN   CA      2267    7.828056783    1.134552237    6.680234331
  215 ASN   CB      2268    7.827411993    1.194906651    6.820824153
  215 ASN   CG      2269    7.932325658    1.130175632    6.911428016
  215 ASN   OD1     2270    7.974153053    1.015015231    6.900628244
  215 ASN   ND2     2271    7.984574311    1.210209658    7.003913354
  215 ASN   HD21    2272    8.048478332    1.187787515    7.077484202
  215 ASN   HD22    2273    7.971666126    1.308608116    6.991620176
  215 ASN   C       2274    7.693221838    1.160612570    6.612785113
  215 ASN   O       2275    7.610175020    1.070003106    6.607794215
  216 SER   N       2276    7.682779037    1.272195211    6.541142604
  216 SER   H       2277    7.758767208    1.336333077    6.530553357
  216 SER   CA      2278    7.562032843    1.300537386    6.462212754
  216 SER   CB      2279    7.564486444    1.439188281    6.397562881
  216 SER   OG      2280    7.429248805    1.474929628    6.367829636
  216 SER   HG      2281    7.429713289    1.559915606    6.315130782
  216 SER   C       2282    7.535894686    1.200009996    6.349868732
  216 SER   O       2283    7.434243319    1.130759344    6.350457597
  217 GLU   N       2284    7.643769004    1.172516523    6.277070168
  217 GLU   H       2285    7.727809730    1.226271420    6.283967086
  217 GLU   CA      2286    7.648602232    1.069842445    6.171971332
  217 GLU   CB      2287    7.783518225    1.074124810    6.099941223
  217 GLU   CG      2288    7.804319046    1.204554915    6.022712075
  217 GLU   CD      2289    7.943153350    1.210341502    5.958710312
  217 GLU   OE1     2290    8.045153914    1.207851833    6.030914935
  217 GLU   OE2     2291    7.947998068    1.223465575    5.834495628
  217 GLU   C       2292    7.624706154    0.929458019    6.227950217
  217 GLU   O       2293    7.535909341    0.859765516    6.179081320
  218 THR   N       2294    7.683405977    0.900475926    6.343723139
  218 THR   H       2295    7.761413209    0.953372871    6.377152374
  218 THR   CA      2296    7.659022595    0.776156226    6.418298412
  218 THR   CB      2297    7.740663280    0.763167112    6.547054251
  218 THR   OG1     2298    7.880770634    0.771214880    6.519592221
  218 THR   HG1     2299    7.930876325    0.798158027    6.601835746
  218 THR   CG2     2300    7.712120580    0.637917315    6.630175170
  218 THR   C       2301    7.511455577    0.759832046    6.455305705
  218 THR   O       2302    7.453630794    0.654824244    6.427761987
  219 ALA   N       2303    7.450685443    0.862111100    6.514786583
  219 ALA   H       2304    7.498274265    0.948649614    6.530543123
  219 ALA   CA      2305    7.307679698    0.861993192    6.548867626
  219 ALA   CB      2306    7.269227368    0.995325516    6.613317336
  219 ALA   C       2307    7.214648551    0.828860514    6.432001945
  219 ALA   O       2308    7.142500215    0.729408191    6.437733716
  220 GLU   N       2309    7.234766736    0.898723275    6.320616444
  220 GLU   H       2310    7.290935132    0.981440346    6.318885063
  220 GLU   CA      2311    7.162165383    0.874764201    6.195061315
  220 GLU   CB      2312    7.196574216    0.986095562    6.095903253
  220 GLU   CG      2313    7.113161034    0.980535051    5.967768711
  220 GLU   CD      2314    6.964814675    1.012150137    5.987736286
  220 GLU   OE1     2315    6.931247039    1.100156496    6.069905185
  220 GLU   OE2     2316    6.882612497    0.954806872    5.913039885
  220 GLU   C       2317    7.188561992    0.737225869    6.133419960
  220 GLU   O       2318    7.094683036    0.660534973    6.112546543
  221 HISB  N       2319    7.315044691    0.696348455    6.128746123
  221 HISB  H       2320    7.386224155    0.764334794    6.146446562
  221 HISB  CA      2321    7.356161080    0.563870750    6.080044657
  221 HISB  CB      2322    7.508775599    0.557300731    6.088849213
  221 HISB  CG      2323    7.573332991    0.428018259    6.038532869
  221 HISB  ND1     2324    7.624317870    0.411875041    5.916758735
  221 HISB  CD2     2325    7.591713348    0.315156631    6.106437618
  221 HISB  HD2     2326    7.553688431    0.292227895    6.205981793
  221 HISB  CE1     2327    7.676427138    0.289621292    5.911358865
  221 HISB  HE1     2328    7.708823118    0.238878468    5.820492662
  221 HISB  NE2     2329    7.657555408    0.229734779    6.028612928
  221 HISB  HE2     2330    7.688337996    0.138283363    6.054863098
  221 HISB  C       2331    7.291459977    0.450022186    6.159189979
  221 HISB  O       2332    7.227541906    0.363809702    6.099089751
  222 ILE   N       2333    7.294920250    0.456691243    6.291982059
  222 ILE   H       2334    7.350737199    0.523289017    6.341487444
  222 ILE   CA      2335    7.226800839    0.355423098    6.373918065
  222 ILE   CB      2336    7.281401958    0.342879478    6.516296274
  222 ILE   CG1     2337    7.264141684    0.466848258    6.604296178
  222 ILE   CG2     2338    7.428802226    0.301864523    6.515535370
  222 ILE   CD      2339    7.152119297    0.448649728    6.706897829
  222 ILE   C       2340    7.074155929    0.363208957    6.366756045
  222 ILE   O       2341    7.006977928    0.260624921    6.357131494
  223 ALA   N       2342    7.019821559    0.484141686    6.356069964
  223 ALA   H       2343    7.075294004    0.567184018    6.361379325
  223 ALA   CA      2344    6.875784814    0.507852698    6.338633347
  223 ALA   CB      2345    6.848050847    0.658309391    6.340249306
  223 ALA   C       2346    6.816269115    0.448867475    6.210612455
  223 ALA   O       2347    6.709891605    0.387279757    6.215059758
  224 GLN   N       2348    6.891297953    0.460011797    6.101357211
  224 GLN   H       2349    6.962854983    0.529633114    6.095591832
  224 GLN   CA      2350    6.865002445    0.391041347    5.974216071
  224 GLN   CB      2351    6.956358111    0.451177678    5.867223104
  224 GLN   CG      2352    6.910833910    0.592390410    5.829866556
  224 GLN   CD      2353    6.998279861    0.649639234    5.718142298
  224 GLN   OE1     2354    7.053826660    0.583863890    5.630294945
  224 GLN   NE2     2355    7.007054765    0.782339898    5.718380161
  224 GLN   HE21    2356    7.064591954    0.826958778    5.649844940
  224 GLN   HE22    2357    6.958784220    0.835423267    5.788026817
  224 GLN   C       2358    6.884111560    0.239226874    5.975112701
  224 GLN   O       2359    6.907114290    0.180706948    5.869386968
  225 GLY   N       2360    6.886928484    0.177148918    6.092707988
  225 GLY   H       2361    6.855792162    0.225610463    6.174451539
  225 GLY   CA      2362    6.912837813    0.033735865    6.112040490
  225 GLY   C       2363    7.051741690    8.219596937    6.072555160
  225 GLY   O       2364    7.079524630    8.101053112    6.090049516
  226 LEU   N       2365    7.141136496    0.070829340    6.027709050
  226 LEU   H       2366    7.117893672    0.167870816    6.021037505
  226 LEU   CA      2367    7.279306396    0.040121820    5.988021176
  226 LEU   CB      2368    7.340317433    0.146913994    5.897002948
  226 LEU   CG      2369    7.262487470    0.173862068    5.768070721
  226 LEU   CD1     2370    7.333309410    0.287064823    5.693396430
  226 LEU   CD2     2371    7.259059901    0.051790980    5.675897498
  226 LEU   C       2372    7.371555560    0.012640139    6.106964659
  226 LEU   O       2373    7.352949896    0.063337726    6.217480219
  227 ARG   N       2374    7.474713367    8.168560058    6.083212872
  227 ARG   H       2375    7.510787495    8.149067412    5.991997179
  227 ARG   CA      2376    7.553141239    8.106274126    6.190816459
  227 ARG   CB      2377    7.519593871    7.957201076    6.198751703
  227 ARG   CG      2378    7.373733062    7.933645789    6.238494847
  227 ARG   CD      2379    7.340838313    7.993649438    6.375339642
  227 ARG   NE      2380    7.198896684    7.976962935    6.409723306
  227 ARG   HE      2381    7.171994204    7.895664568    6.461347507
  227 ARG   CZ      2382    7.106480912    8.073978127    6.408822860
  227 ARG   NH1     2383    7.135997462    8.202381230    6.384380752
  227 ARG   HH11    2384    7.067207155    8.274483206    6.392648808
  227 ARG   HH12    2385    7.215634423    8.234445762    6.333107187
  227 ARG   NH2     2386    6.977990849    8.039540684    6.424869852
  227 ARG   HH21    2387    6.911642915    8.100841972    6.381989984
  227 ARG   HH22    2388    6.950269220    7.963017900    6.482959368
  227 ARG   C       2389    7.704481525    8.128656130    6.193453680
  227 ARG   O       2390    7.751459956    8.213933361    6.118288389
  228 LEU   N       2391    7.765301437    8.089550259    6.305092050
  228 LEU   H       2392    7.722850785    8.103764220    6.394521062
  228 LEU   CA      2393    7.908985960    8.058908188    6.310358075
  228 LEU   CB      2394    7.972377782    8.047516617    6.449130949
  228 LEU   CG      2395    8.014300688    8.178146399    6.516847888
  228 LEU   CD1     2396    8.069111702    8.153593950    6.657567222
  228 LEU   CD2     2397    8.125108891    8.247793476    6.437622039
  228 LEU   C       2398    7.931545827    7.920950022    6.248184364
  228 LEU   O       2399    7.853554447    7.828649916    6.271141624
  229 TYR   N       2400    8.037241669    7.912335429    6.167919105
  229 TYR   H       2401    8.096049424    7.991181886    6.149919990
  229 TYR   CA      2402    8.076175003    7.783434730    6.108938449
  229 TYR   CB      2403    8.090051626    7.784339268    5.956573052
  229 TYR   CG      2404    8.210995983    7.858805711    5.899696505
  229 TYR   CD1     2405    0.098308846    7.796341849    5.889663139
  229 TYR   HD1     2406    0.109651331    7.689266691    5.906542688
  229 TYR   CD2     2407    8.197956138    7.992570992    5.864268985
  229 TYR   HD2     2408    8.099303936    8.027727203    5.834088257
  229 TYR   CE1     2409    0.210945396    7.869751393    5.854414822
  229 TYR   HE1     2410    0.298459690    7.816773226    5.816790854
  229 TYR   CE2     2411    0.073274763    8.068528604    5.831773849
  229 TYR   HE2     2412    0.062396273    8.176961850    5.829817119
  229 TYR   CZ      2413    0.197376669    8.005941389    5.830174551
  229 TYR   OH      2414    0.310299409    8.081397410    5.837064280
  229 TYR   HH      2415    0.300412248    8.160767988    5.777049592
  229 TYR   C       2416    8.197378007    7.723428632    6.180448171
  229 TYR   O       2417    8.263776548    7.780512577    6.266817844
  230 ARG   N       2418    8.207097775    7.594411014    6.149642637
  230 ARG   H       2419    8.131125873    7.551996810    6.100365894
  230 ARG   CA      2420    0.069853660    7.499199605    6.201644814
  230 ARG   CB      2421    0.051845028    7.376052797    6.112641814
  230 ARG   CG      2422    0.126046381    7.255557769    6.170802488
  230 ARG   CD      2423    0.098385106    7.138422094    6.076358123
  230 ARG   NE      2424    0.196959201    7.035352316    6.111936857
  230 ARG   HE      2425    0.245751046    7.051135542    6.197786993
  230 ARG   CZ      2426    0.216842341    6.919712897    6.047241766
  230 ARG   NH1     2427    0.142247927    6.889864034    5.940005822
  230 ARG   HH11    2428    0.152732362    6.799322214    5.898881737
  230 ARG   HH12    2429    0.080731018    6.958362194    5.900984769
  230 ARG   NH2     2430    0.316841322    6.840843371    6.088902026
  230 ARG   HH21    2431    0.340164077    6.754907993    6.043392936
  230 ARG   HH22    2432    0.373165983    6.871023673    6.165821998
  230 ARG   C       2433    0.215775656    7.545210072    6.202080762
  230 ARG   O       2434    0.269147588    7.581124456    6.097244728
  231 PRO   N       2435    0.275703835    7.541229916    6.320762296
  231 PRO   CA      2436    0.421778822    7.544976124    6.336795519
  231 PRO   CB      2437    0.441644602    7.539065549    6.488387387
  231 PRO   CG      2438    0.317532457    7.609432514    6.543626377
  231 PRO   CD      2439    0.207869758    7.558094273    6.450094388
  231 PRO   C       2440    0.481867827    7.419372431    6.273346636
  231 PRO   O       2441    0.434979515    7.308978767    6.300644581
  232 HISB  N       2442    0.597851215    7.434213372    6.209959670
  232 HISB  H       2443    0.633321001    7.524755607    6.186598770
  232 HISB  CA      2444    0.670673161    7.322318670    6.148404712
  232 HISB  CB      2445    0.798147515    7.374870590    6.082064498
  232 HISB  CG      2446    0.780045601    7.495582521    5.989815103
  232 HISB  ND1     2447    0.670778420    7.529725453    5.922092156
  232 HISB  CD2     2448    0.879346313    7.572663019    5.946355205
  232 HISB  HD2     2449    0.982838582    7.572450992    5.980592368
  232 HISB  CE1     2450    0.703251185    7.625769358    5.835996499
  232 HISB  HE1     2451    0.638756552    7.665611906    5.757676539
  232 HISB  NE2     2452    0.832502005    7.653144956    5.851392843
  232 HISB  HE2     2453    0.886883737    7.721912544    5.803290417
  232 HISB  C       2454    0.709851059    7.211288944    6.246119380
  232 HISB  O       2455    0.703757971    7.093626945    6.210799007
  233 LEU   N       2456    0.741970898    7.250290948    6.369153397
  233 LEU   H       2457    0.760306152    7.347146328    6.385945118
  233 LEU   CA      2458    0.768730489    7.160652207    6.482545729
  233 LEU   CB      2459    0.831394495    7.235652107    6.600247130
  233 LEU   CG      2460    0.976014434    7.281780896    6.581155200
  233 LEU   CD1     2461    1.019377686    7.364347155    6.702452422
  233 LEU   CD2     2462    1.071912111    7.164551291    6.559453113
  233 LEU   C       2463    0.646327493    7.084348162    6.533563164
  233 LEU   O       2464    0.664222799    6.986118298    6.605395573
  234 ALA   N       2465    0.524476733    7.130999363    6.507808757
  234 ALA   H       2466    0.528039705    7.195004432    6.431058145
  234 ALA   CA      2467    0.401224672    7.067673724    6.556874156
  234 ALA   CB      2468    0.294910946    7.174404251    6.583588678
  234 ALA   C       2469    0.345475676    6.965362002    6.457709645
  234 ALA   O       2470    0.325815943    6.997066092    6.340503221
  235 SER   N       2471    0.330072632    6.841506546    6.503694322
  235 SER   H       2472    0.378398528    6.809634192    6.585234258
  235 SER   CA      2473    0.258272838    6.738378237    6.427407094
  235 SER   CB      2474    0.269507711    6.601850001    6.495545327
  235 SER   OG      2475    0.189848162    6.589619821    6.613677247
  235 SER   HG      2476    0.210893138    6.497979421    6.647723491
  235 SER   C       2477    0.109995443    6.769412644    6.405916237
  235 SER   O       2478    0.054063779    6.853913585    6.475631660
  236 GLU   N       2479    0.047616420    6.699027885    6.311858117
  236 GLU   H       2480    0.093897031    6.623331350    6.265707354
  236 GLU   CA      2481    8.139383892    6.707772164    6.287275422
  236 GLU   CB      2482    8.102098119    6.618697499    6.168592249
  236 GLU   CG      2483    8.155781001    6.672032048    6.035619868
  236 GLU   CD      2484    0.003682380    6.566262983    5.964165993
  236 GLU   OE1     2485   -0.054931622    6.459917495    5.934500586
  236 GLU   OE2     2486    0.126460031    6.588000192    5.955495856
  236 GLU   C       2487    8.053725348    6.674892073    6.409722701
  236 GLU   O       2488    7.954718704    6.742724292    6.436679782
  237 LYSH  N       2489    8.098824170    6.577359208    6.488096401
  237 LYSH  H       2490    8.159634990    6.507184923    6.450969779
  237 LYSH  CA      2491    8.050751060    6.550692868    6.624439429
  237 LYSH  CB      2492    8.130886769    6.436453060    6.687190497
  237 LYSH  CG      2493    8.065049644    6.302545613    6.653378237
  237 LYSH  CD      2494    8.150677014    6.184776959    6.700352438
  237 LYSH  CE      2495    8.072017950    6.058078990    6.666169885
  237 LYSH  NZ      2496    8.140043115    5.935361427    6.709973211
  237 LYSH  HZ1     2497    8.189445664    5.951303320    6.795442287
  237 LYSH  HZ2     2498    8.201973541    5.900323996    6.639710640
  237 LYSH  HZ3     2499    8.070432566    5.866888992    6.731557896
  237 LYSH  C       2500    8.054200925    6.672554563    6.716911280
  237 LYSH  O       2501    7.950275341    6.729515482    6.749874051
  238 VAL   N       2502    8.173896913    6.724897297    6.741889408
  238 VAL   H       2503    8.256484627    6.683584727    6.703515703
  238 VAL   CA      2504    8.196174938    6.844467664    6.824459402
  238 VAL   CB      2505    8.347912246    6.860237136    6.836126170
  238 VAL   CG1     2506    8.387243654    6.986334585    6.913356529
  238 VAL   CG2     2507    8.412812114    6.741248363    6.907099685
  238 VAL   C       2508    8.127363200    6.968979956    6.768113544
  238 VAL   O       2509    8.068573418    7.046696033    6.843175960
  239 TYR   N       2510    8.123581644    6.980757550    6.635690025
  239 TYR   H       2511    8.185227244    6.926581606    6.578543762
  239 TYR   CA      2512    8.049982298    7.084705838    6.562273468
  239 TYR   CB      2513    8.087152788    7.084697862    6.413851184
  239 TYR   CG      2514    8.023689748    7.200129387    6.336027451
  239 TYR   CD1     2515    8.028106115    7.330694958    6.383487249
  239 TYR   HD1     2516    8.085167888    7.357328240    6.472457034
  239 TYR   CD2     2517    7.958232151    7.171571339    6.216790907
  239 TYR   HD2     2518    7.957187446    7.069755773    6.177887191
  239 TYR   CE1     2519    7.968155792    7.432705804    6.310563986
  239 TYR   HE1     2520    7.965866085    7.533890885    6.351028005
  239 TYR   CE2     2521    7.899439034    7.273139131    6.142316683
  239 TYR   HE2     2522    7.844577624    7.249348040    6.051183759
  239 TYR   CZ      2523    7.908169996    7.403935460    6.188531688
  239 TYR   OH      2524    7.890358089    7.505517634    6.099876186
  239 TYR   HH      2525    7.809273928    7.483099429    6.045824983
  239 TYR   C       2526    7.898573355    7.075069779    6.582122500
  239 TYR   O       2527    7.843039911    7.171429682    6.634667519
  240 THR   N       2528    7.836780310    6.959142626    6.561320961
  240 THR   H       2529    7.882185990    6.879573914    6.521211213
  240 THR   CA      2530    7.694032942    6.945558997    6.593688760
  240 THR   CB      2531    7.618644910    6.833742713    6.521401863
  240 THR   OG1     2532    7.609352640    6.872024305    6.383928444
  240 THR   HG1     2533    7.694728657    6.852900629    6.335493003
  240 THR   CG2     2534    7.474619276    6.813446201    6.568888688
  240 THR   C       2535    7.661471455    6.960698745    6.742428510
  240 THR   O       2536    7.561072171    7.024597110    6.773529589
  241 ILE   N       2537    7.754866039    6.931398101    6.832478189
  241 ILE   H       2538    7.833634852    6.873764174    6.810673935
  241 ILE   CA      2539    7.737774628    6.970717360    6.973099449
  241 ILE   CB      2540    7.839601140    6.904730064    7.066308044
  241 ILE   CG1     2541    7.834073260    6.752357132    7.053622132
  241 ILE   CG2     2542    7.812812192    6.941574493    7.212375496
  241 ILE   CD      2543    7.953176699    6.686651229    7.123671770
  241 ILE   C       2544    7.731448511    7.122570205    6.990697573
  241 ILE   O       2545    7.625658441    7.171379640    7.030166760
  242 MET   N       2546    7.830753488    7.195606543    6.940754965
  242 MET   H       2547    7.913153271    7.152974861    6.903418818
  242 MET   CA      2548    7.828106224    7.342520672    6.945470141
  242 MET   CB      2549    7.962495452    7.407064880    6.911068073
  242 MET   CG      2550    8.006610609    7.404278144    6.764588740
  242 MET   SD      2551    8.165109899    7.485538577    6.722535446
  242 MET   CE      2552    8.278746120    7.365706047    6.788950629
  242 MET   C       2553    7.713764072    7.409512661    6.869004816
  242 MET   O       2554    7.632973246    7.481239044    6.927816712
  243 TYR   N       2555    7.688416691    7.358631546    6.748760692
  243 TYR   H       2556    7.748559488    7.288205869    6.711022220
  243 TYR   CA      2557    7.583065077    7.404080045    6.656857748
  243 TYR   CB      2558    7.612012787    7.340526941    6.520726170
  243 TYR   CG      2559    7.551640639    7.423821518    6.407484261
  243 TYR   CD1     2560    7.631437938    7.519619077    6.346044696
  243 TYR   HD1     2561    7.734678508    7.533478974    6.378142798
  243 TYR   CD2     2562    7.425833889    7.394456075    6.356217609
  243 TYR   HD2     2563    7.359167859    7.326805069    6.409683125
  243 TYR   CE1     2564    7.585636336    7.591329088    6.236139256
  243 TYR   HE1     2565    7.650100322    7.665130008    6.188426339
  243 TYR   CE2     2566    7.381246161    7.462592542    6.243582345
  243 TYR   HE2     2567    7.285063449    7.434055565    6.200993862
  243 TYR   CZ      2568    7.459701581    7.561492430    6.185432136
  243 TYR   OH      2569    7.402708418    7.646327251    6.095714360
  243 TYR   HH      2570    7.324936932    7.596965003    6.056797535
  243 TYR   C       2571    7.442038288    7.367819894    6.703868649
  243 TYR   O       2572    7.346186814    7.434570233    6.665296131
  244 SER   N       2573    7.430052218    7.260015298    6.780832952
  244 SER   H       2574    7.498273216    7.186890981    6.781033304
  244 SER   CA      2575    7.303940712    7.226756263    6.848640125
  244 SER   CB      2576    7.300539286    7.096979602    6.929612342
  244 SER   OG      2577    7.368150426    7.105792622    7.055317364
  244 SER   HG      2578    7.465689456    7.122777504    7.041258377
  244 SER   C       2579    7.255487673    7.341734454    6.937191349
  244 SER   O       2580    7.160103347    7.404374141    6.891259024
  245 CYSH  N       2581    7.343473578    7.402373141    7.016394589
  245 CYSH  H       2582    7.439395723    7.374179273    7.018813571
  245 CYSH  CA      2583    7.311208592    7.518840473    7.100080499
  245 CYSH  CB      2584    7.434739221    7.561754710    7.179514747
  245 CYSH  SG      2585    7.493642264    7.427259731    7.288748002
  245 CYSH  HG      2586    7.611195732    7.482418480    7.317517185
  245 CYSH  C       2587    7.258017030    7.645208345    7.032176849
  245 CYSH  O       2588    7.204148024    7.734953284    7.096775427
  246 TRP   N       2589    7.270415510    7.648724587    6.899796639
  246 TRP   H       2590    7.293987658    7.565333426    6.849894052
  246 TRP   CA      2591    7.236780666    7.764130026    6.815183499
  246 TRP   CB      2592    7.351324680    7.792029614    6.717652918
  246 TRP   CG      2593    7.482241940    7.829354214    6.787491637
  246 TRP   CD1     2594    7.501675988    7.880668347    6.908630779
  246 TRP   HD1     2595    7.425073353    7.920699626    6.975041197
  246 TRP   CD2     2596    7.606986554    7.803209918    6.732056474
  246 TRP   NE1     2597    7.632166051    7.884270588    6.934112404
  246 TRP   HE1     2598    7.671214582    7.921063049    7.018501545
  246 TRP   CE2     2599    7.699803360    7.836465473    6.830041016
  246 TRP   CE3     2600    7.647068577    7.756282591    6.607508260
  246 TRP   HE3     2601    7.572617767    7.727607744    6.533254815
  246 TRP   CZ2     2602    7.834488703    7.817168952    6.801627953
  246 TRP   HZ2     2603    7.910809116    7.843183273    6.874974391
  246 TRP   CZ3     2604    7.782335351    7.740644544    6.579614193
  246 TRP   HZ3     2605    7.814129366    7.710411361    6.479840256
  246 TRP   CH2     2606    7.876238964    7.769247074    6.678009954
  246 TRP   HH2     2607    7.981493791    7.746144139    6.661646041
  246 TRP   C       2608    7.101406321    7.764724369    6.743883728
  246 TRP   O       2609    7.087468898    7.829490407    6.640235720
  247 HISB  N       2610    7.000547930    7.696514385    6.797412152
  247 HISB  H       2611    7.013955201    7.616553322    6.855957888
  247 HISB  CA      2612    6.863467764    7.709182087    6.745890280
  247 HISB  CB      2613    6.762562951    7.618087699    6.816090257
  247 HISB  CG      2614    6.808417560    7.472411475    6.825298566
  247 HISB  ND1     2615    6.897982622    7.434971378    6.916193267
  247 HISB  CD2     2616    6.749477088    7.363879377    6.775962228
  247 HISB  HD2     2617    6.666204590    7.361953589    6.705655879
  247 HISB  CE1     2618    6.894167448    7.302229704    6.923486980
  247 HISB  HE1     2619    6.955009453    7.240164529    6.989268169
  247 HISB  NE2     2620    6.799409285    7.259022520    6.840765703
  247 HISB  HE2     2621    6.756337296    7.169374435    6.851130394
  247 HISB  C       2622    6.805508611    7.848721228    6.769849368
  247 HISB  O       2623    6.826443337    7.909190791    6.874888151
  248 GLU   N       2624    6.719219830    7.887235874    6.676255199
  248 GLU   H       2625    6.697607290    7.829803965    6.597300723
  248 GLU   CA      2626    6.641329175    8.011332800    6.688045337
  248 GLU   CB      2627    6.585489564    8.044849740    6.549613322
  248 GLU   CG      2628    6.528887590    8.186834737    6.543113661
  248 GLU   CD      2629    6.524211916    8.222846256    6.394490561
  248 GLU   OE1     2630    6.423360456    8.189705204    6.328493182
  248 GLU   OE2     2631    6.627132558    8.274086331    6.345462348
  248 GLU   C       2632    6.532354687    7.992142134    6.793707723
  248 GLU   O       2633    6.527840437    8.067120242    6.891097611
  249 LYSH  N       2634    6.463526777    7.878726672    6.784456422
  249 LYSH  H       2635    6.467660556    7.819114592    6.704278074
  249 LYSH  CA      2636    6.372995715    7.833212999    6.890941716
  249 LYSH  CB      2637    6.279795673    7.723541421    6.839029313
  249 LYSH  CG      2638    6.167386142    7.789284969    6.758727679
  249 LYSH  CD      2639    6.091305108    7.680216787    6.683078870
  249 LYSH  CE      2640    5.955064022    7.649426305    6.745523357
  249 LYSH  NZ      2641    5.904162420    7.533968583    6.670120564
  249 LYSH  HZ1     2642    5.956021914    7.453862315    6.700007522
  249 LYSH  HZ2     2643    5.923485225    7.543891193    6.572509193
  249 LYSH  HZ3     2644    5.805747283    7.522420956    6.683578459
  249 LYSH  C       2645    6.449428378    7.782271069    7.013284790
  249 LYSH  O       2646    6.515949288    7.678880679    7.009633344
  250 ALA   N       2647    6.446784499    7.868509294    7.114495932
  250 ALA   H       2648    6.405816023    7.959306444    7.105779097
  250 ALA   CA      2649    6.504765064    7.836490098    7.245728647
  250 ALA   CB      2650    6.467130209    7.948270454    7.343165717
  250 ALA   C       2651    6.459959206    7.700730040    7.300225725
  250 ALA   O       2652    6.545958594    7.613429653    7.310898516
  251 ASP   N       2653    6.331029851    7.669188518    7.291618508
  251 ASP   H       2654    6.265456897    7.717603497    7.233668980
  251 ASP   CA      2655    6.271111676    7.543959139    7.339989100
  251 ASP   CB      2656    6.119588109    7.549122468    7.319372556
  251 ASP   CG      2657    6.069430740    7.588555831    7.180326694
  251 ASP   OD1     2658    6.121806332    7.685104051    7.120658946
  251 ASP   OD2     2659    5.969501679    7.528542153    7.135220079
  251 ASP   C       2660    6.333435787    7.417096600    7.281385520
  251 ASP   O       2661    6.378399881    7.331104145    7.356983795
  252 GLU   N       2662    6.361917799    7.425167080    7.151709480
  252 GLU   H       2663    6.323902942    7.493506394    7.089376607
  252 GLU   CA      2664    6.438930582    7.325480365    7.075934993
  252 GLU   CB      2665    6.434312972    7.361429349    6.927276468
  252 GLU   CG      2666    6.301312816    7.323302828    6.861973521
  252 GLU   CD      2667    6.295145899    7.362092517    6.714106016
  252 GLU   OE1     2668    6.398878755    7.379557037    6.646582055
  252 GLU   OE2     2669    6.182024379    7.372437786    6.661967183
  252 GLU   C       2670    6.581615884    7.298061588    7.123873657
  252 GLU   O       2671    6.617998158    7.180579256    7.126353773
  253 ARG   N       2672    6.652584657    7.393835157    7.182890268
  253 ARG   H       2673    6.615097962    7.486368013    7.188583987
  253 ARG   CA      2674    6.790043877    7.378718771    7.232772155
  253 ARG   CB      2675    6.846393675    7.509933815    7.287693126
  253 ARG   CG      2676    6.847962424    7.623095891    7.184730077
  253 ARG   CD      2677    6.914372919    7.750923844    7.236285069
  253 ARG   NE      2678    6.876627487    7.861664373    7.147286592
  253 ARG   HE      2679    6.879012711    7.841515410    7.049366574
  253 ARG   CZ      2680    6.844430666    7.985902423    7.185795838
  253 ARG   NH1     2681    6.864179220    8.026485537    7.311955384
  253 ARG   HH11    2682    6.828717091    8.115740445    7.339812144
  253 ARG   HH12    2683    6.918525676    7.974246051    7.377650033
  253 ARG   NH2     2684    6.777839043    8.068342327    7.103795251
  253 ARG   HH21    2685    6.751429645    8.159523096    7.135219636
  253 ARG   HH22    2686    6.755353960    8.038195315    7.011142362
  253 ARG   C       2687    6.808242025    7.269201295    7.338072604
  253 ARG   O       2688    6.711094011    7.236672456    7.406151634
  254 PRO   N       2689    6.929187457    7.216630534    7.355321320
  254 PRO   CA      2690    6.960867376    7.128994149    7.469018808
  254 PRO   CB      2691    7.096976303    7.066784902    7.437204113
  254 PRO   CG      2692    7.161478469    7.166723657    7.340975819
  254 PRO   CD      2693    7.042466101    7.221204058    7.261737753
  254 PRO   C       2694    6.958695579    7.198051810    7.605530065
  254 PRO   O       2695    6.914039362    7.311876531    7.618883821
  255 THR   N       2696    6.956686191    7.108656070    7.703998608
  255 THR   H       2697    6.919806064    7.016677143    7.690592143
  255 THR   CA      2698    6.992898697    7.135254924    7.843978750
  255 THR   CB      2699    6.896593744    7.062958041    7.938375103
  255 THR   OG1     2700    6.849125683    6.943921582    7.874945853
  255 THR   HG1     2701    6.892840571    6.864561800    7.917266507
  255 THR   CG2     2702    6.774262965    7.147576303    7.974228674
  255 THR   C       2703    7.136078182    7.087005513    7.868075006
  255 THR   O       2704    7.183775637    6.995985036    7.800469149
  256 PHE   N       2705    7.200134907    7.137730739    7.973031345
  256 PHE   H       2706    7.151477416    7.184997116    8.046504732
  256 PHE   CA      2707    7.342982663    7.113677285    7.998023096
  256 PHE   CB      2708    7.396801143    7.201916203    8.110814256
  256 PHE   CG      2709    7.423499140    7.343264548    8.058707586
  256 PHE   CD1     2710    7.531970763    7.365927321    7.974805138
  256 PHE   HD1     2711    7.599385889    7.284358857    7.948699846
  256 PHE   CD2     2712    7.344009277    7.449217024    8.100853744
  256 PHE   HD2     2713    7.262076029    7.432050107    8.170662339
  256 PHE   CE1     2714    7.560158199    7.495058385    7.931797986
  256 PHE   HE1     2715    7.652807394    7.513404386    7.877387039
  256 PHE   CE2     2716    7.372304972    7.578459648    8.058223946
  256 PHE   HE2     2717    7.309079882    7.661136712    8.090605561
  256 PHE   CZ      2718    7.480737747    7.600959726    7.974217513
  256 PHE   HZ      2719    7.504978433    7.702352419    7.942361165
  256 PHE   C       2720    7.386825898    6.968760020    8.020063002
  256 PHE   O       2721    7.482337287    6.921824041    7.958412409
  257 LYSH  N       2722    7.300415635    6.892465817    8.086421609
  257 LYSH  H       2723    7.231664904    6.932105176    8.147273685
  257 LYSH  CA      2724    7.321416060    6.747484997    8.098742038
  257 LYSH  CB      2725    7.228699347    6.695853577    8.208970008
  257 LYSH  CG      2726    7.280451390    6.558100375    0.014389489
  257 LYSH  CD      2727    7.194761580    6.500722640    0.127407408
  257 LYSH  CE      2728    7.242540842    6.356169262    0.142588441
  257 LYSH  NZ      2729    7.150136619    6.284957846    0.232018832
  257 LYSH  HZ1     2730    7.149560486    6.329763324    0.321416633
  257 LYSH  HZ2     2731    7.179309244    6.190123989    0.244484543
  257 LYSH  HZ3     2732    7.057479085    6.286833474    0.194454699
  257 LYSH  C       2733    7.312747745    6.664896111    7.970228409
  257 LYSH  O       2734    7.387918643    6.569211422    7.952230162
  258 ILE   N       2735    7.229432085    6.705558431    7.874859441
  258 ILE   H       2736    7.161192826    6.776539301    7.892370287
  258 ILE   CA      2737    7.230225086    6.650382531    7.738609702
  258 ILE   CB      2738    7.104049963    6.685404124    7.659460872
  258 ILE   CG1     2739    6.988381465    6.598012212    7.708416421
  258 ILE   CG2     2740    7.117407919    6.663533849    7.508610076
  258 ILE   CD      2741    6.853308186    6.666584333    7.686920482
  258 ILE   C       2742    7.359841888    6.685874984    7.665450047
  258 ILE   O       2743    7.425945931    6.593451542    7.618349551
  259 LEU   N       2744    7.405188359    6.810239282    7.678389584
  259 LEU   H       2745    7.350987293    6.881489917    7.722967390
  259 LEU   CA      2746    7.537362117    6.851741637    7.629230125
  259 LEU   CB      2747    7.560232585    7.000545258    7.656531476
  259 LEU   CG      2748    7.480341360    7.095836771    7.567383424
  259 LEU   CD1     2749    7.476899439    7.234650853    7.631631433
  259 LEU   CD2     2750    7.543565960    7.107359161    7.428532196
  259 LEU   C       2751    7.651711244    6.769731220    7.689323119
  259 LEU   O       2752    7.731429473    6.712743685    7.614975228
  260 LEU   N       2753    7.642178932    6.745681494    7.819782868
  260 LEU   H       2754    7.584579635    6.802989636    7.878082568
  260 LEU   CA      2755    7.729452465    6.653591448    7.894042089
  260 LEU   CB      2756    7.698969237    6.656272535    8.043959615
  260 LEU   CG      2757    7.807019681    6.595495866    8.133602318
  260 LEU   CD1     2758    7.931043040    6.684889232    8.139349411
  260 LEU   CD2     2759    7.753673588    6.574016799    8.275383300
  260 LEU   C       2760    7.727937588    6.511364840    7.837646136
  260 LEU   O       2761    7.829943488    6.469191020    7.783367185
  261 SER   N       2762    7.609551593    6.452980906    7.821361597
  261 SER   H       2763    7.527999729    6.496971221    7.858966727
  261 SER   CA      2764    7.593605721    6.319636409    7.761555248
  261 SER   CB      2765    7.445448621    6.282352990    7.753135794
  261 SER   OG      2766    7.431649376    6.141168529    7.735011970
  261 SER   HG      2767    7.497961111    6.108651268    7.667592524
  261 SER   C       2768    7.657222327    6.308483659    7.622843723
  261 SER   O       2769    7.753916757    6.234112112    7.607031050
  262 ASN   N       2770    7.629229482    6.406525622    7.537428504
  262 ASN   H       2771    7.557728509    6.473300562    7.558134022
  262 ASN   CA      2772    7.687921832    6.413912850    7.402844522
  262 ASN   CB      2773    7.618429947    6.522402434    7.320330360
  262 ASN   CG      2774    7.466607238    6.508541262    7.307599009
  262 ASN   OD1     2775    7.408603782    6.407430542    7.268359030
  262 ASN   ND2     2776    7.399307976    6.622556653    7.320259983
  262 ASN   HD21    2777    7.299392369    6.623684377    7.316455462
  262 ASN   HD22    2778    7.449299551    6.707789663    7.335595454
  262 ASN   C       2779    7.839485021    6.433765383    7.396046607
  262 ASN   O       2780    7.905625347    6.374963249    7.310618182
  263 ILE   N       2781    7.894748253    6.515601336    7.485147589
  263 ILE   H       2782    7.837562275    6.568719962    7.547675392
  263 ILE   CA      2783    8.040305049    6.533095054    7.496019912
  263 ILE   CB      2784    8.074445021    6.657694775    7.577985588
  263 ILE   CG1     2785    8.026272498    6.782792555    7.504206486
  263 ILE   CG2     2786    8.223844500    6.668026858    7.609356618
  263 ILE   CD      2787    8.037301959    6.912843417    7.584044600
  263 ILE   C       2788    8.108470880    6.405890469    7.546849118
  263 ILE   O       2789    8.210028630    6.366400033    7.489791874
  264 LEU   N       2790    8.044489910    6.332207195    7.637230686
  264 LEU   H       2791    7.960053127    6.364585425    7.679933259
  264 LEU   CA      2792    8.087754230    6.198463625    7.680257189
  264 LEU   CB      2793    8.001249435    6.145520271    7.794808724
  264 LEU   CG      2794    8.059992524    6.190828447    7.928619856
  264 LEU   CD1     2795    7.954737439    6.172282816    8.038104710
  264 LEU   CD2     2796    8.187676014    6.113472569    7.962101015
  264 LEU   C       2797    8.087731080    6.093332559    7.569079543
  264 LEU   O       2798    8.188010626    6.025432015    7.547529265
  265 ASP   N       2799    7.978044274    6.088812864    7.493985654
  265 ASP   H       2800    7.890672214    6.125464467    7.525992741
  265 ASP   CA      2801    7.966291040    6.001842560    7.376041321
  265 ASP   CB      2802    7.831117571    6.025855799    7.308486605
  265 ASP   CG      2803    7.707062786    6.009125880    7.396467045
  265 ASP   OD1     2804    7.713632399    5.934963950    7.496867277
  265 ASP   OD2     2805    7.605697243    6.074443474    7.363528870
  265 ASP   C       2806    8.081788495    6.024127606    7.278186910
  265 ASP   O       2807    8.167569168    5.936538748    7.268178721
  266 VAL   N       2808    8.106588122    6.150984727    7.246843379
  266 VAL   H       2809    8.040902080    6.222168803    7.271737696
  266 VAL   CA      2810    8.219601654    6.193011200    7.162755821
  266 VAL   CB      2811    8.209056928    6.340334823    7.122813410
  266 VAL   CG1     2812    8.321197312    6.390027871    7.031358642
  266 VAL   CG2     2813    8.077154084    6.360522255    7.047939012
  266 VAL   C       2814    0.121115307    6.159672841    7.219898611
  266 VAL   O       2815    0.210633225    6.123062202    7.143889484
  267 MET   N       2816    0.134605772    6.163722374    7.352154517
  267 MET   H       2817    0.054863173    6.171484308    7.412001346
  267 MET   CA      2818    0.259160392    6.121321032    7.417708263
  267 MET   CB      2819    0.259187437    6.154424107    7.567072188
  267 MET   CG      2820    0.280798035    6.303146282    7.595714466
  267 MET   SD      2821    0.312798253    6.321206182    7.774987522
  267 MET   CE      2822    0.375602255    6.487636439    7.780994346
  267 MET   C       2823    0.294143205    5.973177523    7.402251525
  267 MET   O       2824    0.399788754    5.942659371    7.347121168
  268 ASP   N       2825    0.198755811    5.886019770    7.433803404
  268 ASP   H       2826    0.119290971    5.911828490    7.488767392
  268 ASP   CA      2827    0.212665867    5.741598739    7.410120485
  268 ASP   CB      2828    0.094070441    5.669629889    7.474676831
  268 ASP   CG      2829    0.097777489    5.658255577    7.627203397
  268 ASP   OD1     2830    0.205772932    5.670871700    7.688870391
  268 ASP   OD2     2831   -0.010122824    5.624051029    7.680208429
  268 ASP   C       2832    0.223226878    5.702912201    7.262460301
  268 ASP   O       2833    0.280097995    5.598949036    7.229479078
  269 GLU   N       2834    0.165080521    5.785581105    7.175989836
  269 GLU   H       2835    0.089204743    5.841135814    7.209997787
  269 GLU   CA      2836    0.169108660    5.771925009    7.029677046
  269 GLU   CB      2837    0.040366270    5.830459608    6.971273984
  269 GLU   CG      2838   -0.086317712    5.757194008    7.015922650
  269 GLU   CD      2839    8.021603697    5.813699127    6.955142413
  269 GLU   OE1     2840    7.990486638    5.932613247    6.977838698
  269 GLU   OE2     2841    7.958149913    5.745161138    6.872069184
  269 GLU   C       2842    0.290269716    5.825831216    6.953367678
  269 GLU   O       2843    0.323338052    5.769105966    6.849346860
  270 GLU   N       2844    0.349524889    5.937152010    6.995655737
  270 GLU   H       2845    0.324542005    5.984421896    7.080162621
  270 GLU   CA      2846    0.466786237    5.995971043    6.929308014
  270 GLU   CB      2847    0.428467488    6.123425226    6.853826621
  270 GLU   CG      2848    0.354675621    6.105598750    6.720984312
  270 GLU   CD      2849    0.322459395    6.234403847    6.644956200
  270 GLU   OE1     2850    0.221634444    6.234506254    6.571082287
  270 GLU   OE2     2851    0.401140746    6.331496338    6.647656903
  270 GLU   C       2852    0.594071228    6.021774334    7.010207047
  270 GLU   O       2853    0.673768074    6.109364761    6.976942413
  271 SER   N       2854    0.620905580    5.938834628    7.110655656
  271 SER   H       2855    0.570061241    5.856212139    7.134932128
  271 SER   CA      2856    0.741478800    5.937892721    7.194749126
  271 SER   CB      2857    0.723237790    5.969436596    7.343354773
  271 SER   OG      2858    0.656287814    6.092768494    7.370849208
  271 SER   HG      2859    0.558263499    6.075209912    7.361719380
  271 SER   C       2860    0.810310705    5.801253521    7.193120834
  271 SER   O1      2861    0.745931003    5.708325241    7.139760584
  271 SER   O2      2862    0.917364631    5.787796165    7.256244426
  272 4L6   H14     2863    0.909575490    0.029252598    0.884172859
  272 4L6   N6      2864    0.885106558    0.110093326    0.830620191
  272 4L6   H13     2865    0.790192018    0.141444203    0.833709246
  272 4L6   C17     2866    0.976449077    0.156646722    0.745875756
  272 4L6   O1      2867    1.086416702    0.101985995    0.752979948
  272 4L6   N3      2868    1.127936124    0.227587351    0.507936331
  272 4L6   H11     2869    1.176417416    0.247780356    0.422837101
  272 4L6   H12     2870    1.156146166    0.149525892    0.563709103
  272 4L6   C13     2871    0.967847224    0.389893286    0.461616990
  272 4L6   C14     2872    1.017675122    0.291426825    0.546140188
  272 4L6   C12     2873    1.047787749    0.430531553    0.355415290
  272 4L6   H10     2874    1.153860778    0.405737405    0.351847366
  272 4L6   C11     2875    0.997361556    0.514311701    0.256632103
  272 4L6   H9      2876    1.054905646    0.531812664    0.165740127
  272 4L6   C10     2877    0.868143071    0.564016848    0.268952487
  272 4L6   H8      2878    0.828009385    0.629991681    0.192037688
  272 4L6   C15     2879    0.938004228    0.253044515    0.653387375
  272 4L6   N4      2880    0.815361319    0.306372731    0.661802767
  272 4L6   C16     2881    0.841072960    0.444852072    0.476821819
  272 4L6   N5      2882    0.766363675    0.398836508    0.578093007
  272 4L6   C8      2883    0.659905351    0.607222843    0.394279940
  272 4L6   C9      2884    0.789807245    0.528061367    0.377996558
  272 4L6   C2      2885    0.538360643    0.546873046    0.364207573
  272 4L6   C1      2886    0.530319167    0.407005807    0.302738635
  272 4L6   C3      2887    0.422519713    0.622183205    0.379290215
  272 4L6   H4      2888    0.325121990    0.580793723    0.353227938
  272 4L6   C4      2889    0.427223607    0.753894036    0.423433674
  272 4L6   C5      2890    0.330404209    0.839822438    0.474061330
  272 4L6   H5      2891    0.222384100    0.826738244    0.467622379
  272 4L6   N1      2892    0.395721424    0.943097958    0.526546222
  272 4L6   C6      2893    0.550211903    0.814259774    0.446891202
  272 4L6   N2      2894    0.526532782    0.931168097    0.505690667
  272 4L6   H6      2895    0.597099629    0.997241718    0.531275754
  272 4L6   C7      2896    0.667331804    0.741347803    0.430003602
  272 4L6   H7      2897    0.763459616    0.792225329    0.437209252
  273 H2O   OW      2898    0.472555029    1.031040713    0.489592380
  273 H2O   HW1     2899    0.478891621    1.004582823    0.585829052
  273 H2O   HW2     2900    0.463913840    1.130447762    0.482871550
  274 NA+   NA      2901    7.899536597    5.822893158    7.664657540
  275 NA+   NA      2902    1.062111347    5.683263320    7.040363053
  276 NA+   NA      2903    0.561457335    7.640652462    1.427207964
  277 NA+   NA      2904    6.822766282    0.794686339    2.091855502
  278 NA+   NA      2905    0.247013885    6.477583229    1.005298188
  279 NA+   NA      2906    0.186357753    1.965306991    1.442797337
  280 NA+   NA      2907    0.127854898    4.041973941    7.181232414
    1 SOLV  OW      2908    7.337923210    6.328405173    0.461412374
    1 SOLV  HW1     2909    7.330081745    6.381967051    0.545503383
    1 SOLV  HW2     2910    7.412827613    6.364457907    0.405814031
    2 SOLV  OW      2911    0.990615457    0.932968587    6.491325615
    2 SOLV  HW1     2912    0.957184806    1.022643636    6.520350625
    2 SOLV  HW2     2913    0.927465470    0.862090284    6.522789079
    3 SOLV  OW      2914    0.859331770    0.535461927    5.854397670
    3 SOLV  HW1     2915    0.874527063    0.483740938    5.938633128
    3 SOLV  HW2     2916    0.908301167    0.491561534    5.779056464
    4 SOLV  OW      2917    0.914643378    1.119244047    6.234125274
    4 SOLV  HW1     2918    0.920972257    1.152978845    6.328060557
    4 SOLV  HW2     2919    0.820453982    1.091653775    6.214915182
    5 SOLV  OW      2920    6.491319100    7.545578964    5.982856565
    5 SOLV  HW1     2921    6.517188845    7.609800038    5.910690137
    5 SOLV  HW2     2922    6.572771644    7.518643016    6.034251917
    6 SOLV  OW      2923    0.854687624    1.487492543    2.711719416
    6 SOLV  HW1     2924    0.804558956    1.499319736    2.625994910
    6 SOLV  HW2     2925    0.799707805    1.433251619    2.775253190
    7 SOLV  OW      2926    2.204643146    0.515752654    1.994768584
    7 SOLV  HW1     2927    2.265186497    0.508232636    2.074012250
    7 SOLV  HW2     2928    2.188983321    0.424877231    1.956065159
    8 SOLV  OW      2929    6.984703374    0.781920309    0.028629680
    8 SOLV  HW1     2930    6.927393716    0.859490725    0.055093880
    8 SOLV  HW2     2931    6.976674852    0.766650088   -0.069880317
    9 SOLV  OW      2932    0.008147552    1.487124492    2.006117359
    9 SOLV  HW1     2933   -0.065749841    1.477229388    2.072760155
    9 SOLV  HW2     2934    0.006690542    1.409560000    1.943001551
   10 SOLV  OW      2935    7.365920829    0.613688183    0.346359125
   10 SOLV  HW1     2936    7.437735383    0.630036050    0.278706416
   10 SOLV  HW2     2937    7.401743807    0.555849257    0.419658500
   11 SOLV  OW      2938    6.598584417    6.679641014    7.934565998
   11 SOLV  HW1     2939    6.523750339    6.743034327    7.914993259
   11 SOLV  HW2     2940    6.589234336    6.644858633    8.027864615
   12 SOLV  OW      2941    0.307689660    6.763730209    0.032418812
   12 SOLV  HW1     2942    0.393336671    6.718246037    0.008009409
   12 SOLV  HW2     2943    0.325533660    6.860221335    0.051681579
   13 SOLV  OW      2944    0.086873621    1.511708980    0.812243974
   13 SOLV  HW1     2945    0.069920100    1.415673292    0.834404823
   13 SOLV  HW2     2946    0.058239576    1.569155222    0.888933954
   14 SOLV  OW      2947    2.029355603    8.170908178    8.117511432
   14 SOLV  HW1     2948    1.964943413    8.109735459    8.163454073
   14 SOLV  HW2     2949    2.095832418    8.116730368    8.066059496
   15 SOLV  OW      2950    2.043523811    7.876747833    0.801427810
   15 SOLV  HW1     2951    2.094797793    7.819711633    0.865612371
   15 SOLV  HW2     2952    2.085774933    7.967241663    0.796185848
   16 SOLV  OW      2953    0.233721585    0.992440616    7.891284777
   16 SOLV  HW1     2954    0.220698468    0.929267829    7.967711105
   16 SOLV  HW2     2955    0.270718027    1.078854364    7.925420726
   17 SOLV  OW      2956    1.325500019    6.815999769    6.614373437
   17 SOLV  HW1     2957    1.350693749    6.897265845    6.666937175
   17 SOLV  HW2     2958    1.393152191    6.800622268    6.542342377
   18 SOLV  OW      2959    0.411985541    0.136632310    6.284797917
   18 SOLV  HW1     2960    0.367244358    0.081308806    6.214518794
   18 SOLV  HW2     2961    0.462632590    0.211111339    6.241332062
   19 SOLV  OW      2962    1.743698010    6.191056312    6.957757631
   19 SOLV  HW1     2963    1.685168416    6.250713612    6.902845588
   19 SOLV  HW2     2964    1.742788179    6.098808463    6.919163502
   20 SOLV  OW      2965    0.425888343    6.374209331    0.540650620
   20 SOLV  HW1     2966    0.418632608    6.278530711    0.512465038
   20 SOLV  HW2     2967    0.358304837    6.428762247    0.491073230
   21 SOLV  OW      2968    7.422111951    2.252714455    6.872458126
   21 SOLV  HW1     2969    7.377850678    2.170289335    6.837119786
   21 SOLV  HW2     2970    7.500956207    2.226859602    6.928286652
   22 SOLV  OW      2971    0.816580147    1.736388185    0.268026032
   22 SOLV  HW1     2972    0.736150603    1.793236417    0.250722598
   22 SOLV  HW2     2973    0.794906007    1.640922871    0.247615115
   23 SOLV  OW      2974    8.203078799    7.882413586    7.914477229
   23 SOLV  HW1     2975    8.134075616    7.940814007    7.871704502
   23 SOLV  HW2     2976    8.227951750    7.920105391    8.003708246
   24 SOLV  OW      2977    1.050125830    0.339784354    6.865177611
   24 SOLV  HW1     2978    1.088201754    0.379650755    6.781737298
   24 SOLV  HW2     2979    1.085665904    0.247059467    6.877024671
   25 SOLV  OW      2980    7.215347076    0.288844031    0.402204202
   25 SOLV  HW1     2981    7.196530943    0.232635788    0.482752321
   25 SOLV  HW2     2982    7.301188215    0.259284900    0.360264592
   26 SOLV  OW      2983    1.274274235    7.830082694    2.770600226
   26 SOLV  HW1     2984    1.362414529    7.852680412    2.729099882
   26 SOLV  HW2     2985    1.271354651    7.732314534    2.791443429
   27 SOLV  OW      2986    7.305854018    0.452696690    7.653191536
   27 SOLV  HW1     2987    7.328046175    0.497411630    7.566534174
   27 SOLV  HW2     2988    7.320458528    0.354142128    7.644526746
   28 SOLV  OW      2989    0.086719282    1.149519670    2.957590971
   28 SOLV  HW1     2990    0.107641754    1.121436243    3.051258540
   28 SOLV  HW2     2991    0.169409668    1.185454958    2.914336431
   29 SOLV  OW      2992    8.030167228    0.144372261    1.164116566
   29 SOLV  HW1     2993    8.125373824    0.155901141    1.135752761
   29 SOLV  HW2     2994    8.012507080    0.047770047    1.183032021
   30 SOLV  OW      2995    1.279034936    0.638338846    7.291913013
   30 SOLV  HW1     2996    1.364165845    0.629895010    7.240111249
   30 SOLV  HW2     2997    1.247884862    0.733344082    7.289543894
   31 SOLV  OW      2998    8.223091189    8.162763856    8.167646368
   31 SOLV  HW1     2999    8.300766926    8.102872520    8.148118693
   31 SOLV  HW2     3000    8.232472891    8.200516792    8.259779272
   32 SOLV  OW      3001    5.833728919    0.518289041    6.766655664
   32 SOLV  HW1     3002    5.752017664    0.575814692    6.770625760
   32 SOLV  HW2     3003    5.868224008    0.515847787    6.672816662
   33 SOLV  OW      3004    7.561936797    8.122298832    5.550242488
   33 SOLV  HW1     3005    7.574690332    8.169691879    5.463103918
   33 SOLV  HW2     3006    7.468044713    8.088394704    5.556292142
   34 SOLV  OW      3007    6.918886206    0.292751725    0.586751982
   34 SOLV  HW1     3008    7.003991445    0.241657287    0.598853921
   34 SOLV  HW2     3009    6.843418478    0.242136265    0.628521126
   35 SOLV  OW      3010    7.409867749    0.688191485    7.758487237
   35 SOLV  HW1     3011    7.346208632    0.626215648    7.712569177
   35 SOLV  HW2     3012    7.485089261    0.635423865    7.797973764
   36 SOLV  OW      3013    7.100512485    6.334219719    7.998078594
   36 SOLV  HW1     3014    7.169286309    6.393566100    7.956244179
   36 SOLV  HW2     3015    7.009320673    6.371232228    7.980301558
   37 SOLV  OW      3016    8.082922910    0.515315030    0.199349906
   37 SOLV  HW1     3017    8.059952080    0.529794659    0.103098625
   37 SOLV  HW2     3018    8.175312940    0.549275273    0.217023782
   38 SOLV  OW      3019    6.076750544    0.331923866    8.019974749
   38 SOLV  HW1     3020    6.098855100    0.251713138    8.075451120
   38 SOLV  HW2     3021    6.150942823    0.398636241    8.026824812
   39 SOLV  OW      3022    0.199816345    1.603054307    1.375878551
   39 SOLV  HW1     3023    0.213207779    1.695412125    1.339928568
   39 SOLV  HW2     3024    0.104765220    1.575303140    1.361851320
   40 SOLV  OW      3025    7.987175575    6.538865109    0.803250072
   40 SOLV  HW1     3026    8.069266677    6.580946870    0.841853425
   40 SOLV  HW2     3027    7.997570960    6.530341406    0.704157779
   41 SOLV  OW      3028    5.972877460    0.301396431    7.201781479
   41 SOLV  HW1     3029    6.045791345    0.242708830    7.166576766
   41 SOLV  HW2     3030    5.904558677    0.316167994    7.130266830
   42 SOLV  OW      3031    0.034939145    6.245914364    0.030195261
   42 SOLV  HW1     3032   -0.057973934    6.208996814    0.032642222
   42 SOLV  HW2     3033    0.100734906    6.171189929    0.039621268
   43 SOLV  OW      3034    7.773791399    0.431752220    0.327064424
   43 SOLV  HW1     3035    7.870676396    0.411077061    0.340766967
   43 SOLV  HW2     3036    7.737458442    0.374107451    0.253860187
   44 SOLV  OW      3037    7.319548875    6.886887559    7.202917295
   44 SOLV  HW1     3038    7.302468940    6.823933301    7.127109709
   44 SOLV  HW2     3039    7.342673650    6.977181951    7.166669749
   45 SOLV  OW      3040    7.579126457    0.182756225    6.857691806
   45 SOLV  HW1     3041    7.541683286    0.272717074    6.835176780
   45 SOLV  HW2     3042    7.674474067    0.192552749    6.886234134
   46 SOLV  OW      3043    7.824592769    0.037277066    6.805968833
   46 SOLV  HW1     3044    7.903145064   -0.000401549    6.855059565
   46 SOLV  HW2     3045    7.746236695   -0.023954375    6.816506217
   47 SOLV  OW      3046    7.126254297    1.954256420    7.568551961
   47 SOLV  HW1     3047    7.081350551    1.996960281    7.490054745
   47 SOLV  HW2     3048    7.225449173    1.958448719    7.556530383
   48 SOLV  OW      3049    0.525662624    0.893906566    0.768642428
   48 SOLV  HW1     3050    0.613811598    0.938553343    0.784079700
   48 SOLV  HW2     3051    0.490160665    0.920386904    0.678975033
   49 SOLV  OW      3052    6.879294623    7.518413035    6.338565605
   49 SOLV  HW1     3053    6.967391074    7.565646917    6.335429647
   49 SOLV  HW2     3054    6.884314625    7.442857044    6.403895074
   50 SOLV  OW      3055    0.553274996    0.632214152    7.231049153
   50 SOLV  HW1     3056    0.506429506    0.544753122    7.218556417
   50 SOLV  HW2     3057    0.500443974    0.704874436    7.187102009
   51 SOLV  OW      3058    7.769340110    2.331757348    0.999452939
   51 SOLV  HW1     3059    7.809801579    2.351237621    0.910092431
   51 SOLV  HW2     3060    7.804947793    2.396397531    1.066947738
   52 SOLV  OW      3061    1.391868984    6.712014619    0.062154723
   52 SOLV  HW1     3062    1.406186835    6.705240717    0.160892522
   52 SOLV  HW2     3063    1.450883920    6.646237098    0.015351356
   53 SOLV  OW      3064    6.758880895    0.510117193    0.612589074
   53 SOLV  HW1     3065    6.823489437    0.435451715    0.596702315
   53 SOLV  HW2     3066    6.707620652    0.528242886    0.528652428
   54 SOLV  OW      3067    7.949555367    5.456084761    7.369307063
   54 SOLV  HW1     3068    8.018326168    5.400606932    7.322462460
   54 SOLV  HW2     3069    7.916371931    5.527276134    7.307402228
   55 SOLV  OW      3070    6.713496245    1.741119148    7.586635077
   55 SOLV  HW1     3071    6.676418688    1.718395680    7.676693902
   55 SOLV  HW2     3072    6.774084523    1.667665926    7.556052116
   56 SOLV  OW      3073    8.202661984    6.135631355    0.318333940
   56 SOLV  HW1     3074    8.148642581    6.095777133    0.244202723
   56 SOLV  HW2     3075    8.240550378    6.062455278    0.375004767
   57 SOLV  OW      3076    2.001273114    0.501389959    0.494867627
   57 SOLV  HW1     3077    2.079526465    0.472681885    0.439602728
   57 SOLV  HW2     3078    1.925247558    0.525980806    0.434723407
   58 SOLV  OW      3079    0.875361899    6.147062637    7.824116449
   58 SOLV  HW1     3080    0.857523665    6.059746586    7.869499536
   58 SOLV  HW2     3081    0.811168247    6.158953671    7.748356261
   59 SOLV  OW      3082    6.488066829    0.275327207    6.310828427
   59 SOLV  HW1     3083    6.514876531    0.179394131    6.319755313
   59 SOLV  HW2     3084    6.567064977    0.329450323    6.281991980
   60 SOLV  OW      3085    1.622483080    0.606829457    7.840743151
   60 SOLV  HW1     3086    1.620025870    0.508600158    7.859354949
   60 SOLV  HW2     3087    1.671431731    0.623297849    7.755103135
   61 SOLV  OW      3088    1.543610529    0.346647124    2.325461970
   61 SOLV  HW1     3089    1.605856438    0.399122443    2.267382125
   61 SOLV  HW2     3090    1.462040822    0.401213102    2.344707810
   62 SOLV  OW      3091    7.301211796    6.937313619    1.123137597
   62 SOLV  HW1     3092    7.357015039    6.914323447    1.202880477
   62 SOLV  HW2     3093    7.214591145    6.887531815    1.127619554
   63 SOLV  OW      3094    0.366396162    7.251357185    5.585473009
   63 SOLV  HW1     3095    0.429318273    7.291175870    5.652231877
   63 SOLV  HW2     3096    0.311487285    7.180396090    5.629642888
   64 SOLV  OW      3097    0.611931802    1.487403548    1.407101562
   64 SOLV  HW1     3098    0.565673798    1.515962697    1.323159539
   64 SOLV  HW2     3099    0.554635035    1.421602615    1.455978530
   65 SOLV  OW      3100    5.971936579    0.032071275    6.956214189
   65 SOLV  HW1     3101    6.064908332    0.032785506    6.993061580
   65 SOLV  HW2     3102    5.960645263   -0.046844490    6.895825578
   66 SOLV  OW      3103    7.652404864    6.818382684    0.875755666
   66 SOLV  HW1     3104    7.721045984    6.807700430    0.803822867
   66 SOLV  HW2     3105    7.664670549    6.746711172    0.944405119
   67 SOLV  OW      3106    6.296204629    0.141850357    5.880510875
   67 SOLV  HW1     3107    6.300596418    0.099034603    5.970784740
   67 SOLV  HW2     3108    6.206994222    0.185464830    5.868632850
   68 SOLV  OW      3109    0.586275894    0.325629698    3.005772819
   68 SOLV  HW1     3110    0.605117275    0.329667583    3.103898952
   68 SOLV  HW2     3111    0.591526082    0.417671731    2.967033954
   69 SOLV  OW      3112    0.118696082    0.294979415    7.586124645
   69 SOLV  HW1     3113    0.215796268    0.318814044    7.587996713
   69 SOLV  HW2     3114    0.103959652    0.220374560    7.521186572
   70 SOLV  OW      3115    7.430106013    1.128907732    2.357361647
   70 SOLV  HW1     3116    7.339159640    1.143645586    2.396263329
   70 SOLV  HW2     3117    7.486403894    1.210156537    2.372557064
   71 SOLV  OW      3118    6.397995703    1.723907741    1.182462238
   71 SOLV  HW1     3119    6.479122526    1.767881143    1.221015047
   71 SOLV  HW2     3120    6.399506295    1.626301383    1.204192700
   72 SOLV  OW      3121    8.172517900    0.740493038    0.474334228
   72 SOLV  HW1     3122    8.105751606    0.686350495    0.423222880
   72 SOLV  HW2     3123    8.250318404    0.682732110    0.499077425
   73 SOLV  OW      3124    7.556668190    1.684240308    1.423969573
   73 SOLV  HW1     3125    7.535075298    1.702099037    1.519963596
   73 SOLV  HW2     3126    7.495150618    1.737213938    1.365579651
   74 SOLV  OW      3127    0.503811395    0.812175052    7.886333181
   74 SOLV  HW1     3128    0.572011997    0.747518062    7.920532617
   74 SOLV  HW2     3129    0.478311817    0.875476228    7.959436958
   75 SOLV  OW      3130    0.981068735    6.511110869    6.675684797
   75 SOLV  HW1     3131    0.960625132    6.415040229    6.656910047
   75 SOLV  HW2     3132    1.078417499    6.528078491    6.660280396
   76 SOLV  OW      3133    0.571113290    6.738876534    6.633922249
   76 SOLV  HW1     3134    0.623016844    6.824248917    6.629525828
   76 SOLV  HW2     3135    0.555891598    6.714033866    6.729592844
   77 SOLV  OW      3136    0.632017716    0.920173222    5.346941246
   77 SOLV  HW1     3137    0.609759901    0.904243482    5.443130489
   77 SOLV  HW2     3138    0.722789241    0.961599568    5.340168304
   78 SOLV  OW      3139    7.443302903    2.156107663    0.805763389
   78 SOLV  HW1     3140    7.345247471    2.175292815    0.810090938
   78 SOLV  HW2     3141    7.465270314    2.114646895    0.717445629
   79 SOLV  OW      3142    7.132987138    6.808471790    5.990335079
   79 SOLV  HW1     3143    7.225338524    6.778455762    5.966425391
   79 SOLV  HW2     3144    7.119396964    6.799093366    6.088969419
   80 SOLV  OW      3145    1.423014543    7.369401466    6.873167315
   80 SOLV  HW1     3146    1.458126910    7.457997486    6.903495706
   80 SOLV  HW2     3147    1.391691720    7.317078970    6.952433435
   81 SOLV  OW      3148    1.007677996    1.694887342    1.290184103
   81 SOLV  HW1     3149    1.087974682    1.737498116    1.331875476
   81 SOLV  HW2     3150    1.030389096    1.664398624    1.197685580
   82 SOLV  OW      3151    1.288180879    7.170296430    8.013642233
   82 SOLV  HW1     3152    1.285099092    7.092673152    8.076624404
   82 SOLV  HW2     3153    1.196652548    7.209591898    8.004695416
   83 SOLV  OW      3154    7.139128373    7.833869196    1.811861710
   83 SOLV  HW1     3155    7.160093086    7.823906060    1.714592714
   83 SOLV  HW2     3156    7.062743035    7.773925827    1.835779753
   84 SOLV  OW      3157    8.172964783    1.323976730    6.728559138
   84 SOLV  HW1     3158    8.234456639    1.312892826    6.806644651
   84 SOLV  HW2     3159    8.193203381    1.410246114    6.682197595
   85 SOLV  OW      3160    6.940283715    6.721857410    8.012397240
   85 SOLV  HW1     3161    6.904728625    6.631973894    7.986739850
   85 SOLV  HW2     3162    6.896206582    6.752248874    8.096866449
   86 SOLV  OW      3163    7.206358043    7.521551084    5.970532797
   86 SOLV  HW1     3164    7.185902988    7.423694071    5.967781251
   86 SOLV  HW2     3165    7.125913204    7.573233766    5.941216816
   87 SOLV  OW      3166    1.638157154    7.307293245    7.817707465
   87 SOLV  HW1     3167    1.612423961    7.400843876    7.793468310
   87 SOLV  HW2     3168    1.595691632    7.282564589    7.904808343
   88 SOLV  OW      3169    2.274290534    7.534191720    7.918565451
   88 SOLV  HW1     3170    2.348478827    7.547866740    7.984223268
   88 SOLV  HW2     3171    2.186476079    7.549861182    7.963785666
   89 SOLV  OW      3172    0.780857077    7.542949068    6.456893673
   89 SOLV  HW1     3173    0.779482038    7.636680724    6.422049895
   89 SOLV  HW2     3174    0.764249984    7.543819520    6.555509046
   90 SOLV  OW      3175    6.859655584    0.071428090    6.469232055
   90 SOLV  HW1     3176    6.768830042    0.055731795    6.430422862
   90 SOLV  HW2     3177    6.901631455    0.150594630    6.424820091
   91 SOLV  OW      3178    0.666892178    6.711001910    0.711316593
   91 SOLV  HW1     3179    0.668466957    6.617816163    0.675044701
   91 SOLV  HW2     3180    0.572345812    6.743217802    0.716296590
   92 SOLV  OW      3181    1.004459649    7.844481372    1.584497553
   92 SOLV  HW1     3182    1.053377795    7.931680056    1.582235870
   92 SOLV  HW2     3183    1.056388916    7.775822117    1.533596382
   93 SOLV  OW      3184    6.102870819    7.741680473    8.002108369
   93 SOLV  HW1     3185    6.073793990    7.652935652    8.037890150
   93 SOLV  HW2     3186    6.022870921    7.792688771    7.970492297
   94 SOLV  OW      3187    1.139973164    7.613475727    1.471818670
   94 SOLV  HW1     3188    1.059211942    7.591235017    1.417188763
   94 SOLV  HW2     3189    1.221569918    7.576810817    1.427108123
   95 SOLV  OW      3190    6.659319766    7.030629544    0.567148895
   95 SOLV  HW1     3191    6.599347032    6.950672598    0.570614461
   95 SOLV  HW2     3192    6.657071972    7.069997737    0.475241999
   96 SOLV  OW      3193    7.965583839    1.487081682    6.998079872
   96 SOLV  HW1     3194    7.976592341    1.546100950    6.918098569
   96 SOLV  HW2     3195    7.872170477    1.495185760    7.032860415
   97 SOLV  OW      3196    7.214533123    0.171279401    7.978519569
   97 SOLV  HW1     3197    7.251628844    0.087928504    8.019483508
   97 SOLV  HW2     3198    7.284838797    0.242402290    7.978234117
   98 SOLV  OW      3199    0.867749973    7.572289349    0.869875566
   98 SOLV  HW1     3200    0.880429652    7.660479182    0.824450461
   98 SOLV  HW2     3201    0.823971506    7.586535400    0.958656864
   99 SOLV  OW      3202    7.172786998    0.137749832    0.621659673
   99 SOLV  HW1     3203    7.112365850    0.109207054    0.696065266
   99 SOLV  HW2     3204    7.251989659    0.076809177    0.617821205
  100 SOLV  OW      3205    0.554461722    0.431349324    0.760457127
  100 SOLV  HW1     3206    0.513000100    0.345050203    0.789356414
  100 SOLV  HW2     3207    0.635264581    0.412442372    0.704643629
  101 SOLV  OW      3208    7.257302191    1.561916904    0.394203145
  101 SOLV  HW1     3209    7.355223468    1.545178956    0.382672644
  101 SOLV  HW2     3210    7.216634880    1.584105783    0.305572261
  102 SOLV  OW      3211    8.179840139    7.598578014    1.092449273
  102 SOLV  HW1     3212    8.262732781    7.575857440    1.041319313
  102 SOLV  HW2     3213    8.203762036    7.618715098    1.187443357
  103 SOLV  OW      3214    6.403458197    6.459319476    6.590008426
  103 SOLV  HW1     3215    6.360210339    6.428771048    6.505165797
  103 SOLV  HW2     3216    6.417478149    6.558278549    6.586497028
  104 SOLV  OW      3217    1.589745482    0.070222539    6.736425747
  104 SOLV  HW1     3218    1.526525811    0.009077862    6.688821947
  104 SOLV  HW2     3219    1.651005016    0.113084907    6.670006375
  105 SOLV  OW      3220    7.871863832    5.020120809    8.033471405
  105 SOLV  HW1     3221    7.887628193    4.938810889    8.089522657
  105 SOLV  HW2     3222    7.845399650    4.992307703    7.941126549
  106 SOLV  OW      3223    2.260312221    8.026583231    1.647857859
  106 SOLV  HW1     3224    2.285578345    7.952407316    1.585716796
  106 SOLV  HW2     3225    2.329647131    8.098540442    1.643765184
  107 SOLV  OW      3226    1.546535738    6.743560942    7.870101516
  107 SOLV  HW1     3227    1.448386872    6.740402207    7.851210749
  107 SOLV  HW2     3228    1.580257884    6.650893854    7.886703560
  108 SOLV  OW      3229    0.861511391    0.547826723    7.778907737
  108 SOLV  HW1     3230    0.937893423    0.484642110    7.792137847
  108 SOLV  HW2     3231    0.877927747    0.603324863    7.697348156
  109 SOLV  OW      3232    7.153280465    2.036918792    1.411276690
  109 SOLV  HW1     3233    7.148683350    1.985085882    1.325873636
  109 SOLV  HW2     3234    7.248996429    2.053123773    1.435302587
  110 SOLV  OW      3235    1.139576302    8.176357625    6.231254236
  110 SOLV  HW1     3236    1.178718944    8.252063923    6.283565334
  110 SOLV  HW2     3237    1.131369820    8.202969865    6.135210275
  111 SOLV  OW      3238    2.024123182    7.610141127    8.024600949
  111 SOLV  HW1     3239    2.036837139    7.647496452    8.116494253
  111 SOLV  HW2     3240    1.970786784    7.525719260    8.030040625
  112 SOLV  OW      3241    6.913952567    0.010397713    1.815980913
  112 SOLV  HW1     3242    6.907741208    0.080806551    1.886720265
  112 SOLV  HW2     3243    6.996117866   -0.044621081    1.830873731
  113 SOLV  OW      3244    1.628362576    7.591330684    6.616459157
  113 SOLV  HW1     3245    1.677130808    7.513850056    6.656708430
  113 SOLV  HW2     3246    1.675103388    7.620370846    6.532951512
  114 SOLV  OW      3247    6.647354612    7.907768586    0.126494989
  114 SOLV  HW1     3248    6.719698751    7.896115168    0.194556548
  114 SOLV  HW2     3249    6.644803909    7.827750867    0.066557919
  115 SOLV  OW      3250    0.425225009    8.080118088    2.585782538
  115 SOLV  HW1     3251    0.474033285    8.011803867    2.531447129
  115 SOLV  HW2     3252    0.491260717    8.139568435    2.631676837
  116 SOLV  OW      3253    0.544266744    7.455771186    1.292472434
  116 SOLV  HW1     3254    0.598154797    7.489308610    1.215197868
  116 SOLV  HW2     3255    0.527843748    7.357732955    1.281573326
  117 SOLV  OW      3256    6.947530826    7.346002098    1.550214562
  117 SOLV  HW1     3257    6.875380446    7.410917552    1.526090987
  117 SOLV  HW2     3258    7.027737592    7.395983027    1.582931323
  118 SOLV  OW      3259    2.253136690    0.082326472    1.419064264
  118 SOLV  HW1     3260    2.200851825    0.025193159    1.355787364
  118 SOLV  HW2     3261    2.323411024    0.026900974    1.463689588
  119 SOLV  OW      3262    0.934922313    0.212415566    3.134275136
  119 SOLV  HW1     3263    0.897686396    0.290474970    3.084059637
  119 SOLV  HW2     3264    0.901144959    0.214162365    3.228389081
  120 SOLV  OW      3265    1.747825498    7.404595397    6.789954401
  120 SOLV  HW1     3266    1.694113771    7.456864124    6.856173285
  120 SOLV  HW2     3267    1.724008683    7.307705311    6.796805730
  121 SOLV  OW      3268    0.590985749    6.832269560    6.221562443
  121 SOLV  HW1     3269    0.625062149    6.765612475    6.287862307
  121 SOLV  HW2     3270    0.643689552    6.916898689    6.229322587
  122 SOLV  OW      3271    5.841423734    1.021250661    7.120912712
  122 SOLV  HW1     3272    5.937767427    1.043680857    7.135614558
  122 SOLV  HW2     3273    5.834603964    0.936371219    7.068469155
  123 SOLV  OW      3274    1.660762019    6.503628348    7.944713670
  123 SOLV  HW1     3275    1.739233393    6.540585815    7.894935516
  123 SOLV  HW2     3276    1.667273030    6.403882962    7.947856210
  124 SOLV  OW      3277    2.294767454    0.944754467    1.503102796
  124 SOLV  HW1     3278    2.226796844    0.987774233    1.562527122
  124 SOLV  HW2     3279    2.266572517    0.954610613    1.407657390
  125 SOLV  OW      3280    0.022454122    1.638498057    0.161080141
  125 SOLV  HW1     3281   -0.026766887    1.573307248    0.218776196
  125 SOLV  HW2     3282   -0.043227550    1.694443116    0.110509343
  126 SOLV  OW      3283    0.140874990    8.062363799    6.205159204
  126 SOLV  HW1     3284    0.053977747    8.097078452    6.169871898
  126 SOLV  HW2     3285    0.215445104    8.121152767    6.173781318
  127 SOLV  OW      3286    7.126885140    5.755447317    7.646269854
  127 SOLV  HW1     3287    7.114476903    5.784471585    7.551374499
  127 SOLV  HW2     3288    7.174753962    5.827092735    7.697033957
  128 SOLV  OW      3289    2.113655226    8.115195064    2.505942712
  128 SOLV  HW1     3290    2.037416749    8.131410910    2.568601745
  128 SOLV  HW2     3291    2.086309621    8.048309495    2.436805669
  129 SOLV  OW      3292    0.144538473    0.370426541    0.863824164
  129 SOLV  HW1     3293    0.092484930    0.285154141    0.868388766
  129 SOLV  HW2     3294    0.175600958    0.385509852    0.769966102
  130 SOLV  OW      3295    6.973908796    1.297644858    6.907292477
  130 SOLV  HW1     3296    6.926779787    1.313745945    6.994016960
  130 SOLV  HW2     3297    6.969525441    1.380289378    6.851148685
  131 SOLV  OW      3298    7.917626932    1.064049034    5.584693482
  131 SOLV  HW1     3299    7.938045615    1.120999029    5.664325585
  131 SOLV  HW2     3300    7.819277192    1.046357246    5.580723973
  132 SOLV  OW      3301    1.034935867    1.517960077    2.167846017
  132 SOLV  HW1     3302    1.122201594    1.492081310    2.126433156
  132 SOLV  HW2     3303    1.030526896    1.482395380    2.261204002
  133 SOLV  OW      3304    1.131178977    0.890899689    7.240326974
  133 SOLV  HW1     3305    1.039194790    0.920967730    7.265552944
  133 SOLV  HW2     3306    1.130986842    0.859032724    7.145532787
  134 SOLV  OW      3307    0.132143519    5.845305953    6.563901821
  134 SOLV  HW1     3308    0.207387158    5.786787523    6.594158367
  134 SOLV  HW2     3309    0.144142763    5.867654266    6.467165138
  135 SOLV  OW      3310    7.857008658    6.290638199    6.362968476
  135 SOLV  HW1     3311    7.785109419    6.344538804    6.319075174
  135 SOLV  HW2     3312    7.818315083    6.239935662    6.439997174
  136 SOLV  OW      3313    0.721792866    6.667122759    0.357932943
  136 SOLV  HW1     3314    0.624379182    6.645399647    0.351584883
  136 SOLV  HW2     3315    0.751944983    6.710147912    0.272837233
  137 SOLV  OW      3316    8.022688086    0.841465602    0.086525291
  137 SOLV  HW1     3317    7.976854773    0.923805721    0.053040310
  137 SOLV  HW2     3318    8.027350772    0.773736980    0.013089204
  138 SOLV  OW      3319    7.316000449    1.480639322    6.755213823
  138 SOLV  HW1     3320    7.279834212    1.447711776    6.667980987
  138 SOLV  HW2     3321    7.288824375    1.418024631    6.828306950
  139 SOLV  OW      3322    0.248977972    0.989269469    2.383926273
  139 SOLV  HW1     3323    0.295358573    1.030026543    2.462597091
  139 SOLV  HW2     3324    0.296294166    0.905326146    2.357167022
  140 SOLV  OW      3325    6.924365793    6.813740613    6.809048428
  140 SOLV  HW1     3326    6.872226338    6.737142467    6.846654296
  140 SOLV  HW2     3327    7.011630715    6.780328278    6.773405117
  141 SOLV  OW      3328    8.087298733    1.802022204    6.509452727
  141 SOLV  HW1     3329    8.028619618    1.862695643    6.563090071
  141 SOLV  HW2     3330    8.060925612    1.806778069    6.413103034
  142 SOLV  OW      3331    1.964397064    7.159322982    7.934672705
  142 SOLV  HW1     3332    2.058727645    7.186921814    7.916180398
  142 SOLV  HW2     3333    1.913532089    7.237152389    7.971513063
  143 SOLV  OW      3334    0.549544268    1.109734833    7.102762072
  143 SOLV  HW1     3335    0.648618176    1.116450045    7.090902256
  143 SOLV  HW2     3336    0.525738513    1.131830432    7.197347527
  144 SOLV  OW      3337    8.189306556    1.657742041    1.022956703
  144 SOLV  HW1     3338    8.262092490    1.726253074    1.019754120
  144 SOLV  HW2     3339    8.180194613    1.623161353    1.116353286
  145 SOLV  OW      3340    6.575228012    8.166981609    0.194823789
  145 SOLV  HW1     3341    6.601654063    8.077134232    0.159736655
  145 SOLV  HW2     3342    6.513395925    8.211241146    0.129863576
  146 SOLV  OW      3343    6.886187581    6.461206237    0.808172262
  146 SOLV  HW1     3344    6.929868765    6.399197919    0.742993172
  146 SOLV  HW2     3345    6.954437881    6.494750039    0.873118935
  147 SOLV  OW      3346    1.615925760    6.642086820    7.562437511
  147 SOLV  HW1     3347    1.686203175    6.692906223    7.612237346
  147 SOLV  HW2     3348    1.574426076    6.701472035    7.493497838
  148 SOLV  OW      3349    7.149980529    7.810103418    0.064856472
  148 SOLV  HW1     3350    7.196279647    7.893787095    0.035642879
  148 SOLV  HW2     3351    7.218091416    7.742112147    0.092060997
  149 SOLV  OW      3352    0.747855950    7.198522928    0.996105728
  149 SOLV  HW1     3353    0.694145261    7.187661855    1.079764320
  149 SOLV  HW2     3354    0.827252104    7.256397564    1.014767902
  150 SOLV  OW      3355    7.646066642    8.048960841    6.556851649
  150 SOLV  HW1     3356    7.637217227    8.091255133    6.647034350
  150 SOLV  HW2     3357    7.673340900    7.953336677    6.567440997
  151 SOLV  OW      3358    0.941372917    5.424212491    7.977167887
  151 SOLV  HW1     3359    0.869806216    5.356203046    7.993131124
  151 SOLV  HW2     3360    0.982466087    5.408859038    7.887293211
  152 SOLV  OW      3361    1.498212721    8.175873304    6.357819722
  152 SOLV  HW1     3362    1.435781041    8.190020197    6.434656717
  152 SOLV  HW2     3363    1.573952068    8.117335796    6.386778654
  153 SOLV  OW      3364    0.975791071    7.586178542    2.956092785
  153 SOLV  HW1     3365    0.933829413    7.588509289    3.046843779
  153 SOLV  HW2     3366    0.905692745    7.566705671    2.887471592
  154 SOLV  OW      3367    0.352870542    8.093669950    5.527197382
  154 SOLV  HW1     3368    0.441667209    8.139037310    5.519543007
  154 SOLV  HW2     3369    0.355419797    8.006871670    5.477588374
  155 SOLV  OW      3370    8.004827942    8.107202609    1.211198705
  155 SOLV  HW1     3371    8.044451967    8.018459178    1.187618621
  155 SOLV  HW2     3372    7.933938166    8.094650257    1.280614229
  156 SOLV  OW      3373    8.152597928    6.572234688    1.308517487
  156 SOLV  HW1     3374    8.071368986    6.573509026    1.250190121
  156 SOLV  HW2     3375    8.141988640    6.639374239    1.381876119
  157 SOLV  OW      3376    6.772248975    7.466659950    7.875416342
  157 SOLV  HW1     3377    6.690896481    7.436589044    7.925204763
  157 SOLV  HW2     3378    6.854161727    7.434304624    7.922795493
  158 SOLV  OW      3379    6.690475486    6.769205755    6.507398598
  158 SOLV  HW1     3380    6.752940273    6.692462548    6.521896253
  158 SOLV  HW2     3381    6.735136606    6.854236480    6.535267421
  159 SOLV  OW      3382    0.804567668    0.442190130    6.863964808
  159 SOLV  HW1     3383    0.893113146    0.395703111    6.863215742
  159 SOLV  HW2     3384    0.816799718    0.537593735    6.836572258
  160 SOLV  OW      3385    1.518646309    1.496179107    0.884925996
  160 SOLV  HW1     3386    1.506464646    1.425512735    0.815214037
  160 SOLV  HW2     3387    1.575871816    1.569573479    0.848315556
  161 SOLV  OW      3388    0.289621596    7.549154582    1.814026609
  161 SOLV  HW1     3389    0.323663570    7.623549478    1.871545469
  161 SOLV  HW2     3390    0.241053636    7.482689141    1.870818650
  162 SOLV  OW      3391    7.004456148    0.643461026    1.351770149
  162 SOLV  HW1     3392    6.974627546    0.590385429    1.431111488
  162 SOLV  HW2     3393    7.026086105    0.581394915    1.276393191
  163 SOLV  OW      3394    1.420362450    1.253000463    2.195059816
  163 SOLV  HW1     3395    1.383247189    1.276028496    2.285027224
  163 SOLV  HW2     3396    1.483993601    1.176352906    2.203900772
  164 SOLV  OW      3397    7.350265944    7.462666208    1.394222466
  164 SOLV  HW1     3398    7.283364039    7.536751759    1.400340211
  164 SOLV  HW2     3399    7.432160183    7.487374701    1.446036791
  165 SOLV  OW      3400    0.426244366    5.022116297    7.673225112
  165 SOLV  HW1     3401    0.419715519    5.098342668    7.608815530
  165 SOLV  HW2     3402    0.335417014    5.001328587    7.709555759
  166 SOLV  OW      3403    2.722254137    7.921879977    7.222214712
  166 SOLV  HW1     3404    2.808947576    7.895492821    7.179930369
  166 SOLV  HW2     3405    2.668748707    7.976130018    7.157437392
  167 SOLV  OW      3406    0.382461697    0.218903219    0.831068114
  167 SOLV  HW1     3407    0.306296353    0.266258191    0.875314809
  167 SOLV  HW2     3408    0.347594439    0.162199697    0.756433097
  168 SOLV  OW      3409    7.575272679    0.448667593    0.910854753
  168 SOLV  HW1     3410    7.600943408    0.496102435    0.995071790
  168 SOLV  HW2     3411    7.634482518    0.369092920    0.898065218
  169 SOLV  OW      3412    0.734407777    7.470838516    2.159424874
  169 SOLV  HW1     3413    0.780517443    7.544224010    2.109525486
  169 SOLV  HW2     3414    0.654396617    7.440509917    2.107657904
  170 SOLV  OW      3415    8.106043063    6.192484731    6.326976162
  170 SOLV  HW1     3416    8.017776658    6.238445386    6.317055522
  170 SOLV  HW2     3417    8.179110885    6.260741830    6.328917200
  171 SOLV  OW      3418    7.536662825    1.663537436    5.774465269
  171 SOLV  HW1     3419    7.513509493    1.592012046    5.708513587
  171 SOLV  HW2     3420    7.626445128    1.701563864    5.752222917
  172 SOLV  OW      3421    0.438755176    7.623692287    2.479859199
  172 SOLV  HW1     3422    0.344076647    7.604674738    2.453861636
  172 SOLV  HW2     3423    0.450439310    7.722074678    2.493494977
  173 SOLV  OW      3424    0.986311699    0.648947712    7.543199944
  173 SOLV  HW1     3425    1.044339597    0.572432675    7.571128172
  173 SOLV  HW2     3426    1.039815409    0.733434781    7.544213166
  174 SOLV  OW      3427    7.442045797    6.456534970    6.560559856
  174 SOLV  HW1     3428    7.486498214    6.488220061    6.644345751
  174 SOLV  HW2     3429    7.443528966    6.356583560    6.557818330
  175 SOLV  OW      3430    6.696795534    0.141333448    0.324514288
  175 SOLV  HW1     3431    6.741279369    0.096982450    0.402333096
  175 SOLV  HW2     3432    6.649665822    0.072470232    0.269394491
  176 SOLV  OW      3433    7.522647844    1.346670037    6.923362329
  176 SOLV  HW1     3434    7.526475041    1.388600996    6.832649593
  176 SOLV  HW2     3435    7.431093525    1.309636702    6.939108837
  177 SOLV  OW      3436    6.362517194    8.170240635    7.595490351
  177 SOLV  HW1     3437    6.322879277    8.114859138    7.668723725
  177 SOLV  HW2     3438    6.458089287    8.190395268    7.616963605
  178 SOLV  OW      3439    6.692916169    7.706968918    6.420664057
  178 SOLV  HW1     3440    6.754125457    7.629250329    6.405995999
  178 SOLV  HW2     3441    6.619060909    7.680002096    6.482470766
  179 SOLV  OW      3442    6.900574117    1.740739330    7.910397240
  179 SOLV  HW1     3443    6.946349783    1.673511345    7.968594440
  179 SOLV  HW2     3444    6.817214571    1.700632246    7.872390918
  180 SOLV  OW      3445    7.559960284    0.090876371    8.020597848
  180 SOLV  HW1     3446    7.550658787    0.138728490    7.933273972
  180 SOLV  HW2     3447    7.481879572    0.029745909    8.033567443
  181 SOLV  OW      3448    0.807380254    1.613281640    2.046352207
  181 SOLV  HW1     3449    0.753887556    1.640106952    2.126479859
  181 SOLV  HW2     3450    0.890589814    1.566401965    2.076015702
  182 SOLV  OW      3451    1.154306223    7.548009088    1.740187042
  182 SOLV  HW1     3452    1.163601110    7.576785402    1.644859220
  182 SOLV  HW2     3453    1.129041635    7.451299721    1.743477426
  183 SOLV  OW      3454    0.265678799    7.271073289    1.289265349
  183 SOLV  HW1     3455    0.328743603    7.282592612    1.366012825
  183 SOLV  HW2     3456    0.291845369    7.332832350    1.215095752
  184 SOLV  OW      3457    8.098866885    1.986199998    1.132978759
  184 SOLV  HW1     3458    8.029074090    1.915512378    1.144558794
  184 SOLV  HW2     3459    8.078526653    2.063300170    1.193341747
  185 SOLV  OW      3460    7.679666878    0.810103968    5.790906127
  185 SOLV  HW1     3461    7.754568907    0.785014122    5.852238207
  185 SOLV  HW2     3462    7.619738673    0.731174962    5.777480488
  186 SOLV  OW      3463    0.819439789    8.085357664    5.851103299
  186 SOLV  HW1     3464    0.759137334    8.042921323    5.783541946
  186 SOLV  HW2     3465    0.833962704    8.022096396    5.927187517
  187 SOLV  OW      3466    0.565126506    1.205144874    0.823174154
  187 SOLV  HW1     3467    0.526127402    1.137251236    0.885395314
  187 SOLV  HW2     3468    0.614542023    1.274221198    0.875980000
  188 SOLV  OW      3469    0.544767570    6.662771875    6.009762102
  188 SOLV  HW1     3470    0.572825532    6.728915727    6.079327318
  188 SOLV  HW2     3471    0.598671592    6.579119048    6.019665773
  189 SOLV  OW      3472    0.572058272    1.962810004    1.137606004
  189 SOLV  HW1     3473    0.556690023    2.023148708    1.215865145
  189 SOLV  HW2     3474    0.662641514    1.921079099    1.144994557
  190 SOLV  OW      3475    0.368907917    6.301314192    0.064656531
  190 SOLV  HW1     3476    0.385293562    6.258686462   -0.024316489
  190 SOLV  HW2     3477    0.452706959    6.345872966    0.096184595
  191 SOLV  OW      3478    1.373685471    7.804561519    0.764804564
  191 SOLV  HW1     3479    1.422293014    7.720929104    0.790189494
  191 SOLV  HW2     3480    1.312477106    7.831406432    0.839197557
  192 SOLV  OW      3481    7.509650659    1.454516448    5.592052415
  192 SOLV  HW1     3482    7.431906733    1.411693560    5.545968486
  192 SOLV  HW2     3483    7.567926249    1.383665426    5.631873543
  193 SOLV  OW      3484    6.478188516    7.644467585    6.568724646
  193 SOLV  HW1     3485    6.398494914    7.692140866    6.531602858
  193 SOLV  HW2     3486    6.449437831    7.557095533    6.607984406
  194 SOLV  OW      3487    7.214993157    0.639734555    2.406391025
  194 SOLV  HW1     3488    7.234889679    0.708780508    2.475950145
  194 SOLV  HW2     3489    7.140052705    0.581433910    2.437801018
  195 SOLV  OW      3490    6.856387977    7.410666026    5.930706976
  195 SOLV  HW1     3491    6.896266637    7.320322536    5.914914391
  195 SOLV  HW2     3492    6.801391754    7.408670679    6.014211551
  196 SOLV  OW      3493    1.941953168    1.058490463    0.800999439
  196 SOLV  HW1     3494    1.928850339    1.053518281    0.701977303
  196 SOLV  HW2     3495    2.022657450    1.005280767    0.826636567
  197 SOLV  OW      3496    7.975256235    0.842018867    7.150145147
  197 SOLV  HW1     3497    7.972896189    0.920039417    7.087623634
  197 SOLV  HW2     3498    8.032617905    0.864239646    7.228996425
  198 SOLV  OW      3499    6.039829855    7.500997708    7.784675691
  198 SOLV  HW1     3500    6.121451221    7.446667747    7.764974080
  198 SOLV  HW2     3501    5.962914694    7.466209584    7.731049899
  199 SOLV  OW      3502    8.058434209    6.203070980    5.980735993
  199 SOLV  HW1     3503    8.105523280    6.291139725    5.975436099
  199 SOLV  HW2     3504    7.960780953    6.216434677    5.963800881
  200 SOLV  OW      3505    1.747745768    1.007107325    1.970615520
  200 SOLV  HW1     3506    1.764202631    1.092366921    1.920999640
  200 SOLV  HW2     3507    1.834407887    0.971886591    2.005983614
  201 SOLV  OW      3508    1.025233431    7.236730378    8.010144388
  201 SOLV  HW1     3509    0.944372158    7.180804239    8.028463270
  201 SOLV  HW2     3510    1.039956705    7.299936113    8.086236578
  202 SOLV  OW      3511    6.912200251    6.541540696    0.489390609
  202 SOLV  HW1     3512    6.889563772    6.622228957    0.434816043
  202 SOLV  HW2     3513    6.977450487    6.566865728    0.560821606
  203 SOLV  OW      3514    0.624953836    0.134211952    0.898021423
  203 SOLV  HW1     3515    0.533133892    0.167419349    0.876391816
  203 SOLV  HW2     3516    0.624506518    0.034235775    0.900469658
  204 SOLV  OW      3517    7.003767715    7.161951592    1.047701330
  204 SOLV  HW1     3518    6.918935785    7.214717324    1.052289665
  204 SOLV  HW2     3519    7.018712248    7.131006063    0.953782578
  205 SOLV  OW      3520    1.811617346    0.633137003    2.611731123
  205 SOLV  HW1     3521    1.830985790    0.684878560    2.695093289
  205 SOLV  HW2     3522    1.715623707    0.645356261    2.586483246
  206 SOLV  OW      3523    7.819377828    8.037688488    5.848558502
  206 SOLV  HW1     3524    7.829911452    7.978155904    5.768892378
  206 SOLV  HW2     3525    7.724639959    8.069209650    5.854295492
  207 SOLV  OW      3526    0.105290880    0.162553499    5.674926456
  207 SOLV  HW1     3527    0.031466706    0.226966719    5.694992946
  207 SOLV  HW2     3528    0.163024412    0.151782637    5.755873875
  208 SOLV  OW      3529    7.168360755    6.698242288    6.751853626
  208 SOLV  HW1     3530    7.178609992    6.602925798    6.723371299
  208 SOLV  HW2     3531    7.204000155    6.709303638    6.844638189
  209 SOLV  OW      3532    7.120935037    6.928707449    1.520843617
  209 SOLV  HW1     3533    7.082242013    7.003505688    1.466903969
  209 SOLV  HW2     3534    7.047323790    6.868754348    1.552281704
  210 SOLV  OW      3535    0.156689962    7.017126153    1.311031698
  210 SOLV  HW1     3536    0.056962621    7.017854853    1.303594179
  210 SOLV  HW2     3537    0.190749941    7.111152928    1.311530539
  211 SOLV  OW      3538    7.595592236    0.515737415    7.866171365
  211 SOLV  HW1     3539    7.578007035    0.515000630    7.964618704
  211 SOLV  HW2     3540    7.693880121    0.524571120    7.849952242
  212 SOLV  OW      3541    7.566094037    0.072687637    2.495017177
  212 SOLV  HW1     3542    7.484556510    0.051428878    2.548866389
  212 SOLV  HW2     3543    7.542776435    0.072474750    2.397773955
  213 SOLV  OW      3544    1.704175607    7.104455470    7.656017075
  213 SOLV  HW1     3545    1.757361047    7.143903244    7.581070594
  213 SOLV  HW2     3546    1.681980026    7.175939340    7.722343217
  214 SOLV  OW      3547    6.232313157    8.128928391    6.995791080
  214 SOLV  HW1     3548    6.213168594    8.130997903    6.897654822
  214 SOLV  HW2     3549    6.302331990    8.196949210    7.017516733
  215 SOLV  OW      3550    0.052230223    0.195251840    6.167666995
  215 SOLV  HW1     3551    0.109937345    0.265781003    6.126467345
  215 SOLV  HW2     3552    0.078702502    0.182173410    6.263217916
  216 SOLV  OW      3553    6.266118381    7.337962067    7.779625746
  216 SOLV  HW1     3554    6.351497080    7.287820278    7.765557623
  216 SOLV  HW2     3555    6.195034261    7.274723476    7.810439955
  217 SOLV  OW      3556    6.910371421    7.195463182    1.783879466
  217 SOLV  HW1     3557    6.923406403    7.251601190    1.702146047
  217 SOLV  HW2     3558    6.999068581    7.177485456    1.826438672
  218 SOLV  OW      3559    2.068938100    8.107656046    7.251539561
  218 SOLV  HW1     3560    2.083913666    8.156680655    7.337410933
  218 SOLV  HW2     3561    1.998845718    8.154831258    7.198031639
  219 SOLV  OW      3562    1.747862336    6.773871093    7.279403188
  219 SOLV  HW1     3563    1.715667671    6.859487889    7.238968860
  219 SOLV  HW2     3564    1.805302885    6.794029887    7.358749252
  220 SOLV  OW      3565    0.240584784    7.878826895    2.163316109
  220 SOLV  HW1     3566    0.158735761    7.865283205    2.107466170
  220 SOLV  HW2     3567    0.266943273    7.975271043    2.160948632
  221 SOLV  OW      3568    0.291396357    1.230400689    7.998184131
  221 SOLV  HW1     3569    0.384530740    1.234961227    8.034335923
  221 SOLV  HW2     3570    0.242279232    1.314199773    8.021993922
  222 SOLV  OW      3571    0.422241612    6.985377384    1.233025218
  222 SOLV  HW1     3572    0.323489228    6.985489860    1.248773068
  222 SOLV  HW2     3573    0.442873636    6.931581922    1.151291699
  223 SOLV  OW      3574    7.956412781    2.211295310    0.330287272
  223 SOLV  HW1     3575    7.904675121    2.208854006    0.244746319
  223 SOLV  HW2     3576    7.894125694    2.197443322    0.407296434
  224 SOLV  OW      3577    1.961837769    7.268132896    0.073278478
  224 SOLV  HW1     3578    1.911176104    7.189110013    0.107783504
  224 SOLV  HW2     3579    2.009646327    7.312695000    0.148977316
  225 SOLV  OW      3580    1.279814129    7.870471677    3.039937912
  225 SOLV  HW1     3581    1.334941906    7.796640012    3.078818018
  225 SOLV  HW2     3582    1.292424451    7.872779284    2.940754115
  226 SOLV  OW      3583    6.486521146    0.325648605    0.343355445
  226 SOLV  HW1     3584    6.550631340    0.248909026    0.341655265
  226 SOLV  HW2     3585    6.415453134    0.308177668    0.411516874
  227 SOLV  OW      3586    1.354818119    0.296078855    0.265451513
  227 SOLV  HW1     3587    1.363281661    0.386766452    0.306750981
  227 SOLV  HW2     3588    1.444082686    0.250986702    0.265500317
  228 SOLV  OW      3589    1.726696402    8.105833655    7.936675478
  228 SOLV  HW1     3590    1.649853364    8.165663707    7.959421541
  228 SOLV  HW2     3591    1.777762026    8.144867429    7.860056290
  229 SOLV  OW      3592    1.441842827    0.835511974    7.828868193
  229 SOLV  HW1     3593    1.496414397    0.752095230    7.820806490
  229 SOLV  HW2     3594    1.434570048    0.879355200    7.739278949
  230 SOLV  OW      3595    0.536793191    6.855097088    1.019710889
  230 SOLV  HW1     3596    0.522467282    6.871668122    0.922131727
  230 SOLV  HW2     3597    0.630533456    6.879799288    1.044287979
  231 SOLV  OW      3598    1.717374850    7.295887208    2.541501518
  231 SOLV  HW1     3599    1.754327645    7.204760837    2.559719668
  231 SOLV  HW2     3600    1.768924592    7.363802973    2.593765106
  232 SOLV  OW      3601    7.138872742    1.610045581    1.337852512
  232 SOLV  HW1     3602    7.238336955    1.612909217    1.327838292
  232 SOLV  HW2     3603    7.099713571    1.553325657    1.265388948
  233 SOLV  OW      3604    0.503544798    1.460826292    7.932413951
  233 SOLV  HW1     3605    0.535749142    1.387648829    7.992493965
  233 SOLV  HW2     3606    0.447545577    1.524872456    7.984985892
  234 SOLV  OW      3607    7.817174917    1.988726007    1.388643664
  234 SOLV  HW1     3608    7.726012294    2.005902035    1.351276745
  234 SOLV  HW2     3609    7.857724120    1.909762425    1.342574211
  235 SOLV  OW      3610    0.591158382    7.745847398    6.084710534
  235 SOLV  HW1     3611    0.541899673    7.815979227    6.033168035
  235 SOLV  HW2     3612    0.614282562    7.669892119    6.023903160
  236 SOLV  OW      3613    0.998729670    7.810955811    1.283190096
  236 SOLV  HW1     3614    0.945622986    7.730845834    1.310827893
  236 SOLV  HW2     3615    1.078371842    7.781516278    1.230349256
  237 SOLV  OW      3616    7.784807952    1.073892870    2.628113704
  237 SOLV  HW1     3617    7.767782325    1.167405187    2.597039382
  237 SOLV  HW2     3618    7.770263544    1.010410271    2.552229450
  238 SOLV  OW      3619    7.993614724    0.122869207    5.654762350
  238 SOLV  HW1     3620    7.898399708    0.138300348    5.628349667
  238 SOLV  HW2     3621    8.037940171    0.210753977    5.672457431
  239 SOLV  OW      3622    2.024258360    6.599668826    7.417961397
  239 SOLV  HW1     3623    1.982879777    6.684542568    7.450890117
  239 SOLV  HW2     3624    2.104440465    6.621150968    7.362199871
  240 SOLV  OW      3625    0.606297134    0.017144148    3.311372393
  240 SOLV  HW1     3626    0.604003789   -0.048645634    3.386658521
  240 SOLV  HW2     3627    0.610501873   -0.031949274    3.224345335
  241 SOLV  OW      3628    1.143225271    0.308528701    0.079941152
  241 SOLV  HW1     3629    1.187807867    0.325960136   -0.007866362
  241 SOLV  HW2     3630    1.212772169    0.295950600    0.150698373
  242 SOLV  OW      3631    7.549316505    8.074099555    5.825521668
  242 SOLV  HW1     3632    7.499341808    7.988500471    5.838815875
  242 SOLV  HW2     3633    7.540502135    8.103382090    5.730305023
  243 SOLV  OW      3634    7.897144865    1.576098722    2.604319347
  243 SOLV  HW1     3635    7.975978558    1.606031452    2.658071773
  243 SOLV  HW2     3636    7.914427599    1.593427832    2.507360546
  244 SOLV  OW      3637    0.058788676    1.165129163    7.470547423
  244 SOLV  HW1     3638   -0.025143895    1.165397635    7.416171002
  244 SOLV  HW2     3639    0.035570123    1.158985319    7.567628105
  245 SOLV  OW      3640    1.581018916    7.503560145    7.143005701
  245 SOLV  HW1     3641    1.548684728    7.577967660    7.201483820
  245 SOLV  HW2     3642    1.597461635    7.538447981    7.050733789
  246 SOLV  OW      3643    2.091024240    8.162688226    1.276357331
  246 SOLV  HW1     3644    2.003497586    8.185814597    1.318856775
  246 SOLV  HW2     3645    2.078416858    8.085526727    1.213994914
  247 SOLV  OW      3646    5.858917846    8.234634853    8.005701929
  247 SOLV  HW1     3647    5.949712017    8.226176467    7.964633049
  247 SOLV  HW2     3648    5.836375406    8.150225918    8.054370949
  248 SOLV  OW      3649    0.465345214    6.599142504    0.310487892
  248 SOLV  HW1     3650    0.506582245    6.547293402    0.235569258
  248 SOLV  HW2     3651    0.373906227    6.563332331    0.329411630
  249 SOLV  OW      3652    0.495040990    1.616319935    0.222392290
  249 SOLV  HW1     3653    0.415169787    1.607572978    0.162846510
  249 SOLV  HW2     3654    0.540369901    1.703693430    0.204707635
  250 SOLV  OW      3655    0.372926232    1.688458489    7.702595847
  250 SOLV  HW1     3656    0.320705745    1.724442534    7.779924048
  250 SOLV  HW2     3657    0.468947410    1.678824666    7.728836058
  251 SOLV  OW      3658    0.330296776    8.215698988    6.092068862
  251 SOLV  HW1     3659    0.310621204    8.250443569    6.000386334
  251 SOLV  HW2     3660    0.415145460    8.162793774    6.090142729
  252 SOLV  OW      3661    7.740775254    1.293353431    1.934425647
  252 SOLV  HW1     3662    7.642246767    1.276959120    1.929443745
  252 SOLV  HW2     3663    7.768114622    1.303199003    2.030118048
  253 SOLV  OW      3664    7.815357651    0.007605360    2.991211636
  253 SOLV  HW1     3665    7.813111957    0.029580531    3.088751454
  253 SOLV  HW2     3666    7.727253349    0.030598586    2.949849233
  254 SOLV  OW      3667    0.195036406    0.431751044    6.082800789
  254 SOLV  HW1     3668    0.254706602    0.412171684    6.004970889
  254 SOLV  HW2     3669    0.105990633    0.462816272    6.049527033
  255 SOLV  OW      3670    7.412647819    6.952999390    0.864094285
  255 SOLV  HW1     3671    7.506332784    6.918614073    0.870614792
  255 SOLV  HW2     3672    7.369007690    6.948026075    0.953941358
  256 SOLV  OW      3673    7.804191842    1.365578724    2.178321206
  256 SOLV  HW1     3674    7.751023231    1.418691822    2.244305744
  256 SOLV  HW2     3675    7.860835936    1.299073681    2.227007367
  257 SOLV  OW      3676    7.959361275    4.710892649    7.751188799
  257 SOLV  HW1     3677    7.991281117    4.726909191    7.657773360
  257 SOLV  HW2     3678    7.956161676    4.797754729    7.800651275
  258 SOLV  OW      3679    0.278267208    6.467332148    5.754733068
  258 SOLV  HW1     3680    0.248015974    6.466739089    5.659411676
  258 SOLV  HW2     3681    0.202886514    6.496908987    5.813423600
  259 SOLV  OW      3682    7.091115908    0.341610310    7.798051481
  259 SOLV  HW1     3683    7.139732434    0.293000641    7.870681736
  259 SOLV  HW2     3684    7.157280660    0.385863548    7.737508525
  260 SOLV  OW      3685    0.016082833    0.130834832    0.857051539
  260 SOLV  HW1     3686   -0.078221059    0.164010449    0.859837258
  260 SOLV  HW2     3687    0.032284639    0.069942432    0.934712238
  261 SOLV  OW      3688    0.747325591    7.232077264    1.451388684
  261 SOLV  HW1     3689    0.831900794    7.237302564    1.398272237
  261 SOLV  HW2     3690    0.769275328    7.214168146    1.547300468
  262 SOLV  OW      3691    6.815218163    5.895313626    0.379377577
  262 SOLV  HW1     3692    6.903895693    5.874760723    0.420796442
  262 SOLV  HW2     3693    6.778475450    5.979326829    0.419294479
  263 SOLV  OW      3694    7.724011853    6.680437653    6.120752180
  263 SOLV  HW1     3695    7.793929255    6.627897678    6.072263524
  263 SOLV  HW2     3696    7.643267215    6.623198465    6.135034295
  264 SOLV  OW      3697    7.415621026    7.095469655    1.416823125
  264 SOLV  HW1     3698    7.511386257    7.124269100    1.417879940
  264 SOLV  HW2     3699    7.410707158    6.995851557    1.424142324
  265 SOLV  OW      3700    7.443600142    2.344931793    1.271418375
  265 SOLV  HW1     3701    7.498304324    2.332681688    1.354238606
  265 SOLV  HW2     3702    7.470703995    2.276972018    1.203237883
  266 SOLV  OW      3703    7.133284871    7.889518425    5.930969021
  266 SOLV  HW1     3704    7.107084932    7.959947926    5.996958854
  266 SOLV  HW2     3705    7.073727246    7.809912546    5.941793527
  267 SOLV  OW      3706    0.902875274    0.932681810    7.888919388
  267 SOLV  HW1     3707    0.952479920    0.848047053    7.908362938
  267 SOLV  HW2     3708    0.910031750    0.994268165    7.967389230
  268 SOLV  OW      3709    0.094504511    1.267827707    6.954667321
  268 SOLV  HW1     3710    0.070170177    1.354943923    6.997334726
  268 SOLV  HW2     3711    0.193925762    1.261745817    6.945708839
  269 SOLV  OW      3712    1.817400058    7.036378406    0.150396720
  269 SOLV  HW1     3713    1.732117964    7.080095460    0.121807171
  269 SOLV  HW2     3714    1.861052650    6.993568150    0.071255859
  270 SOLV  OW      3715    6.883728703    1.016078640    0.112896625
  270 SOLV  HW1     3716    6.813357165    1.071581434    0.068524999
  270 SOLV  HW2     3717    6.947422779    1.075795670    0.161665833
  271 SOLV  OW      3718    2.140731086    0.864174826    0.750369822
  271 SOLV  HW1     3719    2.205695438    0.909889734    0.689625930
  271 SOLV  HW2     3720    2.075100805    0.812072286    0.695798845
  272 SOLV  OW      3721    6.978596003    6.493801226    7.130516521
  272 SOLV  HW1     3722    6.934317919    6.527106829    7.213764525
  272 SOLV  HW2     3723    6.933966535    6.534136416    7.050633587
  273 SOLV  OW      3724    7.052225560    5.991030061    0.098707567
  273 SOLV  HW1     3725    7.039732192    6.073326111    0.043274587
  273 SOLV  HW2     3726    6.968336069    5.936615383    0.096934016
  274 SOLV  OW      3727    7.174734152    7.655743803    5.593119512
  274 SOLV  HW1     3728    7.081299943    7.626134866    5.612989875
  274 SOLV  HW2     3729    7.191023745    7.745040233    5.635097902
  275 SOLV  OW      3730    7.885279360    2.702122174    0.000413600
  275 SOLV  HW1     3731    7.847686553    2.619857817    0.043089795
  275 SOLV  HW2     3732    7.952713292    2.675971816   -0.068656199
  276 SOLV  OW      3733    1.121599459    6.674470233    0.091118767
  276 SOLV  HW1     3734    1.078509769    6.613494583    0.024582246
  276 SOLV  HW2     3735    1.219332000    6.681776728    0.071199966
  277 SOLV  OW      3736    5.853139748    7.878114709    7.935786440
  277 SOLV  HW1     3737    5.831179121    7.918177830    8.024739899
  277 SOLV  HW2     3738    5.769093709    7.846296733    7.891924386
  278 SOLV  OW      3739    1.755709683    1.176428092    1.176848918
  278 SOLV  HW1     3740    1.755388942    1.136148287    1.268385219
  278 SOLV  HW2     3741    1.847312275    1.210597876    1.155806698
  279 SOLV  OW      3742    0.542576260    8.178294998    3.027013367
  279 SOLV  HW1     3743    0.496724210    8.090371852    3.039942091
  279 SOLV  HW2     3744    0.487189927    8.251021117    3.067550582
  280 SOLV  OW      3745    7.984748384    1.842538918    6.259234639
  280 SOLV  HW1     3746    7.911233955    1.792785323    6.213167982
  280 SOLV  HW2     3747    8.064229491    1.848030090    6.198782382
  281 SOLV  OW      3748    5.671898392    7.338574415    6.497028288
  281 SOLV  HW1     3749    5.674495515    7.334987521    6.596939143
  281 SOLV  HW2     3750    5.598698257    7.400128551    6.467795867
  282 SOLV  OW      3751    1.054751009    0.720867275    7.970687545
  282 SOLV  HW1     3752    1.128392421    0.787232834    7.983890774
  282 SOLV  HW2     3753    1.044308970    0.665778839    8.053500142
  283 SOLV  OW      3754    2.232262128    0.252139872    0.610547663
  283 SOLV  HW1     3755    2.267387176    0.163772172    0.579583611
  283 SOLV  HW2     3756    2.289070777    0.286165827    0.685490072
  284 SOLV  OW      3757    0.566949197    8.087582240    6.131994305
  284 SOLV  HW1     3758    0.573209730    8.038192375    6.045259359
  284 SOLV  HW2     3759    0.563147546    8.022054814    6.207447199
  285 SOLV  OW      3760    8.179570377    2.305768809    0.459887979
  285 SOLV  HW1     3761    8.153721585    2.383576344    0.517153528
  285 SOLV  HW2     3762    8.098708459    2.271057010    0.412370327
  286 SOLV  OW      3763    5.877453119    0.108346162    7.396413900
  286 SOLV  HW1     3764    5.937413620    0.047033312    7.344961365
  286 SOLV  HW2     3765    5.859600931    0.190577788    7.342366627
  287 SOLV  OW      3766    7.444216531    8.024352907    2.399006988
  287 SOLV  HW1     3767    7.443978290    7.951889170    2.330082798
  287 SOLV  HW2     3768    7.537164547    8.059594197    2.409973426
  288 SOLV  OW      3769    0.239882843    1.959009322    0.562040985
  288 SOLV  HW1     3770    0.236808881    2.006628115    0.649932530
  288 SOLV  HW2     3771    0.160401173    1.985088390    0.507228408
  289 SOLV  OW      3772    7.090651537    5.623865077    7.142175598
  289 SOLV  HW1     3773    7.166214146    5.689333286    7.139714136
  289 SOLV  HW2     3774    7.032483178    5.637097413    7.061906645
  290 SOLV  OW      3775    6.304006643    1.265404498    7.648190220
  290 SOLV  HW1     3776    6.400869769    1.244451551    7.634758030
  290 SOLV  HW2     3777    6.277288387    1.340000467    7.587170106
  291 SOLV  OW      3778    1.101190334    0.887149074    0.002746747
  291 SOLV  HW1     3779    1.016933885    0.936094460   -0.019761690
  291 SOLV  HW2     3780    1.169569923    0.904150908   -0.068222116
  292 SOLV  OW      3781    6.175585177    7.013046502    7.158182169
  292 SOLV  HW1     3782    6.172323452    6.937342467    7.092915018
  292 SOLV  HW2     3783    6.122468887    7.089974769    7.122655001
  293 SOLV  OW      3784    0.997468569    7.749451240    6.187339391
  293 SOLV  HW1     3785    0.929539770    7.773469661    6.256697753
  293 SOLV  HW2     3786    1.082849004    7.798029103    6.206104510
  294 SOLV  OW      3787    0.394161013    0.831778224    3.306399684
  294 SOLV  HW1     3788    0.400334049    0.902016347    3.377321353
  294 SOLV  HW2     3789    0.479037103    0.830264895    3.253530715
  295 SOLV  OW      3790    1.419655549    1.324354699    1.398476923
  295 SOLV  HW1     3791    1.410991776    1.419784948    1.427101794
  295 SOLV  HW2     3792    1.333857428    1.276241647    1.416510436
  296 SOLV  OW      3793    6.092336949    8.220318438    7.273463325
  296 SOLV  HW1     3794    6.094833237    8.124659399    7.244392746
  296 SOLV  HW2     3795    6.127527075    8.278378413    7.200029005
  297 SOLV  OW      3796    1.986810329    7.952391850    1.126892373
  297 SOLV  HW1     3797    1.941470973    7.907482264    1.203894309
  297 SOLV  HW2     3798    1.922398961    7.961323817    1.050910946
  298 SOLV  OW      3799    8.133071110    0.894141926    7.356520509
  298 SOLV  HW1     3800    8.225969546    0.877808943    7.323286412
  298 SOLV  HW2     3801    8.130076693    0.879810392    7.455449639
  299 SOLV  OW      3802    0.390753607    1.501341100    2.829536782
  299 SOLV  HW1     3803    0.411503535    1.557248931    2.749254655
  299 SOLV  HW2     3804    0.432179049    1.542761509    2.910590334
  300 SOLV  OW      3805    0.654083709    7.818100218    3.024464537
  300 SOLV  HW1     3806    0.621582399    7.724315213    3.036713053
  300 SOLV  HW2     3807    0.577785814    7.881631355    3.036479430
  301 SOLV  OW      3808    0.942308688    6.863646252    0.011030510
  301 SOLV  HW1     3809    0.848157641    6.842880616    0.037605127
  301 SOLV  HW2     3810    1.004074979    6.796541305    0.052062507
  302 SOLV  OW      3811    1.819791476    0.290921170    8.104580568
  302 SOLV  HW1     3812    1.889732441    0.255061728    8.042739322
  302 SOLV  HW2     3813    1.847699294    0.274941631    8.199278671
  303 SOLV  OW      3814    0.133416265    0.085121394    2.969248778
  303 SOLV  HW1     3815    0.034742741    0.077288666    2.983532743
  303 SOLV  HW2     3816    0.163316934    0.015240874    2.904252783
  304 SOLV  OW      3817    1.072482749    0.694306624    5.973266612
  304 SOLV  HW1     3818    1.045617495    0.768130738    6.035155396
  304 SOLV  HW2     3819    0.990876245    0.655103814    5.930776883
  305 SOLV  OW      3820    1.600033771    0.414194151    8.231299829
  305 SOLV  HW1     3821    1.678551590    0.369453169    8.188465064
  305 SOLV  HW2     3822    1.536469010    0.444920723    8.160469485
  306 SOLV  OW      3823    6.840489777    1.944419216    1.835201943
  306 SOLV  HW1     3824    6.863183213    2.019316114    1.772933626
  306 SOLV  HW2     3825    6.808588466    1.981962350    1.922234241
  307 SOLV  OW      3826    0.417094428    0.877229558    7.176505775
  307 SOLV  HW1     3827    0.469176697    0.944411909    7.123818726
  307 SOLV  HW2     3828    0.447292111    0.878990047    7.271830918
  308 SOLV  OW      3829    1.198033808    0.538357669    6.993894214
  308 SOLV  HW1     3830    1.139944616    0.471813722    6.946998215
  308 SOLV  HW2     3831    1.292757444    0.506288447    6.993110000
  309 SOLV  OW      3832    6.800122174    7.844264036    5.774001983
  309 SOLV  HW1     3833    6.821011417    7.887357695    5.861798177
  309 SOLV  HW2     3834    6.820335108    7.908242816    5.699841646
  310 SOLV  OW      3835    1.285079210    6.387752664    0.256001605
  310 SOLV  HW1     3836    1.258285908    6.479253484    0.286189625
  310 SOLV  HW2     3837    1.216901719    6.321285912    0.286588314
  311 SOLV  OW      3838    7.665077992    1.742720767    6.518259140
  311 SOLV  HW1     3839    7.618153282    1.710775160    6.600585255
  311 SOLV  HW2     3840    7.679572414    1.841475021    6.524383599
  312 SOLV  OW      3841    0.794824529    7.514068508    2.771733343
  312 SOLV  HW1     3842    0.846864191    7.530466303    2.687919241
  312 SOLV  HW2     3843    0.698303707    7.501065300    2.749008745
  313 SOLV  OW      3844    6.816542707    6.585123622    6.924520136
  313 SOLV  HW1     3845    6.836710504    6.534394979    6.840725743
  313 SOLV  HW2     3846    6.731598032    6.550797923    6.964616321
  314 SOLV  OW      3847    8.017212814    1.643349719    6.787032328
  314 SOLV  HW1     3848    8.100058173    1.624573172    6.734254770
  314 SOLV  HW2     3849    8.031217451    1.724959978    6.843112511
  315 SOLV  OW      3850    6.817012684    8.221960623    0.525314564
  315 SOLV  HW1     3851    6.776109663    8.279542494    0.596118189
  315 SOLV  HW2     3852    6.814368792    8.126341086    0.554499302
  316 SOLV  OW      3853    6.115254546    1.585601608    7.276113043
  316 SOLV  HW1     3854    6.038907143    1.644897506    7.301742892
  316 SOLV  HW2     3855    6.177076544    1.635333200    7.215231016
  317 SOLV  OW      3856    6.514426317    7.777071103    7.981709249
  317 SOLV  HW1     3857    6.445427697    7.843147479    8.011258256
  317 SOLV  HW2     3858    6.469165961    7.696295055    7.943937165
  318 SOLV  OW      3859    1.276849669    6.757275324    7.855499958
  318 SOLV  HW1     3860    1.195289011    6.788628269    7.904147593
  318 SOLV  HW2     3861    1.266950892    6.660362908    7.832879538
  319 SOLV  OW      3862    0.895187497    0.996467888    7.327633598
  319 SOLV  HW1     3863    0.844795173    1.033459715    7.249580684
  319 SOLV  HW2     3864    0.841994740    0.923069937    7.369862398
  320 SOLV  OW      3865    6.739886613    6.994184811    6.897239536
  320 SOLV  HW1     3866    6.656437734    6.939074989    6.896394238
  320 SOLV  HW2     3867    6.817906735    6.936887030    6.872113829
  321 SOLV  OW      3868    1.856288575    7.614992063    0.230892094
  321 SOLV  HW1     3869    1.831113988    7.707518920    0.259295481
  321 SOLV  HW2     3870    1.883624811    7.561814213    0.311057588
  322 SOLV  OW      3871    6.548353887    6.906347350    0.017843498
  322 SOLV  HW1     3872    6.458509815    6.923095594   -0.022763981
  322 SOLV  HW2     3873    6.591231687    6.993666946    0.041041605
  323 SOLV  OW      3874    0.541510941    0.569855682    2.884207934
  323 SOLV  HW1     3875    0.541223486    0.512090062    2.802568890
  323 SOLV  HW2     3876    0.602212167    0.647969401    2.869529698
  324 SOLV  OW      3877    8.046703205    0.879137538    5.435673492
  324 SOLV  HW1     3878    8.007373776    0.959530142    5.480285914
  324 SOLV  HW2     3879    7.980238103    0.804434614    5.437038566
  325 SOLV  OW      3880    6.331364765    7.572785222    7.915728291
  325 SOLV  HW1     3881    6.255591374    7.631960661    7.943265058
  325 SOLV  HW2     3882    6.295115720    7.486741058    7.879895847
  326 SOLV  OW      3883    0.952849310    6.687883931    0.513561985
  326 SOLV  HW1     3884    0.940499850    6.775433734    0.560294631
  326 SOLV  HW2     3885    0.877986720    6.673861597    0.448751933
  327 SOLV  OW      3886    1.270254538    6.488591152    7.783308133
  327 SOLV  HW1     3887    1.350989144    6.472637209    7.726497595
  327 SOLV  HW2     3888    1.194552068    6.432281818    7.750166089
  328 SOLV  OW      3889    0.174320029    0.921297912    7.513701418
  328 SOLV  HW1     3890    0.182516594    0.883071690    7.421652720
  328 SOLV  HW2     3891    0.149392211    1.017951939    7.507540188
  329 SOLV  OW      3892    0.634106927    5.923962715    7.795377218
  329 SOLV  HW1     3893    0.691016534    5.920245600    7.877529129
  329 SOLV  HW2     3894    0.540689478    5.896588224    7.818295112
  330 SOLV  OW      3895    6.871189632    6.385173972    0.268574314
  330 SOLV  HW1     3896    6.874373536    6.431211111    0.357290073
  330 SOLV  HW2     3897    6.784003956    6.337123989    0.259095006
  331 SOLV  OW      3898    1.586073107    0.817589812    0.341228372
  331 SOLV  HW1     3899    1.510952814    0.883458304    0.336726949
  331 SOLV  HW2     3900    1.588246959    0.763736429    0.256984539
  332 SOLV  OW      3901    6.467717083    6.482179530    7.794598511
  332 SOLV  HW1     3902    6.525560714    6.555511702    7.830327336
  332 SOLV  HW2     3903    6.401330561    6.455152457    7.864329186
  333 SOLV  OW      3904    8.211440847    1.578745160    6.603528586
  333 SOLV  HW1     3905    8.157848242    1.652385789    6.562220872
  333 SOLV  HW2     3906    8.307257188    1.588029944    6.576428469
  334 SOLV  OW      3907    0.327046758    1.243934935    2.306354990
  334 SOLV  HW1     3908    0.310941460    1.147493260    2.327365533
  334 SOLV  HW2     3909    0.395205649    1.251232148    2.233534016
  335 SOLV  OW      3910    7.790783124    1.691868875    6.116705645
  335 SOLV  HW1     3911    7.701853349    1.646136639    6.115326616
  335 SOLV  HW2     3912    7.861051172    1.629084697    6.083204220
  336 SOLV  OW      3913    6.109124780    0.546831324    7.204593997
  336 SOLV  HW1     3914    6.077044224    0.576113116    7.114519265
  336 SOLV  HW2     3915    6.066145909    0.459782304    7.228579095
  337 SOLV  OW      3916    0.818955433    1.145567984    7.107339719
  337 SOLV  HW1     3917    0.883783172    1.209863680    7.148147157
  337 SOLV  HW2     3918    0.866482718    1.088156142    7.040655143
  338 SOLV  OW      3919    2.291387825    7.568439996    7.645358829
  338 SOLV  HW1     3920    2.263814158    7.483834654    7.599712533
  338 SOLV  HW2     3921    2.306329043    7.550481539    7.742601445
  339 SOLV  OW      3922    0.508797324    6.974826227    1.486056203
  339 SOLV  HW1     3923    0.602834816    6.940862712    1.488293510
  339 SOLV  HW2     3924    0.471945538    6.964800739    1.393628145
  340 SOLV  OW      3925    6.264327533    7.411672176    0.171005260
  340 SOLV  HW1     3926    6.298010855    7.403907509    0.264841217
  340 SOLV  HW2     3927    6.303234934    7.493295498    0.128298733
  341 SOLV  OW      3928    0.705366203    7.632979074    2.391870607
  341 SOLV  HW1     3929    0.611711975    7.611639945    2.419714567
  341 SOLV  HW2     3930    0.729495555    7.578445949    2.311586168
  342 SOLV  OW      3931    6.828447084    6.955035028    7.162496708
  342 SOLV  HW1     3932    6.766572280    6.961745719    7.240778900
  342 SOLV  HW2     3933    6.783135776    6.991228391    7.081019749
  343 SOLV  OW      3934    6.711482843    7.127044032    0.072977043
  343 SOLV  HW1     3935    6.724893503    7.212526349    0.022831320
  343 SOLV  HW2     3936    6.800260141    7.090807665    0.101387005
  344 SOLV  OW      3937    0.867034500    6.892760806    0.687780294
  344 SOLV  HW1     3938    0.790256805    6.830937061    0.704653919
  344 SOLV  HW2     3939    0.940417318    6.873283117    0.752874200
  345 SOLV  OW      3940    0.914305092    7.251729132    2.137252090
  345 SOLV  HW1     3941    0.872602920    7.181219943    2.079883967
  345 SOLV  HW2     3942    0.849720600    7.327069134    2.149676351
  346 SOLV  OW      3943    5.863983220    1.279747719    7.507032797
  346 SOLV  HW1     3944    5.930905305    1.226267351    7.558633987
  346 SOLV  HW2     3945    5.825766691    1.351006813    7.565879818
  347 SOLV  OW      3946    1.940492314    0.747695425    0.597502637
  347 SOLV  HW1     3947    1.985000637    0.665203014    0.562659382
  347 SOLV  HW2     3948    1.844479197    0.727920868    0.617262405
  348 SOLV  OW      3949    7.060850811    7.069767245    6.458029851
  348 SOLV  HW1     3950    7.120007768    7.100411014    6.383441802
  348 SOLV  HW2     3951    7.066941268    6.970317330    6.466665259
  349 SOLV  OW      3952    6.508579114    7.208618790    7.757625377
  349 SOLV  HW1     3953    6.522042378    7.231894658    7.853950759
  349 SOLV  HW2     3954    6.537072013    7.114053520    7.741905501
  350 SOLV  OW      3955    6.920367012    1.465269034    1.719008809
  350 SOLV  HW1     3956    6.901232535    1.540451620    1.782107867
  350 SOLV  HW2     3957    6.834475177    1.431190291    1.680782744
  351 SOLV  OW      3958    8.223450450    6.867648964    1.074531474
  351 SOLV  HW1     3959    8.287515857    6.798302127    1.107517274
  351 SOLV  HW2     3960    8.173722262    6.906627455    1.152050459
  352 SOLV  OW      3961    6.555195908    6.631855184    8.202283778
  352 SOLV  HW1     3962    6.548263052    6.730815469    8.214886936
  352 SOLV  HW2     3963    6.637346815    6.598101682    8.248239514
  353 SOLV  OW      3964    1.035039059    7.998435050    3.076915674
  353 SOLV  HW1     3965    1.119198352    7.945592676    3.065660919
  353 SOLV  HW2     3966    0.975518398    7.952622611    3.142947494
  354 SOLV  OW      3967    5.937720388    7.524196293    6.378083622
  354 SOLV  HW1     3968    5.856358128    7.581354175    6.388797196
  354 SOLV  HW2     3969    5.910427782    7.432540813    6.348826962
  355 SOLV  OW      3970    1.443111973    0.549010279    8.053176867
  355 SOLV  HW1     3971    1.492462686    0.580630118    7.972144549
  355 SOLV  HW2     3972    1.401867657    0.627323139    8.099733210
  356 SOLV  OW      3973    7.479404997    6.563992374    6.132836562
  356 SOLV  HW1     3974    7.412251309    6.531399489    6.199395409
  356 SOLV  HW2     3975    7.432227868    6.610847559    6.058131453
  357 SOLV  OW      3976    6.718513718    6.322676986    8.197065534
  357 SOLV  HW1     3977    6.669651492    6.266802224    8.264089632
  357 SOLV  HW2     3978    6.760403736    6.400934972    8.243137307
  358 SOLV  OW      3979    0.394569988    0.587878523    7.466757121
  358 SOLV  HW1     3980    0.465194107    0.614621874    7.401194721
  358 SOLV  HW2     3981    0.384442438    0.659453867    7.535864034
  359 SOLV  OW      3982    5.842274710    8.229533651    7.648954667
  359 SOLV  HW1     3983    5.880942766    8.138539242    7.664004381
  359 SOLV  HW2     3984    5.841194616    8.249480635    7.550961665
  360 SOLV  OW      3985    1.094293149    6.878064961    0.837848693
  360 SOLV  HW1     3986    1.108615774    6.851693135    0.933239620
  360 SOLV  HW2     3987    1.111832002    6.975954761    0.827361756
  361 SOLV  OW      3988    0.015103029    0.291566034    1.108601756
  361 SOLV  HW1     3989   -0.026160119    0.354191635    1.174760952
  361 SOLV  HW2     3990    0.096254525    0.334139684    1.068557666
  362 SOLV  OW      3991    6.423819658    6.730247238    6.553127702
  362 SOLV  HW1     3992    6.388080320    6.795298545    6.620153042
  362 SOLV  HW2     3993    6.522278840    6.744134842    6.542438204
  363 SOLV  OW      3994    2.121683570    8.148891953    0.802642828
  363 SOLV  HW1     3995    2.129351816    8.235214478    0.852552743
  363 SOLV  HW2     3996    2.093302693    8.167235277    0.708518536
  364 SOLV  OW      3997    7.904505277    7.994682866    2.870082201
  364 SOLV  HW1     3998    7.823539720    7.937749216    2.884398312
  364 SOLV  HW2     3999    7.887083288    8.086758178    2.905016463
  365 SOLV  OW      4000    6.865388355    6.762687737    0.340398755
  365 SOLV  HW1     4001    6.908212044    6.849969346    0.316948847
  365 SOLV  HW2     4002    6.767825024    6.766574161    0.318763135
  366 SOLV  OW      4003    6.852956075    2.538278785    0.056433870
  366 SOLV  HW1     4004    6.864811841    2.445482778    0.021082054
  366 SOLV  HW2     4005    6.766974722    2.543858576    0.107202111
  367 SOLV  OW      4006    6.667051117    6.318280449    0.910829774
  367 SOLV  HW1     4007    6.740258460    6.373656481    0.871128993
  367 SOLV  HW2     4008    6.704623464    6.260278897    0.983121111
  368 SOLV  OW      4009    6.692255281    6.496348900    7.477727579
  368 SOLV  HW1     4010    6.765561099    6.545646057    7.430849342
  368 SOLV  HW2     4011    6.659278632    6.422209855    7.419268969
  369 SOLV  OW      4012    0.806443062    1.492872144    0.844636231
  369 SOLV  HW1     4013    0.758084828    1.469297217    0.928939991
  369 SOLV  HW2     4014    0.834195450    1.588896189    0.847885548
  370 SOLV  OW      4015    7.725827862    5.938363447    6.375270020
  370 SOLV  HW1     4016    7.740441809    6.019432592    6.431979467
  370 SOLV  HW2     4017    7.811184247    5.886707462    6.368370417
  371 SOLV  OW      4018    7.084808834    6.763433599    1.121786663
  371 SOLV  HW1     4019    7.065221070    6.690306070    1.056439833
  371 SOLV  HW2     4020    6.999102426    6.797032664    1.160863598
  372 SOLV  OW      4021    0.022575881    0.571319008    1.009320947
  372 SOLV  HW1     4022   -0.057886159    0.536272095    1.057270475
  372 SOLV  HW2     4023    0.059857880    0.499833346    0.950148475
  373 SOLV  OW      4024    7.308570934    6.477897906    0.690973151
  373 SOLV  HW1     4025    7.229428109    6.535434281    0.670299304
  373 SOLV  HW2     4026    7.295625107    6.434160191    0.779971907
  374 SOLV  OW      4027    2.116424825    7.482609403    1.027634875
  374 SOLV  HW1     4028    2.127173683    7.581484211    1.017150490
  374 SOLV  HW2     4029    2.030087975    7.463242153    1.074244664
  375 SOLV  OW      4030    2.141936177    0.166305371    0.919460787
  375 SOLV  HW1     4031    2.203998062    0.238194116    0.888121150
  375 SOLV  HW2     4032    2.155548781    0.150877151    1.017330201
  376 SOLV  OW      4033    1.319335960    7.178296827    1.307045648
  376 SOLV  HW1     4034    1.253103871    7.153858605    1.236208312
  376 SOLV  HW2     4035    1.411584005    7.176447908    1.268462529
  377 SOLV  OW      4036    8.165941629    5.935790300    6.324336354
  377 SOLV  HW1     4037    8.263745399    5.923492755    6.307456930
  377 SOLV  HW2     4038    8.143381076    6.033127526    6.320074798
  378 SOLV  OW      4039    8.160998504    8.192631942    6.103848153
  378 SOLV  HW1     4040    8.096580913    8.217973072    6.031669797
  378 SOLV  HW2     4041    8.205142347    8.274974350    6.139520773
  379 SOLV  OW      4042    0.243197546    6.415581877    6.146107944
  379 SOLV  HW1     4043    0.308391590    6.362990271    6.091467517
  379 SOLV  HW2     4044    0.187681116    6.472821232    6.085748663
  380 SOLV  OW      4045    1.539404211    0.879546194    7.058440438
  380 SOLV  HW1     4046    1.572351433    0.945391892    7.126120001
  380 SOLV  HW2     4047    1.528895395    0.925085941    6.970024501
  381 SOLV  OW      4048    5.961277263    7.983125358    7.704985535
  381 SOLV  HW1     4049    5.920770354    7.949782526    7.790128543
  381 SOLV  HW2     4050    5.913357526    7.942521906    7.627159536
  382 SOLV  OW      4051    6.978205278    6.229712850    8.223408441
  382 SOLV  HW1     4052    7.029381259    6.270790764    8.147941874
  382 SOLV  HW2     4053    6.883157108    6.260619709    8.219925282
  383 SOLV  OW      4054    6.180102686    8.078371171    0.014747521
  383 SOLV  HW1     4055    6.087058593    8.062960598    0.048022653
  383 SOLV  HW2     4056    6.242986698    8.016447684    0.061789961
  384 SOLV  OW      4057    7.035490853    6.239966552    0.726325406
  384 SOLV  HW1     4058    7.129353766    6.208160936    0.739731787
  384 SOLV  HW2     4059    6.971783019    6.172195477    0.763066509
  385 SOLV  OW      4060    7.681662742    1.731630958    6.954445923
  385 SOLV  HW1     4061    7.685234524    1.644150576    7.002780240
  385 SOLV  HW2     4062    7.738384364    1.798557683    7.002458258
  386 SOLV  OW      4063    0.241899355    8.141107247    2.789161896
  386 SOLV  HW1     4064    0.205192618    8.060720058    2.835982077
  386 SOLV  HW2     4065    0.295314246    8.111940898    2.709803309
  387 SOLV  OW      4066    7.184803386    7.250282699    5.982191867
  387 SOLV  HW1     4067    7.098097169    7.213755361    5.948290909
  387 SOLV  HW2     4068    7.260463680    7.208893705    5.931556397
  388 SOLV  OW      4069    6.623887270    6.135923606    7.843543609
  388 SOLV  HW1     4070    6.691393820    6.094926576    7.904893386
  388 SOLV  HW2     4071    6.668946778    6.202700819    7.784280756
  389 SOLV  OW      4072    6.903473917    7.293794666    6.490552639
  389 SOLV  HW1     4073    6.966694676    7.217766819    6.475568176
  389 SOLV  HW2     4074    6.811711341    7.257927516    6.507721686
  390 SOLV  OW      4075    7.390936397    2.586825884    1.140489656
  390 SOLV  HW1     4076    7.386568685    2.508026538    1.201914853
  390 SOLV  HW2     4077    7.342184319    2.565755571    1.055750731
  391 SOLV  OW      4078    0.841493087    7.158492504    0.742563934
  391 SOLV  HW1     4079    0.793992028    7.165266269    0.830311234
  391 SOLV  HW2     4080    0.840513077    7.063467661    0.711402028
  392 SOLV  OW      4081    1.185090116    6.639406611    0.352070347
  392 SOLV  HW1     4082    1.109247573    6.646484938    0.416874207
  392 SOLV  HW2     4083    1.151940116    6.658845422    0.259740095
  393 SOLV  OW      4084    2.005959172    8.137147539    6.725286414
  393 SOLV  HW1     4085    2.071453935    8.078758451    6.773270960
  393 SOLV  HW2     4086    1.976654720    8.211125535    6.785865706
  394 SOLV  OW      4087    0.123826582    0.539986150    5.452761787
  394 SOLV  HW1     4088    0.030004717    0.522005478    5.482328536
  394 SOLV  HW2     4089    0.131308960    0.524256357    5.354290533
  395 SOLV  OW      4090    0.793308806    6.927398455    1.083778093
  395 SOLV  HW1     4091    0.821560688    7.013313626    1.041094184
  395 SOLV  HW2     4092    0.838995845    6.850973062    1.038244556
  396 SOLV  OW      4093    0.374874126    0.339215761    7.591497678
  396 SOLV  HW1     4094    0.399752566    0.427284282    7.551185900
  396 SOLV  HW2     4095    0.374708972    0.268898418    7.520396033
  397 SOLV  OW      4096    8.126550894    6.147718606    5.363528186
  397 SOLV  HW1     4097    8.185391700    6.202831258    5.422707443
  397 SOLV  HW2     4098    8.162900935    6.054732713    5.357687829
  398 SOLV  OW      4099    7.293518699    6.483331601    6.319933108
  398 SOLV  HW1     4100    7.235654456    6.402159708    6.311902754
  398 SOLV  HW2     4101    7.341286428    6.481634234    6.407778975
  399 SOLV  OW      4102    6.615539387    6.266435831    0.221987087
  399 SOLV  HW1     4103    6.572348414    6.349919203    0.256149162
  399 SOLV  HW2     4104    6.576290745    6.187144604    0.268617201
  400 SOLV  OW      4105    0.844800862    7.239857618    2.860558352
  400 SOLV  HW1     4106    0.827361330    7.336884683    2.877384537
  400 SOLV  HW2     4107    0.821177518    7.217680379    2.765945504
  401 SOLV  OW      4108    8.230224410    7.808478839    2.055018871
  401 SOLV  HW1     4109    8.176279281    7.785768442    1.973927648
  401 SOLV  HW2     4110    8.171777182    7.853906679    2.122263333
  402 SOLV  OW      4111    6.625372330    6.961720683    7.713222821
  402 SOLV  HW1     4112    6.596085256    6.876083688    7.670677257
  402 SOLV  HW2     4113    6.695075647    6.942467739    7.782304423
  403 SOLV  OW      4114    6.553147062    6.738005353    7.527424396
  403 SOLV  HW1     4115    6.609951885    6.658312177    7.548018534
  403 SOLV  HW2     4116    6.456627456    6.713105900    7.535535295
  404 SOLV  OW      4117    7.551227241    6.358870401    5.957857215
  404 SOLV  HW1     4118    7.509750097    6.391866942    5.873049867
  404 SOLV  HW2     4119    7.525696305    6.419465808    6.033207866
  405 SOLV  OW      4120    1.155830538    7.289118059    2.010974082
  405 SOLV  HW1     4121    1.075384042    7.278549877    2.069442940
  405 SOLV  HW2     4122    1.128827838    7.279696478    1.915141256
  406 SOLV  OW      4123    0.823530670    1.283264577    7.758748026
  406 SOLV  HW1     4124    0.864323370    1.234412358    7.681604858
  406 SOLV  HW2     4125    0.743527174    1.232969177    7.791480970
  407 SOLV  OW      4126    4.050459124    5.326669823    4.325540988
  407 SOLV  HW1     4127    4.077548111    5.418068859    4.295307245
  407 SOLV  HW2     4128    4.107056493    5.299154222    4.403266164
  408 SOLV  OW      4129    4.939855639    4.549130758    5.774779455
  408 SOLV  HW1     4130    5.027825547    4.580904317    5.739399569
  408 SOLV  HW2     4131    4.905223138    4.614796878    5.841790884
  409 SOLV  OW      4132    7.153252172    7.734288271    4.406082156
  409 SOLV  HW1     4133    7.059197263    7.706933706    4.385906052
  409 SOLV  HW2     4134    7.204246305    7.655412444    4.440430348
  410 SOLV  OW      4135    5.829793363    4.938046849    4.258309212
  410 SOLV  HW1     4136    5.870640722    4.962594915    4.346231611
  410 SOLV  HW2     4137    5.833741037    4.838844676    4.246277346
  411 SOLV  OW      4138    7.830702574    4.641598607    4.773523790
  411 SOLV  HW1     4139    7.835135571    4.735621330    4.739732440
  411 SOLV  HW2     4140    7.914850590    4.593406572    4.749062072
  412 SOLV  OW      4141    6.751100748    4.634613850    7.505523186
  412 SOLV  HW1     4142    6.740866308    4.539946590    7.536104059
  412 SOLV  HW2     4143    6.813520698    4.637837301    7.427451806
  413 SOLV  OW      4144    6.781295829    4.609713500    4.613667387
  413 SOLV  HW1     4145    6.718453292    4.687285953    4.619560202
  413 SOLV  HW2     4146    6.741188558    4.538662989    4.555835120
  414 SOLV  OW      4147    4.854344454    4.753410755    5.937375302
  414 SOLV  HW1     4148    4.815653669    4.729890232    6.026545687
  414 SOLV  HW2     4149    4.801931280    4.828437345    5.897059293
  415 SOLV  OW      4150    5.106473247    5.116666080    5.212820858
  415 SOLV  HW1     4151    5.053833377    5.150471058    5.290844327
  415 SOLV  HW2     4152    5.082139835    5.168885808    5.131075103
  416 SOLV  OW      4153    5.754040807    4.683653915    5.570332133
  416 SOLV  HW1     4154    5.820890706    4.620482322    5.531061837
  416 SOLV  HW2     4155    5.681687551    4.701316991    5.503588181
  417 SOLV  OW      4156    4.325512404    5.120877051    5.272290779
  417 SOLV  HW1     4157    4.263671882    5.074467983    5.335722720
  417 SOLV  HW2     4158    4.371912979    5.053008260    5.215348683
  418 SOLV  OW      4159    6.614078308    5.406747955    4.963011341
  418 SOLV  HW1     4160    6.694628353    5.364183967    5.004259957
  418 SOLV  HW2     4161    6.556628971    5.336150769    4.921574565
  419 SOLV  OW      4162    5.376154678    5.521736387    8.150096190
  419 SOLV  HW1     4163    5.344070302    5.463412488    8.224721359
  419 SOLV  HW2     4164    5.303180580    5.584628970    8.123239247
  420 SOLV  OW      4165    6.631029118    4.658409655    5.505006806
  420 SOLV  HW1     4166    6.535598534    4.640990813    5.529326803
  420 SOLV  HW2     4167    6.635219293    4.731334938    5.436697394
  421 SOLV  OW      4168    4.824898455    7.333226716    5.218655639
  421 SOLV  HW1     4169    4.795477382    7.238523602    5.205706829
  421 SOLV  HW2     4170    4.924405565    7.338641564    5.210232437
  422 SOLV  OW      4171    6.093694254    5.590323420    6.851994594
  422 SOLV  HW1     4172    6.062986244    5.495172361    6.849774255
  422 SOLV  HW2     4173    6.028045141    5.645319675    6.903639526
  423 SOLV  OW      4174    7.371548583    5.211225938    5.187141386
  423 SOLV  HW1     4175    7.317931747    5.266496848    5.123342002
  423 SOLV  HW2     4176    7.419298084    5.139188782    5.136816174
  424 SOLV  OW      4177    4.646790426    6.407368010    7.309669546
  424 SOLV  HW1     4178    4.684143855    6.314648014    7.306571019
  424 SOLV  HW2     4179    4.705714059    6.465148395    7.366160662
  425 SOLV  OW      4180    4.552538768    4.346571520    6.673039882
  425 SOLV  HW1     4181    4.649980071    4.325325943    6.680488835
  425 SOLV  HW2     4182    4.537184258    4.441985674    6.698769302
  426 SOLV  OW      4183    4.728279100    4.741358949    5.348602364
  426 SOLV  HW1     4184    4.804518952    4.677469343    5.338233248
  426 SOLV  HW2     4185    4.742190903    4.819895406    5.288267313
  427 SOLV  OW      4186    7.218478816    5.360600323    5.017948156
  427 SOLV  HW1     4187    7.142117384    5.315051094    4.972170114
  427 SOLV  HW2     4188    7.184685661    5.440663409    5.067438430
  428 SOLV  OW      4189    6.505755447    5.268480576    6.506098164
  428 SOLV  HW1     4190    6.482056063    5.316107097    6.421412926
  428 SOLV  HW2     4191    6.427094647    5.269185764    6.567851292
  429 SOLV  OW      4192    5.916973892    5.709098170    7.038819902
  429 SOLV  HW1     4193    5.836282668    5.760948190    7.010499449
  429 SOLV  HW2     4194    5.968906909    5.762227012    7.105766121
  430 SOLV  OW      4195    5.754043456    7.599007923    5.023206092
  430 SOLV  HW1     4196    5.822625054    7.669512719    5.041294875
  430 SOLV  HW2     4197    5.799808254    7.513463416    4.998932479
  431 SOLV  OW      4198    8.089788959    5.638799052    4.917890711
  431 SOLV  HW1     4199    8.111709589    5.630780831    5.015128738
  431 SOLV  HW2     4200    8.155780236    5.586026304    4.864409980
  432 SOLV  OW      4201    7.358199370    4.334116264    8.103362034
  432 SOLV  HW1     4202    7.447227325    4.292746394    8.122446047
  432 SOLV  HW2     4203    7.366342854    4.396204325    8.025385641
  433 SOLV  OW      4204    4.109741534    5.584307067    4.236160340
  433 SOLV  HW1     4205    4.166784142    5.601141318    4.155758215
  433 SOLV  HW2     4206    4.122847179    5.658123768    4.302349851
  434 SOLV  OW      4207    6.805324462    5.731438913    5.254818792
  434 SOLV  HW1     4208    6.718566973    5.708513752    5.210669575
  434 SOLV  HW2     4209    6.789645634    5.748878773    5.352038075
  435 SOLV  OW      4210    7.479394530    6.191283775    6.608399956
  435 SOLV  HW1     4211    7.503134791    6.199422599    6.705207586
  435 SOLV  HW2     4212    7.433895061    6.103655002    6.592508912
  436 SOLV  OW      4213    8.207726061    4.229553252    4.701962811
  436 SOLV  HW1     4214    8.116838733    4.196835252    4.676069162
  436 SOLV  HW2     4215    8.198857616    4.301498337    4.770858956
  437 SOLV  OW      4216    5.559320711    6.709315361    6.448371178
  437 SOLV  HW1     4217    5.460856044    6.723565552    6.438216428
  437 SOLV  HW2     4218    5.582254240    6.615491014    6.422438726
  438 SOLV  OW      4219    4.462613709    0.024187441    6.900160227
  438 SOLV  HW1     4220    4.520204389   -0.029742483    6.961615191
  438 SOLV  HW2     4221    4.482973963   -0.000320809    6.805362754
  439 SOLV  OW      4222    6.774212698    6.372981307    5.962626391
  439 SOLV  HW1     4223    6.809949664    6.460285197    5.929422585
  439 SOLV  HW2     4224    6.674402710    6.373287603    5.956348513
  440 SOLV  OW      4225    7.000296005    5.359108565    6.506232946
  440 SOLV  HW1     4226    6.994942216    5.435576424    6.442001479
  440 SOLV  HW2     4227    6.908978936    5.320736555    6.520031490
  441 SOLV  OW      4228    5.919965996    7.211500976    5.554511762
  441 SOLV  HW1     4229    5.945337216    7.176987902    5.644883679
  441 SOLV  HW2     4230    5.844312686    7.276272717    5.563624011
  442 SOLV  OW      4231    6.297037519    6.989509443    5.853868317
  442 SOLV  HW1     4232    6.308764710    6.971196135    5.951484927
  442 SOLV  HW2     4233    6.211452855    6.948493742    5.822327782
  443 SOLV  OW      4234    5.371645522    4.510052646    5.622937921
  443 SOLV  HW1     4235    5.433848639    4.480541987    5.550399733
  443 SOLV  HW2     4236    5.321495377    4.430963651    5.658034751
  444 SOLV  OW      4237    6.422818242    5.094864894    6.776947694
  444 SOLV  HW1     4238    6.357590781    5.154085154    6.729619619
  444 SOLV  HW2     4239    6.427888434    5.121189265    6.873295171
  445 SOLV  OW      4240    7.214464478    6.415052498    4.731189042
  445 SOLV  HW1     4241    7.308408072    6.424441149    4.698199431
  445 SOLV  HW2     4242    7.214113575    6.362330977    4.816171624
  446 SOLV  OW      4243    6.506808332    7.838175475    6.255593364
  446 SOLV  HW1     4244    6.532942545    7.915891658    6.198330986
  446 SOLV  HW2     4245    6.587768569    7.802363923    6.302119830
  447 SOLV  OW      4246    6.466509975    4.771075787    6.284416899
  447 SOLV  HW1     4247    6.481737080    4.869541644    6.293042821
  447 SOLV  HW2     4248    6.554624666    4.723849297    6.281742212
  448 SOLV  OW      4249    5.842736278    6.291029333    4.216795940
  448 SOLV  HW1     4250    5.882177510    6.305257684    4.126000030
  448 SOLV  HW2     4251    5.909654419    6.316635674    4.286568161
  449 SOLV  OW      4252    6.827524388    4.403213821    6.207548441
  449 SOLV  HW1     4253    6.917280154    4.408514338    6.163756719
  449 SOLV  HW2     4254    6.821517760    4.318974263    6.261115349
  450 SOLV  OW      4255    5.098309257    4.887652601    6.330532125
  450 SOLV  HW1     4256    5.120509121    4.982455301    6.353369104
  450 SOLV  HW2     4257    5.000231195    4.879793865    6.312620926
  451 SOLV  OW      4258    5.892864706    5.180559304    5.483570723
  451 SOLV  HW1     4259    5.881206354    5.087184026    5.517411282
  451 SOLV  HW2     4260    5.882900805    5.181412479    5.384072015
  452 SOLV  OW      4261    5.986402361    4.944102667    5.845385414
  452 SOLV  HW1     4262    5.927796149    4.942474429    5.764365539
  452 SOLV  HW2     4263    5.955425193    5.016128995    5.907467617
  453 SOLV  OW      4264    5.690110469    4.479016560    5.990972747
  453 SOLV  HW1     4265    5.662419678    4.383105426    5.984979489
  453 SOLV  HW2     4266    5.652555043    4.529455630    5.913209923
  454 SOLV  OW      4267    8.098046252    4.634420922    7.268794278
  454 SOLV  HW1     4268    8.121223481    4.562686141    7.203079799
  454 SOLV  HW2     4269    8.104494310    4.723737811    7.224270791
  455 SOLV  OW      4270    6.615323949    4.887230292    6.870491665
  455 SOLV  HW1     4271    6.536585864    4.937097850    6.834228951
  455 SOLV  HW2     4272    6.602317828    4.871014566    6.968314268
  456 SOLV  OW      4273    6.530961215    7.310300085    6.323749922
  456 SOLV  HW1     4274    6.441473189    7.329804496    6.363911331
  456 SOLV  HW2     4275    6.588320840    7.263786466    6.391186791
  457 SOLV  OW      4276    4.353726857    7.841499810    6.528226850
  457 SOLV  HW1     4277    4.411880212    7.908274307    6.481737315
  457 SOLV  HW2     4278    4.297772131    7.793359814    6.460747581
  458 SOLV  OW      4279    7.373426646    5.212719937    7.995497581
  458 SOLV  HW1     4280    7.294004857    5.216866060    8.056131265
  458 SOLV  HW2     4281    7.453859659    5.184553660    8.047829777
  459 SOLV  OW      4282    6.429798141    7.243783177    5.378609180
  459 SOLV  HW1     4283    6.477327834    7.282031792    5.457852700
  459 SOLV  HW2     4284    6.344017207    7.201798028    5.408280696
  460 SOLV  OW      4285    6.478811341    6.308867938    4.651660857
  460 SOLV  HW1     4286    6.417406349    6.230077325    4.646861979
  460 SOLV  HW2     4287    6.571909609    6.279958326    4.629335079
  461 SOLV  OW      4288    5.746178290    6.968777599    7.648174890
  461 SOLV  HW1     4289    5.738365971    6.882455674    7.598285284
  461 SOLV  HW2     4290    5.789275095    6.952205212    7.736884803
  462 SOLV  OW      4291    7.271355927    4.953994285    4.702385895
  462 SOLV  HW1     4292    7.250011887    4.956277024    4.800063826
  462 SOLV  HW2     4293    7.344245086    4.887568344    4.685758160
  463 SOLV  OW      4294    6.477721577    6.002949314    7.647999649
  463 SOLV  HW1     4295    6.460111579    6.073443955    7.579284241
  463 SOLV  HW2     4296    6.520773655    6.044533787    7.728115953
  464 SOLV  OW      4297    5.717368079    6.193668023    7.199722352
  464 SOLV  HW1     4298    5.651927374    6.190198205    7.275267621
  464 SOLV  HW2     4299    5.797670278    6.246354565    7.227601773
  465 SOLV  OW      4300    5.626760418    4.458298370    7.076649404
  465 SOLV  HW1     4301    5.700862860    4.485393767    7.015199334
  465 SOLV  HW2     4302    5.571130024    4.538322986    7.099070979
  466 SOLV  OW      4303    6.680527654    5.234817335    4.296766140
  466 SOLV  HW1     4304    6.754941994    5.180122980    4.258393474
  466 SOLV  HW2     4305    6.603449355    5.175159303    4.319154532
  467 SOLV  OW      4306    4.454112077    4.953162724    5.067135331
  467 SOLV  HW1     4307    4.461962973    4.854676628    5.051679116
  467 SOLV  HW2     4308    4.408831557    4.995671419    4.988760045
  468 SOLV  OW      4309    6.104421766    8.069232223    5.931890794
  468 SOLV  HW1     4310    6.100779776    7.972562393    5.957255312
  468 SOLV  HW2     4311    6.167224902    8.081150020    5.854979526
  469 SOLV  OW      4312    6.449660364    6.960256371    7.150277708
  469 SOLV  HW1     4313    6.512819147    7.037520941    7.156695972
  469 SOLV  HW2     4314    6.355927594    6.992717199    7.162945091
  470 SOLV  OW      4315    4.123353356    5.000201095    5.408383803
  470 SOLV  HW1     4316    4.061362870    4.994321630    5.486642831
  470 SOLV  HW2     4317    4.175374544    4.915139433    5.400630729
  471 SOLV  OW      4318    5.339233024    4.936182815    6.915061397
  471 SOLV  HW1     4319    5.363099609    4.900266017    6.824829623
  471 SOLV  HW2     4320    5.287392385    4.867270076    6.965706334
  472 SOLV  OW      4321    5.232175747    4.299875336    5.710519713
  472 SOLV  HW1     4322    5.171676353    4.263946764    5.639463391
  472 SOLV  HW2     4323    5.181590104    4.307896694    5.796407725
  473 SOLV  OW      4324    7.310982176    6.702405684    5.662847459
  473 SOLV  HW1     4325    7.316056743    6.802187624    5.667252352
  473 SOLV  HW2     4326    7.282683265    6.674506384    5.571073999
  474 SOLV  OW      4327    6.558663007    6.716040735    7.235725847
  474 SOLV  HW1     4328    6.567650803    6.724561923    7.334956125
  474 SOLV  HW2     4329    6.548289121    6.806913297    7.195296156
  475 SOLV  OW      4330    6.652324120    5.795536045    7.715680047
  475 SOLV  HW1     4331    6.585571525    5.852708274    7.667978180
  475 SOLV  HW2     4332    6.740360908    5.842847984    7.719012378
  476 SOLV  OW      4333    5.246508969    6.066585197    0.019998255
  476 SOLV  HW1     4334    5.154512993    6.092135888   -0.009763155
  476 SOLV  HW2     4335    5.312351656    6.089896434   -0.051578287
  477 SOLV  OW      4336    5.918645845    6.487025072    6.365806786
  477 SOLV  HW1     4337    5.974259594    6.537353752    6.299656778
  477 SOLV  HW2     4338    5.969181639    6.406803174    6.397622714
  478 SOLV  OW      4339    6.820246295    5.174362879    7.343878147
  478 SOLV  HW1     4340    6.837496189    5.104393839    7.413222567
  478 SOLV  HW2     4341    6.839116813    5.264735654    7.382328559
  479 SOLV  OW      4342    6.211601715    4.853838532    7.294728446
  479 SOLV  HW1     4343    6.275899089    4.856132292    7.371292022
  479 SOLV  HW2     4344    6.215233337    4.940844591    7.245553974
  480 SOLV  OW      4345    5.030563866    4.448176822    7.126873775
  480 SOLV  HW1     4346    5.015999353    4.541155083    7.160709631
  480 SOLV  HW2     4347    4.990409156    4.382735805    7.190959231
  481 SOLV  OW      4348    6.077826413    5.407807683    7.744667040
  481 SOLV  HW1     4349    6.141890371    5.476561794    7.778877459
  481 SOLV  HW2     4350    6.100730657    5.318607418    7.783658347
  482 SOLV  OW      4351    6.384431533    5.612067894    6.407925921
  482 SOLV  HW1     4352    6.454069692    5.683031551    6.418718856
  482 SOLV  HW2     4353    6.336625589    5.598826728    6.494764858
  483 SOLV  OW      4354    8.202696539    5.324217845    4.411854837
  483 SOLV  HW1     4355    8.182565885    5.322779372    4.509804730
  483 SOLV  HW2     4356    8.126454280    5.283472646    4.361571695
  484 SOLV  OW      4357    6.218105699    4.286219203    4.389081739
  484 SOLV  HW1     4358    6.240151265    4.274214413    4.485880074
  484 SOLV  HW2     4359    6.298004179    4.263024333    4.333599931
  485 SOLV  OW      4360    7.855453813    4.649575362    5.056268275
  485 SOLV  HW1     4361    7.861269023    4.659997667    4.956973327
  485 SOLV  HW2     4362    7.770358421    4.690566419    5.089137534
  486 SOLV  OW      4363    6.724904828    4.644536575    6.790743229
  486 SOLV  HW1     4364    6.658381011    4.575962142    6.820305649
  486 SOLV  HW2     4365    6.686790324    4.735982965    6.804405610
  487 SOLV  OW      4366    8.197494575    5.538584257    6.710952790
  487 SOLV  HW1     4367    8.262368956    5.522888060    6.636478610
  487 SOLV  HW2     4368    8.109667752    5.567746086    6.673039020
  488 SOLV  OW      4369    5.154507885    6.865003723    7.800626231
  488 SOLV  HW1     4370    5.152270216    6.963983471    7.786486532
  488 SOLV  HW2     4371    5.247895718    6.831617512    7.787743579
  489 SOLV  OW      4372    5.982517416    7.093126483    4.393810017
  489 SOLV  HW1     4373    5.924175223    7.045563447    4.459657495
  489 SOLV  HW2     4374    6.078185825    7.084250522    4.421570636
  490 SOLV  OW      4375    4.576012443    7.935717878    8.153473813
  490 SOLV  HW1     4376    4.567108512    7.836114561    8.152230328
  490 SOLV  HW2     4377    4.587243181    7.969330507    8.059955356
  491 SOLV  OW      4378    6.085434140    7.242097497    6.053406419
  491 SOLV  HW1     4379    6.105082483    7.197092046    6.140528208
  491 SOLV  HW2     4380    6.170400430    7.277473208    6.014278462
  492 SOLV  OW      4381    0.052428384    5.386328074    5.714119635
  492 SOLV  HW1     4382    0.141930258    5.349168680    5.738819942
  492 SOLV  HW2     4383    0.062722543    5.481461776    5.685049708
  493 SOLV  OW      4384    7.601502183    6.513520827    4.904603703
  493 SOLV  HW1     4385    7.686348670    6.564892686    4.891817401
  493 SOLV  HW2     4386    7.620199189    6.431085838    4.958048341
  494 SOLV  OW      4387    5.109106897    7.370551734    8.162258462
  494 SOLV  HW1     4388    5.029346844    7.310443099    8.167434013
  494 SOLV  HW2     4389    5.081045455    7.464788885    8.180518193
  495 SOLV  OW      4390    5.723625536    4.778044392    4.764826290
  495 SOLV  HW1     4391    5.719909908    4.877809288    4.759067848
  495 SOLV  HW2     4392    5.791748797    4.743467103    4.700285073
  496 SOLV  OW      4393    7.494547895    4.736571245    6.854470838
  496 SOLV  HW1     4394    7.585448093    4.750954059    6.815351932
  496 SOLV  HW2     4395    7.427313226    4.729460472    6.780776454
  497 SOLV  OW      4396    6.941270730    7.848085182    5.352303704
  497 SOLV  HW1     4397    7.041252097    7.848524571    5.350037969
  497 SOLV  HW2     4398    6.905791210    7.861868043    5.259822318
  498 SOLV  OW      4399    4.802633730    7.528178728    7.889188305
  498 SOLV  HW1     4400    4.791746097    7.528337333    7.988593911
  498 SOLV  HW2     4401    4.832362771    7.618690430    7.858793962
  499 SOLV  OW      4402    5.862089239    6.286653739    5.421183816
  499 SOLV  HW1     4403    5.922484683    6.256045272    5.347584076
  499 SOLV  HW2     4404    5.839992366    6.209240716    5.480516069
  500 SOLV  OW      4405    5.502324755    6.134114496    7.366697524
  500 SOLV  HW1     4406    5.466516532    6.075801193    7.439630578
  500 SOLV  HW2     4407    5.432765525    6.145152579    7.295693721
  501 SOLV  OW      4408    5.440130671    4.360923372    7.262506382
  501 SOLV  HW1     4409    5.515802012    4.394972307    7.206682615
  501 SOLV  HW2     4410    5.463078488    4.270289687    7.298011899
  502 SOLV  OW      4411    6.416460648    6.921393236    5.107001712
  502 SOLV  HW1     4412    6.416913852    6.975542263    5.022920509
  502 SOLV  HW2     4413    6.480438844    6.961326262    5.172683805
  503 SOLV  OW      4414    5.953178721    7.241921613    6.594242432
  503 SOLV  HW1     4415    6.048641074    7.271112143    6.600279158
  503 SOLV  HW2     4416    5.946445492    7.162219649    6.534210622
  504 SOLV  OW      4417    7.084605998    6.954025223    5.754457758
  504 SOLV  HW1     4418    7.182383904    6.963913767    5.735971567
  504 SOLV  HW2     4419    7.070698941    6.882238029    5.822672072
  505 SOLV  OW      4420    5.944664347    4.299787323    6.939309684
  505 SOLV  HW1     4421    6.005707755    4.243669767    6.883395387
  505 SOLV  HW2     4422    5.885055345    4.240425912    6.993391011
  506 SOLV  OW      4423    6.840617467    3.962331581    7.670816242
  506 SOLV  HW1     4424    6.938474946    3.963908025    7.691346004
  506 SOLV  HW2     4425    6.826740611    3.979992455    7.573371249
  507 SOLV  OW      4426    7.034080259    4.878473214    6.579776646
  507 SOLV  HW1     4427    7.051047820    4.818800786    6.658215780
  507 SOLV  HW2     4428    7.041926444    4.825509454    6.495309801
  508 SOLV  OW      4429    4.717338582    4.651514232    6.510027610
  508 SOLV  HW1     4430    4.761958908    4.572220850    6.468511559
  508 SOLV  HW2     4431    4.671884946    4.623647436    6.594640666
  509 SOLV  OW      4432    6.938113949    4.928584569    5.396979244
  509 SOLV  HW1     4433    6.929721185    5.027955223    5.389441936
  509 SOLV  HW2     4434    7.006868458    4.895944346    5.332100935
  510 SOLV  OW      4435    6.346789807    4.771646278    5.138608761
  510 SOLV  HW1     4436    6.284060292    4.810482498    5.071093987
  510 SOLV  HW2     4437    6.352845407    4.832799507    5.217508203
  511 SOLV  OW      4438    4.271384005    4.771051746    5.429362839
  511 SOLV  HW1     4439    4.336520113    4.737979126    5.361061037
  511 SOLV  HW2     4440    4.223529082    4.693288034    5.470158687
  512 SOLV  OW      4441    4.735074765    6.494140114    5.638961364
  512 SOLV  HW1     4442    4.688602942    6.504537452    5.551018775
  512 SOLV  HW2     4443    4.667062995    6.486536993    5.711886976
  513 SOLV  OW      4444    6.485406051    4.521132397    7.859950282
  513 SOLV  HW1     4445    6.425957356    4.446451673    7.889788754
  513 SOLV  HW2     4446    6.570856317    4.518455178    7.911842099
  514 SOLV  OW      4447    4.464817504    7.538600899    6.913926922
  514 SOLV  HW1     4448    4.469693629    7.615351399    6.850008013
  514 SOLV  HW2     4449    4.477592122    7.452866567    6.864062770
  515 SOLV  OW      4450    5.296217614    6.487590458    6.427683975
  515 SOLV  HW1     4451    5.243820121    6.497715582    6.512263321
  515 SOLV  HW2     4452    5.318441438    6.578029416    6.391234767
  516 SOLV  OW      4453    4.615810720    8.012269626    7.886374619
  516 SOLV  HW1     4454    4.556825900    8.046047657    7.813016851
  516 SOLV  HW2     4455    4.710886561    8.035819432    7.866188835
  517 SOLV  OW      4456    5.014547557    7.625827834    0.024827865
  517 SOLV  HW1     4457    4.921459913    7.650186401    0.052056397
  517 SOLV  HW2     4458    5.069766616    7.708834164    0.017030129
  518 SOLV  OW      4459    5.459296104    5.522554660    7.591246032
  518 SOLV  HW1     4460    5.400525015    5.554381157    7.665639584
  518 SOLV  HW2     4461    5.535837047    5.470551319    7.629173492
  519 SOLV  OW      4462    4.630102893    5.110883661    8.136781001
  519 SOLV  HW1     4463    4.722467593    5.122307664    8.173390075
  519 SOLV  HW2     4464    4.579067883    5.047078972    8.194455000
  520 SOLV  OW      4465    6.609026895    6.718019634    5.142449418
  520 SOLV  HW1     4466    6.597284434    6.697565225    5.239637907
  520 SOLV  HW2     4467    6.550286015    6.794943014    5.117264385
  521 SOLV  OW      4468    4.489501303    5.608028080    4.835912592
  521 SOLV  HW1     4469    4.457520315    5.629402285    4.743606574
  521 SOLV  HW2     4470    4.479502549    5.688709179    4.894141324
  522 SOLV  OW      4471    4.436671118    7.284018511    7.462960695
  522 SOLV  HW1     4472    4.408251669    7.278331785    7.367243477
  522 SOLV  HW2     4473    4.448212983    7.379982689    7.488638496
  523 SOLV  OW      4474    7.325389665    5.987160116    5.635205455
  523 SOLV  HW1     4475    7.327400047    6.086503769    5.623943268
  523 SOLV  HW2     4476    7.301193838    5.964827339    5.729629018
  524 SOLV  OW      4477    5.857042868    4.625084583    6.160646802
  524 SOLV  HW1     4478    5.790609605    4.568405345    6.111905535
  524 SOLV  HW2     4479    5.808815527    4.695075931    6.213343549
  525 SOLV  OW      4480    6.194378646    8.097863584    6.450952086
  525 SOLV  HW1     4481    6.278289031    8.125304045    6.403966638
  525 SOLV  HW2     4482    6.126742639    8.171192460    6.443897935
  526 SOLV  OW      4483    4.536128880    5.763553760    7.055545069
  526 SOLV  HW1     4484    4.505595225    5.759160880    7.150678427
  526 SOLV  HW2     4485    4.483056542    5.699078463    7.000516265
  527 SOLV  OW      4486    4.631770088    6.108663662    5.505481708
  527 SOLV  HW1     4487    4.711666293    6.052898108    5.528026422
  527 SOLV  HW2     4488    4.579048205    6.126468774    5.588576925
  528 SOLV  OW      4489    4.416807989    6.300870905    7.165577870
  528 SOLV  HW1     4490    4.492435026    6.348871061    7.210056727
  528 SOLV  HW2     4491    4.438205419    6.287415931    7.068815867
  529 SOLV  OW      4492    6.841808646    5.908761423    6.880839537
  529 SOLV  HW1     4493    6.754910643    5.929095340    6.925973263
  529 SOLV  HW2     4494    6.865339643    5.812689752    6.895613113
  530 SOLV  OW      4495    6.252420520    5.595716680    4.621627611
  530 SOLV  HW1     4496    6.168407974    5.612248175    4.569953111
  530 SOLV  HW2     4497    6.331196638    5.603464174    4.560505570
  531 SOLV  OW      4498    6.027346148    7.068548442    8.114430671
  531 SOLV  HW1     4499    6.043000920    7.158427259    8.155400869
  531 SOLV  HW2     4500    5.994604243    7.005215502    8.184563915
  532 SOLV  OW      4501    5.530964992    4.582938536    0.102625402
  532 SOLV  HW1     4502    5.574057769    4.510329019    0.156219995
  532 SOLV  HW2     4503    5.551396686    4.569386007    0.005669966
  533 SOLV  OW      4504    4.744305269    4.794322822    7.788665088
  533 SOLV  HW1     4505    4.837762739    4.772780479    7.817003719
  533 SOLV  HW2     4506    4.712920901    4.876167029    7.836810295
  534 SOLV  OW      4507    7.832789558    4.922652576    7.149395018
  534 SOLV  HW1     4508    7.905720603    4.982461825    7.182648097
  534 SOLV  HW2     4509    7.784705273    4.882298846    7.227248899
  535 SOLV  OW      4510    7.051899776    4.679761224    4.634657688
  535 SOLV  HW1     4511    7.088719642    4.741887924    4.565476454
  535 SOLV  HW2     4512    6.954466048    4.664952474    4.617663357
  536 SOLV  OW      4513    5.103968500    5.649817556    7.186565626
  536 SOLV  HW1     4514    5.202879202    5.656993622    7.173657913
  536 SOLV  HW2     4515    5.072370190    5.561000150    7.153183179
  537 SOLV  OW      4516    5.357432818    4.494929146    6.759624636
  537 SOLV  HW1     4517    5.374693797    4.396580027    6.765060447
  537 SOLV  HW2     4518    5.264824936    4.514330739    6.791987556
  538 SOLV  OW      4519    6.807693446    4.150267669    6.311710216
  538 SOLV  HW1     4520    6.843420237    4.065295556    6.350483640
  538 SOLV  HW2     4521    6.708265346    4.152431784    6.322168210
  539 SOLV  OW      4522    4.825895964    6.830857565    5.875072866
  539 SOLV  HW1     4523    4.819406528    6.746982779    5.929137178
  539 SOLV  HW2     4524    4.845957939    6.907966459    5.935502458
  540 SOLV  OW      4525    8.133321946    6.492495459    5.660814882
  540 SOLV  HW1     4526    8.158501326    6.476215071    5.756223160
  540 SOLV  HW2     4527    8.135724090    6.590692826    5.642018935
  541 SOLV  OW      4528    7.286003114    5.037760517    5.380320735
  541 SOLV  HW1     4529    7.229648453    4.976014097    5.325425094
  541 SOLV  HW2     4530    7.313728890    5.116000734    5.324538731
  542 SOLV  OW      4531    4.126804745    5.503448192    6.994249855
  542 SOLV  HW1     4532    4.135232258    5.602010205    6.979539590
  542 SOLV  HW2     4533    4.216784902    5.460663080    6.985599306
  543 SOLV  OW      4534    4.914182032    5.677239687    6.499097529
  543 SOLV  HW1     4535    4.980227769    5.666634229    6.573440800
  543 SOLV  HW2     4536    4.909316522    5.773474999    6.472330916
  544 SOLV  OW      4537    7.299007948    7.514203399    4.493806779
  544 SOLV  HW1     4538    7.355832749    7.525427851    4.575332778
  544 SOLV  HW2     4539    7.260056252    7.422099229    4.492769940
  545 SOLV  OW      4540    4.667395057    6.842029795    7.502812691
  545 SOLV  HW1     4541    4.743023611    6.907456672    7.501657320
  545 SOLV  HW2     4542    4.601043028    6.869038747    7.572594905
  546 SOLV  OW      4543    6.400283291    6.403733820    4.902714543
  546 SOLV  HW1     4544    6.410002935    6.369792232    4.809144681
  546 SOLV  HW2     4545    6.480871818    6.457695574    4.927115727
  547 SOLV  OW      4546    7.923527859    4.164692122    6.325757389
  547 SOLV  HW1     4547    7.969030186    4.185788126    6.239234794
  547 SOLV  HW2     4548    7.982409128    4.105483260    6.380792896
  548 SOLV  OW      4549    4.611128785    7.878482334    6.167569718
  548 SOLV  HW1     4550    4.584691784    7.903862235    6.260622659
  548 SOLV  HW2     4551    4.689599563    7.816572561    6.170948614
  549 SOLV  OW      4552    4.474828070    5.607181394    6.843271376
  549 SOLV  HW1     4553    4.561867004    5.575870993    6.805251006
  549 SOLV  HW2     4554    4.406326331    5.611486223    6.770534752
  550 SOLV  OW      4555    5.629508437    7.753443477    6.064329998
  550 SOLV  HW1     4556    5.615959961    7.799139058    6.152251490
  550 SOLV  HW2     4557    5.673552335    7.816528966    6.000438205
  551 SOLV  OW      4558    5.077583971    7.007601328    6.937763233
  551 SOLV  HW1     4559    5.148490583    6.975318978    6.875057213
  551 SOLV  HW2     4560    5.025904157    6.929430018    6.972696013
  552 SOLV  OW      4561    4.992235349    4.384700589    4.902020244
  552 SOLV  HW1     4562    4.959937799    4.297013296    4.866386573
  552 SOLV  HW2     4563    5.081213047    4.406272752    4.861776876
  553 SOLV  OW      4564    4.556343613    7.016131509    5.003010860
  553 SOLV  HW1     4565    4.511501816    7.105491253    5.005033549
  553 SOLV  HW2     4566    4.567815290    6.986763344    4.908111378
  554 SOLV  OW      4567    5.164786183    4.448984876    5.241034330
  554 SOLV  HW1     4568    5.083332187    4.474233609    5.293276263
  554 SOLV  HW2     4569    5.148699298    4.362122119    5.194156545
  555 SOLV  OW      4570    7.221576821    6.215899940    7.466962118
  555 SOLV  HW1     4571    7.276143780    6.279494447    7.412373435
  555 SOLV  HW2     4572    7.271791302    6.130158038    7.478299581
  556 SOLV  OW      4573    7.658784688    4.556739207    5.375218859
  556 SOLV  HW1     4574    7.697701100    4.604008438    5.454292602
  556 SOLV  HW2     4575    7.655348681    4.619374887    5.297331752
  557 SOLV  OW      4576    6.299724839    7.370091562    4.661073788
  557 SOLV  HW1     4577    6.271076529    7.414897244    4.576379400
  557 SOLV  HW2     4578    6.226932421    7.377956438    4.729197063
  558 SOLV  OW      4579    5.322293528    7.333926683    5.024572814
  558 SOLV  HW1     4580    5.386160113    7.378722669    5.087151920
  558 SOLV  HW2     4581    5.341442606    7.363157134    4.930868131
  559 SOLV  OW      4582    5.702570148    7.343795352    6.781786789
  559 SOLV  HW1     4583    5.610053256    7.355499072    6.817913361
  559 SOLV  HW2     4584    5.747684608    7.268382253    6.829525186
  560 SOLV  OW      4585    7.418565891    4.865960976    7.695649395
  560 SOLV  HW1     4586    7.368393952    4.799401315    7.640382755
  560 SOLV  HW2     4587    7.363973595    4.949204844    7.705235873
  561 SOLV  OW      4588    4.590013625    4.264176034    5.197532114
  561 SOLV  HW1     4589    4.559619802    4.206833113    5.121441426
  561 SOLV  HW2     4590    4.684358719    4.293316320    5.181669503
  562 SOLV  OW      4591    7.834555111    5.449790122    5.579331233
  562 SOLV  HW1     4592    7.819874021    5.356097543    5.611073203
  562 SOLV  HW2     4593    7.863762549    5.506795557    5.656133933
  563 SOLV  OW      4594    7.777243280    4.502639446    5.807154091
  563 SOLV  HW1     4595    7.731351328    4.547205522    5.730281362
  563 SOLV  HW2     4596    7.875615975    4.498821338    5.789554005
  564 SOLV  OW      4597    6.848120506    7.455278984    5.002067612
  564 SOLV  HW1     4598    6.852659040    7.441456087    5.101013164
  564 SOLV  HW2     4599    6.847624446    7.366503232    4.956019073
  565 SOLV  OW      4600    7.714642750    7.639862976    5.658432004
  565 SOLV  HW1     4601    7.618824611    7.628413781    5.632173252
  565 SOLV  HW2     4602    7.742885135    7.734223583    5.641108350
  566 SOLV  OW      4603    7.503099683    4.096212066    4.820276320
  566 SOLV  HW1     4604    7.463402462    4.059591410    4.904448016
  566 SOLV  HW2     4605    7.597316443    4.124919909    4.837621400
  567 SOLV  OW      4606    4.901453900    4.154590195    4.804794772
  567 SOLV  HW1     4607    4.951043469    4.152314694    4.717986381
  567 SOLV  HW2     4608    4.822245469    4.093761799    4.799513546
  568 SOLV  OW      4609    7.742369349    5.560690518    6.468132186
  568 SOLV  HW1     4610    7.744817582    5.461444794    6.480215582
  568 SOLV  HW2     4611    7.746309718    5.582482761    6.370606513
  569 SOLV  OW      4612    4.937778680    4.642029598    6.702306564
  569 SOLV  HW1     4613    5.020782524    4.652893775    6.647589382
  569 SOLV  HW2     4614    4.857728215    4.661617198    6.645650828
  570 SOLV  OW      4615    6.527218791    5.368286576    7.616476072
  570 SOLV  HW1     4616    6.483958631    5.412801938    7.538062146
  570 SOLV  HW2     4617    6.603020987    5.424730116    7.649185672
  571 SOLV  OW      4618    7.972742368    4.197393270    7.090076379
  571 SOLV  HW1     4619    7.950400233    4.174254263    7.184770708
  571 SOLV  HW2     4620    7.920356148    4.277893710    7.062203250
  572 SOLV  OW      4621    6.204395516    4.077668697    6.106106196
  572 SOLV  HW1     4622    6.104862008    4.078156548    6.096368057
  572 SOLV  HW2     4623    6.245711009    4.038368783    6.023945295
  573 SOLV  OW      4624    5.795520266    7.047251078    6.144790210
  573 SOLV  HW1     4625    5.854818411    6.979510948    6.101242589
  573 SOLV  HW2     4626    5.745061338    7.004164870    6.219615443
  574 SOLV  OW      4627    7.244508655    5.950051356    7.788691019
  574 SOLV  HW1     4628    7.202775402    5.982536631    7.873572900
  574 SOLV  HW2     4629    7.319392985    6.011113394    7.762891954
  575 SOLV  OW      4630    7.569782077    5.674964016    7.231312396
  575 SOLV  HW1     4631    7.536934712    5.687257292    7.324970645
  575 SOLV  HW2     4632    7.552277999    5.758183359    7.178681067
  576 SOLV  OW      4633    7.032898564    4.166391278    7.445042082
  576 SOLV  HW1     4634    6.953698306    4.107309719    7.429599976
  576 SOLV  HW2     4635    7.017208606    4.255142269    7.401697596
  577 SOLV  OW      4636    5.292338053    4.237055206    8.172252171
  577 SOLV  HW1     4637    5.209873937    4.202847692    8.217302316
  577 SOLV  HW2     4638    5.294038567    4.205410795    8.077395948
  578 SOLV  OW      4639    6.707303581    4.780199992    4.896866272
  578 SOLV  HW1     4640    6.678091204    4.734843185    4.981075411
  578 SOLV  HW2     4641    6.806725432    4.790993517    4.897607215
  579 SOLV  OW      4642    5.168026669    5.644894540    4.751232213
  579 SOLV  HW1     4643    5.076655386    5.620493882    4.718709068
  579 SOLV  HW2     4644    5.220177980    5.561573943    4.769662671
  580 SOLV  OW      4645    8.127497698    7.332447743    4.215599191
  580 SOLV  HW1     4646    8.117797904    7.397176435    4.139984685
  580 SOLV  HW2     4647    8.122694482    7.381745095    4.302479180
  581 SOLV  OW      4648    5.642329219    7.066814381    4.811193850
  581 SOLV  HW1     4649    5.631901652    7.163498624    4.787844496
  581 SOLV  HW2     4650    5.552018958    7.025042625    4.821239932
  582 SOLV  OW      4651    7.740354498    5.136177332    4.707661360
  582 SOLV  HW1     4652    7.807988546    5.192619023    4.755005674
  582 SOLV  HW2     4653    7.651145345    5.147294579    4.751474553
  583 SOLV  OW      4654    4.483301590    5.381832006    6.599817211
  583 SOLV  HW1     4655    4.427790101    5.315837979    6.650463395
  583 SOLV  HW2     4656    4.523628792    5.337114240    6.519968837
  584 SOLV  OW      4657    4.381300548    7.762913667    6.067858021
  584 SOLV  HW1     4658    4.398986952    7.668206545    6.041067122
  584 SOLV  HW2     4659    4.465737177    7.804179658    6.102056764
  585 SOLV  OW      4660    5.973709834    5.190068318    7.045984538
  585 SOLV  HW1     4661    5.945708935    5.280475019    7.078295197
  585 SOLV  HW2     4662    5.893876251    5.129980321    7.041808455
  586 SOLV  OW      4663    6.367143332    0.005956157    5.079292457
  586 SOLV  HW1     4664    6.394307013   -0.084817791    5.047298742
  586 SOLV  HW2     4665    6.421268621    0.030511002    5.159721626
  587 SOLV  OW      4666    5.183097219    5.704791484    8.096134224
  587 SOLV  HW1     4667    5.188121481    5.767234306    8.018175391
  587 SOLV  HW2     4668    5.185351813    5.757406172    8.181154840
  588 SOLV  OW      4669    5.824242857    5.996156448    7.476219456
  588 SOLV  HW1     4670    5.820230215    5.928951319    7.550161119
  588 SOLV  HW2     4671    5.768758603    5.964411759    7.399305849
  589 SOLV  OW      4672    4.136793501    7.020413999    7.772072192
  589 SOLV  HW1     4673    4.151843492    6.926085759    7.801688370
  589 SOLV  HW2     4674    4.186596231    7.036953321    7.686939974
  590 SOLV  OW      4675    7.880070605    4.460213802    7.003120282
  590 SOLV  HW1     4676    7.785353989    4.435933433    7.024113347
  590 SOLV  HW2     4677    7.884451221    4.556112884    6.975090885
  591 SOLV  OW      4678    4.505100676    7.543372839    7.534208050
  591 SOLV  HW1     4679    4.453261226    7.586033199    7.460094580
  591 SOLV  HW2     4680    4.578259557    7.604967174    7.563429892
  592 SOLV  OW      4681    5.146267710    4.853798074    5.260502132
  592 SOLV  HW1     4682    5.116278283    4.840233056    5.354938384
  592 SOLV  HW2     4683    5.137340847    4.950412870    5.236265133
  593 SOLV  OW      4684    4.527074338    6.201521284    7.718372078
  593 SOLV  HW1     4685    4.603595374    6.264092740    7.703165648
  593 SOLV  HW2     4686    4.512191727    6.190360862    7.816636117
  594 SOLV  OW      4687    6.339573161    4.972401117    5.333754415
  594 SOLV  HW1     4688    6.370875211    5.023866613    5.413575994
  594 SOLV  HW2     4689    6.346258939    5.029995411    5.252267212
  595 SOLV  OW      4690    4.645272211    4.754150098    6.127876747
  595 SOLV  HW1     4691    4.620072347    4.659662622    6.106928682
  595 SOLV  HW2     4692    4.572252119    4.815539176    6.097857331
  596 SOLV  OW      4693    6.006189271    6.500600632    5.521065916
  596 SOLV  HW1     4694    6.076634728    6.522631896    5.453585916
  596 SOLV  HW2     4695    5.947157714    6.428278004    5.485202523
  597 SOLV  OW      4696    6.746102819    7.025708428    5.582732490
  597 SOLV  HW1     4697    6.769999932    7.110807342    5.535948462
  597 SOLV  HW2     4698    6.665506985    7.040683823    5.640018053
  598 SOLV  OW      4699    4.694607904    6.729901563    5.231067536
  598 SOLV  HW1     4700    4.766418796    6.720332285    5.162135506
  598 SOLV  HW2     4701    4.606310258    6.742089292    5.185713979
  599 SOLV  OW      4702    6.254635894    6.371372886    7.097773370
  599 SOLV  HW1     4703    6.274457273    6.373171925    6.999763979
  599 SOLV  HW2     4704    6.269618890    6.462369875    7.136463941
  600 SOLV  OW      4705    5.349520988    5.204337112    6.926958950
  600 SOLV  HW1     4706    5.333628428    5.238528207    7.019586988
  600 SOLV  HW2     4707    5.330051094    5.106292504    6.923840003
  601 SOLV  OW      4708    4.703026187    5.495760996    6.717318136
  601 SOLV  HW1     4709    4.617633360    5.464063513    6.676028324
  601 SOLV  HW2     4710    4.776721909    5.432147462    6.694433841
  602 SOLV  OW      4711    7.646604535    4.832904966    6.494673951
  602 SOLV  HW1     4712    7.666148112    4.792798483    6.584180947
  602 SOLV  HW2     4713    7.557592141    4.878422611    6.497286334
  603 SOLV  OW      4714    5.902003456    6.877916623    0.023616888
  603 SOLV  HW1     4715    5.930123603    6.879662255    0.119575032
  603 SOLV  HW2     4716    5.810743542    6.837656999    0.016373660
  604 SOLV  OW      4717    7.245225348    7.836505990    4.154598171
  604 SOLV  HW1     4718    7.319620255    7.780601283    4.117969153
  604 SOLV  HW2     4719    7.214705981    7.798322764    4.241846140
  605 SOLV  OW      4720    6.498771523    5.020038914    4.334911300
  605 SOLV  HW1     4721    6.582505568    4.965710259    4.341155785
  605 SOLV  HW2     4722    6.464156102    5.017226912    4.241125778
  606 SOLV  OW      4723    7.205920352    5.210641620    4.627244781
  606 SOLV  HW1     4724    7.219883203    5.117341860    4.660413950
  606 SOLV  HW2     4725    7.294586823    5.255231935    4.614919420
  607 SOLV  OW      4726    4.907414607    8.187484989    5.980677003
  607 SOLV  HW1     4727    4.988380528    8.152518404    5.933522943
  607 SOLV  HW2     4728    4.866695145    8.261207464    5.926746542
  608 SOLV  OW      4729    8.208002875    4.262339822    5.117438487
  608 SOLV  HW1     4730    8.131679213    4.282035944    5.178975499
  608 SOLV  HW2     4731    8.294325274    4.275344060    5.166216897
  609 SOLV  OW      4732    6.317597671    6.345266300    6.823577973
  609 SOLV  HW1     4733    6.232162293    6.295117160    6.809890779
  609 SOLV  HW2     4734    6.340602829    6.395297065    6.740096792
  610 SOLV  OW      4735    5.004493889    7.722322106    5.394425070
  610 SOLV  HW1     4736    5.039601327    7.681683459    5.310057854
  610 SOLV  HW2     4737    5.036336820    7.816852249    5.401629165
  611 SOLV  OW      4738    6.398129744    4.859784175    7.502337858
  611 SOLV  HW1     4739    6.435243032    4.820999293    7.586719737
  611 SOLV  HW2     4740    6.406220826    4.959427891    7.505099893
  612 SOLV  OW      4741    7.357948247    4.750430621    7.280299015
  612 SOLV  HW1     4742    7.433901511    4.738894840    7.216270969
  612 SOLV  HW2     4743    7.324981171    4.844760601    7.276232322
  613 SOLV  OW      4744    8.044303010    7.820573797    4.660664831
  613 SOLV  HW1     4745    7.977617055    7.809673359    4.586937061
  613 SOLV  HW2     4746    8.123272171    7.871783428    4.626855607
  614 SOLV  OW      4747    6.729715229    5.479518978    7.067448501
  614 SOLV  HW1     4748    6.776898763    5.519162909    7.146211155
  614 SOLV  HW2     4749    6.634296947    5.461507543    7.091373717
  615 SOLV  OW      4750    6.681278496    7.984216532    4.604646625
  615 SOLV  HW1     4751    6.770661578    7.979763782    4.649283786
  615 SOLV  HW2     4752    6.632660286    7.897968772    4.618758659
  616 SOLV  OW      4753    6.038212645    7.033768885    5.034850632
  616 SOLV  HW1     4754    5.940960803    7.056869741    5.031659341
  616 SOLV  HW2     4755    6.049004058    6.939240755    5.065668765
  617 SOLV  OW      4756    4.880573913    5.914141960    4.520700301
  617 SOLV  HW1     4757    4.918921134    5.881379892    4.434342288
  617 SOLV  HW2     4758    4.947013366    5.900086595    4.594115407
  618 SOLV  OW      4759    6.380775182    5.299327060    6.013001845
  618 SOLV  HW1     4760    6.433160924    5.215901087    5.995755534
  618 SOLV  HW2     4761    6.400826704    5.332820042    6.105076255
  619 SOLV  OW      4762    4.974943167    6.125852804    8.197201576
  619 SOLV  HW1     4763    4.995363924    6.137925065    8.100055836
  619 SOLV  HW2     4764    4.890855173    6.072662389    8.207201026
  620 SOLV  OW      4765    4.895986331    5.610872535    5.964617433
  620 SOLV  HW1     4766    4.935742355    5.666599846    6.037526701
  620 SOLV  HW2     4767    4.968867620    5.562423316    5.916214990
  621 SOLV  OW      4768    6.736781016    4.704398282    6.004972518
  621 SOLV  HW1     4769    6.708340129    4.621656718    5.956533613
  621 SOLV  HW2     4770    6.710164128    4.697525420    6.101126756
  622 SOLV  OW      4771    4.420873150    5.670696363    5.868360082
  622 SOLV  HW1     4772    4.374280351    5.615692224    5.799041415
  622 SOLV  HW2     4773    4.519549008    5.667865383    5.852347533
  623 SOLV  OW      4774    6.746492557    4.903298048    4.307865180
  623 SOLV  HW1     4775    6.776841033    4.811636728    4.281815297
  623 SOLV  HW2     4776    6.805902694    4.971461151    4.265137842
  624 SOLV  OW      4777    4.582074583    4.491777570    6.060005430
  624 SOLV  HW1     4778    4.652632830    4.427148243    6.089093860
  624 SOLV  HW2     4779    4.501806120    4.482197447    6.118884001
  625 SOLV  OW      4780    4.999866127    6.763950499    6.695211745
  625 SOLV  HW1     4781    4.919253023    6.730466369    6.744019651
  625 SOLV  HW2     4782    4.972115100    6.833260857    6.628670364
  626 SOLV  OW      4783    7.491475693    4.820441087    5.628073678
  626 SOLV  HW1     4784    7.479450020    4.891885692    5.697013788
  626 SOLV  HW2     4785    7.419826724    4.751485353    5.638709660
  627 SOLV  OW      4786    6.843805143    6.416400778    7.959543073
  627 SOLV  HW1     4787    6.805700998    6.389274281    7.871147953
  627 SOLV  HW2     4788    6.786545638    6.380094890    8.033059579
  628 SOLV  OW      4789    5.342427055    7.949291047    6.307549523
  628 SOLV  HW1     4790    5.292343446    7.986129202    6.229214170
  628 SOLV  HW2     4791    5.335621868    8.012962636    6.384370572
  629 SOLV  OW      4792    4.397362941    6.889690951    4.071146722
  629 SOLV  HW1     4793    4.429459879    6.979992125    4.042589321
  629 SOLV  HW2     4794    4.411380167    6.878952239    4.169575364
  630 SOLV  OW      4795    7.773331871    4.186962464    4.853005820
  630 SOLV  HW1     4796    7.728283885    4.275630757    4.842516515
  630 SOLV  HW2     4797    7.849295461    4.180324257    4.788299978
  631 SOLV  OW      4798    6.609779781    5.093194210    5.216374662
  631 SOLV  HW1     4799    6.628195867    5.147144134    5.298545762
  631 SOLV  HW2     4800    6.517224664    5.112597954    5.183835180
  632 SOLV  OW      4801    5.466926320    6.604104801    4.276457964
  632 SOLV  HW1     4802    5.511862009    6.521609133    4.242146907
  632 SOLV  HW2     4803    5.535289329    6.664954249    4.316778685
  633 SOLV  OW      4804    6.729133539    5.804877415    6.642401904
  633 SOLV  HW1     4805    6.808237410    5.809661787    6.581399279
  633 SOLV  HW2     4806    6.751522333    5.848662451    6.729483418
  634 SOLV  OW      4807    7.729839948    7.479978178    5.131651172
  634 SOLV  HW1     4808    7.805272235    7.414404222    5.128269174
  634 SOLV  HW2     4809    7.643854897    7.431112389    5.146485758
  635 SOLV  OW      4810    5.353037517    7.431528355    4.760763135
  635 SOLV  HW1     4811    5.369254019    7.530211384    4.760248852
  635 SOLV  HW2     4812    5.280135416    7.409408588    4.695975041
  636 SOLV  OW      4813    5.808982035    6.200672969    6.745816615
  636 SOLV  HW1     4814    5.748770828    6.266116584    6.700061637
  636 SOLV  HW2     4815    5.903889931    6.230964526    6.737061104
  637 SOLV  OW      4816    4.801581272    7.599495962    5.834643354
  637 SOLV  HW1     4817    4.717153189    7.552277168    5.809269588
  637 SOLV  HW2     4818    4.870777736    7.584257329    5.764066360
  638 SOLV  OW      4819    5.461882974    6.273998329    7.769266162
  638 SOLV  HW1     4820    5.469273608    6.303287493    7.673937441
  638 SOLV  HW2     4821    5.449534693    6.174825771    7.772776698
  639 SOLV  OW      4822    7.029647014    5.787110368    5.873955947
  639 SOLV  HW1     4823    6.970839251    5.813844568    5.797609339
  639 SOLV  HW2     4824    7.016636825    5.689911982    5.893577355
  640 SOLV  OW      4825    4.133812098    6.740021696    6.293979224
  640 SOLV  HW1     4826    4.185741405    6.741359470    6.208529827
  640 SOLV  HW2     4827    4.060319701    6.672542648    6.287237868
  641 SOLV  OW      4828    7.259489923    5.950829661    5.892732370
  641 SOLV  HW1     4829    7.237174521    6.024412404    5.956681810
  641 SOLV  HW2     4830    7.187165954    5.881788838    5.894841485
  642 SOLV  OW      4831    6.358413760    7.601787324    6.222258555
  642 SOLV  HW1     4832    6.387764765    7.571387967    6.131617586
  642 SOLV  HW2     4833    6.410087833    7.683319114    6.248406553
  643 SOLV  OW      4834    4.110527632    6.633690507    5.846421846
  643 SOLV  HW1     4835    4.068077126    6.709294832    5.796602359
  643 SOLV  HW2     4836    4.176916137    6.587934574    5.787269829
  644 SOLV  OW      4837    7.478787524    7.802185141    4.951911706
  644 SOLV  HW1     4838    7.478635340    7.873687320    4.881987485
  644 SOLV  HW2     4839    7.391274231    7.753804729    4.950271927
  645 SOLV  OW      4840    5.120077331    5.092167518    7.309777457
  645 SOLV  HW1     4841    5.185616928    5.023337827    7.340898929
  645 SOLV  HW2     4842    5.079777745    5.138018051    7.388993394
  646 SOLV  OW      4843    7.760007226    5.780720251    8.082722085
  646 SOLV  HW1     4844    7.719879019    5.868271786    8.109638525
  646 SOLV  HW2     4845    7.687501993    5.712638071    8.072339011
  647 SOLV  OW      4846    7.541830820    4.923724361    5.385181041
  647 SOLV  HW1     4847    7.550162233    4.859947231    5.461763425
  647 SOLV  HW2     4848    7.447473740    4.956299388    5.379071835
  648 SOLV  OW      4849    0.010806246    6.363228999    4.664943441
  648 SOLV  HW1     4850    0.019374369    6.429201194    4.590271470
  648 SOLV  HW2     4851    0.051584930    6.276185347    4.637337320
  649 SOLV  OW      4852    5.507875308    7.282763580    7.928098873
  649 SOLV  HW1     4853    5.420432413    7.257749577    7.969690393
  649 SOLV  HW2     4854    5.491253795    7.335612247    7.844837278
  650 SOLV  OW      4855    7.325694464    5.508763071    5.999971367
  650 SOLV  HW1     4856    7.326438513    5.453969874    5.916312921
  650 SOLV  HW2     4857    7.233136636    5.510546117    6.037805522
  651 SOLV  OW      4858    6.036170173    5.454115214    4.276295329
  651 SOLV  HW1     4859    6.055950579    5.416626308    4.185722941
  651 SOLV  HW2     4860    5.949885440    5.416326881    4.309865954
  652 SOLV  OW      4861    8.064208923    7.079688190    4.117374558
  652 SOLV  HW1     4862    8.105619365    7.059444304    4.028631092
  652 SOLV  HW2     4863    8.098206564    7.167624995    4.150710409
  653 SOLV  OW      4864    6.035613998    4.433638683    5.214043470
  653 SOLV  HW1     4865    5.979234809    4.418856205    5.132774043
  653 SOLV  HW2     4866    6.129581727    4.453582038    5.186220133
  654 SOLV  OW      4867    4.990658089    7.412670116    7.091732776
  654 SOLV  HW1     4868    5.031217956    7.374699112    7.008575788
  654 SOLV  HW2     4869    4.947959466    7.339226163    7.144503187
  655 SOLV  OW      4870    5.240169371    5.136163501    6.386335899
  655 SOLV  HW1     4871    5.307020168    5.089988486    6.328020338
  655 SOLV  HW2     4872    5.287890138    5.195391233    6.451271572
  656 SOLV  OW      4873    4.319846928    7.902789434    5.085308459
  656 SOLV  HW1     4874    4.311605177    7.988926742    5.135432683
  656 SOLV  HW2     4875    4.413617470    7.868806443    5.092669956
  657 SOLV  OW      4876    4.578563439    5.367819195    5.066659623
  657 SOLV  HW1     4877    4.590494734    5.360235435    4.967663796
  657 SOLV  HW2     4878    4.481148760    5.363725262    5.088877186
  658 SOLV  OW      4879    5.015244001    6.079272977    6.709249442
  658 SOLV  HW1     4880    4.935638187    6.022848928    6.731141021
  658 SOLV  HW2     4881    5.098174224    6.034058523    6.742115429
  659 SOLV  OW      4882    6.617931230    6.299312857    7.302943893
  659 SOLV  HW1     4883    6.689080829    6.230346965    7.289409789
  659 SOLV  HW2     4884    6.541237852    6.258738616    7.352678516
  660 SOLV  OW      4885    5.724159379    6.729874757    7.515936192
  660 SOLV  HW1     4886    5.680919915    6.693092029    7.433601783
  660 SOLV  HW2     4887    5.820247417    6.702250361    7.518280798
  661 SOLV  OW      4888    6.956818408    5.666193697    4.896071095
  661 SOLV  HW1     4889    6.982542307    5.756269171    4.931086803
  661 SOLV  HW2     4890    6.960604521    5.599270985    4.970289693
  662 SOLV  OW      4891    5.681698990    7.415777441    4.478256160
  662 SOLV  HW1     4892    5.628391149    7.500152988    4.471868112
  662 SOLV  HW2     4893    5.672568771    7.364080003    4.393134102
  663 SOLV  OW      4894    5.456915953    6.874235538    4.504483050
  663 SOLV  HW1     4895    5.461384127    6.814757695    4.584757529
  663 SOLV  HW2     4896    5.535439214    6.856191265    4.445238114
  664 SOLV  OW      4897    5.706946208    5.638754198    6.291811046
  664 SOLV  HW1     4898    5.627465153    5.611982797    6.237335315
  664 SOLV  HW2     4899    5.752433036    5.716516933    6.248390007
  665 SOLV  OW      4900    4.884163767    7.202552680    7.247012756
  665 SOLV  HW1     4901    4.956663116    7.177862839    7.311311259
  665 SOLV  HW2     4902    4.844045122    7.119428772    7.208530156
  666 SOLV  OW      4903    5.973113517    7.497762862    8.056081392
  666 SOLV  HW1     4904    5.882961257    7.537177493    8.073984722
  666 SOLV  HW2     4905    5.985804534    7.487053082    7.957462761
  667 SOLV  OW      4906    5.212592783    6.660811087    4.202177906
  667 SOLV  HW1     4907    5.299162419    6.623620246    4.235706862
  667 SOLV  HW2     4908    5.207912576    6.649969738    4.102869615
  668 SOLV  OW      4909    5.413052954    7.853924354    5.365816985
  668 SOLV  HW1     4910    5.390381546    7.794530493    5.288613634
  668 SOLV  HW2     4911    5.367181852    7.942084913    5.354613872
  669 SOLV  OW      4912    5.773902451    5.939257474    6.646720209
  669 SOLV  HW1     4913    5.695137973    5.964695457    6.590603319
  669 SOLV  HW2     4914    5.793629546    6.012689801    6.711670461
  670 SOLV  OW      4915    4.545177569    4.163728643    6.294017601
  670 SOLV  HW1     4916    4.465787548    4.220185620    6.316630644
  670 SOLV  HW2     4917    4.609658270    4.217249168    6.239435072
  671 SOLV  OW      4918    6.282320729    6.943472352    8.166534855
  671 SOLV  HW1     4919    6.200609827    6.995575837    8.141830988
  671 SOLV  HW2     4920    6.271419978    6.906116266    8.258661941
  672 SOLV  OW      4921    8.026219859    6.802576555    7.874294226
  672 SOLV  HW1     4922    8.043988317    6.704355632    7.868097452
  672 SOLV  HW2     4923    8.066125535    6.838391524    7.958711396
  673 SOLV  OW      4924    8.006498433    4.267224052    5.564031845
  673 SOLV  HW1     4925    8.008659637    4.335423351    5.637149199
  673 SOLV  HW2     4926    7.922269417    4.213736856    5.570849193
  674 SOLV  OW      4927    8.006133118    7.130657517    4.564137771
  674 SOLV  HW1     4928    7.979997495    7.060136466    4.630056997
  674 SOLV  HW2     4929    7.942621520    7.207625502    4.570756198
  675 SOLV  OW      4930    6.214972694    5.978286747    6.629109410
  675 SOLV  HW1     4931    6.287049552    5.939097827    6.686300854
  675 SOLV  HW2     4932    6.146299534    5.908294755    6.609442756
  676 SOLV  OW      4933    5.022964189    5.028881372    7.966784594
  676 SOLV  HW1     4934    5.120560243    5.028113904    7.988598171
  676 SOLV  HW2     4935    4.995050984    4.938008582    7.935730218
  677 SOLV  OW      4936    7.904450501    5.123332493    0.057585455
  677 SOLV  HW1     4937    7.887968145    5.070665456   -0.025808520
  677 SOLV  HW2     4938    8.001802478    5.145113099    0.064527930
  678 SOLV  OW      4939    4.845873874    5.946890150    5.563682645
  678 SOLV  HW1     4940    4.911413258    5.892936953    5.510827364
  678 SOLV  HW2     4941    4.888951147    5.977938813    5.648419468
  679 SOLV  OW      4942    7.516659855    6.763511669    5.013573395
  679 SOLV  HW1     4943    7.533745273    6.668264432    4.988325299
  679 SOLV  HW2     4944    7.487042916    6.767886467    5.108993868
  680 SOLV  OW      4945    6.788101981    7.928574652    6.035430661
  680 SOLV  HW1     4946    6.838588276    7.889193548    6.112255572
  680 SOLV  HW2     4947    6.716891172    7.989610309    6.070150311
  681 SOLV  OW      4948    7.126095528    6.059347423    8.016478579
  681 SOLV  HW1     4949    7.200261704    6.040722974    8.080929544
  681 SOLV  HW2     4950    7.117868010    6.158068815    8.002777151
  682 SOLV  OW      4951    4.218696371    5.270013340    4.875384247
  682 SOLV  HW1     4952    4.209593406    5.342054827    4.806618440
  682 SOLV  HW2     4953    4.264563357    5.306786430    4.956288104
  683 SOLV  OW      4954    6.107207194    5.913603967    5.891107677
  683 SOLV  HW1     4955    6.102759666    6.013063521    5.881627284
  683 SOLV  HW2     4956    6.138475411    5.890284770    5.983196608
  684 SOLV  OW      4957    8.152200659    4.467920156    7.061676374
  684 SOLV  HW1     4958    8.202812894    4.503280665    6.982999910
  684 SOLV  HW2     4959    8.055505000    4.458937929    7.037778282
  685 SOLV  OW      4960    7.960545424    6.665822499    4.482009084
  685 SOLV  HW1     4961    8.031469603    6.722935069    4.523357482
  685 SOLV  HW2     4962    7.983054596    6.649027113    4.386025166
  686 SOLV  OW      4963    5.112720871    4.529536083    6.878515037
  686 SOLV  HW1     4964    5.071643780    4.498127758    6.964108431
  686 SOLV  HW2     4965    5.041239976    4.565305199    6.818423008
  687 SOLV  OW      4966    7.420366475    4.514168238    4.931209550
  687 SOLV  HW1     4967    7.392580539    4.497599599    5.025840179
  687 SOLV  HW2     4968    7.339887575    4.511487612    4.871901430
  688 SOLV  OW      4969    4.848919207    4.389819043    5.562423859
  688 SOLV  HW1     4970    4.915376158    4.315103280    5.560830406
  688 SOLV  HW2     4971    4.870829759    4.452302350    5.637371880
  689 SOLV  OW      4972    5.868497194    4.337714935    7.710534653
  689 SOLV  HW1     4973    5.965298942    4.332875094    7.685916821
  689 SOLV  HW2     4974    5.841182114    4.433484448    7.719594830
  690 SOLV  OW      4975    6.219423689    5.255044911    7.383021117
  690 SOLV  HW1     4976    6.131560654    5.292187329    7.413061093
  690 SOLV  HW2     4977    6.205013487    5.194705141    7.304578522
  691 SOLV  OW      4978    4.342113263    7.920454804    7.312210142
  691 SOLV  HW1     4979    4.360826351    7.823864209    7.294269998
  691 SOLV  HW2     4980    4.266956810    7.928216212    7.377730963
  692 SOLV  OW      4981    7.773189571    6.002119725    6.812624534
  692 SOLV  HW1     4982    7.844858218    5.984625834    6.880144680
  692 SOLV  HW2     4983    7.698668959    5.936664668    6.825418169
  693 SOLV  OW      4984    5.082846312    7.841296817    7.120513976
  693 SOLV  HW1     4985    5.012217475    7.790061802    7.071643518
  693 SOLV  HW2     4986    5.060306630    7.844504701    7.217896613
  694 SOLV  OW      4987    5.207652587    6.410515611    7.485033040
  694 SOLV  HW1     4988    5.164573267    6.404882575    7.394955324
  694 SOLV  HW2     4989    5.152378632    6.468579034    7.544823985
  695 SOLV  OW      4990    4.179880790    7.064310018    4.993418438
  695 SOLV  HW1     4991    4.113769515    6.992261607    4.972481233
  695 SOLV  HW2     4992    4.212081070    7.105731153    4.908286590
  696 SOLV  OW      4993    8.128237258    5.659926011    6.090890660
  696 SOLV  HW1     4994    8.111373743    5.583259563    6.028926713
  696 SOLV  HW2     4995    8.058447582    5.730150548    6.076764188
  697 SOLV  OW      4996    5.817295365    5.716303281    4.622620076
  697 SOLV  HW1     4997    5.880178704    5.670607590    4.559699260
  697 SOLV  HW2     4998    5.837029894    5.814332874    4.624102572
  698 SOLV  OW      4999    7.883683833    4.903252285    4.671514174
  698 SOLV  HW1     5000    7.953563008    4.904225579    4.743051985
  698 SOLV  HW2     5001    7.827110094    4.985372226    4.679087573
  699 SOLV  OW      5002    4.802251306    5.437326160    4.433100381
  699 SOLV  HW1     5003    4.838717365    5.345499236    4.417616066
  699 SOLV  HW2     5004    4.806476630    5.489640095    4.347970452
  700 SOLV  OW      5005    4.313109659    6.170448091    5.351642437
  700 SOLV  HW1     5006    4.274399202    6.152617185    5.442116179
  700 SOLV  HW2     5007    4.373866020    6.095261701    5.325998719
  701 SOLV  OW      5008    5.082151351    7.524102846    7.322625396
  701 SOLV  HW1     5009    5.039383538    7.473767697    7.397716952
  701 SOLV  HW2     5010    5.055185029    7.483166584    7.235456243
  702 SOLV  OW      5011    7.169993762    4.975195606    4.964932300
  702 SOLV  HW1     5012    7.112146291    5.053661551    4.942603719
  702 SOLV  HW2     5013    7.266053997    5.002933265    4.962743799
  703 SOLV  OW      5014    4.615699460    6.262849423    5.272856647
  703 SOLV  HW1     5015    4.621072226    6.201793590    5.351882083
  703 SOLV  HW2     5016    4.663054736    6.221153435    5.195263983
  704 SOLV  OW      5017    4.284303775    6.477560038    5.707050180
  704 SOLV  HW1     5018    4.301822724    6.469290134    5.608936129
  704 SOLV  HW2     5019    4.369099596    6.461303047    5.757518069
  705 SOLV  OW      5020    5.790178020    7.950804498    7.029156428
  705 SOLV  HW1     5021    5.755567744    8.039828844    7.058767148
  705 SOLV  HW2     5022    5.827321955    7.901629334    7.107922673
  706 SOLV  OW      5023    4.236827651    7.133651454    0.004084926
  706 SOLV  HW1     5024    4.140856430    7.143902778    0.030283567
  706 SOLV  HW2     5025    4.244564684    7.135870181   -0.095599869
  707 SOLV  OW      5026    6.187065629    5.181996822    7.830451559
  707 SOLV  HW1     5027    6.271075237    5.230730464    7.854309518
  707 SOLV  HW2     5028    6.195296429    5.086117892    7.857677017
  708 SOLV  OW      5029    4.409782243    5.017686434    4.175450744
  708 SOLV  HW1     5030    4.329627068    5.075090659    4.158662250
  708 SOLV  HW2     5031    4.380385481    4.923686790    4.192823864
  709 SOLV  OW      5032    5.662308527    7.772484407    4.831922443
  709 SOLV  HW1     5033    5.695687951    7.710684679    4.903116052
  709 SOLV  HW2     5034    5.737806872    7.797161091    4.771152456
  710 SOLV  OW      5035    4.646140838    8.074929463    5.993426709
  710 SOLV  HW1     5036    4.619772489    7.993132807    6.044573602
  710 SOLV  HW2     5037    4.744956392    8.088437116    6.000839828
  711 SOLV  OW      5038    5.454304853    6.019869307    4.672498683
  711 SOLV  HW1     5039    5.405520268    6.101729782    4.642153365
  711 SOLV  HW2     5040    5.393366315    5.963551774    4.728325770
  712 SOLV  OW      5041    5.065585816    7.292131766    4.895180582
  712 SOLV  HW1     5042    5.150547166    7.290162782    4.947902440
  712 SOLV  HW2     5043    5.001159272    7.355395184    4.938178510
  713 SOLV  OW      5044    4.474472934    6.748399347    7.334619136
  713 SOLV  HW1     5045    4.553001901    6.786172789    7.383693922
  713 SOLV  HW2     5046    4.453637165    6.657287905    7.370206899
  714 SOLV  OW      5047    7.795181042    6.445174758    4.544982956
  714 SOLV  HW1     5048    7.709895432    6.443917133    4.492767446
  714 SOLV  HW2     5049    7.849931273    6.524209365    4.517459237
  715 SOLV  OW      5050    6.880907817    6.335246400    4.223903325
  715 SOLV  HW1     5051    6.855387811    6.345618977    4.127763318
  715 SOLV  HW2     5052    6.920332157    6.244470963    4.238297815
  716 SOLV  OW      5053    7.754107367    5.283607297    4.472676160
  716 SOLV  HW1     5054    7.667206761    5.295764667    4.424695642
  716 SOLV  HW2     5055    7.744292587    5.211935363    4.541729768
  717 SOLV  OW      5056    5.959752254    6.468199668    0.101104368
  717 SOLV  HW1     5057    5.875844084    6.463566956    0.046885985
  717 SOLV  HW2     5058    6.016546087    6.543659139    0.068210913
  718 SOLV  OW      5059    5.884389912    4.733934725    7.053645737
  718 SOLV  HW1     5060    5.866844487    4.662950802    6.985418095
  718 SOLV  HW2     5061    5.860379095    4.699544097    7.144432853
  719 SOLV  OW      5062    5.307312100    8.009061988    7.898012561
  719 SOLV  HW1     5063    5.351463805    8.000607605    7.808676850
  719 SOLV  HW2     5064    5.369526525    8.054545047    7.961748906
  720 SOLV  OW      5065    5.150945479    5.295011706    5.519314519
  720 SOLV  HW1     5066    5.061320990    5.276115803    5.479184279
  720 SOLV  HW2     5067    5.193184307    5.209163759    5.548400796
  721 SOLV  OW      5068    5.326116664    7.695557832    5.138730863
  721 SOLV  HW1     5069    5.231858554    7.665978303    5.154283097
  721 SOLV  HW2     5070    5.326018125    7.782936902    5.090086329
  722 SOLV  OW      5071    7.567240739    5.658665776    4.310319995
  722 SOLV  HW1     5072    7.520155530    5.745303209    4.327002993
  722 SOLV  HW2     5073    7.656275783    5.659828967    4.355847307
  723 SOLV  OW      5074    7.978234197    5.182421902    4.329267211
  723 SOLV  HW1     5075    7.997617124    5.091490099    4.366109467
  723 SOLV  HW2     5076    7.897795140    5.220424069    4.374950662
  724 SOLV  OW      5077    5.073877939    6.138509847    6.449217264
  724 SOLV  HW1     5078    5.168150431    6.171567666    6.444553221
  724 SOLV  HW2     5079    5.048805920    6.122707668    6.544733817
  725 SOLV  OW      5080    7.627940179    4.751722812    5.167297333
  725 SOLV  HW1     5081    7.595117534    4.820366919    5.232199816
  725 SOLV  HW2     5082    7.577043526    4.759881136    5.081596483
  726 SOLV  OW      5083    8.151470784    5.230050765    0.053916809
  726 SOLV  HW1     5084    8.162637539    5.211313764   -0.043682412
  726 SOLV  HW2     5085    8.208081411    5.308426796    0.079486079
  727 SOLV  OW      5086    5.072603409    8.224549342    4.312418458
  727 SOLV  HW1     5087    5.073479925    8.295104287    4.383289156
  727 SOLV  HW2     5088    5.164014092    8.216025373    4.272760185
  728 SOLV  OW      5089    7.710614815    7.103958289    4.434355242
  728 SOLV  HW1     5090    7.770559351    7.026230231    4.453501294
  728 SOLV  HW2     5091    7.734406523    7.180044817    4.494739748
  729 SOLV  OW      5092    4.203312791    6.293890057    6.829281471
  729 SOLV  HW1     5093    4.154421159    6.377866403    6.852933403
  729 SOLV  HW2     5094    4.293629243    6.294706667    6.872224114
  730 SOLV  OW      5095    4.922454137    5.191931498    5.416102754
  730 SOLV  HW1     5096    4.892917325    5.139132705    5.495736892
  730 SOLV  HW2     5097    4.848560363    5.194820291    5.348774596
  731 SOLV  OW      5098    7.818994656    7.066374441    5.651504352
  731 SOLV  HW1     5099    7.774791062    6.978411531    5.669123940
  731 SOLV  HW2     5100    7.761357251    7.140225006    5.686516354
  732 SOLV  OW      5101    4.465042103    7.267680002    4.981162048
  732 SOLV  HW1     5102    4.393007644    7.268714649    4.911795407
  732 SOLV  HW2     5103    4.549417771    7.304532297    4.942119195
  733 SOLV  OW      5104    4.586406620    6.938947460    4.739687957
  733 SOLV  HW1     5105    4.620275487    6.845177302    4.747440347
  733 SOLV  HW2     5106    4.507323753    6.940844949    4.678513617
  734 SOLV  OW      5107    7.751874776    5.918741965    5.514777167
  734 SOLV  HW1     5108    7.701963298    5.841930192    5.554909972
  734 SOLV  HW2     5109    7.840018738    5.886697187    5.480055609
  735 SOLV  OW      5110    5.922543820    7.834916155    5.718367742
  735 SOLV  HW1     5111    5.991159678    7.773010163    5.756591902
  735 SOLV  HW2     5112    5.963364770    7.888209794    5.644239546
  736 SOLV  OW      5113    4.758566035    5.214367385    5.208857519
  736 SOLV  HW1     5114    4.689642384    5.267896723    5.160011408
  736 SOLV  HW2     5115    4.749367725    5.117862231    5.184282767
  737 SOLV  OW      5116    4.105234858    5.772431943    6.958043524
  737 SOLV  HW1     5117    4.043395660    5.801485561    7.031073862
  737 SOLV  HW2     5118    4.141944254    5.852961079    6.911470311
  738 SOLV  OW      5119    4.356382942    4.264741354    4.833940245
  738 SOLV  HW1     5120    4.375842057    4.343656559    4.775684147
  738 SOLV  HW2     5121    4.271956444    4.220753332    4.803326189
  739 SOLV  OW      5122    5.930612872    5.106841636    4.062929982
  739 SOLV  HW1     5123    5.888595979    5.059692458    4.140473504
  739 SOLV  HW2     5124    5.863284458    5.117053895    3.989690362
  740 SOLV  OW      5125    4.788389401    5.647164923    7.075109240
  740 SOLV  HW1     5126    4.843044108    5.678411509    6.997404738
  740 SOLV  HW2     5127    4.696816550    5.686981510    7.069589363
  741 SOLV  OW      5128    7.964670871    4.271312879    4.364144328
  741 SOLV  HW1     5129    7.972416005    4.178030026    4.328930715
  741 SOLV  HW2     5130    7.982315152    4.336378489    4.290274086
  742 SOLV  OW      5131    4.265043600    6.831701968    5.284297280
  742 SOLV  HW1     5132    4.241438261    6.737198900    5.306957599
  742 SOLV  HW2     5133    4.181296289    6.884368987    5.269668561
  743 SOLV  OW      5134    4.853361190    4.614991880    4.799738758
  743 SOLV  HW1     5135    4.899912181    4.534504398    4.836571221
  743 SOLV  HW2     5136    4.860646621    4.690447527    4.864970521
  744 SOLV  OW      5137    6.689472207    4.856004455    5.321492522
  744 SOLV  HW1     5138    6.785944664    4.869091283    5.344336392
  744 SOLV  HW2     5139    6.652409936    4.940812961    5.283625578
  745 SOLV  OW      5140    5.339332246    6.225300538    5.152690678
  745 SOLV  HW1     5141    5.271759079    6.292845388    5.123167791
  745 SOLV  HW2     5142    5.409333192    6.215124372    5.082006074
  746 SOLV  OW      5143    5.613377571    7.328923712    4.725036056
  746 SOLV  HW1     5144    5.519820385    7.362103915    4.737201509
  746 SOLV  HW2     5145    5.643064094    7.346634265    4.631190934
  747 SOLV  OW      5146    4.656875844    4.516968878    7.462339397
  747 SOLV  HW1     5147    4.641646184    4.430337463    7.414753195
  747 SOLV  HW2     5148    4.750622943    4.519886485    7.497042940
  748 SOLV  OW      5149    8.035841611    4.732293218    6.542382651
  748 SOLV  HW1     5150    8.102994480    4.678942844    6.490945015
  748 SOLV  HW2     5151    7.981458929    4.787358877    6.479043858
  749 SOLV  OW      5152    5.936451214    6.831094750    6.037810076
  749 SOLV  HW1     5153    5.857294098    6.778947715    6.005927157
  749 SOLV  HW2     5154    5.993215291    6.856669637    5.959545093
  750 SOLV  OW      5155    6.150668779    7.139810372    6.299910426
  750 SOLV  HW1     5156    6.067951475    7.111557965    6.348487074
  750 SOLV  HW2     5157    6.177308842    7.231388743    6.329972182
  751 SOLV  OW      5158    8.045886449    6.551587805    4.735805104
  751 SOLV  HW1     5159    8.100862574    6.469595162    4.719785851
  751 SOLV  HW2     5160    8.010884359    6.585790867    4.648588640
  752 SOLV  OW      5161    5.124947229    6.641264011    4.903801228
  752 SOLV  HW1     5162    5.129700655    6.712443787    4.973889459
  752 SOLV  HW2     5163    5.093544329    6.681319712    4.817714635
  753 SOLV  OW      5164    6.284850247    4.664387255    5.859887532
  753 SOLV  HW1     5165    6.332088680    4.580254922    5.886192516
  753 SOLV  HW2     5166    6.199462836    4.672140827    5.911370478
  754 SOLV  OW      5167    7.844404156    4.977953963    7.761430417
  754 SOLV  HW1     5168    7.765910936    4.956990521    7.703126144
  754 SOLV  HW2     5169    7.918381898    5.015372026    7.705509201
  755 SOLV  OW      5170    6.718053156    4.744156675    6.532097471
  755 SOLV  HW1     5171    6.718175196    4.695988492    6.619732228
  755 SOLV  HW2     5172    6.653475084    4.820404491    6.536090368
  756 SOLV  OW      5173    4.698253219    7.239687160    7.553260839
  756 SOLV  HW1     5174    4.677127420    7.286905999    7.638852928
  756 SOLV  HW2     5175    4.615025089    7.231243422    7.498455129
  757 SOLV  OW      5176    8.086310933    7.016165844    5.698269615
  757 SOLV  HW1     5177    7.987161932    7.027005752    5.690937606
  757 SOLV  HW2     5178    8.131661650    7.087334544    5.644603687
  758 SOLV  OW      5179    7.957564144    5.093651367    6.542398308
  758 SOLV  HW1     5180    7.903075354    5.075671170    6.624308720
  758 SOLV  HW2     5181    7.958156385    5.012283354    6.484256485
  759 SOLV  OW      5182    5.969200180    6.768764984    5.561396867
  759 SOLV  HW1     5183    5.982185395    6.669740589    5.556193874
  759 SOLV  HW2     5184    6.039303610    6.814480354    5.506651229
  760 SOLV  OW      5185    4.791091474    5.945088856    6.777834390
  760 SOLV  HW1     5186    4.714278366    5.920702057    6.718618517
  760 SOLV  HW2     5187    4.835637838    5.861772509    6.810628032
  761 SOLV  OW      5188    6.074691855    7.114545720    4.763514919
  761 SOLV  HW1     5189    6.087038935    7.080810142    4.856839609
  761 SOLV  HW2     5190    6.079662156    7.214421829    4.763271954
  762 SOLV  OW      5191    7.549341930    6.477881707    4.410356831
  762 SOLV  HW1     5192    7.559765745    6.577322849    4.412527120
  762 SOLV  HW2     5193    7.496685158    6.451664959    4.329475943
  763 SOLV  OW      5194    7.099232702    4.235592524    8.141013634
  763 SOLV  HW1     5195    7.098568438    4.156698614    8.079569743
  763 SOLV  HW2     5196    7.188576766    4.280315441    8.136830434
  764 SOLV  OW      5197    6.619723150    7.300320803    4.317220126
  764 SOLV  HW1     5198    6.639550602    7.325409359    4.222463413
  764 SOLV  HW2     5199    6.618787964    7.200687525    4.325807211
  765 SOLV  OW      5200    4.684423196    5.538290331    8.141470033
  765 SOLV  HW1     5201    4.647927440    5.569528783    8.229183738
  765 SOLV  HW2     5202    4.781960553    5.559791758    8.136410473
  766 SOLV  OW      5203    4.892624974    5.656829461    7.707004212
  766 SOLV  HW1     5204    4.826228162    5.708549154    7.761025528
  766 SOLV  HW2     5205    4.948459630    5.720125931    7.653359329
  767 SOLV  OW      5206    4.121501933    5.612289739    8.059502567
  767 SOLV  HW1     5207    4.106845088    5.540176194    7.991779368
  767 SOLV  HW2     5208    4.206794594    5.594911310    8.108744008
  768 SOLV  OW      5209    4.417843615    7.644363086    7.285393029
  768 SOLV  HW1     5210    4.494394076    7.649545009    7.221245134
  768 SOLV  HW2     5211    4.338897370    7.603250424    7.239796411
  769 SOLV  OW      5212    7.220273689    6.269672032    4.969553188
  769 SOLV  HW1     5213    7.170814831    6.186185357    4.945360221
  769 SOLV  HW2     5214    7.160802407    6.329126108    5.023681717
  770 SOLV  OW      5215    5.961629478    4.992956838    6.341918546
  770 SOLV  HW1     5216    5.951220285    5.027929480    6.435031435
  770 SOLV  HW2     5217    6.052668702    4.952938665    6.331343634
  771 SOLV  OW      5218    7.891297641    4.728561047    6.950360756
  771 SOLV  HW1     5219    7.980761981    4.742925172    6.908032555
  771 SOLV  HW2     5220    7.875100672    4.799546341    7.018921215
  772 SOLV  OW      5221    7.660013985    4.434898763    4.817486036
  772 SOLV  HW1     5222    7.715814620    4.517882663    4.817521319
  772 SOLV  HW2     5223    7.575420935    4.451623853    4.868124828
  773 SOLV  OW      5224    7.366448603    4.500665332    7.885272609
  773 SOLV  HW1     5225    7.280796957    4.528277963    7.841647032
  773 SOLV  HW2     5226    7.416456635    4.582028668    7.914953766
  774 SOLV  OW      5227    4.580784541    7.400251899    7.767860974
  774 SOLV  HW1     5228    4.657236284    7.450732844    7.807963196
  774 SOLV  HW2     5229    4.539915003    7.454472679    7.694436572
  775 SOLV  OW      5230    7.710015506    6.773992958    4.226871361
  775 SOLV  HW1     5231    7.799758813    6.730129711    4.231751221
  775 SOLV  HW2     5232    7.659680022    6.756375217    4.311473673
  776 SOLV  OW      5233    5.783847801    5.209501061    7.451960286
  776 SOLV  HW1     5234    5.788934300    5.116880910    7.489318487
  776 SOLV  HW2     5235    5.746925183    5.205975801    7.359082598
  777 SOLV  OW      5236    7.853464113    4.895414730    6.094885255
  777 SOLV  HW1     5237    7.803371717    4.814586601    6.063915272
  777 SOLV  HW2     5238    7.813474919    4.977244691    6.053579169
  778 SOLV  OW      5239    6.259354453    6.815583855    4.824862302
  778 SOLV  HW1     5240    6.276421650    6.904138249    4.868087914
  778 SOLV  HW2     5241    6.242185313    6.746826117    4.895425253
  779 SOLV  OW      5242    4.695856488    6.926576907    5.432954494
  779 SOLV  HW1     5243    4.697404320    6.842584628    5.378691088
  779 SOLV  HW2     5244    4.671257636    6.904769834    5.527405294
  780 SOLV  OW      5245    4.156928829    7.144780590    5.496210207
  780 SOLV  HW1     5246    4.109237382    7.120012134    5.411867873
  780 SOLV  HW2     5247    4.251001125    7.111052450    5.492424243
  781 SOLV  OW      5248    7.203981744    4.480540682    4.756564181
  781 SOLV  HW1     5249    7.154026208    4.563152529    4.730465151
  781 SOLV  HW2     5250    7.142322524    4.418060807    4.804478526
  782 SOLV  OW      5251    6.251421675    0.011408337    6.111669193
  782 SOLV  HW1     5252    6.304703790   -0.016638137    6.191519477
  782 SOLV  HW2     5253    6.190987358   -0.063324227    6.084022752
  783 SOLV  OW      5254    7.401007654    6.395571238    4.188834217
  783 SOLV  HW1     5255    7.301529266    6.388420386    4.181556851
  783 SOLV  HW2     5256    7.442874565    6.310076725    4.158209877
  784 SOLV  OW      5257    4.529113577    0.032151748    7.990209659
  784 SOLV  HW1     5258    4.434625417    0.057893149    7.969941819
  784 SOLV  HW2     5259    4.549191391   -0.056470632    7.948444682
  785 SOLV  OW      5260    5.970590541    6.440510232    5.063902499
  785 SOLV  HW1     5261    5.997064875    6.359743428    5.116606639
  785 SOLV  HW2     5262    5.936949208    6.412129511    4.974099205
  786 SOLV  OW      5263    7.801815568    5.696749878    4.465112303
  786 SOLV  HW1     5264    7.787307698    5.612576850    4.517130624
  786 SOLV  HW2     5265    7.832582505    5.769173743    4.526834672
  787 SOLV  OW      5266    7.129552373    5.990313496    6.810381456
  787 SOLV  HW1     5267    7.042392313    5.956729368    6.846115594
  787 SOLV  HW2     5268    7.196866241    5.916365205    6.811835807
  788 SOLV  OW      5269    6.890659308    6.168959170    6.256906268
  788 SOLV  HW1     5270    6.808065336    6.224307117    6.246116876
  788 SOLV  HW2     5271    6.888872628    6.093342772    6.191480940
  789 SOLV  OW      5272    7.938514020    6.192259267    5.061336758
  789 SOLV  HW1     5273    7.986967556    6.168593514    4.977111691
  789 SOLV  HW2     5274    7.988882936    6.263808456    5.109765412
  790 SOLV  OW      5275    4.750865605    6.126153916    6.987819911
  790 SOLV  HW1     5276    4.777360640    6.055860579    6.921801434
  790 SOLV  HW2     5277    4.665452863    6.169028215    6.958356861
  791 SOLV  OW      5278    4.998216745    5.212476126    5.831930312
  791 SOLV  HW1     5279    5.024316649    5.308542560    5.822439528
  791 SOLV  HW2     5280    5.079317594    5.154801748    5.822116112
  792 SOLV  OW      5281    5.632964013    6.423812698    5.370914547
  792 SOLV  HW1     5282    5.651766772    6.495012201    5.303247515
  792 SOLV  HW2     5283    5.718393112    6.378224504    5.395919670
  793 SOLV  OW      5284    5.475458060    6.373742524    7.513990836
  793 SOLV  HW1     5285    5.508122854    6.290961504    7.468379955
  793 SOLV  HW2     5286    5.376925648    6.382999602    7.499649621
  794 SOLV  OW      5287    4.353655896    7.476761658    4.470930076
  794 SOLV  HW1     5288    4.280785465    7.526930391    4.517545928
  794 SOLV  HW2     5289    4.350150438    7.496342450    4.372928522
  795 SOLV  OW      5290    4.878968745    7.111283803    4.184501226
  795 SOLV  HW1     5291    4.881062019    7.041059171    4.113326555
  795 SOLV  HW2     5292    4.920878313    7.075424323    4.267923654
  796 SOLV  OW      5293    4.393451577    4.265067432    4.379617913
  796 SOLV  HW1     5294    4.379700915    4.357049434    4.342871893
  796 SOLV  HW2     5295    4.485145783    4.258272052    4.418937063
  797 SOLV  OW      5296    4.610765960    8.055472947    5.186373684
  797 SOLV  HW1     5297    4.539664945    8.067780642    5.255616771
  797 SOLV  HW2     5298    4.583643859    8.102040305    5.102128354
  798 SOLV  OW      5299    4.291792666    7.666445821    7.884069705
  798 SOLV  HW1     5300    4.385420595    7.694822081    7.863325873
  798 SOLV  HW2     5301    4.292819165    7.574643040    7.923728994
  799 SOLV  OW      5302    7.499461000    7.340459359    5.485426001
  799 SOLV  HW1     5303    7.522269495    7.349179502    5.388444408
  799 SOLV  HW2     5304    7.436938399    7.263448237    5.498150005
  800 SOLV  OW      5305    6.135580506    4.825430541    4.969157015
  800 SOLV  HW1     5306    6.120723402    4.915831510    4.929050385
  800 SOLV  HW2     5307    6.148775107    4.758358435    4.896158197
  801 SOLV  OW      5308    6.765973461    6.323850413    7.700435362
  801 SOLV  HW1     5309    6.836011016    6.269155365    7.654552986
  801 SOLV  HW2     5310    6.733229924    6.394999148    7.638244915
  802 SOLV  OW      5311    6.359716786    4.243950140    7.695828248
  802 SOLV  HW1     5312    6.344533673    4.276416472    7.789194248
  802 SOLV  HW2     5313    6.453561052    4.210519388    7.687031785
  803 SOLV  OW      5314    4.860948118    5.057402264    5.653029482
  803 SOLV  HW1     5315    4.814729494    4.994653669    5.715691206
  803 SOLV  HW2     5316    4.932726458    5.106706913    5.702191680
  804 SOLV  OW      5317    6.144048455    4.556960885    4.352747373
  804 SOLV  HW1     5318    6.166743578    4.460189698    4.363789355
  804 SOLV  HW2     5319    6.209216659    4.612561178    4.404354526
  805 SOLV  OW      5320    4.874888052    4.149190579    8.142493511
  805 SOLV  HW1     5321    4.911380443    4.132472462    8.050894459
  805 SOLV  HW2     5322    4.947944207    4.138424662    8.209936045
  806 SOLV  OW      5323    7.456531278    4.230702578    6.399240093
  806 SOLV  HW1     5324    7.535031522    4.169515639    6.389549377
  806 SOLV  HW2     5325    7.394788128    4.218224865    6.321573561
  807 SOLV  OW      5326    4.246473903    6.108682231    5.609787331
  807 SOLV  HW1     5327    4.176286291    6.165937324    5.652184166
  807 SOLV  HW2     5328    4.208674457    6.017996398    5.591101819
  808 SOLV  OW      5329    5.781488999    7.135718132    5.041808410
  808 SOLV  HW1     5330    5.711865492    7.086923766    4.989145404
  808 SOLV  HW2     5331    5.742545034    7.165479269    5.128982317
  809 SOLV  OW      5332    4.830203846    4.355469362    6.692245698
  809 SOLV  HW1     5333    4.833376223    4.287846926    6.765859850
  809 SOLV  HW2     5334    4.881823465    4.436710640    6.719394559
  810 SOLV  OW      5335    7.946374777    4.160609570    4.628565473
  810 SOLV  HW1     5336    7.960181948    4.218570488    4.548253993
  810 SOLV  HW2     5337    7.869084493    4.099236024    4.612456474
  811 SOLV  OW      5338    4.713625105    6.375139352    4.514408518
  811 SOLV  HW1     5339    4.648514038    6.379730710    4.590177818
  811 SOLV  HW2     5340    4.666054954    6.393743683    4.428429505
  812 SOLV  OW      5341    7.381165232    4.312356612    7.660196259
  812 SOLV  HW1     5342    7.306066548    4.350332977    7.606162027
  812 SOLV  HW2     5343    7.401139836    4.373306205    7.736928477
  813 SOLV  OW      5344    7.513460055    5.244268144    4.828247507
  813 SOLV  HW1     5345    7.468626714    5.272538480    4.743440394
  813 SOLV  HW2     5346    7.507652844    5.318264742    4.895271333
  814 SOLV  OW      5347    4.662153238    5.783050758    7.805657803
  814 SOLV  HW1     5348    4.677762467    5.847299743    7.730623219
  814 SOLV  HW2     5349    4.586650996    5.815860246    7.862444393
  815 SOLV  OW      5350    6.175160125    5.534587862    6.595384093
  815 SOLV  HW1     5351    6.093166260    5.552252788    6.540919743
  815 SOLV  HW2     5352    6.165099649    5.576912326    6.685432920
  816 SOLV  OW      5353    8.122399564    5.190892168    5.621576857
  816 SOLV  HW1     5354    8.163536117    5.107282925    5.585281984
  816 SOLV  HW2     5355    8.194392307    5.251361352    5.655643305
  817 SOLV  OW      5356    6.877612037    7.089241120    4.993560666
  817 SOLV  HW1     5357    6.854435081    6.992090853    4.988451462
  817 SOLV  HW2     5358    6.817251851    7.141121511    4.933009292
  818 SOLV  OW      5359    7.307165409    4.630022227    4.420388197
  818 SOLV  HW1     5360    7.233838150    4.661902618    4.360318802
  818 SOLV  HW2     5361    7.292818229    4.533464735    4.442121150
  819 SOLV  OW      5362    6.372837621    4.617093685    5.594484312
  819 SOLV  HW1     5363    6.343835369    4.521434444    5.597605385
  819 SOLV  HW2     5364    6.367508804    4.656532197    5.686232296
  820 SOLV  OW      5365    6.698721444    4.886631922    7.859600841
  820 SOLV  HW1     5366    6.746926269    4.965404157    7.821223954
  820 SOLV  HW2     5367    6.647086461    4.840712370    7.787304417
  821 SOLV  OW      5368    7.464327620    6.474153563    5.720109337
  821 SOLV  HW1     5369    7.558874384    6.503417143    5.705737406
  821 SOLV  HW2     5370    7.402472864    6.549929587    5.699278213
  822 SOLV  OW      5371    8.016286921    4.431675229    6.561199102
  822 SOLV  HW1     5372    7.988103194    4.527345610    6.568581192
  822 SOLV  HW2     5373    7.935737812    4.372679154    6.566932584
  823 SOLV  OW      5374    6.589259880    6.801140956    5.410030487
  823 SOLV  HW1     5375    6.586402332    6.891712725    5.367718031
  823 SOLV  HW2     5376    6.674473404    6.791042193    5.461395638
  824 SOLV  OW      5377    6.682172600    6.798461056    6.003603406
  824 SOLV  HW1     5378    6.585092487    6.774644376    6.006787197
  824 SOLV  HW2     5379    6.723339096    6.782533035    6.093344739
  825 SOLV  OW      5380    4.766264930    6.128367394    5.082073690
  825 SOLV  HW1     5381    4.747952869    6.032298343    5.102975363
  825 SOLV  HW2     5382    4.859575361    6.151295704    5.109802586
  826 SOLV  OW      5383    7.825080742    7.866005273    5.335707889
  826 SOLV  HW1     5384    7.869984862    7.776647884    5.336472682
  826 SOLV  HW2     5385    7.741721600    7.860928551    5.280688556
  827 SOLV  OW      5386    0.149933054    7.258881470    4.263601841
  827 SOLV  HW1     5387    0.059589225    7.275324910    4.223986141
  827 SOLV  HW2     5388    0.141147910    7.246006428    4.362388350
  828 SOLV  OW      5389    5.336203464    6.481587902    4.811055635
  828 SOLV  HW1     5390    5.406907534    6.469525164    4.880748665
  828 SOLV  HW2     5391    5.250239398    6.507706473    4.854983443
  829 SOLV  OW      5392    6.256918829    6.782758187    4.392869717
  829 SOLV  HW1     5393    6.224329535    6.870030326    4.429243853
  829 SOLV  HW2     5394    6.353299789    6.791133904    4.367530063
  830 SOLV  OW      5395    7.119777794    4.909065349    4.485472263
  830 SOLV  HW1     5396    7.172406317    4.933493219    4.566929241
  830 SOLV  HW2     5397    7.169199028    4.938731196    4.403745784
  831 SOLV  OW      5398    4.726803043    7.706078444    5.444218968
  831 SOLV  HW1     5399    4.824569296    7.723049416    5.431744714
  831 SOLV  HW2     5400    4.689823218    7.662490994    5.362154946
  832 SOLV  OW      5401    7.219301846    5.618311004    6.649831273
  832 SOLV  HW1     5402    7.253717120    5.675474309    6.724327625
  832 SOLV  HW2     5403    7.147725510    5.557757097    6.684641350
  833 SOLV  OW      5404    7.440135986    5.356220210    4.593461048
  833 SOLV  HW1     5405    7.457539623    5.349434952    4.495213299
  833 SOLV  HW2     5406    7.434384529    5.452552147    4.619701248
  834 SOLV  OW      5407    8.013634655    4.360923070    5.296369666
  834 SOLV  HW1     5408    8.005447132    4.460563839    5.298542731
  834 SOLV  HW2     5409    8.006767663    4.324902577    5.389403899
  835 SOLV  OW      5410    7.380215602    8.193106036    4.909009805
  835 SOLV  HW1     5411    7.431873380    8.126314685    4.855415445
  835 SOLV  HW2     5412    7.317651920    8.145186532    4.970584344
  836 SOLV  OW      5413    6.215307031    7.027314335    4.533312469
  836 SOLV  HW1     5414    6.311626826    7.047560702    4.551042828
  836 SOLV  HW2     5415    6.162301396    7.041748480    4.616881251
  837 SOLV  OW      5416    5.613439691    6.062550353    6.457801014
  837 SOLV  HW1     5417    5.589936140    6.088323967    6.364073494
  837 SOLV  HW2     5418    5.532438707    6.025876155    6.503575751
  838 SOLV  OW      5419    4.485234673    6.927677031    7.687943777
  838 SOLV  HW1     5420    4.513767132    6.986365330    7.763717267
  838 SOLV  HW2     5421    4.411377071    6.972196716    7.637317180
  839 SOLV  OW      5422    5.438573962    4.379026518    7.542432859
  839 SOLV  HW1     5423    5.396286967    4.396588258    7.453523189
  839 SOLV  HW2     5424    5.418310922    4.454774949    7.604506029
  840 SOLV  OW      5425    6.938362985    4.465983530    6.814674242
  840 SOLV  HW1     5426    6.914213075    4.391285817    6.752719056
  840 SOLV  HW2     5427    6.862767411    4.531302147    6.819167038
  841 SOLV  OW      5428    7.634563267    7.265896006    5.722359030
  841 SOLV  HW1     5429    7.602535309    7.300975460    5.634361064
  841 SOLV  HW2     5430    7.670809750    7.341341730    5.777095788
  842 SOLV  OW      5431    5.783285034    5.358500718    4.322071421
  842 SOLV  HW1     5432    5.721495223    5.283258909    4.299216967
  842 SOLV  HW2     5433    5.731240483    5.443685530    4.328111484
  843 SOLV  OW      5434    6.206130981    4.867906867    6.353518652
  843 SOLV  HW1     5435    6.182637392    4.820995341    6.438659464
  843 SOLV  HW2     5436    6.283141256    4.821291078    6.309952628
  844 SOLV  OW      5437    6.256909838    6.863940586    7.680067145
  844 SOLV  HW1     5438    6.260431809    6.788419412    7.614602799
  844 SOLV  HW2     5439    6.189964164    6.931579423    7.649331547
  845 SOLV  OW      5440    6.359352802    4.743209607    6.663789244
  845 SOLV  HW1     5441    6.417014512    4.820861584    6.638386530
  845 SOLV  HW2     5442    6.392274449    4.660787161    6.617694835
  846 SOLV  OW      5443    5.916124238    5.880374820    5.682940875
  846 SOLV  HW1     5444    5.969141237    5.882879458    5.767693257
  846 SOLV  HW2     5445    5.977286185    5.862306443    5.605916528
  847 SOLV  OW      5446    6.353604755    6.733380182    5.527933615
  847 SOLV  HW1     5447    6.367875555    6.741825115    5.626559165
  847 SOLV  HW2     5448    6.439822262    6.750461840    5.480218322
  848 SOLV  OW      5449    4.952852877    5.828205336    4.972591636
  848 SOLV  HW1     5450    4.955783439    5.868616028    4.881159595
  848 SOLV  HW2     5451    4.995787753    5.890536980    5.037957842
  849 SOLV  OW      5452    6.961020089    6.338558803    4.641250126
  849 SOLV  HW1     5453    6.939978810    6.398602153    4.564088286
  849 SOLV  HW2     5454    7.056100173    6.352188565    4.669103389
  850 SOLV  OW      5455    5.612204444    7.877172570    6.298889812
  850 SOLV  HW1     5456    5.668814485    7.957283531    6.279421250
  850 SOLV  HW2     5457    5.516259563    7.904787466    6.304674423
  851 SOLV  OW      5458    4.901862750    6.176329866    4.585261708
  851 SOLV  HW1     5459    4.875071576    6.082840812    4.561945708
  851 SOLV  HW2     5460    4.823039907    6.237057510    4.575230260
  852 SOLV  OW      5461    5.409401010    6.005385628    7.843620657
  852 SOLV  HW1     5462    5.483804215    5.938891560    7.836956874
  852 SOLV  HW2     5463    5.324922951    5.958394490    7.869251506
  853 SOLV  OW      5464    4.217361323    5.172106900    5.796286700
  853 SOLV  HW1     5465    4.240883241    5.180928460    5.699486461
  853 SOLV  HW2     5466    4.151614306    5.097657180    5.807946199
  854 SOLV  OW      5467    5.141095676    4.779531895    4.998941065
  854 SOLV  HW1     5468    5.151780237    4.798169619    5.096614389
  854 SOLV  HW2     5469    5.208011170    4.710815715    4.970622559
  855 SOLV  OW      5470    6.471805444    7.152529172    4.639176945
  855 SOLV  HW1     5471    6.410963139    7.231790560    4.643338432
  855 SOLV  HW2     5472    6.553586355    7.176028646    4.586630487
  856 SOLV  OW      5473    4.815308147    6.740471511    4.577017141
  856 SOLV  HW1     5474    4.762696781    6.710626661    4.656659250
  856 SOLV  HW2     5475    4.752751867    6.763184997    4.502369640
  857 SOLV  OW      5476    4.771929429    7.606775871    6.770729275
  857 SOLV  HW1     5477    4.682398278    7.646759942    6.751096468
  857 SOLV  HW2     5478    4.818621253    7.585827932    6.684804621
  858 SOLV  OW      5479    6.167949479    7.812369884    5.990250114
  858 SOLV  HW1     5480    6.137282099    7.763374861    6.071864296
  858 SOLV  HW2     5481    6.157307928    7.753511834    5.910098259
  859 SOLV  OW      5482    5.309028047    4.261455541    5.402933610
  859 SOLV  HW1     5483    5.260091345    4.333039574    5.353106079
  859 SOLV  HW2     5484    5.403184831    4.290815005    5.419498126
  860 SOLV  OW      5485    5.745393830    6.557079573    7.898631692
  860 SOLV  HW1     5486    5.674309483    6.562331151    7.828479316
  860 SOLV  HW2     5487    5.825889795    6.608137155    7.868376469
  861 SOLV  OW      5488    4.042092852    6.626332718    5.097575717
  861 SOLV  HW1     5489    4.102804775    6.594494567    5.170389284
  861 SOLV  HW2     5490    4.072764481    6.589111491    5.009967443
  862 SOLV  OW      5491    4.863281255    8.037261280    7.775675023
  862 SOLV  HW1     5492    4.861118939    8.099563476    7.697473881
  862 SOLV  HW2     5493    4.929850824    8.070173709    7.842659051
  863 SOLV  OW      5494    7.009466758    6.865101503    4.118039095
  863 SOLV  HW1     5495    6.950828392    6.822648293    4.049038305
  863 SOLV  HW2     5496    6.961705166    6.866758594    4.205890277
  864 SOLV  OW      5497    7.980079522    4.739515431    4.248330633
  864 SOLV  HW1     5498    7.975472760    4.656285974    4.303586895
  864 SOLV  HW2     5499    8.064302949    4.739083445    4.194406585
  865 SOLV  OW      5500    5.612525733    7.799170172    7.811918041
  865 SOLV  HW1     5501    5.664460835    7.736924289    7.753355220
  865 SOLV  HW2     5502    5.559102636    7.861678127    7.754996414
  866 SOLV  OW      5503    5.041684641    4.163559726    4.564209600
  866 SOLV  HW1     5504    4.995969234    4.118009074    4.487820859
  866 SOLV  HW2     5505    5.083903573    4.248311507    4.532012173
  867 SOLV  OW      5506    8.008240074    0.016444090    4.600657963
  867 SOLV  HW1     5507    7.979656576    0.104517842    4.562870513
  867 SOLV  HW2     5508    7.957156863   -0.057081502    4.556089747
  868 SOLV  OW      5509    5.331549254    6.224226453    6.381824864
  868 SOLV  HW1     5510    5.394448933    6.202499558    6.307172469
  868 SOLV  HW2     5511    5.329652776    6.323197447    6.396054646
  869 SOLV  OW      5512    5.364912906    7.434231766    0.063028275
  869 SOLV  HW1     5513    5.352361324    7.501878714    0.135610164
  869 SOLV  HW2     5514    5.276031460    7.410719463    0.023671312
  870 SOLV  OW      5515    4.439145641    5.542206672    7.490464016
  870 SOLV  HW1     5516    4.433924371    5.450697997    7.450459919
  870 SOLV  HW2     5517    4.533815197    5.562141576    7.515795325
  871 SOLV  OW      5518    7.409572429    6.272918413    5.349259131
  871 SOLV  HW1     5519    7.500439457    6.314639701    5.347280019
  871 SOLV  HW2     5520    7.379757698    6.262493224    5.444147050
  872 SOLV  OW      5521    4.422161303    4.477207249    5.479350175
  872 SOLV  HW1     5522    4.467061320    4.389645592    5.497196346
  872 SOLV  HW2     5523    4.323566330    4.467478780    5.492983674
  873 SOLV  OW      5524    5.328788702    7.895967208    5.757291608
  873 SOLV  HW1     5525    5.366300767    7.827423849    5.694872186
  873 SOLV  HW2     5526    5.339026654    7.864297768    5.851598063
  874 SOLV  OW      5527    7.437973687    5.258859916    6.955437567
  874 SOLV  HW1     5528    7.407665730    5.257233740    6.860144995
  874 SOLV  HW2     5529    7.518326622    5.200234116    6.965841607
  875 SOLV  OW      5530    7.443632320    7.585058859    5.576339258
  875 SOLV  HW1     5531    7.456707549    7.491788334    5.542728414
  875 SOLV  HW2     5532    7.346213608    7.607593510    5.575003494
  876 SOLV  OW      5533    4.908136403    7.518577296    6.558238297
  876 SOLV  HW1     5534    4.977420349    7.546479806    6.491732365
  876 SOLV  HW2     5535    4.909836389    7.419097062    6.568365314
  877 SOLV  OW      5536    7.255490254    6.779504531    4.922523634
  877 SOLV  HW1     5537    7.354551090    6.766841039    4.927830020
  877 SOLV  HW2     5538    7.224608283    6.761860457    4.829054394
  878 SOLV  OW      5539    4.467095242    5.006679101    6.654060676
  878 SOLV  HW1     5540    4.479255039    4.960067660    6.741703721
  878 SOLV  HW2     5541    4.486559798    4.942972983    6.579466314
  879 SOLV  OW      5542    5.689014256    5.495932258    5.969365414
  879 SOLV  HW1     5543    5.645776250    5.527221468    5.884789094
  879 SOLV  HW2     5544    5.779125235    5.538362232    5.978386612
  880 SOLV  OW      5545    6.732471816    8.224538437    5.459148498
  880 SOLV  HW1     5546    6.790665544    8.281344559    5.400954034
  880 SOLV  HW2     5547    6.717999293    8.270499002    5.546773681
  881 SOLV  OW      5548    4.478338586    5.947071964    5.334497213
  881 SOLV  HW1     5549    4.441927158    5.867051404    5.382151765
  881 SOLV  HW2     5550    4.538000230    5.998324408    5.396252176
  882 SOLV  OW      5551    6.133146208    7.656846909    5.772649195
  882 SOLV  HW1     5552    6.075001595    7.575674223    5.778280576
  882 SOLV  HW2     5553    6.213924430    7.636199177    5.717422220
  883 SOLV  OW      5554    6.680915316    6.556296271    5.659477329
  883 SOLV  HW1     5555    6.721525559    6.636403775    5.615504190
  883 SOLV  HW2     5556    6.586899769    6.577165660    5.686413284
  884 SOLV  OW      5557    4.456109302    5.258763935    4.310088947
  884 SOLV  HW1     5558    4.475969157    5.319342655    4.233031925
  884 SOLV  HW2     5559    4.427524241    5.169330175    4.275645421
  885 SOLV  OW      5560    6.611765238    7.785596400    5.509260408
  885 SOLV  HW1     5561    6.560140349    7.762718321    5.591801890
  885 SOLV  HW2     5562    6.638727684    7.701441661    5.462435104
  886 SOLV  OW      5563    7.648045117    4.936214765    7.558659272
  886 SOLV  HW1     5564    7.663118431    4.875771357    7.480422248
  886 SOLV  HW2     5565    7.566138264    4.906988269    7.608042448
  887 SOLV  OW      5566    6.709897475    5.719891014    5.507163750
  887 SOLV  HW1     5567    6.685301630    5.641814076    5.564613877
  887 SOLV  HW2     5568    6.639683261    5.790642820    5.515262759
  888 SOLV  OW      5569    7.775899304    7.655316201    4.656743605
  888 SOLV  HW1     5570    7.865750111    7.618763984    4.681079244
  888 SOLV  HW2     5571    7.708688257    7.626739709    4.725062487
  889 SOLV  OW      5572    6.029003343    5.640535240    4.474839154
  889 SOLV  HW1     5573    6.030012624    5.573094076    4.400998544
  889 SOLV  HW2     5574    6.034071319    5.732549134    4.435986759
  890 SOLV  OW      5575    7.867158549    5.901818642    4.631744332
  890 SOLV  HW1     5576    7.963865567    5.887705897    4.652958271
  890 SOLV  HW2     5577    7.825288380    5.958117526    4.703009537
  891 SOLV  OW      5578    6.311220126    6.929878412    6.723977743
  891 SOLV  HW1     5579    6.214373694    6.930914713    6.748899558
  891 SOLV  HW2     5580    6.329753603    7.003808869    6.659230822
  892 SOLV  OW      5581    4.308700096    4.326983612    7.076566665
  892 SOLV  HW1     5582    4.256436033    4.329320439    6.991332406
  892 SOLV  HW2     5583    4.310615229    4.418441269    7.116985326
  893 SOLV  OW      5584    5.074788571    6.421635962    7.251742396
  893 SOLV  HW1     5585    5.041446873    6.369723883    7.173031360
  893 SOLV  HW2     5586    5.028680999    6.510319055    7.255108118
  894 SOLV  OW      5587    6.720132194    5.597767780    4.554171232
  894 SOLV  HW1     5588    6.719156879    5.617992120    4.652108917
  894 SOLV  HW2     5589    6.746734897    5.502392529    4.540114492
  895 SOLV  OW      5590    6.263696324    4.922553360    7.926609106
  895 SOLV  HW1     5591    6.348327632    4.942412213    7.976057612
  895 SOLV  HW2     5592    6.271351537    4.833401537    7.881941103
  896 SOLV  OW      5593    5.471701387    5.634954430    6.153028759
  896 SOLV  HW1     5594    5.401323406    5.574165561    6.116242104
  896 SOLV  HW2     5595    5.505150008    5.694999121    6.080383332
  897 SOLV  OW      5596    7.671606496    6.284104643    5.045600912
  897 SOLV  HW1     5597    7.604786628    6.210079173    5.053168362
  897 SOLV  HW2     5598    7.763737475    6.245472516    5.040982168
  898 SOLV  OW      5599    5.107017026    7.274194331    6.370714335
  898 SOLV  HW1     5600    5.036681073    7.262021705    6.440759076
  898 SOLV  HW2     5601    5.194993752    7.242243277    6.405938493
  899 SOLV  OW      5602    6.095914916    7.682770379    6.232286586
  899 SOLV  HW1     5603    6.193244788    7.663811423    6.245290651
  899 SOLV  HW2     5604    6.042525114    7.629409243    6.297889450
  900 SOLV  OW      5605    5.451958419    5.290679524    6.487080856
  900 SOLV  HW1     5606    5.485009576    5.383492419    6.504254253
  900 SOLV  HW2     5607    5.519712765    5.240628491    6.433175772
  901 SOLV  OW      5608    6.212960154    5.333057271    5.231797366
  901 SOLV  HW1     5609    6.186023766    5.282334670    5.313669490
  901 SOLV  HW2     5610    6.240211967    5.425779815    5.257511738
  902 SOLV  OW      5611    7.231861812    5.832855148    5.287946000
  902 SOLV  HW1     5612    7.189830458    5.809772275    5.375706706
  902 SOLV  HW2     5613    7.317522891    5.881931965    5.303914049
  903 SOLV  OW      5614    6.051172059    4.158968936    5.240761492
  903 SOLV  HW1     5615    6.043857989    4.258430525    5.248224883
  903 SOLV  HW2     5616    6.132625153    4.135443452    5.187717575
  904 SOLV  OW      5617    4.651511105    5.267480217    7.743239562
  904 SOLV  HW1     5618    4.653773294    5.360259812    7.780501773
  904 SOLV  HW2     5619    4.561803539    5.250078548    7.702603012
  905 SOLV  OW      5620    6.344454055    5.591648383    6.956647793
  905 SOLV  HW1     5621    6.251734829    5.595454122    6.919358447
  905 SOLV  HW2     5622    6.409470809    5.623283659    6.887555279
  906 SOLV  OW      5623    6.963721471    7.492943931    4.156670720
  906 SOLV  HW1     5624    6.886059847    7.430528645    4.148124080
  906 SOLV  HW2     5625    7.048708087    7.442765501    4.140564812
  907 SOLV  OW      5626    8.039982625    4.516311563    6.042950986
  907 SOLV  HW1     5627    7.967386210    4.499215444    6.109576725
  907 SOLV  HW2     5628    8.071106799    4.610997547    6.051152719
  908 SOLV  OW      5629    5.866986676    5.169162503    5.958773256
  908 SOLV  HW1     5630    5.781212677    5.189284164    6.006099886
  908 SOLV  HW2     5631    5.860014456    5.198297917    5.863356775
  909 SOLV  OW      5632    5.347187272    5.893991120    5.100530093
  909 SOLV  HW1     5633    5.353234995    5.805132498    5.146022198
  909 SOLV  HW2     5634    5.425812370    5.950101031    5.126446367
  910 SOLV  OW      5635    4.408399189    7.203936450    5.678450079
  910 SOLV  HW1     5636    4.498687819    7.166004253    5.698711559
  910 SOLV  HW2     5637    4.344363869    7.177969981    5.750745235
  911 SOLV  OW      5638    6.913650836    5.639491356    6.924034941
  911 SOLV  HW1     5639    6.954679813    5.591734267    6.846343732
  911 SOLV  HW2     5640    6.832603305    5.589619275    6.954760717
  912 SOLV  OW      5641    6.975133001    6.796430554    5.321188774
  912 SOLV  HW1     5642    6.925741756    6.882886579    5.311839314
  912 SOLV  HW2     5643    6.986001228    6.754361677    5.231113176
  913 SOLV  OW      5644    5.601743438    4.509508028    8.084382737
  913 SOLV  HW1     5645    5.539957343    4.451292052    8.031516142
  913 SOLV  HW2     5646    5.644311284    4.576655323    8.023714283
  914 SOLV  OW      5647    6.529380477    6.768662346    4.431408639
  914 SOLV  HW1     5648    6.512891097    6.799655482    4.525053671
  914 SOLV  HW2     5649    6.571135070    6.677804995    4.433256817
  915 SOLV  OW      5650    6.226750394    6.545951211    5.372134064
  915 SOLV  HW1     5651    6.279441543    6.606900844    5.431384605
  915 SOLV  HW2     5652    6.287457803    6.505058746    5.303985663
  916 SOLV  OW      5653    6.900974995    5.860576378    5.635006317
  916 SOLV  HW1     5654    6.844955208    5.939328975    5.660729322
  916 SOLV  HW2     5655    6.842066553    5.787948761    5.599555386
  917 SOLV  OW      5656    4.287241044    7.955768811    7.913020819
  917 SOLV  HW1     5657    4.337906601    7.989712614    7.833760396
  917 SOLV  HW2     5658    4.274395865    7.856954624    7.904529501
  918 SOLV  OW      5659    5.245114202    5.945486435    7.053079130
  918 SOLV  HW1     5660    5.258408884    5.970138247    6.957073240
  918 SOLV  HW2     5661    5.147999565    5.952087329    7.076029158
  919 SOLV  OW      5662    6.913176001    4.653222259    7.288024894
  919 SOLV  HW1     5663    6.856761738    4.629517696    7.208922822
  919 SOLV  HW2     5664    6.972916540    4.729915242    7.264555173
  920 SOLV  OW      5665    4.371042300    4.464020068    6.222160173
  920 SOLV  HW1     5666    4.358340197    4.416981360    6.309496760
  920 SOLV  HW2     5667    4.354527108    4.561901512    6.234329123
  921 SOLV  OW      5668    4.938475499    7.646006401    4.684817184
  921 SOLV  HW1     5669    4.852309236    7.639530081    4.634469625
  921 SOLV  HW2     5670    4.950746115    7.739560764    4.717959786
  922 SOLV  OW      5671    5.567547395    6.586933641    7.688813630
  922 SOLV  HW1     5672    5.534160999    6.504933076    7.642306468
  922 SOLV  HW2     5673    5.638621562    6.630124858    7.633274745
  923 SOLV  OW      5674    4.446051153    5.656504421    6.148776351
  923 SOLV  HW1     5675    4.417186378    5.678479982    6.055581028
  923 SOLV  HW2     5676    4.524366259    5.594389728    6.145624718
  924 SOLV  OW      5677    4.909872035    4.152659641    6.053922975
  924 SOLV  HW1     5678    4.976052166    4.084939703    6.086111618
  924 SOLV  HW2     5679    4.957468022    4.223745748    6.002123074
  925 SOLV  OW      5680    6.969863760    7.660962467    5.912474960
  925 SOLV  HW1     5681    6.926459838    7.572523181    5.929638649
  925 SOLV  HW2     5682    6.903473318    7.723142758    5.870907002
  926 SOLV  OW      5683    8.150391328    7.496254670    5.690854813
  926 SOLV  HW1     5684    8.130869178    7.425938139    5.759239499
  926 SOLV  HW2     5685    8.232134565    7.470708946    5.639208418
  927 SOLV  OW      5686    4.895523087    6.604872688    8.015819046
  927 SOLV  HW1     5687    4.809768254    6.644429517    7.982911837
  927 SOLV  HW2     5688    4.959200086    6.678297278    8.039388966
  928 SOLV  OW      5689    5.570146850    5.030893751    5.738212417
  928 SOLV  HW1     5690    5.530640052    4.974576020    5.810790422
  928 SOLV  HW2     5691    5.550151480    5.127213101    5.756178164
  929 SOLV  OW      5692    8.151989253    4.245914476    7.527840182
  929 SOLV  HW1     5693    8.232591328    4.221955417    7.473702444
  929 SOLV  HW2     5694    8.111736603    4.330217444    7.492142418
  930 SOLV  OW      5695    5.673914003    6.762402879    4.375226218
  930 SOLV  HW1     5696    5.741231117    6.744314971    4.446938876
  930 SOLV  HW2     5697    5.720441939    6.770140307    4.287040703
  931 SOLV  OW      5698    7.326870695    4.456532363    5.181210878
  931 SOLV  HW1     5699    7.355839820    4.465576373    5.276494857
  931 SOLV  HW2     5700    7.299967019    4.361876765    5.163420147
  932 SOLV  OW      5701    5.846332340    6.945123039    7.910278027
  932 SOLV  HW1     5702    5.888737789    6.865781688    7.866590397
  932 SOLV  HW2     5703    5.906639640    6.979775051    7.982139523
  933 SOLV  OW      5704    8.126338417    7.121977026    5.068121455
  933 SOLV  HW1     5705    8.044421055    7.173210738    5.093941016
  933 SOLV  HW2     5706    8.132162220    7.116505510    4.968431777
  934 SOLV  OW      5707    7.166264757    6.408530276    5.353300833
  934 SOLV  HW1     5708    7.257336034    6.368035840    5.345160551
  934 SOLV  HW2     5709    7.129959333    6.390743872    5.444764269
  935 SOLV  OW      5710    6.189182830    4.926546262    4.644012997
  935 SOLV  HW1     5711    6.190175414    4.831379681    4.674738313
[truncated: 12,666,564 more chars]
