# Supplementary material for: Accelerated Enveloping Distribution Sampling to Probe the Presence of Water Molecules
Source: J Chem Theory Comput. 2023 May 11;19(11):3379–90. doi: 10.1021/acs.jctc.3c00109 (PMC10269333; doi:10.1021/acs.jctc.3c00109)
Supplement: Supplementary file 2 — ct3c00109_si_002.zip [file ct3c00109_si_002.zip › paper_TI_AEDS/eq/4L6/eq_4zv3_4l6_3.cnf]

TITLE
	MD++
	Automatically generated input file
	ogracia Thu Dec  1 20:00:00 2022

	final configuration
END
TIMESTEP
          10000   60.000000000
END
POSITION
# first 24 chars ignored
    1 GLY   H1         1    0.401830923    0.590482840    3.090899591
    1 GLY   H2         2    0.325022278    0.458042165    3.157975946
    1 GLY   N          3    0.392523496    0.530736703    3.170538477
    1 GLY   H3         4    0.481581579    0.488139203    3.186422291
    1 GLY   CA         5    0.347004188    0.609660177    3.285903910
    1 GLY   C          6    0.194511850    0.619586178    3.293708374
    1 GLY   O          7    0.128339930    0.555054578    3.212535915
    2 LEU   N          8    0.159939614    0.722395126    3.370694837
    2 LEU   H          9    0.222657499    0.799481350    3.381838503
    2 LEU   CA        10    0.021839037    0.741926475    3.417136279
    2 LEU   CB        11    0.020821294    0.847633227    3.527743906
    2 LEU   CG        12    0.079414568    0.797674071    3.659959610
    2 LEU   CD1       13    0.145360782    0.918306270    3.727132935
    2 LEU   CD2       14   -0.027182397    0.744952268    3.756227353
    2 LEU   C         15    8.144296359    0.771102462    3.319326059
    2 LEU   O         16    8.046238923    0.699607606    3.299238763
    3 GLY   N         17    8.158067989    0.882717847    3.248308136
    3 GLY   H         18    8.239152618    0.940165164    3.259492454
    3 GLY   CA        19    8.056005038    0.922841177    3.150409779
    3 GLY   C         20    8.080129347    0.889506507    3.003038104
    3 GLY   O         21    8.079323730    0.975791884    2.915384325
    4 TYR   N         22    8.126860080    0.765703642    2.989596796
    4 TYR   H         23    8.120926422    0.696643246    3.061687059
    4 TYR   CA        24    8.165493786    0.696858213    2.865593797
    4 TYR   CB        25    8.303673785    0.635631818    2.889432643
    4 TYR   CG        26    8.415885877    0.739612776    2.887028631
    4 TYR   CD1       27    0.260940884    0.746301477    2.774629509
    4 TYR   HD1       28    0.241457912    0.683798675    2.687488309
    4 TYR   CD2       29    0.201903546    0.816670800    3.000497698
    4 TYR   HD2       30    0.154535603    0.798803278    3.097027641
    4 TYR   CE1       31    0.362351131    0.841284738    2.771226824
    4 TYR   HE1       32    0.412928850    0.867497350    2.678297854
    4 TYR   CE2       33    0.305160994    0.909713229    2.999788523
    4 TYR   HE2       34    0.321042918    0.981301040    3.080421835
    4 TYR   CZ        35    0.381902156    0.919683456    2.884322558
    4 TYR   OH        36    0.490910226    1.000853028    2.888975668
    4 TYR   HH        37    0.566377705    0.953249227    2.843846924
    4 TYR   C         38    8.063726901    0.587904408    2.831168299
    4 TYR   O         39    8.037699059    0.502040054    2.915312627
    5 GLY   N         40    8.010504000    0.597480146    2.709658512
    5 GLY   H         41    8.021663634    0.678485928    2.652087492
    5 GLY   CA        42    7.915882048    0.499585580    2.654234022
    5 GLY   C         43    7.987047241    0.369566162    2.616287728
    5 GLY   O         44    8.106390980    0.367066969    2.586602062
    6 SER   N         45    7.914198747    0.258812057    2.627167740
    6 SER   H         46    7.833188790    0.255175751    2.685684099
    6 SER   CA        47    7.954953145    0.128805963    2.571961831
    6 SER   CB        48    7.850780570    0.017773290    2.587187309
    6 SER   OG        49    7.717573175    0.065021167    2.565377299
    6 SER   HG        50    7.662975260   -0.018627248    2.560685295
    6 SER   C         51    8.004529183    0.129656171    2.427209464
    6 SER   O         52    8.071001345    0.032626524    2.391189233
    7 TRP   N         53    7.963196350    0.230889137    2.351483649
    7 TRP   H         54    7.880401741    0.280586729    2.377503456
    7 TRP   CA        55    8.009919495    0.272834006    2.218559527
    7 TRP   CB        56    7.887982224    0.321384745    2.139926658
    7 TRP   CG        57    7.822241879    0.442635649    2.206180531
    7 TRP   CD1       58    7.862734809    0.568871946    2.195422298
    7 TRP   HD1       59    7.946380762    0.603888310    2.134948516
    7 TRP   CD2       60    7.711339792    0.443226117    2.289962236
    7 TRP   NE1       61    7.794155580    0.646164411    2.279158578
    7 TRP   HE1       62    7.813458456    0.740530242    2.306019629
    7 TRP   CE2       63    7.696087402    0.574437848    2.333227076
    7 TRP   CE3       64    7.617793867    0.351897952    2.337201692
    7 TRP   HE3       65    7.626126155    0.246738725    2.309758837
    7 TRP   CZ2       66    7.598034362    0.615699914    2.422686054
    7 TRP   HZ2       67    7.607463309    0.713838546    2.469156951
    7 TRP   CZ3       68    7.519937956    0.389439315    2.428510489
    7 TRP   HZ3       69    7.466325933    0.310803048    2.481643235
    7 TRP   CH2       70    7.507449738    0.521504686    2.470030926
    7 TRP   HH2       71    7.442205587    0.551308175    2.552109167
    7 TRP   C         72    8.128020614    0.369632433    2.208955654
    7 TRP   O         73    8.162867045    0.407729450    2.097303076
    8 GLU   N         74    8.163480030    0.436497259    2.318333287
    8 GLU   H         75    8.143693652    0.422086230    2.415301198
    8 GLU   CA        76    0.032276745    0.539120110    2.319808222
    8 GLU   CB        77    0.000394176    0.645438038    2.425106489
    8 GLU   CG        78   -0.117371504    0.733891619    2.383704145
    8 GLU   CD        79    8.108364671    0.858034171    2.472482612
    8 GLU   OE1       80    8.031766271    0.844972224    2.570404995
    8 GLU   OE2       81    8.164338627    0.964975493    2.439994612
    8 GLU   C         82    0.170454522    0.488948242    2.362219138
    8 GLU   O         83    0.179938854    0.410980911    2.456890455
    9 ILE   N         84    0.279860607    0.526350192    2.296480103
    9 ILE   H         85    0.263184689    0.558689456    2.203330103
    9 ILE   CA        86    0.421036959    0.511983728    2.334817892
    9 ILE   CB        87    0.495533130    0.438641968    2.223121256
    9 ILE   CG1       88    0.447007966    0.293924299    2.212552838
    9 ILE   CG2       89    0.647238325    0.444871353    2.241957983
    9 ILE   CD        90    0.501462930    0.216009452    2.092656175
    9 ILE   C         91    0.479820571    0.648613679    2.370643573
    9 ILE   O         92    0.451900293    0.746142810    2.301091240
   10 ASP   N         93    0.551197025    0.653097233    2.482788415
   10 ASP   H         94    0.544843053    0.567843143    2.534675952
   10 ASP   CA        95    0.626032407    0.774129392    2.519688918
   10 ASP   CB        96    0.702777780    0.742993908    2.648337681
   10 ASP   CG        97    0.731532738    0.870749373    2.727445222
   10 ASP   OD1       98    0.754712478    0.978333809    2.668183370
   10 ASP   OD2       99    0.717853145    0.861966312    2.851383621
   10 ASP   C        100    0.732537509    0.807909594    2.415157146
   10 ASP   O        101    0.820685923    0.727308711    2.385774990
   11 PRO   N        102    0.738460598    0.933698097    2.372350538
   11 PRO   CA       103    0.849392979    0.988236779    2.292787136
   11 PRO   CB       104    0.811529152    1.131173600    2.253459653
   11 PRO   CG       105    0.705960728    1.168099211    2.357888754
   11 PRO   CD       106    0.634355490    1.036286017    2.388061851
   11 PRO   C        107    0.986608410    0.972869365    2.358711104
   11 PRO   O        108    1.089122695    0.951104171    2.294298449
   12 LYSH  N        109    0.986304175    0.977562246    2.491632604
   12 LYSH  H        110    0.905959418    1.004143941    2.544916018
   12 LYSH  CA       111    1.112681697    0.957468440    2.563962706
   12 LYSH  CB       112    1.101284102    1.004332343    2.709162120
   12 LYSH  CG       113    1.066388335    1.153207030    2.714332833
   12 LYSH  CD       114    1.046901674    1.206611515    2.856382315
   12 LYSH  CE       115    1.178654656    1.198514220    2.933751719
   12 LYSH  NZ       116    1.299165326    1.264075652    2.880951364
   12 LYSH  HZ1      117    1.280497820    1.360813934    2.863795266
   12 LYSH  HZ2      118    1.328604025    1.224153267    2.794115434
   12 LYSH  HZ3      119    1.372942805    1.257599793    2.948149376
   12 LYSH  C        120    1.166876916    0.814492108    2.569155672
   12 LYSH  O        121    1.284847332    0.785374288    2.588206940
   13 ASP   N        122    1.085647805    0.719233863    2.524210009
   13 ASP   H        123    0.987648433    0.737383404    2.516070325
   13 ASP   CA       124    1.128966156    0.579661289    2.508227973
   13 ASP   CB       125    1.005230636    0.490365368    2.496982493
   13 ASP   CG       126    0.936025983    0.453467833    2.628353790
   13 ASP   OD1      127    1.002957376    0.448446924    2.733799365
   13 ASP   OD2      128    0.819086038    0.410620440    2.617669667
   13 ASP   C        129    1.210047290    0.555536379    2.380723701
   13 ASP   O        130    1.280616985    0.455026971    2.373725937
   14 LEU   N        131    1.188953312    0.649259498    2.288745324
   14 LEU   H        132    1.172312982    0.746883361    2.274793459
   14 LEU   CA       133    1.249802239    0.645496431    2.154972191
   14 LEU   CB       134    1.167079873    0.725892965    2.054461456
   14 LEU   CG       135    1.024571261    0.673628783    2.035205603
   14 LEU   CD1      136    0.948544837    0.772891934    1.947025048
   14 LEU   CD2      137    1.028738435    0.530040607    1.982512772
   14 LEU   C        138    1.393490073    0.696426367    2.141882649
   14 LEU   O        139    1.436634072    0.792596718    2.205277122
   15 THR   N        140    1.467735184    0.627333269    2.055833619
   15 THR   H        141    1.430245125    0.541874529    2.019898964
   15 THR   CA       142    1.606431208    0.657469310    2.017547118
   15 THR   CB       143    1.700772400    0.558805497    2.086642680
   15 THR   OG1      144    1.675816485    0.558951026    2.227448154
   15 THR   HG1      145    1.734168268    0.634565377    2.257066436
   15 THR   CG2      146    1.846301364    0.602201954    2.068114044
   15 THR   C        147    1.633251824    0.669278722    1.867371087
   15 THR   O        148    1.648895894    0.565776419    1.802765403
   16 PHE   N        149    1.634173654    0.795064497    1.824154567
   16 PHE   H        150    1.663036952    0.871103601    1.882343612
   16 PHE   CA       151    1.638477770    0.819542297    1.679258116
   16 PHE   CB       152    1.592643019    0.962841198    1.651392379
   16 PHE   CG       153    1.445373498    0.989201750    1.683420646
   16 PHE   CD1      154    1.365306795    1.033053017    1.578593694
   16 PHE   HD1      155    1.406805574    1.037300660    1.477880442
   16 PHE   CD2      156    1.396051240    1.001689883    1.812775993
   16 PHE   HD2      157    1.460980134    0.977082934    1.896799413
   16 PHE   CE1      158    1.232272138    1.067348274    1.599699152
   16 PHE   HE1      159    1.167541192    1.088333276    1.514550410
   16 PHE   CE2      160    1.264808113    1.041051385    1.836140334
   16 PHE   HE2      161    1.228096676    1.064018472    1.936159015
   16 PHE   CZ       162    1.180456165    1.066672843    1.728673609
   16 PHE   HZ       163    1.074214750    1.081153095    1.748271682
   16 PHE   C        164    1.770504627    0.799901241    1.604446942
   16 PHE   O        165    1.866538441    0.869907533    1.636184831
   17 LEU   N        166    1.771189943    0.712393964    1.504292026
   17 LEU   H        167    1.696074953    0.656444426    1.469239477
   17 LEU   CA       168    1.894339547    0.667086865    1.438057416
   17 LEU   CB       169    1.914668168    0.515512953    1.433897786
   17 LEU   CG       170    1.915537419    0.444133090    1.569224718
   17 LEU   CD1      171    1.915324692    0.292554986    1.548415260
   17 LEU   CD2      172    2.030390408    0.498241824    1.654632214
   17 LEU   C        173    1.924759620    0.726039460    1.300192781
   17 LEU   O        174    2.035161740    0.776813726    1.281157388
   18 LYSH  N        175    1.826159647    0.728630714    1.210965295
   18 LYSH  H        176    1.746099807    0.698596574    1.262828951
   18 LYSH  CA       177    1.845834157    0.773927900    1.072500843
   18 LYSH  CB       178    1.943071744    0.680518841    1.000182623
   18 LYSH  CG       179    1.879376675    0.548839254    0.955294180
   18 LYSH  CD       180    1.963154594    0.463598873    0.859772779
   18 LYSH  CE       181    1.881943361    0.352192408    0.793414528
   18 LYSH  NZ       182    1.960372951    0.267624081    0.702288902
   18 LYSH  HZ1      183    1.999271330    0.317729819    0.624981757
   18 LYSH  HZ2      184    1.901162154    0.195169880    0.667011848
   18 LYSH  HZ3      185    2.031968256    0.221396032    0.754611759
   18 LYSH  C        186    1.711800290    0.786907662    0.999868557
   18 LYSH  O        187    1.617134602    0.711795675    1.022851872
   19 GLU   N        188    1.723307582    0.859662327    0.889118369
   19 GLU   H        189    1.785084718    0.917730817    0.836082854
   19 GLU   CA       190    1.610063458    0.880970235    0.797833716
   19 GLU   CB       191    1.628959401    1.012618019    0.722197716
   19 GLU   CG       192    1.503606389    1.057740866    0.646952725
   19 GLU   CD       193    1.509943806    1.196828627    0.583525321
   19 GLU   OE1      194    1.509086069    1.298962678    0.655587110
   19 GLU   OE2      195    1.547380176    1.199447557    0.464304231
   19 GLU   C        196    1.590462052    0.761308004    0.704507194
   19 GLU   O        197    1.686115324    0.719892129    0.639196378
   20 LEU   N        198    1.468828609    0.708266618    0.695420799
   20 LEU   H        199    1.394243642    0.741866024    0.752953366
   20 LEU   CA       200    1.437500653    0.593077163    0.609636482
   20 LEU   CB       201    1.329603309    0.499589480    0.664681756
   20 LEU   CG       202    1.387692810    0.407038925    0.771773210
   20 LEU   CD1      203    1.277040790    0.339965695    0.853420704
   20 LEU   CD2      204    1.465114491    0.294355573    0.703113618
   20 LEU   C        205    1.393625409    0.643220954    0.471895429
   20 LEU   O        206    1.444209838    0.594382303    0.370974657
   21 GLY   N        207    1.280019410    0.712401646    0.472249113
   21 GLY   H        208    1.223658670    0.725078185    0.553874921
   21 GLY   CA       209    1.222556653    0.782037689    0.356245504
   21 GLY   C        210    1.114167809    0.887415393    0.379833603
   21 GLY   O        211    1.045860016    0.880727529    0.481903744
   22 THR   N        212    1.080855283    0.959018872    0.272823733
   22 THR   H        213    1.139067790    0.942242737    0.193259692
   22 THR   CA       214    0.986760067    1.071949569    0.274046120
   22 THR   CB       215    1.045268572    1.193863182    0.202466203
   22 THR   OG1      216    1.106658142    1.159913562    0.077860229
   22 THR   HG1      217    1.187044222    1.218638304    0.068399458
   22 THR   CG2      218    1.147108951    1.256492400    0.297939338
   22 THR   C        219    0.854618993    1.025862047    0.212233781
   22 THR   O        220    0.845491051    0.925349697    0.141935488
   23 GLY   N        221    0.756902843    1.109306942    0.246546744
   23 GLY   H        222    0.771699390    1.184957412    0.310249716
   23 GLY   CA       223    0.622881433    1.095283397    0.187825596
   23 GLY   C        224    0.533143038    1.214921929    0.220097820
   23 GLY   O        225    0.566964199    1.298566463    0.303696392
   24 GLN   N        226    0.405238853    1.202361018    0.185875600
   24 GLN   H        227    0.367510661    1.115082984    0.154901984
   24 GLN   CA       228    0.308707451    1.313212223    0.187578356
   24 GLN   CB       229    0.180163778    1.262623455    0.121821859
   24 GLN   CG       230    0.101526252    1.157061319    0.199807598
   24 GLN   CD       231    0.139650750    1.012690451    0.166492222
   24 GLN   OE1      232    0.254694886    0.977804816    0.140476086
   24 GLN   NE2      233    0.045476798    0.922371987    0.192190064
   24 GLN   HE21     234    0.069684780    0.825363674    0.190844857
   24 GLN   HE22     235   -0.043719342    0.959929916    0.217333283
   24 GLN   C        236    0.280624885    1.358120866    0.331122836
   24 GLN   O        237    0.265617465    1.478090464    0.353774373
   25 PHE   N        238    0.283960245    1.266148632    0.427144718
   25 PHE   H        239    0.315964618    1.173218526    0.408713345
   25 PHE   CA       240    0.265612680    1.294313258    0.570250324
   25 PHE   CB       241    0.195957124    1.172015498    0.630274698
   25 PHE   CG       242    0.047348847    1.154917754    0.598140130
   25 PHE   CD1      243    8.190699414    1.254699451    0.571709734
   25 PHE   HD1      244    8.220660488    1.354136839    0.538582391
   25 PHE   CD2      245    0.004934844    1.026936751    0.631919179
   25 PHE   HD2      246    0.078024412    0.946101309    0.634051417
   25 PHE   CE1      247    8.055686248    1.226405081    0.588794073
   25 PHE   HE1      248    7.982882274    1.305508312    0.570762383
   25 PHE   CE2      249    8.106129116    0.999787343    0.648956994
   25 PHE   HE2      250    8.072830882    0.896787414    0.661680102
   25 PHE   CZ       251    8.012202661    1.099013631    0.623443684
   25 PHE   HZ       252    7.906282548    1.078332091    0.638747405
   25 PHE   C        253    0.393106106    1.328573327    0.647599008
   25 PHE   O        254    0.385365087    1.357433558    0.766914404
   26 GLY   N        255    0.505549307    1.340660887    0.577588454
   26 GLY   H        256    0.507587076    1.324578948    0.478903698
   26 GLY   CA       257    0.634038322    1.375866711    0.639737990
   26 GLY   C        258    0.738067277    1.264228819    0.628419221
   26 GLY   O        259    0.739311460    1.182392461    0.536590003
   27 VAL   N        260    0.839062339    1.272032420    0.714616878
   27 VAL   H        261    0.839584782    1.340697017    0.787314199
   27 VAL   CA       262    0.954066248    1.180474338    0.716380477
   27 VAL   CB       263    1.079937293    1.259185918    0.753393550
   27 VAL   CG1      264    1.206086253    1.173210316    0.763731574
   27 VAL   CG2      265    1.106978465    1.369452343    0.650813241
   27 VAL   C        266    0.932900160    1.062118020    0.811012101
   27 VAL   O        267    0.865681268    1.074442205    0.913280059
   28 VAL   N        268    0.964869972    0.943678861    0.759617185
   28 VAL   H        269    0.982920891    0.931143381    0.662052389
   28 VAL   CA       270    0.972432255    0.818797290    0.836806269
   28 VAL   CB       271    0.920024782    0.699296665    0.756946409
   28 VAL   CG1      272    0.939506289    0.570835326    0.837714939
   28 VAL   CG2      273    0.768796193    0.710044422    0.736307026
   28 VAL   C        274    1.118727414    0.794269684    0.874291257
   28 VAL   O        275    1.213391602    0.817669433    0.799334392
   29 LYSH  N        276    1.139802498    0.783117641    1.005134867
   29 LYSH  H        277    1.060030073    0.790582731    1.064987262
   29 LYSH  CA       278    1.272573102    0.767685497    1.066294280
   29 LYSH  CB       279    1.299740779    0.884511287    1.161260277
   29 LYSH  CG       280    1.334038292    1.003548383    1.071475975
   29 LYSH  CD       281    1.398885519    1.118569041    1.148759386
   29 LYSH  CE       282    1.433357617    1.232194573    1.052271493
   29 LYSH  NZ       283    1.484271720    1.347996833    1.127137833
   29 LYSH  HZ1      284    1.574482777    1.324811376    1.163539073
   29 LYSH  HZ2      285    1.425353311    1.381399174    1.200709775
   29 LYSH  HZ3      286    1.494648396    1.422806784    1.061595509
   29 LYSH  C        287    1.289751665    0.632670541    1.136163353
   29 LYSH  O        288    1.200565730    0.586841593    1.207408892
   30 TYR   N        289    1.408232115    0.574862899    1.118477198
   30 TYR   H        290    1.485694890    0.629048357    1.085866543
   30 TYR   CA       291    1.448348020    0.453585703    1.191249417
   30 TYR   CB       292    1.563083540    0.387681764    1.114409400
   30 TYR   CG       293    1.623880860    0.261060873    1.175071053
   30 TYR   CD1      294    1.546069399    0.169335925    1.244716474
   30 TYR   HD1      295    1.437307216    0.170755822    1.237740261
   30 TYR   CD2      296    1.762464968    0.251038831    1.178613605
   30 TYR   HD2      297    1.825182031    0.324533264    1.128173311
   30 TYR   CE1      298    1.605746099    0.068882067    1.319987085
   30 TYR   HE1      299    1.543760427   -0.013471729    1.355436045
   30 TYR   CE2      300    1.822112317    0.146000444    1.247380441
   30 TYR   HE2      301    1.929165100    0.129900203    1.234750067
   30 TYR   CZ       302    1.744035237    0.055066113    1.317778717
   30 TYR   OH       303    1.806366547   -0.040369798    1.391941873
   30 TYR   HH       304    1.736006096   -0.109262859    1.409337624
   30 TYR   C        305    1.495442026    0.487259404    1.332885873
   30 TYR   O        306    1.560554957    0.590065258    1.350828164
   31 GLY   N        307    1.454221068    0.407665427    1.431143859
   31 GLY   H        308    1.371889823    0.351637043    1.422007509
   31 GLY   CA       309    1.514628072    0.411410962    1.565101089
   31 GLY   C        310    1.479703503    0.296727127    1.660154096
   31 GLY   O        311    1.432036538    0.192703300    1.615065727
   32 LYSH  N        312    1.532102823    0.307969365    1.781873314
   32 LYSH  H        313    1.574015049    0.395119644    1.807332974
   32 LYSH  CA       314    1.505562922    0.207346171    1.885693626
   32 LYSH  CB       315    1.638198762    0.174660532    1.954569578
   32 LYSH  CG       316    1.738489832    0.116334341    1.854831197
   32 LYSH  CD       317    1.711125994   -0.031429257    1.826104720
   32 LYSH  CE       318    1.816362358    8.154564541    1.727166827
   32 LYSH  NZ       319    1.816923163    8.007668724    1.721750906
   32 LYSH  HZ1      320    1.833368742    7.971770077    1.813624554
   32 LYSH  HZ2      321    1.889299617    7.976302378    1.660290169
   32 LYSH  HZ3      322    1.729091352    7.973769544    1.688040094
   32 LYSH  C        323    1.408037338    0.254738085    1.993636978
   32 LYSH  O        324    1.383258946    0.373608392    2.013178121
   33 TRP   N        325    1.331714840    0.153352429    2.033437850
   33 TRP   H        326    1.322290711    0.068428646    1.981497082
   33 TRP   CA       327    1.239584291    0.163491154    2.147527925
   33 TRP   CB       328    1.109043803    0.088564964    2.120038931
   33 TRP   CG       329    1.002454921    0.112618382    2.227138000
   33 TRP   CD1      330    0.952958997    0.227608213    2.272023254
   33 TRP   HD1      331    0.974875638    0.328143138    2.236040691
   33 TRP   CD2      332    0.950173253    0.010359726    2.305413806
   33 TRP   NE1      333    0.874281688    0.201176559    2.375954738
   33 TRP   HE1      334    0.831797613    0.270117633    2.434625302
   33 TRP   CE2      335    0.868569491    0.070584365    2.400464997
   33 TRP   CE3      336    0.962267613    8.108469442    2.299498646
   33 TRP   HE3      337    1.010233249    8.060704322    2.214065682
   33 TRP   CZ2      338    0.802674158    8.232094149    2.497217035
   33 TRP   HZ2      339    0.713640046    8.272983096    2.544981057
   33 TRP   CZ3      340    0.901155497    8.032654075    2.398679023
   33 TRP   HZ3      341    0.917060263    7.925714478    2.412534030
   33 TRP   CH2      342    0.824012772    8.094750412    2.496218346
   33 TRP   HH2      343    0.777939099    8.026949251    2.568049399
   33 TRP   C        344    1.302889619    0.087383994    2.264198073
   33 TRP   O        345    1.351830637   -0.024787747    2.251898580
   34 ARG   N        346    1.319274158    0.159271378    2.374895846
   34 ARG   H        347    1.289532922    0.254562568    2.380881417
   34 ARG   CA       348    1.382454295    0.107859911    2.497280377
   34 ARG   CB       349    1.282851954    0.025437369    2.579111438
   34 ARG   CG       350    1.172798125    0.117509800    2.632232381
   34 ARG   CD       351    1.076977073    0.046966624    2.728414430
   34 ARG   NE       352    0.970367907    0.137190599    2.774286757
   34 ARG   HE       353    0.971787550    0.228347863    2.733197366
   34 ARG   CZ       354    0.859185727    0.111165323    2.844407853
   34 ARG   NH1      355    0.832780206   -0.011217391    2.892169977
   34 ARG   HH11     356    0.752130444   -0.018051883    2.950903861
   34 ARG   HH12     357    0.890907307   -0.091073480    2.876492389
   34 ARG   NH2      358    0.775917144    0.211078240    2.876696536
   34 ARG   HH21     359    0.689941542    0.199997710    2.926552445
   34 ARG   HH22     360    0.796687125    0.302109199    2.840891881
   34 ARG   C        361    1.516625259    0.037239470    2.476751640
   34 ARG   O        362    1.530888920   -0.082468277    2.501156635
   35 GLY   N        363    1.605737398    0.115778570    2.416898685
   35 GLY   H        364    1.596272853    0.215321464    2.418657645
   35 GLY   CA       365    1.739801372    0.073095034    2.374302528
   35 GLY   C        366    1.753230822    8.200636355    2.267689083
   35 GLY   O        367    1.862674683    8.178904047    2.215932454
   36 GLN   N        368    1.664745092    8.102059802    2.279673557
   36 GLN   H        369    1.601736551    8.099811816    2.357301809
   36 GLN   CA       370    1.679216339    7.975514733    2.206278220
   36 GLN   CB       371    1.656190332    7.860130732    2.304089656
   36 GLN   CG       372    1.675762930    7.720162229    2.245517006
   36 GLN   CD       373    1.651306895    7.613040542    2.351986940
   36 GLN   OE1      374    1.562267519    7.612344330    2.436826086
   36 GLN   NE2      375    1.742851796    7.516611245    2.348979951
   36 GLN   HE21     376    1.744856993    7.437277096    2.409814086
   36 GLN   HE22     377    1.814651007    7.522839197    2.279661000
   36 GLN   C        378    1.599004291    7.965292744    2.076384681
   36 GLN   O        379    1.653070780    7.925661514    1.973257668
   37 TYR   N        380    1.470669017    7.999727014    2.082256910
   37 TYR   H        381    1.435287284    8.065704978    2.148551795
   37 TYR   CA       382    1.371584984    7.954119080    1.983723079
   37 TYR   CB       383    1.235356709    7.930150375    2.049107601
   37 TYR   CG       384    1.235446920    7.824167672    2.159455921
   37 TYR   CD1      385    1.210069968    7.690811273    2.129617706
   37 TYR   HD1      386    1.198391499    7.657690638    2.026430180
   37 TYR   CD2      387    1.242403198    7.867943041    2.291184747
   37 TYR   HD2      388    1.271524590    7.969763807    2.316959324
   37 TYR   CE1      389    1.190894894    7.599775380    2.232880175
   37 TYR   HE1      390    1.154583724    7.499568206    2.210054280
   37 TYR   CE2      391    1.227964142    7.775490062    2.393970170
   37 TYR   HE2      392    1.232784586    7.809499151    2.497416510
   37 TYR   CZ       393    1.206301204    7.641375850    2.364598438
   37 TYR   OH       394    1.192433454    7.548523653    2.462996381
   37 TYR   HH       395    1.194449385    7.592209352    2.552924440
   37 TYR   C        396    1.356951316    8.053425848    1.868260975
   37 TYR   O        397    1.340331689    8.174070531    1.885513477
   38 ASP   N        398    1.376865122    8.002898187    1.746860471
   38 ASP   H        399    1.418893222    7.912830001    1.735869729
   38 ASP   CA       400    1.357825288    8.082962424    1.625051445
   38 ASP   CB       401    1.403558010    7.990961231    1.511681423
   38 ASP   CG       402    1.548137089    7.941695399    1.502993809
   38 ASP   OD1      403    1.636195403    8.001008563    1.437027452
   38 ASP   OD2      404    1.576871755    7.843043729    1.574177846
   38 ASP   C        405    1.215397246    8.128330091    1.592402023
   38 ASP   O        406    1.124058631    8.049601835    1.568097785
   39 VAL   N        407    1.209137310    0.024015810    1.578597667
   39 VAL   H        408    1.288600795    0.082016332    1.596549921
   39 VAL   CA       409    1.085912695    0.093575598    1.538731565
   39 VAL   CB       410    1.010657462    0.161900267    1.653099277
   39 VAL   CG1      411    0.954882090    0.058421288    1.751014073
   39 VAL   CG2      412    1.097535506    0.265850730    1.724201368
   39 VAL   C        413    1.107444771    0.196700582    1.427778384
   39 VAL   O        414    1.219093901    0.243386087    1.405731312
   40 ALA   N        415    1.003649157    0.208471894    1.345448890
   40 ALA   H        416    0.918276528    0.157020608    1.353544675
   40 ALA   CA       417    0.994391557    0.313048698    1.242560325
   40 ALA   CB       418    0.942885533    0.256586674    1.110029928
   40 ALA   C        419    0.902016550    0.422949253    1.295453864
   40 ALA   O        420    0.792726545    0.392545387    1.343007753
   41 ILE   N        421    0.962585894    0.540874454    1.306081066
   41 ILE   H        422    1.055072373    0.551503356    1.269549166
   41 ILE   CA       423    0.901406682    0.661102329    1.364473955
   41 ILE   CB       424    1.000194154    0.744391348    1.446397982
   41 ILE   CG1      425    1.088920487    0.654388790    1.532631258
   41 ILE   CG2      426    0.924402138    0.841926217    1.536670697
   41 ILE   CD       427    1.225358410    0.720324549    1.553734481
   41 ILE   C        428    0.850467830    0.748980857    1.250060418
   41 ILE   O        429    0.925650734    0.823086759    1.186934778
   42 LYSH  N        430    0.719007653    0.738612196    1.232774420
   42 LYSH  H        431    0.663446634    0.687143359    1.298077042
   42 LYSH  CA       432    0.648980841    0.823960103    1.135694674
   42 LYSH  CB       433    0.521198398    0.753401387    1.089845844
   42 LYSH  CG       434    0.560082409    0.630458025    1.007510352
   42 LYSH  CD       435    0.449441272    0.531021323    0.971734923
   42 LYSH  CE       436    0.332608647    0.599895443    0.900945730
   42 LYSH  NZ       437    0.359476050    0.633718460    0.760434165
   42 LYSH  HZ1      438    0.412184387    0.560089219    0.718000344
   42 LYSH  HZ2      439    0.411085956    0.718994225    0.752405358
   42 LYSH  HZ3      440    0.271789647    0.642100519    0.713108640
   42 LYSH  C        441    0.623275911    0.965251570    1.188496539
   42 LYSH  O        442    0.538018708    0.987550329    1.274304320
   43 MET   N        443    0.716976145    1.053748883    1.155651240
   43 MET   H        444    0.769990603    1.039196401    1.072124659
   43 MET   CA       445    0.722715235    1.191082471    1.207750584
   43 MET   CB       446    0.861748201    1.254811623    1.203575697
   43 MET   CG       447    0.957193427    1.187781221    1.302590054
   43 MET   SD       448    1.122898168    1.262803663    1.322766061
   43 MET   CE       449    1.085683080    1.413128131    1.410524781
   43 MET   C        450    0.624665190    1.282994909    1.134632409
   43 MET   O        451    0.654136947    1.334381258    1.026824857
   44 ILE   N        452    0.508217536    1.304174019    1.195308024
   44 ILE   H        453    0.529222463    1.253919470    1.279180773
   44 ILE   CA       454    0.395705172    1.371320236    1.128664542
   44 ILE   CB       455    0.267904515    1.337199525    1.205581877
   44 ILE   CG1      456    0.248080878    1.189334874    1.239524018
   44 ILE   CG2      457    0.137550918    1.394554000    1.149626968
   44 ILE   CD       458    0.271566345    1.095521526    1.120958162
   44 ILE   C        459    0.418781297    1.522047835    1.116028200
   44 ILE   O        460    0.449659278    1.597864237    1.207843000
   45 LYSH  N        461    0.405452158    1.565272325    0.990956309
   45 LYSH  H        462    0.375441849    1.494715500    0.926755576
   45 LYSH  CA       463    0.400442069    1.702726007    0.939059183
   45 LYSH  CB       464    0.426130898    1.684520425    0.789324373
   45 LYSH  CG       465    0.435610122    1.822215842    0.723299365
   45 LYSH  CD       466    0.503356241    1.825666822    0.586158727
   45 LYSH  CE       467    0.447016362    1.720949769    0.489901039
   45 LYSH  NZ       468    0.305718314    1.743828603    0.456427049
   45 LYSH  HZ1      469    0.288033055    1.837887466    0.427441500
   45 LYSH  HZ2      470    0.242394780    1.721708927    0.530589091
   45 LYSH  HZ3      471    0.285524111    1.683374114    0.379378775
   45 LYSH  C        472    0.275781159    1.777823030    0.986310882
   45 LYSH  O        473    0.171472129    1.713959457    0.999424882
   46 GLU   N        474    0.291011365    1.906958358    1.014280158
   46 GLU   H        475    0.382866674    1.946367604    1.017656414
   46 GLU   CA       476    0.177957622    1.997815912    1.038212491
   46 GLU   CB       477    0.232365648    2.132840141    1.085328253
   46 GLU   CG       478    0.140102968    2.206559454    1.182584869
   46 GLU   CD       479    0.217619191    2.229826894    1.312421018
   46 GLU   OE1      480    0.199135672    2.151141129    1.407772527
   46 GLU   OE2      481    0.302258261    2.321194292    1.322916532
   46 GLU   C        482    0.096475487    2.013803433    0.909691977
   46 GLU   O        483    0.136501461    1.980931935    0.798124598
   47 GLY   N        484    8.202136657    2.027545275    0.929567403
   47 GLY   H        485    8.165310085    2.027418375    1.022542847
   47 GLY   CA       486    8.100639298    2.069119186    0.831689141
   47 GLY   C        487    8.048470761    1.964459522    0.733016258
   47 GLY   O        488    7.939549650    1.979064912    0.677772487
   48 SER   N        489    8.123022747    1.856922030    0.709196341
   48 SER   H        490    8.218441592    1.857241954    0.739121423
   48 SER   CA       491    8.084175230    1.743297270    0.624406691
   48 SER   CB       492    8.200307681    1.670422639    0.556524472
   48 SER   OG       493    8.316354181    1.668949656    0.640064563
   48 SER   HG       494    8.313295522    1.588329491    0.699154027
   48 SER   C        495    7.989270237    1.638966709    0.683696954
   48 SER   O        496    7.916321069    1.582439667    0.602395390
   49 MET   N        497    7.981733986    1.611243340    0.813555941
   49 MET   H        498    8.028418101    1.681765371    0.866926679
   49 MET   CA       499    7.897403975    1.501206789    0.862454021
   49 MET   CB       500    8.001189966    1.411093486    0.929663104
   49 MET   CG       501    7.945177597    1.277551562    0.979051863
   49 MET   SD       502    8.060669002    1.181897253    1.083913394
   49 MET   CE       503    8.039252436    1.024450752    1.003689141
   49 MET   C        504    7.801132812    1.556883967    0.967551247
   49 MET   O        505    7.836658339    1.630781601    1.059246588
   50 SER   N        506    7.681610583    1.498536818    0.967013604
   50 SER   H        507    7.640304317    1.455878368    0.886540144
   50 SER   CA       508    7.575652462    1.515794303    1.067437769
   50 SER   CB       509    7.438300641    1.496294158    1.002882203
   50 SER   OG       510    7.333933567    1.542687715    1.088929586
   50 SER   HG       511    7.251284023    1.495124268    1.058807717
   50 SER   C        512    7.597806993    1.420263383    1.184888762
   50 SER   O        513    7.548212961    1.307734706    1.187727901
   51 GLU   N        514    7.678804939    1.469523439    1.278172094
   51 GLU   H        515    7.710373954    1.563518826    1.265172088
   51 GLU   CA       516    7.740736159    1.393736393    1.387872429
   51 GLU   CB       517    7.848181282    1.476162612    1.459090595
   51 GLU   CG       518    7.967839162    1.491478026    1.365002480
   51 GLU   CD       519    8.063312019    1.606635009    1.397139733
   51 GLU   OE1      520    8.115626467    1.612939210    1.510478520
   51 GLU   OE2      521    8.105697508    1.679561537    1.304894552
   51 GLU   C        522    7.644580223    1.326993004    1.486421027
   51 GLU   O        523    7.657374850    1.208293014    1.516034919
   52 ASP   N        524    7.543643278    1.401606913    1.530404247
   52 ASP   H        525    7.536361706    1.500754144    1.519525607
   52 ASP   CA       526    7.440262321    1.348685409    1.620533634
   52 ASP   CB       527    7.349288929    1.463377032    1.664992697
   52 ASP   CG       528    7.414647775    1.573144884    1.749178225
   52 ASP   OD1      529    7.387564243    1.571319233    1.871195230
   52 ASP   OD2      530    7.466534983    1.669749075    1.689194950
   52 ASP   C        531    7.349356850    1.233568881    1.576985758
   52 ASP   O        532    7.353724666    1.128653269    1.641049344
   53 GLU   N        533    7.303706582    1.248598745    1.452973031
   53 GLU   H        534    7.305763232    1.341459071    1.415912083
   53 GLU   CA       535    7.242455942    1.139576851    1.375700580
   53 GLU   CB       536    7.202502759    1.186059882    1.235507716
   53 GLU   CG       537    7.075768877    1.271482771    1.228516055
   53 GLU   CD       538    7.054957166    1.304662754    1.080623412
   53 GLU   OE1      539    6.992657006    1.221492640    1.011159587
   53 GLU   OE2      540    7.111578077    1.403913407    1.029944220
   53 GLU   C        541    7.331707078    1.017246194    1.353778292
   53 GLU   O        542    7.302806714    0.901573923    1.383995134
   54 PHE   N        543    7.456608630    1.044892515    1.317387589
   54 PHE   H        544    7.474684414    1.137800518    1.285097547
   54 PHE   CA       545    7.569275788    0.950750663    1.310070108
   54 PHE   CB       546    7.685179732    1.027200382    1.245767710
   54 PHE   CG       547    7.818629387    0.954529315    1.263594826
   54 PHE   CD1      548    7.828085338    0.825909650    1.211767677
   54 PHE   HD1      549    7.784048853    0.805340202    1.114210155
   54 PHE   CD2      550    7.906124981    0.994793370    1.363816217
   54 PHE   HD2      551    7.899716576    1.096547923    1.402342259
   54 PHE   CE1      552    7.912745124    0.730290596    1.266617282
   54 PHE   HE1      553    7.929316715    0.633842230    1.218616286
   54 PHE   CE2      554    7.989280394    0.899281985    1.421110402
   54 PHE   HE2      555    8.048547448    0.922390072    1.509630154
   54 PHE   CZ       556    7.989915412    0.767813045    1.375965582
   54 PHE   HZ       557    8.053464962    0.693286423    1.423801123
   54 PHE   C        558    7.594719106    0.873025293    1.439391391
   54 PHE   O        559    7.591447495    0.750303759    1.431709830
   55 ILE   N        560    7.607532943    0.943086069    1.551720021
   55 ILE   H        561    7.617669268    1.042558891    1.549709930
   55 ILE   CA       562    7.631988284    0.881476222    1.682930124
   55 ILE   CB       563    7.681257373    0.989556352    1.779387581
   55 ILE   CG1      564    7.826250682    1.015432681    1.737933715
   55 ILE   CG2      565    7.679739008    0.952798659    1.927911840
   55 ILE   CD       566    7.874143120    1.156095092    1.774394714
   55 ILE   C        567    7.513578441    0.798791471    1.733440930
   55 ILE   O        568    7.536761341    0.690349502    1.786683793
   56 GLU   N        569    7.391087951    0.836279252    1.697632463
   56 GLU   H        570    7.372962153    0.926228854    1.657876650
   56 GLU   CA       571    7.274441388    0.750091376    1.721626848
   56 GLU   CB       572    7.145702892    0.831467340    1.706871888
   56 GLU   CG       573    7.017333393    0.774917434    1.767950551
   56 GLU   CD       574    7.018798362    0.778266860    1.920906870
   56 GLU   OE1      575    7.026425514    0.888519900    1.979285446
   56 GLU   OE2      576    6.992915462    0.674526591    1.985651479
   56 GLU   C        577    7.273541248    0.621134879    1.639274351
   56 GLU   O        578    7.238474686    0.513346274    1.687050183
   57 GLU   N        579    7.309961415    0.633603088    1.511962088
   57 GLU   H        580    7.314829849    0.722944290    1.467282308
   57 GLU   CA       581    7.331400271    0.518290583    1.423340271
   57 GLU   CB       582    7.342103755    0.570551748    1.279926292
   57 GLU   CG       583    7.338628259    0.458860595    1.175433387
   57 GLU   CD       584    7.194997049    0.417896141    1.142304616
   57 GLU   OE1      585    7.101761915    0.501033208    1.137929762
   57 GLU   OE2      586    7.178010865    0.296150638    1.119621971
   57 GLU   C        587    7.451551715    0.429258747    1.455701757
   57 GLU   O        588    7.443461879    0.306560580    1.452749715
   58 ALA   N        589    7.564633424    0.485147806    1.497898080
   58 ALA   H        590    7.583797796    0.582355175    1.484299844
   58 ALA   CA       591    7.685369938    0.414940222    1.543797025
   58 ALA   CB       592    7.794289315    0.516483134    1.578949292
   58 ALA   C        593    7.657298342    0.319600552    1.660135881
   58 ALA   O        594    7.703102921    0.205650758    1.653180823
   59 LYSH  N        595    7.556814128    0.356230929    1.739193700
   59 LYSH  H        596    7.528057600    0.451460045    1.749479179
   59 LYSH  CA       597    7.512697232    0.265778216    1.846335287
   59 LYSH  CB       598    7.400493038    0.331188249    1.927210183
   59 LYSH  CG       599    7.454666329    0.432945378    2.027797483
   59 LYSH  CD       600    7.336730453    0.510170583    2.087274051
   59 LYSH  CE       601    7.368568750    0.654390519    2.127223182
   59 LYSH  NZ       602    7.246354440    0.727763727    2.163147697
   59 LYSH  HZ1      603    7.172965852    0.714234843    2.096579909
   59 LYSH  HZ2      604    7.265099032    0.825864515    2.168141659
   59 LYSH  HZ3      605    7.215326503    0.695257479    2.252481964
   59 LYSH  C        606    7.461124224    0.133504195    1.789301888
   59 LYSH  O        607    7.506980655    0.027237772    1.830973113
   60 VAL   N        608    7.367942452    0.139161995    1.694556389
   60 VAL   H        609    7.322879339    0.225046228    1.670161421
   60 VAL   CA       610    7.321283645    0.020537097    1.621327806
   60 VAL   CB       611    7.204321260    0.049330596    1.526989398
   60 VAL   CG1      612    7.143100232   -0.078703707    1.469847362
   60 VAL   CG2      613    7.094068429    0.121621283    1.604636868
   60 VAL   C        614    7.435459491    8.191458638    1.543331871
   60 VAL   O        615    7.447091467    8.069358145    1.552645290
   61 MET   N        616    7.516880962    0.033173799    1.472965728
   61 MET   H        617    7.503298405    0.132201168    1.469681382
   61 MET   CA       618    7.636258720    8.223814521    1.400425065
   61 MET   CB       619    7.704632491    8.336307302    1.322448089
   61 MET   CG       620    7.628001742    0.135136766    1.194807003
   61 MET   SD       621    7.736548845    0.210037896    1.067924464
   61 MET   CE       622    7.820011441    0.337196533    1.160383537
   61 MET   C        623    7.744510928    8.144440116    1.473864842
   61 MET   O        624    7.799059959    8.050437210    1.416263799
   62 MET   N        625    7.762062184    8.167445680    1.603678931
   62 MET   H        626    7.728606457    8.251585193    1.646128308
   62 MET   CA       627    7.848780476    8.082488949    1.686588748
   62 MET   CB       628    7.849356733    8.131833560    1.831422791
   62 MET   CG       629    7.896364194    0.038059789    1.860499007
   62 MET   SD       630    8.077627825    0.057789366    1.844824440
   62 MET   CE       631    8.137218341   -0.077546586    1.943905982
   62 MET   C        632    7.827441543    7.931139022    1.693568056
   62 MET   O        633    7.914476247    7.847043951    1.671614016
   63 ASN   N        634    7.700129398    7.892681214    1.691835086
   63 ASN   H        635    7.628081234    7.961580635    1.684011932
   63 ASN   CA       636    7.653686842    7.754059546    1.676508699
   63 ASN   CB       637    7.516338229    7.737991131    1.741967909
   63 ASN   CG       638    7.522211099    7.750632716    1.894326878
   63 ASN   OD1      639    7.622362263    7.783816995    1.957553044
   63 ASN   ND2      640    7.402564777    7.749980396    1.952386067
   63 ASN   HD21     641    7.402997456    7.765375275    2.051186703
   63 ASN   HD22     642    7.317700631    7.733189408    1.902238841
   63 ASN   C        643    7.657577918    7.694087164    1.535816266
   63 ASN   O        644    7.636045671    7.573494119    1.524611190
   64 LEU   N        645    7.691909811    7.766743853    1.429853291
   64 LEU   H        646    7.702549653    7.858077054    1.469181258
   64 LEU   CA       647    7.716746637    7.709845726    1.296594339
   64 LEU   CB       648    7.711935711    7.819429162    1.189926173
   64 LEU   CG       649    7.583679774    7.902813998    1.188563720
   64 LEU   CD1      650    7.584656653    7.986351455    1.060382080
   64 LEU   CD2      651    7.449348502    7.830499711    1.200172068
   64 LEU   C        652    7.861667663    7.660761592    1.296335765
   64 LEU   O        653    7.956376917    7.738890497    1.303838435
   65 SER   N        654    7.874602600    7.528467952    1.301125307
   65 SER   H        655    7.798046942    7.471163263    1.271878015
   65 SER   CA       656    8.002637720    7.459047001    1.321046203
   65 SER   CB       657    8.024709812    7.432738289    1.470148951
   65 SER   OG       658    8.036987926    7.555733945    1.542079058
   65 SER   HG       659    8.058281806    7.529953042    1.636322998
   65 SER   C        660    8.029945795    7.334033888    1.237162195
   65 SER   O        661    7.989701169    7.226570291    1.281475567
   66 HISB  N        662    8.075765957    7.353421433    1.113809109
   66 HISB  H        663    8.102118037    7.445048990    1.083611697
   66 HISB  CA       664    8.108094161    7.245072301    1.019850616
   66 HISB  CB       665    8.012357856    7.260341150    0.901472661
   66 HISB  CG       666    8.031048322    7.153598826    0.793452297
   66 HISB  ND1      667    8.115265624    7.158562834    0.690633015
   66 HISB  CD2      668    7.963463799    7.039493210    0.783232780
   66 HISB  HD2      669    7.890375022    6.995873271    0.851333273
   66 HISB  CE1      670    8.103447966    7.045102957    0.622246046
   66 HISB  HE1      671    8.154224668    7.020898719    0.528890447
   66 HISB  NE2      672    8.006923609    6.971967004    0.677211759
   66 HISB  HE2      673    7.973842680    6.882174806    0.648195641
   66 HISB  C        674    0.018282812    7.241764233    0.976281529
   66 HISB  O        675    0.077818412    7.347053826    0.953927226
   67 GLU   N        676    0.072972405    7.124574678    0.945196352
   67 GLU   H        677    0.015846257    7.042869706    0.937289350
   67 GLU   CA       678    0.210316659    7.106565137    0.895990532
   67 GLU   CB       679    0.241230129    6.956760657    0.892242494
   67 GLU   CG       680    0.157985915    6.881380842    0.788348941
   67 GLU   CD       681    0.208754969    6.737112544    0.784571792
   67 GLU   OE1      682    0.133127694    6.643839821    0.819276905
   67 GLU   OE2      683    0.327677940    6.712688582    0.754809444
   67 GLU   C        684    0.262363226    7.176060978    0.769996143
   67 GLU   O        685    0.383445571    7.187938234    0.751885168
   68 LYSH  N        686    0.171335307    7.230983753    0.690081145
   68 LYSH  H        687    0.074352126    7.208963593    0.700570832
   68 LYSH  CA       688    0.201147425    7.302729490    0.565285515
   68 LYSH  CB       689    0.153558320    7.227203319    0.441015830
   68 LYSH  CG       690    0.193681789    7.079608848    0.436859515
   68 LYSH  CD       691    0.344637809    7.065276482    0.416496274
   68 LYSH  CE       692    0.405416589    6.929576420    0.452557795
   68 LYSH  NZ       693    0.381253081    6.830535624    0.346657739
   68 LYSH  HZ1      694    0.422978681    6.865153749    0.262630741
   68 LYSH  HZ2      695    0.283108232    6.819228506    0.331177538
   68 LYSH  HZ3      696    0.421654829    6.742267679    0.370667512
   68 LYSH  C        697    0.148368823    7.446353819    0.565273736
   68 LYSH  O        698    0.169711665    7.522159621    0.470782812
   69 LEU   N        699    0.108425324    7.485890559    0.685815694
   69 LEU   H        700    0.086968958    7.421171631    0.758973893
   69 LEU   CA       701    0.079221378    7.625791556    0.720232994
   69 LEU   CB       702   -0.049921249    7.637838288    0.801407305
   69 LEU   CG       703    8.054185968    7.625201803    0.725647932
   69 LEU   CD1      704    7.939967756    7.632499022    0.827201091
   69 LEU   CD2      705    8.039961448    7.727834941    0.613073049
   69 LEU   C        706    0.190372629    7.687666496    0.805255042
   69 LEU   O        707    0.239539844    7.616528609    0.892724958
   70 VAL   N        708    0.224995751    7.814205498    0.783362655
   70 VAL   H        709    0.174591616    7.867254556    0.715201047
   70 VAL   CA       710    0.322174835    7.884807203    0.868125409
   70 VAL   CB       711    0.354346672    8.014077516    0.792857086
   70 VAL   CG1      712    0.417847750    8.119631388    0.883595103
   70 VAL   CG2      713    0.461097705    7.986414086    0.686793365
   70 VAL   C        714    0.253280278    7.906531682    1.003011660
   70 VAL   O        715    0.148286574    7.970281008    1.009559879
   71 GLN   N        716    0.317172739    7.859772846    1.109883366
   71 GLN   H        717    0.401823486    7.807489968    1.099762563
   71 GLN   CA       718    0.262349984    7.865525107    1.246156537
   71 GLN   CB       719    0.327983563    7.763474583    1.339367808
   71 GLN   CG       720    0.249907706    7.748282255    1.470063409
   71 GLN   CD       721    0.114854549    7.678950557    1.451017131
   71 GLN   OE1      722    0.096806249    7.565297467    1.407617414
   71 GLN   NE2      723    0.013169289    7.737044551    1.514049638
   71 GLN   HE21     724   -0.076076942    7.692286785    1.508493100
   71 GLN   HE22     725    0.026575900    7.815876865    1.574088722
   71 GLN   C        726    0.262228492    8.005577715    1.307772334
   71 GLN   O        727    0.360559014    8.079447263    1.310280740
   72 LEU   N        728    0.148949797    8.039741226    1.368531113
   72 LEU   H        729    0.067386103    7.983834854    1.353587576
   72 LEU   CA       730    0.130329300    8.163420308    1.445783150
   72 LEU   CB       731   -0.011635762    8.217015440    1.426204800
   72 LEU   CG       732    8.206348713    0.119281196    1.488076607
   72 LEU   CD1      733    8.304409821    0.224681299    1.436236553
   72 LEU   CD2      734    8.059930266    0.163587144    1.484936256
   72 LEU   C        735    0.153591597    8.131211600    1.593542198
   72 LEU   O        736    0.113727811    8.028528916    1.648295146
   73 TYR   N        737    0.248706859    8.207371934    1.646862725
   73 TYR   H        738    0.307861418    8.274727948    1.602546749
   73 TYR   CA       739    0.280338692    8.207241498    1.790422917
   73 TYR   CB       740    0.431400334    8.198686629    1.813244658
   73 TYR   CG       741    0.514158460    8.093675937    1.738873485
   73 TYR   CD1      742    0.473038303    7.960984353    1.734286916
   73 TYR   HD1      743    0.389000111    7.934597964    1.798494666
   73 TYR   CD2      744    0.631057976    8.131306336    1.673739836
   73 TYR   HD2      745    0.673539435    8.229742283    1.693405123
   73 TYR   CE1      746    0.537279765    7.867550374    1.653874007
   73 TYR   HE1      747    0.515805828    7.761445246    1.666585098
   73 TYR   CE2      748    0.695225058    8.038059459    1.593053709
   73 TYR   HE2      749    0.790232902    8.068023037    1.548796026
   73 TYR   CZ       750    0.648843370    7.907559620    1.581241364
   73 TYR   OH       751    0.722260637    7.813311418    1.516228225
   73 TYR   HH       752    0.810328151    7.854333644    1.492516539
   73 TYR   C        753    0.215766111    0.085450210    1.868482370
   73 TYR   O        754    0.189601225    0.067615352    1.987348981
   74 GLY   N        755    0.211081481    0.204184456    1.808721636
   74 GLY   H        756    0.221013270    0.244676961    1.717827650
   74 GLY   CA       757    0.136452009    0.308153332    1.881052777
   74 GLY   C        758    0.136656477    0.450211339    1.824199874
   74 GLY   O        759    0.209896550    0.468781008    1.727131730
   75 VAL   N        760    0.074745740    0.543308554    1.896246771
   75 VAL   H        761    0.018090613    0.496705921    1.964205518
   75 VAL   CA       762    0.073771451    0.686218293    1.861787507
   75 VAL   CB       763   -0.053348504    0.723108730    1.785050208
   75 VAL   CG1      764   -0.184499114    0.704496990    1.861623184
   75 VAL   CG2      765   -0.047492871    0.866409404    1.731722268
   75 VAL   C        766    0.099421155    0.781317331    1.978883971
   75 VAL   O        767    0.024263739    0.786446811    2.076124467
   76 CYSH  N        768    0.203416158    0.862082195    1.960109579
   76 CYSH  H        769    0.244971730    0.872483486    1.869738876
   76 CYSH  CA       770    0.245919535    0.959240591    2.061920924
   76 CYSH  CB       771    0.391092901    1.002782134    2.040957460
   76 CYSH  SG       772    0.519211981    0.872223529    2.046483748
   76 CYSH  HG       773    0.496057768    0.854470256    2.176243974
   76 CYSH  C        774    0.152944442    1.080495670    2.070040425
   76 CYSH  O        775    0.176077329    1.179673308    2.001051292
   77 THR   N        776    0.051532405    1.076523252    2.156006661
   77 THR   H        777    0.030107102    0.998747618    2.215099023
   77 THR   CA       778    8.174290320    1.167862030    2.137511383
   77 THR   CB       779    8.036693712    1.103955771    2.157409575
   77 THR   OG1      780    7.990301505    1.098978711    2.292581967
   77 THR   HG1      781    8.056084715    1.042214271    2.342083319
   77 THR   CG2      782    8.008371197    0.967993138    2.093185881
   77 THR   C        783    8.174254277    1.304024211    2.207279854
   77 THR   O        784    8.086791400    1.386455190    2.181090292
   78 LYSH  N        785    0.030839416    1.328477844    2.299120297
   78 LYSH  H        786    0.107396719    1.271100159    2.328219796
   78 LYSH  CA       787    0.035401130    1.459546791    2.365512453
   78 LYSH  CB       788    0.097410958    1.442099200    2.504279586
   78 LYSH  CG       789    0.023474515    1.344793242    2.596314293
   78 LYSH  CD       790   -0.124060684    1.373107387    2.625350348
   78 LYSH  CE       791    8.054218751    1.271775649    2.724129527
   78 LYSH  NZ       792    8.051336713    1.135681408    2.668650995
   78 LYSH  HZ1      793    7.981223241    1.124234052    2.598269932
   78 LYSH  HZ2      794    8.036192486    1.069987535    2.742501692
   78 LYSH  HZ3      795    8.140001774    1.112484398    2.628645920
   78 LYSH  C        796    0.109200595    1.576278264    2.299661085
   78 LYSH  O        797    0.069099146    1.691006085    2.318531802
   79 GLN   N        798    0.209875738    1.540807014    2.220323785
   79 GLN   H        799    0.219582820    1.443444217    2.240937789
   79 GLN   CA       800    0.298060090    1.644809929    2.165380258
   79 GLN   CB       801    0.427095066    1.580403019    2.114277990
   79 GLN   CG       802    0.393073639    1.456675533    2.030954156
   79 GLN   CD       803    0.508518445    1.357103320    2.018079022
   79 GLN   OE1      804    0.527797712    1.282709154    2.114114528
   79 GLN   NE2      805    0.593792659    1.365724079    1.916390783
   79 GLN   HE21     806    0.667819272    1.300162848    1.901553471
   79 GLN   HE22     807    0.581768538    1.434838427    1.845137565
   79 GLN   C        808    0.251809939    1.745880168    2.060238779
   79 GLN   O        809    0.286263093    1.859307847    2.093088831
   80 ARG   N        810    0.158555930    1.715821910    1.970283006
   80 ARG   H        811    0.081069698    1.660433449    2.000778621
   80 ARG   CA       812    0.119523090    1.793066194    1.851454601
   80 ARG   CB       813    0.040156916    1.922251066    1.872081310
   80 ARG   CG       814   -0.109377552    1.891511900    1.882375068
   80 ARG   CD       815    8.060855184    1.824636346    1.761752784
   80 ARG   NE       816    7.930553947    1.776792219    1.810141029
   80 ARG   HE       817    7.863711347    1.848066198    1.831403367
   80 ARG   CZ       818    7.890141431    1.650470232    1.829301710
   80 ARG   NH1      819    7.966960053    1.546377264    1.794379604
   80 ARG   HH11     820    7.940995441    1.455278702    1.826438545
   80 ARG   HH12     821    8.038530902    1.556039893    1.725204837
   80 ARG   NH2      822    7.765263408    1.634366965    1.875171318
   80 ARG   HH21     823    7.739001024    1.540969211    1.899404753
   80 ARG   HH22     824    7.700323949    1.708691624    1.891255844
   80 ARG   C        825    0.209655848    1.802308763    1.728157425
   80 ARG   O        826    0.156312995    1.810355440    1.617613580
   81 PRO   N        827    0.341899034    1.802103410    1.742380171
   81 PRO   CA       828    0.421837565    1.737626409    1.637196285
   81 PRO   CB       829    0.555720230    1.811513910    1.642379421
   81 PRO   CG       830    0.566015344    1.854840847    1.788756693
   81 PRO   CD       831    0.422403550    1.895518116    1.822390896
   81 PRO   C        832    0.423007664    1.586483591    1.660998602
   81 PRO   O        833    0.520199473    1.533254242    1.714388292
   82 ILE   N        834    0.320989346    1.515074290    1.614286989
   82 ILE   H        835    0.264944457    1.544973751    1.537048657
   82 ILE   CA       836    0.302190166    1.375284730    1.655744961
   82 ILE   CB       837    0.157435662    1.325847208    1.659271023
   82 ILE   CG1      838    0.080250305    1.332566764    1.527336125
   82 ILE   CG2      839    0.079002049    1.397364605    1.769481539
   82 ILE   CD       840   -0.030524309    1.227059092    1.524862669
   82 ILE   C        841    0.386164765    1.266146448    1.589040261
   82 ILE   O        842    0.457101026    1.287558604    1.490857569
   83 PHE   N        843    0.404470229    1.155315854    1.660247633
   83 PHE   H        844    0.380514381    1.122224428    1.751529591
   83 PHE   CA       845    0.479624854    1.040239291    1.608080670
   83 PHE   CB       846    0.605648757    1.005456404    1.687556247
   83 PHE   CG       847    0.708221468    1.114234463    1.720039677
   83 PHE   CD1      848    0.740671394    1.211465516    1.626159570
   83 PHE   HD1      849    0.679522693    1.227560316    1.537378667
   83 PHE   CD2      850    0.763683207    1.107500809    1.847306813
   83 PHE   HD2      851    0.740181432    1.021364016    1.909829767
   83 PHE   CE1      852    0.832160192    1.307411754    1.667934194
   83 PHE   HE1      853    0.871319747    1.377839550    1.594529074
   83 PHE   CE2      854    0.856644468    1.203079438    1.886611031
   83 PHE   HE2      855    0.896743465    1.199395501    1.987909313
   83 PHE   CZ       856    0.889149744    1.302078767    1.794612643
   83 PHE   HZ       857    0.963080355    1.378781225    1.817677722
   83 PHE   C        858    0.384130007    0.920711197    1.605408936
   83 PHE   O        859    0.322875383    0.886702595    1.706518870
   84 ILE   N        860    0.393614595    0.848867883    1.493876226
   84 ILE   H        861    0.423432172    0.887762954    1.406709227
   84 ILE   CA       862    0.331604815    0.717470485    1.471526804
   84 ILE   CB       863    0.237296696    0.722113808    1.351137164
   84 ILE   CG1      864    0.125534750    0.823429290    1.376785311
   84 ILE   CG2      865    0.179140072    0.582416327    1.328522535
   84 ILE   CD       866    0.056720720    0.861157139    1.245445086
   84 ILE   C        867    0.439167469    0.608888112    1.464516508
   84 ILE   O        868    0.536931379    0.622730448    1.391155583
   85 ILE   N        869    0.417563063    0.501924874    1.540564079
   85 ILE   H        870    0.334676243    0.511455268    1.595702430
   85 ILE   CA       871    0.519669755    0.398962166    1.564686773
   85 ILE   CB       872    0.548659886    0.381206713    1.713870798
   85 ILE   CG1      873    0.609078007    0.506724135    1.777176295
   85 ILE   CG2      874    0.636135500    0.261816557    1.752668095
   85 ILE   CD       875    0.739828558    0.559243824    1.717538997
   85 ILE   C        876    0.484955103    0.269977373    1.490051752
   85 ILE   O        877    0.385315910    0.204591295    1.520501063
   86 THR   N        878    0.569783424    0.233274161    1.394424085
   86 THR   H        879    0.647883090    0.290282289    1.368916705
   86 THR   CA       880    0.541957878    0.119663565    1.305396001
   86 THR   CB       881    0.491801061    0.161317496    1.166982691
   86 THR   OG1      882    0.585397766    0.253263929    1.110091216
   86 THR   HG1      883    0.576045985    0.236806918    1.011899001
   86 THR   CG2      884    0.347809097    0.212698816    1.161283267
   86 THR   C        885    0.662131227    0.026352247    1.289335124
   86 THR   O        886    0.771232087    0.063902921    1.331965494
   87 GLU   N        887    0.634548784    8.144310161    1.235573519
   87 GLU   H        888    0.535952968    8.128681573    1.229540836
   87 GLU   CA       889    0.740609742    8.051973370    1.192699099
   87 GLU   CB       890    0.669259856    7.933058755    1.128046296
   87 GLU   CG       891    0.754159896    7.805779023    1.127580981
   87 GLU   CD       892    0.676930595    7.674875274    1.110007023
   87 GLU   OE1      893    0.551941470    7.676061205    1.110135788
   87 GLU   OE2      894    0.746198145    7.570882597    1.113122749
   87 GLU   C        895    0.849457743    8.106664470    1.100113624
   87 GLU   O        896    0.816224178    8.169842637    0.999942572
   88 TYR   N        897    0.973354725    8.076493733    1.137906015
   88 TYR   H        898    0.988229615    8.033565561    1.226998068
   88 TYR   CA       899    1.091606162    8.113582178    1.058835829
   88 TYR   CB       900    1.204477807    8.110648462    1.162099361
   88 TYR   CG       901    1.343504986    8.124059919    1.099680703
   88 TYR   CD1      902    1.372977675    8.226219574    1.010169027
   88 TYR   HD1      903    1.295117194    8.293233264    0.973728514
   88 TYR   CD2      904    1.437533976    8.030461220    1.141139513
   88 TYR   HD2      905    1.412772952    7.949877862    1.210224985
   88 TYR   CE1      906    1.501069747    0.001143587    0.957414668
   88 TYR   HE1      907    1.527951654    0.090167452    0.900571161
   88 TYR   CE2      908    1.565889723    8.046102934    1.090168507
   88 TYR   HE2      909    1.645776287    7.982380139    1.128071416
   88 TYR   CZ       910    1.595483050    8.142593820    0.994598001
   88 TYR   OH       911    1.714773105    8.132791084    0.930038419
   88 TYR   HH       912    1.757340907    8.045508330    0.953906934
   88 TYR   C        913    1.112812086    8.020239661    0.939471806
   88 TYR   O        914    1.150435823    7.903690981    0.950867402
   89 MET   N        915    1.123287567    8.091710997    0.827782588
   89 MET   H        916    1.091111137    8.186402780    0.828054091
   89 MET   CA       917    1.130279798    8.035207403    0.692251057
   89 MET   CB       918    1.002792435    8.060928823    0.611642951
   89 MET   CG       919    0.877279215    8.028042821    0.692721278
   89 MET   SD       920    0.849727572    7.851594825    0.732671398
   89 MET   CE       921    0.842814423    7.778041701    0.570709229
   89 MET   C        922    1.252871018    8.084093496    0.614832419
   89 MET   O        923    1.239776813    8.159507762    0.518545170
   90 ALA   N        924    1.369582851    8.032141953    0.651850918
   90 ALA   H        925    1.372611156    7.955044976    0.715479812
   90 ALA   CA       926    1.500680552    8.077724943    0.603400505
   90 ALA   CB       927    1.607834567    7.981070150    0.654253893
   90 ALA   C        928    1.527704704    8.105675878    0.455413781
   90 ALA   O        929    1.589969419    8.207265528    0.424864683
   91 ASN   N        930    1.475899253    8.015580435    0.372410838
   91 ASN   H        931    1.423300671    7.937069215    0.405138496
   91 ASN   CA       932    1.467665907    8.030190266    0.226369680
   91 ASN   CB       933    1.445394231    7.892383374    0.163753059
   91 ASN   CG       934    1.573368136    7.808541902    0.162987491
   91 ASN   OD1      935    1.686426365    7.853039402    0.143835219
   91 ASN   ND2      936    1.551749316    7.677488002    0.169591778
   91 ASN   HD21     937    1.632502446    7.618521797    0.168947333
   91 ASN   HD22     938    1.462593957    7.644889030    0.201010818
   91 ASN   C        939    1.371465307    8.133400929    0.167167029
   91 ASN   O        940    1.365448227    8.142852469    0.044670840
   92 GLY   N        941    1.288145773    8.195666912    0.250058241
   92 GLY   H        942    1.272715889    8.164491606    0.343823842
   92 GLY   CA       943    1.201720249    0.069173375    0.204749901
   92 GLY   C        944    1.092938360    0.027083211    0.105723833
   92 GLY   O        945    1.038668564   -0.082360223    0.120105904
   93 CYSH  N        946    1.039695595    0.118344758    0.024943029
   93 CYSH  H        947    1.079591422    0.206952317    0.001325799
   93 CYSH  CA       948    0.916698916    0.087566844    8.186987613
   93 CYSH  CB       949    0.843709888    0.212790615    8.137967303
   93 CYSH  SG       950    0.915002949    0.298944943    7.993095084
   93 CYSH  HG       951    0.840375764    0.408344402    8.005436704
   93 CYSH  C        952    0.945146775    8.232209250    8.067928013
   93 CYSH  O        953    1.049971009    8.239335528    8.003966444
   94 LEU   N        954    0.846391548    8.153226390    8.026719844
   94 LEU   H        955    0.771124374    8.132802670    8.089316837
   94 LEU   CA       956    0.846365999    8.055659560    7.916752712
   94 LEU   CB       957    0.723771784    7.965069657    7.929942147
   94 LEU   CG       958    0.711954540    7.842236564    7.839501279
   94 LEU   CD1      959    0.828093201    7.742879125    7.846171057
   94 LEU   CD2      960    0.577261618    7.774426395    7.865358638
   94 LEU   C        961    0.861583058    8.118758363    7.778206460
   94 LEU   O        962    0.949443105    8.071928661    7.705964746
   95 LEU   N        963    0.807744832    0.003248507    7.765381804
   95 LEU   H        964    0.735220022    0.035317758    7.826318129
   95 LEU   CA       965    0.830692407    0.076389981    7.639947886
   95 LEU   CB       966    0.755728419    0.209282176    7.651498949
   95 LEU   CG       967    0.737228467    0.274940489    7.514547356
   95 LEU   CD1      968    0.649680440    0.191300022    7.421002801
   95 LEU   CD2      969    0.688543294    0.418824392    7.532844626
   95 LEU   C        970    0.976107326    0.107498007    7.603966640
   95 LEU   O        971    1.029412870    0.073957809    7.498308529
   96 ASN   N        972    1.051723891    0.144889393    7.706786731
   96 ASN   H        973    1.012983855    0.165032162    7.796739633
   96 ASN   CA       974    1.196599787    0.162197561    7.688943155
   96 ASN   CB       975    1.255958584    0.260180415    7.790349712
   96 ASN   CG       976    1.218121588    0.406279527    7.765241118
   96 ASN   OD1      977    1.157360380    0.451674152    7.668409284
   96 ASN   ND2      978    1.243181244    0.481010787    7.872354812
   96 ASN   HD21     979    1.217810519    0.577601681    7.877323204
   96 ASN   HD22     980    1.302304386    0.447466644    7.945687112
   96 ASN   C        981    1.282672908    0.035707768    7.688136062
   96 ASN   O        982    1.383204518    0.034072706    7.617283742
   97 TYR   N        983    1.231823919    8.172617324    7.760216079
   97 TYR   H        984    1.155568462    8.187480889    7.823170171
   97 TYR   CA       985    1.300439652    8.042902036    7.769099690
   97 TYR   CB       986    1.222052156    7.955915671    7.867589641
   97 TYR   CG       987    1.305267960    7.835247902    7.911400726
   97 TYR   CD1      988    1.415157309    7.852133210    7.994817605
   97 TYR   HD1      989    1.458345166    7.951600655    8.005864632
   97 TYR   CD2      990    1.254643600    7.708986288    7.882831873
   97 TYR   HD2      991    1.161009088    7.699650435    7.827830238
   97 TYR   CE1      992    1.473038361    7.742251723    8.057234953
   97 TYR   HE1      993    1.552254243    7.756445251    8.130764778
   97 TYR   CE2      994    1.313783613    7.598302755    7.942587646
   97 TYR   HE2      995    1.268280030    7.500489294    7.927034583
   97 TYR   CZ       996    1.423360392    7.616190557    8.026223950
   97 TYR   OH       997    1.500259911    7.506594363    8.050165899
   97 TYR   HH       998    1.457871808    7.420832626    8.021042319
   97 TYR   C        999    1.301332397    7.977211195    7.630910423
   97 TYR   O       1000    1.408461314    7.954084551    7.575061600
   98 LEU   N       1001    1.186419204    7.985170736    7.564422797
   98 LEU   H       1002    1.102702986    8.011150912    7.612564469
   98 LEU   CA      1003    1.160029184    7.937163783    7.428001604
   98 LEU   CB      1004    1.013360786    7.943411039    7.384842102
   98 LEU   CG      1005    0.922453318    7.841695786    7.454120474
   98 LEU   CD1     1006    0.779444947    7.895482451    7.461979334
   98 LEU   CD2     1007    0.918168162    7.712107036    7.372896096
   98 LEU   C       1008    1.244391605    8.005621547    7.320272700
   98 LEU   O       1009    1.286670805    7.944606072    7.222192620
   99 ARG   N       1010    1.267827601    8.135033418    7.340140935
   99 ARG   H       1011    1.204717209    8.190473331    7.394394918
   99 ARG   CA      1012    1.347608325    8.212133199    7.243688825
   99 ARG   CB      1013    1.331932763    8.362310719    7.268417700
   99 ARG   CG      1014    1.191038699    8.407688901    7.229726401
   99 ARG   CD      1015    1.167156719    0.320239817    7.254929596
   99 ARG   NE      1016    1.028419283    0.334685367    7.208518965
   99 ARG   HE      1017    0.974309838    0.251914466    7.193647980
   99 ARG   CZ      1018    0.958899697    0.449208972    7.206305892
   99 ARG   NH1     1019    1.009670908    0.563201796    7.255131308
   99 ARG   HH11    1020    0.968278150    0.652644461    7.238232290
   99 ARG   HH12    1021    1.088491536    0.561470327    7.316636092
   99 ARG   NH2     1022    0.835100140    0.441012347    7.155697446
   99 ARG   HH21    1023    0.779955785    0.524416154    7.154683452
   99 ARG   HH22    1024    0.808556294    0.366608567    7.094382661
   99 ARG   C       1025    1.496931642    8.178855587    7.241652127
   99 ARG   O       1026    1.567239721    8.214861420    7.147360268
  100 GLU   N       1027    1.544546803    8.124211716    7.353165277
  100 GLU   H       1028    1.505488842    8.125282565    7.445218670
  100 GLU   CA      1029    1.678238829    8.064674725    7.367076868
  100 GLU   CB      1030    1.703872305    8.039336231    7.515770802
  100 GLU   CG      1031    1.711667718    8.168911398    7.596750980
  100 GLU   CD      1032    1.846911390    0.003178173    7.607544406
  100 GLU   OE1     1033    1.889210190    0.069233483    7.510217597
  100 GLU   OE2     1034    1.918534754   -0.039858319    7.700500214
  100 GLU   C       1035    1.704322376    7.943183138    7.277793146
  100 GLU   O       1036    1.696302883    7.828767587    7.322232843
  101 MET   N       1037    1.764659083    7.976860171    7.164151871
  101 MET   H       1038    1.760403324    8.071205969    7.131266655
  101 MET   CA      1039    1.804194277    7.877037212    7.063729107
  101 MET   CB      1040    1.858355536    7.940737270    6.935593867
  101 MET   CG      1041    1.751293554    7.985114188    6.835700359
  101 MET   SD      1042    1.611263925    7.869702048    6.811973830
  101 MET   CE      1043    1.519911708    7.956609259    6.686352355
  101 MET   C       1044    1.900960070    7.768036833    7.110281685
  101 MET   O       1045    1.888189108    7.652698047    7.069487748
  102 ARG   N       1046    1.989035075    7.808727506    7.201254553
  102 ARG   H       1047    1.993359677    7.903957233    7.231477097
  102 ARG   CA      1048    2.086419897    7.717070528    7.262308973
  102 ARG   CB      1049    2.177721749    7.793658989    7.358285663
  102 ARG   CG      1050    2.103280697    7.859126915    7.474836937
  102 ARG   CD      1051    2.186236144    7.918356817    7.588951537
  102 ARG   NE      1052    2.093647278    7.967842879    7.691829990
  102 ARG   HE      1053    2.054397632    8.058920309    7.679009418
  102 ARG   CZ      1054    2.072782179    7.902739769    7.807063058
  102 ARG   NH1     1055    2.134977737    7.787252015    7.834431950
  102 ARG   HH11    1056    2.119109733    7.730746403    7.915387399
  102 ARG   HH12    1057    2.201147352    7.755359185    7.766583729
  102 ARG   NH2     1058    2.002036863    7.955722567    7.907780106
  102 ARG   HH21    1059    1.994444424    7.904523606    7.993337417
  102 ARG   HH22    1060    1.944946026    8.036498931    7.893121296
  102 ARG   C       1061    2.035856588    7.590238273    7.331370764
  102 ARG   O       1062    2.103064103    7.488597447    7.314560228
  103 HISB  N       1063    1.921395530    7.592262204    7.399072833
  103 HISB  H       1064    1.879719406    7.674599961    7.437602397
  103 HISB  CA      1065    1.866821824    7.468549774    7.456761080
  103 HISB  CB      1066    1.742752820    7.496937165    7.541677244
  103 HISB  CG      1067    1.765419567    7.602726445    7.649860982
  103 HISB  ND1     1068    1.767298731    7.735237768    7.638662669
  103 HISB  CD2     1069    1.743457756    7.574312436    7.777917993
  103 HISB  HD2     1070    1.715724169    7.473970243    7.810184043
  103 HISB  CE1     1071    1.739068784    7.783542406    7.759312762
  103 HISB  HE1     1072    1.701837638    7.884979104    7.773645944
  103 HISB  NE2     1073    1.726922475    7.685741690    7.848622351
  103 HISB  HE2     1074    1.696333158    7.693813790    7.943481819
  103 HISB  C       1075    1.825864527    7.356958500    7.360421771
  103 HISB  O       1076    1.805538981    7.245463535    7.408233314
  104 ARG   N       1077    1.793816086    7.388426486    7.235235256
  104 ARG   H       1078    1.796635377    7.479117897    7.193187029
  104 ARG   CA      1079    1.764149561    7.282981573    7.137184773
  104 ARG   CB      1080    1.892431627    7.213367312    7.091275717
  104 ARG   CG      1081    1.985352805    7.316994165    7.027737304
  104 ARG   CD      1082    2.120420752    7.248330287    7.006555356
  104 ARG   NE      1083    2.214618519    7.323819897    6.922688143
  104 ARG   HE      1084    2.195473154    7.337496824    6.825495566
  104 ARG   CZ      1085    2.307829466    7.407914077    6.969514020
  104 ARG   NH1     1086    2.392191844    7.465464282    6.882764147
  104 ARG   HH11    1087    2.465208579    7.519655004    6.924367367
  104 ARG   HH12    1088    2.371251137    7.468950796    6.785049676
  104 ARG   NH2     1089    2.306160317    7.445064950    7.098250289
  104 ARG   HH21    1090    2.374542896    7.507676899    7.135701047
  104 ARG   HH22    1091    2.250051481    7.394765739    7.163983816
  104 ARG   C       1092    1.652208593    7.183861034    7.169701508
  104 ARG   O       1093    1.673226240    7.065962961    7.197796404
  105 PHE   N       1094    1.532715082    7.241692474    7.177908461
  105 PHE   H       1095    1.523046098    7.341200621    7.175754512
  105 PHE   CA      1096    1.409350412    7.170948320    7.215160161
  105 PHE   CB      1097    1.295264318    7.266781727    7.249946892
  105 PHE   CG      1098    1.323491422    7.361602752    7.366672725
  105 PHE   CD1     1099    1.340879364    7.315644535    7.496697733
  105 PHE   HD1     1100    1.328387935    7.209566194    7.518468210
  105 PHE   CD2     1101    1.323713183    7.498471776    7.342490752
  105 PHE   HD2     1102    1.304943089    7.539249669    7.243163768
  105 PHE   CE1     1103    1.361839231    7.401885823    7.603670035
  105 PHE   HE1     1104    1.382992548    7.364268381    7.703767896
  105 PHE   CE2     1105    1.342070394    7.585277120    7.449501496
  105 PHE   HE2     1106    1.370247002    7.687962910    7.426205407
  105 PHE   CZ      1107    1.358632114    7.538728269    7.579423338
  105 PHE   HZ      1108    1.367433891    7.611312191    7.660251633
  105 PHE   C       1109    1.359637816    7.074997021    7.106833596
  105 PHE   O       1110    1.358616858    7.107145999    6.988109758
  106 GLN   N       1111    1.358164896    6.947733325    7.145444246
  106 GLN   H       1112    1.409207562    6.918770994    7.226416219
  106 GLN   CA      1113    1.285812282    6.839024583    7.077934162
  106 GLN   CB      1114    1.317729849    6.701607445    7.137158771
  106 GLN   CG      1115    1.466910614    6.669285953    7.126898466
  106 GLN   CD      1116    1.487549196    6.524471133    7.171735261
  106 GLN   OE1     1117    1.438288723    6.426581260    7.115878490
  106 GLN   NE2     1118    1.584103431    6.504433228    7.260967926
  106 GLN   HE21    1119    1.618293323    6.411461829    7.274603295
  106 GLN   HE22    1120    1.624609933    6.579941018    7.312507685
  106 GLN   C       1121    1.134037727    6.854186535    7.089933163
  106 GLN   O       1122    1.088924282    6.922933075    7.181416829
  107 THR   N       1123    1.060282002    6.784751290    7.003749008
  107 THR   H       1124    1.097240743    6.708488997    6.950663094
  107 THR   CA      1125    0.913694513    6.789084877    7.014021046
  107 THR   CB      1126    0.849266448    6.709745631    6.900152537
  107 THR   OG1     1127    0.898117457    6.575482087    6.894162527
  107 THR   HG1     1128    0.931081547    6.557880514    6.801411307
  107 THR   CG2     1129    0.870799902    6.787404894    6.770108268
  107 THR   C       1130    0.859565306    6.735212889    7.146613605
  107 THR   O       1131    0.773716299    6.805787216    7.199341636
  108 GLN   N       1132    0.915117146    6.625955798    7.198261528
  108 GLN   H       1133    0.966997269    6.563315200    7.140084140
  108 GLN   CA      1134    0.879528929    6.569740793    7.329349958
  108 GLN   CB      1135    0.955089402    6.439833041    7.358104079
  108 GLN   CG      1136    1.101714536    6.461779166    7.395898760
  108 GLN   CD      1137    1.160971087    6.321013113    7.404849109
  108 GLN   OE1     1138    1.105341207    6.224052622    7.456161682
  108 GLN   NE2     1139    1.292873326    6.319690837    7.387934411
  108 GLN   HE21    1140    1.333467180    6.228312905    7.388630501
  108 GLN   HE22    1141    1.349204226    6.402108431    7.393608517
  108 GLN   C       1142    0.887142166    6.666633710    7.447526749
  108 GLN   O       1143    0.786331524    6.687952879    7.514705351
  109 GLN   N       1144    0.989698707    6.751144993    7.442028226
  109 GLN   H       1145    1.051610400    6.751076695    7.363489207
  109 GLN   CA      1146    1.017606965    6.860218101    7.536543763
  109 GLN   CB      1147    1.149628451    6.930775554    7.504873475
  109 GLN   CG      1148    1.263826842    6.829145241    7.498627907
  109 GLN   CD      1149    1.400319555    6.897866432    7.491384631
  109 GLN   OE1     1150    1.464637475    6.887477248    7.387061386
  109 GLN   NE2     1151    1.444025195    6.980150290    7.586295705
  109 GLN   HE21    1152    1.527551857    7.028404957    7.559936953
  109 GLN   HE22    1153    1.396126398    7.012705229    7.667812458
  109 GLN   C       1154    0.906807816    6.965717729    7.534394223
  109 GLN   O       1155    0.855166045    7.006916326    7.638147793
  110 LEU   N       1156    0.866304492    6.996916891    7.411599833
  110 LEU   H       1157    0.916045499    6.965414269    7.330770276
  110 LEU   CA      1158    0.761230209    7.096735660    7.386987013
  110 LEU   CB      1159    0.752068991    7.145438683    7.242231465
  110 LEU   CG      1160    0.880597654    7.208096188    7.187828624
  110 LEU   CD1     1161    0.871027253    7.221283981    7.035711081
  110 LEU   CD2     1162    0.897878608    7.347239313    7.249062309
  110 LEU   C       1163    0.622933134    7.047347064    7.429953540
  110 LEU   O       1164    0.559111614    7.108950495    7.515170547
  111 LEU   N       1165    0.595446189    6.919678359    7.404770810
  111 LEU   H       1166    0.646252814    6.876116995    7.330462073
  111 LEU   CA      1167    0.471071967    6.852020365    7.444343900
  111 LEU   CB      1168    0.449984299    6.717384560    7.374784360
  111 LEU   CG      1169    0.303797743    6.672277027    7.372540791
  111 LEU   CD1     1170    0.208900072    6.769736105    7.302527019
  111 LEU   CD2     1171    0.302349821    6.535709812    7.303564420
  111 LEU   C       1172    0.458673295    6.843451098    7.596599740
  111 LEU   O       1173    0.355007572    6.879215426    7.652330403
  112 GLU   N       1174    0.571105418    6.809138171    7.658822303
  112 GLU   H       1175    0.650459960    6.771944746    7.610640860
  112 GLU   CA      1176    0.581355608    6.816485810    7.805283715
  112 GLU   CB      1177    0.720681490    6.766428755    7.843917795
  112 GLU   CG      1178    0.748704576    6.747299127    7.993100287
  112 GLU   CD      1179    0.672292022    6.631401385    8.057426295
  112 GLU   OE1     1180    0.717488933    6.516332688    8.038983484
  112 GLU   OE2     1181    0.587171793    6.664809669    8.142633793
  112 GLU   C       1182    0.559591394    6.952764752    7.871356055
  112 GLU   O       1183    0.474431683    6.957727938    7.959974462
  113 MET   N       1184    0.600426390    7.059817022    7.803818548
  113 MET   H       1185    0.679653570    7.047049192    7.744147588
  113 MET   CA      1186    0.564046664    7.196282431    7.844608502
  113 MET   CB      1187    0.633274391    7.305689386    7.763084863
  113 MET   CG      1188    0.782298123    7.281740268    7.738037554
  113 MET   SD      1189    0.860790343    7.437323513    7.682182286
  113 MET   CE      1190    0.999895693    7.357505413    7.604963280
  113 MET   C       1191    0.413998900    7.224755668    7.835228792
  113 MET   O       1192    0.349426909    7.270220696    7.929543643
  114 CYSH  N       1193    0.354014824    7.181471166    7.724696613
  114 CYSH  H       1194    0.411682412    7.149088267    7.649682322
  114 CYSH  CA      1195    0.208195395    7.185185349    7.706386519
  114 CYSH  CB      1196    0.166886343    7.138832792    7.566545107
  114 CYSH  SG      1197    0.226920606    7.249492355    7.433731897
  114 CYSH  HG      1198    0.168879402    7.182951019    7.334270218
  114 CYSH  C       1199    0.131684252    7.105698461    7.812410647
  114 CYSH  O       1200    0.028711013    7.151976816    7.861250738
  115 LYSH  N       1201    0.180677358    6.986979877    7.846990769
  115 LYSH  H       1202    0.247246511    6.940609084    7.788510348
  115 LYSH  CA      1203    0.125461230    6.902120159    7.953585910
  115 LYSH  CB      1204    0.204636596    6.771846374    7.966656490
  115 LYSH  CG      1205    0.122371897    6.671097898    8.047233273
  115 LYSH  CD      1206    0.171229605    6.526135934    8.044370809
  115 LYSH  CE      1207    0.304149669    6.494717037    8.113320864
  115 LYSH  NZ      1208    0.282477495    6.497014179    8.258692915
  115 LYSH  HZ1     1209    0.193406360    6.458717819    8.283182141
  115 LYSH  HZ2     1210    0.289015518    6.591032389    8.292150483
  115 LYSH  HZ3     1211    0.352719714    6.441352885    8.303030860
  115 LYSH  C       1212    0.125742060    6.973491407    8.088933643
  115 LYSH  O       1213    0.019666503    6.981465946    8.150699726
  116 ASP   N       1214    0.233728037    7.040545925    8.128070850
  116 ASP   H       1215    0.315470766    7.041138245    8.070461087
  116 ASP   CA      1216    0.249820289    7.117414919    0.015898564
  116 ASP   CB      1217    0.384105746    7.190246877    0.024450136
  116 ASP   CG      1218    0.505555357    7.102505351    0.055421212
  116 ASP   OD1     1219    0.495015309    7.014625941    0.143688516
  116 ASP   OD2     1220    0.611280458    7.122695421   -0.008117356
  116 ASP   C       1221    0.142324548    7.224303914    0.036659995
  116 ASP   O       1222    0.055094170    7.201219498    0.120256676
  117 VAL   N       1223    0.125203595    7.302570188    8.166941126
  117 VAL   H       1224    0.191729089    7.303988760    8.092282352
  117 VAL   CA      1225    0.026159879    7.411194159    8.164864330
  117 VAL   CB      1226    0.050765965    7.493992571    8.038574543
  117 VAL   CG1     1227   -0.043279532    7.614154503    8.027213397
  117 VAL   CG2     1228    0.196506874    7.540509231    8.036024094
  117 VAL   C       1229    8.118331041    7.361365302    8.175493465
  117 VAL   O       1230    8.040407612    7.408321477    8.258276761
  118 CYSH  N       1231    8.078138764    7.253606229    8.108689492
  118 CYSH  H       1232    8.142813487    7.210455606    8.045788617
  118 CYSH  CA      1233    7.945199719    7.190845269    8.108647309
  118 CYSH  CB      1234    7.924631901    7.109548584    7.980670811
  118 CYSH  SG      1235    7.753345185    7.053766960    7.948399843
  118 CYSH  HG      1236    7.742883205    6.953050015    8.034636043
  118 CYSH  C       1237    7.909618746    7.106726741    8.231395295
  118 CYSH  O       1238    7.796981837    7.117951416    8.279548097
  119 GLU   N       1239    8.004353689    7.048121563    0.067611844
  119 GLU   H       1240    8.092144850    7.030652914    0.023026472
  119 GLU   CA      1241    7.993265548    6.993891184    0.203788265
  119 GLU   CB      1242    8.118069343    6.921631610    0.254891760
  119 GLU   CG      1243    8.144535088    6.797537337    0.169403120
  119 GLU   CD      1244    0.011738005    6.709523216    0.239539091
  119 GLU   OE1     1245    0.078167052    6.758847756    0.333230391
  119 GLU   OE2     1246    0.034957755    6.595439069    0.194066952
  119 GLU   C       1247    7.958127114    7.101419311    0.306783793
  119 GLU   O       1248    7.864703156    7.083913104    0.384851055
  120 ALA   N       1249    8.027953441    7.214103958    0.296005864
  120 ALA   H       1250    8.097903673    7.193583365    0.227552446
  120 ALA   CA      1251    7.993042792    7.331837555    0.376809742
  120 ALA   CB      1252    8.099360754    7.440075808    0.357013875
  120 ALA   C       1253    7.853237689    7.386546800    0.347285475
  120 ALA   O       1254    7.769157414    7.395038753    0.436674026
  121 MET   N       1255    7.822585119    7.391986057    0.217970339
  121 MET   H       1256    7.901362909    7.411059686    0.159386143
  121 MET   CA      1257    7.691416780    7.431526635    0.164659641
  121 MET   CB      1258    7.683008425    7.470926770    0.017044506
  121 MET   CG      1259    7.760281412    7.597583158    8.216107878
  121 MET   SD      1260    7.722675916    7.747265022    8.314457208
  121 MET   CE      1261    7.564716831    7.798996655    8.250754990
  121 MET   C       1262    7.569670075    7.344593303    0.196787002
  121 MET   O       1263    7.460237907    7.399969223    0.206185324
  122 GLU   N       1264    7.584608125    7.212637382    0.204100680
  122 GLU   H       1265    7.665427199    7.165718541    0.168495312
  122 GLU   CA      1266    7.471507439    7.127916530    0.244636428
  122 GLU   CB      1267    7.490201865    6.982310653    0.201488189
  122 GLU   CG      1268    7.593776490    6.903035364    0.281442037
  122 GLU   CD      1269    7.531084500    6.784441633    0.354999952
  122 GLU   OE1     1270    7.505165693    6.807203918    0.475138799
  122 GLU   OE2     1271    7.531832837    6.671778540    0.300856920
  122 GLU   C       1272    7.430996911    7.137935355    0.391840991
  122 GLU   O       1273    7.312280361    7.135274422    0.423908117
  123 TYR   N       1274    7.528589908    7.169086091    0.476675377
  123 TYR   H       1275    7.620338391    7.161791770    0.437555297
  123 TYR   CA      1276    7.510739006    7.211088846    0.616418744
  123 TYR   CB      1277    7.648377092    7.228619652    0.680896868
  123 TYR   CG      1278    7.644573385    7.272006721    0.827581814
  123 TYR   CD1     1279    7.648854466    7.172567235    0.924621629
  123 TYR   HD1     1280    7.664604463    7.068110862    0.897755203
  123 TYR   CD2     1281    7.642045304    7.404799681    0.868577411
  123 TYR   HD2     1282    7.631588222    7.485807484    0.796386763
  123 TYR   CE1     1283    7.647265994    7.204574973    1.059880461
  123 TYR   HE1     1284    7.664421622    7.123079614    1.130202513
  123 TYR   CE2     1285    7.641276803    7.435734070    1.004098518
  123 TYR   HE2     1286    7.628269849    7.540895802    1.029686122
  123 TYR   CZ      1287    7.642344075    7.336980670    1.101912766
  123 TYR   OH      1288    7.649110942    7.369204889    1.233875210
  123 TYR   HH      1289    7.574480277    7.433469250    1.251222012
  123 TYR   C       1290    7.425730149    7.338304128    0.615551034
  123 TYR   O       1291    7.319330603    7.341656025    0.677193589
  124 LEU   N       1292    7.465901575    7.436386513    0.535192314
  124 LEU   H       1293    7.555552239    7.437382937    0.490879126
  124 LEU   CA      1294    7.392153987    7.563326992    0.527681748
  124 LEU   CB      1295    7.461655952    7.665685352    0.437651210
  124 LEU   CG      1296    7.556399582    7.758512806    0.513896642
  124 LEU   CD1     1297    7.689130607    7.689541737    0.546059789
  124 LEU   CD2     1298    7.575547823    7.881154638    0.424469535
  124 LEU   C       1299    7.246496753    7.554552657    0.481631376
  124 LEU   O       1300    7.162670871    7.621640224    0.541661471
  125 GLU   N       1301    7.221687649    7.466742385    0.384863840
  125 GLU   H       1302    7.285307384    7.410774483    0.331759005
  125 GLU   CA      1303    7.083416350    7.442095565    0.341474254
  125 GLU   CB      1304    7.088961115    7.366011717    0.208846056
  125 GLU   CG      1305    6.954108742    7.370942238    0.136720653
  125 GLU   CD      1306    6.963338207    7.320143948    8.229156701
  125 GLU   OE1     1307    7.044284214    7.229533040    8.199811636
  125 GLU   OE2     1308    6.890797153    7.377907966    8.145334783
  125 GLU   C       1309    6.991373777    7.376376787    0.444532112
  125 GLU   O       1310    6.877304279    7.416864186    0.466424011
  126 SER   N       1311    7.048452464    7.284409465    0.521824778
  126 SER   H       1312    7.146982858    7.270509235    0.511818255
  126 SER   CA      1313    6.975751657    7.213254140    0.627957697
  126 SER   CB      1314    7.038649866    7.078981002    0.665719338
  126 SER   OG      1315    7.157321468    7.090273651    0.744727259
  126 SER   HG      1316    7.225998349    7.032626957    0.700451319
  126 SER   C       1317    6.950090986    7.305221331    0.747527918
  126 SER   O       1318    6.844170229    7.300393411    0.809893194
  127 LYSH  N       1319    7.051575163    7.384316170    0.781202366
  127 LYSH  H       1320    7.147976528    7.367271730    0.760767267
  127 LYSH  CA      1321    7.029831059    7.496900877    0.873197196
  127 LYSH  CB      1322    7.160536813    7.554098391    0.928489356
  127 LYSH  CG      1323    7.266620282    7.457454432    0.981571179
  127 LYSH  CD      1324    7.197322360    7.361890602    1.078899353
  127 LYSH  CE      1325    7.309506444    7.277409038    1.139616715
  127 LYSH  NZ      1326    7.251686114    7.165089139    1.214768660
  127 LYSH  HZ1     1327    7.215126749    7.100372961    1.147873131
  127 LYSH  HZ2     1328    7.175438095    7.194708491    1.272290453
  127 LYSH  HZ3     1329    7.320227853    7.116993959    1.269439356
  127 LYSH  C       1330    6.940671088    7.613570623    0.830212661
  127 LYSH  O       1331    6.911225332    7.701025602    0.911553704
  128 GLN   N       1332    6.874375160    7.603340629    0.715363328
  128 GLN   H       1333    6.859025105    7.525577931    0.654380753
  128 GLN   CA      1334    6.813578610    7.707567422    0.631378539
  128 GLN   CB      1335    6.661203716    7.712543662    0.644202176
  128 GLN   CG      1336    6.592580333    7.718450274    0.780817053
  128 GLN   CD      1337    6.599273766    7.853909362    0.851624385
  128 GLN   OE1     1338    6.550485511    7.958119993    0.808163474
  128 GLN   NE2     1339    6.680547353    7.858692086    0.956783013
  128 GLN   HE21    1340    6.683376959    7.944044643    1.008799542
  128 GLN   HE22    1341    6.760845686    7.799133215    0.958719145
  128 GLN   C       1342    6.879086236    7.845829382    0.629330358
  128 GLN   O       1343    6.813548290    7.945399257    0.598984851
  129 PHE   N       1344    7.012054022    7.842982609    0.628649130
  129 PHE   H       1345    7.058952231    7.762432579    0.592405213
  129 PHE   CA      1346    7.094958209    7.964343529    0.632008393
  129 PHE   CB      1347    7.208488900    7.945849352    0.732908126
  129 PHE   CG      1348    7.286876408    8.073598415    0.763642084
  129 PHE   CD1     1349    7.255788090    8.152033970    0.874121162
  129 PHE   HD1     1350    7.160106273    8.141043372    0.925180379
  129 PHE   CD2     1351    7.397251474    8.107875225    0.686404316
  129 PHE   HD2     1352    7.438496731    8.037686216    0.613908257
  129 PHE   CE1     1353    7.334509123    0.024874927    0.908449991
  129 PHE   HE1     1354    7.311534593    0.090714990    0.992225031
  129 PHE   CE2     1355    7.471964608    8.221452003    0.715378835
  129 PHE   HE2     1356    7.545569501    8.259173678    0.644388431
  129 PHE   CZ      1357    7.443700981    0.059088185    0.829535657
  129 PHE   HZ      1358    7.500937733    0.148138089    0.855497851
  129 PHE   C       1359    7.157108712    7.988793223    0.494349787
  129 PHE   O       1360    7.215434448    7.895693224    0.439037049
  130 LEU   N       1361    7.133803423    8.107087517    0.438176330
  130 LEU   H       1362    7.078572576    8.180430559    0.477824386
  130 LEU   CA      1363    7.188214170    8.143368661    0.306519737
  130 LEU   CB      1364    7.104729704    8.250479032    0.236066331
  130 LEU   CG      1365    6.963009805    8.205281212    0.200270079
  130 LEU   CD1     1366    6.903679587    8.320371529    0.118739129
  130 LEU   CD2     1367    6.952681945    8.071183530    0.127330709
  130 LEU   C       1368    7.328563555    8.200445728    0.327809629
  130 LEU   O       1369    7.355511050    8.273264204    0.423194949
  131 HISB  N       1370    7.412949982    8.183430739    0.226425099
  131 HISB  H       1371    7.388682117    8.127841270    0.146921125
  131 HISB  CA      1372    7.538330473    0.022956691    0.215543589
  131 HISB  CB      1373    7.643446027   -0.046019045    0.128333420
  131 HISB  CG      1374    7.780371245    0.020446590    0.143915597
  131 HISB  ND1     1375    7.802839545    0.150728309    0.158533303
  131 HISB  CD2     1376    7.895917635   -0.041909206    0.165205965
  131 HISB  HD2     1377    7.917205731   -0.148389534    0.174733211
  131 HISB  CE1     1378    7.930612538    0.168359057    0.190987330
  131 HISB  HE1     1379    7.973135567    0.267052895    0.209216953
  131 HISB  NE2     1380    7.990476950    0.049832048    0.183424409
  131 HISB  HE2     1381    8.086267287    0.021723438    0.177583378
  131 HISB  C       1382    7.516198139    0.167236295    0.169662795
  131 HISB  O       1383    7.525795778    0.259754992    0.250150993
  132 ARG   N       1384    7.448911235    0.177643409    0.055412348
  132 ARG   H       1385    7.409915641    0.096934676    0.011070281
  132 ARG   CA      1386    7.427547295    0.303067053    8.218220146
  132 ARG   CB      1387    7.347605585    0.412874260    8.288661306
  132 ARG   CG      1388    7.195943685    0.393832780    8.281712540
  132 ARG   CD      1389    7.131872060    0.517395911    0.108786788
  132 ARG   NE      1390    6.986170736    0.502381962    0.121086211
  132 ARG   HE      1391    6.934253448    0.554349852    0.053233917
  132 ARG   CZ      1392    6.923587176    0.427989018    0.213290333
  132 ARG   NH1     1393    6.987818181    0.361468756    0.310266357
  132 ARG   HH11    1394    6.937490843    0.312124207    0.381195924
  132 ARG   HH12    1395    7.087716293    0.363169902    0.314312909
  132 ARG   NH2     1396    6.789933968    0.425412628    0.222573784
  132 ARG   HH21    1397    6.747706195    0.362005985    0.287346777
  132 ARG   HH22    1398    6.736353861    0.498413323    0.180156112
  132 ARG   C       1399    7.543334674    0.369639550    8.143560773
  132 ARG   O       1400    7.518273897    0.445048870    8.049669185
  133 ASP   N       1401    7.667256510    0.339858039    8.181602336
  133 ASP   H       1402    7.680098618    0.284755444    8.264067280
  133 ASP   CA      1403    7.791473830    0.381660434    8.115002983
  133 ASP   CB      1404    7.851087162    0.496993168    8.195983077
  133 ASP   CG      1405    7.946304417    0.583837963    8.113531067
  133 ASP   OD1     1406    7.899590154    0.647219419    8.016453467
  133 ASP   OD2     1407    8.057136079    0.612361526    8.163807796
  133 ASP   C       1408    7.878886636    0.257895616    8.093730861
  133 ASP   O       1409    7.997048094    0.257654834    8.127903638
  134 LEU   N       1410    7.823559241    0.149131218    8.040832985
  134 LEU   H       1411    7.729893349    0.145325370    8.006005469
  134 LEU   CA      1412    7.894355683    0.023295707    8.013155849
  134 LEU   CB      1413    7.795065489   -0.090209078    7.987287946
  134 LEU   CG      1414    7.862567030    8.008986313    7.983823239
  134 LEU   CD1     1415    7.920885243    7.967884135    8.119169460
  134 LEU   CD2     1416    7.746793525    7.916263541    7.946336612
  134 LEU   C       1417    7.998532148    0.042784539    7.902791084
  134 LEU   O       1418    7.958635948    0.070751572    7.789843951
  135 ALA   N       1419    8.126413520    0.038864620    7.939138918
  135 ALA   H       1420    8.156662421   -0.015517299    8.017430039
  135 ALA   CA      1421    8.235171354    0.098334480    7.860101574
  135 ALA   CB      1422    8.231866045    0.249089567    7.886033141
  135 ALA   C       1423    0.139996023    0.045706024    7.886269591
  135 ALA   O       1424    0.181197359    0.032468989    8.001411709
  136 ALA   N       1425    0.222935801    0.039272512    7.782497708
  136 ALA   H       1426    0.196546892    0.079949312    7.695033371
  136 ALA   CA      1427    0.365918482    0.005862277    7.789675194
  136 ALA   CB      1428    0.419540908   -0.001414963    7.646551918
  136 ALA   C       1429    0.451801918    0.105402563    7.867945326
  136 ALA   O       1430    0.560483779    0.073567301    7.915942924
  137 ARG   N       1431    0.407456030    0.230507911    7.859470726
  137 ARG   H       1432    0.362719424    0.257112174    7.774081439
  137 ARG   CA      1433    0.461064995    0.337867160    7.944371453
  137 ARG   CB      1434    0.408756900    0.474318396    7.899051220
  137 ARG   CG      1435    0.256341619    0.487531036    7.896144835
  137 ARG   CD      1436    0.200026656    0.621903720    7.849437158
  137 ARG   NE      1437    0.053050484    0.622659548    7.847793354
  137 ARG   HE      1438    0.011863419    0.684391379    7.914816659
  137 ARG   CZ      1439   -0.031790169    0.574728171    7.755811579
  137 ARG   NH1     1440    0.016195019    0.533433768    7.637721907
  137 ARG   HH11    1441   -0.034813174    0.482833550    7.568167739
  137 ARG   HH12    1442    0.113783936    0.551067006    7.624923003
  137 ARG   NH2     1443   -0.160598600    0.552661210    7.785411582
  137 ARG   HH21    1444   -0.223159411    0.503929804    7.724491254
  137 ARG   HH22    1445   -0.199353042    0.583593917    7.872245591
  137 ARG   C       1446    0.442062064    0.321337463    8.095270903
  137 ARG   O       1447    0.523805377    0.368140981    8.174368702
  138 ASN   N       1448    0.344792268    0.237820415    8.130658298
  138 ASN   H       1449    0.282905960    0.235015766    8.052167263
  138 ASN   CA      1450    0.308654822    0.213087820    0.034531384
  138 ASN   CB      1451    0.162226951    0.250071999    0.058987883
  138 ASN   CG      1452    0.125039671    0.392457411    0.017150750
  138 ASN   OD1     1453    0.198818144    0.490475963    0.008313280
  138 ASN   ND2     1454    0.003489925    0.402682315   -0.035827764
  138 ASN   HD21    1455   -0.026519665    0.494859203   -0.060344814
  138 ASN   HD22    1456   -0.061542037    0.327974444   -0.049596495
  138 ASN   C       1457    0.321572943    0.064707533    0.069540934
  138 ASN   O       1458    0.267125683    0.018125936    0.169518968
  139 CYSH  N       1459    0.353606459    8.210990277    8.213613762
  139 CYSH  H       1460    0.322996653    8.245014437    8.124693078
  139 CYSH  CA      1461    0.415278706    8.080636578    0.005727901
  139 CYSH  CB      1462    0.399630570    7.986808230    8.122322390
  139 CYSH  SG      1463    0.239119133    7.899040743    8.117431030
  139 CYSH  HG      1464    0.253986764    7.857409772    7.991992534
  139 CYSH  C       1465    0.562819197    8.088519940    0.045473707
  139 CYSH  O       1466    0.642954965    8.129017737   -0.038592858
  140 LEU   N       1467    0.596642846    8.026628498    0.158241624
  140 LEU   H       1468    0.530894923    7.973092576    0.211275051
  140 LEU   CA      1469    0.732394995    8.035132935    0.214001264
  140 LEU   CB      1470    0.726844450    8.095484856    0.354482469
  140 LEU   CG      1471    0.698182277    0.009208103    0.360607589
  140 LEU   CD1     1472    0.657085171    0.033086284    0.506037508
  140 LEU   CD2     1473    0.814003288    0.095533421    0.310145214
  140 LEU   C       1474    0.802316731    7.899242842    0.221159644
  140 LEU   O       1475    0.741577682    7.797910634    0.255419658
  141 VAL   N       1476    0.932467614    7.896252562    0.193884240
  141 VAL   H       1477    0.979912020    7.980098527    0.167056950
  141 VAL   CA      1478    1.010175232    7.771649391    0.187207710
  141 VAL   CB      1479    1.082242974    7.767856248    0.052287875
  141 VAL   CG1     1480    1.166841782    7.641972253    0.032130684
  141 VAL   CG2     1481    0.975351385    7.760175680   -0.056901826
  141 VAL   C       1482    1.103057964    7.766528943    0.308691692
  141 VAL   O       1483    1.166642139    7.865566855    0.344434454
  142 ASN   N       1484    1.097621442    7.650951988    0.374302589
  142 ASN   H       1485    1.042940872    7.568452339    0.360025218
  142 ASN   CA      1486    1.183727819    7.627972703    0.491222257
  142 ASN   CB      1487    1.130248774    7.529008019    0.594924395
  142 ASN   CG      1488    1.097416339    7.387271463    0.547594412
  142 ASN   OD1     1489    1.159865151    7.338275803    0.453633933
  142 ASN   ND2     1490    1.022507365    7.320847699    0.635128296
  142 ASN   HD21    1491    0.985588748    7.229496154    0.618095189
  142 ASN   HD22    1492    1.018983446    7.351727448    0.730167849
  142 ASN   C       1493    1.324480853    7.582915515    0.451598351
  142 ASN   O       1494    1.353394778    7.572969538    0.332454039
  143 ASP   N       1495    1.411816266    7.569035842    0.550940591
  143 ASP   H       1496    1.390011526    7.597196457    0.644387814
  143 ASP   CA      1497    1.549437758    7.518115401    0.542007850
  143 ASP   CB      1498    1.617066324    7.516610247    0.679237990
  143 ASP   CG      1499    1.529227823    7.444690096    0.781803993
  143 ASP   OD1     1500    1.426533520    7.504334855    0.820808903
  143 ASP   OD2     1501    1.557480963    7.329513996    0.821284074
  143 ASP   C       1502    1.571942673    7.381966878    0.475909976
  143 ASP   O       1503    1.680346908    7.357066722    0.423385639
  144 GLN   N       1504    1.468549764    7.298742705    0.484433101
  144 GLN   H       1505    1.393875727    7.322991622    0.546372622
  144 GLN   CA      1506    1.462924181    7.168795637    0.415931304
  144 GLN   CB      1507    1.369716903    7.071728498    0.488746154
  144 GLN   CG      1508    1.410686367    7.048394617    0.634289084
  144 GLN   CD      1509    1.550298260    6.994841683    0.666625031
  144 GLN   OE1     1510    1.591050168    6.887882466    0.621606824
  144 GLN   NE2     1511    1.631753228    7.076005521    0.733457059
  144 GLN   HE21    1512    1.724624296    7.050319569    0.760179878
  144 GLN   HE22    1513    1.597617884    7.164770317    0.764354933
  144 GLN   C       1514    1.423723790    7.167047760    0.268051336
  144 GLN   O       1515    1.488371091    7.104455408    0.184184392
  145 GLY   N       1516    1.339183359    7.262589568    0.230431362
  145 GLY   H       1517    1.324688580    7.337730251    0.294803556
  145 GLY   CA      1518    1.278908540    7.273406533    0.096783771
  145 GLY   C       1519    1.126357888    7.262594606    0.091937997
  145 GLY   O       1520    1.064359361    7.297398740   -0.008438442
  146 VAL   N       1521    1.066826603    7.231172214    0.206651227
  146 VAL   H       1522    1.116891720    7.238074307    0.292950910
  146 VAL   CA      1523    0.921482897    7.216900891    0.223421694
  146 VAL   CB      1524    0.886344753    7.137982311    0.349715740
  146 VAL   CG1     1525    0.735594453    7.113492337    0.359072048
  146 VAL   CG2     1526    0.961175034    7.006477259    0.372498069
  146 VAL   C       1527    0.857193870    7.355727405    0.221131849
  146 VAL   O       1528    0.902036934    7.444516347    0.293490116
  147 VAL   N       1529    0.749780918    7.362842043    0.143023974
  147 VAL   H       1530    0.695802774    7.284867696    0.111289193
  147 VAL   CA      1531    0.675508977    7.488950921    0.129158050
  147 VAL   CB      1532    0.618156183    7.499231727   -0.012312662
  147 VAL   CG1     1533    0.553625354    7.636415633   -0.033000772
  147 VAL   CG2     1534    0.716660832    7.472622936   -0.126323609
  147 VAL   C       1535    0.562993615    7.497889800    0.232460420
  147 VAL   O       1536    0.490027981    7.401185363    0.253750517
  148 LYSH  N       1537    0.552877055    7.613991283    0.296561663
  148 LYSH  H       1538    0.619629042    7.687433665    0.284268764
  148 LYSH  CA      1539    0.444809042    7.646668525    0.390708811
  148 LYSH  CB      1540    0.481659507    7.656945633    0.538848693
  148 LYSH  CG      1541    0.544349203    7.527353583    0.590657456
  148 LYSH  CD      1542    0.537169951    7.530476517    0.743451430
  148 LYSH  CE      1543    0.618164761    7.414301152    0.801348981
  148 LYSH  NZ      1544    0.565713536    7.398626155    0.937769075
  148 LYSH  HZ1     1545    0.584240756    7.482134944    0.989564628
  148 LYSH  HZ2     1546    0.612831154    7.322291926    0.981959869
  148 LYSH  HZ3     1547    0.466937793    7.383076324    0.939016811
  148 LYSH  C       1548    0.374214412    7.774317152    0.344524345
  148 LYSH  O       1549    0.439696943    7.870417905    0.304438250
  149 VAL   N       1550    0.242031554    7.763464216    0.354471939
  149 VAL   H       1551    0.195632019    7.682498140    0.390390539
  149 VAL   CA      1552    0.151692643    7.873821424    0.318887832
  149 VAL   CB      1553    0.015611898    7.823076513    0.270779753
  149 VAL   CG1     1554   -0.065173458    7.939282527    0.212674024
  149 VAL   CG2     1555    0.028127505    7.717592840    0.160682194
  149 VAL   C       1556    0.141566879    7.969723797    0.437658078
  149 VAL   O       1557    0.109543403    7.926939175    0.548434938
  150 SER   N       1558    0.153996580    8.097659437    0.403516914
  150 SER   H       1559    0.142059131    8.101182614    0.304301879
  150 SER   CA      1560    0.157374326    8.213785796    0.493584999
  150 SER   CB      1561    0.300758229    0.028460579    0.478316269
  150 SER   OG      1562    0.325686046    0.129501090    0.576394914
  150 SER   HG      1563    0.314361343    0.222507526    0.541443803
  150 SER   C       1564    0.058428305    0.084530366    0.447405395
  150 SER   O       1565   -0.023762023    0.050478496    0.362459961
  151 ASP   N       1566    0.047286286    0.183381300    0.535692650
  151 ASP   H       1567    0.097923133    0.143826193    0.612326185
  151 ASP   CA      1568    8.214747625    0.311781448    0.516548336
  151 ASP   CB      1569    8.289569391    0.393746377    0.411223153
  151 ASP   CG      1570    0.189314235    0.444588988    0.458957851
  151 ASP   OD1     1571    0.285525112    0.365849418    0.472057796
  151 ASP   OD2     1572    0.194886645    0.568157252    0.476980960
  151 ASP   C       1573    8.064889608    0.296920348    0.489516454
  151 ASP   O       1574    8.001118395    0.387289777    0.435681116
  152 PHE   N       1575    8.000656231    0.198528695    0.551841639
  152 PHE   H       1576    8.054092711    0.152509527    0.622753784
  152 PHE   CA      1577    7.860551658    0.160361764    0.528940200
  152 PHE   CB      1578    7.848125537    0.007866139    0.530790209
  152 PHE   CG      1579    7.912704885   -0.067407072    0.647289246
  152 PHE   CD1     1580    7.842861857    8.142466052    0.764477254
  152 PHE   HD1     1581    7.738753540    8.173162014    0.774488075
  152 PHE   CD2     1582    8.039853794    8.116966710    0.626283346
  152 PHE   HD2     1583    8.094024380    8.126295227    0.532158288
  152 PHE   CE1     1584    7.900968537    8.067836110    0.866326883
  152 PHE   HE1     1585    7.845007688    8.043166516    0.956553236
  152 PHE   CE2     1586    8.092979128    8.039083904    0.728424589
  152 PHE   HE2     1587    8.194659606    8.002192055    0.714999712
  152 PHE   CZ      1588    8.027871757    8.013957656    0.848620572
  152 PHE   HZ      1589    8.071923934    7.949686375    0.924834273
  152 PHE   C       1590    7.753405378    0.232986989    0.610531046
  152 PHE   O       1591    7.756200840    0.242727430    0.733118350
  153 GLY   N       1592    7.648826447    0.271415253    0.537898298
  153 GLY   H       1593    7.637809514    0.232545112    0.446418504
  153 GLY   CA      1594    7.535088560    0.351049055    0.586212693
  153 GLY   C       1595    7.557125601    0.499548565    0.615787465
  153 GLY   O       1596    7.463804875    0.567316562    0.658539554
  154 LEU   N       1597    7.676607654    0.547017739    0.581691469
  154 LEU   H       1598    7.726706449    0.506785192    0.505053531
  154 LEU   CA      1599    7.720859526    0.681958395    0.619662401
  154 LEU   CB      1600    7.867555836    0.676325130    0.662755556
  154 LEU   CG      1601    7.894642401    0.596300059    0.790304559
  154 LEU   CD1     1602    8.032212592    0.529436737    0.787359254
  154 LEU   CD2     1603    7.882855037    0.687215505    0.912797259
  154 LEU   C       1604    7.693186596    0.791498846    0.516494113
  154 LEU   O       1605    7.688691964    0.909308317    0.551561576
  155 SER   N       1606    7.658209753    0.755647007    0.393280508
  155 SER   H       1607    7.666059012    0.661582332    0.360261935
  155 SER   CA      1608    7.612641518    0.857462354    0.297524357
  155 SER   CB      1609    7.599882076    0.795267926    0.158305132
  155 SER   OG      1610    7.502615302    0.690730538    0.150450991
  155 SER   HG      1611    7.449837413    0.706265635    0.066945466
  155 SER   C       1612    7.483819525    0.928302641    0.339935710
  155 SER   O       1613    7.461955326    1.043969029    0.304244304
  156 ARG   N       1614    7.404504491    0.859532485    0.421605378
  156 ARG   H       1615    7.402621995    0.759585629    0.418621148
  156 ARG   CA      1616    7.289512285    0.926906218    0.483626124
  156 ARG   CB      1617    7.226434744    0.831722925    0.585468483
  156 ARG   CG      1618    7.139727277    0.725434786    0.517703364
  156 ARG   CD      1619    7.084428868    0.621182681    0.615073047
  156 ARG   NE      1620    7.190242377    0.542399643    0.679902553
  156 ARG   HE      1621    7.289729369    0.534671017    0.686429955
  156 ARG   CZ      1622    7.170808875    0.452728132    0.777548388
  156 ARG   NH1     1623    7.049749057    0.423554575    0.827031089
  156 ARG   HH11    1624    7.049008776    0.361664048    0.905568567
  156 ARG   HH12    1625    6.967972848    0.475973947    0.803284650
  156 ARG   NH2     1626    7.273465905    0.392155521    0.838772358
  156 ARG   HH21    1627    7.260621443    0.325791358    0.912461059
  156 ARG   HH22    1628    7.367727800    0.414337818    0.813819582
  156 ARG   C       1629    7.328235913    1.056795025    0.554632496
  156 ARG   O       1630    7.273697403    1.162726623    0.524086665
  157 TYR   N       1631    7.441939580    1.053400034    0.623560926
  157 TYR   H       1632    7.507128317    0.978616014    0.610938632
  157 TYR   CA      1633    7.480537352    1.160899158    0.716109265
  157 TYR   CB      1634    7.559456434    1.100019910    0.832188961
  157 TYR   CG      1635    7.478756790    0.997109783    0.911617972
  157 TYR   CD1     1636    7.353488365    1.034657207    0.958688152
  157 TYR   HD1     1637    7.312003841    1.135412664    0.961447172
  157 TYR   CD2     1638    7.512017645    0.863129527    0.895401940
  157 TYR   HD2     1639    7.606810575    0.829100235    0.853731107
  157 TYR   CE1     1640    7.263966173    0.932284662    0.987439489
  157 TYR   HE1     1641    7.169217323    0.952783627    1.037257556
  157 TYR   CE2     1642    7.418175870    0.762839918    0.916717743
  157 TYR   HE2     1643    7.431166145    0.658113797    0.889428692
  157 TYR   CZ      1644    7.291857546    0.798419429    0.962500943
  157 TYR   OH      1645    7.188312087    0.710267874    0.964141870
  157 TYR   HH      1646    7.194913398    0.648423526    1.042447038
  157 TYR   C       1647    7.555839180    1.280182796    0.656855816
  157 TYR   O       1648    7.577312339    1.378533308    0.727540004
  158 VAL   N       1649    7.582006568    1.274968854    0.526550395
  158 VAL   H       1650    7.550605921    1.194536188    0.476096507
  158 VAL   CA      1651    7.667056696    1.371965742    0.456044061
  158 VAL   CB      1652    7.709908243    1.311943490    0.321986963
  158 VAL   CG1     1653    7.808650810    1.405981648    0.252601330
  158 VAL   CG2     1654    7.773764239    1.174528526    0.343194851
  158 VAL   C       1655    7.596247763    1.506860169    0.441814701
  158 VAL   O       1656    7.513104497    1.522639864    0.352543495
  159 LEU   N       1657    7.660910688    1.609105902    0.497094490
  159 LEU   H       1658    7.737668696    1.597423752    0.560116199
  159 LEU   CA      1659    7.621037846    1.749598322    0.480237203
  159 LEU   CB      1660    7.644878915    1.832222094    0.606788449
  159 LEU   CG      1661    7.563173257    1.795857458    0.730939664
  159 LEU   CD1     1662    7.629140591    1.869154732    0.847921804
  159 LEU   CD2     1663    7.415900709    1.833973570    0.714510087
  159 LEU   C       1664    7.673639469    1.824265500    0.357489973
  159 LEU   O       1665    7.667210394    1.946927380    0.350901891
  160 ASP   N       1666    7.716016836    1.745553060    0.258996610
  160 ASP   H       1667    7.692686160    1.648400863    0.254718908
  160 ASP   CA      1668    7.763267089    1.799359781    0.130621272
  160 ASP   CB      1669    7.911564705    1.769409248    0.107791739
  160 ASP   CG      1670    7.972580836    1.839906582    8.222924802
  160 ASP   OD1     1671    7.894575268    1.879010361    8.133420466
  160 ASP   OD2     1672    8.096661450    1.855112592    8.223284833
  160 ASP   C       1673    7.667607943    1.751412738    0.021262187
  160 ASP   O       1674    7.679817238    1.639355320   -0.027960182
  161 ASP   N       1675    7.591414850    1.850765538    8.212833467
  161 ASP   H       1676    7.605237154    1.942039540    8.251278240
  161 ASP   CA      1677    7.488643658    1.833977165    8.109071401
  161 ASP   CB      1678    7.418191619    1.968019739    8.087133669
  161 ASP   CG      1679    7.358672423    2.013462211    8.220545949
  161 ASP   OD1     1680    7.242668772    1.984111417    8.256679711
  161 ASP   OD2     1681    7.432215460    2.093489364    8.282287965
  161 ASP   C       1682    7.533693909    1.775141749    7.975213756
  161 ASP   O       1683    7.459582964    1.697487271    7.915136318
  162 GLU   N       1684    7.660692655    1.795662670    7.941444279
  162 GLU   H       1685    7.732668569    1.841827169    7.993306473
  162 GLU   CA      1686    7.716011317    1.746714856    7.814361901
  162 GLU   CB      1687    7.855321296    1.805902958    7.792019727
  162 GLU   CG      1688    7.852865130    1.954604818    7.756119267
  162 GLU   CD      1689    7.786991716    1.976927581    7.619854400
  162 GLU   OE1     1690    7.853240702    1.950009933    7.517334396
  162 GLU   OE2     1691    7.685187206    2.049081129    7.612457950
  162 GLU   C       1692    7.727487967    1.594575872    7.802911152
  162 GLU   O       1693    7.721970470    1.539906782    7.692866396
  163 TYR   N       1694    7.730787550    1.532202898    7.920322689
  163 TYR   H       1695    7.738402183    1.587499019    8.003301022
  163 TYR   CA      1696    7.734650547    1.387159774    7.943823541
  163 TYR   CB      1697    7.818186467    1.354268170    8.067696073
  163 TYR   CG      1698    7.965321530    1.391866182    8.049172447
  163 TYR   CD1     1699    8.062504934    1.293878108    8.032672713
  163 TYR   HD1     1700    8.035703727    1.188753668    8.022148594
  163 TYR   CD2     1701    7.998438103    1.526526176    8.058630669
  163 TYR   HD2     1702    7.923032764    1.602715204    8.078385844
  163 TYR   CE1     1703    8.194459894    1.337337632    8.028506074
  163 TYR   HE1     1704    8.272742792    1.261740339    8.022354868
  163 TYR   CE2     1705    8.131408810    1.566630896    8.053039043
  163 TYR   HE2     1706    8.153146414    1.673373273    8.056718049
  163 TYR   CZ      1707    8.231325228    1.470758260    8.041060414
  163 TYR   OH      1708    8.359888852    1.514872790    8.036444888
  163 TYR   HH      1709    8.354867559    1.614341700    8.027478350
  163 TYR   C       1710    7.600889721    1.319950332    7.975497440
  163 TYR   O       1711    7.585943606    1.201881339    7.944427732
  164 THR   N       1712    7.506163079    1.399589019    8.024238927
  164 THR   H       1713    7.522692386    1.493694637    8.053774537
  164 THR   CA      1714    7.370462562    1.351164799    8.053384507
  164 THR   CB      1715    7.316667466    1.417075204    8.180567207
  164 THR   OG1     1716    7.288767357    1.554818122    8.154198767
  164 THR   HG1     1717    7.277842580    1.606065065    8.239371559
  164 THR   CG2     1718    7.416103766    1.415562445    0.060381534
  164 THR   C       1719    7.270065194    1.362941426    7.938521854
  164 THR   O       1720    7.201070139    1.265341278    7.909489221
  165 SER   N       1721    7.280971436    1.477092478    7.871124546
  165 SER   H       1722    7.337185388    1.552382475    7.905371488
  165 SER   CA      1723    7.192249605    1.507959975    7.758051199
  165 SER   CB      1724    7.189548623    1.658638060    7.731573915
  165 SER   OG      1725    7.096494559    1.691781062    7.628174288
  165 SER   HG      1726    7.115108422    1.786420111    7.601766047
  165 SER   C       1727    7.234763934    1.434621192    7.630667205
  165 SER   O       1728    7.347118078    1.449160292    7.582758822
  166 SER   N       1729    7.139111499    1.370901774    7.563738530
  166 SER   H       1730    7.058404658    1.342959194    7.615760270
  166 SER   CA      1731    7.158500802    1.292760225    7.440735846
  166 SER   CB      1732    7.030838535    1.240968960    7.374169166
  166 SER   OG      1733    6.936183097    1.346129812    7.353360714
  166 SER   HG      1734    6.892442515    1.326789156    7.265538618
  166 SER   C       1735    7.231820327    1.367569744    7.329197623
  166 SER   O       1736    7.292646411    1.305223863    7.242337243
  167 VAL   N       1737    7.198270631    1.495995414    7.320657074
  167 VAL   H       1738    7.130168496    1.533924302    7.383294914
  167 VAL   CA      1739    7.257873618    1.588622767    7.223294549
  167 VAL   CB      1740    7.157826789    1.688763850    7.165212972
  167 VAL   CG1     1741    7.051162104    1.612680987    7.086186444
  167 VAL   CG2     1742    7.099318700    1.785031348    7.268742546
  167 VAL   C       1743    7.386708058    1.663395890    7.258218290
  167 VAL   O       1744    7.444162975    1.735327802    7.176633452
  168 GLY   N       1745    7.431576914    1.645617136    7.382165009
  168 GLY   H       1746    7.393725408    1.575477710    7.442574138
  168 GLY   CA      1747    7.555292037    1.707132161    7.432351980
  168 GLY   C       1748    7.676561331    1.632169175    7.376811090
  168 GLY   O       1749    7.670193064    1.512591988    7.348708743
  169 SER   N       1750    7.789363010    1.702569143    7.373533755
  169 SER   H       1751    7.786822636    1.798329452    7.402246926
  169 SER   CA      1752    7.913596539    1.657298334    7.309303042
  169 SER   CB      1753    8.019740770    1.767450306    7.312553527
  169 SER   OG      1754    8.066930240    1.802202299    7.442994277
  169 SER   HG      1755    7.987565145    1.846752458    7.484424632
  169 SER   C       1756    7.974438946    1.527926733    7.363796952
  169 SER   O       1757    8.017697946    1.444162314    7.284795805
  170 LYSH  N       1758    7.957788650    1.513514279    7.494955847
  170 LYSH  H       1759    7.910756228    1.577855047    7.555356318
  170 LYSH  CA      1760    8.025502843    1.404243128    7.566273577
  170 LYSH  CB      1761    8.081053619    1.459717372    7.697611453
  170 LYSH  CG      1762    8.178548380    1.576534923    7.681662140
  170 LYSH  CD      1763    8.298914880    1.540637722    7.594306610
  170 LYSH  CE      1764    0.148924262    1.665380420    7.574982414
  170 LYSH  NZ      1765    0.257355694    1.640234485    7.478981181
  170 LYSH  HZ1     1766    0.218697627    1.622025667    7.388570680
  170 LYSH  HZ2     1767    0.306268222    1.557619800    7.506952213
  170 LYSH  HZ3     1768    0.322260790    1.716100318    7.473289699
  170 LYSH  C       1769    7.937194586    1.281831999    7.591356814
  170 LYSH  O       1770    7.992438824    1.182693504    7.638792604
  171 PHE   N       1771    7.809736035    1.286489054    7.553634026
  171 PHE   H       1772    7.764166404    1.371540106    7.527338557
  171 PHE   CA      1773    7.716565855    1.173193833    7.563447491
  171 PHE   CB      1774    7.573792302    1.215637990    7.528457729
  171 PHE   CG      1775    7.465056563    1.110943360    7.553394192
  171 PHE   CD1     1776    7.393544391    1.112677957    7.672574731
  171 PHE   HD1     1777    7.418706516    1.186453845    7.748760289
  171 PHE   CD2     1778    7.432064064    1.023398615    7.450596332
  171 PHE   HD2     1779    7.483126974    1.029329147    7.354484589
  171 PHE   CE1     1780    7.288340115    1.024295561    7.693560826
  171 PHE   HE1     1781    7.225322081    1.034579913    7.781889925
  171 PHE   CE2     1782    7.323067298    0.939385303    7.470114412
  171 PHE   HE2     1783    7.294276681    0.866380431    7.394478836
  171 PHE   CZ      1784    7.251289459    0.940391040    7.589132133
  171 PHE   HZ      1785    7.169936896    0.869056290    7.602327379
  171 PHE   C       1786    7.761867611    1.051169171    7.483017742
  171 PHE   O       1787    7.814264817    1.070068967    7.373348710
  172 PRO   N       1788    7.772932397    0.935770683    7.548227775
  172 PRO   CA      1789    7.811910253    0.811739831    7.479626938
  172 PRO   CB      1790    7.838536345    0.711952990    7.592526176
  172 PRO   CG      1791    7.744177790    0.762927548    7.701647682
  172 PRO   CD      1792    7.762284395    0.914631927    7.693313118
  172 PRO   C       1793    7.716854884    0.760235682    7.371346796
  172 PRO   O       1794    7.663567830    0.649396717    7.373660621
  173 VAL   N       1795    7.702903196    0.842130249    7.267477150
  173 VAL   H       1796    7.743044306    0.933574014    7.272773460
  173 VAL   CA      1797    7.630924532    0.818901786    7.141423152
  173 VAL   CB      1798    7.648486193    0.938305773    7.047362921
  173 VAL   CG1     1799    7.566756816    0.924530728    6.918738751
  173 VAL   CG2     1800    7.614597258    1.071084441    7.115431729
  173 VAL   C       1801    7.662360342    0.686823621    7.070865475
  173 VAL   O       1802    7.570261840    0.619966217    7.024195763
  174 ARG   N       1803    7.791064226    0.655944676    7.057796378
  174 ARG   H       1804    7.860268169    0.720029846    7.091031568
  174 ARG   CA      1805    7.847429103    0.538318882    6.989984804
  174 ARG   CB      1806    7.998350972    0.555796947    6.971839587
  174 ARG   CG      1807    8.027167207    0.686532873    6.897787013
  174 ARG   CD      1808    8.176684377    0.718254843    6.890929820
  174 ARG   NE      1809    8.196988178    0.857478153    6.848363863
  174 ARG   HE      1810    8.174593158    0.928008730    6.915611891
  174 ARG   CZ      1811    8.244222635    0.902002514    6.731135505
  174 ARG   NH1     1812    8.262936969    0.823680365    6.624046246
  174 ARG   HH11    1813    8.318315118    0.869061128    6.554242537
  174 ARG   HH12    1814    8.257019023    0.723866188    6.624670969
  174 ARG   NH2     1815    8.268223257    1.033307151    6.719402914
  174 ARG   HH21    1816    8.310602877    1.070330220    6.636746583
  174 ARG   HH22    1817    8.240121155    1.096538408    6.791590206
  174 ARG   C       1818    7.818884130    0.404494975    7.058434396
  174 ARG   O       1819    7.846739076    0.298019581    7.003490303
  175 TRP   N       1820    7.776898998    0.414803391    7.184215463
  175 TRP   H       1821    7.785229215    0.502921522    7.230764754
  175 TRP   CA      1822    7.732843745    0.305667512    7.272316612
  175 TRP   CB      1823    7.811152498    0.306527167    7.403770254
  175 TRP   CG      1824    7.961502163    0.283533514    7.387178983
  175 TRP   CD1     1825    8.020290837    0.165527892    7.404793292
  175 TRP   HD1     1826    7.976050182    0.081805371    7.458777586
  175 TRP   CD2     1827    8.058849789    0.374220230    7.346907316
  175 TRP   NE1     1828    8.147259728    0.171279715    7.365585439
  175 TRP   HE1     1829    8.216925985    0.100916983    7.379531214
  175 TRP   CE2     1830    8.173394578    0.297056826    7.331174367
  175 TRP   CE3     1831    8.064774530    0.510181898    7.318558274
  175 TRP   HE3     1832    7.978611602    0.573299756    7.340359319
  175 TRP   CZ2     1833    0.052322993    0.355303164    7.280044047
  175 TRP   HZ2     1834    0.138800013    0.293142704    7.256831930
  175 TRP   CZ3     1835    8.181300458    0.570539681    7.272763263
  175 TRP   HZ3     1836    8.184435817    0.677237507    7.250733906
  175 TRP   CH2     1837    0.056205120    0.490775045    7.249170767
  175 TRP   HH2     1838    0.147554247    0.532977785    7.207294826
  175 TRP   C       1839    7.584313278    0.310909425    7.308686093
  175 TRP   O       1840    7.535607092    0.239157405    7.395918817
  176 SER   N       1841    7.508353698    0.392890773    7.236577477
  176 SER   H       1842    7.532319926    0.428046964    7.146071520
  176 SER   CA      1843    7.366534571    0.416927277    7.266942212
  176 SER   CB      1844    7.342684465    0.565449691    7.294911018
  176 SER   OG      1845    7.402542332    0.594034596    7.421606828
  176 SER   HG      1846    7.500092153    0.612976258    7.410415390
  176 SER   C       1847    7.271167561    0.362738340    7.160263657
  176 SER   O       1848    7.282342282    0.399936055    7.043551677
  177 PRO   N       1849    7.173284925    0.281383313    7.198891121
  177 PRO   CA      1850    7.065384788    0.234095159    7.110955590
  177 PRO   CB      1851    6.996426296    0.126526699    7.195137105
  177 PRO   CG      1852    7.016280794    0.171034734    7.340166308
  177 PRO   CD      1853    7.157028383    0.230904653    7.335991923
  177 PRO   C       1854    6.965731757    0.340638698    7.064838909
  177 PRO   O       1855    6.952601692    0.445025818    7.128579653
  178 PRO   N       1856    6.890771418    0.317923613    6.957343895
  178 PRO   CA      1857    6.797189455    0.414557196    6.898036500
  178 PRO   CB      1858    6.725432902    0.341678592    6.784236516
  178 PRO   CG      1859    6.740526781    0.195107918    6.825412501
  178 PRO   CD      1860    6.882278417    0.191449116    6.882890864
  178 PRO   C       1861    6.695951704    0.477734962    6.993788722
  178 PRO   O       1862    6.702744538    0.600182988    7.003260644
  179 GLU   N       1863    6.641629662    0.399674689    7.086779216
  179 GLU   H       1864    6.645571194    0.299753890    7.087325595
  179 GLU   CA      1865    6.549484278    0.452903769    7.188207328
  179 GLU   CB      1866    6.477078984    0.332922717    7.249629355
  179 GLU   CG      1867    6.563639668    0.242294980    7.337387797
  179 GLU   CD      1868    6.641296540    0.127809139    7.272031827
  179 GLU   OE1     1869    6.671150266    0.126866781    7.150665301
  179 GLU   OE2     1870    6.680191811    0.037105742    7.348737349
  179 GLU   C       1871    6.608956917    0.549034672    7.291319837
  179 GLU   O       1872    6.547088032    0.651091154    7.321080815
  180 VAL   N       1873    6.738356492    0.535065684    7.318753333
  180 VAL   H       1874    6.776142856    0.445981746    7.293506811
  180 VAL   CA      1875    6.817032855    0.627069250    7.402157146
  180 VAL   CB      1876    6.943808784    0.561744258    7.457568270
  180 VAL   CG1     1877    7.024400725    0.660491719    7.542202060
  180 VAL   CG2     1878    6.902344295    0.450136074    7.553653868
  180 VAL   C       1879    6.853299891    0.753935834    7.324698091
  180 VAL   O       1880    6.812076321    0.861082969    7.368846805
  181 LEU   N       1881    6.907040860    0.740893621    7.203729090
  181 LEU   H       1882    6.935262922    0.649976248    7.173080407
  181 LEU   CA      1883    6.937130617    0.855048111    7.116116741
  181 LEU   CB      1884    7.024451136    0.822916238    6.994666248
  181 LEU   CG      1885    7.166693342    0.794007337    7.043011998
  181 LEU   CD1     1886    7.253566457    0.750470337    6.924817345
  181 LEU   CD2     1887    7.225212780    0.915931468    7.114559079
  181 LEU   C       1888    6.817037031    0.937237670    7.068851933
  181 LEU   O       1889    6.828457571    1.058700569    7.053152152
  182 MET   N       1890    6.700758409    0.874562527    7.053356484
  182 MET   H       1891    6.696070129    0.774707609    7.050565108
  182 MET   CA      1892    6.569090122    0.936591695    7.032653253
  182 MET   CB      1893    6.473380066    0.828676205    6.981606698
  182 MET   CG      1894    6.482278042    0.792940955    6.833089214
  182 MET   SD      1895    6.387854792    0.638213107    6.808017789
  182 MET   CE      1896    6.406491995    0.603731088    6.634387009
  182 MET   C       1897    6.507667616    1.007309496    7.153629568
  182 MET   O       1898    6.532641940    1.126521846    7.170854825
  183 TYR   N       1899    6.450507829    0.938068994    7.251749908
  183 TYR   H       1900    6.443674014    0.838299722    7.252249065
  183 TYR   CA      1901    6.391599223    1.007243468    7.367307983
  183 TYR   CB      1902    6.239857562    1.025738243    7.361032235
  183 TYR   CG      1903    6.184736413    1.028885533    7.218355743
  183 TYR   CD1     1904    6.203086138    1.150245640    7.153126505
  183 TYR   HD1     1905    6.237208184    1.241385779    7.202219899
  183 TYR   CD2     1906    6.139828547    0.912702699    7.156689701
  183 TYR   HD2     1907    6.147114017    0.812807218    7.199687550
  183 TYR   CE1     1908    6.174245185    1.151846030    7.017166307
  183 TYR   HE1     1909    6.182113075    1.245002296    6.961137305
  183 TYR   CE2     1910    6.117876326    0.917953576    7.019543181
  183 TYR   HE2     1911    6.075298549    0.828376474    6.974331722
  183 TYR   CZ      1912    6.139213273    1.035840268    6.949074982
  183 TYR   OH      1913    6.157226394    1.025652972    6.814663206
  183 TYR   HH      1914    6.094377657    0.950218007    6.795720328
  183 TYR   C       1915    6.416882220    0.914739731    7.486520773
  183 TYR   O       1916    6.348112698    0.813707496    7.500436806
  184 SER   N       1917    6.536444848    0.931134070    7.542439236
  184 SER   H       1918    6.598064581    0.992280164    7.492782078
  184 SER   CA      1919    6.600039990    0.857975331    7.652949224
  184 SER   CB      1920    6.662097806    0.953457993    7.755146802
  184 SER   OG      1921    6.754089824    1.047070288    7.698373507
  184 SER   HG      1922    6.733264987    1.065815045    7.602376215
  184 SER   C       1923    6.531519317    0.736772267    7.716405260
  184 SER   O       1924    6.511681189    0.738411236    7.837793711
  185 LYSH  N       1925    6.522961533    0.630088764    7.637439173
  185 LYSH  H       1926    6.534452768    0.641184701    7.538723258
  185 LYSH  CA      1927    6.458510839    0.507622739    7.687022623
  185 LYSH  CB      1928    6.358557590    0.466076356    7.578876614
  185 LYSH  CG      1929    6.243824428    0.392530884    7.648426623
  185 LYSH  CD      1930    6.128270115    0.384226307    7.548505792
  185 LYSH  CE      1931    5.992461249    0.358482732    7.614097122
  185 LYSH  NZ      1932    5.974690962    0.228224344    7.679843975
  185 LYSH  HZ1     1933    6.017565371    0.164951442    7.615360967
  185 LYSH  HZ2     1934    5.880455406    0.214558412    7.710385672
  185 LYSH  HZ3     1935    6.028445895    0.233497642    7.764002162
  185 LYSH  C       1936    6.554786884    0.401629704    7.740949172
  185 LYSH  O       1937    6.581949114    0.300964289    7.675688720
  186 PHE   N       1938    6.615296816    0.432743457    7.855232790
  186 PHE   H       1939    6.592902112    0.519306856    7.900030755
  186 PHE   CA      1940    6.712050379    0.342553254    7.919399271
  186 PHE   CB      1941    6.783690018    0.410607680    8.036220495
  186 PHE   CG      1942    6.867150629    0.533306397    7.998959905
  186 PHE   CD1     1943    7.003742228    0.523685972    7.975058440
  186 PHE   HD1     1944    7.052639183    0.426327310    7.971503848
  186 PHE   CD2     1945    6.806461020    0.658316978    7.995975982
  186 PHE   HD2     1946    6.713645494    0.671859342    8.051489763
  186 PHE   CE1     1947    7.076872960    0.636448270    7.939624780
  186 PHE   HE1     1948    7.185687965    0.635477859    7.933351577
  186 PHE   CE2     1949    6.878798380    0.771977741    7.961792959
  186 PHE   HE2     1950    6.835397180    0.870349440    7.979635349
  186 PHE   CZ      1951    7.013842152    0.760037603    7.931107245
  186 PHE   HZ      1952    7.070151834    0.846150681    7.895155995
  186 PHE   C       1953    6.647520033    0.215721487    7.975619542
  186 PHE   O       1954    6.539182412    0.224851408    8.033148910
  187 SER   N       1955    6.723769505    0.106772660    7.977893579
  187 SER   H       1956    6.806490739    0.104103423    7.921762512
  187 SER   CA      1957    6.686684749    8.212865618    8.034861236
  187 SER   CB      1958    6.572322802    8.152172617    7.953326117
  187 SER   OG      1959    6.620568933    8.114183349    7.824178912
  187 SER   HG      1960    6.600559331    8.186439196    7.758002054
  187 SER   C       1961    6.798141929    8.108085965    8.038291366
  187 SER   O       1962    6.913548217    8.131425123    8.002692150
  188 SER   N       1963    6.767305853    7.983575471    8.073454982
  188 SER   H       1964    6.691567548    7.969174651    8.137158891
  188 SER   CA      1965    6.862656615    7.872165231    8.063153133
  188 SER   CB      1966    6.798852992    7.742205553    8.112681970
  188 SER   OG      1967    6.683499578    7.756242856    8.196029694
  188 SER   HG      1968    6.609862113    7.768968919    8.129574106
  188 SER   C       1969    6.909385724    7.860716257    7.917903369
  188 SER   O       1970    7.028144460    7.852601049    7.886907272
  189 LYSH  N       1971    6.820150487    7.883124717    7.821862056
  189 LYSH  H       1972    6.738683646    7.937139156    7.842992268
  189 LYSH  CA      1973    6.846200227    7.865727128    7.678226273
  189 LYSH  CB      1974    6.715010032    7.882426219    7.601289460
  189 LYSH  CG      1975    6.607082039    7.780986877    7.639623175
  189 LYSH  CD      1976    6.657177727    7.637064958    7.626031933
  189 LYSH  CE      1977    6.549560957    7.537082053    7.668822704
  189 LYSH  NZ      1978    6.616567256    7.406713388    7.679883819
  189 LYSH  HZ1     1979    6.706117963    7.417047516    7.723171333
  189 LYSH  HZ2     1980    6.628456055    7.368257166    7.588335612
  189 LYSH  HZ3     1981    6.562083322    7.344345160    7.735934737
  189 LYSH  C       1982    6.948189584    7.964068201    7.620432394
  189 LYSH  O       1983    7.016608911    7.937852752    7.521631179
  190 SER   N       1984    6.954839820    8.080795646    7.683831749
  190 SER   H       1985    6.892369908    8.104833617    7.758131575
  190 SER   CA      1986    7.052641619    8.184913267    7.649130503
  190 SER   CB      1987    7.010720366    0.089932991    7.689562221
  190 SER   OG      1988    6.955908881    0.089374775    7.821640964
  190 SER   HG      1989    7.028815170    0.121372999    7.882145459
  190 SER   C       1990    7.193335276    8.156557851    7.702166552
  190 SER   O       1991    7.288937049    8.194174793    7.634524804
  191 ASP   N       1992    7.210337745    8.097858222    7.820302062
  191 ASP   H       1993    7.145678117    8.110579569    7.895523262
  191 ASP   CA      1994    7.336242606    8.032068762    7.858115043
  191 ASP   CB      1995    7.333187157    7.993997862    8.006284185
  191 ASP   CG      1996    7.351702850    8.107574838    8.107111965
  191 ASP   OD1     1997    7.381887421    8.220070047    8.061738845
  191 ASP   OD2     1998    7.330052551    8.083460386    8.227825537
  191 ASP   C       1999    7.374399805    7.911567467    7.771903289
  191 ASP   O       2000    7.490701548    7.896125784    7.734924209
  192 ILE   N       2001    7.274871479    7.833299498    7.731180002
  192 ILE   H       2002    7.182437472    7.836990211    7.769174916
  192 ILE   CA      2003    7.300765106    7.726090237    7.633974055
  192 ILE   CB      2004    7.173453187    7.648203517    7.600280683
  192 ILE   CG1     2005    7.127500788    7.568464759    7.722517872
  192 ILE   CG2     2006    7.179428351    7.554808446    7.479233500
  192 ILE   CD      2007    7.218507487    7.450643466    7.757834310
  192 ILE   C       2008    7.366771767    7.777103983    7.505702395
  192 ILE   O       2009    7.477807072    7.740094022    7.467857623
  193 TRP   N       2010    7.314252592    7.888532668    7.455543341
  193 TRP   H       2011    7.227686924    7.924111959    7.490764065
  193 TRP   CA      2012    7.366862034    7.957184353    7.336680881
  193 TRP   CB      2013    7.274298295    8.073784308    7.301341007
  193 TRP   CG      2014    7.313958384    8.147978058    7.173546778
  193 TRP   CD1     2015    7.410504689    8.239349037    7.169306116
  193 TRP   HD1     2016    7.483902286    8.257316186    7.247872005
  193 TRP   CD2     2017    7.255382898    8.139235487    7.047787035
  193 TRP   NE1     2018    7.413712576    8.293121621    7.047703406
  193 TRP   HE1     2019    7.475725064    8.365449836    7.017299902
  193 TRP   CE2     2020    7.320117939    8.236293607    6.972211296
  193 TRP   CE3     2021    7.147325882    8.069196830    6.995431722
  193 TRP   HE3     2022    7.119188502    7.973851609    7.040137165
  193 TRP   CZ2     2023    7.273621032    0.026275183    6.843917992
  193 TRP   HZ2     2024    7.335354818    0.085690569    6.776534491
  193 TRP   CZ3     2025    7.097943554    8.101642112    6.869615153
  193 TRP   HZ3     2026    7.014028548    8.044621110    6.829750883
  193 TRP   CH2     2027    7.164754985    8.194592252    6.790744743
  193 TRP   HH2     2028    7.141757442    8.205697616    6.684772988
  193 TRP   C       2029    7.509924205    8.007310954    7.357505872
  193 TRP   O       2030    7.597443039    7.988377018    7.273179364
  194 ALA   N       2031    7.534249560    8.067289263    7.473699399
  194 ALA   H       2032    7.457447684    8.095183492    7.531360552
  194 ALA   CA      2033    7.668227019    8.116370580    7.509100601
  194 ALA   CB      2034    7.661736834    8.208694707    7.630933000
  194 ALA   C       2035    7.771161947    8.003934517    7.522339157
  194 ALA   O       2036    7.874675189    8.012799944    7.456485510
  195 PHE   N       2037    7.730564271    7.890020212    7.577706933
  195 PHE   H       2038    7.645105807    7.885921636    7.629490960
  195 PHE   CA      2039    7.815028174    7.770327795    7.589935331
  195 PHE   CB      2040    7.734649849    7.662655578    7.663135090
  195 PHE   CG      2041    7.805225509    7.530137303    7.692608266
  195 PHE   CD1     2042    7.921912363    7.528434349    7.768106125
  195 PHE   HD1     2043    7.960911994    7.619562706    7.813450680
  195 PHE   CD2     2044    7.758726517    7.414877892    7.630380770
  195 PHE   HD2     2045    7.674157114    7.418922562    7.561731976
  195 PHE   CE1     2046    7.995831412    7.411228628    7.778884789
  195 PHE   HE1     2047    8.089953402    7.409985775    7.833843939
  195 PHE   CE2     2048    7.834033772    7.298376605    7.638971234
  195 PHE   HE2     2049    7.800680187    7.207729361    7.588457705
  195 PHE   CZ      2050    7.954188900    7.298630669    7.708850570
  195 PHE   HZ      2051    8.018668154    7.210844448    7.704726774
  195 PHE   C       2052    7.851398166    7.709247855    7.454452989
  195 PHE   O       2053    7.964856437    7.669194261    7.428870354
  196 GLY   N       2054    7.755415462    7.709672120    7.362373820
  196 GLY   H       2055    7.657178978    7.719278315    7.378469412
  196 GLY   CA      2056    7.781474673    7.673531491    7.222285279
  196 GLY   C       2057    7.892641713    7.756763232    7.158043984
  196 GLY   O       2058    7.987710033    7.704510024    7.100049041
  197 VAL   N       2059    7.881571746    7.886688583    7.184280455
  197 VAL   H       2060    7.824459110    7.928432277    7.254960092
  197 VAL   CA      2061    7.983320745    7.980703964    7.135089988
  197 VAL   CB      2062    7.930371576    8.124241124    7.132890210
  197 VAL   CG1     2063    8.021157858    8.219349042    7.054622115
  197 VAL   CG2     2064    7.790921513    8.135554405    7.070965337
  197 VAL   C       2065    8.119047457    7.964391693    7.203800757
  197 VAL   O       2066    8.225132042    7.978979138    7.143272365
  198 LEU   N       2067    8.115622826    7.937769424    7.334054591
  198 LEU   H       2068    8.034893650    7.941912099    7.392924265
  198 LEU   CA      2069    0.000196031    7.893889164    7.405045400
  198 LEU   CB      2070   -0.041151064    7.858705141    7.548094261
  198 LEU   CG      2071    8.216740967    7.978230924    7.641157678
  198 LEU   CD1     2072    8.130222573    8.097474658    7.599872083
  198 LEU   CD2     2073    8.187405065    7.940270051    7.786425759
  198 LEU   C       2074    0.066553445    7.770987234    7.342569274
  198 LEU   O       2075    0.189124481    7.774925991    7.333033542
  199 MET   N       2076    8.229815928    7.666411381    7.305195379
  199 MET   H       2077    8.132860482    7.656830316    7.327761901
  199 MET   CA      2078    0.049807711    7.556421010    7.225640128
  199 MET   CB      2079   -0.053441607    7.449677710    7.188823897
  199 MET   CG      2080    8.127554787    7.368016829    7.305743498
  199 MET   SD      2081    8.042944592    7.216451581    7.247794448
  199 MET   CE      2082    8.047571805    7.126921233    7.401577729
  199 MET   C       2083    0.117798541    7.601612376    7.096236994
  199 MET   O       2084    0.220646298    7.544179076    7.060842714
  200 TRP   N       2085    0.055167579    7.696840002    7.027675400
  200 TRP   H       2086   -0.030607864    7.735696413    7.061350830
  200 TRP   CA      2087    0.116369635    7.765106506    6.912753090
  200 TRP   CB      2088    0.018753609    7.852187026    6.833377433
  200 TRP   CG      2089    0.075865528    7.902609266    6.700694610
  200 TRP   CD1     2090    0.058327895    7.841784173    6.583730276
  200 TRP   HD1     2091   -0.010880286    7.759999451    6.563627136
  200 TRP   CD2     2092    0.154252501    8.014303742    6.674220536
  200 TRP   NE1     2093    0.115482591    7.914627691    6.488237248
  200 TRP   HE1     2094    0.099548302    7.905812536    6.389905983
  200 TRP   CE2     2095    0.181203583    8.019028583    6.537938407
  200 TRP   CE3     2096    0.210268266    8.112705463    6.754852903
  200 TRP   HE3     2097    0.184189099    8.115231970    6.860656939
  200 TRP   CZ2     2098    0.267161978    8.114882508    6.485530564
  200 TRP   HZ2     2099    0.277935633    8.127112726    6.377747961
  200 TRP   CZ3     2100    0.303738921    8.202654925    6.704921156
  200 TRP   HZ3     2101    0.354908872    8.267342697    6.776173485
  200 TRP   CH2     2102    0.332053298    8.205261952    6.568862412
  200 TRP   HH2     2103    0.405684248    8.276485319    6.531609539
  200 TRP   C       2104    0.247531383    7.834191933    6.950632897
  200 TRP   O       2105    0.349042556    7.787672051    6.899054001
  201 GLU   N       2106    0.240217362    7.922580826    7.049755046
  201 GLU   H       2107    0.146015806    7.941953961    7.077154840
  201 GLU   CA      2108    0.363816612    7.984498787    7.099752985
  201 GLU   CB      2109    0.329053057    8.076103414    7.217278176
  201 GLU   CG      2110    0.269373452    8.215859982    7.199431386
  201 GLU   CD      2111    0.239776327    0.046274782    7.333837010
  201 GLU   OE1     2112    0.318515149    0.137356615    7.367458945
  201 GLU   OE2     2113    0.138606927    0.008610213    7.396853936
  201 GLU   C       2114    0.479352148    7.894690538    7.144446723
  201 GLU   O       2115    0.593894863    7.922201705    7.109042569
  202 ILE   N       2116    0.446219327    7.791912137    7.222092498
  202 ILE   H       2117    0.360862448    7.783042245    7.273444316
  202 ILE   CA      2118    0.543390620    7.689926522    7.264134651
  202 ILE   CB      2119    0.478343218    7.589227850    7.359208063
  202 ILE   CG1     2120    0.451021119    7.655205681    7.494527973
  202 ILE   CG2     2121    0.562020387    7.462019733    7.374248726
  202 ILE   CD      2122    0.357735030    7.567562828    7.578360610
  202 ILE   C       2123    0.609961515    7.631012392    7.139598380
  202 ILE   O       2124    0.724379658    7.660812493    7.105672242
  203 TYR   N       2125    0.525737559    7.572864310    7.054650940
  203 TYR   H       2126    0.426386740    7.562412886    7.050158432
  203 TYR   CA      2127    0.571646974    7.506615927    6.931704502
  203 TYR   CB      2128    0.465371267    7.424269795    6.858662663
  203 TYR   CG      2129    0.466574041    7.281676661    6.914097691
  203 TYR   CD1     2130    0.546879207    7.180562787    6.862662374
  203 TYR   HD1     2131    0.593321137    7.191776580    6.764690959
  203 TYR   CD2     2132    0.393809567    7.260607251    7.030634357
  203 TYR   HD2     2133    0.322555435    7.334747288    7.066757398
  203 TYR   CE1     2134    0.546244515    7.054918024    6.922090399
  203 TYR   HE1     2135    0.607359026    6.978255627    6.874457495
  203 TYR   CE2     2136    0.399800093    7.138090698    7.096004298
  203 TYR   HE2     2137    0.366501468    7.130911271    7.199544907
  203 TYR   CZ      2138    0.471480927    7.034387746    7.037451501
  203 TYR   OH      2139    0.458065058    6.908143011    7.086183430
  203 TYR   HH      2140    0.403303463    6.915197270    7.169554383
  203 TYR   C       2141    0.640685860    7.596143655    6.828594119
  203 TYR   O       2142    0.726754410    7.557034790    6.749896085
  204 SER   N       2143    0.602244582    7.723429633    6.825277450
  204 SER   H       2144    0.527384034    7.789089001    6.834587201
  204 SER   CA      2145    0.674892428    7.826684824    6.749973575
  204 SER   CB      2146    0.582922598    7.932961120    6.689478342
  204 SER   OG      2147    0.471861164    7.877139487    6.618769177
  204 SER   HG      2148    0.397046304    7.897667715    6.681870394
  204 SER   C       2149    0.790899705    7.897340831    6.820394032
  204 SER   O       2150    0.809600388    8.017802996    6.803951706
  205 LEU   N       2151    0.848991723    7.828777897    6.918438278
  205 LEU   H       2152    0.813207003    7.752118175    6.971760276
  205 LEU   CA      2153    0.965156844    7.871330097    6.997835856
  205 LEU   CB      2154    1.098394032    7.839091563    6.929916278
  205 LEU   CG      2155    1.115772887    7.689376601    6.903615746
  205 LEU   CD1     2156    1.255515860    7.671351307    6.843983615
  205 LEU   CD2     2157    1.102032546    7.606851033    7.031729490
  205 LEU   C       2158    0.953689604    8.013502266    7.053181417
  205 LEU   O       2159    1.041533508    8.096552448    7.030448917
  206 GLY   N       2160    0.841596040    8.046580136    7.116667545
  206 GLY   H       2161    0.779101817    7.969948208    7.101767197
  206 GLY   CA      2162    0.819411137    8.178473960    7.177687750
  206 GLY   C       2163    0.805936874    0.055842880    7.076314482
  206 GLY   O       2164    0.841805485    0.168671089    7.109688898
  207 LYSH  N       2165    0.754217123    0.022018319    6.958543658
  207 LYSH  H       2166    0.768546090   -0.069300971    6.920380083
  207 LYSH  CA      2167    0.698516371    0.122646895    6.867001545
  207 LYSH  CB      2168    0.689050381    0.077380470    6.721151021
  207 LYSH  CG      2169    0.829964388    0.061084264    6.663839225
  207 LYSH  CD      2170    0.817995649    0.002852298    6.522857938
  207 LYSH  CE      2171    0.740106677    0.093239925    6.427085368
  207 LYSH  NZ      2172    0.756328269    0.055245015    6.286003639
  207 LYSH  HZ1     2173    0.850041281    0.062967363    6.251966981
  207 LYSH  HZ2     2174    0.701923233    0.115747707    6.227869299
  207 LYSH  HZ3     2175    0.722865383   -0.037600278    6.269879514
  207 LYSH  C       2176    0.567058323    0.189322280    6.908008956
  207 LYSH  O       2177    0.477314692    0.131932876    6.969512157
  208 MET   N       2178    0.553372910    0.309137630    6.851919816
  208 MET   H       2179    0.626439700    0.349381239    6.796750591
  208 MET   CA      2180    0.428619674    0.384867979    6.869642530
  208 MET   CB      2181    0.456770422    0.535046707    6.877670761
  208 MET   CG      2182    0.537849692    0.591816088    6.760993277
  208 MET   SD      2183    0.590037821    0.766697639    6.774609855
  208 MET   CE      2184    0.434467160    0.839775706    6.820946934
  208 MET   C       2185    0.321335011    0.347680959    6.767088642
  208 MET   O       2186    0.348433741    0.329505593    6.648495577
  209 PRO   N       2187    0.197364915    0.321625639    6.807594351
  209 PRO   CA      2188    0.085975159    0.295390772    6.715323422
  209 PRO   CB      2189   -0.037488406    0.277885244    6.803981069
  209 PRO   CG      2190    0.025203159    0.229125174    6.934752716
  209 PRO   CD      2191    0.160684854    0.298940512    6.948119876
  209 PRO   C       2192    0.062404090    0.414170538    6.621808051
  209 PRO   O       2193    0.050759525    0.529025503    6.664280553
  210 TYR   N       2194    0.050063118    0.377496974    6.494556589
  210 TYR   H       2195    0.062240124    0.283038970    6.464070427
  210 TYR   CA      2196    0.018815916    0.472371585    6.386701216
  210 TYR   CB      2197   -0.119235825    0.537490249    6.397355260
  210 TYR   CG      2198   -0.230876756    0.436670976    6.425297647
  210 TYR   CD1     2199    7.947836882    0.348321637    6.334851539
  210 TYR   HD1     2200    7.970246271    0.356786268    6.228520630
  210 TYR   CD2     2201    7.965699005    0.436265761    6.558442342
  210 TYR   HD2     2202    8.017039334    0.498351336    6.631850347
  210 TYR   CE1     2203    7.841188999    0.268129392    6.373750442
  210 TYR   HE1     2204    7.778354345    0.217878844    6.300221037
  210 TYR   CE2     2205    7.867027625    0.348096088    6.600985074
  210 TYR   HE2     2206    7.845006410    0.341020188    6.707493327
  210 TYR   CZ      2207    7.804994790    0.265555548    6.507926024
  210 TYR   OH      2208    7.701220173    0.187963274    6.549201768
  210 TYR   HH      2209    7.716188987    0.170970926    6.646601112
  210 TYR   C       2210    0.129655209    0.576571373    6.370280783
  210 TYR   O       2211    0.099851076    0.692557363    6.342181509
  211 GLU   N       2212    0.255384474    0.533863551    6.377843481
  211 GLU   H       2213    0.277318294    0.437515740    6.393241044
  211 GLU   CA      2214    0.371764010    0.623619854    6.374611296
  211 GLU   CB      2215    0.501022027    0.542383959    6.364326080
  211 GLU   CG      2216    0.510911198    0.468981339    6.230459030
  211 GLU   CD      2217    0.636535736    0.383004812    6.215257827
  211 GLU   OE1     2218    0.741121765    0.407240906    6.279272164
  211 GLU   OE2     2219    0.629321871    0.285140838    6.137826547
  211 GLU   C       2220    0.377961419    0.737482255    6.272616514
  211 GLU   O       2221    0.425244691    0.847112395    6.302165446
  212 ARG   N       2222    0.319503400    0.719751989    6.154487984
  212 ARG   H       2223    0.293122475    0.628491345    6.123262880
  212 ARG   CA      2224    0.300427129    0.824809948    6.053453725
  212 ARG   CB      2225    0.281274621    0.751930719    5.920312972
  212 ARG   CG      2226    0.256441374    0.852112744    5.807367713
  212 ARG   CD      2227    0.185584134    0.789259397    5.687223295
  212 ARG   NE      2228    0.129029178    0.892544396    5.599230916
  212 ARG   HE      2229    0.068549406    0.957028253    5.645964518
  212 ARG   CZ      2230    0.146772996    0.918682958    5.469014744
  212 ARG   NH1     2231    0.092804445    1.031873280    5.421777605
  212 ARG   HH11    2232    0.104789351    1.048046128    5.323819672
  212 ARG   HH12    2233    0.055120035    1.103489775    5.480533856
  212 ARG   NH2     2234    0.183365192    0.817489647    5.389140903
  212 ARG   HH21    2235    0.194790237    0.831197374    5.290744974
  212 ARG   HH22    2236    0.193462754    0.724514840    5.424548890
  212 ARG   C       2237    0.182245318    0.915717988    6.087741589
  212 ARG   O       2238    0.198916226    1.036035518    6.068382533
  213 PHE   N       2239    0.065624178    0.865455036    6.127254638
  213 PHE   H       2240    0.082952784    0.773664120    6.162965612
  213 PHE   CA      2241    8.184171531    0.951716458    6.143722513
  213 PHE   CB      2242    8.061771680    0.860933807    6.157427485
  213 PHE   CG      2243    8.016911793    0.781192862    6.034792515
  213 PHE   CD1     2244    8.030432251    0.827834537    5.904558956
  213 PHE   HD1     2245    8.047761877    0.934032458    5.887138203
  213 PHE   CD2     2246    7.957465602    0.659209380    6.064872039
  213 PHE   HD2     2247    7.931663668    0.634594252    6.167873767
  213 PHE   CE1     2248    7.984963322    0.748139345    5.800141966
  213 PHE   HE1     2249    7.993526708    0.781795763    5.696815989
  213 PHE   CE2     2250    7.911405700    0.581495984    5.959237279
  213 PHE   HE2     2251    7.873358068    0.481232132    5.978744659
  213 PHE   CZ      2252    7.923350108    0.626784218    5.828366447
  213 PHE   HZ      2253    7.902591257    0.555581320    5.748500664
  213 PHE   C       2254    8.189866796    1.047628428    6.262801619
  213 PHE   O       2255    8.257117359    1.025059725    6.363291642
  214 THR   N       2256    8.105736535    1.150332485    6.254777115
  214 THR   H       2257    8.059860215    1.174774115    6.169339684
  214 THR   CA      2258    8.070275471    1.238221605    6.367153210
  214 THR   CB      2259    8.006881713    1.367243718    6.314730851
  214 THR   OG1     2260    7.880202407    1.330842162    6.259241253
  214 THR   HG1     2261    7.863551828    1.391689229    6.181642145
  214 THR   CG2     2262    8.098955955    1.443630058    6.219346252
  214 THR   C       2263    7.971236674    1.171081245    6.462525198
  214 THR   O       2264    7.921393763    1.063601060    6.429445136
  215 ASN   N       2265    7.945755794    1.228644209    6.579684195
  215 ASN   H       2266    8.015317300    1.282861767    6.626830042
  215 ASN   CA      2267    7.836431437    1.177479309    6.663603496
  215 ASN   CB      2268    7.834838735    1.227984500    6.808018486
  215 ASN   CG      2269    7.935796526    1.162492652    6.902490484
  215 ASN   OD1     2270    7.989778941    1.053881268    6.882034033
  215 ASN   ND2     2271    7.983849212    1.243499337    6.996382121
  215 ASN   HD21    2272    8.037346212    1.205118945    7.071639066
  215 ASN   HD22    2273    7.962106232    1.339953017    6.981454802
  215 ASN   C       2274    7.696307876    1.188029198    6.603062506
  215 ASN   O       2275    7.617788129    1.094804648    6.619580189
  216 SER   N       2276    7.667387249    1.295204795    6.529794526
  216 SER   H       2277    7.716402091    1.381399914    6.542753954
  216 SER   CA      2278    7.544457804    1.310885860    6.450731371
  216 SER   CB      2279    7.542568345    1.446991981    6.380859580
  216 SER   OG      2280    7.412117898    1.468252666    6.326291152
  216 SER   HG      2281    7.403142611    1.567659201    6.320143583
  216 SER   C       2282    7.533177057    1.208300891    6.337761484
  216 SER   O       2283    7.420084718    1.165489879    6.315224089
  217 GLU   N       2284    7.639374539    1.181888430    6.262173938
  217 GLU   H       2285    7.721199409    1.239137329    6.267489887
  217 GLU   CA      2286    7.641384729    1.067035393    6.170448349
  217 GLU   CB      2287    7.770700017    1.067124741    6.088680348
  217 GLU   CG      2288    7.772922897    1.181446682    5.987009321
  217 GLU   CD      2289    7.905315842    1.197358701    5.912019882
  217 GLU   OE1     2290    8.011620866    1.182355739    5.976057748
  217 GLU   OE2     2291    7.899232427    1.239718846    5.794573679
  217 GLU   C       2292    7.624453797    0.931092662    6.238605992
  217 GLU   O       2293    7.532574448    0.860321178    6.197610781
  218 THR   N       2294    7.688162486    0.915291976    6.354286468
  218 THR   H       2295    7.764414134    0.975308535    6.378446329
  218 THR   CA      2296    7.663050737    0.799448168    6.441227297
  218 THR   CB      2297    7.757826059    0.797372110    6.561338016
  218 THR   OG1     2298    7.893566029    0.801234051    6.516518974
  218 THR   HG1     2299    7.918214376    0.895227054    6.492888530
  218 THR   CG2     2300    7.736254668    0.678149181    6.654785812
  218 THR   C       2301    7.518420365    0.784974009    6.489039076
  218 THR   O       2302    7.457719270    0.679734833    6.469800398
  219 ALA   N       2303    7.452836075    0.894885754    6.525208433
  219 ALA   H       2304    7.499877635    0.978673748    6.552921060
  219 ALA   CA      2305    7.309317624    0.897669088    6.556948517
  219 ALA   CB      2306    7.275806082    1.030126606    6.625812890
  219 ALA   C       2307    7.216152450    0.867621119    6.439348423
  219 ALA   O       2308    7.119015797    0.796468255    6.464503801
  220 GLU   N       2309    7.250877269    0.918125432    6.321303879
  220 GLU   H       2310    7.326769129    0.982875015    6.328226104
  220 GLU   CA      2311    7.171530750    0.894304870    6.199858805
  220 GLU   CB      2312    7.190549254    1.006822171    6.097932114
  220 GLU   CG      2313    7.115480672    0.993858864    5.965247787
  220 GLU   CD      2314    6.963512829    1.002044384    5.980940259
  220 GLU   OE1     2315    6.914622975    1.088081790    6.057310065
  220 GLU   OE2     2316    6.896226901    0.948969618    5.889958812
  220 GLU   C       2317    7.191063814    0.757224218    6.134746485
  220 GLU   O       2318    7.092354182    0.688866367    6.108030796
  221 HISB  N       2319    7.312906253    0.704449476    6.142458058
  221 HISB  H       2320    7.388695828    0.755309606    6.183329919
  221 HISB  CA      2321    7.356242956    0.573277167    6.092211109
  221 HISB  CB      2322    7.507103973    0.555525910    6.110493956
  221 HISB  CG      2323    7.557402130    0.430287375    6.038389870
  221 HISB  ND1     2324    7.596951174    0.423415118    5.911592206
  221 HISB  CD2     2325    7.598297860    0.319995388    6.100461378
  221 HISB  HD2     2326    7.562334705    0.284619040    6.197085214
  221 HISB  CE1     2327    7.663904054    0.309513836    5.896271827
  221 HISB  HE1     2328    7.702697956    0.267403339    5.803520849
  221 HISB  NE2     2329    7.665016366    0.245452033    6.012824960
  221 HISB  HE2     2330    7.714292432    0.161750465    6.036578796
  221 HISB  C       2331    7.277980102    0.460936752    6.160493147
  221 HISB  O       2332    7.226714418    0.371661518    6.093182209
  222 ILE   N       2333    7.267614017    0.470181410    6.292771084
  222 ILE   H       2334    7.330965272    0.532538715    6.338583533
  222 ILE   CA      2335    7.181324628    0.376016920    6.365552947
  222 ILE   CB      2336    7.195843125    0.366701739    6.517570938
  222 ILE   CG1     2337    7.211980678    0.501064631    6.588943547
  222 ILE   CG2     2338    7.311396096    0.277251025    6.562903943
  222 ILE   CD      2339    7.151085264    0.488983377    6.728772321
  222 ILE   C       2340    7.031720199    0.392226998    6.337846711
  222 ILE   O       2341    6.963808079    0.289670653    6.337311347
  223 ALA   N       2342    6.981306059    0.515236951    6.333676784
  223 ALA   H       2343    7.035858953    0.597352282    6.350488475
  223 ALA   CA      2344    6.838572288    0.542015531    6.310878600
  223 ALA   CB      2345    6.822943498    0.694202707    6.308127782
  223 ALA   C       2346    6.793227719    0.484577800    6.176500376
  223 ALA   O       2347    6.689771338    0.418081734    6.174181804
  224 GLN   N       2348    6.880594306    0.486834329    6.076245761
  224 GLN   H       2349    6.953941712    0.553485221    6.062851770
  224 GLN   CA      2350    6.867247835    0.406907222    5.953592145
  224 GLN   CB      2351    6.973154429    0.455891407    5.854624925
  224 GLN   CG      2352    6.946634539    0.595598346    5.798165486
  224 GLN   CD      2353    7.061256487    0.648970121    5.712031871
  224 GLN   OE1     2354    7.135241978    0.573993477    5.648531284
  224 GLN   NE2     2355    7.084209951    0.779768033    5.719408593
  224 GLN   HE21    2356    7.162391860    0.823107168    5.674583265
  224 GLN   HE22    2357    7.030252188    0.847679556    5.769186904
  224 GLN   C       2358    6.879218801    0.255287660    5.970337795
  224 GLN   O       2359    6.876635656    0.184331316    5.869901123
  225 GLY   N       2360    6.908355164    0.200365977    6.087902446
  225 GLY   H       2361    6.881559542    0.250807851    6.169979315
  225 GLY   CA      2362    6.928862481    0.055415044    6.101232024
  225 GLY   C       2363    7.072170428    0.004572920    6.084330124
  225 GLY   O       2364    7.098872916   -0.115010234    6.095224265
  226 LEU   N       2365    7.160142728    0.088786033    6.030869612
  226 LEU   H       2366    7.078030744    0.141610156    6.052477148
  226 LEU   CA      2367    7.297966632    0.056377954    5.991303936
  226 LEU   CB      2368    7.351729494    0.146223562    5.879730131
  226 LEU   CG      2369    7.265659529    0.159619016    5.753936295
  226 LEU   CD1     2370    7.336287726    0.259545723    5.662082578
  226 LEU   CD2     2371    7.242361807    0.029568975    5.676779290
  226 LEU   C       2372    7.381011134    0.038593907    6.118568772
  226 LEU   O       2373    7.360170892    0.105614780    6.219591614
  227 ARG   N       2374    7.474111125    8.181012291    6.105076774
  227 ARG   H       2375    7.494492833    8.157842413    6.009949100
  227 ARG   CA      2376    7.561358536    8.127776911    6.210731324
  227 ARG   CB      2377    7.531781386    7.979920882    6.236717357
  227 ARG   CG      2378    7.384802435    7.943189600    6.258183146
  227 ARG   CD      2379    7.343085625    7.993443329    6.396543531
  227 ARG   NE      2380    7.196669342    7.989679743    6.409074712
  227 ARG   HE      2381    7.164530279    7.896207720    6.424242494
  227 ARG   CZ      2382    7.111682517    8.093270871    6.409950555
  227 ARG   NH1     2383    7.157212124    8.219092409    6.402982983
  227 ARG   HH11    2384    7.087898116    8.290903114    6.396754736
  227 ARG   HH12    2385    7.250048748    8.238201362    6.371134458
  227 ARG   NH2     2386    6.981035505    8.070948469    6.429636330
  227 ARG   HH21    2387    6.921341786    8.149085453    6.447802507
  227 ARG   HH22    2388    6.942361605    7.978962971    6.436100996
  227 ARG   C       2389    7.712394139    8.151237487    6.203617910
  227 ARG   O       2390    7.749102591    8.240037924    6.126824592
  228 LEU   N       2391    7.784555125    8.108849389    6.306986385
  228 LEU   H       2392    7.742773824    8.093326379    6.396508243
  228 LEU   CA      2393    7.927264579    8.077646367    6.290502675
  228 LEU   CB      2394    7.995668081    8.058918837    6.426079381
  228 LEU   CG      2395    8.016351786    8.189488882    6.503094237
  228 LEU   CD1     2396    8.059326537    8.154646392    6.645741257
  228 LEU   CD2     2397    8.131364246    8.267277440    6.438861175
  228 LEU   C       2398    7.942713091    7.935600639    6.235764591
  228 LEU   O       2399    7.850663140    7.854450479    6.244234954
  229 TYR   N       2400    8.054579884    7.918208841    6.165962397
  229 TYR   H       2401    8.126451209    7.987380355    6.158844190
  229 TYR   CA      2402    8.088402715    7.788706290    6.105172462
  229 TYR   CB      2403    8.103416496    7.781951269    5.953059535
  229 TYR   CG      2404    8.233310743    7.849324784    5.908397008
  229 TYR   CD1     2405    0.106635900    7.768232523    5.882053595
  229 TYR   HD1     2406    0.094085021    7.660603764    5.893784590
  229 TYR   CD2     2407    0.003083192    7.986157329    5.884750359
  229 TYR   HD2     2408   -0.084918666    8.049863122    5.875952509
  229 TYR   CE1     2409    0.222070762    7.823437060    5.827781657
  229 TYR   HE1     2410    0.310007279    7.759178221    5.823665312
  229 TYR   CE2     2411    0.118323215    8.042729943    5.831476986
  229 TYR   HE2     2412    0.126791992    8.150731678    5.819510349
  229 TYR   CZ      2413    0.227008385    7.960381612    5.804508737
  229 TYR   OH      2414    0.322356455    7.999773720    5.715904579
  229 TYR   HH      2415    0.326573471    8.098462343    5.731439489
  229 TYR   C       2416    8.201889727    7.709452093    6.170382805
  229 TYR   O       2417    8.288588848    7.766228465    6.236638152
  230 ARG   N       2418    8.198543831    7.578071571    6.149924366
  230 ARG   H       2419    8.114594812    7.540997958    6.110180918
  230 ARG   CA      2420    0.060383595    7.478379329    6.194798512
  230 ARG   CB      2421    0.056068473    7.367378900    6.089583789
  230 ARG   CG      2422    0.137285932    7.244368337    6.130636436
  230 ARG   CD      2423    0.116816264    7.126803921    6.034875765
  230 ARG   NE      2424    0.214758046    7.020718248    6.062462733
  230 ARG   HE      2425    0.261736658    7.031469073    6.150086418
  230 ARG   CZ      2426    0.237027328    6.909663559    5.990860113
  230 ARG   NH1     2427    0.163354120    6.874282297    5.884675035
  230 ARG   HH11    2428    0.195273254    6.798449078    5.827845088
  230 ARG   HH12    2429    0.075556601    6.915916224    5.861055551
  230 ARG   NH2     2430    0.334374454    6.827454777    6.032320930
  230 ARG   HH21    2431    0.346401341    6.739262215    5.986742995
  230 ARG   HH22    2432    0.403580888    6.852329430    6.100083172
  230 ARG   C       2433    0.205182098    7.527618240    6.199308528
  230 ARG   O       2434    0.265244207    7.560910692    6.097258547
  231 PRO   N       2435    0.262150165    7.521781785    6.319353930
  231 PRO   CA      2436    0.407740247    7.535409958    6.334553594
  231 PRO   CB      2437    0.429749738    7.539187232    6.485921352
  231 PRO   CG      2438    0.299736018    7.600745275    6.538025330
  231 PRO   CD      2439    0.194082525    7.535043408    6.448968459
  231 PRO   C       2440    0.485292472    7.416191770    6.278123189
  231 PRO   O       2441    0.443278133    7.302253406    6.297695874
  232 HISB  N       2442    0.608948209    7.440868804    6.235823036
  232 HISB  H       2443    0.642285446    7.533589681    6.218725362
  232 HISB  CA      2444    0.689703572    7.335548048    6.172596571
  232 HISB  CB      2445    0.821606976    7.390382449    6.117757063
  232 HISB  CG      2446    0.814277119    7.484525632    5.997375856
  232 HISB  ND1     2447    0.704277231    7.530517672    5.938427379
  232 HISB  CD2     2448    0.919777017    7.536375261    5.935151950
  232 HISB  HD2     2449    1.024366122    7.519294038    5.960653934
  232 HISB  CE1     2450    0.737254614    7.609215483    5.836392342
  232 HISB  HE1     2451    0.668377472    7.652786304    5.764014701
  232 HISB  NE2     2452    0.870189842    7.613129805    5.838512939
  232 HISB  HE2     2453    0.923697529    7.678458651    5.784933798
  232 HISB  C       2454    0.722228377    7.217498517    6.264351081
  232 HISB  O       2455    0.737028231    7.104982725    6.216903462
  233 LEU   N       2456    0.758200113    7.247705477    6.388785391
  233 LEU   H       2457    0.749134268    7.340185711    6.425744079
  233 LEU   CA      2458    0.779745657    7.142995349    6.489684246
  233 LEU   CB      2459    0.839587994    7.205819262    6.615710529
  233 LEU   CG      2460    0.988754210    7.239032619    6.608386059
  233 LEU   CD1     2461    1.021860549    7.342110862    6.716511617
  233 LEU   CD2     2462    1.069554746    7.110011941    6.623681100
  233 LEU   C       2463    0.656160914    7.067024219    6.538320561
  233 LEU   O       2464    0.670883076    6.962520925    6.601520875
  234 ALA   N       2465    0.539721196    7.111746950    6.492134810
  234 ALA   H       2466    0.552146370    7.194008563    6.436649298
  234 ALA   CA      2467    0.413909663    7.044280207    6.527188737
  234 ALA   CB      2468    0.307858703    7.152499444    6.548474701
  234 ALA   C       2469    0.367648945    6.936493269    6.428942264
  234 ALA   O       2470    0.341786310    6.964397254    6.311961977
  235 SER   N       2471    0.351211359    6.815065945    6.480668557
  235 SER   H       2472    0.405020537    6.782330152    6.558346769
  235 SER   CA      2473    0.274955326    6.711458923    6.409513952
  235 SER   CB      2474    0.282965196    6.573607797    6.475389124
  235 SER   OG      2475    0.201645745    6.568878731    6.592926245
  235 SER   HG      2476    0.234544980    6.486065922    6.638310034
  235 SER   C       2477    0.125519060    6.740881272    6.394849605
  235 SER   O       2478    0.070425405    6.831510145    6.457140028
  236 GLU   N       2479    0.066832096    6.666919997    6.301169809
  236 GLU   H       2480    0.118001468    6.607454493    6.239142242
  236 GLU   CA      2481    8.159740917    6.682013810    6.273239830
  236 GLU   CB      2482    8.110966323    6.595498305    6.156840082
  236 GLU   CG      2483    8.163949315    6.634438575    6.018700779
  236 GLU   CD      2484    0.050207964    6.553618806    5.976048481
  236 GLU   OE1     2485    0.041163357    6.477006574    5.877693202
  236 GLU   OE2     2486    0.153989420    6.550618941    6.045641177
  236 GLU   C       2487    8.067410878    6.659617443    6.393167171
  236 GLU   O       2488    7.971674000    6.733742445    6.414881814
  237 LYSH  N       2489    8.109753715    6.568306116    6.480112359
  237 LYSH  H       2490    8.179962637    6.502990494    6.451733164
  237 LYSH  CA      2491    8.050931308    6.542079726    6.612251506
  237 LYSH  CB      2492    8.116743191    6.422280868    6.680980383
  237 LYSH  CG      2493    8.060837501    6.294753944    6.617573462
  237 LYSH  CD      2494    8.116022161    6.167713348    6.682534106
  237 LYSH  CE      2495    8.066718551    6.042360189    6.610007639
  237 LYSH  NZ      2496    8.133836970    5.921710270    6.660484075
  237 LYSH  HZ1     2497    8.143775600    5.925094415    6.759931406
  237 LYSH  HZ2     2498    8.224325079    5.908949304    6.619853809
  237 LYSH  HZ3     2499    8.077611709    5.842559773    6.636562677
  237 LYSH  C       2500    8.061494315    6.663113330    6.705244591
  237 LYSH  O       2501    7.958610959    6.716666870    6.746199193
  238 VAL   N       2502    8.184854172    6.710568051    6.720105523
  238 VAL   H       2503    8.264486512    6.665090664    6.680224478
  238 VAL   CA      2504    8.211129866    6.834345835    6.794935586
  238 VAL   CB      2505    8.362505579    6.838465469    6.816816116
  238 VAL   CG1     2506    8.401228454    6.965736899    6.892412431
  238 VAL   CG2     2507    8.413148656    6.724234899    6.905125297
  238 VAL   C       2508    8.143864954    6.958711029    6.736465045
  238 VAL   O       2509    8.098499903    7.044343448    6.812229706
  239 TYR   N       2510    8.130462980    6.966262619    6.604357272
  239 TYR   H       2511    8.198421926    6.924190895    6.544261084
  239 TYR   CA      2512    8.053837984    7.073871676    6.539894341
  239 TYR   CB      2513    8.074394785    7.073792368    6.388279479
  239 TYR   CG      2514    8.006415835    7.188829578    6.313758590
  239 TYR   CD1     2515    8.000713766    7.319937566    6.359546376
  239 TYR   HD1     2516    8.035979818    7.350118061    6.458169109
  239 TYR   CD2     2517    7.955736248    7.158309827    6.187976538
  239 TYR   HD2     2518    7.957209348    7.053672088    6.157512865
  239 TYR   CE1     2519    7.951079187    7.415873135    6.272067137
  239 TYR   HE1     2520    7.960606054    7.521156799    6.298630061
  239 TYR   CE2     2521    7.902146885    7.251562335    6.099940016
  239 TYR   HE2     2522    7.879414884    7.222766374    5.997299630
  239 TYR   CZ      2523    7.903651704    7.382814530    6.145672373
  239 TYR   OH      2524    7.917947030    7.486955924    6.059401705
  239 TYR   HH      2525    7.856890064    7.480996140    5.980437512
  239 TYR   C       2526    7.903671453    7.065559686    6.568013495
  239 TYR   O       2527    7.852693510    7.167057593    6.615203670
  240 THR   N       2528    7.856270300    6.941320979    6.565644128
  240 THR   H       2529    7.906578669    6.863134337    6.528821346
  240 THR   CA      2530    7.714880906    6.916777146    6.597511165
  240 THR   CB      2531    7.667652987    6.779936557    6.548021298
  240 THR   OG1     2532    7.668447459    6.785785101    6.405143154
  240 THR   HG1     2533    7.702694023    6.697714801    6.372428755
  240 THR   CG2     2534    7.528630321    6.735103132    6.593499472
  240 THR   C       2535    7.675221685    6.942577702    6.743011591
  240 THR   O       2536    7.582411304    7.022359220    6.755238997
  241 ILE   N       2537    7.768788335    6.921566750    6.835175867
  241 ILE   H       2538    7.843558249    6.859130477    6.812526744
  241 ILE   CA      2539    7.745212245    6.969036355    6.972303382
  241 ILE   CB      2540    7.852769967    6.914446378    7.066442180
  241 ILE   CG1     2541    7.869389793    6.762625652    7.057318091
  241 ILE   CG2     2542    7.816368553    6.954752615    7.209490989
  241 ILE   CD      2543    7.990008151    6.704169006    7.131118967
  241 ILE   C       2544    7.741756384    7.121532694    6.984216570
  241 ILE   O       2545    7.656140753    7.176959650    7.052989886
  242 MET   N       2546    7.831856436    7.193702047    6.918157646
  242 MET   H       2547    7.906568125    7.154199959    6.864687067
  242 MET   CA      2548    7.827049432    7.340616917    6.917183365
  242 MET   CB      2549    7.958170726    7.414131367    6.888700435
  242 MET   CG      2550    8.015551432    7.393709892    6.748340456
  242 MET   SD      2551    8.177505299    7.473951507    6.719670840
  242 MET   CE      2552    8.295149462    7.353122473    6.776628684
  242 MET   C       2553    7.704137035    7.405872014    6.853588669
  242 MET   O       2554    7.616829597    7.455794918    6.924402272
  243 TYR   N       2555    7.684046722    7.358245712    6.731038761
  243 TYR   H       2556    7.739218068    7.276652104    6.713713519
  243 TYR   CA      2557    7.571755642    7.397635211    6.644730964
  243 TYR   CB      2558    7.589837189    7.338166730    6.504923027
  243 TYR   CG      2559    7.529947498    7.429034648    6.397367775
  243 TYR   CD1     2560    7.609293257    7.520465580    6.329053074
  243 TYR   HD1     2561    7.710151388    7.539396265    6.365799054
  243 TYR   CD2     2562    7.404782297    7.401762913    6.343429500
  243 TYR   HD2     2563    7.341093680    7.329967047    6.395108942
  243 TYR   CE1     2564    7.566860108    7.588318346    6.215406651
  243 TYR   HE1     2565    7.625415008    7.673088861    6.179854107
  243 TYR   CE2     2566    7.363617447    7.460575110    6.224401852
  243 TYR   HE2     2567    7.270670010    7.430351703    6.176167384
  243 TYR   CZ      2568    7.441773139    7.557776750    6.163047682
  243 TYR   OH      2569    7.382570117    7.637544743    6.070165505
  243 TYR   HH      2570    7.287061919    7.611026692    6.056937322
  243 TYR   C       2571    7.435921720    7.356789922    6.702087815
  243 TYR   O       2572    7.341169291    7.434205533    6.689425391
  244 SER   N       2573    7.425619983    7.251788384    6.783073300
  244 SER   H       2574    7.512022189    7.202624884    6.793957330
  244 SER   CA      2575    7.305346131    7.207967644    6.855365511
  244 SER   CB      2576    7.330574492    7.073704327    6.924278087
  244 SER   OG      2577    7.389136724    7.096741123    7.052686699
  244 SER   HG      2578    7.482513969    7.132364036    7.049153943
  244 SER   C       2579    7.251646986    7.310439498    6.955503839
  244 SER   O       2580    7.133706856    7.304591941    6.989948026
  245 CYSH  N       2581    7.335453852    7.399000151    7.008649683
  245 CYSH  H       2582    7.434410575    7.384709312    7.006822364
  245 CYSH  CA      2583    7.294629001    7.513625258    7.091151340
  245 CYSH  CB      2584    7.415250536    7.549602383    7.178140716
  245 CYSH  SG      2585    7.449517051    7.431957442    7.314075276
  245 CYSH  HG      2586    7.581979504    7.443055527    7.309452719
  245 CYSH  C       2587    7.242471858    7.633500397    7.011634140
  245 CYSH  O       2588    7.176142273    7.717541170    7.072201965
  246 TRP   N       2589    7.257070880    7.640467178    6.879608369
  246 TRP   H       2590    7.296201330    7.568097694    6.822757607
  246 TRP   CA      2591    7.228693694    7.757153356    6.794825874
  246 TRP   CB      2592    7.346830567    7.785667918    6.701865089
  246 TRP   CG      2593    7.476477728    7.814723316    6.777732477
  246 TRP   CD1     2594    7.493167657    7.854598367    6.903514310
  246 TRP   HD1     2595    7.417105148    7.894021290    6.970908537
  246 TRP   CD2     2596    7.601970406    7.783156547    6.726982090
  246 TRP   NE1     2597    7.623067916    7.850032503    6.931712056
  246 TRP   HE1     2598    7.658376734    7.904593379    7.007726961
  246 TRP   CE2     2599    7.693951640    7.803702930    6.829154420
  246 TRP   CE3     2600    7.644007290    7.758773106    6.596757066
  246 TRP   HE3     2601    7.569981627    7.744036974    6.518128476
  246 TRP   CZ2     2602    7.829736008    7.793568942    6.801166968
  246 TRP   HZ2     2603    7.906233003    7.802466324    6.878312911
  246 TRP   CZ3     2604    7.779722122    7.748720162    6.568468203
  246 TRP   HZ3     2605    7.816469235    7.749253804    6.465850635
  246 TRP   CH2     2606    7.871245218    7.762795664    6.672132159
  246 TRP   HH2     2607    7.977181474    7.744676915    6.654015724
  246 TRP   C       2608    7.093220963    7.767147022    6.724398492
  246 TRP   O       2609    7.084141661    7.853200944    6.636976868
  247 HISB  N       2610    6.993998287    7.689687996    6.767339847
  247 HISB  H       2611    7.007205494    7.622196087    6.839942918
  247 HISB  CA      2612    6.854068238    7.701463467    6.723851277
  247 HISB  CB      2613    6.757368350    7.603098177    6.790074796
  247 HISB  CG      2614    6.795204531    7.454992983    6.783918920
  247 HISB  ND1     2615    6.901713274    7.405176394    6.846082803
  247 HISB  CD2     2616    6.717361191    7.354717781    6.744254504
  247 HISB  HD2     2617    6.630754484    7.357262612    6.678119775
  247 HISB  CE1     2618    6.891549307    7.272645607    6.841469301
  247 HISB  HE1     2619    6.952973790    7.204832414    6.900701021
  247 HISB  NE2     2620    6.777348540    7.241754409    6.780718199
  247 HISB  HE2     2621    6.736344282    7.151160200    6.770214042
  247 HISB  C       2622    6.798866480    7.841343857    6.752122060
  247 HISB  O       2623    6.819260969    7.900362546    6.858093093
  248 GLU   N       2624    6.712262723    7.883846323    6.660549378
  248 GLU   H       2625    6.706696717    7.839683934    6.571002166
  248 GLU   CA      2626    6.628033296    8.004095066    6.667776794
  248 GLU   CB      2627    6.554725107    8.030176058    6.536043637
  248 GLU   CG      2628    6.502811353    8.173902536    6.528563718
  248 GLU   CD      2629    6.481884545    8.199736806    6.379225246
  248 GLU   OE1     2630    6.369468845    8.172107076    6.332062668
  248 GLU   OE2     2631    6.575871598    8.255091467    6.318198238
  248 GLU   C       2632    6.526029731    7.990653784    6.781029585
  248 GLU   O       2633    6.528708884    8.079087656    6.866485021
  249 LYSH  N       2634    6.445812055    7.884563629    6.781311534
  249 LYSH  H       2635    6.433718780    7.819309704    6.706496130
  249 LYSH  CA      2636    6.352451206    7.866584590    6.893425344
  249 LYSH  CB      2637    6.247763521    7.758453947    6.865843940
  249 LYSH  CG      2638    6.140670417    7.805359024    6.767141082
  249 LYSH  CD      2639    6.047320057    7.698906906    6.709165229
  249 LYSH  CE      2640    5.959880138    7.628978013    6.813439919
  249 LYSH  NZ      2641    5.884945906    7.521856996    6.746225129
  249 LYSH  HZ1     2642    5.949325215    7.454811817    6.709344267
  249 LYSH  HZ2     2643    5.840753361    7.568724590    6.669737896
  249 LYSH  HZ3     2644    5.821443682    7.472571861    6.805709950
  249 LYSH  C       2645    6.429749024    7.830327980    7.020391750
  249 LYSH  O       2646    6.523611196    7.750925869    7.016303190
  250 ALA   N       2647    6.395029521    7.893367321    7.132247993
  250 ALA   H       2648    6.332768261    7.971582836    7.134970176
  250 ALA   CA      2649    6.466010133    7.870300118    7.258895664
  250 ALA   CB      2650    6.419368468    7.968390968    7.366661620
  250 ALA   C       2651    6.452550292    7.727794297    7.312931986
  250 ALA   O       2652    6.551283848    7.655685339    7.326490181
  251 ASP   N       2653    6.330302755    7.676148852    7.304083563
  251 ASP   H       2654    6.261496158    7.720304053    7.246488889
  251 ASP   CA      2655    6.289023528    7.540383821    7.342514497
  251 ASP   CB      2656    6.137472717    7.527643403    7.325792776
  251 ASP   CG      2657    6.072559655    7.575786728    7.195889677
  251 ASP   OD1     2658    6.071413932    7.698040086    7.169854995
  251 ASP   OD2     2659    6.040801887    7.488357191    7.112383721
  251 ASP   C       2660    6.359543853    7.422678989    7.274800537
  251 ASP   O       2661    6.414635538    7.333907757    7.339725666
  252 GLU   N       2662    6.384927123    7.430240724    7.144454449
  252 GLU   H       2663    6.322654483    7.506439267    7.126680859
  252 GLU   CA      2664    6.461472232    7.335418419    7.062227916
  252 GLU   CB      2665    6.446503087    7.374284911    6.915000709
  252 GLU   CG      2666    6.308355935    7.338355223    6.859920205
  252 GLU   CD      2667    6.292362099    7.380818132    6.713807047
  252 GLU   OE1     2668    6.393688106    7.379306841    6.640624013
  252 GLU   OE2     2669    6.182230786    7.420134003    6.669669718
  252 GLU   C       2670    6.606118348    7.312620883    7.106600164
  252 GLU   O       2671    6.657175772    7.207040232    7.069504678
  253 ARG   N       2672    6.661095193    7.415051189    7.171211146
  253 ARG   H       2673    6.628697559    7.509591779    7.167573173
  253 ARG   CA      2674    6.794475423    7.396167012    7.230059147
  253 ARG   CB      2675    6.842224452    7.529903382    7.287031116
  253 ARG   CG      2676    6.860627924    7.635607448    7.177962033
  253 ARG   CD      2677    6.911541119    7.766795052    7.238012434
  253 ARG   NE      2678    6.867027005    7.867742624    7.140867791
  253 ARG   HE      2679    6.831406164    7.832395553    7.054378775
  253 ARG   CZ      2680    6.828175189    7.991082609    7.175974453
  253 ARG   NH1     2681    6.835729762    8.031818922    7.303398675
  253 ARG   HH11    2682    6.793092646    8.117134762    7.333427089
  253 ARG   HH12    2683    6.894878947    7.979059884    7.364362685
  253 ARG   NH2     2684    6.761325909    8.067763055    7.088760525
  253 ARG   HH21    2685    6.732102569    8.160135895    7.113502464
  253 ARG   HH22    2686    6.740213640    8.030496474    6.998402757
  253 ARG   C       2687    6.788938203    7.297720667    7.347052640
  253 ARG   O       2688    6.694383728    7.301244952    7.425656493
  254 PRO   N       2689    6.890321681    7.213067690    7.362769064
  254 PRO   CA      2690    6.903216144    7.116204834    7.472583994
  254 PRO   CB      2691    7.006590494    7.015762672    7.421243914
  254 PRO   CG      2692    7.102314638    7.098485558    7.335204677
  254 PRO   CD      2693    7.008376298    7.203562602    7.275678179
  254 PRO   C       2694    6.944752046    7.182836052    7.603891022
  254 PRO   O       2695    6.944646533    7.304755101    7.620161687
  255 THR   N       2696    6.952299697    7.089838299    7.698666080
  255 THR   H       2697    6.910623022    6.999604703    7.687720025
  255 THR   CA      2698    6.991249187    7.119294700    7.837303838
  255 THR   CB      2699    6.905815853    7.039883636    7.936309321
  255 THR   OG1     2700    6.876356843    6.909060493    7.886655505
  255 THR   HG1     2701    6.824423108    6.856002619    7.953638421
  255 THR   CG2     2702    6.778184751    7.116917962    7.970733363
  255 THR   C       2703    7.136350615    7.076264296    7.859753826
  255 THR   O       2704    7.175088573    6.979215749    7.794849639
  256 PHE   N       2705    7.195840235    7.129057073    7.966351404
  256 PHE   H       2706    7.151225400    7.189248487    8.032582140
  256 PHE   CA      2707    7.335564111    7.092539737    7.993831581
  256 PHE   CB      2708    7.398532629    7.179338574    8.102982885
  256 PHE   CG      2709    7.419701753    7.322122927    8.052253877
  256 PHE   CD1     2710    7.522431620    7.360453459    7.966803326
  256 PHE   HD1     2711    7.598952457    7.290004899    7.934206360
  256 PHE   CD2     2712    7.332655020    7.420599678    8.097474125
  256 PHE   HD2     2713    7.241654277    7.386924575    8.147114797
  256 PHE   CE1     2714    7.542059869    7.495636207    7.941080306
  256 PHE   HE1     2715    7.640321526    7.524146431    7.903492889
  256 PHE   CE2     2716    7.343642323    7.555354049    8.065201239
  256 PHE   HE2     2717    7.267881965    7.625350334    8.100428770
  256 PHE   CZ      2718    7.454072037    7.591927651    7.989125285
  256 PHE   HZ      2719    7.458247454    7.692648061    7.947664867
  256 PHE   C       2720    7.365868552    6.944588145    8.018399078
  256 PHE   O       2721    7.465894545    6.896255759    7.965588016
  257 LYSH  N       2722    7.272216557    6.869411679    8.075565795
  257 LYSH  H       2723    7.202798036    6.912371534    8.133332237
  257 LYSH  CA      2724    7.282626608    6.723900964    8.093684419
  257 LYSH  CB      2725    7.185681336    6.663637925    8.195582821
  257 LYSH  CG      2726    7.241535948    6.529657085    0.007501918
  257 LYSH  CD      2727    7.168940340    6.463459766    0.124804711
  257 LYSH  CE      2728    7.231477452    6.325636335    0.147146532
  257 LYSH  NZ      2729    7.168579978    6.259551230    0.262410413
  257 LYSH  HZ1     2730    7.193641252    6.311751417    0.343939697
  257 LYSH  HZ2     2731    7.201514311    6.165326041    0.268453936
  257 LYSH  HZ3     2732    7.069079673    6.260852065    0.252511057
  257 LYSH  C       2733    7.286480227    6.644908777    7.962709673
  257 LYSH  O       2734    7.378577263    6.566354578    7.940816885
  258 ILE   N       2735    7.212664145    6.690037812    7.861685807
  258 ILE   H       2736    7.160041041    6.774656561    7.870196057
  258 ILE   CA      2737    7.215112441    6.631688407    7.726780849
  258 ILE   CB      2738    7.102439928    6.674731207    7.632628974
  258 ILE   CG1     2739    6.969032918    6.625668690    7.689260487
  258 ILE   CG2     2740    7.124892153    6.619630435    7.491667787
  258 ILE   CD      2741    6.846749294    6.700329317    7.635548921
  258 ILE   C       2742    7.350862325    6.665213866    7.664650352
  258 ILE   O       2743    7.422020915    6.574407247    7.621976686
  259 LEU   N       2744    7.393887889    6.790453034    7.677017730
  259 LEU   H       2745    7.336801324    6.856941011    7.725198327
  259 LEU   CA      2746    7.528898819    6.832323640    7.636661464
  259 LEU   CB      2747    7.554444454    6.980998711    7.662218779
  259 LEU   CG      2748    7.469878180    7.073619445    7.574614929
  259 LEU   CD1     2749    7.482328028    7.214683579    7.632520339
  259 LEU   CD2     2750    7.524174315    7.075612438    7.431587103
  259 LEU   C       2751    7.642725399    6.746949232    7.692908424
  259 LEU   O       2752    7.729216725    6.698455608    7.620112105
  260 LEU   N       2753    7.632484484    6.723376797    7.823409675
  260 LEU   H       2754    7.562995001    6.780695992    7.866852524
  260 LEU   CA      2755    7.724223493    6.639013518    7.901369350
  260 LEU   CB      2756    7.673420552    6.652947111    8.045014455
  260 LEU   CG      2757    7.723848615    6.558001926    8.153884361
  260 LEU   CD1     2758    7.853710390    6.612800333    8.213421179
  260 LEU   CD2     2759    7.626083574    6.534427350    8.269193911
  260 LEU   C       2760    7.735242959    6.494740883    7.851604306
  260 LEU   O       2761    7.836649213    6.448071929    7.799944640
  261 SER   N       2762    7.617177451    6.439580073    7.825018198
  261 SER   H       2763    7.531754100    6.489394917    7.839918901
  261 SER   CA      2764    7.602244737    6.302938172    7.772888704
  261 SER   CB      2765    7.455183106    6.260942472    7.777458748
  261 SER   OG      2766    7.430762661    6.121577081    7.756637923
  261 SER   HG      2767    7.443566597    6.100791801    7.659663491
  261 SER   C       2768    7.656159603    6.293077624    7.630033115
  261 SER   O       2769    7.744597183    6.210052140    7.609642859
  262 ASN   N       2770    7.637513602    6.395402581    7.547134194
  262 ASN   H       2771    7.566371466    6.457342518    7.580356557
  262 ASN   CA      2772    7.695451341    6.407232168    7.412552325
  262 ASN   CB      2773    7.630816518    6.523416696    7.336856374
  262 ASN   CG      2774    7.482591914    6.494261904    7.312668402
  262 ASN   OD1     2775    7.427134841    6.385007023    7.323440632
  262 ASN   ND2     2776    7.404355115    6.598026221    7.284368209
  262 ASN   HD21    2777    7.308778079    6.568830405    7.280813698
  262 ASN   HD22    2778    7.439241600    6.690330714    7.268181916
  262 ASN   C       2779    7.847268465    6.426214727    7.410659281
  262 ASN   O       2780    7.910371142    6.365915827    7.323987123
  263 ILE   N       2781    7.904682978    6.508361061    7.498092420
  263 ILE   H       2782    7.849599265    6.580200816    7.540582780
  263 ILE   CA      2783    8.049843136    6.518265068    7.519123764
  263 ILE   CB      2784    8.085838529    6.630626575    7.616552012
  263 ILE   CG1     2785    8.032143965    6.765313998    7.567713580
  263 ILE   CG2     2786    8.234345673    6.642034013    7.651585512
  263 ILE   CD      2787    8.024184872    6.871631901    7.677455446
  263 ILE   C       2788    8.107886420    6.382102672    7.557905420
  263 ILE   O       2789    8.207867478    6.341112997    7.499126633
  264 LEU   N       2790    8.038116556    6.307475561    7.643080394
  264 LEU   H       2791    7.950510698    6.353208680    7.658367503
  264 LEU   CA      2792    8.080084104    6.173116491    7.685500043
  264 LEU   CB      2793    7.993819428    6.117093411    7.798772612
  264 LEU   CG      2794    8.009766786    6.181463078    7.936664243
  264 LEU   CD1     2795    7.901152938    6.134513021    8.033668527
  264 LEU   CD2     2796    8.152544621    6.169878698    7.990416380
  264 LEU   C       2797    8.085730147    6.070042285    7.572553629
  264 LEU   O       2798    8.192887547    6.015780269    7.546027246
  265 ASP   N       2799    7.988766661    6.078505057    7.481914429
  265 ASP   H       2800    7.898315346    6.120334336    7.490300978
  265 ASP   CA      2801    7.980377112    5.997509004    7.359516123
  265 ASP   CB      2802    7.850753370    6.018369257    7.280970752
  265 ASP   CG      2803    7.724900230    5.974008449    7.355809621
  265 ASP   OD1     2804    7.724938746    5.869242257    7.423993518
  265 ASP   OD2     2805    7.617749985    6.030011208    7.324107098
  265 ASP   C       2806    8.101973287    6.027205220    7.271514022
  265 ASP   O       2807    8.191934752    5.944460436    7.257709293
  266 VAL   N       2808    8.124896694    6.154690945    7.241309587
  266 VAL   H       2809    8.060309980    6.219603382    7.281519899
  266 VAL   CA      2810    8.234372459    6.194588347    7.151672538
  266 VAL   CB      2811    8.220826373    6.339636644    7.104901517
  266 VAL   CG1     2812    8.337198928    6.386563534    7.017355555
  266 VAL   CG2     2813    8.086515242    6.367721139    7.037192649
  266 VAL   C       2814    0.133592001    6.169716056    7.217920424
  266 VAL   O       2815    0.226166758    6.123222079    7.151600093
  267 MET   N       2816    0.149727577    6.187269885    7.348770560
  267 MET   H       2817    0.078902196    6.232099554    7.403320298
  267 MET   CA      2818    0.265586603    6.136896149    7.423924888
  267 MET   CB      2819    0.265852619    6.158760103    7.575368433
  267 MET   CG      2820    0.277492584    6.310111665    7.594505280
  267 MET   SD      2821    0.333628460    6.344009556    7.765343793
  267 MET   CE      2822    0.493941183    6.412079351    7.728596890
  267 MET   C       2823    0.293259544    5.988051743    7.401724854
  267 MET   O       2824    0.402695378    5.959487121    7.353366463
  268 ASP   N       2825    0.199789166    5.900262556    7.437014334
  268 ASP   H       2826    0.114694252    5.920225947    7.485609840
  268 ASP   CA      2827    0.216217009    5.755749240    7.415610770
  268 ASP   CB      2828    0.103367769    5.674050533    7.478854740
  268 ASP   CG      2829    0.114673642    5.669624312    7.631361622
  268 ASP   OD1     2830    0.178660875    5.577300822    7.686187356
  268 ASP   OD2     2831    0.059177151    5.757523324    7.700779944
  268 ASP   C       2832    0.240600981    5.710005015    7.271649756
  268 ASP   O       2833    0.323973384    5.622832226    7.247588425
  269 GLU   N       2834    0.160611458    5.762815130    7.179427005
  269 GLU   H       2835    0.094017258    5.833360381    7.203687680
  269 GLU   CA      2836    0.168946817    5.732092776    7.035905160
  269 GLU   CB      2837    0.049609145    5.796538341    6.965082846
  269 GLU   CG      2838   -0.073514401    5.709452718    6.990928365
  269 GLU   CD      2839    8.026967063    5.759903068    6.942185540
  269 GLU   OE1     2840    8.007097771    5.883271407    6.945093235
  269 GLU   OE2     2841    7.936083647    5.676028742    6.924011327
  269 GLU   C       2842    0.295921512    5.785680136    6.969445139
  269 GLU   O       2843    0.369476530    5.711605638    6.904394171
  270 GLU   N       2844    0.331845096    5.912408999    6.987874282
  270 GLU   H       2845    0.298811582    5.996795390    7.030150833
  270 GLU   CA      2846    0.442042605    5.970321594    6.909716600
  270 GLU   CB      2847    0.412220586    6.106192521    6.846015677
  270 GLU   CG      2848    0.288290288    6.102309851    6.756384241
  270 GLU   CD      2849    0.271318263    6.229657016    6.673276846
  270 GLU   OE1     2850    0.214670486    6.210897738    6.563434384
  270 GLU   OE2     2851    0.304045033    6.340495621    6.720908372
  270 GLU   C       2852    0.578429199    5.980659906    6.978279101
  270 GLU   O       2853    0.671519168    6.042265026    6.926639916
  271 SER   N       2854    0.596113196    5.893635032    7.077274527
  271 SER   H       2855    0.522948195    5.825901690    7.069504515
  271 SER   CA      2856    0.726822670    5.877023413    7.142451886
  271 SER   CB      2857    0.720252947    5.905848088    7.292578911
  271 SER   OG      2858    0.663939884    6.031175171    7.332214271
  271 SER   HG      2859    0.565957189    6.023658285    7.313680018
  271 SER   C       2860    0.783991833    5.736400535    7.123413232
  271 SER   O1      2861    0.724490932    5.648832540    7.056956548
  271 SER   O2      2862    0.882404583    5.701947834    7.192333954
  272 4L6   H14     2863    0.825709791    0.076537611    0.893340579
  272 4L6   N6      2864    0.820094689    0.141696881    0.817678701
  272 4L6   H13     2865    0.730397070    0.182945999    0.801777522
  272 4L6   C17     2866    0.928295725    0.163856755    0.743562939
  272 4L6   O1      2867    1.030425617    0.107147330    0.782090637
  272 4L6   N3      2868    1.122344986    0.214350830    0.526168577
  272 4L6   H11     2869    1.178810986    0.230719248    0.445270620
  272 4L6   H12     2870    1.145565398    0.142069403    0.591260452
  272 4L6   C13     2871    0.981728675    0.376831452    0.442821208
  272 4L6   C14     2872    1.007997406    0.280872515    0.539897986
  272 4L6   C12     2873    1.069981622    0.403577794    0.338805799
  272 4L6   H10     2874    1.168778862    0.357606240    0.341398427
  272 4L6   C11     2875    1.042247356    0.504056077    0.246836632
  272 4L6   H9      2876    1.115062723    0.531020953    0.170328995
  272 4L6   C10     2877    0.926585222    0.580818190    0.254034136
  272 4L6   H8      2878    0.903328056    0.660078522    0.182903558
  272 4L6   C15     2879    0.916054735    0.257430181    0.641492977
  272 4L6   N4      2880    0.805504571    0.333121097    0.643848150
  272 4L6   C16     2881    0.868548146    0.457075394    0.451444369
  272 4L6   N5      2882    0.786018362    0.430198408    0.553544728
  272 4L6   C8      2883    0.704826537    0.630552383    0.364400141
  272 4L6   C9      2884    0.837812531    0.555178519    0.357880474
  272 4L6   C2      2885    0.587994985    0.565547027    0.326406941
  272 4L6   C1      2886    0.587080609    0.422351984    0.272540153
  272 4L6   C3      2887    0.465154912    0.630440993    0.330724776
  272 4L6   H4      2888    0.371280177    0.583547463    0.301236964
  272 4L6   C4      2889    0.462045152    0.760645320    0.379284379
  272 4L6   C5      2890    0.355153734    0.844769823    0.407834367
  272 4L6   H5      2891    0.249421852    0.830669778    0.385407641
  272 4L6   N1      2892    0.409502557    0.952311043    0.464139666
  272 4L6   C6      2893    0.578227557    0.827175178    0.416608551
  272 4L6   N2      2894    0.542182927    0.944276994    0.468334962
  272 4L6   H6      2895    0.608205876    1.014049279    0.496116888
  272 4L6   C7      2896    0.701102362    0.762992427    0.406442081
  272 4L6   H7      2897    0.795426851    0.807945468    0.437474355
  273 H2O   OW      2898    0.550631491    1.017627905    0.549733000
  273 H2O   HW1     2899    0.560279401    1.096567518    0.610370536
  273 H2O   HW2     2900    0.470181765    1.029902063    0.491607340
  274 NA+   NA      2901    7.793996165    5.753318610    7.639388757
  275 NA+   NA      2902    1.116366858    5.656900839    7.119410224
  276 NA+   NA      2903    0.698125021    7.575504374    1.507962971
  277 NA+   NA      2904    6.788649106    0.807555153    2.045273942
  278 NA+   NA      2905    0.230525988    6.514551773    1.046468435
  279 NA+   NA      2906    0.167943642    1.908462290    1.394286461
  280 NA+   NA      2907    0.123451297    4.082150968    7.170389865
    1 SOLV  OW      2908    7.287545528    6.423343120    0.460460025
    1 SOLV  HW1     2909    7.256870495    6.419504864    0.555570779
    1 SOLV  HW2     2910    7.386537762    6.409598564    0.456804242
    2 SOLV  OW      2911    1.013134065    0.890989638    6.411529642
    2 SOLV  HW1     2912    1.011866032    0.988295008    6.434553466
    2 SOLV  HW2     2913    0.942227390    0.843502736    6.463656772
    3 SOLV  OW      2914    0.772113135    0.477415476    5.662010305
    3 SOLV  HW1     2915    0.731362001    0.487077199    5.752827212
    3 SOLV  HW2     2916    0.790526686    0.380806025    5.643866020
    4 SOLV  OW      2917    0.961511095    1.009807468    6.011735964
    4 SOLV  HW1     2918    0.880634204    1.050837899    6.053890611
    4 SOLV  HW2     2919    0.959620305    1.026216098    5.913101668
    5 SOLV  OW      2920    6.397366072    7.557726858    5.992993176
    5 SOLV  HW1     2921    6.376472033    7.647981715    5.955342957
    5 SOLV  HW2     2922    6.464797733    7.566994594    6.066253536
    6 SOLV  OW      2923    0.860323823    1.533591902    2.761496498
    6 SOLV  HW1     2924    0.817842281    1.623221292    2.774221805
    6 SOLV  HW2     2925    0.815332589    1.466705873    2.820674602
    7 SOLV  OW      2926    2.183357621    0.466464966    2.012664300
    7 SOLV  HW1     2927    2.270891255    0.487447703    2.056246031
    7 SOLV  HW2     2928    2.195869683    0.392224167    1.946834853
    8 SOLV  OW      2929    6.978390406    0.820836673    0.031930885
    8 SOLV  HW1     2930    6.957962528    0.908748139    0.075010032
    8 SOLV  HW2     2931    7.049740735    0.833308212   -0.037026310
    9 SOLV  OW      2932    8.149260223    1.585805299    2.028137479
    9 SOLV  HW1     2933    8.131775856    1.666821079    2.084103089
    9 SOLV  HW2     2934    8.126007700    1.503669763    2.080237812
   10 SOLV  OW      2935    7.403674541    0.565313087    0.362644319
   10 SOLV  HW1     2936    7.436114289    0.593161350    0.272234576
   10 SOLV  HW2     2937    7.350101904    0.481268849    0.354383841
   11 SOLV  OW      2938    6.328913398    6.566634498    7.987148907
   11 SOLV  HW1     2939    6.303746855    6.658092775    7.955465360
   11 SOLV  HW2     2940    6.413973071    6.571748487    8.039497551
   12 SOLV  OW      2941    0.386470816    6.774831675    0.045867482
   12 SOLV  HW1     2942    0.451193883    6.736573940   -0.020079124
   12 SOLV  HW2     2943    0.407409560    6.871464480    0.060877896
   13 SOLV  OW      2944    0.078855932    1.480192362    0.818697177
   13 SOLV  HW1     2945    0.061474129    1.386189766    0.848076209
   13 SOLV  HW2     2946    0.063602360    1.542446828    0.895465714
   14 SOLV  OW      2947    2.168893990    0.189478839    8.076469632
   14 SOLV  HW1     2948    2.143389189    0.161460819    8.169021947
   14 SOLV  HW2     2949    2.221222140    0.116326305    8.032744763
   15 SOLV  OW      2950    2.075721551    7.863912090    0.840072664
   15 SOLV  HW1     2951    2.132036132    7.796509232    0.887879806
   15 SOLV  HW2     2952    2.130882067    7.944719479    0.819349361
   16 SOLV  OW      2953    0.260693053    1.095533877    7.878040556
   16 SOLV  HW1     2954    0.234097754    1.028413166    7.947245633
   16 SOLV  HW2     2955    0.271053308    1.185283505    7.920929330
   17 SOLV  OW      2956    1.300027314    6.788591626    6.624591424
   17 SOLV  HW1     2957    1.329663491    6.868682888    6.676621474
   17 SOLV  HW2     2958    1.360391236    6.775789545    6.545900232
   18 SOLV  OW      2959    0.449375098    0.089480705    6.225494155
   18 SOLV  HW1     2960    0.445482728    0.013623078    6.160440758
   18 SOLV  HW2     2961    0.501105673    0.165110428    6.185425439
   19 SOLV  OW      2962    1.652404286    6.234680147    6.999262396
   19 SOLV  HW1     2963    1.690332343    6.325271797    6.980388888
   19 SOLV  HW2     2964    1.691661803    6.168219287    6.935675296
   20 SOLV  OW      2965    0.478849542    6.264736139    0.692230060
   20 SOLV  HW1     2966    0.418560170    6.206893084    0.637265650
   20 SOLV  HW2     2967    0.532215833    6.207519530    0.754519911
   21 SOLV  OW      2968    7.368176444    2.226162723    6.761265719
   21 SOLV  HW1     2969    7.373203222    2.127794574    6.743990338
   21 SOLV  HW2     2970    7.444560185    2.271925300    6.715732146
   22 SOLV  OW      2971    0.909591296    1.646637506    0.291357590
   22 SOLV  HW1     2972    0.841943412    1.667789698    0.361912178
   22 SOLV  HW2     2973    0.877070454    1.570012759    0.235926762
   23 SOLV  OW      2974    8.221539326    8.029607941    8.118975263
   23 SOLV  HW1     2975    8.161072942    7.950666286    8.129641186
   23 SOLV  HW2     2976    8.314653140    7.998020466    8.100705600
   24 SOLV  OW      2977    1.061241871    0.365889217    6.856604055
   24 SOLV  HW1     2978    1.107573294    0.388796217    6.770987850
   24 SOLV  HW2     2979    1.087611966    0.273736761    6.885134382
   25 SOLV  OW      2980    7.264713072    0.322912194    0.392590475
   25 SOLV  HW1     2981    7.236370759    0.282427351    0.479534522
   25 SOLV  HW2     2982    7.344218812    0.273614958    0.357232833
   26 SOLV  OW      2983    1.278130192    7.904806833    2.730593853
   26 SOLV  HW1     2984    1.375351993    7.927845966    2.726267641
   26 SOLV  HW2     2985    1.266867496    7.805907036    2.720922094
   27 SOLV  OW      2986    7.387765104    0.490440740    7.666874825
   27 SOLV  HW1     2987    7.385184696    0.543574290    7.582197745
   27 SOLV  HW2     2988    7.392198000    0.392981361    7.644919894
   28 SOLV  OW      2989    0.082845762    1.175569627    2.972848483
   28 SOLV  HW1     2990    0.072616821    1.103663214    2.904096626
   28 SOLV  HW2     2991    0.165589256    1.228393955    2.953744713
   29 SOLV  OW      2992    7.983065670    0.062969086    1.108928213
   29 SOLV  HW1     2993    7.894129536    0.108498331    1.113279542
   29 SOLV  HW2     2994    7.975671934   -0.028461356    1.148768201
   30 SOLV  OW      2995    1.272346570    0.694891800    7.392523332
   30 SOLV  HW1     2996    1.333126719    0.680468755    7.314434981
   30 SOLV  HW2     2997    1.241362087    0.789965514    7.393498476
   31 SOLV  OW      2998    8.227130820    8.217973735    0.075026351
   31 SOLV  HW1     2999    8.218768254    8.137235895    0.016604970
   31 SOLV  HW2     3000    8.322666979    8.229703397    0.102170032
   32 SOLV  OW      3001    5.754446121    0.503176939    6.813567959
   32 SOLV  HW1     3002    5.680788045    0.560561105    6.777741652
   32 SOLV  HW2     3003    5.842591989    0.539130531    6.782916418
   33 SOLV  OW      3004    7.593912201    8.097890621    5.558858204
   33 SOLV  HW1     3005    7.628223514    8.102046812    5.465012114
   33 SOLV  HW2     3006    7.496988897    8.073266253    5.557833009
   34 SOLV  OW      3007    6.897657311    0.277614838    0.564677425
   34 SOLV  HW1     3008    6.937721534    0.205926720    0.621750870
   34 SOLV  HW2     3009    6.798881484    0.281044700    0.579950231
   35 SOLV  OW      3010    7.419978205    0.729315915    7.821727618
   35 SOLV  HW1     3011    7.404172836    0.650345910    7.762435804
   35 SOLV  HW2     3012    7.505830973    0.716948601    7.871505820
   36 SOLV  OW      3013    7.057052752    6.323652278    7.928460914
   36 SOLV  HW1     3014    7.073556990    6.313009218    7.830401119
   36 SOLV  HW2     3015    6.998798956    6.403446895    7.943974121
   37 SOLV  OW      3016    8.083688310    0.516002826    0.191819056
   37 SOLV  HW1     3017    8.052280651    0.527843409    0.097612870
   37 SOLV  HW2     3018    8.183345859    0.523750172    0.194935634
   38 SOLV  OW      3019    6.046938094    0.378580226    7.935483591
   38 SOLV  HW1     3020    6.004561748    0.321593836    8.005897891
   38 SOLV  HW2     3021    6.125863632    0.426233878    7.974229636
   39 SOLV  OW      3022    0.145933898    1.648397464    1.385378534
   39 SOLV  HW1     3023    0.049341128    1.633885655    1.406849610
   39 SOLV  HW2     3024    0.164756108    1.615669758    1.292770132
   40 SOLV  OW      3025    7.924598120    6.567221453    0.797755141
   40 SOLV  HW1     3026    7.990444708    6.593618391    0.868246971
   40 SOLV  HW2     3027    7.937466346    6.624714084    0.716942923
   41 SOLV  OW      3028    5.885289312    0.293601787    7.209882064
   41 SOLV  HW1     3029    5.930833105    0.231069257    7.146514519
   41 SOLV  HW2     3030    5.821341179    0.351533348    7.159320051
   42 SOLV  OW      3031    0.117373004    6.261918589    0.090148925
   42 SOLV  HW1     3032    0.028213614    6.220878953    0.070961498
   42 SOLV  HW2     3033    0.188186917    6.191456771    0.085433588
   43 SOLV  OW      3034    7.767071429    0.471804066    0.317900118
   43 SOLV  HW1     3035    7.866059582    0.462100711    0.328344573
   43 SOLV  HW2     3036    7.738245531    0.428905676    0.232280938
   44 SOLV  OW      3037    7.437409670    6.859138196    7.205902627
   44 SOLV  HW1     3038    7.419795045    6.814751422    7.118033964
   44 SOLV  HW2     3039    7.414015160    6.956159246    7.199501651
   45 SOLV  OW      3040    7.553903663    0.270582820    6.946143636
   45 SOLV  HW1     3041    7.520680305    0.351295586    6.897321808
   45 SOLV  HW2     3042    7.640021672    0.240126659    6.905425608
   46 SOLV  OW      3043    7.758009236    0.105454654    6.793007205
   46 SOLV  HW1     3044    7.832318327    0.113702068    6.859428592
   46 SOLV  HW2     3045    7.698772776    0.029052101    6.818605406
   47 SOLV  OW      3046    7.156884663    1.940955321    7.574529238
   47 SOLV  HW1     3047    7.109196007    2.000747598    7.510092254
   47 SOLV  HW2     3048    7.249462188    1.975550315    7.589823421
   48 SOLV  OW      3049    0.491378807    0.882771879    0.743511544
   48 SOLV  HW1     3050    0.495690821    0.962692693    0.803462459
   48 SOLV  HW2     3051    0.484403260    0.912826903    0.648390372
   49 SOLV  OW      3052    6.837394113    7.498238419    6.436916368
   49 SOLV  HW1     3053    6.935057789    7.517003376    6.447391441
   49 SOLV  HW2     3054    6.823656051    7.400221877    6.422632702
   50 SOLV  OW      3055    0.598491965    0.601343801    7.196128250
   50 SOLV  HW1     3056    0.545937461    0.518214968    7.214274238
   50 SOLV  HW2     3057    0.535943294    0.678657360    7.185552831
   51 SOLV  OW      3058    7.804498345    2.372955903    1.004797233
   51 SOLV  HW1     3059    7.806106067    2.388961935    0.906090291
   51 SOLV  HW2     3060    7.772927065    2.455599713    1.051435137
   52 SOLV  OW      3061    1.339196300    6.617584586    0.112767689
   52 SOLV  HW1     3062    1.332933070    6.556978488    0.192074607
   52 SOLV  HW2     3063    1.412970818    6.586495669    0.052829288
   53 SOLV  OW      3064    6.638358819    0.572470924    0.604947448
   53 SOLV  HW1     3065    6.608506768    0.477121307    0.600608826
   53 SOLV  HW2     3066    6.667620206    0.602385443    0.514115696
   54 SOLV  OW      3067    7.963599755    5.540221237    7.433935205
   54 SOLV  HW1     3068    8.026093736    5.469199878    7.401500527
   54 SOLV  HW2     3069    7.920808895    5.585269021    7.355569928
   55 SOLV  OW      3070    6.821789359    1.725311729    7.547056035
   55 SOLV  HW1     3071    6.912614609    1.717401901    7.588165653
   55 SOLV  HW2     3072    6.789267954    1.634570119    7.520408274
   56 SOLV  OW      3073    8.124417696    6.131625865    0.119872074
   56 SOLV  HW1     3074    8.035027945    6.089900604    0.103430477
   56 SOLV  HW2     3075    8.176903356    6.074246178    0.182758092
   57 SOLV  OW      3076    2.063674213    0.437411711    0.479696732
   57 SOLV  HW1     3077    2.139030708    0.392839122    0.431363646
   57 SOLV  HW2     3078    2.043525974    0.525207903    0.436253970
   58 SOLV  OW      3079    0.839689716    6.151483985    7.786594713
   58 SOLV  HW1     3080    0.838419231    6.056414237    7.817605251
   58 SOLV  HW2     3081    0.775091918    6.162763264    7.711087180
   59 SOLV  OW      3082    6.472634172    0.283847804    6.228371936
   59 SOLV  HW1     3083    6.488487997    0.187625355    6.250538732
   59 SOLV  HW2     3084    6.558552054    0.325914378    6.199218778
   60 SOLV  OW      3085    1.642920074    0.621922540    7.701567163
   60 SOLV  HW1     3086    1.562392056    0.583835959    7.656113106
   60 SOLV  HW2     3087    1.718176626    0.628496462    7.636033984
   61 SOLV  OW      3088    1.609754252    0.399312843    2.418056706
   61 SOLV  HW1     3089    1.633160806    0.456182529    2.339191504
   61 SOLV  HW2     3090    1.560519904    0.454432105    2.485433767
   62 SOLV  OW      3091    7.297998992    6.856381577    1.153777244
   62 SOLV  HW1     3092    7.313768535    6.785130373    1.222158890
   62 SOLV  HW2     3093    7.221584181    6.829809490    1.094988197
   63 SOLV  OW      3094    0.377014671    7.228731361    5.743896534
   63 SOLV  HW1     3095    0.472774223    7.257376876    5.740531332
   63 SOLV  HW2     3096    0.364417569    7.147797693    5.686514649
   64 SOLV  OW      3097    0.647530055    1.536942222    1.389792087
   64 SOLV  HW1     3098    0.598341862    1.599591687    1.329330807
   64 SOLV  HW2     3099    0.587938717    1.460366589    1.414019777
   65 SOLV  OW      3100    5.997342712    0.144905250    6.965899271
   65 SOLV  HW1     3101    6.091141251    0.174843669    6.948365021
   65 SOLV  HW2     3102    5.993079888    0.045041952    6.962579363
   66 SOLV  OW      3103    7.673091251    6.793218852    0.909524237
   66 SOLV  HW1     3104    7.678595897    6.822658842    0.814106050
   66 SOLV  HW2     3105    7.669406435    6.693354423    0.913416095
   67 SOLV  OW      3106    6.346341191    0.214350834    5.948600747
   67 SOLV  HW1     3107    6.294281691    0.167578226    6.020043258
   67 SOLV  HW2     3108    6.361953468    0.309383207    5.975563578
   68 SOLV  OW      3109    0.463220593    0.190621140    3.102927689
   68 SOLV  HW1     3110    0.426774325    0.253133390    3.033896158
   68 SOLV  HW2     3111    0.403981951    0.191753843    3.183494362
   69 SOLV  OW      3112    0.125520835    0.235427724    7.583128158
   69 SOLV  HW1     3113    0.210723505    0.285606189    7.568157463
   69 SOLV  HW2     3114    0.122486857    0.156052640    7.522367336
   70 SOLV  OW      3115    7.381615687    1.392752802    2.577887884
   70 SOLV  HW1     3116    7.315884668    1.331031097    2.534628216
   70 SOLV  HW2     3117    7.435101081    1.439235204    2.507317376
   71 SOLV  OW      3118    6.511695590    1.647661612    1.150720686
   71 SOLV  HW1     3119    6.473310753    1.737899742    1.170358664
   71 SOLV  HW2     3120    6.442626782    1.577521676    1.168375321
   72 SOLV  OW      3121    8.191628291    0.728864391    0.500635290
   72 SOLV  HW1     3122    8.116912817    0.729674970    0.434174889
   72 SOLV  HW2     3123    8.265104867    0.669718344    0.467424781
   73 SOLV  OW      3124    7.534889541    1.705021208    1.428767197
   73 SOLV  HW1     3125    7.514801798    1.707249705    1.526703484
   73 SOLV  HW2     3126    7.587011077    1.786566678    1.403593288
   74 SOLV  OW      3127    0.571752835    0.756399290    7.822250266
   74 SOLV  HW1     3128    0.639736389    0.690524989    7.854510631
   74 SOLV  HW2     3129    0.530157391    0.802451680    7.900677966
   75 SOLV  OW      3130    0.975633506    6.482240258    6.637716895
   75 SOLV  HW1     3131    0.961704360    6.384963933    6.656245131
   75 SOLV  HW2     3132    1.070176461    6.506990735    6.658952870
   76 SOLV  OW      3133    0.565774855    6.719349284    6.633935418
   76 SOLV  HW1     3134    0.623233673    6.801157544    6.631143598
   76 SOLV  HW2     3135    0.552324414    6.691318387    6.728989397
   77 SOLV  OW      3136    0.643283500    0.794120127    5.235060208
   77 SOLV  HW1     3137    0.569634393    0.788879128    5.302512497
   77 SOLV  HW2     3138    0.721508140    0.842107021    5.274804736
   78 SOLV  OW      3139    7.393620055    2.203828752    0.806389216
   78 SOLV  HW1     3140    7.295520274    2.214329373    0.790024175
   78 SOLV  HW2     3141    7.440167943    2.186219736    0.719643326
   79 SOLV  OW      3142    7.129544319    6.829208546    6.127527935
   79 SOLV  HW1     3143    7.166616501    6.802675730    6.216539577
   79 SOLV  HW2     3144    7.037783346    6.790891490    6.116891630
   80 SOLV  OW      3145    1.513972631    7.293981194    6.871912377
   80 SOLV  HW1     3146    1.511749514    7.380121633    6.922670611
   80 SOLV  HW2     3147    1.458911018    7.225633086    6.919851766
   81 SOLV  OW      3148    0.988419686    1.722961306    1.200068109
   81 SOLV  HW1     3149    1.062599799    1.773282366    1.244419936
   81 SOLV  HW2     3150    1.022319995    1.681016159    1.115846811
   82 SOLV  OW      3151    1.347079327    7.009719617    8.113176496
   82 SOLV  HW1     3152    1.336342831    6.982969384    8.208939615
   82 SOLV  HW2     3153    1.263669179    6.987291807    8.062767043
   83 SOLV  OW      3154    7.174247015    7.788619964    1.775484345
   83 SOLV  HW1     3155    7.216241565    7.798239856    1.685232516
   83 SOLV  HW2     3156    7.098786555    7.723195041    1.770315768
   84 SOLV  OW      3157    8.123850481    1.403754670    6.700438080
   84 SOLV  HW1     3158    8.103140888    1.453332778    6.784786992
   84 SOLV  HW2     3159    8.187368257    1.457493993    6.644947804
   85 SOLV  OW      3160    6.715469901    6.763789742    8.038090016
   85 SOLV  HW1     3161    6.639162233    6.711918133    8.076644861
   85 SOLV  HW2     3162    6.763569789    6.811778076    8.111462791
   86 SOLV  OW      3163    7.149808597    7.538063018    5.971743858
   86 SOLV  HW1     3164    7.140228865    7.438614277    5.967259623
   86 SOLV  HW2     3165    7.059240617    7.580402427    5.969153896
   87 SOLV  OW      3166    1.626476401    7.185210872    7.838038064
   87 SOLV  HW1     3167    1.548156093    7.240217720    7.867049533
   87 SOLV  HW2     3168    1.624429333    7.096948169    7.885015948
   88 SOLV  OW      3169    2.153037111    7.485673349    7.895121692
   88 SOLV  HW1     3170    2.221065050    7.510476238    7.964093106
   88 SOLV  HW2     3171    2.081527570    7.429993613    7.937384591
   89 SOLV  OW      3172    0.773171171    7.517589681    6.492783012
   89 SOLV  HW1     3173    0.785223755    7.601618630    6.439925528
   89 SOLV  HW2     3174    0.767940546    7.539928954    6.590115419
   90 SOLV  OW      3175    6.386314272    0.252238291    6.494176167
   90 SOLV  HW1     3176    6.366005202    0.155603415    6.478341974
   90 SOLV  HW2     3177    6.406774153    0.296706534    6.406967146
   91 SOLV  OW      3178    0.576488362    6.688119512    0.640458302
   91 SOLV  HW1     3179    0.576727955    6.610517248    0.577374790
   91 SOLV  HW2     3180    0.485478737    6.698048224    0.680711483
   92 SOLV  OW      3181    1.046313829    7.846651044    1.751039813
   92 SOLV  HW1     3182    1.049451053    7.921290092    1.684552316
   92 SOLV  HW2     3183    1.100526667    7.769681562    1.717304398
   93 SOLV  OW      3184    6.021148462    7.893817154    8.068933512
   93 SOLV  HW1     3185    6.013488994    7.824812250    7.996951046
   93 SOLV  HW2     3186    5.930106515    7.928260723    8.091884389
   94 SOLV  OW      3187    1.184892329    7.644262945    1.628341430
   94 SOLV  HW1     3188    1.135274579    7.668653622    1.545006151
   94 SOLV  HW2     3189    1.280243893    7.624322846    1.605712360
   95 SOLV  OW      3190    6.654593255    6.984871236    0.562866189
   95 SOLV  HW1     3191    6.575454622    6.934359916    0.528408559
   95 SOLV  HW2     3192    6.734930199    6.962663334    0.507599412
   96 SOLV  OW      3193    7.959297158    1.523332475    6.955959690
   96 SOLV  HW1     3194    7.969373651    1.595008088    6.886948339
   96 SOLV  HW2     3195    7.863628819    1.517850265    6.984576534
   97 SOLV  OW      3196    7.171312870    0.154228818    7.978910976
   97 SOLV  HW1     3197    7.239852702    0.101545957    8.029194461
   97 SOLV  HW2     3198    7.212898490    0.238185237    7.943931681
   98 SOLV  OW      3199    0.896489336    7.606121179    0.888963490
   98 SOLV  HW1     3200    0.896812743    7.699997687    0.854509221
   98 SOLV  HW2     3201    0.848265839    7.602939200    0.976521088
   99 SOLV  OW      3202    7.191192551    0.176178385    0.616894422
   99 SOLV  HW1     3203    7.117799722    0.127229684    0.664001738
   99 SOLV  HW2     3204    7.267765285    0.113905853    0.600761171
  100 SOLV  OW      3205    0.509317763    0.418157870    0.644797582
  100 SOLV  HW1     3206    0.441821492    0.389588359    0.576756646
  100 SOLV  HW2     3207    0.601351862    0.405643213    0.607722216
  101 SOLV  OW      3208    7.262232570    1.578115729    0.325482267
  101 SOLV  HW1     3209    7.357667628    1.549140465    0.318108172
  101 SOLV  HW2     3210    7.234675003    1.623849644    0.240920630
  102 SOLV  OW      3211    0.046532536    7.602592552    1.130659573
  102 SOLV  HW1     3212    0.125365607    7.590222181    1.070377485
  102 SOLV  HW2     3213    0.075924585    7.594909516    1.225941548
  103 SOLV  OW      3214    6.274616518    6.515017460    6.614002442
  103 SOLV  HW1     3215    6.268016456    6.493759824    6.516503698
  103 SOLV  HW2     3216    6.319677097    6.603510798    6.625831031
  104 SOLV  OW      3217    1.600673710    0.074212215    6.820226323
  104 SOLV  HW1     3218    1.699243543    0.057861311    6.824514314
  104 SOLV  HW2     3219    1.575781729    0.103712030    6.727966628
  105 SOLV  OW      3220    7.733824805    5.023469620    8.070978215
  105 SOLV  HW1     3221    7.770567339    4.935748158    8.040047977
  105 SOLV  HW2     3222    7.761090159    5.095401763    8.007071118
  106 SOLV  OW      3223    2.304908194    8.035659988    1.665004111
  106 SOLV  HW1     3224    2.298794711    7.976007165    1.584966537
  106 SOLV  HW2     3225    2.389368613    8.089018584    1.660407584
  107 SOLV  OW      3226    1.541337677    6.742882741    7.819114347
  107 SOLV  HW1     3227    1.441556906    6.743636330    7.812407385
  107 SOLV  HW2     3228    1.572741405    6.649869485    7.838194391
  108 SOLV  OW      3229    0.990100552    0.767770585    7.872170698
  108 SOLV  HW1     3230    1.077407737    0.766343227    7.920926661
  108 SOLV  HW2     3231    1.006187729    0.752872757    7.774595459
  109 SOLV  OW      3232    7.091103248    1.957880471    1.288975327
  109 SOLV  HW1     3233    6.996315814    1.937021119    1.264852105
  109 SOLV  HW2     3234    7.152255614    1.920171963    1.219404898
  110 SOLV  OW      3235    1.327262402    0.100393395    6.079045094
  110 SOLV  HW1     3236    1.412203744    0.090238541    6.130846149
  110 SOLV  HW2     3237    1.312150676    0.018629740    6.023477033
  111 SOLV  OW      3238    1.965984757    7.755149457    8.101935131
  111 SOLV  HW1     3239    2.018668037    7.753117787    8.186918243
  111 SOLV  HW2     3240    1.894309074    7.685496014    8.105501366
  112 SOLV  OW      3241    6.946413528    8.171305365    1.947590294
  112 SOLV  HW1     3242    6.999502755    8.255904646    1.942500471
  112 SOLV  HW2     3243    7.004622915    8.097438737    1.981601665
  113 SOLV  OW      3244    1.483504060    7.568402432    6.555576844
  113 SOLV  HW1     3245    1.416284999    7.510421739    6.509517576
  113 SOLV  HW2     3246    1.559055390    7.587956007    6.493036783
  114 SOLV  OW      3247    6.506094485    8.025637725    0.037451754
  114 SOLV  HW1     3248    6.421963867    7.991242583   -0.004250235
  114 SOLV  HW2     3249    6.522536033    7.977721507    0.123670728
  115 SOLV  OW      3250    0.480370675    8.107473597    2.516737187
  115 SOLV  HW1     3251    0.525295642    8.020336775    2.496970149
  115 SOLV  HW2     3252    0.488164893    8.127571543    2.614394916
  116 SOLV  OW      3253    0.502638855    7.482799204    1.325691163
  116 SOLV  HW1     3254    0.511580858    7.543892505    1.247018608
  116 SOLV  HW2     3255    0.550078864    7.396836786    1.306676656
  117 SOLV  OW      3256    7.026513658    7.244746991    1.378902155
  117 SOLV  HW1     3257    6.955104848    7.294725979    1.329864938
  117 SOLV  HW2     3258    7.059158784    7.299992534    1.455609145
  118 SOLV  OW      3259    2.228419141    8.227191894    1.345438457
  118 SOLV  HW1     3260    2.150930122    8.163972718    1.344584535
  118 SOLV  HW2     3261    2.312791408    8.176717982    1.327118964
  119 SOLV  OW      3262    0.917775313    0.256333004    3.196222619
  119 SOLV  HW1     3263    0.911285003    0.343958766    3.148458203
  119 SOLV  HW2     3264    0.831031992    0.236854623    3.242024867
  120 SOLV  OW      3265    1.752224775    7.243690903    6.739376350
  120 SOLV  HW1     3266    1.811357357    7.324210760    6.744043676
  120 SOLV  HW2     3267    1.663091495    7.265469401    6.779161345
  121 SOLV  OW      3268    0.597332192    6.861455553    6.169731058
  121 SOLV  HW1     3269    0.623595886    6.780102195    6.221628377
  121 SOLV  HW2     3270    0.645910248    6.941091397    6.205781932
  122 SOLV  OW      3271    5.725786690    1.070901899    7.331551384
  122 SOLV  HW1     3272    5.794911900    1.142478897    7.321551725
  122 SOLV  HW2     3273    5.768592800    0.988065151    7.367706504
  123 SOLV  OW      3274    1.638023468    6.502384055    7.907126469
  123 SOLV  HW1     3275    1.729224880    6.527358123    7.874568186
  123 SOLV  HW2     3276    1.619496371    6.406807531    7.884251822
  124 SOLV  OW      3277    2.289213757    0.995050734    1.517741694
  124 SOLV  HW1     3278    2.229107378    0.930186863    1.564446005
  124 SOLV  HW2     3279    2.268435506    0.995235813    1.419917475
  125 SOLV  OW      3280    8.222231767    1.700289176    0.197314084
  125 SOLV  HW1     3281    8.200483129    1.602997040    0.205247407
  125 SOLV  HW2     3282    8.164606026    1.741666326    0.126824028
  126 SOLV  OW      3283    0.062865944    8.054576401    6.224180504
  126 SOLV  HW1     3284    0.016355391    8.131855545    6.180979109
  126 SOLV  HW2     3285    0.146801767    8.033874754    6.173902987
  127 SOLV  OW      3286    7.151932747    5.765465763    7.656531850
  127 SOLV  HW1     3287    7.074444231    5.827149090    7.642662336
  127 SOLV  HW2     3288    7.214603366    5.772735390    7.578935339
  128 SOLV  OW      3289    2.160020483    8.072033840    2.428529168
  128 SOLV  HW1     3290    2.105513751    8.125458265    2.493156638
  128 SOLV  HW2     3291    2.103766079    7.998856564    2.390027987
  129 SOLV  OW      3292    0.079005589    0.409900744    0.931096840
  129 SOLV  HW1     3293    0.032780441    0.341185568    0.987145573
  129 SOLV  HW2     3294    0.153863271    0.366863623    0.880638793
  130 SOLV  OW      3295    7.000500065    1.307318219    6.913193512
  130 SOLV  HW1     3296    6.941969348    1.331478965    6.990602575
  130 SOLV  HW2     3297    6.989787243    1.375464930    6.840785195
  131 SOLV  OW      3298    7.888572127    1.045508398    5.588370173
  131 SOLV  HW1     3299    7.883948538    1.120978894    5.653827545
  131 SOLV  HW2     3300    7.801479373    0.996350615    5.588000552
  132 SOLV  OW      3301    0.863403506    1.513505216    2.166034202
  132 SOLV  HW1     3302    0.959173770    1.489053339    2.181261907
  132 SOLV  HW2     3303    0.818716068    1.529545184    2.254053447
  133 SOLV  OW      3304    1.002391461    0.966261683    7.194713150
  133 SOLV  HW1     3305    0.918541261    0.913739824    7.180147578
  133 SOLV  HW2     3306    1.079597150    0.917871301    7.153492462
  134 SOLV  OW      3307    0.149299820    5.823478825    6.554400095
  134 SOLV  HW1     3308    0.230151792    5.779962620    6.594032277
  134 SOLV  HW2     3309    0.177463110    5.886340920    6.481897877
  135 SOLV  OW      3310    7.816611496    6.194428611    6.270340890
  135 SOLV  HW1     3311    7.737760415    6.167979361    6.214816230
  135 SOLV  HW2     3312    7.785792515    6.249729749    6.347748737
  136 SOLV  OW      3313    0.665904410    6.690294765    0.277273608
  136 SOLV  HW1     3314    0.675750500    6.606313746    0.223872878
  136 SOLV  HW2     3315    0.688042275    6.769098986    0.219818060
  137 SOLV  OW      3316    7.950394515    0.846064435    0.057098205
  137 SOLV  HW1     3317    7.979698261    0.930489076    0.012206330
  137 SOLV  HW2     3318    7.967520532    0.768408482   -0.003546378
  138 SOLV  OW      3319    7.327452834    1.443749058    6.715872331
  138 SOLV  HW1     3320    7.288162388    1.411803557    6.629630736
  138 SOLV  HW2     3321    7.285071585    1.394650825    6.791996972
  139 SOLV  OW      3322    0.193864532    1.071327078    2.445526589
  139 SOLV  HW1     3323    0.222132880    1.107231350    2.534475019
  139 SOLV  HW2     3324    0.116378176    1.009305730    2.457742033
  140 SOLV  OW      3325    6.818394816    6.786825425    6.783972728
  140 SOLV  HW1     3326    6.800748070    6.749970533    6.692693903
  140 SOLV  HW2     3327    6.914422278    6.772245952    6.807796222
  141 SOLV  OW      3328    8.024858339    1.779229695    6.519205656
  141 SOLV  HW1     3329    8.103659923    1.836070612    6.495522218
  141 SOLV  HW2     3330    7.982841299    1.744013470    6.435564680
  142 SOLV  OW      3331    1.897435776    7.177679297    7.878260542
  142 SOLV  HW1     3332    1.936760221    7.240300107    7.945596165
  142 SOLV  HW2     3333    1.798635492    7.192241013    7.872943246
  143 SOLV  OW      3334    0.491323393    1.045668787    7.072117543
  143 SOLV  HW1     3335    0.589477913    1.061838301    7.061818925
  143 SOLV  HW2     3336    0.463018079    1.070469726    7.164775094
  144 SOLV  OW      3337    8.139867640    1.717668822    1.024706241
  144 SOLV  HW1     3338    8.238757242    1.731025286    1.018077327
  144 SOLV  HW2     3339    8.115401750    1.696302275    1.119291451
  145 SOLV  OW      3340    6.569064666    0.047955955    0.126240547
  145 SOLV  HW1     3341    6.556943506   -0.042195396    0.084680866
  145 SOLV  HW2     3342    6.507132849    0.113308895    0.082711636
  146 SOLV  OW      3343    6.801625145    6.409368948    0.921640957
  146 SOLV  HW1     3344    6.831946366    6.352573596    0.845123274
  146 SOLV  HW2     3345    6.881002382    6.438337958    0.975120399
  147 SOLV  OW      3346    1.640986505    6.678479461    7.467742638
  147 SOLV  HW1     3347    1.692202520    6.716926819    7.544558285
  147 SOLV  HW2     3348    1.592123336    6.751714373    7.420298288
  148 SOLV  OW      3349    7.164395813    7.851035833    0.023195383
  148 SOLV  HW1     3350    7.225550868    7.926456522   -0.000753286
  148 SOLV  HW2     3351    7.218533191    7.772543928    0.053359832
  149 SOLV  OW      3352    0.798859037    7.195079772    1.025685393
  149 SOLV  HW1     3353    0.743747649    7.199363905    1.109030062
  149 SOLV  HW2     3354    0.887231692    7.239005752    1.041892759
  150 SOLV  OW      3355    7.683037505    8.060936733    6.566145965
  150 SOLV  HW1     3356    7.701381306    8.112731421    6.649708126
  150 SOLV  HW2     3357    7.683009060    7.963109452    6.586920462
  151 SOLV  OW      3358    0.778678473    5.343351700    7.950428317
  151 SOLV  HW1     3359    0.733637539    5.376307009    7.867442514
  151 SOLV  HW2     3360    0.876969912    5.335077895    7.933944807
  152 SOLV  OW      3361    1.361588990    8.117717826    6.328613165
  152 SOLV  HW1     3362    1.405407540    8.205337102    6.308502609
  152 SOLV  HW2     3363    1.339023378    8.113318085    6.425942837
  153 SOLV  OW      3364    1.236992828    7.480544614    3.009346602
  153 SOLV  HW1     3365    1.294252735    7.423117938    3.067870047
  153 SOLV  HW2     3366    1.141377617    7.471706986    3.037294464
  154 SOLV  OW      3367    0.326054340    8.213297041    5.372517419
  154 SOLV  HW1     3368    0.419008130    8.212142891    5.409398619
  154 SOLV  HW2     3369    0.306147847    8.125182973    5.329604552
  155 SOLV  OW      3370    7.985299198    8.057384104    1.193148878
  155 SOLV  HW1     3371    8.054374155    7.985943730    1.181909306
  155 SOLV  HW2     3372    7.926577177    8.035005717    1.270945353
  156 SOLV  OW      3373    8.139783754    6.649513664    1.338999017
  156 SOLV  HW1     3374    8.046440344    6.625260134    1.312534466
  156 SOLV  HW2     3375    8.137128149    6.711636701    1.417326519
  157 SOLV  OW      3376    6.827021666    7.442618962    7.879725007
  157 SOLV  HW1     3377    6.836434134    7.426142631    7.977915223
  157 SOLV  HW2     3378    6.917724789    7.446988020    7.837830025
  158 SOLV  OW      3379    6.641624464    6.683776671    6.536815105
  158 SOLV  HW1     3380    6.635349435    6.596884489    6.487704502
  158 SOLV  HW2     3381    6.690796110    6.750319586    6.480640456
  159 SOLV  OW      3382    0.813158739    0.416954166    6.733931248
  159 SOLV  HW1     3383    0.891580917    0.377374289    6.781735904
  159 SOLV  HW2     3384    0.843895754    0.458769812    6.648441275
  160 SOLV  OW      3385    1.473094510    1.513916354    0.849967428
  160 SOLV  HW1     3386    1.480759081    1.443903662    0.778968404
  160 SOLV  HW2     3387    1.542918213    1.583999106    0.835325060
  161 SOLV  OW      3388    0.293798684    7.585209984    1.862677335
  161 SOLV  HW1     3389    0.327351021    7.630674175    1.945193198
  161 SOLV  HW2     3390    0.208656486    7.537039779    1.883461755
  162 SOLV  OW      3391    6.952927404    0.611934401    1.350055917
  162 SOLV  HW1     3392    6.977343113    0.540723633    1.415892259
  162 SOLV  HW2     3393    7.007564759    0.600711618    1.267047851
  163 SOLV  OW      3394    1.336704758    1.089857677    2.190926540
  163 SOLV  HW1     3395    1.255203661    1.063367746    2.242477000
  163 SOLV  HW2     3396    1.405757909    1.017914223    2.198500195
  164 SOLV  OW      3397    7.429357363    7.505629418    1.352288794
  164 SOLV  HW1     3398    7.343729412    7.556382640    1.342596009
  164 SOLV  HW2     3399    7.473197162    7.530455482    1.438681639
  165 SOLV  OW      3400    0.349495653    5.005647442    7.686309473
  165 SOLV  HW1     3401    0.350593121    5.091667726    7.635312765
  165 SOLV  HW2     3402    0.259673825    4.993030748    7.728430927
  166 SOLV  OW      3403    2.691399392    7.876823782    7.174815544
  166 SOLV  HW1     3404    2.767039917    7.940787761    7.161069560
  166 SOLV  HW2     3405    2.685600596    7.814786169    7.096588559
  167 SOLV  OW      3406    0.243967446    0.211178182    0.814114468
  167 SOLV  HW1     3407    0.158636870    0.163968570    0.836285714
  167 SOLV  HW2     3408    0.274217213    0.184145131    0.722704666
  168 SOLV  OW      3409    7.574954226    0.438584492    0.921860136
  168 SOLV  HW1     3410    7.612957396    0.510782051    0.979694698
  168 SOLV  HW2     3411    7.639299452    0.362157198    0.917378465
  169 SOLV  OW      3412    0.753289455    7.381337941    2.127957726
  169 SOLV  HW1     3413    0.797792189    7.470414253    2.137280020
  169 SOLV  HW2     3414    0.654044298    7.393148279    2.131528777
  170 SOLV  OW      3415    8.097310408    6.164150305    6.283106981
  170 SOLV  HW1     3416    8.004398220    6.198177885    6.297628300
  170 SOLV  HW2     3417    8.162979314    6.236620452    6.304013378
  171 SOLV  OW      3418    7.507951152    1.696211565    5.768382922
  171 SOLV  HW1     3419    7.499227788    1.598915490    5.746964348
  171 SOLV  HW2     3420    7.599777374    1.727556356    5.744158627
  172 SOLV  OW      3421    0.401289973    7.742773219    2.605146155
  172 SOLV  HW1     3422    0.308890663    7.779030996    2.617380082
  172 SOLV  HW2     3423    0.458083983    7.811111377    2.559252924
  173 SOLV  OW      3424    1.078296763    0.704799125    7.617865634
  173 SOLV  HW1     3425    1.088201474    0.605387373    7.622252360
  173 SOLV  HW2     3426    1.125798753    0.739465939    7.536984406
  174 SOLV  OW      3427    7.399888240    6.389803659    6.675274448
  174 SOLV  HW1     3428    7.499568018    6.394974662    6.681500039
  174 SOLV  HW2     3429    7.371648650    6.293925709    6.671892327
  175 SOLV  OW      3430    6.645083606    0.190570549    0.349213098
  175 SOLV  HW1     3431    6.673561005    0.124312218    0.418501283
  175 SOLV  HW2     3432    6.628776153    0.143279410    0.262613097
  176 SOLV  OW      3433    7.515445998    1.352887568    6.910501993
  176 SOLV  HW1     3434    7.427700675    1.314522506    6.939317587
  176 SOLV  HW2     3435    7.505196764    1.395745653    6.820727030
  177 SOLV  OW      3436    6.332023797    8.151074554    7.687676532
  177 SOLV  HW1     3437    6.334665300    8.051574036    7.677949979
  177 SOLV  HW2     3438    6.423314143    8.188563097    7.671473588
  178 SOLV  OW      3439    6.653091188    7.690685509    6.434901846
  178 SOLV  HW1     3440    6.711627511    7.609939647    6.427466558
  178 SOLV  HW2     3441    6.572639919    7.668547723    6.490029379
  179 SOLV  OW      3442    6.881092403    1.755119099    7.955185671
  179 SOLV  HW1     3443    6.940021140    1.700208616    8.014465689
  179 SOLV  HW2     3444    6.796239696    1.705329337    7.937217787
  180 SOLV  OW      3445    7.530902037    0.146076178    7.892575955
  180 SOLV  HW1     3446    7.481312473    0.151444103    7.805893032
  180 SOLV  HW2     3447    7.484124343    0.082337531    7.953821863
  181 SOLV  OW      3448    0.771236293    1.624171258    1.934327480
  181 SOLV  HW1     3449    0.675300185    1.634238942    1.960725124
  181 SOLV  HW2     3450    0.817131602    1.562609208    1.998402624
  182 SOLV  OW      3451    1.133287454    7.480221276    1.837785185
  182 SOLV  HW1     3452    1.142357735    7.535861061    1.755181489
  182 SOLV  HW2     3453    1.070587542    7.404338618    1.820123386
  183 SOLV  OW      3454    0.260006897    7.359257693    1.381114408
  183 SOLV  HW1     3455    0.190347209    7.423854795    1.412364808
  183 SOLV  HW2     3456    0.349939064    7.402844466    1.384877177
  184 SOLV  OW      3457    8.055725857    2.027281668    1.169494920
  184 SOLV  HW1     3458    7.984822417    1.958026241    1.156160276
  184 SOLV  HW2     3459    8.012860991    2.116337490    1.184760112
  185 SOLV  OW      3460    7.572058423    0.803124115    5.790999462
  185 SOLV  HW1     3461    7.653437659    0.747418062    5.807561317
  185 SOLV  HW2     3462    7.493468718    0.743372786    5.775079756
  186 SOLV  OW      3463    0.815232244    8.076738126    5.855306897
  186 SOLV  HW1     3464    0.789218372    8.070296909    5.758956399
  186 SOLV  HW2     3465    0.814759181    7.985437043    5.896117013
  187 SOLV  OW      3466    0.523726597    1.126498387    0.854503306
  187 SOLV  HW1     3467    0.451944898    1.195934573    0.859784011
  187 SOLV  HW2     3468    0.608124822    1.162761834    0.894047180
  188 SOLV  OW      3469    0.720530455    6.831901415    5.926677901
  188 SOLV  HW1     3470    0.660583160    6.840807060    6.006230793
  188 SOLV  HW2     3471    0.792016496    6.764739164    5.946184836
  189 SOLV  OW      3472    0.560198124    2.000127001    1.113991964
  189 SOLV  HW1     3473    0.535092143    2.044942051    1.199798660
  189 SOLV  HW2     3474    0.622813042    1.924495507    1.132983711
  190 SOLV  OW      3475    0.481595170    6.331649601    0.146541618
  190 SOLV  HW1     3476    0.509345834    6.236351636    0.158777452
  190 SOLV  HW2     3477    0.561891881    6.387223889    0.124968574
  191 SOLV  OW      3478    1.362922643    7.800557748    0.816377180
  191 SOLV  HW1     3479    1.382822053    7.708078219    0.848826426
  191 SOLV  HW2     3480    1.280778944    7.834893598    0.861927086
  192 SOLV  OW      3481    7.470937806    1.456806159    5.660503879
  192 SOLV  HW1     3482    7.382400669    1.416504189    5.637289238
  192 SOLV  HW2     3483    7.540660764    1.385135823    5.662514860
  193 SOLV  OW      3484    6.429666173    7.658034073    6.591534762
  193 SOLV  HW1     3485    6.354493434    7.687199846    6.532387001
  193 SOLV  HW2     3486    6.408842107    7.568090650    6.629960521
  194 SOLV  OW      3487    7.182464802    0.618463462    2.428599861
  194 SOLV  HW1     3488    7.210342433    0.556930894    2.502345461
  194 SOLV  HW2     3489    7.129798323    0.694448572    2.466735091
  195 SOLV  OW      3490    6.774093179    7.422457980    5.980576472
  195 SOLV  HW1     3491    6.802476796    7.337007298    6.024101162
  195 SOLV  HW2     3492    6.690286804    7.455666148    6.023884494
  196 SOLV  OW      3493    1.984457218    1.008164434    0.860676432
  196 SOLV  HW1     3494    2.001514063    1.024096178    0.763438135
  196 SOLV  HW2     3495    2.069504633    0.980278874    0.905278370
  197 SOLV  OW      3496    7.979314431    0.875014128    7.169001568
  197 SOLV  HW1     3497    8.002948408    0.942109920    7.098707778
  197 SOLV  HW2     3498    8.048933755    0.876046427    7.240790594
  198 SOLV  OW      3499    5.992215775    7.540050525    7.671126757
  198 SOLV  HW1     3500    6.072710749    7.482622404    7.686107118
  198 SOLV  HW2     3501    5.910630356    7.482419371    7.666195595
  199 SOLV  OW      3502    8.056433937    6.304517990    5.930695017
  199 SOLV  HW1     3503    8.139897769    6.358545132    5.919898581
  199 SOLV  HW2     3504    7.997510507    6.317957471    5.851014088
  200 SOLV  OW      3505    1.762616461    1.005064565    2.006134716
  200 SOLV  HW1     3506    1.789261246    1.078677099    1.943902981
  200 SOLV  HW2     3507    1.843606007    0.952473244    2.032140148
  201 SOLV  OW      3508    1.131073544    7.250017509    7.948739632
  201 SOLV  HW1     3509    1.104947998    7.344578281    7.968170903
  201 SOLV  HW2     3510    1.062226173    7.188025220    7.986406822
  202 SOLV  OW      3511    6.907184478    6.680389831    0.626675260
  202 SOLV  HW1     3512    6.909550470    6.744803870    0.550211634
  202 SOLV  HW2     3513    6.990212090    6.690659014    0.681469401
  203 SOLV  OW      3514    0.551464040    0.232863028    0.825867291
  203 SOLV  HW1     3515    0.548293235    0.313506196    0.766805905
  203 SOLV  HW2     3516    0.465639735    0.182180018    0.817682201
  204 SOLV  OW      3517    7.112213559    7.048326037    1.002415512
  204 SOLV  HW1     3518    7.016513500    7.071706394    1.019631606
  204 SOLV  HW2     3519    7.130378866    7.052527455    0.904161218
  205 SOLV  OW      3520    1.656453378    0.750818218    2.624639808
  205 SOLV  HW1     3521    1.710199253    0.719253423    2.702847349
  205 SOLV  HW2     3522    1.581123477    0.687151336    2.608108425
  206 SOLV  OW      3523    7.869084608    8.115385672    5.829067993
  206 SOLV  HW1     3524    7.892613940    8.039349043    5.768516921
  206 SOLV  HW2     3525    7.777914287    8.100483831    5.867375866
  207 SOLV  OW      3526    0.226198678    0.253526271    5.721329673
  207 SOLV  HW1     3527    0.152330621    0.318272331    5.702539619
  207 SOLV  HW2     3528    0.303557607    0.302131785    5.762007639
  208 SOLV  OW      3529    7.096903643    6.792829862    6.815035572
  208 SOLV  HW1     3530    7.154984608    6.711417210    6.814956303
  208 SOLV  HW2     3531    7.094693344    6.832089150    6.906987874
  209 SOLV  OW      3532    7.124588719    6.763466421    1.484328511
  209 SOLV  HW1     3533    7.081486640    6.820640434    1.414507691
  209 SOLV  HW2     3534    7.064832495    6.757831870    1.564321868
  210 SOLV  OW      3535    0.206223859    7.100959740    1.254313564
  210 SOLV  HW1     3536    0.115316190    7.062319367    1.269945218
  210 SOLV  HW2     3537    0.217368812    7.183410603    1.309804200
  211 SOLV  OW      3538    7.626287354    0.679848898    8.001661312
  211 SOLV  HW1     3539    7.588882779    0.587676038    8.011981727
  211 SOLV  HW2     3540    7.726177224    0.675748537    8.004233554
  212 SOLV  OW      3541    7.510353035    8.137038201    2.502102250
  212 SOLV  HW1     3542    7.441510960    8.135810899    2.574634896
  212 SOLV  HW2     3543    7.497781458    8.218605290    2.445618293
  213 SOLV  OW      3544    1.710212664    7.079186921    7.590823743
  213 SOLV  HW1     3545    1.746590936    7.140145879    7.520382189
  213 SOLV  HW2     3546    1.703196676    7.128756160    7.677397400
  214 SOLV  OW      3547    6.231735841    8.116843510    7.104068131
  214 SOLV  HW1     3548    6.161116939    8.121948910    7.033438186
  214 SOLV  HW2     3549    6.303424798    8.183741513    7.084396122
  215 SOLV  OW      3550    0.135344451    0.225807470    6.164311614
  215 SOLV  HW1     3551    0.181773382    0.291067813    6.104421172
  215 SOLV  HW2     3552    0.187611456    0.215206184    6.248911634
  216 SOLV  OW      3553    6.221865998    7.380746855    7.763283034
  216 SOLV  HW1     3554    6.296533737    7.314400042    7.768065237
  216 SOLV  HW2     3555    6.146450571    7.350266790    7.821450715
  217 SOLV  OW      3556    6.989777121    7.175107482    1.735815783
  217 SOLV  HW1     3557    6.987992359    7.266868465    1.696082603
  217 SOLV  HW2     3558    7.084452568    7.143627320    1.742704617
  218 SOLV  OW      3559    2.048066635    8.097960281    7.214121251
  218 SOLV  HW1     3560    2.105210573    8.149651565    7.277870773
  218 SOLV  HW2     3561    1.971679912    8.155063076    7.184025997
  219 SOLV  OW      3562    1.778915693    6.814469434    7.222287309
  219 SOLV  HW1     3563    1.727788281    6.899964744    7.213536449
  219 SOLV  HW2     3564    1.842848819    6.821581225    7.298850863
  220 SOLV  OW      3565    0.248391403    7.896927776    2.187966074
  220 SOLV  HW1     3566    0.158238001    7.870707639    2.153543607
  220 SOLV  HW2     3567    0.262586267    7.994779384    2.173013855
  221 SOLV  OW      3568    0.313813927    1.354086368    7.954704402
  221 SOLV  HW1     3569    0.399473603    1.374007783    8.002320717
  221 SOLV  HW2     3570    0.242076835    1.415170615    7.988233756
  222 SOLV  OW      3571    0.453536885    6.998593847    1.261747640
  222 SOLV  HW1     3572    0.359904314    7.029559811    1.245140954
  222 SOLV  HW2     3573    0.491223177    6.959836322    1.177609071
  223 SOLV  OW      3574    7.905158297    2.352626221    0.424673187
  223 SOLV  HW1     3575    7.834593188    2.377897028    0.358465028
  223 SOLV  HW2     3576    7.868201850    2.285237145    0.488661678
  224 SOLV  OW      3577    1.850111263    7.428980908    0.063510597
  224 SOLV  HW1     3578    1.767430291    7.372881579    0.059206101
  224 SOLV  HW2     3579    1.908504748    7.396591657    0.137961377
  225 SOLV  OW      3580    1.265502656    7.854480055    3.008463172
  225 SOLV  HW1     3581    1.347327636    7.797688679    3.017459669
  225 SOLV  HW2     3582    1.256789634    7.885601164    2.913821699
  226 SOLV  OW      3583    6.451547391    0.385809252    0.360250580
  226 SOLV  HW1     3584    6.521309058    0.314255420    0.356354602
  226 SOLV  HW2     3585    6.388269184    0.366589702    0.435272779
  227 SOLV  OW      3586    1.345613724    0.534237076    0.102681711
  227 SOLV  HW1     3587    1.376963591    0.552655795    0.195846177
  227 SOLV  HW2     3588    1.420198644    0.551665002    0.038377728
  228 SOLV  OW      3589    1.748989624    8.111892512    7.923864236
  228 SOLV  HW1     3590    1.700017778    8.191795194    7.958780771
  228 SOLV  HW2     3591    1.783853853    8.131610971    7.832226689
  229 SOLV  OW      3592    1.464815644    0.888480015    7.722125460
  229 SOLV  HW1     3593    1.538293240    0.823580333    7.741851480
  229 SOLV  HW2     3594    1.440559856    0.882900744    7.625272331
  230 SOLV  OW      3595    0.604937010    6.896159649    1.043496609
  230 SOLV  HW1     3596    0.609045981    6.927243265    0.948530527
  230 SOLV  HW2     3597    0.697783675    6.884115913    1.078654380
  231 SOLV  OW      3598    1.802544090    7.242912144    2.448138873
  231 SOLV  HW1     3599    1.872660807    7.226268454    2.378808696
  231 SOLV  HW2     3600    1.817471253    7.181873406    2.525929954
  232 SOLV  OW      3601    7.319877559    1.550269696    1.360605300
  232 SOLV  HW1     3602    7.398142136    1.610074682    1.377913938
  232 SOLV  HW2     3603    7.313804398    1.530845926    1.262690181
  233 SOLV  OW      3604    0.553587495    1.466985562    8.034917877
  233 SOLV  HW1     3605    0.622442244    1.402018551    8.067164908
  233 SOLV  HW2     3606    0.538985960    1.537326980    8.104491058
  234 SOLV  OW      3607    7.681752486    1.919335187    1.376239784
  234 SOLV  HW1     3608    7.615419179    1.948462643    1.307294674
  234 SOLV  HW2     3609    7.763530753    1.883867100    1.330894279
  235 SOLV  OW      3610    0.502691682    7.769957750    6.001548405
  235 SOLV  HW1     3611    0.525050916    7.818548497    5.917045490
  235 SOLV  HW2     3612    0.500250073    7.671574986    5.983755827
  236 SOLV  OW      3613    1.090539011    7.702048492    1.371036954
  236 SOLV  HW1     3614    1.017059224    7.634248156    1.373397958
  236 SOLV  HW2     3615    1.137577521    7.697138835    1.282917759
  237 SOLV  OW      3616    7.760576873    1.212753815    2.587712393
  237 SOLV  HW1     3617    7.752402329    1.310350320    2.567469874
  237 SOLV  HW2     3618    7.703398843    1.160676653    2.524307209
  238 SOLV  OW      3619    7.936948615    0.234903808    5.675213644
  238 SOLV  HW1     3620    7.847098923    0.198809138    5.650194727
  238 SOLV  HW2     3621    7.954821265    0.318590415    5.623456989
  239 SOLV  OW      3622    2.101000052    6.587840048    7.406408012
  239 SOLV  HW1     3623    2.042593610    6.661303869    7.440953171
  239 SOLV  HW2     3624    2.165000236    6.625001265    7.339143040
  240 SOLV  OW      3625    0.596030381    8.169653681    3.343106331
  240 SOLV  HW1     3626    0.562682428    8.145457798    3.434233102
  240 SOLV  HW2     3627    0.631656110    8.087884038    3.297871607
  241 SOLV  OW      3628    1.212001614    0.328081570    8.199535639
  241 SOLV  HW1     3629    1.288772320    0.297570329    8.143168454
  241 SOLV  HW2     3630    1.242129825    0.402187063    8.259557374
  242 SOLV  OW      3631    7.566548384    8.075441912    5.852759666
  242 SOLV  HW1     3632    7.516714433    7.989455533    5.863928913
  242 SOLV  HW2     3633    7.586507167    8.090032053    5.755855320
  243 SOLV  OW      3634    7.882739736    1.676629560    2.542235864
  243 SOLV  HW1     3635    7.954313867    1.680429169    2.611982155
  243 SOLV  HW2     3636    7.878293145    1.764266750    2.494259286
  244 SOLV  OW      3637    0.054352212    1.188738233    7.433604882
  244 SOLV  HW1     3638   -0.020770474    1.172779912    7.369543241
  244 SOLV  HW2     3639    0.020033434    1.182724477    7.527349168
  245 SOLV  OW      3640    1.520558730    7.505027812    7.034184308
  245 SOLV  HW1     3641    1.517848531    7.586390418    7.092273776
  245 SOLV  HW2     3642    1.543051684    7.531735956    6.940470435
  246 SOLV  OW      3643    2.018430051    8.056193926    1.324121678
  246 SOLV  HW1     3644    1.931136643    8.099242858    1.347113426
  246 SOLV  HW2     3645    2.001541659    7.971495529    1.273694645
  247 SOLV  OW      3646    5.891129382    8.229639723    7.892008303
  247 SOLV  HW1     3647    5.874035202    8.138523498    7.854491807
  247 SOLV  HW2     3648    5.989345443    8.241865118    7.906363011
  248 SOLV  OW      3649    0.537410305    6.455479365    0.501295284
  248 SOLV  HW1     3650    0.515688188    6.385505352    0.569364924
  248 SOLV  HW2     3651    0.455193592    6.477557835    0.448810753
  249 SOLV  OW      3652    0.553920697    1.669738092    8.200573125
  249 SOLV  HW1     3653    0.486428927    1.700621000    8.133545238
  249 SOLV  HW2     3654    0.540944235    1.719569313    8.286305201
  250 SOLV  OW      3655    0.497463534    1.758020106    7.627412943
  250 SOLV  HW1     3656    0.435061065    1.819084287    7.676188262
  250 SOLV  HW2     3657    0.526272536    1.684185347    7.688407396
  251 SOLV  OW      3658    0.424272677    8.135573919    6.039020667
  251 SOLV  HW1     3659    0.398309526    8.136412708    5.942445809
  251 SOLV  HW2     3660    0.390403419    8.051812934    6.081898078
  252 SOLV  OW      3661    7.509801744    1.233823286    2.235982667
  252 SOLV  HW1     3662    7.475644731    1.259069514    2.145441938
  252 SOLV  HW2     3663    7.605398670    1.261920472    2.244549713
  253 SOLV  OW      3664    7.855119481    0.141092442    2.983645436
  253 SOLV  HW1     3665    7.816414035    0.143236636    3.075835553
  253 SOLV  HW2     3666    7.782273546    0.155209022    2.916594689
  254 SOLV  OW      3667    0.217501671    0.428829374    6.014423636
  254 SOLV  HW1     3668    0.288260477    0.446328011    5.945951853
  254 SOLV  HW2     3669    0.132722761    0.474292792    5.987092509
  255 SOLV  OW      3670    7.441490114    6.922216037    0.928940200
  255 SOLV  HW1     3671    7.522623927    6.864157867    0.922001648
  255 SOLV  HW2     3672    7.387826026    6.895059832    1.008841490
  256 SOLV  OW      3673    7.781776667    1.311337177    2.232999160
  256 SOLV  HW1     3674    7.778682566    1.372647702    2.311948909
  256 SOLV  HW2     3675    7.840579333    1.233165917    2.253809546
  257 SOLV  OW      3676    7.878984420    4.719577391    7.734929565
  257 SOLV  HW1     3677    7.911269242    4.801287406    7.687147642
  257 SOLV  HW2     3678    7.852821224    4.743787195    7.828371290
  258 SOLV  OW      3679    0.352652057    6.599730544    5.856221906
  258 SOLV  HW1     3680    0.342395712    6.559313765    5.765330045
  258 SOLV  HW2     3681    0.269185212    6.584374982    5.909113235
  259 SOLV  OW      3682    7.294383444    0.378011955    7.902104695
  259 SOLV  HW1     3683    7.377751637    0.405416917    7.950064518
  259 SOLV  HW2     3684    7.290884819    0.423140045    7.812927322
  260 SOLV  OW      3685    0.013644107    0.100485645    0.851199544
  260 SOLV  HW1     3686   -0.077836201    0.140625707    0.855864038
  260 SOLV  HW2     3687    0.025482056    0.035716118    0.926474800
  261 SOLV  OW      3688    0.724993494    7.311696413    1.498176231
  261 SOLV  HW1     3689    0.815114264    7.310529762    1.454835850
  261 SOLV  HW2     3690    0.725142050    7.250167726    1.577016000
  262 SOLV  OW      3691    6.830491267    5.705901380    0.496858448
  262 SOLV  HW1     3692    6.918311926    5.753618982    0.500343734
  262 SOLV  HW2     3693    6.756487392    5.771056656    0.513584255
  263 SOLV  OW      3694    7.712867846    6.543662919    6.280685564
  263 SOLV  HW1     3695    7.784423721    6.518846434    6.215373843
  263 SOLV  HW2     3696    7.624601463    6.510121770    6.247735698
  264 SOLV  OW      3697    7.480905201    7.025866489    1.365235339
  264 SOLV  HW1     3698    7.558162384    7.080761775    1.397167097
  264 SOLV  HW2     3699    7.512573584    6.960718825    1.296281442
  265 SOLV  OW      3700    7.375840315    2.282898962    1.235847828
  265 SOLV  HW1     3701    7.365752838    2.213422898    1.307074909
  265 SOLV  HW2     3702    7.441678822    2.251258310    1.167538926
  266 SOLV  OW      3703    7.099866833    7.886842069    5.946292946
  266 SOLV  HW1     3704    7.072540743    7.958586632    6.010384307
  266 SOLV  HW2     3705    7.048155746    7.803449540    5.965613577
  267 SOLV  OW      3706    0.895519515    1.032708033    7.876088082
  267 SOLV  HW1     3707    0.924950881    0.942377539    7.907300208
  267 SOLV  HW2     3708    0.936390458    1.103014481    7.934299083
  268 SOLV  OW      3709    0.071481027    1.230415697    6.947675730
  268 SOLV  HW1     3710    0.045962028    1.326857955    6.954714744
  268 SOLV  HW2     3711    0.164492760    1.223112749    6.911657088
  269 SOLV  OW      3712    1.866176987    7.055443985    0.154314570
  269 SOLV  HW1     3713    1.869613484    7.064829855    0.054806251
  269 SOLV  HW2     3714    1.955272558    7.024958784    0.187995533
  270 SOLV  OW      3715    6.902603476    1.063648415    0.129599669
  270 SOLV  HW1     3716    6.829514950    1.088258587    0.065927549
  270 SOLV  HW2     3717    6.948614262    1.146636808    0.161184576
  271 SOLV  OW      3718    2.199194643    0.778686364    0.760726069
  271 SOLV  HW1     3719    2.256801725    0.827713850    0.695309693
  271 SOLV  HW2     3720    2.109452703    0.761779482    0.719956979
  272 SOLV  OW      3721    6.937206716    6.699618209    7.227155695
  272 SOLV  HW1     3722    6.994604837    6.756649247    7.168380096
  272 SOLV  HW2     3723    6.860791956    6.753954093    7.261939770
  273 SOLV  OW      3724    6.883274338    6.095616585    0.336838574
  273 SOLV  HW1     3725    6.789739314    6.068025337    0.359013014
  273 SOLV  HW2     3726    6.901149376    6.077967137    0.240036031
  274 SOLV  OW      3727    7.227406560    7.652287524    5.684320378
  274 SOLV  HW1     3728    7.174879542    7.621603921    5.763700469
  274 SOLV  HW2     3729    7.236222492    7.751878909    5.686680771
  275 SOLV  OW      3730    7.796154052    2.832931584    8.221736734
  275 SOLV  HW1     3731    7.813566859    2.734726760    8.214376375
  275 SOLV  HW2     3732    7.862068548    2.882767244    8.165405310
  276 SOLV  OW      3733    1.049469256    6.570940594    0.138677841
  276 SOLV  HW1     3734    1.018922718    6.512663275    0.063373758
  276 SOLV  HW2     3735    1.147597527    6.588057978    0.129855281
  277 SOLV  OW      3736    5.720391848    7.676751805    7.984233815
  277 SOLV  HW1     3737    5.741605693    7.760309662    7.933539240
  277 SOLV  HW2     3738    5.629299592    7.684596530    8.024761086
  278 SOLV  OW      3739    1.754846738    1.215405122    1.186312085
  278 SOLV  HW1     3740    1.813935774    1.269236756    1.246412772
  278 SOLV  HW2     3741    1.790302921    1.218919776    1.092867165
  279 SOLV  OW      3742    0.582850850    8.187278173    3.029653139
  279 SOLV  HW1     3743    0.527993658    8.109454130    3.060240834
  279 SOLV  HW2     3744    0.538318789    8.272402346    3.057441880
  280 SOLV  OW      3745    7.876694590    1.735379093    6.272942937
  280 SOLV  HW1     3746    7.860300694    1.665133747    6.203683496
  280 SOLV  HW2     3747    7.953839831    1.792475977    6.244861667
  281 SOLV  OW      3748    5.453470035    7.415042689    6.486755564
  281 SOLV  HW1     3749    5.472881366    7.455425023    6.576164128
  281 SOLV  HW2     3750    5.398326166    7.478628438    6.432742765
  282 SOLV  OW      3751    1.202288695    0.715039779    8.037387215
  282 SOLV  HW1     3752    1.211737927    0.804847589    8.080365429
  282 SOLV  HW2     3753    1.137035382    0.659918425    8.089400417
  283 SOLV  OW      3754    2.277945800    0.325610078    0.330333604
  283 SOLV  HW1     3755    2.285221034    0.227285389    0.347047880
  283 SOLV  HW2     3756    2.350455152    0.373294994    0.380018038
  284 SOLV  OW      3757    0.680928042    8.036124104    6.196492616
  284 SOLV  HW1     3758    0.731420896    7.993154304    6.121632034
  284 SOLV  HW2     3759    0.624050700    7.967586174    6.241962609
  285 SOLV  OW      3760    8.176753664    2.414249030    0.396343884
  285 SOLV  HW1     3761    8.192236079    2.507735735    0.364369417
  285 SOLV  HW2     3762    8.078458395    2.397595896    0.404249468
  286 SOLV  OW      3763    5.830527147    8.191929472    7.513938545
  286 SOLV  HW1     3764    5.896840539    8.151076869    7.451206054
  286 SOLV  HW2     3765    5.799699686    8.279724112    7.477284887
  287 SOLV  OW      3766    7.271587421    8.015611899    2.226467771
  287 SOLV  HW1     3767    7.310186795    7.923353708    2.226268468
  287 SOLV  HW2     3768    7.343333676    8.081790311    2.204688592
  288 SOLV  OW      3769    0.164528834    1.979280520    0.520362906
  288 SOLV  HW1     3770    0.165546181    2.004836038    0.617045000
  288 SOLV  HW2     3771    0.144865893    2.060046872    0.464760223
  289 SOLV  OW      3772    7.124970794    5.797738685    7.201889475
  289 SOLV  HW1     3773    7.176795753    5.852560822    7.136235204
  289 SOLV  HW2     3774    7.044664252    5.758821121    7.156746146
  290 SOLV  OW      3775    6.202267985    1.270123780    7.661153888
  290 SOLV  HW1     3776    6.300162064    1.251760965    7.652141987
  290 SOLV  HW2     3777    6.176569541    1.344716900    7.599695383
  291 SOLV  OW      3778    1.220848670    0.970778023    8.160843142
  291 SOLV  HW1     3779    1.164788342    1.035175115    8.212920445
  291 SOLV  HW2     3780    1.252388018    1.014583802    8.076652847
  292 SOLV  OW      3781    6.100503615    6.953290063    7.173365750
  292 SOLV  HW1     3782    6.086997356    6.885811044    7.100797900
  292 SOLV  HW2     3783    6.072570147    7.043538748    7.140552032
  293 SOLV  OW      3784    1.015932505    7.720384351    6.176483982
  293 SOLV  HW1     3785    1.003060439    7.796420682    6.240158572
  293 SOLV  HW2     3786    1.113715514    7.703203071    6.164445328
  294 SOLV  OW      3787    0.361176418    0.916813456    3.344258282
  294 SOLV  HW1     3788    0.316663294    1.004851501    3.327844873
  294 SOLV  HW2     3789    0.458942952    0.924766639    3.324766315
  295 SOLV  OW      3790    1.418027039    1.348188583    1.405705809
  295 SOLV  HW1     3791    1.423375275    1.438360166    1.448627263
  295 SOLV  HW2     3792    1.324641287    1.313199283    1.413230700
  296 SOLV  OW      3793    6.057560085    8.083094113    7.351597829
  296 SOLV  HW1     3794    6.024087193    7.988949035    7.355821862
  296 SOLV  HW2     3795    6.117246566    8.093693685    7.272057590
  297 SOLV  OW      3796    1.924512580    7.824867881    1.216243939
  297 SOLV  HW1     3797    1.849657670    7.789176434    1.272141320
  297 SOLV  HW2     3798    1.892298661    7.839208150    1.122658421
  298 SOLV  OW      3799    8.163977762    0.897166270    7.372245623
  298 SOLV  HW1     3800    8.259888929    0.892991045    7.344219365
  298 SOLV  HW2     3801    8.157895008    0.888064716    7.471653800
  299 SOLV  OW      3802    0.332013734    1.583599005    2.851135499
  299 SOLV  HW1     3803    0.342360878    1.608704354    2.754882800
  299 SOLV  HW2     3804    0.408612580    1.620694697    2.903656144
  300 SOLV  OW      3805    0.657761799    7.840701213    2.985521699
  300 SOLV  HW1     3806    0.614077344    7.773242398    2.926002387
  300 SOLV  HW2     3807    0.588260469    7.902166202    3.022846103
  301 SOLV  OW      3808    0.991115485    6.820056201    0.039839044
  301 SOLV  HW1     3809    0.896814773    6.852484894    0.032264919
  301 SOLV  HW2     3810    0.991174948    6.723954957    0.067517955
  302 SOLV  OW      3811    1.872600394    0.307504444    8.123309045
  302 SOLV  HW1     3812    1.959615268    0.355092378    8.136181500
  302 SOLV  HW2     3813    1.882817045    0.211631351    8.149875676
  303 SOLV  OW      3814    0.117159184    0.221073716    2.816240822
  303 SOLV  HW1     3815    0.031573688    0.241565218    2.863730403
  303 SOLV  HW2     3816    0.122647803    0.122833530    2.798387504
  304 SOLV  OW      3817    1.106194887    0.596849354    5.932347146
  304 SOLV  HW1     3818    1.066397612    0.655648878    6.002766123
  304 SOLV  HW2     3819    1.038367327    0.529506542    5.902947011
  305 SOLV  OW      3820    1.705829126    0.443114292    0.051708635
  305 SOLV  HW1     3821    1.764707008    0.385631028   -0.005116638
  305 SOLV  HW2     3822    1.654563591    0.506161772   -0.006573954
  306 SOLV  OW      3823    6.801335085    1.917745895    1.701670638
  306 SOLV  HW1     3824    6.859432981    1.992040912    1.668405707
  306 SOLV  HW2     3825    6.744967114    1.950866181    1.777349594
  307 SOLV  OW      3826    0.433202894    0.813843135    7.191711737
  307 SOLV  HW1     3827    0.460703775    0.878303056    7.120367223
  307 SOLV  HW2     3828    0.484748273    0.832692304    7.275312650
  308 SOLV  OW      3829    1.250544654    0.533711154    7.002704472
  308 SOLV  HW1     3830    1.203293828    0.470146110    6.941656243
  308 SOLV  HW2     3831    1.344290664    0.502206234    7.017507373
  309 SOLV  OW      3832    6.750891246    7.926861357    5.803122743
  309 SOLV  HW1     3833    6.770877242    7.942453380    5.899866468
  309 SOLV  HW2     3834    6.825487001    7.963354586    5.747395232
  310 SOLV  OW      3835    1.322657401    6.251530898    0.222580387
  310 SOLV  HW1     3836    1.336807141    6.339980100    0.267058709
  310 SOLV  HW2     3837    1.246959102    6.203620674    0.267034101
  311 SOLV  OW      3838    7.620002981    1.816662344    6.406878204
  311 SOLV  HW1     3839    7.615482516    1.786983667    6.502265726
  311 SOLV  HW2     3840    7.711099000    1.797540514    6.370328634
  312 SOLV  OW      3841    0.799135693    7.532500245    2.830855911
  312 SOLV  HW1     3842    0.847845640    7.554602681    2.746364103
  312 SOLV  HW2     3843    0.706937153    7.571050458    2.827207571
  313 SOLV  OW      3844    6.612926465    6.620099568    6.877788814
  313 SOLV  HW1     3845    6.691954114    6.673395274    6.847522092
  313 SOLV  HW2     3846    6.619275071    6.527305392    6.841036180
  314 SOLV  OW      3847    7.964757503    1.718310072    6.763196147
  314 SOLV  HW1     3848    7.995856205    1.748192138    6.672964118
  314 SOLV  HW2     3849    7.955707520    1.797729819    6.823299294
  315 SOLV  OW      3850    6.726154377    8.222047807    0.503434823
  315 SOLV  HW1     3851    6.723336601    8.220383728    0.603389412
  315 SOLV  HW2     3852    6.730061954    8.128364699    0.468653256
  316 SOLV  OW      3853    5.982635942    1.561351003    7.289996454
  316 SOLV  HW1     3854    5.946036700    1.646173536    7.328297846
  316 SOLV  HW2     3855    5.980577939    1.566275278    7.190132240
  317 SOLV  OW      3856    6.458714433    7.786289605    8.060345468
  317 SOLV  HW1     3857    6.387878723    7.854988784    8.076609071
  317 SOLV  HW2     3858    6.418969986    7.708244442    8.012064548
  318 SOLV  OW      3859    1.245144037    6.760820836    7.866480117
  318 SOLV  HW1     3860    1.177807436    6.797921098    7.930441130
  318 SOLV  HW2     3861    1.224933075    6.664446710    7.849014319
  319 SOLV  OW      3862    0.755801324    1.088931768    7.334456134
  319 SOLV  HW1     3863    0.775879111    1.096838279    7.236811846
  319 SOLV  HW2     3864    0.786557924    0.999764049    7.367669829
  320 SOLV  OW      3865    6.663352351    7.003985042    6.774204346
  320 SOLV  HW1     3866    6.573902490    6.990266012    6.816775088
  320 SOLV  HW2     3867    6.718860405    6.921641723    6.786042794
  321 SOLV  OW      3868    1.928652927    7.826002152    0.301409686
  321 SOLV  HW1     3869    1.831721635    7.831516054    0.277414928
  321 SOLV  HW2     3870    1.939410812    7.770805613    0.384110043
  322 SOLV  OW      3871    6.500548458    6.817971769    0.095654597
  322 SOLV  HW1     3872    6.402714400    6.824615362    0.115295736
  322 SOLV  HW2     3873    6.540422097    6.909663162    0.093615660
  323 SOLV  OW      3874    0.543072627    0.624774562    2.915716396
  323 SOLV  HW1     3875    0.553786440    0.555079920    2.844797126
  323 SOLV  HW2     3876    0.606152667    0.700324771    2.897978659
  324 SOLV  OW      3877    8.046507727    0.836945087    5.471935615
  324 SOLV  HW1     3878    8.036369470    0.913969198    5.534913106
  324 SOLV  HW2     3879    7.970390149    0.773324387    5.484590845
  325 SOLV  OW      3880    6.281496872    7.619548231    7.910009389
  325 SOLV  HW1     3881    6.189571601    7.641749855    7.942518964
  325 SOLV  HW2     3882    6.278540859    7.534729903    7.857121646
  326 SOLV  OW      3883    0.838468350    6.668125096    0.502478316
  326 SOLV  HW1     3884    0.801697112    6.727332447    0.574201939
  326 SOLV  HW2     3885    0.769728410    6.655911682    0.430871411
  327 SOLV  OW      3886    1.226787982    6.513042382    7.777800128
  327 SOLV  HW1     3887    1.311354800    6.490592249    7.729365604
  327 SOLV  HW2     3888    1.150459282    6.463544077    7.736264330
  328 SOLV  OW      3889    0.213141792    0.907401253    7.528425361
  328 SOLV  HW1     3890    0.201871709    0.885589217    7.431485886
  328 SOLV  HW2     3891    0.248573232    1.000450084    7.537727416
  329 SOLV  OW      3892    0.558755713    5.924478555    7.756000772
  329 SOLV  HW1     3893    0.616448944    5.914867693    7.837112800
  329 SOLV  HW2     3894    0.468440286    5.885781162    7.774592049
  330 SOLV  OW      3895    6.885014062    6.369639289    0.359232429
  330 SOLV  HW1     3896    6.836200065    6.419092027    0.431146683
  330 SOLV  HW2     3897    6.869258967    6.271449350    0.369744937
  331 SOLV  OW      3898    1.687367672    0.806679557    0.375367175
  331 SOLV  HW1     3899    1.696363908    0.757636152    0.462059575
  331 SOLV  HW2     3900    1.733581151    0.755299962    0.303075353
  332 SOLV  OW      3901    6.270922446    6.341604542    7.836058782
  332 SOLV  HW1     3902    6.306871057    6.429988143    7.866025881
  332 SOLV  HW2     3903    6.188356033    6.319841430    7.888126897
  333 SOLV  OW      3904    0.091543477    1.533186549    6.571017752
  333 SOLV  HW1     3905    0.065502183    1.622715469    6.534854188
  333 SOLV  HW2     3906    0.168300197    1.496938546    6.518141987
  334 SOLV  OW      3907    0.333280645    1.270804232    2.315812006
  334 SOLV  HW1     3908    0.307815383    1.181135448    2.352042635
  334 SOLV  HW2     3909    0.403946131    1.259654774    2.245928741
  335 SOLV  OW      3910    7.796121437    1.527538759    6.101299927
  335 SOLV  HW1     3911    7.701744204    1.553103004    6.080303525
  335 SOLV  HW2     3912    7.849318706    1.524102384    6.016685178
  336 SOLV  OW      3913    6.059328006    0.519663211    7.240644440
  336 SOLV  HW1     3914    6.108317506    0.520894361    7.153466903
  336 SOLV  HW2     3915    5.986252371    0.451495609    7.236836441
  337 SOLV  OW      3916    0.772044109    1.094112151    7.044840566
  337 SOLV  HW1     3917    0.776213971    1.190248684    7.017629930
  337 SOLV  HW2     3918    0.817049125    1.037879493    6.975468837
  338 SOLV  OW      3919    2.235104521    7.568246287    7.629109650
  338 SOLV  HW1     3920    2.206893711    7.502650098    7.559089074
  338 SOLV  HW2     3921    2.214082606    7.531402841    7.719676008
  339 SOLV  OW      3922    0.499805155    7.023369297    1.531396224
  339 SOLV  HW1     3923    0.576878651    6.970680734    1.567243867
  339 SOLV  HW2     3924    0.481756563    6.995935479    1.436934428
  340 SOLV  OW      3925    6.093926317    7.466946504    0.296510122
  340 SOLV  HW1     3926    6.183078995    7.506082698    0.319317106
  340 SOLV  HW2     3927    6.070914307    7.489436657    0.201817942
  341 SOLV  OW      3928    0.704025739    7.631114815    2.395262802
  341 SOLV  HW1     3929    0.627729397    7.582930559    2.438375678
  341 SOLV  HW2     3930    0.699978675    7.618030646    2.296197658
  342 SOLV  OW      3931    6.816301956    6.988016356    7.033643328
  342 SOLV  HW1     3932    6.766624844    7.073565289    7.048319617
  342 SOLV  HW2     3933    6.798415001    6.954562017    6.941108745
  343 SOLV  OW      3934    6.637184007    7.058403377    0.103464244
  343 SOLV  HW1     3935    6.638283047    7.148179907    0.059409066
  343 SOLV  HW2     3936    6.725992150    7.014119725    0.091056258
  344 SOLV  OW      3937    0.707779355    6.871301847    0.765239818
  344 SOLV  HW1     3938    0.645109749    6.806688812    0.721677491
  344 SOLV  HW2     3939    0.795923991    6.826763434    0.780952756
  345 SOLV  OW      3940    0.818004115    7.104355338    2.149065161
  345 SOLV  HW1     3941    0.770584506    7.053717628    2.077032857
  345 SOLV  HW2     3942    0.784886206    7.198704008    2.150795819
  346 SOLV  OW      3943    5.800148045    1.315821047    7.590186318
  346 SOLV  HW1     3944    5.863578138    1.252588696    7.634681676
  346 SOLV  HW2     3945    5.797364010    1.401712674    7.641336905
  347 SOLV  OW      3946    1.969047741    0.723894160    0.611967150
  347 SOLV  HW1     3947    1.999009888    0.719338404    0.516660808
  347 SOLV  HW2     3948    1.869126009    0.721874947    0.615606792
  348 SOLV  OW      3949    6.973843596    7.080614739    6.421267192
  348 SOLV  HW1     3950    7.031954001    7.097985073    6.341748708
  348 SOLV  HW2     3951    7.008543511    7.001198434    6.471173819
  349 SOLV  OW      3952    6.435737682    7.222395299    7.803745258
  349 SOLV  HW1     3953    6.427383141    7.226173493    7.903333386
  349 SOLV  HW2     3954    6.488695234    7.141622934    7.777800147
  350 SOLV  OW      3955    6.852580542    1.469101673    1.744029884
  350 SOLV  HW1     3956    6.884977204    1.561519838    1.764308797
  350 SOLV  HW2     3957    6.841277141    1.458700740    1.645207573
  351 SOLV  OW      3958    8.207987902    6.870775392    1.104664321
  351 SOLV  HW1     3959    8.298886383    6.834130414    1.124575770
  351 SOLV  HW2     3960    8.174443361    6.921587733    1.184004008
  352 SOLV  OW      3961    6.533498727    6.598483588    8.168750467
  352 SOLV  HW1     3962    6.525562096    6.662496688    8.245165236
  352 SOLV  HW2     3963    6.583915465    6.517357413    8.198359538
  353 SOLV  OW      3964    1.019992419    7.770108836    3.119126497
  353 SOLV  HW1     3965    1.115488447    7.788251583    3.095607504
  353 SOLV  HW2     3966    0.993492605    7.680330112    3.083922705
  354 SOLV  OW      3967    5.784787801    7.518640706    6.268495906
  354 SOLV  HW1     3968    5.708703244    7.582815149    6.278230534
  354 SOLV  HW2     3969    5.767934124    7.438121241    6.325367992
  355 SOLV  OW      3970    1.571974783    0.629057710    8.149350456
  355 SOLV  HW1     3971    1.617344834    0.653153716    8.063543595
  355 SOLV  HW2     3972    1.546893984    0.712549147    8.198359856
  356 SOLV  OW      3973    7.447629706    6.481564986    6.231540459
  356 SOLV  HW1     3974    7.378753934    6.469867455    6.303102672
  356 SOLV  HW2     3975    7.414527339    6.547355629    6.163881947
  357 SOLV  OW      3976    6.700748554    6.367362072    8.138575867
  357 SOLV  HW1     3977    6.648529764    6.286233441    8.112250660
  357 SOLV  HW2     3978    6.719999997    6.364209155    8.236662708
  358 SOLV  OW      3979    0.321982905    0.561877722    7.423252803
  358 SOLV  HW1     3980    0.264000977    0.619304532    7.365445135
  358 SOLV  HW2     3981    0.368474291    0.618946593    7.490951159
  359 SOLV  OW      3982    5.869361473    8.022271834    7.713373401
  359 SOLV  HW1     3983    5.909643126    7.935730807    7.683544925
  359 SOLV  HW2     3984    5.864925696    8.085396810    7.635931873
  360 SOLV  OW      3985    1.242753712    6.820208001    1.004853154
  360 SOLV  HW1     3986    1.188197979    6.760039100    1.063207862
  360 SOLV  HW2     3987    1.182918769    6.866150146    0.939195202
  361 SOLV  OW      3988    8.193769574    0.220432472    1.122047280
  361 SOLV  HW1     3989    8.268377039    0.154017133    1.127002002
  361 SOLV  HW2     3990    8.110201585    0.174472924    1.091949897
  362 SOLV  OW      3991    6.400931197    6.767818529    6.631626333
  362 SOLV  HW1     3992    6.396839518    6.826107462    6.712788740
  362 SOLV  HW2     3993    6.493123616    6.730215638    6.622231054
  363 SOLV  OW      3994    2.160785841    8.119026857    0.759760812
  363 SOLV  HW1     3995    2.139519906    8.204405719    0.807300307
  363 SOLV  HW2     3996    2.117817156    8.119586104    0.669455512
  364 SOLV  OW      3997    8.013732839    8.160033874    2.892278430
  364 SOLV  HW1     3998    7.957037651    8.084510155    2.859362218
  364 SOLV  HW2     3999    7.955472749    8.229447442    2.934577227
  365 SOLV  OW      4000    6.861719003    6.863287983    0.413103846
  365 SOLV  HW1     4001    6.949874361    6.883591016    0.370464110
  365 SOLV  HW2     4002    6.808339659    6.804100218    0.352696021
  366 SOLV  OW      4003    6.841163494    2.619934785    0.111330969
  366 SOLV  HW1     4004    6.825297723    2.523312260    0.090981099
  366 SOLV  HW2     4005    6.772946566    2.651747043    0.177181022
  367 SOLV  OW      4006    6.604313039    6.278062770    0.634866531
  367 SOLV  HW1     4007    6.652695456    6.362919381    0.613407985
  367 SOLV  HW2     4008    6.592920011    6.270350113    0.733925165
  368 SOLV  OW      4009    6.508894750    6.688912470    7.376183443
  368 SOLV  HW1     4010    6.575997533    6.733235632    7.316733074
  368 SOLV  HW2     4011    6.539069855    6.595841791    7.396894429
  369 SOLV  OW      4012    0.831644967    1.495881013    0.905561845
  369 SOLV  HW1     4013    0.762324931    1.467051931    0.971631895
  369 SOLV  HW2     4014    0.815043195    1.590907658    0.879181328
  370 SOLV  OW      4015    7.790910209    5.971353190    6.427427491
  370 SOLV  HW1     4016    7.788605298    6.046179199    6.361114025
  370 SOLV  HW2     4017    7.841485861    5.894187149    6.388838144
  371 SOLV  OW      4018    7.069095333    6.749135219    1.034485379
  371 SOLV  HW1     4019    7.040472424    6.653436948    1.029558708
  371 SOLV  HW2     4020    6.991459776    6.805740596    1.062237797
  372 SOLV  OW      4021    8.203498720    0.641791733    1.040455477
  372 SOLV  HW1     4022    8.135482863    0.611168667    1.107069938
  372 SOLV  HW2     4023    8.249484120    0.562304860    1.000850328
  373 SOLV  OW      4024    7.228376921    6.484770323    0.709405069
  373 SOLV  HW1     4025    7.179874968    6.571018463    0.723914753
  373 SOLV  HW2     4026    7.206980650    6.421576470    0.783905890
  374 SOLV  OW      4027    2.009829016    7.533747444    0.896534584
  374 SOLV  HW1     4028    2.082380448    7.590344997    0.935707062
  374 SOLV  HW2     4029    1.948989079    7.502399176    0.969453752
  375 SOLV  OW      4030    2.181347058    0.135082128    0.865138018
  375 SOLV  HW1     4031    2.245869356    0.196498291    0.819676636
  375 SOLV  HW2     4032    2.192961446    0.141985462    0.964229977
  376 SOLV  OW      4033    1.285803698    7.046648719    1.257677747
  376 SOLV  HW1     4034    1.338740347    7.045745239    1.172833614
  376 SOLV  HW2     4035    1.343500430    7.079201981    1.332597664
  377 SOLV  OW      4036    8.172925136    5.906648157    6.324166923
  377 SOLV  HW1     4037    8.272306130    5.895617211    6.326023254
  377 SOLV  HW2     4038    8.150282874    5.999993535    6.296316826
  378 SOLV  OW      4039    8.193930947    0.007112126    6.081503517
  378 SOLV  HW1     4040    8.118803885    0.040000693    6.024269363
  378 SOLV  HW2     4041    8.261976276    0.079635478    6.092072857
  379 SOLV  OW      4042    0.300766052    6.354067552    6.211426020
  379 SOLV  HW1     4043    0.343720675    6.281432364    6.157769065
  379 SOLV  HW2     4044    0.244962217    6.411304807    6.151344170
  380 SOLV  OW      4045    1.400437411    0.953086092    7.121493503
  380 SOLV  HW1     4046    1.431319729    0.979847363    7.030216309
  380 SOLV  HW2     4047    1.402315232    1.032708143    7.181976121
  381 SOLV  OW      4048    5.961302099    7.795375215    7.607089336
  381 SOLV  HW1     4049    5.979471927    7.698049755    7.621211268
  381 SOLV  HW2     4050    5.961279569    7.815383455    7.509102370
  382 SOLV  OW      4051    6.972236353    6.047561572    0.078145711
  382 SOLV  HW1     4052    7.021289024    6.073494246   -0.005057652
  382 SOLV  HW2     4053    6.915585468    5.967225925    0.059752579
  383 SOLV  OW      4054    6.209968573    0.038015805    8.135322919
  383 SOLV  HW1     4055    6.119333534    0.034022965    8.177406327
  383 SOLV  HW2     4056    6.271878496    0.089770133    8.194401972
  384 SOLV  OW      4057    6.909825673    6.183051343    0.772716457
  384 SOLV  HW1     4058    6.994088910    6.149422401    0.814790971
  384 SOLV  HW2     4059    6.839937108    6.111612805    0.776395397
  385 SOLV  OW      4060    7.637368309    1.758320384    6.934595864
  385 SOLV  HW1     4061    7.659753698    1.675622454    6.986170912
  385 SOLV  HW2     4062    7.646894394    1.838211297    6.993981854
  386 SOLV  OW      4063    0.205173518    8.208788814    2.758948359
  386 SOLV  HW1     4064    0.208039216    8.144149883    2.835195571
  386 SOLV  HW2     4065    0.157450680    8.167006179    2.681638966
  387 SOLV  OW      4066    7.145600703    7.264298258    5.982873945
  387 SOLV  HW1     4067    7.108405244    7.231188763    5.896143934
  387 SOLV  HW2     4068    7.242500537    7.240299257    5.988890984
  388 SOLV  OW      4069    6.478723506    6.161769284    7.797722053
  388 SOLV  HW1     4070    6.560956623    6.211977991    7.770911826
  388 SOLV  HW2     4071    6.401739892    6.225226266    7.804691697
  389 SOLV  OW      4072    6.750267542    7.232180996    6.434666281
  389 SOLV  HW1     4073    6.836697315    7.184403991    6.418895460
  389 SOLV  HW2     4074    6.679169872    7.165712816    6.457655083
  390 SOLV  OW      4075    7.289369243    2.502019400    1.093397423
  390 SOLV  HW1     4076    7.337663612    2.423441677    1.132063013
  390 SOLV  HW2     4077    7.290562522    2.496030503    0.993575058
  391 SOLV  OW      4078    0.844071694    7.102726751    0.756831127
  391 SOLV  HW1     4079    0.829191401    7.146037946    0.845739524
  391 SOLV  HW2     4080    0.788693674    7.019686956    0.750545378
  392 SOLV  OW      4081    1.092669571    6.611124022    0.427574211
  392 SOLV  HW1     4082    1.002633883    6.642340837    0.457918122
  392 SOLV  HW2     4083    1.094891982    6.607947159    0.327641179
  393 SOLV  OW      4084    1.928126240    8.196896768    6.555910098
  393 SOLV  HW1     4085    2.015885819    8.197540726    6.603864519
  393 SOLV  HW2     4086    1.925174278    8.272767817    6.490820877
  394 SOLV  OW      4087    0.167646745    0.539268896    5.447550232
  394 SOLV  HW1     4088    0.104331099    0.514553209    5.520911856
  394 SOLV  HW2     4089    0.128438266    0.512891738    5.359410625
  395 SOLV  OW      4090    0.887631043    6.859651156    1.054020911
  395 SOLV  HW1     4091    0.942783524    6.942312001    1.065285328
  395 SOLV  HW2     4092    0.919641493    6.808888537    0.974020934
  396 SOLV  OW      4093    0.370872603    0.327645199    7.570750693
  396 SOLV  HW1     4094    0.373072826    0.414273582    7.520843955
  396 SOLV  HW2     4095    0.392122875    0.252594357    7.508158621
  397 SOLV  OW      4096    8.096420406    6.070272001    5.415997014
  397 SOLV  HW1     4097    8.172409811    6.135113747    5.420770032
  397 SOLV  HW2     4098    8.067142324    6.060201854    5.320902479
  398 SOLV  OW      4099    7.272110571    6.469380145    6.431636092
  398 SOLV  HW1     4100    7.192146331    6.410057901    6.441023749
  398 SOLV  HW2     4101    7.332854438    6.456057985    6.509956940
  399 SOLV  OW      4102    6.413251709    6.078352790    0.239986202
  399 SOLV  HW1     4103    6.368259847    6.087841044    0.151184476
  399 SOLV  HW2     4104    6.345792213    6.051693625    0.308823005
  400 SOLV  OW      4105    0.827138118    7.272804206    2.843558093
  400 SOLV  HW1     4106    0.825621701    7.372688528    2.838990533
  400 SOLV  HW2     4107    0.789957226    7.235017200    2.758765856
  401 SOLV  OW      4108    8.228169543    7.850804982    2.076521385
  401 SOLV  HW1     4109    8.170626007    7.816857366    2.002102893
  401 SOLV  HW2     4110    8.177009612    7.917864295    2.130256760
  402 SOLV  OW      4111    6.579369737    7.005591494    7.720555159
  402 SOLV  HW1     4112    6.533679490    6.958654235    7.644983551
  402 SOLV  HW2     4113    6.617031883    6.937960285    7.783874526
  403 SOLV  OW      4114    6.430818492    6.886588493    7.539766196
  403 SOLV  HW1     4115    6.454915619    6.811383220    7.478404409
  403 SOLV  HW2     4116    6.340811838    6.869370242    7.579816421
  404 SOLV  OW      4117    7.470362846    6.315729471    6.007880677
  404 SOLV  HW1     4118    7.445588070    6.373599152    5.930171724
  404 SOLV  HW2     4119    7.450747844    6.364216469    6.093119279
  405 SOLV  OW      4120    1.040489474    7.103751200    1.989653418
  405 SOLV  HW1     4121    0.974524266    7.132591582    2.059057043
  405 SOLV  HW2     4122    1.024464951    7.154847290    1.905199855
  406 SOLV  OW      4123    0.781692215    1.298541889    7.774952919
  406 SOLV  HW1     4124    0.813529988    1.283861458    7.681299935
  406 SOLV  HW2     4125    0.691414375    1.257062725    7.786327920
  407 SOLV  OW      4126    4.069907467    5.420841663    4.246032003
  407 SOLV  HW1     4127    4.078567689    5.508920571    4.199461866
  407 SOLV  HW2     4128    4.095343533    5.431350697    4.342178542
  408 SOLV  OW      4129    4.699939136    4.518459637    5.677339590
  408 SOLV  HW1     4130    4.762035016    4.512232103    5.755487967
  408 SOLV  HW2     4131    4.614180778    4.561024939    5.706244210
  409 SOLV  OW      4132    7.150304164    7.651495599    4.478955721
  409 SOLV  HW1     4133    7.054779088    7.628693916    4.460066919
  409 SOLV  HW2     4134    7.195336975    7.573271633    4.522021859
  410 SOLV  OW      4135    5.845082651    4.945244688    4.272594051
  410 SOLV  HW1     4136    5.871369607    4.981245574    4.362119854
  410 SOLV  HW2     4137    5.890320052    4.857346824    4.257446342
  411 SOLV  OW      4138    7.830026318    4.699767278    4.773380993
  411 SOLV  HW1     4139    7.789732694    4.773085050    4.718586609
  411 SOLV  HW2     4140    7.922630696    4.680810417    4.740724291
  412 SOLV  OW      4141    6.864209466    4.656471988    7.410159694
  412 SOLV  HW1     4142    6.825663713    4.564677398    7.419617576
  412 SOLV  HW2     4143    6.897395979    4.669201971    7.316682358
  413 SOLV  OW      4144    6.737390277    4.543824302    4.578999581
  413 SOLV  HW1     4145    6.685813186    4.625586089    4.604619436
  413 SOLV  HW2     4146    6.735350021    4.532931941    4.479607938
  414 SOLV  OW      4147    4.742056784    4.854945488    5.926243463
  414 SOLV  HW1     4148    4.671555187    4.820722988    5.988370239
  414 SOLV  HW2     4149    4.751934582    4.953737275    5.938241248
  415 SOLV  OW      4150    5.076183094    5.126862184    5.153308181
  415 SOLV  HW1     4151    5.031279840    5.176795283    5.227414594
  415 SOLV  HW2     4152    5.049083044    5.166175739    5.065436710
  416 SOLV  OW      4153    5.558827786    4.637394851    5.528323153
  416 SOLV  HW1     4154    5.619548331    4.566926405    5.491618196
  416 SOLV  HW2     4155    5.505055001    4.677073378    5.453931607
  417 SOLV  OW      4156    4.295400727    5.117381152    5.191262980
  417 SOLV  HW1     4157    4.335833188    5.115935310    5.282713346
  417 SOLV  HW2     4158    4.282130555    5.023585730    5.159226727
  418 SOLV  OW      4159    6.439912967    5.373236609    5.012732154
  418 SOLV  HW1     4160    6.418061166    5.282039715    4.977987773
  418 SOLV  HW2     4161    6.359487413    5.432123937    5.004641209
  419 SOLV  OW      4162    5.396649105    5.465503714    8.024918013
  419 SOLV  HW1     4163    5.347573843    5.446623071    8.109986460
  419 SOLV  HW2     4164    5.330836701    5.481826121    7.951407845
  420 SOLV  OW      4165    6.598867063    4.653107308    5.589051969
  420 SOLV  HW1     4166    6.509387138    4.608545721    5.592062134
  420 SOLV  HW2     4167    6.601342023    4.717755292    5.512789613
  421 SOLV  OW      4168    4.868605749    7.276482997    5.259734817
  421 SOLV  HW1     4169    4.812466022    7.195846503    5.241091499
  421 SOLV  HW2     4170    4.955177581    7.268974689    5.210233064
  422 SOLV  OW      4171    5.962775152    5.556023885    6.776772261
  422 SOLV  HW1     4172    5.989168468    5.459574369    6.775810217
  422 SOLV  HW2     4173    5.945958398    5.585014624    6.870988682
  423 SOLV  OW      4174    7.358864194    5.170185691    5.252629927
  423 SOLV  HW1     4175    7.296121128    5.228692313    5.201226926
  423 SOLV  HW2     4176    7.410296655    5.112575418    5.189086916
  424 SOLV  OW      4177    4.501682983    6.218059091    7.398056016
  424 SOLV  HW1     4178    4.547209377    6.139312954    7.356482808
  424 SOLV  HW2     4179    4.562473660    6.259862800    7.465575889
  425 SOLV  OW      4180    4.539461699    4.257076790    6.761562821
  425 SOLV  HW1     4181    4.625061629    4.231581825    6.716588397
  425 SOLV  HW2     4182    4.477527991    4.297986514    6.694550805
  426 SOLV  OW      4183    4.619360746    4.735413274    5.245727342
  426 SOLV  HW1     4184    4.699287441    4.677445788    5.229823587
  426 SOLV  HW2     4185    4.625525363    4.817121201    5.188392941
  427 SOLV  OW      4186    7.197697430    5.331998518    5.105292844
  427 SOLV  HW1     4187    7.137158141    5.278976439    5.045918013
  427 SOLV  HW2     4188    7.142810010    5.388420200    5.166982803
  428 SOLV  OW      4189    6.598557043    5.309914367    6.464170521
  428 SOLV  HW1     4190    6.654440472    5.307604979    6.381274490
  428 SOLV  HW2     4191    6.569813822    5.403952841    6.482352731
  429 SOLV  OW      4192    5.895716577    5.647406042    7.025003345
  429 SOLV  HW1     4193    5.800030167    5.672787116    7.039142376
  429 SOLV  HW2     4194    5.953859762    5.727563816    7.039005305
  430 SOLV  OW      4195    5.767928750    7.595680775    5.001358715
  430 SOLV  HW1     4196    5.845583213    7.656084870    5.019329939
  430 SOLV  HW2     4197    5.798439521    7.517474908    4.947002111
  431 SOLV  OW      4198    8.110661388    5.555159423    4.889563921
  431 SOLV  HW1     4199    8.108752769    5.564742837    4.989095225
  431 SOLV  HW2     4200    8.205379707    5.546039290    4.858787988
  432 SOLV  OW      4201    7.330804876    4.324975235    8.054333884
  432 SOLV  HW1     4202    7.425647443    4.294687261    8.044895457
  432 SOLV  HW2     4203    7.308958335    4.389409110    7.981036337
  433 SOLV  OW      4204    4.105736933    5.644021315    4.107855895
  433 SOLV  HW1     4205    4.197644897    5.649541964    4.068815021
  433 SOLV  HW2     4206    4.087006979    5.726772454    4.160800162
  434 SOLV  OW      4207    6.736651802    5.693013859    5.336787737
  434 SOLV  HW1     4208    6.643223258    5.676424069    5.305203876
  434 SOLV  HW2     4209    6.735203655    5.717344459    5.433779504
  435 SOLV  OW      4210    7.394828489    6.127545782    6.781655532
  435 SOLV  HW1     4211    7.491067038    6.134552159    6.807906071
  435 SOLV  HW2     4212    7.368413135    6.031194451    6.777336947
  436 SOLV  OW      4213    0.069164955    4.229095204    4.830297163
  436 SOLV  HW1     4214    0.000698794    4.225110350    4.757509721
  436 SOLV  HW2     4215    0.024158242    4.249240444    4.917303202
  437 SOLV  OW      4216    5.386860593    6.606883620    6.440958110
  437 SOLV  HW1     4217    5.319780987    6.532736549    6.442952514
  437 SOLV  HW2     4218    5.451043670    6.591731882    6.365775947
  438 SOLV  OW      4219    4.422816473    0.075449905    6.979751312
  438 SOLV  HW1     4220    4.475188314    0.111259767    7.057048682
  438 SOLV  HW2     4221    4.469665542   -0.004378762    6.941902285
  439 SOLV  OW      4222    6.728055556    6.359365609    6.067379169
  439 SOLV  HW1     4223    6.639061026    6.393883278    6.097187600
  439 SOLV  HW2     4224    6.776594464    6.431135272    6.017448316
  440 SOLV  OW      4225    6.924309980    5.404874666    6.572187821
  440 SOLV  HW1     4226    6.914373781    5.503802633    6.582891485
  440 SOLV  HW2     4227    6.857389791    5.358226822    6.630029563
  441 SOLV  OW      4228    5.832488221    7.191522345    5.557573282
  441 SOLV  HW1     4229    5.838679906    7.165277803    5.653877733
  441 SOLV  HW2     4230    5.834603189    7.291221931    5.550012337
  442 SOLV  OW      4231    6.301423146    6.875306834    5.722414960
  442 SOLV  HW1     4232    6.332532281    6.789670822    5.763654274
  442 SOLV  HW2     4233    6.203654495    6.887091995    5.739859420
  443 SOLV  OW      4234    5.134048167    4.485608317    5.633169808
  443 SOLV  HW1     4235    5.213771605    4.451355122    5.583447695
  443 SOLV  HW2     4236    5.117953588    4.428529628    5.713695413
  444 SOLV  OW      4237    6.395766437    5.142128805    6.811002967
  444 SOLV  HW1     4238    6.359198607    5.234910061    6.803498116
  444 SOLV  HW2     4239    6.483373797    5.144647783    6.859174028
  445 SOLV  OW      4240    7.234474948    6.383902530    4.805610926
  445 SOLV  HW1     4241    7.315239828    6.367369895    4.748992876
  445 SOLV  HW2     4242    7.240558495    6.329189457    4.889105390
  446 SOLV  OW      4243    6.422418240    7.951796227    6.158217123
  446 SOLV  HW1     4244    6.373255611    8.024104261    6.206760248
  446 SOLV  HW2     4245    6.507653786    7.988621005    6.121059415
  447 SOLV  OW      4246    6.333565913    4.870592752    6.168236208
  447 SOLV  HW1     4247    6.395235510    4.845029117    6.093769840
  447 SOLV  HW2     4248    6.242318114    4.888298355    6.131327887
  448 SOLV  OW      4249    5.975287403    6.284710271    4.156740679
  448 SOLV  HW1     4250    5.975403571    6.359383128    4.090213318
  448 SOLV  HW2     4251    6.053604201    6.294671329    4.218133639
  449 SOLV  OW      4252    6.834546592    4.538333577    6.187795269
  449 SOLV  HW1     4253    6.902043358    4.555401613    6.116011498
  449 SOLV  HW2     4254    6.873443740    4.476470555    6.256059305
  450 SOLV  OW      4255    5.009068504    4.936169713    6.318195991
  450 SOLV  HW1     4256    5.049983167    5.016216345    6.362017083
  450 SOLV  HW2     4257    4.917829220    4.920477312    6.356022439
  451 SOLV  OW      4258    5.849031566    5.084400534    5.529560282
  451 SOLV  HW1     4259    5.815463325    5.004449558    5.579387062
  451 SOLV  HW2     4260    5.846223074    5.066011081    5.431297291
  452 SOLV  OW      4261    5.835303813    4.900459882    5.864352887
  452 SOLV  HW1     4262    5.807037820    4.875751678    5.771658109
  452 SOLV  HW2     4263    5.814911120    4.996978162    5.880785165
  453 SOLV  OW      4264    5.610111635    4.477402238    5.920059846
  453 SOLV  HW1     4265    5.561792912    4.389861950    5.918165006
  453 SOLV  HW2     4266    5.553033654    4.547878714    5.877909055
  454 SOLV  OW      4267    8.057814246    4.612251046    7.327231354
  454 SOLV  HW1     4268    8.124529890    4.628865475    7.254606052
  454 SOLV  HW2     4269    8.005366876    4.695728915    7.344026520
  455 SOLV  OW      4270    6.399099034    4.869557914    6.841714388
  455 SOLV  HW1     4271    6.394331170    4.969384001    6.845186733
  455 SOLV  HW2     4272    6.392408670    4.832648924    6.934412639
  456 SOLV  OW      4273    6.528659184    7.394431061    6.376651676
  456 SOLV  HW1     4274    6.468211717    7.414611243    6.453725609
  456 SOLV  HW2     4275    6.603991969    7.336438486    6.407689675
  457 SOLV  OW      4276    4.204795261    7.839131193    6.426932533
  457 SOLV  HW1     4277    4.289494270    7.890304344    6.441382252
  457 SOLV  HW2     4278    4.194294282    7.818896568    6.329558930
  458 SOLV  OW      4279    7.303237204    5.239039297    8.056250252
  458 SOLV  HW1     4280    7.217795124    5.261438204    8.103148328
  458 SOLV  HW2     4281    7.369533577    5.204303121    8.122579952
  459 SOLV  OW      4282    6.321084425    7.345451358    5.454699339
  459 SOLV  HW1     4283    6.338183614    7.370237132    5.550066081
  459 SOLV  HW2     4284    6.226382118    7.314913265    5.444679844
  460 SOLV  OW      4285    6.454569971    6.243839961    4.706610725
  460 SOLV  HW1     4286    6.381850258    6.176657006    4.692459167
  460 SOLV  HW2     4287    6.535319460    6.217101024    4.654013759
  461 SOLV  OW      4288    5.705786214    6.908012977    7.636121138
  461 SOLV  HW1     4289    5.687082381    6.827299739    7.580110199
  461 SOLV  HW2     4290    5.759670423    6.881344979    7.716039048
  462 SOLV  OW      4291    7.386886502    4.990809070    4.569300654
  462 SOLV  HW1     4292    7.462329806    4.947065130    4.618252221
  462 SOLV  HW2     4293    7.421805907    5.068413369    4.516768318
  463 SOLV  OW      4294    6.335453153    5.982033868    7.631336655
  463 SOLV  HW1     4295    6.350295782    6.032168303    7.546094442
  463 SOLV  HW2     4296    6.376478875    6.032557537    7.707272201
  464 SOLV  OW      4297    5.659927661    6.151959794    7.105347847
  464 SOLV  HW1     4298    5.624495867    6.066992497    7.144418900
  464 SOLV  HW2     4299    5.584317122    6.205183684    7.067247481
  465 SOLV  OW      4300    5.551103819    4.461445293    7.096527003
  465 SOLV  HW1     4301    5.594490739    4.439185887    7.009212902
  465 SOLV  HW2     4302    5.512873793    4.553754490    7.092154287
  466 SOLV  OW      4303    6.650035788    5.309518111    4.226017190
  466 SOLV  HW1     4304    6.717823472    5.241244373    4.198748820
  466 SOLV  HW2     4305    6.563087011    5.290115151    4.180592136
  467 SOLV  OW      4306    4.492086747    5.009852525    4.840113074
  467 SOLV  HW1     4307    4.392444637    5.018389002    4.840028118
  467 SOLV  HW2     4308    4.527352833    5.030276481    4.748786514
  468 SOLV  OW      4309    6.109222183    8.100744861    5.951159080
  468 SOLV  HW1     4310    6.055640515    8.018248047    5.933136880
  468 SOLV  HW2     4311    6.182977211    8.107899561    5.883998954
  469 SOLV  OW      4312    6.377203681    6.924676990    7.151158221
  469 SOLV  HW1     4313    6.429925287    6.971429216    7.222126775
  469 SOLV  HW2     4314    6.280642646    6.949247687    7.159763029
  470 SOLV  OW      4315    4.044206708    5.070038143    5.473566342
  470 SOLV  HW1     4316    3.957474987    5.066564877    5.523236505
  470 SOLV  HW2     4317    4.028819721    5.107837234    5.382264575
  471 SOLV  OW      4318    5.098121066    4.824617760    6.779483558
  471 SOLV  HW1     4319    5.152173996    4.840881129    6.696929467
  471 SOLV  HW2     4320    5.150736634    4.768282888    6.843196322
  472 SOLV  OW      4321    5.079104682    4.350436123    5.859703706
  472 SOLV  HW1     4322    5.072935496    4.259482011    5.818580960
  472 SOLV  HW2     4323    5.098997268    4.341582899    5.957313769
  473 SOLV  OW      4324    7.213330262    6.661767178    5.747801717
  473 SOLV  HW1     4325    7.189911932    6.753842657    5.779031933
  473 SOLV  HW2     4326    7.205076212    6.657254386    5.648237001
  474 SOLV  OW      4327    6.458548369    6.670670168    7.081606503
  474 SOLV  HW1     4328    6.441656224    6.767963466    7.097424717
  474 SOLV  HW2     4329    6.516375292    6.659608805    7.000766081
  475 SOLV  OW      4330    6.570947186    5.834308888    7.692610554
  475 SOLV  HW1     4331    6.503034550    5.876251589    7.632359305
  475 SOLV  HW2     4332    6.639367699    5.902571423    7.718307559
  476 SOLV  OW      4333    5.203624516    6.010657288    0.038678143
  476 SOLV  HW1     4334    5.112319268    6.045121678    0.016829956
  476 SOLV  HW2     4335    5.271829768    6.061123295   -0.014265260
  477 SOLV  OW      4336    5.843492381    6.485725195    6.401808545
  477 SOLV  HW1     4337    5.924916939    6.520955399    6.355649244
  477 SOLV  HW2     4338    5.863524241    6.395778982    6.440669036
  478 SOLV  OW      4339    6.921722146    5.296643255    7.272884000
  478 SOLV  HW1     4340    6.934475438    5.197953211    7.263000978
  478 SOLV  HW2     4341    6.882277183    5.316304942    7.362647651
  479 SOLV  OW      4342    5.994763928    4.926801478    7.294881107
  479 SOLV  HW1     4343    5.953209781    4.988010693    7.362173631
  479 SOLV  HW2     4344    6.006901609    4.975630241    7.208451558
  480 SOLV  OW      4345    4.919352386    4.408311145    7.065388337
  480 SOLV  HW1     4346    4.934369214    4.498464889    7.105988665
  480 SOLV  HW2     4347    4.822818380    4.398305416    7.041250307
  481 SOLV  OW      4348    6.053879070    5.542492544    7.604769816
  481 SOLV  HW1     4349    6.091446302    5.633760045    7.588618493
  481 SOLV  HW2     4350    6.128130641    5.479432287    7.627396917
  482 SOLV  OW      4351    6.547174535    5.575547901    6.542033521
  482 SOLV  HW1     4352    6.582742120    5.631986400    6.616540241
  482 SOLV  HW2     4353    6.452919138    5.602327719    6.522026117
  483 SOLV  OW      4354    8.210872033    5.335139486    4.438297662
  483 SOLV  HW1     4355    8.203051966    5.355344121    4.535930866
  483 SOLV  HW2     4356    8.132616785    5.280026717    4.409310419
  484 SOLV  OW      4357    6.235866250    4.314395621    4.373613209
  484 SOLV  HW1     4358    6.267457874    4.329760596    4.467248833
  484 SOLV  HW2     4359    6.271363286    4.226997777    4.340398076
  485 SOLV  OW      4360    7.874482058    4.783595191    5.040978944
  485 SOLV  HW1     4361    7.846876018    4.756121504    4.948864345
  485 SOLV  HW2     4362    7.796642896    4.774668610    5.103134245
  486 SOLV  OW      4363    6.628324983    4.743496705    6.775421644
  486 SOLV  HW1     4364    6.599579797    4.647717793    6.775027466
  486 SOLV  HW2     4365    6.551764431    4.801130515    6.804001810
  487 SOLV  OW      4366    8.122880774    5.450302826    6.663536176
  487 SOLV  HW1     4367    8.205010441    5.484572788    6.617909506
  487 SOLV  HW2     4368    8.057466847    5.525079426    6.674976693
  488 SOLV  OW      4369    5.097419092    6.759454201    7.851584084
  488 SOLV  HW1     4370    5.094354560    6.850308866    7.809917786
  488 SOLV  HW2     4371    5.192467446    6.734488996    7.870092162
  489 SOLV  OW      4372    5.982511873    7.090862064    4.315669815
  489 SOLV  HW1     4373    5.903723790    7.050889421    4.362532639
  489 SOLV  HW2     4374    6.061975762    7.088729576    4.376352904
  490 SOLV  OW      4375    4.702161598    7.986052320    8.093483967
  490 SOLV  HW1     4376    4.688718023    7.888609859    8.111491734
  490 SOLV  HW2     4377    4.661441831    8.009539334    8.005221512
  491 SOLV  OW      4378    6.034081944    7.210667836    6.046773416
  491 SOLV  HW1     4379    6.031643347    7.162680510    6.134482909
  491 SOLV  HW2     4380    6.126086813    7.246544552    6.030975334
  492 SOLV  OW      4381    0.185207956    5.355335778    5.861466339
  492 SOLV  HW1     4382    0.266505371    5.298127879    5.850602199
  492 SOLV  HW2     4383    0.207339601    5.449688278    5.836812816
  493 SOLV  OW      4384    7.606455350    6.406556747    5.009945443
  493 SOLV  HW1     4385    7.698897790    6.432949238    4.982389002
  493 SOLV  HW2     4386    7.610554501    6.322710891    5.064300747
  494 SOLV  OW      4387    5.107742991    7.343673625    0.024583784
  494 SOLV  HW1     4388    5.022187688    7.293552646    0.011557079
  494 SOLV  HW2     4389    5.087708063    7.440567704    0.039129112
  495 SOLV  OW      4390    5.760942286    4.750618287    4.702607188
  495 SOLV  HW1     4391    5.761434083    4.849690411    4.688961242
  495 SOLV  HW2     4392    5.829008774    4.708403649    4.642719749
  496 SOLV  OW      4393    7.452761954    4.893447027    6.897517588
  496 SOLV  HW1     4394    7.462954556    4.986672328    6.932255287
  496 SOLV  HW2     4395    7.420436822    4.896488852    6.802927228
  497 SOLV  OW      4396    6.878293583    7.785405537    5.383108017
  497 SOLV  HW1     4397    6.955035583    7.807710573    5.322998186
  497 SOLV  HW2     4398    6.795410243    7.773768657    5.328382017
  498 SOLV  OW      4399    4.734831699    7.463212616    7.815103169
  498 SOLV  HW1     4400    4.710547340    7.453656391    7.911648057
  498 SOLV  HW2     4401    4.781941137    7.550307473    7.801067508
  499 SOLV  OW      4402    5.861955138    6.283156642    5.325717642
  499 SOLV  HW1     4403    5.913524130    6.231731584    5.257177092
  499 SOLV  HW2     4404    5.852826358    6.228141135    5.408733857
  500 SOLV  OW      4405    5.513265787    5.952978589    7.215921110
  500 SOLV  HW1     4406    5.533466446    5.951140378    7.313852426
  500 SOLV  HW2     4407    5.418975352    5.983231320    7.201921534
  501 SOLV  OW      4408    5.355245004    4.294716876    7.197970474
  501 SOLV  HW1     4409    5.413235554    4.364212271    7.155455932
  501 SOLV  HW2     4410    5.412494098    4.221046079    7.233985918
  502 SOLV  OW      4411    6.410124950    6.917287387    4.973309918
  502 SOLV  HW1     4412    6.419702125    6.964732011    4.885794839
  502 SOLV  HW2     4413    6.403534233    6.984481722    5.047086848
  503 SOLV  OW      4414    5.927448873    7.277642488    6.566782925
  503 SOLV  HW1     4415    6.019329036    7.283418640    6.527735381
  503 SOLV  HW2     4416    5.859754787    7.280661602    6.493241129
  504 SOLV  OW      4417    7.123744975    6.907812561    5.853467584
  504 SOLV  HW1     4418    7.203983658    6.967261021    5.848206576
  504 SOLV  HW2     4419    7.105647117    6.884673276    5.949055455
  505 SOLV  OW      4420    5.921350426    4.258220194    6.925653775
  505 SOLV  HW1     4421    5.956366954    4.210740252    6.844901985
  505 SOLV  HW2     4422    5.868068896    4.194456956    6.981301658
  506 SOLV  OW      4423    6.914499938    3.792182930    7.276454591
  506 SOLV  HW1     4424    6.859072126    3.874418434    7.263534493
  506 SOLV  HW2     4425    6.859084560    3.711253133    7.256927791
  507 SOLV  OW      4426    7.065697668    4.933097899    6.505199119
  507 SOLV  HW1     4427    7.063192907    4.888959758    6.594904577
  507 SOLV  HW2     4428    7.109793474    4.872151619    6.439301115
  508 SOLV  OW      4429    4.701073809    4.647131033    6.482132287
  508 SOLV  HW1     4430    4.736503250    4.558118759    6.453439538
  508 SOLV  HW2     4431    4.602544155    4.640280000    6.497836104
  509 SOLV  OW      4432    6.922574844    4.908833127    5.414960619
  509 SOLV  HW1     4433    6.937026823    5.004746559    5.439319693
  509 SOLV  HW2     4434    6.990353711    4.881189757    5.346818216
  510 SOLV  OW      4435    6.295818391    4.742167050    5.180614106
  510 SOLV  HW1     4436    6.219539868    4.765917277    5.120455568
  510 SOLV  HW2     4437    6.279878574    4.780812009    5.271465340
  511 SOLV  OW      4438    4.249154362    4.846018713    5.112715550
  511 SOLV  HW1     4439    4.317134293    4.773394028    5.123025547
  511 SOLV  HW2     4440    4.165509102    4.820480329    5.161225622
  512 SOLV  OW      4441    4.639901684    6.457101023    5.610331964
  512 SOLV  HW1     4442    4.590846744    6.428260702    5.528092149
  512 SOLV  HW2     4443    4.576057093    6.462201165    5.687138919
  513 SOLV  OW      4444    6.597916355    4.572039704    7.881097782
  513 SOLV  HW1     4445    6.538123071    4.491876433    7.880679876
  513 SOLV  HW2     4446    6.657831600    4.568494502    7.961091960
  514 SOLV  OW      4447    4.337400596    7.458618076    6.906544708
  514 SOLV  HW1     4448    4.397718206    7.534578971    6.882219238
  514 SOLV  HW2     4449    4.375313696    7.373238770    6.870865379
  515 SOLV  OW      4450    5.242593010    6.369312157    6.426726186
  515 SOLV  HW1     4451    5.193984344    6.336009730    6.507533272
  515 SOLV  HW2     4452    5.189870183    6.347205136    6.344670446
  516 SOLV  OW      4453    4.610793166    8.004188149    7.832607500
  516 SOLV  HW1     4454    4.529773075    8.007066679    7.774050264
  516 SOLV  HW2     4455    4.692531064    7.993915681    7.775908224
  517 SOLV  OW      4456    5.049045985    7.609926731    0.008452490
  517 SOLV  HW1     4457    4.971473833    7.609698016    0.071571037
  517 SOLV  HW2     4458    5.087114568    7.702230698    0.002785233
  518 SOLV  OW      4459    5.444877242    5.533964663    7.626241843
  518 SOLV  HW1     4460    5.409462748    5.551270834    7.718145652
  518 SOLV  HW2     4461    5.485757557    5.442752088    7.622925557
  519 SOLV  OW      4462    4.527976333    4.958120935    8.065457976
  519 SOLV  HW1     4463    4.615536881    4.944718034    8.111880229
  519 SOLV  HW2     4464    4.453794944    4.925976672    8.124324939
  520 SOLV  OW      4465    6.618704229    6.759780947    5.092942022
  520 SOLV  HW1     4466    6.607118348    6.781918978    5.189770293
  520 SOLV  HW2     4467    6.558749131    6.818027107    5.038053305
  521 SOLV  OW      4468    4.375640911    5.511530441    4.743478802
  521 SOLV  HW1     4469    4.376096810    5.551779304    4.651927021
  521 SOLV  HW2     4470    4.395037972    5.582537944    4.811180599
  522 SOLV  OW      4471    4.240276623    7.217338021    7.507376580
  522 SOLV  HW1     4472    4.270014009    7.208446126    7.412307075
  522 SOLV  HW2     4473    4.312165576    7.261899669    7.560740655
  523 SOLV  OW      4474    7.356833518    5.992155137    5.712504549
  523 SOLV  HW1     4475    7.328520351    6.087574967    5.702764236
  523 SOLV  HW2     4476    7.344859823    5.963384991    5.807532720
  524 SOLV  OW      4477    5.700064009    4.564212950    6.155227320
  524 SOLV  HW1     4478    5.671316332    4.528344696    6.066409327
  524 SOLV  HW2     4479    5.622114403    4.607562968    6.200462300
  525 SOLV  OW      4480    6.164414820    8.012606110    6.448833368
  525 SOLV  HW1     4481    6.232396001    8.075066632    6.410378265
  525 SOLV  HW2     4482    6.109178969    8.061123225    6.516631304
  526 SOLV  OW      4483    4.370005793    5.787513171    6.904050855
  526 SOLV  HW1     4484    4.351157348    5.745858003    6.992995487
  526 SOLV  HW2     4485    4.401094456    5.717097542    6.840202540
  527 SOLV  OW      4486    4.570140027    6.064251386    5.457607057
  527 SOLV  HW1     4487    4.659211961    6.020338701    5.469417960
  527 SOLV  HW2     4488    4.531098805    6.085055384    5.547298213
  528 SOLV  OW      4489    4.390779528    6.352977440    6.968573309
  528 SOLV  HW1     4490    4.464113696    6.386348834    7.027819369
  528 SOLV  HW2     4491    4.424028279    6.275452470    6.914851588
  529 SOLV  OW      4492    6.844567421    5.932606521    6.954322411
  529 SOLV  HW1     4493    6.753003687    5.972540404    6.949516831
  529 SOLV  HW2     4494    6.844606450    5.857169973    7.019980730
  530 SOLV  OW      4495    6.267007546    5.542045274    4.575348854
  530 SOLV  HW1     4496    6.247483892    5.532791051    4.477701151
  530 SOLV  HW2     4497    6.365702787    5.550846631    4.588898510
  531 SOLV  OW      4498    6.174438417    7.248162966    8.188811620
  531 SOLV  HW1     4499    6.138594774    7.325267533    8.241460483
  531 SOLV  HW2     4500    6.122724270    7.165566873    8.211287811
  532 SOLV  OW      4501    5.530402059    4.556881310    8.212700127
  532 SOLV  HW1     4502    5.520454098    4.459767274    8.234377357
  532 SOLV  HW2     4503    5.609721615    4.569768780    8.153167162
  533 SOLV  OW      4504    4.747304258    4.788974940    7.698026736
  533 SOLV  HW1     4505    4.826388938    4.732834895    7.722396981
  533 SOLV  HW2     4506    4.746764010    4.871848362    7.754006136
  534 SOLV  OW      4507    7.900195234    4.827174927    7.347862359
  534 SOLV  HW1     4508    7.935651503    4.879727217    7.425210750
  534 SOLV  HW2     4509    7.800244771    4.826355533    7.351163169
  535 SOLV  OW      4510    7.013422394    4.527813619    4.673301910
  535 SOLV  HW1     4511    7.016973227    4.619022255    4.714169744
  535 SOLV  HW2     4512    6.918075891    4.502018404    4.657636746
  536 SOLV  OW      4513    5.017104215    5.542878533    7.330633107
  536 SOLV  HW1     4514    5.100574414    5.597193084    7.321541600
  536 SOLV  HW2     4515    4.989577791    5.508810060    7.240734951
  537 SOLV  OW      4516    5.236792021    4.430888833    6.847599924
  537 SOLV  HW1     4517    5.267063077    4.341795597    6.881453957
  537 SOLV  HW2     4518    5.148233678    4.420943034    6.802229217
  538 SOLV  OW      4519    6.768919094    4.178163672    6.477424748
  538 SOLV  HW1     4520    6.757047719    4.078996426    6.482594304
  538 SOLV  HW2     4521    6.716131319    4.214064539    6.400441904
  539 SOLV  OW      4522    4.823189100    6.773590643    5.817135508
  539 SOLV  HW1     4523    4.797738064    6.734704618    5.905688280
  539 SOLV  HW2     4524    4.882388220    6.852928000    5.831363677
  540 SOLV  OW      4525    8.149597200    6.463670026    5.638541958
  540 SOLV  HW1     4526    8.199290851    6.461746571    5.725308508
  540 SOLV  HW2     4527    8.128202000    6.558356632    5.614495895
  541 SOLV  OW      4528    7.267753831    4.904895363    5.350001027
  541 SOLV  HW1     4529    7.189740333    4.861251897    5.305162048
  541 SOLV  HW2     4530    7.281672773    4.996073106    5.311345242
  542 SOLV  OW      4531    3.915953038    5.593881504    6.962327130
  542 SOLV  HW1     4532    3.832989988    5.649551056    6.957894829
  542 SOLV  HW2     4533    3.983396636    5.629388047    6.897580178
  543 SOLV  OW      4534    4.739500401    5.657947870    6.459568757
  543 SOLV  HW1     4535    4.808224448    5.628266814    6.525885695
  543 SOLV  HW2     4536    4.776602017    5.732575939    6.404287207
  544 SOLV  OW      4537    7.276796176    7.420782369    4.574714893
  544 SOLV  HW1     4538    7.334821682    7.429376622    4.655712443
  544 SOLV  HW2     4539    7.248210345    7.325530312    4.564164729
  545 SOLV  OW      4540    4.638224457    6.873157122    7.496481501
  545 SOLV  HW1     4541    4.711026549    6.934160657    7.527761957
  545 SOLV  HW2     4542    4.553436592    6.894965505    7.544807606
  546 SOLV  OW      4543    6.421068495    6.416323334    4.919404666
  546 SOLV  HW1     4544    6.439349413    6.364596802    4.835785840
  546 SOLV  HW2     4545    6.504722010    6.462457431    4.948994871
  547 SOLV  OW      4546    7.952931166    4.200604090    6.393128714
  547 SOLV  HW1     4547    7.965740480    4.131650757    6.464422227
  547 SOLV  HW2     4548    8.029251432    4.196423001    6.328637548
  548 SOLV  OW      4549    4.553899989    7.776817343    6.209070954
  548 SOLV  HW1     4550    4.539979429    7.873315663    6.231344692
  548 SOLV  HW2     4551    4.553724357    7.722836020    6.293260102
  549 SOLV  OW      4552    4.422729655    5.562740937    6.758376872
  549 SOLV  HW1     4553    4.508510907    5.511351712    6.759250280
  549 SOLV  HW2     4554    4.372654028    5.542534745    6.674209530
  550 SOLV  OW      4555    5.575542666    7.695321875    6.228301690
  550 SOLV  HW1     4556    5.492866267    7.682613734    6.283118438
  550 SOLV  HW2     4557    5.550507841    7.729363551    6.137658934
  551 SOLV  OW      4558    4.947592550    6.971834713    6.959541602
  551 SOLV  HW1     4559    4.955822615    6.910620819    6.880886364
  551 SOLV  HW2     4560    4.863791584    6.950465791    7.009763170
  552 SOLV  OW      4561    4.809084313    4.480677641    4.825664504
  552 SOLV  HW1     4562    4.892146415    4.436836356    4.860017300
  552 SOLV  HW2     4563    4.810147063    4.577693271    4.849917817
  553 SOLV  OW      4564    4.539579516    7.018521506    4.981673636
  553 SOLV  HW1     4565    4.510226040    7.113843253    4.974335883
  553 SOLV  HW2     4566    4.539685732    6.976613453    4.890869289
  554 SOLV  OW      4567    5.066116418    4.466009028    5.148941155
  554 SOLV  HW1     4568    4.985646953    4.522764855    5.166409223
  554 SOLV  HW2     4569    5.050782226    4.410792423    5.066980182
  555 SOLV  OW      4570    7.264339611    6.247734973    7.467161920
  555 SOLV  HW1     4571    7.327332959    6.314881707    7.428110577
  555 SOLV  HW2     4572    7.310150038    6.159095200    7.473956791
  556 SOLV  OW      4573    7.725858015    4.548032602    5.399086403
  556 SOLV  HW1     4574    7.786838218    4.583133098    5.470145621
  556 SOLV  HW2     4575    7.721671135    4.613396375    5.323521548
  557 SOLV  OW      4576    6.180663793    7.390074195    4.484802650
  557 SOLV  HW1     4577    6.114347526    7.376909331    4.411109248
  557 SOLV  HW2     4578    6.132177710    7.403820819    4.571185543
  558 SOLV  OW      4579    5.308494875    7.351150018    4.989003408
  558 SOLV  HW1     4580    5.365801276    7.392719356    5.059639870
  558 SOLV  HW2     4581    5.342108438    7.378046472    4.898736422
  559 SOLV  OW      4582    5.684194335    7.379815725    6.899922653
  559 SOLV  HW1     4583    5.594853392    7.338261551    6.882797003
  559 SOLV  HW2     4584    5.692213009    7.402768199    6.996930964
  560 SOLV  OW      4585    7.398011331    4.872841873    7.629890702
  560 SOLV  HW1     4586    7.324747643    4.811831640    7.599697535
  560 SOLV  HW2     4587    7.366630004    4.967660547    7.624793016
  561 SOLV  OW      4588    4.460745808    4.296031379    5.389935128
  561 SOLV  HW1     4589    4.376374262    4.315166573    5.339767010
  561 SOLV  HW2     4590    4.539205501    4.308716339    5.329233931
  562 SOLV  OW      4591    7.839213016    5.355536976    5.579472020
  562 SOLV  HW1     4592    7.813994733    5.261634648    5.602876926
  562 SOLV  HW2     4593    7.853281957    5.408147766    5.663349929
  563 SOLV  OW      4594    7.843500398    4.455406886    5.786186817
  563 SOLV  HW1     4595    7.844629358    4.525578245    5.714949572
  563 SOLV  HW2     4596    7.935297079    4.417168089    5.796730246
  564 SOLV  OW      4597    6.876159028    7.425163778    5.069335677
  564 SOLV  HW1     4598    6.884377114    7.432704697    5.168719312
  564 SOLV  HW2     4599    6.895063715    7.331019289    5.041391239
  565 SOLV  OW      4600    7.760532139    7.681427555    5.661626463
  565 SOLV  HW1     4601    7.660942608    7.677338029    5.669813492
  565 SOLV  HW2     4602    7.790574003    7.776624391    5.667695971
  566 SOLV  OW      4603    7.337074812    4.133364925    4.788876596
  566 SOLV  HW1     4604    7.422492682    4.132250978    4.840881561
  566 SOLV  HW2     4605    7.294560254    4.223559455    4.796580096
  567 SOLV  OW      4606    4.940249482    4.067823455    4.849994211
  567 SOLV  HW1     4607    4.987158106    4.046794779    4.764218818
  567 SOLV  HW2     4608    4.851387672    4.021982289    4.851466026
  568 SOLV  OW      4609    7.720303759    5.577821973    6.514865832
  568 SOLV  HW1     4610    7.658836470    5.506374012    6.548312326
  568 SOLV  HW2     4611    7.713033683    5.584106467    6.415320253
  569 SOLV  OW      4612    4.872260420    4.680295879    6.710033224
  569 SOLV  HW1     4613    4.955100112    4.736103250    6.714988173
  569 SOLV  HW2     4614    4.843116834    4.672317553    6.614700118
  570 SOLV  OW      4615    6.461071652    5.430885474    7.451464073
  570 SOLV  HW1     4616    6.438169809    5.483510748    7.369562276
  570 SOLV  HW2     4617    6.524539095    5.483423654    7.508151246
  571 SOLV  OW      4618    7.846122733    4.142435300    6.998252833
  571 SOLV  HW1     4619    7.811507002    4.218216711    7.053576032
  571 SOLV  HW2     4620    7.772653321    4.107280070    6.940218117
  572 SOLV  OW      4621    6.218374610    4.059800025    6.131960840
  572 SOLV  HW1     4622    6.124320631    4.078777399    6.103758581
  572 SOLV  HW2     4623    6.263873598    4.005191010    6.061609128
  573 SOLV  OW      4624    5.671404924    6.945471241    5.968654359
  573 SOLV  HW1     4625    5.634932319    6.890122519    5.893767238
  573 SOLV  HW2     4626    5.643826647    6.905528922    6.056094369
  574 SOLV  OW      4627    7.399232998    5.864693824    7.792161353
  574 SOLV  HW1     4628    7.312287930    5.827766785    7.759316084
  574 SOLV  HW2     4629    7.405183182    5.961738134    7.768734875
  575 SOLV  OW      4630    7.518558195    5.709712442    7.305060344
  575 SOLV  HW1     4631    7.574201440    5.749189015    7.378183609
  575 SOLV  HW2     4632    7.531430265    5.762588518    7.221156083
  576 SOLV  OW      4633    7.019355735    4.145949740    7.320431386
  576 SOLV  HW1     4634    6.937962504    4.087848994    7.321506084
  576 SOLV  HW2     4635    6.999768953    4.229789542    7.269550259
  577 SOLV  OW      4636    5.208880343    4.164998603    8.085161412
  577 SOLV  HW1     4637    5.163309645    4.082910004    8.119608804
  577 SOLV  HW2     4638    5.187028335    4.177074253    7.988318736
  578 SOLV  OW      4639    6.694045641    4.797254202    4.959278292
  578 SOLV  HW1     4640    6.634844829    4.772832547    5.036092679
  578 SOLV  HW2     4641    6.776942946    4.741379513    4.962029223
  579 SOLV  OW      4642    5.145861775    5.612265802    4.716085715
  579 SOLV  HW1     4643    5.095972791    5.606562611    4.629597192
  579 SOLV  HW2     4644    5.213908263    5.539090996    4.720180686
  580 SOLV  OW      4645    8.083097431    7.318374699    4.288461527
  580 SOLV  HW1     4646    7.995395388    7.366420558    4.287230062
  580 SOLV  HW2     4647    8.100590516    7.283319668    4.380475926
  581 SOLV  OW      4648    5.664669300    7.089768205    4.729856433
  581 SOLV  HW1     4649    5.643895769    7.187481371    4.725169668
  581 SOLV  HW2     4650    5.579526048    7.037964457    4.738123246
  582 SOLV  OW      4651    7.688758777    5.156115962    4.733720321
  582 SOLV  HW1     4652    7.787204081    5.172890281    4.739089194
  582 SOLV  HW2     4653    7.646813961    5.175262079    4.822465165
  583 SOLV  OW      4654    4.302433484    5.406911309    6.552576548
  583 SOLV  HW1     4655    4.281026603    5.332507867    6.615879614
  583 SOLV  HW2     4656    4.370797155    5.375832139    6.486531947
  584 SOLV  OW      4657    4.380631228    7.705263740    5.990380544
  584 SOLV  HW1     4658    4.371150613    7.610476194    5.959929099
  584 SOLV  HW2     4659    4.437698967    7.708336427    6.072451342
  585 SOLV  OW      4660    6.032810970    5.104685872    6.994099763
  585 SOLV  HW1     4661    5.960240679    5.165298584    7.026675189
  585 SOLV  HW2     4662    6.001602072    5.009792139    6.998862520
  586 SOLV  OW      4663    6.479674279    8.177008001    5.030979387
  586 SOLV  HW1     4664    6.474287327    8.080237713    5.055638798
  586 SOLV  HW2     4665    6.499263661    8.231178748    5.112731270
  587 SOLV  OW      4666    4.957477521    5.790254705    8.134501067
  587 SOLV  HW1     4667    5.008112885    5.838379428    8.062934799
  587 SOLV  HW2     4668    5.017655792    5.774007855    8.212707284
  588 SOLV  OW      4669    5.640788032    5.887044333    7.508403063
  588 SOLV  HW1     4670    5.655273312    5.858040724    7.603010477
  588 SOLV  HW2     4671    5.677136939    5.817571729    7.446323509
  589 SOLV  OW      4672    4.133330788    6.950997514    7.875350622
  589 SOLV  HW1     4673    4.131199585    6.856222862    7.907212369
  589 SOLV  HW2     4674    4.148145894    6.952568522    7.776457253
  590 SOLV  OW      4675    7.928298871    4.483355655    7.026954557
  590 SOLV  HW1     4676    7.860887566    4.431878139    7.079938607
  590 SOLV  HW2     4677    7.905803122    4.580749982    7.030075486
  591 SOLV  OW      4678    4.419207752    7.607574868    7.709228581
  591 SOLV  HW1     4679    4.330054996    7.624054080    7.667013851
  591 SOLV  HW2     4680    4.489222313    7.660014232    7.660753125
  592 SOLV  OW      4681    4.996766405    4.875821634    5.161270422
  592 SOLV  HW1     4682    4.983467933    4.848878836    5.256658453
  592 SOLV  HW2     4683    5.023754901    4.972036569    5.157281913
  593 SOLV  OW      4684    4.544777886    6.177344568    7.709876785
  593 SOLV  HW1     4685    4.614104676    6.245714736    7.687045234
  593 SOLV  HW2     4686    4.528817640    6.177771439    7.808603425
  594 SOLV  OW      4687    6.287097332    4.899198805    5.408872910
  594 SOLV  HW1     4688    6.292472293    4.943810656    5.498217747
  594 SOLV  HW2     4689    6.302250637    4.966916904    5.336857749
  595 SOLV  OW      4690    4.586251266    4.755857673    6.124932136
  595 SOLV  HW1     4691    4.609083395    4.659883477    6.141347271
  595 SOLV  HW2     4692    4.487158940    4.768006135    6.130836234
  596 SOLV  OW      4693    5.963687915    6.500621947    5.456282982
  596 SOLV  HW1     4694    6.056466049    6.508406319    5.419764798
  596 SOLV  HW2     4695    5.912901488    6.432222123    5.403898193
  597 SOLV  OW      4696    6.916378226    6.975213142    5.664430261
  597 SOLV  HW1     4697    6.984447382    6.941735554    5.729590684
  597 SOLV  HW2     4698    6.853486108    7.037469386    5.711000012
  598 SOLV  OW      4699    4.642664126    6.660042567    5.252898881
  598 SOLV  HW1     4700    4.710980751    6.645091225    5.181406867
  598 SOLV  HW2     4701    4.556989328    6.690500926    5.211259246
  599 SOLV  OW      4702    6.058854119    6.374332701    7.084453064
  599 SOLV  HW1     4703    6.102176333    6.328364217    7.006919210
  599 SOLV  HW2     4704    6.097909266    6.465789611    7.095024924
  600 SOLV  OW      4705    5.473957517    5.071758303    6.892321941
  600 SOLV  HW1     4706    5.376955679    5.095929122    6.895180986
  600 SOLV  HW2     4707    5.494317582    5.025865966    6.805828304
  601 SOLV  OW      4708    4.638305077    5.409934979    6.730506969
  601 SOLV  HW1     4709    4.595712115    5.319817408    6.722375901
  601 SOLV  HW2     4710    4.737627788    5.400596497    6.723491357
  602 SOLV  OW      4711    7.678746787    4.771138379    6.462186590
  602 SOLV  HW1     4712    7.716197877    4.781942361    6.554287909
  602 SOLV  HW2     4713    7.635219978    4.856553032    6.433696070
  603 SOLV  OW      4714    5.958380750    7.057016725    0.011520984
  603 SOLV  HW1     4715    5.939843168    6.975582728    0.066534458
  603 SOLV  HW2     4716    5.879411598    7.118279154    0.015033787
  604 SOLV  OW      4717    7.244143782    7.794997157    4.253508155
  604 SOLV  HW1     4718    7.331042970    7.749833788    4.233288358
  604 SOLV  HW2     4719    7.216432776    7.773498877    4.347156029
  605 SOLV  OW      4720    6.560451126    5.014209341    4.496888693
  605 SOLV  HW1     4721    6.603403651    5.089215676    4.547196883
  605 SOLV  HW2     4722    6.622328976    4.982603841    4.424958130
  606 SOLV  OW      4723    7.143908408    5.214878967    4.513225879
  606 SOLV  HW1     4724    7.130116681    5.116234800    4.504232207
  606 SOLV  HW2     4725    7.241871493    5.234583403    4.517310206
  607 SOLV  OW      4726    4.879974864    8.100572553    6.019167604
  607 SOLV  HW1     4727    4.970826769    8.077518041    5.984298757
  607 SOLV  HW2     4728    4.838569352    8.170350040    5.960703010
  608 SOLV  OW      4729    8.167330862    4.276392189    5.072013629
  608 SOLV  HW1     4730    8.097915993    4.316133332    5.132044722
  608 SOLV  HW2     4731    8.254586165    4.271514116    5.120636538
  609 SOLV  OW      4732    6.205318466    6.363113721    6.827166102
  609 SOLV  HW1     4733    6.154046494    6.284896821    6.791763557
  609 SOLV  HW2     4734    6.227220461    6.425350906    6.752020673
  610 SOLV  OW      4735    5.109375066    7.604735248    5.449394416
  610 SOLV  HW1     4736    5.096277475    7.577625181    5.354026200
  610 SOLV  HW2     4737    5.089903327    7.702331880    5.459260098
  611 SOLV  OW      4738    6.200396386    5.093953346    7.547380813
  611 SOLV  HW1     4739    6.206597621    5.004385402    7.591437721
  611 SOLV  HW2     4740    6.270783168    5.101258459    7.476710260
  612 SOLV  OW      4741    7.364791404    4.818328660    7.277809485
  612 SOLV  HW1     4742    7.329486633    4.911795471    7.273449735
  612 SOLV  HW2     4743    7.463560650    4.820712518    7.293314713
  613 SOLV  OW      4744    7.866723432    7.718941693    4.638861962
  613 SOLV  HW1     4745    7.884253408    7.730815262    4.541121429
  613 SOLV  HW2     4746    7.951944981    7.731240073    4.689729081
  614 SOLV  OW      4747    6.740491353    5.449575391    7.118320659
  614 SOLV  HW1     4748    6.792927745    5.386870852    7.175939631
  614 SOLV  HW2     4749    6.642729954    5.434284368    7.132821817
  615 SOLV  OW      4750    6.639051127    7.972829075    4.596870005
  615 SOLV  HW1     4751    6.713562101    7.999009131    4.658225454
  615 SOLV  HW2     4752    6.587256944    7.897583013    4.637578088
  616 SOLV  OW      4753    6.082764775    6.932505381    4.894355165
  616 SOLV  HW1     4754    5.984037835    6.917046571    4.898292807
  616 SOLV  HW2     4755    6.125326531    6.897468416    4.977796039
  617 SOLV  OW      4756    4.922574114    5.845371843    4.507134037
  617 SOLV  HW1     4757    4.941082360    5.830449614    4.409994153
  617 SOLV  HW2     4758    4.965596095    5.930736235    4.536517804
  618 SOLV  OW      4759    6.428405382    5.292453043    6.159088079
  618 SOLV  HW1     4760    6.401050544    5.230535250    6.232704038
  618 SOLV  HW2     4761    6.527765858    5.289373342    6.148158950
  619 SOLV  OW      4762    4.954505553    6.113915527    8.208665199
  619 SOLV  HW1     4763    4.930539845    6.100542906    8.112504620
  619 SOLV  HW2     4764    4.929748918    6.206697607    8.236568509
  620 SOLV  OW      4765    4.873979629    5.464758762    6.010338111
  620 SOLV  HW1     4766    4.918794216    5.509478837    6.087744621
  620 SOLV  HW2     4767    4.939815712    5.406209330    5.963014587
  621 SOLV  OW      4768    6.545214153    4.737784800    6.024477173
  621 SOLV  HW1     4769    6.543794047    4.637988455    6.018255409
  621 SOLV  HW2     4770    6.570801552    4.765012887    6.117234471
  622 SOLV  OW      4771    4.425205806    5.609921076    5.853352738
  622 SOLV  HW1     4772    4.396816594    5.546846072    5.781122009
  622 SOLV  HW2     4773    4.491211470    5.564498693    5.913199850
  623 SOLV  OW      4774    6.742882341    4.951092402    4.304007928
  623 SOLV  HW1     4775    6.776871563    4.865263126    4.265541310
  623 SOLV  HW2     4776    6.790055770    5.027959727    4.260791956
  624 SOLV  OW      4777    4.437563121    4.467367837    6.028047424
  624 SOLV  HW1     4778    4.520763562    4.491992573    6.077774056
  624 SOLV  HW2     4779    4.362475697    4.454806448    6.092897142
  625 SOLV  OW      4780    4.912884597    6.813181520    6.736961631
  625 SOLV  HW1     4781    4.872261545    6.721846800    6.739750619
  625 SOLV  HW2     4782    4.861058690    6.870768277    6.673733149
  626 SOLV  OW      4783    7.573905430    4.779481733    5.664877046
  626 SOLV  HW1     4784    7.601846527    4.846195299    5.733945521
  626 SOLV  HW2     4785    7.494783412    4.728185960    5.698198505
  627 SOLV  OW      4786    6.846067940    6.497229728    7.964125995
  627 SOLV  HW1     4787    6.806563163    6.588933988    7.969579601
  627 SOLV  HW2     4788    6.803030175    6.438303454    8.032503222
  628 SOLV  OW      4789    5.243496837    7.898988335    6.352013728
  628 SOLV  HW1     4790    5.263552981    7.906586901    6.254331555
  628 SOLV  HW2     4791    5.289013489    7.973197418    6.401237530
  629 SOLV  OW      4792    4.348750401    6.872320269    3.991034859
  629 SOLV  HW1     4793    4.374414229    6.965503003    3.965348598
  629 SOLV  HW2     4794    4.343644025    6.865436523    4.090674006
  630 SOLV  OW      4795    7.853967112    4.323235006    4.824062875
  630 SOLV  HW1     4796    7.784789273    4.383885356    4.784849595
  630 SOLV  HW2     4797    7.937403476    4.375266271    4.842305492
  631 SOLV  OW      4798    6.574926078    5.135597242    5.301577143
  631 SOLV  HW1     4799    6.569636226    5.228034008    5.339382903
  631 SOLV  HW2     4800    6.486243119    5.110309134    5.262877952
  632 SOLV  OW      4801    5.476176685    6.580689293    4.121128521
  632 SOLV  HW1     4802    5.521244188    6.492951957    4.104610127
  632 SOLV  HW2     4803    5.517527974    6.624915541    4.200726548
  633 SOLV  OW      4804    6.799291228    6.063969309    6.697344934
  633 SOLV  HW1     4805    6.889488862    6.091517778    6.664067389
  633 SOLV  HW2     4806    6.809149700    5.987057661    6.760505280
  634 SOLV  OW      4807    7.699884132    7.288175984    5.150615943
  634 SOLV  HW1     4808    7.766283709    7.217106442    5.173892090
  634 SOLV  HW2     4809    7.622864854    7.283944567    5.214268579
  635 SOLV  OW      4810    5.353342534    7.452682937    4.747030780
  635 SOLV  HW1     4811    5.324630593    7.547238606    4.762414089
  635 SOLV  HW2     4812    5.304635789    7.415519465    4.667985070
  636 SOLV  OW      4813    5.717154103    6.002303197    6.697654079
  636 SOLV  HW1     4814    5.650440357    6.076161174    6.707365661
  636 SOLV  HW2     4815    5.776489079    6.000222712    6.778121665
  637 SOLV  OW      4816    4.808258171    7.466455478    5.847373202
  637 SOLV  HW1     4817    4.716717022    7.449671053    5.810765372
  637 SOLV  HW2     4818    4.875929597    7.419388074    5.790743857
  638 SOLV  OW      4819    5.364030787    6.307833872    7.827593243
  638 SOLV  HW1     4820    5.361722080    6.317955981    7.728124787
  638 SOLV  HW2     4821    5.335691341    6.215165194    7.852314233
  639 SOLV  OW      4822    7.097727289    5.812159465    5.968285113
  639 SOLV  HW1     4823    7.036616700    5.805367329    5.889411348
  639 SOLV  HW2     4824    7.101074128    5.724071264    6.015517468
  640 SOLV  OW      4825    4.063773316    6.724635639    6.252881522
  640 SOLV  HW1     4826    4.160293247    6.725799719    6.226719665
  640 SOLV  HW2     4827    4.013381567    6.663751222    6.191598358
  641 SOLV  OW      4828    7.336224580    5.919958474    5.982051652
  641 SOLV  HW1     4829    7.330577303    5.948488179    6.077739429
  641 SOLV  HW2     4830    7.248566491    5.881079360    5.953655419
  642 SOLV  OW      4831    6.206825155    7.551813230    6.224501877
  642 SOLV  HW1     4832    6.265635634    7.553958618    6.143641932
  642 SOLV  HW2     4833    6.220648279    7.635189306    6.277970920
  643 SOLV  OW      4834    4.048043767    6.649375630    5.865631284
  643 SOLV  HW1     4835    4.036569759    6.736501373    5.817890498
  643 SOLV  HW2     4836    4.090797450    6.583082637    5.804156857
  644 SOLV  OW      4837    7.522669181    7.726613198    5.098728947
  644 SOLV  HW1     4838    7.501221808    7.800194019    5.034495687
  644 SOLV  HW2     4839    7.458479903    7.651084468    5.085494607
  645 SOLV  OW      4840    4.999169339    4.995076581    7.018085804
  645 SOLV  HW1     4841    5.004394554    4.945551865    6.931357263
  645 SOLV  HW2     4842    4.944350169    4.942555994    7.083186972
  646 SOLV  OW      4843    7.757016190    5.815923075    8.137049387
  646 SOLV  HW1     4844    7.703969007    5.900347726    8.144800500
  646 SOLV  HW2     4845    7.694831143    5.737653732    8.134136193
  647 SOLV  OW      4846    7.536245906    4.866506475    5.406058476
  647 SOLV  HW1     4847    7.556897883    4.849606782    5.502441583
  647 SOLV  HW2     4848    7.438765492    4.851273756    5.389709497
  648 SOLV  OW      4849    8.165746211    6.215091982    4.724428109
  648 SOLV  HW1     4850    8.126622716    6.176313643    4.640956119
  648 SOLV  HW2     4851    8.265381087    6.206988602    4.721403154
  649 SOLV  OW      4852    5.418223267    7.236638980    7.909918695
  649 SOLV  HW1     4853    5.332362613    7.195345072    7.940318482
  649 SOLV  HW2     4854    5.402682871    7.287123271    7.824999849
  650 SOLV  OW      4855    7.158364019    5.593295567    6.119643001
  650 SOLV  HW1     4856    7.197325342    5.528951849    6.053737395
  650 SOLV  HW2     4857    7.123647787    5.542980935    6.198793821
  651 SOLV  OW      4858    6.167531577    5.423131765    4.306540822
  651 SOLV  HW1     4859    6.171455864    5.358067543    4.230692865
  651 SOLV  HW2     4860    6.118732886    5.381775511    4.383417400
  652 SOLV  OW      4861    8.106290003    7.162552839    4.074461965
  652 SOLV  HW1     4862    8.187594776    7.193888763    4.025378806
  652 SOLV  HW2     4863    8.087093764    7.224842888    4.150310597
  653 SOLV  OW      4864    6.083336187    4.383194193    5.168048692
  653 SOLV  HW1     4865    6.022729071    4.373565745    5.089083109
  653 SOLV  HW2     4866    6.167930871    4.428438475    5.139797846
  654 SOLV  OW      4867    4.888003514    7.307888904    7.139822633
  654 SOLV  HW1     4868    4.970526112    7.271493158    7.096614743
  654 SOLV  HW2     4869    4.855382210    7.243400958    7.208950283
  655 SOLV  OW      4870    5.174048736    5.174921683    6.374810884
  655 SOLV  HW1     4871    5.185573769    5.221416676    6.287019941
  655 SOLV  HW2     4872    5.255094087    5.190061883    6.431416500
  656 SOLV  OW      4873    4.569309546    7.801334506    5.194431136
  656 SOLV  HW1     4874    4.543070558    7.853782576    5.275441272
  656 SOLV  HW2     4875    4.668936357    7.793440437    5.190687566
  657 SOLV  OW      4876    4.624480189    5.391092769    5.038864660
  657 SOLV  HW1     4877    4.640199747    5.360451148    4.944973369
  657 SOLV  HW2     4878    4.534981289    5.358976076    5.069847160
  658 SOLV  OW      4879    4.961208362    5.972559855    6.664163152
  658 SOLV  HW1     4880    4.877609081    5.950504992    6.714424526
  658 SOLV  HW2     4881    5.033386267    5.908216465    6.689691705
  659 SOLV  OW      4882    6.584987442    6.429806465    7.419902273
  659 SOLV  HW1     4883    6.676694312    6.404642426    7.450863823
  659 SOLV  HW2     4884    6.516839683    6.381513705    7.474908023
  660 SOLV  OW      4885    5.694768998    6.668033843    7.473979653
  660 SOLV  HW1     4886    5.738659830    6.709177908    7.394090701
  660 SOLV  HW2     4887    5.712031472    6.569528864    7.474437691
  661 SOLV  OW      4888    6.865438104    5.641142565    5.007038798
  661 SOLV  HW1     4889    6.873565952    5.724396771    5.061853030
  661 SOLV  HW2     4890    6.875135388    5.561165802    5.066297298
  662 SOLV  OW      4891    5.697474603    7.460878455    4.404365145
  662 SOLV  HW1     4892    5.660238604    7.538865560    4.454693136
  662 SOLV  HW2     4893    5.633503906    7.434114106    4.332304605
  663 SOLV  OW      4894    5.417674711    6.813916581    4.445338897
  663 SOLV  HW1     4895    5.432278227    6.755348324    4.525078898
  663 SOLV  HW2     4896    5.496595652    6.807324711    4.384265944
  664 SOLV  OW      4897    5.848048748    5.559601824    6.372264264
  664 SOLV  HW1     4898    5.799555416    5.473723807    6.388845425
  664 SOLV  HW2     4899    5.817208133    5.628482702    6.437882448
  665 SOLV  OW      4900    4.796251625    7.069973603    7.283240940
  665 SOLV  HW1     4901    4.871234739    7.046185091    7.344992321
  665 SOLV  HW2     4902    4.784625896    6.997383367    7.215439769
  666 SOLV  OW      4903    5.993191174    7.663271639    7.913791895
  666 SOLV  HW1     4904    5.928860435    7.628289086    7.981907638
  666 SOLV  HW2     4905    5.960520792    7.640131189    7.822145469
  667 SOLV  OW      4906    5.217928321    6.657758241    4.108382336
  667 SOLV  HW1     4907    5.306772417    6.626420078    4.141939097
  667 SOLV  HW2     4908    5.223745541    6.675334469    4.010104034
  668 SOLV  OW      4909    5.357285035    7.864250822    5.291854219
  668 SOLV  HW1     4910    5.348801468    7.782309383    5.235164954
  668 SOLV  HW2     4911    5.303999043    7.938498305    5.251259707
  669 SOLV  OW      4912    5.791369363    5.801531259    6.533964466
  669 SOLV  HW1     4913    5.738438631    5.802525944    6.449119271
  669 SOLV  HW2     4914    5.760273212    5.875623396    6.593502709
  670 SOLV  OW      4915    4.409939628    4.299118788    6.361332279
  670 SOLV  HW1     4916    4.385697197    4.344881252    6.446887649
  670 SOLV  HW2     4917    4.344323187    4.324461151    6.290242271
  671 SOLV  OW      4918    6.335138124    6.950134935    8.088990386
  671 SOLV  HW1     4919    6.389843404    7.033378641    8.097811827
  671 SOLV  HW2     4920    6.286946921    6.932688624    8.174869448
  672 SOLV  OW      4921    8.029829377    6.803314749    8.014069252
  672 SOLV  HW1     4922    8.030969090    6.706112474    7.990576043
  672 SOLV  HW2     4923    8.097618370    6.821146294    8.085400394
  673 SOLV  OW      4924    8.006599542    4.253321234    5.456219732
  673 SOLV  HW1     4925    8.096318608    4.235288709    5.496535493
  673 SOLV  HW2     4926    7.938598091    4.193058660    5.497983650
  674 SOLV  OW      4927    8.129175321    6.868940196    4.627457525
  674 SOLV  HW1     4928    8.041201272    6.876212652    4.674460914
  674 SOLV  HW2     4929    8.123081515    6.799293403    4.555946701
  675 SOLV  OW      4930    6.223867452    5.968001766    6.696695619
  675 SOLV  HW1     4931    6.318963959    5.939098588    6.707790035
  675 SOLV  HW2     4932    6.169187150    5.890858486    6.664128108
  676 SOLV  OW      4933    4.943729830    5.040776780    7.846216197
  676 SOLV  HW1     4934    4.987554678    4.998085315    7.925326045
  676 SOLV  HW2     4935    4.844947605    5.045166249    7.861192029
  677 SOLV  OW      4936    7.892039803    5.077059046    0.075386794
  677 SOLV  HW1     4937    7.847520898    5.063959958   -0.013203581
  677 SOLV  HW2     4938    7.982340174    5.117769777    0.061595016
  678 SOLV  OW      4939    4.816209719    5.931101498    5.515484106
  678 SOLV  HW1     4940    4.871194145    5.942374957    5.432712581
  678 SOLV  HW2     4941    4.871893950    5.952769640    5.595678910
  679 SOLV  OW      4942    7.506077513    6.661649386    5.070415869
  679 SOLV  HW1     4943    7.521899027    6.564605101    5.052151119
  679 SOLV  HW2     4944    7.515074241    6.678988587    5.168497172
  680 SOLV  OW      4945    6.822640738    7.911516092    6.073271279
  680 SOLV  HW1     4946    6.859968166    7.897252820    6.164948225
  680 SOLV  HW2     4947    6.753096106    7.983315157    6.076414613
  681 SOLV  OW      4948    7.098965107    6.113306957    8.093986359
  681 SOLV  HW1     4949    7.197981484    6.100804058    8.087582407
  681 SOLV  HW2     4950    7.071262425    6.190029810    8.036127486
  682 SOLV  OW      4951    4.224736397    5.350000154    4.887672131
  682 SOLV  HW1     4952    4.263183285    5.396793255    4.808096742
  682 SOLV  HW2     4953    4.289543422    5.354837944    4.963689011
  683 SOLV  OW      4954    6.201226189    6.018063510    5.844972766
  683 SOLV  HW1     4955    6.155071695    6.098278208    5.882858976
  683 SOLV  HW2     4956    6.207772873    5.947143053    5.915182463
  684 SOLV  OW      4957    8.171990231    4.384383894    7.093465985
  684 SOLV  HW1     4958    8.233207290    4.444922935    7.042578945
  684 SOLV  HW2     4959    8.077107616    4.411101760    7.076572826
  685 SOLV  OW      4960    7.992912120    6.525221470    4.513230379
  685 SOLV  HW1     4961    8.022590967    6.617947843    4.490366072
  685 SOLV  HW2     4962    8.037083790    6.459969296    4.451645267
  686 SOLV  OW      4963    4.954774899    4.410801717    6.785963622
  686 SOLV  HW1     4964    4.957031983    4.387241429    6.883132603
  686 SOLV  HW2     4965    4.937648291    4.508812598    6.775841935
  687 SOLV  OW      4966    7.405470201    4.528322987    4.919510115
  687 SOLV  HW1     4967    7.385185025    4.527971614    5.017439139
  687 SOLV  HW2     4968    7.330653926    4.484317538    4.869834110
  688 SOLV  OW      4969    4.896230482    4.550530121    5.482039881
  688 SOLV  HW1     4970    4.976524944    4.529032082    5.537648512
  688 SOLV  HW2     4971    4.813325071    4.526508168    5.532549969
  689 SOLV  OW      4972    5.981374625    4.364042306    7.625269327
  689 SOLV  HW1     4973    5.958745207    4.284294241    7.569339075
  689 SOLV  HW2     4974    5.912430781    4.435128200    7.611357377
  690 SOLV  OW      4975    6.085361648    5.523965383    7.189303503
  690 SOLV  HW1     4976    6.031138566    5.503295122    7.270752837
  690 SOLV  HW2     4977    6.025400769    5.559123723    7.117400926
  691 SOLV  OW      4978    4.340818397    7.838357192    7.452628507
  691 SOLV  HW1     4979    4.380190561    7.778897412    7.382516419
  691 SOLV  HW2     4980    4.271573781    7.787816605    7.504128124
  692 SOLV  OW      4981    7.721025224    5.877107876    6.874189554
  692 SOLV  HW1     4982    7.812647425    5.849067901    6.902840561
  692 SOLV  HW2     4983    7.709764520    5.859244900    6.776436051
  693 SOLV  OW      4984    5.050215226    7.680158781    7.071102039
  693 SOLV  HW1     4985    4.966782127    7.625962206    7.061017947
  693 SOLV  HW2     4986    5.077623776    7.681528821    7.167262813
  694 SOLV  OW      4987    5.100842660    6.408201637    7.518565025
  694 SOLV  HW1     4988    5.068917795    6.443359107    7.430551800
  694 SOLV  HW2     4989    5.070290329    6.469056179    7.591810413
  695 SOLV  OW      4990    4.150535773    7.121096822    4.786526649
  695 SOLV  HW1     4991    4.134591040    7.033516290    4.740969511
  695 SOLV  HW2     4992    4.230835173    7.165301333    4.746552060
  696 SOLV  OW      4993    0.000171737    5.643995367    6.106263344
  696 SOLV  HW1     4994    0.091974123    5.650942111    6.145323674
  696 SOLV  HW2     4995   -0.018052092    5.724303174    6.049516836
  697 SOLV  OW      4996    5.930478895    5.718344063    4.600952060
  697 SOLV  HW1     4997    5.993537076    5.726723682    4.523793229
  697 SOLV  HW2     4998    5.935353812    5.800965807    4.657075876
  698 SOLV  OW      4999    8.006837214    4.963739277    4.718868333
  698 SOLV  HW1     5000    8.053464441    4.915725370    4.793178792
  698 SOLV  HW2     5001    7.985465955    5.057071110    4.747745857
  699 SOLV  OW      5002    4.770516651    5.423981369    4.346436979
  699 SOLV  HW1     5003    4.816378483    5.336919761    4.364281896
  699 SOLV  HW2     5004    4.787808898    5.452005870    4.252007544
  700 SOLV  OW      5005    4.223965923    6.106854738    5.382425154
  700 SOLV  HW1     5006    4.198393557    6.082883353    5.476089315
  700 SOLV  HW2     5007    4.289653208    6.039935756    5.347661343
  701 SOLV  OW      5008    4.999941500    7.475168917    7.496443838
  701 SOLV  HW1     5009    4.918071993    7.431193026    7.533370032
  701 SOLV  HW2     5010    5.060435056    7.405663269    7.457591624
  702 SOLV  OW      5011    7.144245338    4.957327335    4.956104055
  702 SOLV  HW1     5012    7.092638315    5.042942257    4.953198208
  702 SOLV  HW2     5013    7.240121357    4.976905540    4.976745356
  703 SOLV  OW      5014    4.578540888    6.184054668    5.217717847
  703 SOLV  HW1     5015    4.578829368    6.126761635    5.299688390
  703 SOLV  HW2     5016    4.633125324    6.140261128    5.146273017
  704 SOLV  OW      5017    4.214350112    6.511020293    5.669703751
  704 SOLV  HW1     5018    4.226777197    6.493245731    5.572076754
  704 SOLV  HW2     5019    4.297847329    6.486416540    5.718940507
  705 SOLV  OW      5020    5.710416514    7.988918424    7.195422965
  705 SOLV  HW1     5021    5.645867678    8.047007980    7.145815954
  705 SOLV  HW2     5022    5.791183198    7.972853006    7.138674292
  706 SOLV  OW      5023    4.224581700    7.189601919    0.008583433
  706 SOLV  HW1     5024    4.144003130    7.167591437    0.063562260
  706 SOLV  HW2     5025    4.240479820    7.288304811    0.010817051
  707 SOLV  OW      5026    6.284076831    5.359191313    7.648425164
  707 SOLV  HW1     5027    6.343651373    5.383932081    7.572000659
  707 SOLV  HW2     5028    6.277905724    5.259586801    7.654960439
  708 SOLV  OW      5029    4.388916207    4.963000009    4.088786321
  708 SOLV  HW1     5030    4.386644511    5.062507855    4.079050829
  708 SOLV  HW2     5031    4.366617358    4.938235979    4.183079565
  709 SOLV  OW      5032    5.631607999    7.711313341    4.780898607
  709 SOLV  HW1     5033    5.646542200    7.664403443    4.867952387
  709 SOLV  HW2     5034    5.719492077    7.726067880    4.735504750
  710 SOLV  OW      5035    4.596489368    8.089519995    6.100354994
  710 SOLV  HW1     5036    4.544842742    8.040783782    6.029945828
  710 SOLV  HW2     5037    4.693432586    8.066215442    6.092679687
  711 SOLV  OW      5038    5.514664486    6.085815620    4.558258037
  711 SOLV  HW1     5039    5.464131064    6.169130809    4.580772783
  711 SOLV  HW2     5040    5.476463369    6.008836793    4.609413778
  712 SOLV  OW      5041    5.086249476    7.203663373    4.859312649
  712 SOLV  HW1     5042    5.142578163    7.264123381    4.915630201
  712 SOLV  HW2     5043    5.031982906    7.144020707    4.918472313
  713 SOLV  OW      5044    4.408165913    6.786179810    7.317120467
  713 SOLV  HW1     5045    4.483413596    6.841387945    7.353057815
  713 SOLV  HW2     5046    4.434182926    6.689622393    7.318271005
  714 SOLV  OW      5047    7.719836760    6.367625518    4.592731582
  714 SOLV  HW1     5048    7.687366752    6.364041818    4.498207438
  714 SOLV  HW2     5049    7.805742323    6.418691712    4.596529242
  715 SOLV  OW      5050    6.849979361    6.248393611    4.374442430
  715 SOLV  HW1     5051    6.811524517    6.242524125    4.282318543
  715 SOLV  HW2     5052    6.887912261    6.159589081    4.400420320
  716 SOLV  OW      5053    7.719593270    5.231964643    4.441286359
  716 SOLV  HW1     5054    7.660926349    5.281089866    4.376893424
  716 SOLV  HW2     5055    7.662774448    5.181281356    4.506127358
  717 SOLV  OW      5056    5.931469028    6.404180605    0.153324719
  717 SOLV  HW1     5057    5.838970335    6.370710106    0.171357899
  717 SOLV  HW2     5058    5.931096189    6.460077111    0.070397862
  718 SOLV  OW      5059    5.834681695    4.615124085    7.035022205
  718 SOLV  HW1     5060    5.778530229    4.563754959    6.970151065
  718 SOLV  HW2     5061    5.861457151    4.555308920    7.110555119
  719 SOLV  OW      5062    5.283351534    8.051227530    7.825656850
  719 SOLV  HW1     5063    5.325615259    8.030367854    7.737448885
  719 SOLV  HW2     5064    5.345293761    8.024394712    7.899447780
  720 SOLV  OW      5065    5.254932408    5.318432421    5.513536536
  720 SOLV  HW1     5066    5.176291173    5.374028004    5.540484541
  720 SOLV  HW2     5067    5.224974184    5.224652474    5.495948270
  721 SOLV  OW      5068    5.305350001    7.661978519    5.067505557
  721 SOLV  HW1     5069    5.222111040    7.655707602    5.122582442
  721 SOLV  HW2     5070    5.280854116    7.669188649    4.970812628
  722 SOLV  OW      5071    7.503189611    5.649584469    4.289849989
  722 SOLV  HW1     5072    7.421529942    5.665488498    4.345350144
  722 SOLV  HW2     5073    7.582074653    5.692891503    4.333474331
  723 SOLV  OW      5074    7.975996070    5.202227311    4.376470528
  723 SOLV  HW1     5075    7.988371418    5.103110448    4.381234800
  723 SOLV  HW2     5076    7.889604682    5.227153003    4.420255906
  724 SOLV  OW      5077    5.081460852    6.018530400    6.426278496
  724 SOLV  HW1     5078    5.178075843    6.006268863    6.449010979
  724 SOLV  HW2     5079    5.028362923    6.028001899    6.510494965
  725 SOLV  OW      5080    7.652237552    4.728934601    5.199409681
  725 SOLV  HW1     5081    7.633845149    4.805141730    5.261492138
  725 SOLV  HW2     5082    7.570828393    4.710422940    5.144365449
  726 SOLV  OW      5083    8.185181361    5.347886367    0.030107480
  726 SOLV  HW1     5084    8.125486052    5.319265375   -0.044853312
  726 SOLV  HW2     5085    8.232957291    5.431907349    0.004424293
  727 SOLV  OW      5086    5.074403759    0.046040043    4.228459554
  727 SOLV  HW1     5087    5.098742964    0.103814553    4.306379134
  727 SOLV  HW2     5088    5.092236616   -0.049717719    4.251133566
  728 SOLV  OW      5089    7.677759045    6.934558250    4.385160471
  728 SOLV  HW1     5090    7.712968766    6.847419596    4.419324351
  728 SOLV  HW2     5091    7.702909656    7.007764511    4.448471531
  729 SOLV  OW      5092    4.190544287    6.449373075    6.805566444
  729 SOLV  HW1     5093    4.099832914    6.454752777    6.847331462
  729 SOLV  HW2     5094    4.258355324    6.427850237    6.875852729
  730 SOLV  OW      5095    4.910777313    5.226252810    5.372087275
  730 SOLV  HW1     5096    4.935768937    5.167261665    5.448879888
  730 SOLV  HW2     5097    4.821425195    5.198696238    5.336612617
  731 SOLV  OW      5098    7.841422803    7.027547424    5.797366325
  731 SOLV  HW1     5099    7.796666758    6.938827625    5.786089596
  731 SOLV  HW2     5100    7.790821902    7.097111605    5.746358210
  732 SOLV  OW      5101    4.542449449    7.327329298    4.915955010
  732 SOLV  HW1     5102    4.461987079    7.293117355    4.867403583
  732 SOLV  HW2     5103    4.620558797    7.329577790    4.853539565
  733 SOLV  OW      5104    4.524632226    6.939449348    4.706923556
  733 SOLV  HW1     5105    4.539949649    6.841210479    4.717691620
  733 SOLV  HW2     5106    4.454873847    6.954816595    4.636930725
  734 SOLV  OW      5107    7.778209017    5.856478761    5.637469448
  734 SOLV  HW1     5108    7.687155601    5.865194884    5.597032222
  734 SOLV  HW2     5109    7.837174932    5.804275766    5.575827856
  735 SOLV  OW      5110    5.853502564    7.853910227    5.660832279
  735 SOLV  HW1     5111    5.844273373    7.785517832    5.588449478
  735 SOLV  HW2     5112    5.925190728    7.919112985    5.636107432
  736 SOLV  OW      5113    4.692267718    5.154182110    5.228166761
  736 SOLV  HW1     5114    4.629059823    5.221674699    5.190075414
  736 SOLV  HW2     5115    4.700161813    5.076760680    5.165357047
  737 SOLV  OW      5116    3.892296488    5.912311104    6.741031070
  737 SOLV  HW1     5117    3.820988032    5.893982367    6.808700890
  737 SOLV  HW2     5118    3.951189282    5.986155860    6.773872979
  738 SOLV  OW      5119    4.314560004    4.268479918    4.932026008
  738 SOLV  HW1     5120    4.372239553    4.329846295    4.878106818
  738 SOLV  HW2     5121    4.271339118    4.201640428    4.871491408
  739 SOLV  OW      5122    5.987784512    5.067927659    4.087782936
  739 SOLV  HW1     5123    5.940443496    5.031853684    4.168153635
  739 SOLV  HW2     5124    5.926710671    5.064180044    4.008676426
  740 SOLV  OW      5125    4.641245798    5.750117237    7.134952336
  740 SOLV  HW1     5126    4.691695670    5.702656760    7.062815372
  740 SOLV  HW2     5127    4.548516537    5.713099769    7.140643664
  741 SOLV  OW      5128    7.957724279    4.286409590    4.429520687
  741 SOLV  HW1     5129    7.925621500    4.197165420    4.397790398
  741 SOLV  HW2     5130    8.005726506    4.332921269    4.355127753
  742 SOLV  OW      5131    4.196432619    6.796567632    5.251082002
  742 SOLV  HW1     5132    4.166203732    6.708909683    5.288548410
  742 SOLV  HW2     5133    4.146066172    6.815960693    5.166888542
  743 SOLV  OW      5134    4.641541431    4.722098080    4.617890824
  743 SOLV  HW1     5135    4.577309644    4.707020069    4.693046246
  743 SOLV  HW2     5136    4.701343127    4.799111699    4.640118084
  744 SOLV  OW      5137    6.647083387    4.884703517    5.414469087
  744 SOLV  HW1     5138    6.746253202    4.883435120    5.401596425
  744 SOLV  HW2     5139    6.611189484    4.974194825    5.387920455
  745 SOLV  OW      5140    5.257275767    6.227453873    5.187016121
  745 SOLV  HW1     5141    5.277014379    6.298526107    5.119482224
  745 SOLV  HW2     5142    5.244308839    6.139913211    5.140431221
  746 SOLV  OW      5143    5.631277240    7.371802929    4.694956906
  746 SOLV  HW1     5144    5.538192797    7.407516265    4.702820411
  746 SOLV  HW2     5145    5.670347740    7.399676846    4.607216130
  747 SOLV  OW      5146    4.651649941    4.529608291    7.396100795
  747 SOLV  HW1     5147    4.603304674    4.468225229    7.333676844
  747 SOLV  HW2     5148    4.747778391    4.502573369    7.401604116
  748 SOLV  OW      5149    8.128632514    4.733042224    6.547770055
  748 SOLV  HW1     5150    8.193470150    4.662876340    6.518225617
  748 SOLV  HW2     5151    8.052714029    4.737693058    6.482848922
  749 SOLV  OW      5152    5.950284986    6.727626004    6.000578658
  749 SOLV  HW1     5153    5.860087938    6.691732624    5.976540487
  749 SOLV  HW2     5154    5.967932678    6.811071398    5.948356575
  750 SOLV  OW      5155    6.079598841    7.103746208    6.293391694
  750 SOLV  HW1     5156    6.032431479    7.043443430    6.357740405
  750 SOLV  HW2     5157    6.081895491    7.196643291    6.330360159
  751 SOLV  OW      5158    8.038935748    6.471603370    4.778222036
  751 SOLV  HW1     5159    8.086661837    6.385356036    4.761325794
  751 SOLV  HW2     5160    8.013229687    6.513104780    4.690937288
  752 SOLV  OW      5161    5.064979404    6.627450500    4.789691753
  752 SOLV  HW1     5162    5.071552731    6.679629761    4.874755495
  752 SOLV  HW2     5163    5.009462630    6.678130140    4.723728562
  753 SOLV  OW      5164    6.217511716    4.643881802    5.973877397
  753 SOLV  HW1     5165    6.264295740    4.563360656    6.010336140
  753 SOLV  HW2     5166    6.118935687    4.634251171    5.987718590
  754 SOLV  OW      5167    7.807528809    5.193672222    7.884841150
  754 SOLV  HW1     5168    7.874166576    5.188752057    7.810441961
  754 SOLV  HW2     5169    7.743082895    5.268018187    7.866969336
  755 SOLV  OW      5170    6.611792752    4.830462807    6.511105041
  755 SOLV  HW1     5171    6.645724425    4.791038928    6.596522811
  755 SOLV  HW2     5172    6.602728698    4.929524268    6.521424597
  756 SOLV  OW      5173    4.583362580    7.402094371    7.400082853
  756 SOLV  HW1     5174    4.554248786    7.492398115    7.368471468
  756 SOLV  HW2     5175    4.588698010    7.339641575    7.322154578
  757 SOLV  OW      5176    8.119932275    6.969361761    5.768562972
  757 SOLV  HW1     5177    8.028070189    6.997049857    5.796754569
  757 SOLV  HW2     5178    8.154343579    7.033271184    5.699777450
  758 SOLV  OW      5179    7.932805315    5.025517542    6.681805763
  758 SOLV  HW1     5180    7.975302808    5.066234291    6.762660931
  758 SOLV  HW2     5181    7.898101825    4.934549051    6.704647403
  759 SOLV  OW      5182    5.920148117    6.766536731    5.532100926
  759 SOLV  HW1     5183    5.926603330    6.669267047    5.509769486
  759 SOLV  HW2     5184    5.989994405    6.817062366    5.481402620
  760 SOLV  OW      5185    4.742750280    5.883996923    6.812137943
  760 SOLV  HW1     5186    4.695257121    5.886745499    6.724168177
  760 SOLV  HW2     5187    4.686657018    5.928908176    6.881695669
  761 SOLV  OW      5188    6.124402455    7.120787031    4.690175569
  761 SOLV  HW1     5189    6.118208890    7.074105898    4.778402722
  761 SOLV  HW2     5190    6.128642175    7.219599940    4.704991591
  762 SOLV  OW      5191    7.551999191    6.381390064    4.380011281
  762 SOLV  HW1     5192    7.490995480    6.450520717    4.418735169
  762 SOLV  HW2     5193    7.558467052    6.394342775    4.281064860
  763 SOLV  OW      5194    7.101764167    4.172136526    8.048996861
  763 SOLV  HW1     5195    7.119383520    4.076011421    8.027750169
  763 SOLV  HW2     5196    7.188698383    4.219943646    8.061595822
  764 SOLV  OW      5197    6.620433994    7.290971691    4.403736904
  764 SOLV  HW1     5198    6.672303913    7.300449670    4.318759038
  764 SOLV  HW2     5199    6.654170248    7.211818807    4.454708676
  765 SOLV  OW      5200    4.590235396    5.468948696    8.015682668
  765 SOLV  HW1     5201    4.539762981    5.486936134    8.100125228
  765 SOLV  HW2     5202    4.678048079    5.516722261    8.018537350
  766 SOLV  OW      5203    4.625008120    5.850051729    7.853713414
  766 SOLV  HW1     5204    4.533006585    5.888324851    7.845294046
  766 SOLV  HW2     5205    4.690381950    5.910003846    7.807518159
  767 SOLV  OW      5206    4.018905782    5.715217120    7.824635787
  767 SOLV  HW1     5207    4.084952232    5.669674089    7.764925657
  767 SOLV  HW2     5208    4.027498895    5.679091351    7.917493651
  768 SOLV  OW      5209    4.413389295    7.638495423    7.285153681
  768 SOLV  HW1     5210    4.484375244    7.657304827    7.217263333
  768 SOLV  HW2     5211    4.335500006    7.594376390    7.240560101
  769 SOLV  OW      5212    7.197954681    6.247538293    5.037710837
  769 SOLV  HW1     5213    7.135878452    6.170376468    5.023777984
  769 SOLV  HW2     5214    7.150706072    6.319550971    5.088536560
  770 SOLV  OW      5215    6.070097519    4.905907881    6.084721036
  770 SOLV  HW1     5216    6.020139256    4.942210755    6.163384256
  770 SOLV  HW2     5217    6.024941245    4.822890506    6.052001209
  771 SOLV  OW      5218    7.896686550    4.766488720    6.980444520
  771 SOLV  HW1     5219    7.937764932    4.828682037    7.047124058
  771 SOLV  HW2     5220    7.798197769    4.760496727    6.996742173
  772 SOLV  OW      5221    7.629033445    4.490047680    4.766429063
  772 SOLV  HW1     5222    7.679617058    4.576301519    4.764593869
  772 SOLV  HW2     5223    7.549210580    4.499501273    4.825932574
  773 SOLV  OW      5224    7.289750262    4.535358490    7.868580827
  773 SOLV  HW1     5225    7.209900889    4.576139597    7.824297884
  773 SOLV  HW2     5226    7.348066984    4.607802593    7.905363550
  774 SOLV  OW      5227    4.446609519    7.335237499    7.640408394
  774 SOLV  HW1     5228    4.493602238    7.329095572    7.552341127
  774 SOLV  HW2     5229    4.448417031    7.429906609    7.672599165
  775 SOLV  OW      5230    7.823328805    6.616289714    4.223401251
  775 SOLV  HW1     5231    7.875743058    6.694931050    4.190687849
  775 SOLV  HW2     5232    7.780540272    6.638857386    4.310932341
  776 SOLV  OW      5233    5.765788295    5.240245347    7.401550503
  776 SOLV  HW1     5234    5.836783361    5.186755178    7.447375200
  776 SOLV  HW2     5235    5.695678022    5.178665807    7.365580279
  777 SOLV  OW      5236    7.924752414    4.909035464    6.107730335
  777 SOLV  HW1     5237    7.828022438    4.895176442    6.086445099
  777 SOLV  HW2     5238    7.946105109    5.006653056    6.103650078
  778 SOLV  OW      5239    6.200018011    6.718124197    4.755625835
  778 SOLV  HW1     5240    6.152109725    6.796240038    4.795682051
  778 SOLV  HW2     5241    6.212415133    6.647388253    4.825228080
  779 SOLV  OW      5242    4.671739680    6.894736292    5.407864631
  779 SOLV  HW1     5243    4.676549378    6.805567001    5.362840498
  779 SOLV  HW2     5244    4.620790054    6.886119610    5.493487881
  780 SOLV  OW      5245    4.239256983    7.257090895    5.265924047
  780 SOLV  HW1     5246    4.199928552    7.247185903    5.174517210
  780 SOLV  HW2     5247    4.209960864    7.180575339    5.323257346
  781 SOLV  OW      5248    7.197580937    4.369960643    4.811451785
  781 SOLV  HW1     5249    7.136630300    4.413995215    4.745514664
  781 SOLV  HW2     5250    7.148188516    4.353914675    4.896919090
  782 SOLV  OW      5251    6.204587927    0.056038019    6.140183530
  782 SOLV  HW1     5252    6.273230624    0.032611832    6.209039733
  782 SOLV  HW2     5253    6.170853620   -0.027606605    6.096971661
  783 SOLV  OW      5254    7.231487004    6.344661340    4.048281317
  783 SOLV  HW1     5255    7.153214770    6.371300121    4.104529276
  783 SOLV  HW2     5256    7.281438934    6.270790355    4.093556687
  784 SOLV  OW      5257    4.625402320    0.044349889    7.945447875
  784 SOLV  HW1     5258    4.542869433    0.100798397    7.947309178
  784 SOLV  HW2     5259    4.604583480   -0.043708085    7.902859018
  785 SOLV  OW      5260    5.989671516    6.366015874    4.974429355
  785 SOLV  HW1     5261    6.005719521    6.305656996    5.052536382
  785 SOLV  HW2     5262    5.896175001    6.353419480    4.941247088
  786 SOLV  OW      5263    7.709257608    5.741812375    4.445599895
  786 SOLV  HW1     5264    7.715540625    5.650408636    4.485696825
  786 SOLV  HW2     5265    7.775884679    5.802101209    4.489507637
  787 SOLV  OW      5266    7.071055654    6.098080295    6.919358249
  787 SOLV  HW1     5267    6.989720193    6.039905008    6.920610102
  787 SOLV  HW2     5268    7.149538156    6.046361470    6.953520533
  788 SOLV  OW      5269    6.809970688    6.267293262    6.426058669
  788 SOLV  HW1     5270    6.737754729    6.333916741    6.407408638
  788 SOLV  HW2     5271    6.773984579    6.174810549    6.413668137
  789 SOLV  OW      5272    7.992907266    6.071780890    5.158140727
  789 SOLV  HW1     5273    7.984366386    6.057494923    5.059526258
  789 SOLV  HW2     5274    8.025277857    6.164772430    5.175648401
  790 SOLV  OW      5275    4.553133661    5.989885314    6.960755986
  790 SOLV  HW1     5276    4.494155357    5.912162369    6.938795987
  790 SOLV  HW2     5277    4.527041645    6.068418002    6.904601937
  791 SOLV  OW      5278    5.007229552    5.202795811    5.891650088
  791 SOLV  HW1     5279    5.083603973    5.265623548    5.876781402
  791 SOLV  HW2     5280    5.040820873    5.119207806    5.935078920
  792 SOLV  OW      5281    5.626598815    6.405997948    5.298688559
  792 SOLV  HW1     5282    5.615263550    6.428413133    5.201884477
  792 SOLV  HW2     5283    5.706665055    6.347167939    5.310104380
  793 SOLV  OW      5284    5.367497551    6.398684535    7.568361366
  793 SOLV  HW1     5285    5.399166600    6.414943927    7.474903887
  793 SOLV  HW2     5286    5.268293118    6.386034965    7.568193583
  794 SOLV  OW      5287    4.406065841    7.515498208    4.389004797
  794 SOLV  HW1     5288    4.343840129    7.586034716    4.422977335
  794 SOLV  HW2     5289    4.395762051    7.506906294    4.289900776
  795 SOLV  OW      5290    4.882799189    7.116384939    4.122858005
  795 SOLV  HW1     5291    4.887346781    7.081365916    4.029291240
  795 SOLV  HW2     5292    4.932262096    7.054598219    4.183993111
  796 SOLV  OW      5293    4.327490139    4.240189333    4.424962659
  796 SOLV  HW1     5294    4.316379757    4.337231954    4.403494182
  796 SOLV  HW2     5295    4.418556976    4.224767150    4.463310963
  797 SOLV  OW      5296    4.641666683    8.118937990    5.277941816
  797 SOLV  HW1     5297    4.627186200    8.033716874    5.328232449
  797 SOLV  HW2     5298    4.553376334    8.156032941    5.249128422
  798 SOLV  OW      5299    4.264657728    7.760979947    8.071715206
  798 SOLV  HW1     5300    4.353373980    7.755267771    8.025907591
  798 SOLV  HW2     5301    4.256144721    7.685975149    8.137314805
  799 SOLV  OW      5302    7.540898230    7.302841447    5.548529007
  799 SOLV  HW1     5303    7.558335099    7.307311726    5.450155268
  799 SOLV  HW2     5304    7.460720482    7.245551927    5.565583504
  800 SOLV  OW      5305    6.071654509    4.774668648    5.023177086
  800 SOLV  HW1     5306    6.043164954    4.856021569    4.972462143
  800 SOLV  HW2     5307    6.072682353    4.695771617    4.961727156
  801 SOLV  OW      5308    6.730408885    6.298225869    7.744662512
  801 SOLV  HW1     5309    6.780713885    6.303951490    7.658418158
  801 SOLV  HW2     5310    6.768105419    6.364219606    7.809664132
  802 SOLV  OW      5311    6.581778037    4.293272453    7.644242630
  802 SOLV  HW1     5312    6.535965221    4.337011546    7.721635416
  802 SOLV  HW2     5313    6.664204661    4.246620248    7.676351611
  803 SOLV  OW      5314    4.887242109    5.153175050    5.640008049
  803 SOLV  HW1     5315    4.863553346    5.056680106    5.651366632
  803 SOLV  HW2     5316    4.924373890    5.188687774    5.725807217
  804 SOLV  OW      5317    6.155358271    4.587904874    4.411965940
  804 SOLV  HW1     5318    6.182118699    4.497410662    4.378879452
  804 SOLV  HW2     5319    6.234974799    4.633865014    4.451321677
  805 SOLV  OW      5320    4.859241521    4.144835799    8.033343541
  805 SOLV  HW1     5321    4.869719680    4.151333492    7.934106299
  805 SOLV  HW2     5322    4.935741984    4.093020702    8.071591090
  806 SOLV  OW      5323    7.366771715    4.284460398    6.328446224
  806 SOLV  HW1     5324    7.443558381    4.296110783    6.265439349
  806 SOLV  HW2     5325    7.282879165    4.317522644    6.285194996
  807 SOLV  OW      5326    4.165812234    6.045320589    5.634136157
  807 SOLV  HW1     5327    4.107963425    6.112363201    5.680618520
  807 SOLV  HW2     5328    4.111662523    5.964177229    5.612107221
  808 SOLV  OW      5329    5.871236594    7.114194257    5.078062496
  808 SOLV  HW1     5330    5.897848745    7.022017346    5.049829885
  808 SOLV  HW2     5331    5.825517926    7.109924583    5.166907356
  809 SOLV  OW      5332    4.803455407    4.195373238    6.691423766
  809 SOLV  HW1     5333    4.783725232    4.132864630    6.766944586
  809 SOLV  HW2     5334    4.849779192    4.276678807    6.726715265
  810 SOLV  OW      5335    8.115835463    4.191356369    4.626665727
  810 SOLV  HW1     5336    8.043672511    4.231813311    4.570475668
  810 SOLV  HW2     5337    8.079003325    4.113150750    4.676953337
  811 SOLV  OW      5338    4.638860474    6.290252751    4.405513373
  811 SOLV  HW1     5339    4.595063868    6.208752987    4.367547024
  811 SOLV  HW2     5340    4.652217938    6.357758164    4.332943074
  812 SOLV  OW      5341    7.355744142    4.348877901    7.647826739
  812 SOLV  HW1     5342    7.271699382    4.363688603    7.595687401
  812 SOLV  HW2     5343    7.351639246    4.400916118    7.733129367
  813 SOLV  OW      5344    7.593087081    5.233186030    4.989687265
  813 SOLV  HW1     5345    7.667174740    5.236181121    5.056784901
  813 SOLV  HW2     5346    7.529540061    5.308465655    5.006855678
  814 SOLV  OW      5347    4.417777601    5.706899684    7.695049459
  814 SOLV  HW1     5348    4.419925620    5.751248700    7.784659635
  814 SOLV  HW2     5349    4.460085993    5.766911276    7.627152836
  815 SOLV  OW      5350    6.274033076    5.611565191    6.528458505
  815 SOLV  HW1     5351    6.234047068    5.557339442    6.454550136
  815 SOLV  HW2     5352    6.219378603    5.694128261    6.542528649
  816 SOLV  OW      5353    0.013032158    5.178576079    5.702945735
  816 SOLV  HW1     5354    0.072477974    5.099144036    5.715537488
  816 SOLV  HW2     5355    0.059840360    5.260717673    5.735557838
  817 SOLV  OW      5356    6.852860311    7.142663891    5.040980035
  817 SOLV  HW1     5357    6.868409637    7.044040000    5.035209191
  817 SOLV  HW2     5358    6.797075549    7.172188273    4.963403676
  818 SOLV  OW      5359    7.247554669    4.562199836    4.301123226
  818 SOLV  HW1     5360    7.257526896    4.515795346    4.213095542
  818 SOLV  HW2     5361    7.232901769    4.494322353    4.373092659
  819 SOLV  OW      5362    6.359313449    4.480702706    5.580724887
  819 SOLV  HW1     5363    6.358493029    4.418379191    5.658933812
  819 SOLV  HW2     5364    6.278048312    4.538916269    5.583660816
  820 SOLV  OW      5365    6.742709662    4.938628498    7.807920036
  820 SOLV  HW1     5366    6.741115079    5.008111790    7.736010919
  820 SOLV  HW2     5367    6.743337249    4.847671829    7.766353043
  821 SOLV  OW      5368    7.428124263    6.485383295    5.788639579
  821 SOLV  HW1     5369    7.524179845    6.509243613    5.774293732
  821 SOLV  HW2     5370    7.371764078    6.567564371    5.780183284
  822 SOLV  OW      5371    7.999680400    4.435574014    6.765970081
  822 SOLV  HW1     5372    7.976896710    4.446888109    6.862690480
  822 SOLV  HW2     5373    7.919871872    4.458144094    6.710086304
  823 SOLV  OW      5374    6.576403980    6.872386530    5.356002353
  823 SOLV  HW1     5375    6.564748570    6.970820869    5.369224771
  823 SOLV  HW2     5376    6.645298954    6.838122033    5.419887803
  824 SOLV  OW      5377    6.689041282    6.881743655    6.023586800
  824 SOLV  HW1     5378    6.598860335    6.838928018    6.029563583
  824 SOLV  HW2     5379    6.751888428    6.835968933    6.086486429
  825 SOLV  OW      5380    4.723363197    6.045921946    5.027220477
  825 SOLV  HW1     5381    4.740097993    5.951148677    5.054386159
  825 SOLV  HW2     5382    4.810536355    6.094419263    5.020092786
  826 SOLV  OW      5383    7.947518980    7.883055350    5.368738469
  826 SOLV  HW1     5384    8.030902156    7.828246729    5.375315779
  826 SOLV  HW2     5385    7.882543577    7.837662228    5.307749911
  827 SOLV  OW      5386    0.291217073    7.150086938    4.429174302
  827 SOLV  HW1     5387    0.234383548    7.100123374    4.494558156
  827 SOLV  HW2     5388    0.387361169    7.141731545    4.455402422
  828 SOLV  OW      5389    5.288818970    6.482598258    4.766079290
  828 SOLV  HW1     5390    5.305680058    6.464501177    4.862979894
  828 SOLV  HW2     5391    5.203620014    6.534012766    4.756122745
  829 SOLV  OW      5392    6.288663043    6.798459885    4.349278836
  829 SOLV  HW1     5393    6.255325863    6.892732245    4.348097169
  829 SOLV  HW2     5394    6.387796907    6.798351160    4.362411443
  830 SOLV  OW      5395    7.130052859    4.948403230    4.482740561
  830 SOLV  HW1     5396    7.221249737    4.954242996    4.523365956
  830 SOLV  HW2     5397    7.135328721    4.898917501    4.395995503
  831 SOLV  OW      5398    4.711266212    7.708711510    5.500455804
  831 SOLV  HW1     5399    4.800044131    7.748926884    5.478031464
  831 SOLV  HW2     5400    4.702252950    7.620245986    5.454693191
  832 SOLV  OW      5401    7.284773694    5.529906133    6.787999855
  832 SOLV  HW1     5402    7.345976721    5.576118413    6.852191383
  832 SOLV  HW2     5403    7.189850014    5.545690822    6.815243080
  833 SOLV  OW      5404    7.413225263    5.257268414    4.507391968
  833 SOLV  HW1     5405    7.460804018    5.286186162    4.424313654
  833 SOLV  HW2     5406    7.437273924    5.318622883    4.582619553
  834 SOLV  OW      5407    7.977854962    4.397449290    5.227759345
  834 SOLV  HW1     5408    7.971931328    4.496221874    5.242213538
  834 SOLV  HW2     5409    7.997431462    4.352173496    5.314747064
  835 SOLV  OW      5410    7.479112029    8.115752743    5.100736928
  835 SOLV  HW1     5411    7.484810355    8.027217594    5.054578222
  835 SOLV  HW2     5412    7.563220424    8.131871644    5.152383922
  836 SOLV  OW      5413    6.272541308    7.071865089    4.448956954
  836 SOLV  HW1     5414    6.359600586    7.119547137    4.436826552
  836 SOLV  HW2     5415    6.230184003    7.101158626    4.534675958
  837 SOLV  OW      5416    5.635993414    5.801178278    6.314006304
  837 SOLV  HW1     5417    5.678166715    5.842779759    6.233431972
  837 SOLV  HW2     5418    5.537084147    5.795189936    6.300495238
  838 SOLV  OW      5419    4.438740671    6.895647083    7.675313293
  838 SOLV  HW1     5420    4.473546217    6.973986869    7.726822600
  838 SOLV  HW2     5421    4.340770197    6.907370643    7.659003938
  839 SOLV  OW      5422    5.361310727    4.438342156    7.453446688
  839 SOLV  HW1     5423    5.283323979    4.399134436    7.404652590
  839 SOLV  HW2     5424    5.354849762    4.538120555    7.451856982
  840 SOLV  OW      5425    6.882349356    4.597679042    6.751493339
  840 SOLV  HW1     5426    6.879458122    4.550311179    6.663470809
  840 SOLV  HW2     5427    6.792084991    4.635568183    6.771907977
  841 SOLV  OW      5428    7.792362089    7.288494854    5.645984749
  841 SOLV  HW1     5429    7.696789328    7.290190895    5.616580967
  841 SOLV  HW2     5430    7.806564587    7.357359592    5.717101225
  842 SOLV  OW      5431    5.760952379    5.375997735    4.298064214
  842 SOLV  HW1     5432    5.721084621    5.313348423    4.231076121
  842 SOLV  HW2     5433    5.772373620    5.466273133    4.256571912
  843 SOLV  OW      5434    6.334000956    5.085805464    6.341250784
  843 SOLV  HW1     5435    6.372261583    5.068036311    6.431926267
  843 SOLV  HW2     5436    6.331916447    5.000732457    6.288716543
  844 SOLV  OW      5437    6.176321912    6.880912056    7.616619831
  844 SOLV  HW1     5438    6.110071014    6.807960091    7.599623642
  844 SOLV  HW2     5439    6.127764255    6.966296496    7.635372206
  845 SOLV  OW      5440    6.318144528    4.776216180    6.587508076
  845 SOLV  HW1     5441    6.364314124    4.810292333    6.669416362
  845 SOLV  HW2     5442    6.385317482    4.762412920    6.514713470
  846 SOLV  OW      5443    5.946660395    5.895596980    5.596706421
  846 SOLV  HW1     5444    6.038190150    5.933458423    5.610508735
  846 SOLV  HW2     5445    5.954161706    5.801270763    5.564332910
  847 SOLV  OW      5446    6.330186083    6.769577305    5.471520502
  847 SOLV  HW1     5447    6.342203331    6.826543728    5.552833324
  847 SOLV  HW2     5448    6.412323637    6.774845827    5.414713690
  848 SOLV  OW      5449    4.964260818    5.717925580    4.902880775
  848 SOLV  HW1     5450    5.029940495    5.678874868    4.838358104
  848 SOLV  HW2     5451    4.980292815    5.816281856    4.911303231
  849 SOLV  OW      5452    6.944867879    6.328401959    4.773409838
  849 SOLV  HW1     5453    6.902819168    6.387547807    4.704596424
  849 SOLV  HW2     5454    7.041105140    6.353282514    4.784405217
  850 SOLV  OW      5455    5.742729607    7.849466434    6.382713464
  850 SOLV  HW1     5456    5.817079985    7.895621288    6.334303287
  850 SOLV  HW2     5457    5.683559149    7.803283827    6.316624389
  851 SOLV  OW      5458    4.753860047    6.272093669    4.649748822
  851 SOLV  HW1     5459    4.692389792    6.207353910    4.694821584
  851 SOLV  HW2     5460    4.718756515    6.293405790    4.558562883
  852 SOLV  OW      5461    5.330738484    6.035138893    7.896728561
  852 SOLV  HW1     5462    5.403002110    5.972297518    7.925546705
  852 SOLV  HW2     5463    5.241495657    5.993306406    7.913678428
  853 SOLV  OW      5464    4.115719299    5.130225890    5.854073575
  853 SOLV  HW1     5465    4.176211635    5.093442060    5.783437932
  853 SOLV  HW2     5466    4.046915055    5.061703524    5.877998091
  854 SOLV  OW      5467    4.890290163    4.794227613    4.916523200
  854 SOLV  HW1     5468    4.920156929    4.802137409    5.011630568
  854 SOLV  HW2     5469    4.969462220    4.776216980    4.858133933
  855 SOLV  OW      5470    6.425635332    7.293369876    4.590658037
  855 SOLV  HW1     5471    6.346713208    7.353319899    4.577289530
  855 SOLV  HW2     5472    6.494868807    7.313480564    4.521349297
  856 SOLV  OW      5473    4.751829404    6.641650207    4.512616344
  856 SOLV  HW1     5474    4.699804907    6.632341874    4.597520669
  856 SOLV  HW2     5475    4.701827988    6.700653711    4.449210305
  857 SOLV  OW      5476    4.689817750    7.506079630    6.793021970
  857 SOLV  HW1     5477    4.604853976    7.555997148    6.775966144
  857 SOLV  HW2     5478    4.747042024    7.508725161    6.711047101
  858 SOLV  OW      5479    6.046259057    7.825679444    5.915200675
  858 SOLV  HW1     5480    6.000053849    7.802558357    6.000819225
  858 SOLV  HW2     5481    6.001193830    7.778698948    5.839293109
  859 SOLV  OW      5482    5.218657389    4.289790269    5.307579459
  859 SOLV  HW1     5483    5.171615029    4.364990825    5.261406562
  859 SOLV  HW2     5484    5.278281505    4.326603086    5.378922163
  860 SOLV  OW      5485    5.715473941    6.530535101    7.827714702
  860 SOLV  HW1     5486    5.637894452    6.564606410    7.774587518
  860 SOLV  HW2     5487    5.795917160    6.523858505    7.768671788
  861 SOLV  OW      5488    3.823171407    6.571360619    5.239227986
  861 SOLV  HW1     5489    3.916084557    6.564439396    5.275569031
  861 SOLV  HW2     5490    3.802954505    6.666843720    5.217418284
  862 SOLV  OW      5491    4.869153517    7.964192753    7.729879229
  862 SOLV  HW1     5492    4.875724506    7.985619756    7.632415786
  862 SOLV  HW2     5493    4.940368734    8.013630805    7.779735400
  863 SOLV  OW      5494    7.035545443    6.853647465    4.158859983
  863 SOLV  HW1     5495    6.971827925    6.801384967    4.102201091
  863 SOLV  HW2     5496    7.001281258    6.857395690    4.252739670
  864 SOLV  OW      5497    7.980544954    4.739082303    4.284875072
  864 SOLV  HW1     5498    7.963928666    4.659229141    4.342744156
  864 SOLV  HW2     5499    8.028216472    4.710610403    4.201699455
  865 SOLV  OW      5500    5.373132677    7.612170154    7.835962686
  865 SOLV  HW1     5501    5.447804756    7.577457782    7.779212697
  865 SOLV  HW2     5502    5.285545762    7.585325876    7.795846262
  866 SOLV  OW      5503    5.065524751    4.050696758    4.564272585
  866 SOLV  HW1     5504    4.973643308    4.025212858    4.534133385
  866 SOLV  HW2     5505    5.116911636    4.087689973    4.486859102
  867 SOLV  OW      5506    7.932371660    0.032943226    4.388761734
  867 SOLV  HW1     5507    7.919742210    0.131696089    4.379259998
  867 SOLV  HW2     5508    7.890119292   -0.013675002    4.311022966
  868 SOLV  OW      5509    5.486214586    6.252555949    6.389215901
  868 SOLV  HW1     5510    5.548732059    6.302754473    6.329439082
  868 SOLV  HW2     5511    5.397603799    6.298878696    6.391178787
  869 SOLV  OW      5512    5.349861919    7.494000235    0.042384330
  869 SOLV  HW1     5513    5.336540154    7.507113872    0.140629255
  869 SOLV  HW2     5514    5.279068663    7.432843223    0.007034861
  870 SOLV  OW      5515    4.378951695    5.463218669    7.348522997
  870 SOLV  HW1     5516    4.410141517    5.370272784    7.328771245
  870 SOLV  HW2     5517    4.442228564    5.506671768    7.412630070
  871 SOLV  OW      5518    7.402897654    6.272334971    5.418998470
  871 SOLV  HW1     5519    7.498350236    6.273521492    5.389184375
  871 SOLV  HW2     5520    7.398882256    6.253587236    5.517150425
  872 SOLV  OW      5521    4.299860195    4.648758941    5.539891090
  872 SOLV  HW1     5522    4.331129372    4.577306733    5.602486615
  872 SOLV  HW2     5523    4.222974919    4.614457473    5.485914746
  873 SOLV  OW      5524    5.251797740    7.851196723    5.557022416
  873 SOLV  HW1     5525    5.278409312    7.885255749    5.466835527
  873 SOLV  HW2     5526    5.298012433    7.764302623    5.574782841
  874 SOLV  OW      5527    7.492199598    5.160341935    6.946707264
  874 SOLV  HW1     5528    7.437792841    5.201326327    6.873481899
  874 SOLV  HW2     5529    7.589321820    5.176285882    6.928966207
  875 SOLV  OW      5530    7.477790318    7.587733963    5.610389030
  875 SOLV  HW1     5531    7.483306937    7.496263265    5.570333367
  875 SOLV  HW2     5532    7.382143786    7.610222245    5.629035425
  876 SOLV  OW      5533    4.825145769    7.478504249    6.558221187
  876 SOLV  HW1     5534    4.889058114    7.497640012    6.483716640
  876 SOLV  HW2     5535    4.798813761    7.382060473    6.555576857
  877 SOLV  OW      5536    7.295548768    6.783657787    4.953286769
  877 SOLV  HW1     5537    7.368059530    6.728938631    4.995115963
  877 SOLV  HW2     5538    7.255999964    6.733374027    4.876416575
  878 SOLV  OW      5539    4.328065399    4.972744078    6.681916065
  878 SOLV  HW1     5540    4.358349729    4.911908598    6.755277820
  878 SOLV  HW2     5541    4.300263701    4.918255397    6.602808232
  879 SOLV  OW      5542    5.580578668    5.597345867    6.045468120
  879 SOLV  HW1     5543    5.679406036    5.604725738    6.058898854
  879 SOLV  HW2     5544    5.550476868    5.667191387    5.980528731
  880 SOLV  OW      5545    6.835596561    8.221386738    5.484349870
  880 SOLV  HW1     5546    6.895236390    8.295422239    5.453310579
  880 SOLV  HW2     5547    6.781071772    8.252882249    5.562045822
  881 SOLV  OW      5548    4.389142427    5.910023080    5.292988026
  881 SOLV  HW1     5549    4.344981769    5.838471969    5.347132786
  881 SOLV  HW2     5550    4.469366054    5.944153604    5.341984462
  882 SOLV  OW      5551    6.116104862    7.645805718    5.594853395
  882 SOLV  HW1     5552    6.074796645    7.596768766    5.671593539
  882 SOLV  HW2     5553    6.215686955    7.643774234    5.603757325
  883 SOLV  OW      5554    6.688009497    6.582860994    5.691943027
  883 SOLV  HW1     5555    6.715932661    6.625275676    5.605784850
  883 SOLV  HW2     5556    6.604524229    6.626771614    5.725168632
  884 SOLV  OW      5557    4.488929394    5.244097669    4.154504867
  884 SOLV  HW1     5558    4.541080165    5.292322543    4.084102448
  884 SOLV  HW2     5559    4.396373100    5.226291719    4.121066745
  885 SOLV  OW      5560    6.539137928    7.840124280    5.466324471
  885 SOLV  HW1     5561    6.536690300    7.850234853    5.565791320
  885 SOLV  HW2     5562    6.586424066    7.755247620    5.442622566
  886 SOLV  OW      5563    7.598462121    4.972519929    7.475841545
  886 SOLV  HW1     5564    7.637584977    4.901853523    7.416872482
  886 SOLV  HW2     5565    7.543547767    4.929476000    7.547488583
  887 SOLV  OW      5566    6.720828548    5.700743192    5.621532802
  887 SOLV  HW1     5567    6.679824763    5.629496764    5.678493676
  887 SOLV  HW2     5568    6.658239590    5.778491687    5.615238975
  888 SOLV  OW      5569    7.694590313    7.535964901    4.739509327
  888 SOLV  HW1     5570    7.740243274    7.613529025    4.695903258
  888 SOLV  HW2     5571    7.741117121    7.513815489    4.825220739
  889 SOLV  OW      5572    6.090750202    5.704756213    4.370331014
  889 SOLV  HW1     5573    6.060585556    5.629579374    4.311678876
  889 SOLV  HW2     5574    6.113527869    5.784043579    4.313796579
  890 SOLV  OW      5575    7.894203453    5.878933277    4.571527627
  890 SOLV  HW1     5576    7.974747157    5.854527202    4.625554686
  890 SOLV  HW2     5577    7.843108430    5.950905313    4.618549753
  891 SOLV  OW      5578    6.172190486    6.998749856    6.742796892
  891 SOLV  HW1     5579    6.092371864    7.054390698    6.765917632
  891 SOLV  HW2     5580    6.207103783    7.026188551    6.653188801
  892 SOLV  OW      5581    4.269596209    4.214371939    7.095825952
  892 SOLV  HW1     5582    4.311293400    4.181650378    7.011019815
  892 SOLV  HW2     5583    4.259223573    4.313752351    7.091669462
  893 SOLV  OW      5584    5.002079803    6.398536697    7.262801439
  893 SOLV  HW1     5585    4.926079279    6.340801822    7.232935171
  893 SOLV  HW2     5586    4.988382703    6.491700138    7.229121380
  894 SOLV  OW      5587    6.521433685    5.564378903    4.640066177
  894 SOLV  HW1     5588    6.557078238    5.575204510    4.732876214
  894 SOLV  HW2     5589    6.583079699    5.505915408    4.587310050
  895 SOLV  OW      5590    6.243517968    4.865736079    7.702937528
  895 SOLV  HW1     5591    6.310586229    4.939733582    7.708062087
  895 SOLV  HW2     5592    6.290016937    4.777844814    7.713566333
  896 SOLV  OW      5593    5.435575291    5.519512563    6.259828667
  896 SOLV  HW1     5594    5.361332028    5.462947364    6.223911735
  896 SOLV  HW2     5595    5.489349530    5.556076409    6.183848485
  897 SOLV  OW      5596    7.631271412    6.160675598    5.111178235
  897 SOLV  HW1     5597    7.550502137    6.128932876    5.160883787
  897 SOLV  HW2     5598    7.637342767    6.112914983    5.023520416
  898 SOLV  OW      5599    5.060283293    7.240763392    6.378037004
  898 SOLV  HW1     5600    5.004556176    7.197765273    6.449080531
  898 SOLV  HW2     5601    5.155878237    7.213861146    6.389842701
  899 SOLV  OW      5602    5.981513200    7.692184620    6.171665837
  899 SOLV  HW1     5603    6.056047530    7.628785719    6.192322267
  899 SOLV  HW2     5604    5.893875604    7.647854749    6.190532790
  900 SOLV  OW      5605    5.415981262    5.221547713    6.498701642
  900 SOLV  HW1     5606    5.407066769    5.319700693    6.515682671
  900 SOLV  HW2     5607    5.487971617    5.205843321    6.431080848
  901 SOLV  OW      5608    6.168457802    5.221733635    5.363326210
  901 SOLV  HW1     5609    6.138266342    5.188026466    5.452510360
  901 SOLV  HW2     5610    6.230440786    5.299151535    5.376210593
  902 SOLV  OW      5611    7.185252376    5.719390206    5.381802589
  902 SOLV  HW1     5612    7.173525615    5.771081345    5.466608246
  902 SOLV  HW2     5613    7.257506828    5.761410882    5.326893531
  903 SOLV  OW      5614    6.031251268    4.117469442    5.246544725
  903 SOLV  HW1     5615    6.038823542    4.214156494    5.222130391
  903 SOLV  HW2     5616    6.096793018    4.064324671    5.192863882
  904 SOLV  OW      5617    4.579143730    5.191794407    7.668222709
  904 SOLV  HW1     5618    4.541619578    5.279098052    7.699392747
  904 SOLV  HW2     5619    4.518553941    5.152237095    7.599188766
  905 SOLV  OW      5620    6.390308140    5.618488795    6.927070117
  905 SOLV  HW1     5621    6.317994917    5.662537970    6.980290472
  905 SOLV  HW2     5622    6.433059827    5.685872394    6.866790978
  906 SOLV  OW      5623    6.964031056    7.458185700    4.220930314
  906 SOLV  HW1     5624    6.878820376    7.406018243    4.216718794
  906 SOLV  HW2     5625    7.040826326    7.398462384    4.197787019
  907 SOLV  OW      5626    8.109019397    4.495347126    6.090854395
  907 SOLV  HW1     5627    8.023412634    4.475825864    6.138727582
  907 SOLV  HW2     5628    8.117835735    4.594033565    6.077263925
  908 SOLV  OW      5629    5.800479566    5.184611283    5.928393564
  908 SOLV  HW1     5630    5.736541639    5.216669225    5.998293942
  908 SOLV  HW2     5631    5.786501381    5.236593547    5.844107011
  909 SOLV  OW      5632    5.262552792    5.949788632    5.063726017
  909 SOLV  HW1     5633    5.294523252    5.917236992    5.152719543
  909 SOLV  HW2     5634    5.324699336    5.917723845    4.992233622
  910 SOLV  OW      5635    4.423607453    7.047530545    5.627449740
  910 SOLV  HW1     5636    4.506283360    6.994655894    5.646697486
  910 SOLV  HW2     5637    4.372792387    7.061998268    5.712361239
  911 SOLV  OW      5638    6.890956551    5.700775318    7.101158692
  911 SOLV  HW1     5639    6.947042318    5.659285555    7.029501047
  911 SOLV  HW2     5640    6.826007434    5.633159852    7.135964976
  912 SOLV  OW      5641    6.983926376    6.820529982    5.336691303
  912 SOLV  HW1     5642    6.937667759    6.908385599    5.324792961
  912 SOLV  HW2     5643    7.012824812    6.785756218    5.247496763
  913 SOLV  OW      5644    5.731580943    4.533413342    8.007534966
  913 SOLV  HW1     5645    5.665027649    4.551623581    7.935143700
  913 SOLV  HW2     5646    5.816217798    4.583069458    7.988240398
  914 SOLV  OW      5647    6.554679923    6.765799058    4.387520116
  914 SOLV  HW1     5648    6.554681419    6.742163965    4.484694521
  914 SOLV  HW2     5649    6.587615882    6.687820141    4.334266353
  915 SOLV  OW      5650    6.235955983    6.514908256    5.390915601
  915 SOLV  HW1     5651    6.278433619    6.598331842    5.426099701
  915 SOLV  HW2     5652    6.292258346    6.477361253    5.317280780
  916 SOLV  OW      5653    6.916112536    5.832511584    5.743470331
  916 SOLV  HW1     5654    6.883558618    5.926995684    5.747331939
  916 SOLV  HW2     5655    6.841648932    5.772818837    5.713573353
  917 SOLV  OW      5656    4.191784152    8.057873634    7.772137686
  917 SOLV  HW1     5657    4.266179279    8.054183536    7.705415965
  917 SOLV  HW2     5658    4.112791131    8.007796256    7.736749003
  918 SOLV  OW      5659    5.203566709    5.823278268    7.054796309
  918 SOLV  HW1     5660    5.261154988    5.777659354    6.986942311
  918 SOLV  HW2     5661    5.109316074    5.826797324    7.021539533
  919 SOLV  OW      5662    6.860455718    4.645571531    7.107413973
  919 SOLV  HW1     5663    6.766720403    4.626556607    7.078198305
  919 SOLV  HW2     5664    6.887823242    4.736050317    7.074764127
  920 SOLV  OW      5665    4.218912696    4.398283365    6.185507032
  920 SOLV  HW1     5666    4.158949839    4.330539186    6.228134219
  920 SOLV  HW2     5667    4.171003215    4.485835831    6.179101249
  921 SOLV  OW      5668    4.961372316    7.717928145    4.711447409
  921 SOLV  HW1     5669    4.972284101    7.815850635    4.694354830
  921 SOLV  HW2     5670    4.905217823    7.677563785    4.639215896
  922 SOLV  OW      5671    5.505754020    6.623025494    7.680391057
  922 SOLV  HW1     5672    5.442612252    6.545469656    7.680337568
  922 SOLV  HW2     5673    5.545066401    6.634039152    7.589095277
  923 SOLV  OW      5674    4.283291707    5.704657611    6.096325842
  923 SOLV  HW1     5675    4.200275090    5.652025127    6.077897365
  923 SOLV  HW2     5676    4.350233679    5.687701077    6.023988069
  924 SOLV  OW      5677    4.965854062    4.107299590    6.061303636
  924 SOLV  HW1     5678    5.029682412    4.031658923    6.075663343
  924 SOLV  HW2     5679    5.016972012    4.192801735    6.052468437
  925 SOLV  OW      5680    6.916961713    7.665307904    5.975209864
  925 SOLV  HW1     5681    6.860104390    7.584297554    5.960855873
  925 SOLV  HW2     5682    6.858942157    7.742605174    6.000904722
  926 SOLV  OW      5683    8.127859650    7.454483642    5.733206492
  926 SOLV  HW1     5684    8.101977630    7.418152187    5.822715246
  926 SOLV  HW2     5685    8.218961655    7.421205885    5.708820660
  927 SOLV  OW      5686    4.825525788    6.574605283    8.085614909
  927 SOLV  HW1     5687    4.748528386    6.604886341    8.029434346
  927 SOLV  HW2     5688    4.882378357    6.653355569    8.109443613
  928 SOLV  OW      5689    5.499044918    5.047341727    5.629436059
  928 SOLV  HW1     5690    5.418701587    5.012352408    5.677625355
  928 SOLV  HW2     5691    5.512271007    5.143781072    5.652369986
  929 SOLV  OW      5692    0.061772185    4.254663654    7.535032327
  929 SOLV  HW1     5693    0.064007440    4.216716735    7.442529463
  929 SOLV  HW2     5694    0.033431116    4.350489280    7.531053801
  930 SOLV  OW      5695    5.659199472    6.760134975    4.282829052
  930 SOLV  HW1     5696    5.730547309    6.744467682    4.351135138
  930 SOLV  HW2     5697    5.701510513    6.780430258    4.194514190
  931 SOLV  OW      5698    7.352798541    4.500318371    5.181474084
  931 SOLV  HW1     5699    7.376328169    4.520219681    5.276614796
  931 SOLV  HW2     5700    7.344657856    4.401407290    5.169157033
  932 SOLV  OW      5701    5.775464049    7.004539354    8.023612758
  932 SOLV  HW1     5702    5.801780401    6.921749098    7.974068593
  932 SOLV  HW2     5703    5.854362902    7.039706390    8.074007182
  933 SOLV  OW      5704    8.089973143    7.097148831    5.047597736
  933 SOLV  HW1     5705    8.089350193    7.192515068    5.017489507
  933 SOLV  HW2     5706    8.112128464    7.037901827    4.970134891
  934 SOLV  OW      5707    7.131699456    6.349651022    5.406879818
  934 SOLV  HW1     5708    7.225029604    6.336129577    5.440175126
  934 SOLV  HW2     5709    7.067474140    6.303555127    5.468134825
  935 SOLV  OW      5710    6.198981257    4.918477404    4.773816161
  935 SOLV  HW1     5711    6.191752392    4.818740436    4.775308518
[truncated: 12,666,564 more chars]
