# Supplementary material for: Accelerated Enveloping Distribution Sampling to Probe the Presence of Water Molecules
Source: J Chem Theory Comput. 2023 May 11;19(11):3379–90. doi: 10.1021/acs.jctc.3c00109 (PMC10269333; doi:10.1021/acs.jctc.3c00109)
Supplement: Supplementary file 2 — ct3c00109_si_002.zip [file ct3c00109_si_002.zip › paper_TI_AEDS/eq/4L6/eq_4zv3_4l6_2.cnf]

TITLE
	MD++
	Automatically generated input file
	ogracia Thu Dec  1 20:00:00 2022

	final configuration
END
TIMESTEP
          10000   40.000000000
END
POSITION
# first 24 chars ignored
    1 GLY   H1         1    0.326214172    0.645240446    3.078963272
    1 GLY   H2         2    0.450607693    0.535072694    3.087328417
    1 GLY   N          3    0.371309468    0.574679195    3.133622627
    1 GLY   H3         4    0.413440878    0.630927105    3.204764155
    1 GLY   CA         5    0.277797673    0.486911938    3.205464426
    1 GLY   C          6    0.149147893    0.560889663    3.242738651
    1 GLY   O          7    0.047292350    0.542181860    3.176364947
    2 LEU   N          8    0.150494837    0.653697664    3.337995467
    2 LEU   H          9    0.235333845    0.684984479    3.380706399
    2 LEU   CA        10    0.028587742    0.712882725    3.394932594
    2 LEU   CB        11    0.067454790    0.821273046    3.495678411
    2 LEU   CG        12    0.085280171    0.759831270    3.634648318
    2 LEU   CD1       13    0.155182318    0.858319406    3.728577965
    2 LEU   CD2       14   -0.050950933    0.716917181    3.689530851
    2 LEU   C         15    8.163043850    0.773222570    3.298132059
    2 LEU   O         16    8.061252202    0.706024428    3.282177975
    3 GLY   N         17    8.184120319    0.888284828    3.234843350
    3 GLY   H         18    8.264457802    0.945763546    3.250462930
    3 GLY   CA        19    8.090403073    0.940875445    3.134532682
    3 GLY   C         20    8.086581244    0.864583224    3.001952420
    3 GLY   O         21    8.031962860    0.919232226    2.906240627
    4 TYR   N         22    8.136718936    0.741715475    2.993079513
    4 TYR   H         23    8.136379827    0.683052250    3.074069813
    4 TYR   CA        24    8.162294095    0.675780749    2.864202612
    4 TYR   CB        25    8.299342779    0.607941562    2.868990285
    4 TYR   CG        26    8.419498713    0.702629779    2.870241826
    4 TYR   CD1       27    0.252227103    0.722443548    2.751329912
    4 TYR   HD1       28    0.239830920    0.649941109    2.670893977
    4 TYR   CD2       29    0.206503169    0.779373376    2.983730655
    4 TYR   HD2       30    0.143277305    0.775102630    3.072416905
    4 TYR   CE1       31    0.350999217    0.820091204    2.746041770
    4 TYR   HE1       32    0.397492200    0.845537404    2.650804981
    4 TYR   CE2       33    0.303219149    0.878824589    2.975091975
    4 TYR   HE2       34    0.327807608    0.940654635    3.061425360
    4 TYR   CZ        35    0.375264824    0.898905724    2.857929491
    4 TYR   OH        36    0.478434508    0.986433553    2.871615715
    4 TYR   HH        37    0.558463861    0.952004131    2.822533766
    4 TYR   C         38    8.057414511    0.567115487    2.839685419
    4 TYR   O         39    8.024594506    0.485697489    2.925847873
    5 GLY   N         40    7.999957493    0.574921640    2.719990577
    5 GLY   H         41    8.012776933    0.655075285    2.661586336
    5 GLY   CA        42    7.906327538    0.472825824    2.670797518
    5 GLY   C         43    7.979179507    0.349439018    2.617132640
    5 GLY   O         44    8.092232310    0.356403090    2.569165925
    6 SER   N         45    7.913517819    0.233964441    2.623800081
    6 SER   H         46    7.834229804    0.220118985    2.683157024
    6 SER   CA        47    7.955078440    0.109762154    2.557042872
    6 SER   CB        48    7.861206074    8.230262282    2.591052950
    6 SER   OG        49    7.732161638    8.267070387    2.640483195
    6 SER   HG        50    7.664359345    8.268922825    2.566997086
    6 SER   C         51    7.975968938    0.116924940    2.405638768
    6 SER   O         52    8.033773666    0.025491932    2.347092898
    7 TRP   N         53    7.948332754    0.232790695    2.346450364
    7 TRP   H         54    7.878942512    0.296300011    2.380385026
    7 TRP   CA        55    7.988348767    0.270697291    2.210180095
    7 TRP   CB        56    7.862673619    0.329982233    2.146175285
    7 TRP   CG        57    7.811677061    0.462094761    2.204077158
    7 TRP   CD1       58    7.864600350    0.581522498    2.179139160
    7 TRP   HD1       59    7.948798364    0.603080596    2.113365297
    7 TRP   CD2       60    7.711648935    0.478249095    2.299221212
    7 TRP   NE1       61    7.802163643    0.672331071    2.253600297
    7 TRP   HE1       62    7.814805240    0.771298384    2.246781328
    7 TRP   CE2       63    7.711345233    0.613569871    2.330989049
    7 TRP   CE3       64    7.633515703    0.384815267    2.366193088
    7 TRP   HE3       65    7.626654695    0.280724951    2.334599001
    7 TRP   CZ2       66    7.632897585    0.657231578    2.437089437
    7 TRP   HZ2       67    7.613299540    0.763126968    2.453858976
    7 TRP   CZ3       68    7.554437875    0.431300376    2.470616225
    7 TRP   HZ3       69    7.512752773    0.359415036    2.541155932
    7 TRP   CH2       70    7.552623858    0.566058734    2.504642207
    7 TRP   HH2       71    7.493722883    0.596587232    2.591114950
    7 TRP   C         72    8.107791762    0.365842160    2.200702433
    7 TRP   O         73    8.139800463    0.409968544    2.090431941
    8 GLU   N         74    8.154299715    0.420941760    2.312458194
    8 GLU   H         75    8.124107843    0.370230614    2.393185085
    8 GLU   CA        76    0.026022365    0.519999330    2.322041028
    8 GLU   CB        77   -0.019946940    0.639459897    2.405869912
    8 GLU   CG        78   -0.119319772    0.736503350    2.341709108
    8 GLU   CD        79    8.076039045    0.859172275    2.423421781
    8 GLU   OE1       80    7.990435693    0.832921949    2.510652849
    8 GLU   OE2       81    8.129863782    0.970090367    2.402804435
    8 GLU   C         82    0.162256164    0.471272309    2.371753018
    8 GLU   O         83    0.172585705    0.409060024    2.477348811
    9 ILE   N         84    0.254978857    0.531089362    2.297506440
    9 ILE   H         85    0.226953749    0.584466125    2.217732213
    9 ILE   CA        86    0.395154798    0.508246221    2.335426048
    9 ILE   CB        87    0.471809519    0.437088330    2.223777300
    9 ILE   CG1       88    0.424536020    0.292062827    2.211988235
    9 ILE   CG2       89    0.624020200    0.452572478    2.224849808
    9 ILE   CD        90    0.477627684    0.225825149    2.084688224
    9 ILE   C         91    0.455750051    0.644079693    2.371255049
    9 ILE   O         92    0.412108275    0.751580168    2.330413359
   10 ASP   N         93    0.552670066    0.643221387    2.462317942
   10 ASP   H         94    0.557370166    0.546337950    2.486638897
   10 ASP   CA        95    0.626914727    0.763274279    2.503375550
   10 ASP   CB        96    0.697771343    0.731044325    2.635094416
   10 ASP   CG        97    0.731689432    0.853622517    2.720125252
   10 ASP   OD1       98    0.763331765    0.963413901    2.669443458
   10 ASP   OD2       99    0.711126959    0.845120749    2.843128930
   10 ASP   C        100    0.735946024    0.799707968    2.402401926
   10 ASP   O        101    0.822675578    0.720758728    2.365334388
   11 PRO   N        102    0.743639349    0.925814446    2.360805227
   11 PRO   CA       103    0.852079637    0.981151324    2.278392908
   11 PRO   CB       104    0.804505000    1.119984486    2.235098288
   11 PRO   CG       105    0.713101867    1.161212062    2.350654882
   11 PRO   CD       106    0.640262472    1.029158732    2.376449095
   11 PRO   C        107    0.991328733    0.977474796    2.341693968
   11 PRO   O        108    1.091538854    0.987267797    2.271057916
   12 LYSH  N        109    0.992664704    0.959501957    2.473471295
   12 LYSH  H        110    0.913157018    0.970554215    2.533103528
   12 LYSH  CA       111    1.117939374    0.938129860    2.547352895
   12 LYSH  CB       112    1.100216787    0.985298746    2.691824194
   12 LYSH  CG       113    1.063600782    1.133348013    2.704108526
   12 LYSH  CD       114    1.052336645    1.185988141    2.847337876
   12 LYSH  CE       115    1.182970628    1.198270612    2.926007340
   12 LYSH  NZ       116    1.274475467    1.286877029    2.852626233
   12 LYSH  HZ1      117    1.226497838    1.366191746    2.815112673
   12 LYSH  HZ2      118    1.314931158    1.236905777    2.776040601
   12 LYSH  HZ3      119    1.346688877    1.316852401    2.914969641
   12 LYSH  C        120    1.173126025    0.795580679    2.540596087
   12 LYSH  O        121    1.294575488    0.784461160    2.556576840
   13 ASP   N        122    1.085673066    0.699023462    2.513834925
   13 ASP   H        123    0.988393883    0.703351553    2.536588411
   13 ASP   CA       124    1.129667427    0.563285314    2.478540193
   13 ASP   CB       125    1.013007432    0.467441752    2.453809869
   13 ASP   CG       126    0.923241479    0.440756548    2.574801496
   13 ASP   OD1      127    0.965449745    0.445687628    2.692346241
   13 ASP   OD2      128    0.808307306    0.397670547    2.551185367
   13 ASP   C        129    1.212230457    0.559851122    2.349774698
   13 ASP   O        130    1.282989479    0.462337992    2.325063567
   14 LEU   N        131    1.191619263    0.654237863    2.258375445
   14 LEU   H        132    1.182667598    0.733203690    2.319071325
   14 LEU   CA       133    1.249904508    0.654949901    2.123418585
   14 LEU   CB       134    1.155439901    0.731499501    2.030538614
   14 LEU   CG       135    1.016636064    0.667340108    2.025377083
   14 LEU   CD1      136    0.920117351    0.759297139    1.950290322
   14 LEU   CD2      137    1.024734246    0.529088104    1.960340146
   14 LEU   C        138    1.392073027    0.709628578    2.108925340
   14 LEU   O        139    1.417274866    0.826527073    2.137732654
   15 THR   N        140    1.480800458    0.622498913    2.061756868
   15 THR   H        141    1.462257187    0.524561305    2.069826833
   15 THR   CA       142    1.615714093    0.660333791    2.017267862
   15 THR   CB       143    1.723702563    0.561665758    2.062124422
   15 THR   OG1      144    1.691833404    0.514463276    2.193301994
   15 THR   HG1      145    1.776764626    0.511903811    2.246029126
   15 THR   CG2      146    1.860708273    0.629516382    2.056371409
   15 THR   C        147    1.619709632    0.669133728    1.864587851
   15 THR   O        148    1.641658992    0.568128072    1.797898581
   16 PHE   N        149    1.620688819    0.792033860    1.813758728
   16 PHE   H        150    1.636644235    0.871153013    1.872810540
   16 PHE   CA       151    1.628130072    0.819099066    1.669456308
   16 PHE   CB       152    1.587494917    0.965651713    1.652616398
   16 PHE   CG       153    1.438993020    0.995896803    1.673657211
   16 PHE   CD1      154    1.354229690    0.998895091    1.563544123
   16 PHE   HD1      155    1.384636515    0.981548090    1.460318608
   16 PHE   CD2      156    1.393356017    1.027160164    1.801175317
   16 PHE   HD2      157    1.457166856    0.998297704    1.884708917
   16 PHE   CE1      158    1.223266810    1.040407762    1.584619286
   16 PHE   HE1      159    1.150410367    1.040348520    1.503545642
   16 PHE   CE2      160    1.259893730    1.059740021    1.822403141
   16 PHE   HE2      161    1.227614491    1.091649775    1.921503186
   16 PHE   CZ       162    1.175656098    1.068351133    1.712185546
   16 PHE   HZ       163    1.069579688    1.092622317    1.718393383
   16 PHE   C        164    1.761494441    0.788934165    1.600797646
   16 PHE   O        165    1.855513156    0.861632294    1.632490917
   17 LEU   N        166    1.761134223    0.698242476    1.503503882
   17 LEU   H        167    1.682520529    0.640866864    1.480494233
   17 LEU   CA       168    1.890530263    0.659146480    1.445744369
   17 LEU   CB       169    1.903368275    0.506840103    1.439213895
   17 LEU   CG       170    1.915454754    0.435796281    1.574175210
   17 LEU   CD1      171    1.919342545    0.283125151    1.564933373
   17 LEU   CD2      172    2.040825466    0.484977460    1.646778372
   17 LEU   C        173    1.920449884    0.718971468    1.308144995
   17 LEU   O        174    2.021086571    0.788915729    1.297601521
   18 LYSH  N        175    1.817602480    0.730773438    1.224645738
   18 LYSH  H        176    1.727759701    0.703230346    1.258864340
   18 LYSH  CA       177    1.836225302    0.784976027    1.089278033
   18 LYSH  CB       178    1.933676156    0.695893736    1.011969064
   18 LYSH  CG       179    1.878996194    0.555757095    0.984080914
   18 LYSH  CD       180    1.970833127    0.477410375    0.890087772
   18 LYSH  CE       181    1.883455459    0.364105320    0.835901885
   18 LYSH  NZ       182    1.961825449    0.300046816    0.729314662
   18 LYSH  HZ1      183    1.995751156    0.368312311    0.664597153
   18 LYSH  HZ2      184    1.906266592    0.232531411    0.680789828
   18 LYSH  HZ3      185    2.037212914    0.250680085    0.772669697
   18 LYSH  C        186    1.708118038    0.792440898    1.005958341
   18 LYSH  O        187    1.610353860    0.721331011    1.028695911
   19 GLU   N        188    1.715225322    0.859198391    0.891139427
   19 GLU   H        189    1.799094651    0.907146985    0.865315634
   19 GLU   CA       190    1.602801987    0.871590175    0.797233689
   19 GLU   CB       191    1.612459645    1.004826287    0.722637390
   19 GLU   CG       192    1.483927734    1.047044709    0.651171098
   19 GLU   CD       193    1.477350773    1.196895628    0.620979010
   19 GLU   OE1      194    1.502044721    1.274454698    0.715846285
   19 GLU   OE2      195    1.450608961    1.228196338    0.502942035
   19 GLU   C        196    1.583917987    0.754814591    0.700192618
   19 GLU   O        197    1.681011015    0.691064227    0.659722441
   20 LEU   N        198    1.459012890    0.711806666    0.684676563
   20 LEU   H        199    1.391404849    0.761164923    0.739390508
   20 LEU   CA       200    1.420798582    0.600292086    0.596844953
   20 LEU   CB       201    1.318645683    0.505448769    0.659917810
   20 LEU   CG       202    1.389233638    0.416647773    0.762585845
   20 LEU   CD1      203    1.279143543    0.338275641    0.834316653
   20 LEU   CD2      204    1.486249058    0.321153303    0.692736893
   20 LEU   C        205    1.358235227    0.636722809    0.462043477
   20 LEU   O        206    1.375178018    0.563158457    0.364926873
   21 GLY   N        207    1.265280649    0.731612748    0.468778001
   21 GLY   H        208    1.236443523    0.776972375    0.553100332
   21 GLY   CA       209    1.194217520    0.781629978    0.350222572
   21 GLY   C        210    1.090316221    0.889586555    0.381188662
   21 GLY   O        211    1.046373867    0.897557380    0.495790853
   22 THR   N        212    1.038523028    0.951904443    0.275733608
   22 THR   H        213    1.067391439    0.923782387    0.184216543
   22 THR   CA       214    0.942269829    1.062487520    0.286405884
   22 THR   CB       215    1.001959221    1.195930044    0.241264683
   22 THR   OG1      216    1.053938677    1.187650807    0.108316080
   22 THR   HG1      217    1.110989768    1.268106695    0.091822801
   22 THR   CG2      218    1.111755219    1.241901214    0.337386520
   22 THR   C        219    0.819131722    1.032175738    0.200818731
   22 THR   O        220    0.822692338    0.946010821    0.113115087
   23 GLY   N        221    0.710781220    1.096586263    0.243222244
   23 GLY   H        222    0.714301049    1.155890601    0.323659569
   23 GLY   CA       223    0.581368515    1.086731167    0.174198848
   23 GLY   C        224    0.491804216    1.207783597    0.201308679
   23 GLY   O        225    0.529341443    1.289514068    0.285220219
   24 GLN   N        226    0.362357919    1.190004314    0.176448643
   24 GLN   H        227    0.327209094    1.096825434    0.167298325
   24 GLN   CA       228    0.258029826    1.292994213    0.187298996
   24 GLN   CB       229    0.127169072    1.241242491    0.127241218
   24 GLN   CG       230    0.051141158    1.134033425    0.205557210
   24 GLN   CD       231    0.109188434    0.992622724    0.199159942
   24 GLN   OE1      232    0.228690723    0.966246823    0.186810241
   24 GLN   NE2      233    0.024384052    0.891008547    0.212158637
   24 GLN   HE21     234    0.053613535    0.795426664    0.209324490
   24 GLN   HE22     235   -0.071685778    0.911682190    0.230645702
   24 GLN   C        236    0.237424144    1.353666230    0.326249561
   24 GLN   O        237    0.237944473    1.475873521    0.340227532
   25 PHE   N        238    0.252073225    1.266667257    0.425782837
   25 PHE   H        239    0.269984000    1.169411577    0.410932344
   25 PHE   CA       240    0.248806557    1.302256274    0.568372717
   25 PHE   CB       241    0.193922855    1.182583614    0.646323324
   25 PHE   CG       242    0.046423288    1.154496532    0.616978128
   25 PHE   CD1      243    8.187992824    1.255931982    0.611599474
   25 PHE   HD1      244    8.215664244    1.361190913    0.617479585
   25 PHE   CD2      245    0.003910515    1.022677790    0.628703477
   25 PHE   HD2      246    0.079392871    0.944049141    0.629095495
   25 PHE   CE1      247    8.052686224    1.225268117    0.619964815
   25 PHE   HE1      248    7.979824729    1.305899550    0.611688318
   25 PHE   CE2      249    8.105425890    0.991727835    0.641158123
   25 PHE   HE2      250    8.074379022    0.888546426    0.657581678
   25 PHE   CZ       251    8.010959764    1.093441731    0.634167165
   25 PHE   HZ       252    7.904910002    1.069922645    0.643138112
   25 PHE   C        253    0.382855588    1.345747403    0.627973743
   25 PHE   O        254    0.387645301    1.406163426    0.735013143
   26 GLY   N        255    0.489994775    1.327640683    0.551277318
   26 GLY   H        256    0.484800174    1.289890525    0.458816651
   26 GLY   CA       257    0.627454469    1.362395436    0.590109699
   26 GLY   C        258    0.726987797    1.246200902    0.590907019
   26 GLY   O        259    0.715788141    1.152197385    0.512369945
   27 VAL   N        260    0.822876594    1.264287399    0.681287324
   27 VAL   H        261    0.828876761    1.349634773    0.733067808
   27 VAL   CA       262    0.936775194    1.173917474    0.702952642
   27 VAL   CB       263    1.051017510    1.258582136    0.759445961
   27 VAL   CG1      264    1.177597520    1.174022188    0.774886669
   27 VAL   CG2      265    1.088938778    1.375279994    0.668046872
   27 VAL   C        266    0.903918877    1.056632341    0.795564155
   27 VAL   O        267    0.834403467    1.071054453    0.896006232
   28 VAL   N        268    0.953833703    0.939957811    0.755717587
   28 VAL   H        269    0.981906884    0.927413835    0.660562212
   28 VAL   CA       270    0.963399597    0.819035077    0.838776813
   28 VAL   CB       271    0.895109401    0.700773802    0.769777449
   28 VAL   CG1      272    0.906412176    0.572960846    0.853086719
   28 VAL   CG2      273    0.746523498    0.733203000    0.753090650
   28 VAL   C        274    1.109728878    0.788861659    0.871793727
   28 VAL   O        275    1.190146569    0.790404262    0.778736672
   29 LYSH  N        276    1.132774374    0.765198795    1.000631428
   29 LYSH  H        277    1.062484364    0.785296927    1.068875893
   29 LYSH  CA       278    1.269800748    0.743891729    1.049418497
   29 LYSH  CB       279    1.309181223    0.865555431    1.133399017
   29 LYSH  CG       280    1.315814774    0.992528458    1.048301463
   29 LYSH  CD       281    1.384988443    1.101482368    1.130473069
   29 LYSH  CE       282    1.433933605    1.211882191    1.036530264
   29 LYSH  NZ       283    1.515333929    1.312656146    1.106004202
   29 LYSH  HZ1      284    1.593738516    1.266163219    1.147126917
   29 LYSH  HZ2      285    1.466355554    1.357524610    1.180751408
   29 LYSH  HZ3      286    1.543418292    1.382947067    1.040655483
   29 LYSH  C        287    1.294887427    0.615445507    1.128660159
   29 LYSH  O        288    1.217334181    0.582566409    1.218289727
   30 TYR   N        289    1.412582165    0.557169994    1.107654139
   30 TYR   H        290    1.486724585    0.605808014    1.061411810
   30 TYR   CA       291    1.454717037    0.435718325    1.178950316
   30 TYR   CB       292    1.569294047    0.370576240    1.101229231
   30 TYR   CG       293    1.632223651    0.253384595    1.176826741
   30 TYR   CD1      294    1.560096253    0.152866032    1.240159206
   30 TYR   HD1      295    1.453813419    0.141809555    1.218648424
   30 TYR   CD2      296    1.770859258    0.252623248    1.186803583
   30 TYR   HD2      297    1.829411666    0.334410523    1.144832900
   30 TYR   CE1      298    1.623210465    0.054426026    1.315305773
   30 TYR   HE1      299    1.565404531   -0.025243238    1.362119202
   30 TYR   CE2      300    1.835539754    0.153570225    1.259763427
   30 TYR   HE2      301    1.942973809    0.161642830    1.276242675
   30 TYR   CZ       302    1.761948930    0.054430432    1.323603915
   30 TYR   OH       303    1.826677075   -0.048592455    1.384370288
   30 TYR   HH       304    1.758088686   -0.119613663    1.400198537
   30 TYR   C        305    1.505075915    0.480423306    1.316341174
   30 TYR   O        306    1.586104753    0.572212643    1.328198284
   31 GLY   N        307    1.469085210    0.403962130    1.419048382
   31 GLY   H        308    1.383928690    0.351655163    1.415534334
   31 GLY   CA       309    1.523588837    0.412279060    1.555321823
   31 GLY   C        310    1.493721812    0.293695213    1.647284018
   31 GLY   O        311    1.465117337    0.180927506    1.607344357
   32 LYSH  N        312    1.518134288    0.317271795    1.775881391
   32 LYSH  H        313    1.553600639    0.407009522    1.802135506
   32 LYSH  CA       314    1.511274476    0.217959990    1.884049365
   32 LYSH  CB       315    1.646308986    0.190224950    1.950448508
   32 LYSH  CG       316    1.743931465    0.115985150    1.858975539
   32 LYSH  CD       317    1.700529377   -0.027770331    1.829608573
   32 LYSH  CE       318    1.808678627    8.125363199    1.760532665
   32 LYSH  NZ       319    1.762969134    7.988189972    1.733991020
   32 LYSH  HZ1      320    1.719642849    7.949491605    1.815387342
   32 LYSH  HZ2      321    1.842211155    7.932295018    1.709568555
   32 LYSH  HZ3      322    1.700432978    7.986281990    1.655971242
   32 LYSH  C        323    1.407996033    0.253436201    1.991230314
   32 LYSH  O        324    1.387950648    0.369947336    2.025176422
   33 TRP   N        325    1.331108087    0.151390879    2.028202079
   33 TRP   H        326    1.313757446    0.071657691    1.970381687
   33 TRP   CA       327    1.240816225    0.153193895    2.144204810
   33 TRP   CB       328    1.110967319    0.082930558    2.104005393
   33 TRP   CG       329    0.990770348    0.101674585    2.196797364
   33 TRP   CD1      330    0.928458915    0.215781624    2.224791653
   33 TRP   HD1      331    0.927226952    0.305154813    2.162389941
   33 TRP   CD2      332    0.938058531    0.005289608    2.281949790
   33 TRP   NE1      333    0.849376726    0.196944164    2.330053982
   33 TRP   HE1      334    0.803047446    0.270977339    2.378773294
   33 TRP   CE2      335    0.849771935    0.069459520    2.368001898
   33 TRP   CE3      336    0.969410789    8.107400327    2.298913965
   33 TRP   HE3      337    1.028552089    8.058005406    2.221820199
   33 TRP   CZ2      338    0.789527029    8.235647674    2.471720579
   33 TRP   HZ2      339    0.706941975    8.279387326    2.527823626
   33 TRP   CZ3      340    0.910757578    8.036958115    2.403403357
   33 TRP   HZ3      341    0.942874641    7.934103985    2.419850923
   33 TRP   CH2      342    0.820101753    8.100931501    2.487144753
   33 TRP   HH2      343    0.767920203    8.043211278    2.563487793
   33 TRP   C        344    1.306973210    0.083628688    2.263353087
   33 TRP   O        345    1.350890474   -0.029833469    2.245237104
   34 ARG   N        346    1.329111685    0.153505424    2.374331149
   34 ARG   H        347    1.305499090    0.250673237    2.375683612
   34 ARG   CA       348    1.391009748    0.100960729    2.496889253
   34 ARG   CB       349    1.293676224    0.017612473    2.580485029
   34 ARG   CG       350    1.183137377    0.111560638    2.629124852
   34 ARG   CD       351    1.076615152    0.040915834    2.713204054
   34 ARG   NE       352    0.975341753    0.141021804    2.749669772
   34 ARG   HE       353    0.996008898    0.235053546    2.722663487
   34 ARG   CZ       354    0.861609047    0.120413385    2.817464795
   34 ARG   NH1      355    0.826177338    0.001504982    2.868043134
   34 ARG   HH11     356    0.743017174   -0.008285125    2.922695123
   34 ARG   HH12     357    0.880443005   -0.079491720    2.845832388
   34 ARG   NH2      358    0.781766903    0.224980680    2.842870170
   34 ARG   HH21     359    0.702148595    0.208677345    2.901128521
   34 ARG   HH22     360    0.792435982    0.311586856    2.794039612
   34 ARG   C        361    1.528782273    0.035878403    2.482865016
   34 ARG   O        362    1.549315048   -0.079669307    2.519711864
   35 GLY   N        363    1.611101159    0.105965309    2.405394931
   35 GLY   H        364    1.575579343    0.198135286    2.389756249
   35 GLY   CA       365    1.744757771    0.058021018    2.367365269
   35 GLY   C        366    1.756407246    8.185149205    2.260936331
   35 GLY   O        367    1.858569226    8.179852224    2.192629818
   36 GLN   N        368    1.645825701    8.113196711    2.244097053
   36 GLN   H        369    1.558954301    8.136161049    2.287997014
   36 GLN   CA       370    1.655440342    7.978592265    2.185795347
   36 GLN   CB       371    1.632159848    7.878132293    2.298808681
   36 GLN   CG       372    1.707349931    7.746475633    2.278286135
   36 GLN   CD       373    1.684133180    7.645019953    2.390414457
   36 GLN   OE1      374    1.651415052    7.673097619    2.505604795
   36 GLN   NE2      375    1.707380063    7.519965111    2.351557422
   36 GLN   HE21     376    1.711337357    7.447254204    2.420088675
   36 GLN   HE22     377    1.731460776    7.499189026    2.256754657
   36 GLN   C        378    1.568245659    7.949132641    2.063578472
   36 GLN   O        379    1.618533840    7.907983501    1.959154381
   37 TYR   N        380    1.443050761    7.993987080    2.062130711
   37 TYR   H        381    1.407165112    8.054073175    2.133553093
   37 TYR   CA       382    1.347468864    7.949508154    1.959686939
   37 TYR   CB       383    1.211800160    7.934469290    2.028776027
   37 TYR   CG       384    1.215954890    7.831520613    2.141874690
   37 TYR   CD1      385    1.195998922    7.697173923    2.112333949
   37 TYR   HD1      386    1.163959604    7.668369754    2.012221630
   37 TYR   CD2      387    1.242677450    7.870008560    2.272743515
   37 TYR   HD2      388    1.238738405    7.974978861    2.301860090
   37 TYR   CE1      389    1.202671472    7.602651170    2.214029212
   37 TYR   HE1      390    1.187505193    7.498133568    2.187097141
   37 TYR   CE2      391    1.253320012    7.775670866    2.374256854
   37 TYR   HE2      392    1.267536463    7.809357679    2.476938952
   37 TYR   CZ       393    1.236785664    7.641221712    2.343135484
   37 TYR   OH       394    1.239536157    7.541429726    2.435488241
   37 TYR   HH       395    1.253392135    7.586297980    2.523774650
   37 TYR   C        396    1.337318123    8.052941693    1.847414271
   37 TYR   O        397    1.323593608    8.173149956    1.869564021
   38 ASP   N        398    1.361751480    8.001339200    1.727294235
   38 ASP   H        399    1.392699919    7.907267192    1.713391570
   38 ASP   CA       400    1.357961479    8.081935391    1.604412301
   38 ASP   CB       401    1.400026459    7.996402639    1.484728130
   38 ASP   CG       402    1.537742364    7.931703787    1.500771527
   38 ASP   OD1      403    1.635156834    7.999829872    1.462152936
   38 ASP   OD2      404    1.551404251    7.823587001    1.561986711
   38 ASP   C        405    1.221476855    8.145164560    1.576407244
   38 ASP   O        406    1.118345092    8.078620073    1.568365419
   39 VAL   N        407    1.222124550    0.040656051    1.559589315
   39 VAL   H        408    1.305459286    0.094580496    1.571790815
   39 VAL   CA       409    1.099736335    0.117278455    1.531969530
   39 VAL   CB       410    1.041043309    0.185256634    1.655836783
   39 VAL   CG1      411    0.979153642    0.081456728    1.749661627
   39 VAL   CG2      412    1.146712793    0.263812132    1.733768101
   39 VAL   C        413    1.117985065    0.220388757    1.420423786
   39 VAL   O        414    1.215782295    0.294570109    1.412560563
   40 ALA   N        415    1.019898368    0.223485662    1.330653167
   40 ALA   H        416    0.950885871    0.151442045    1.323902461
   40 ALA   CA       417    1.003986994    0.330834065    1.231484710
   40 ALA   CB       418    0.955229796    0.275722580    1.097340662
   40 ALA   C        419    0.903307833    0.433975397    1.282816778
   40 ALA   O        420    0.784222135    0.410142354    1.302299660
   41 ILE   N        421    0.967211458    0.546326170    1.314207430
   41 ILE   H        422    1.062193332    0.560211075    1.286151033
   41 ILE   CA       423    0.903725322    0.666051892    1.371183834
   41 ILE   CB       424    0.994091315    0.742475868    1.468149619
   41 ILE   CG1      425    1.057350516    0.648729917    1.571216853
   41 ILE   CG2      426    0.913418286    0.849058579    1.542605739
   41 ILE   CD       427    1.177329010    0.717246534    1.636940901
   41 ILE   C        428    0.846239041    0.758846367    1.263963452
   41 ILE   O        429    0.923468166    0.817839885    1.188568310
   42 LYSH  N        430    0.716261287    0.743732439    1.240101395
   42 LYSH  H        431    0.658608742    0.673591425    1.282011088
   42 LYSH  CA       432    0.646352412    0.828261647    1.142243405
   42 LYSH  CB       433    0.511619804    0.767219143    1.103143458
   42 LYSH  CG       434    0.534496075    0.631228328    1.036875741
   42 LYSH  CD       435    0.398172638    0.570251396    1.003627819
   42 LYSH  CE       436    0.321791341    0.657230412    0.903580086
   42 LYSH  NZ       437    0.373695495    0.640517482    0.767072260
   42 LYSH  HZ1      438    0.445958506    0.571395105    0.767352206
   42 LYSH  HZ2      439    0.410325305    0.727600305    0.734295123
   42 LYSH  HZ3      440    0.300539676    0.611597101    0.705332176
   42 LYSH  C        441    0.626727057    0.971365880    1.192691639
   42 LYSH  O        442    0.534804919    0.996725237    1.270402236
   43 MET   N        443    0.724046477    1.057656717    1.164860470
   43 MET   H        444    0.787896580    1.035554248    1.091127545
   43 MET   CA       445    0.728449077    1.196689291    1.212421114
   43 MET   CB       446    0.871949264    1.249679313    1.209192561
   43 MET   CG       447    0.964010846    1.169608082    1.301490760
   43 MET   SD       448    1.120896645    1.260999339    1.324392527
   43 MET   CE       449    1.063530215    1.389413715    1.433492681
   43 MET   C        450    0.632331142    1.287710813    1.135682344
   43 MET   O        451    0.666405083    1.341015663    1.030190794
   44 ILE   N        452    0.508324979    1.292130934    1.183556499
   44 ILE   H        453    0.463146140    1.243352275    1.258263552
   44 ILE   CA       454    0.396041567    1.348663239    1.107361045
   44 ILE   CB       455    0.267982780    1.307349536    1.180155808
   44 ILE   CG1      456    0.241678184    1.156669998    1.177152360
   44 ILE   CG2      457    0.144465926    1.381707540    1.128919647
   44 ILE   CD       458    0.284490963    1.085111690    1.048873458
   44 ILE   C        459    0.414297935    1.500525466    1.104238483
   44 ILE   O        460    0.435743969    1.571414961    1.202436394
   45 LYSH  N        461    0.404413085    1.553056749    0.982453281
   45 LYSH  H        462    0.374316097    1.503109262    0.901216466
   45 LYSH  CA       463    0.421345929    1.696510647    0.955190091
   45 LYSH  CB       464    0.489695842    1.701799830    0.818403699
   45 LYSH  CG       465    0.478668744    1.832830207    0.740183217
   45 LYSH  CD       466    0.544528751    1.824299153    0.602343855
   45 LYSH  CE       467    0.498169619    1.706524250    0.516365004
   45 LYSH  NZ       468    0.352304570    1.699566225    0.499506439
   45 LYSH  HZ1      469    0.323341828    1.792819379    0.477941178
   45 LYSH  HZ2      470    0.293329835    1.665894719    0.572910870
   45 LYSH  HZ3      471    0.333882980    1.645401327    0.417482425
   45 LYSH  C        472    0.291937387    1.777131009    0.967871599
   45 LYSH  O        473    0.187942214    1.745374749    0.910357365
   46 GLU   N        474    0.306524541    1.890980664    1.035074009
   46 GLU   H        475    0.393364630    1.909304663    1.081150363
   46 GLU   CA       476    0.203004937    1.993602641    1.054054524
   46 GLU   CB       477    0.268598880    2.109122935    1.129959277
   46 GLU   CG       478    0.166124762    2.195251708    1.204048652
   46 GLU   CD       479    0.245528951    2.275167613    1.307573641
   46 GLU   OE1      480    0.274461942    2.224696208    1.418198325
   46 GLU   OE2      481    0.285406130    2.389539449    1.276705977
   46 GLU   C        482    0.146651294    2.042781726    0.920572567
   46 GLU   O        483    0.220967984    2.062697434    0.824601670
   47 GLY   N        484    0.014333128    2.034303169    0.910131432
   47 GLY   H        485   -0.041625843    2.014358472    0.990576796
   47 GLY   CA       486    8.177873025    2.069565263    0.787448249
   47 GLY   C        487    8.095431927    1.960772271    0.718315618
   47 GLY   O        488    7.978719865    1.980827601    0.685072894
   48 SER   N        489    8.149993979    1.839645283    0.711771452
   48 SER   H        490    8.241637103    1.823430889    0.748382985
   48 SER   CA       491    8.095423826    1.726930064    0.634764599
   48 SER   CB       492    8.201210744    1.659056863    0.547494739
   48 SER   OG       493    8.328388900    1.644760177    0.611305975
   48 SER   HG       494    8.320255742    1.575813189    0.683283538
   48 SER   C        495    7.997979092    1.618538053    0.681320673
   48 SER   O        496    7.924425492    1.568755901    0.596221156
   49 MET   N        497    7.988788145    1.590020793    0.810901894
   49 MET   H        498    8.054557971    1.625403238    0.877409802
   49 MET   CA       499    7.897661444    1.492332815    0.872259942
   49 MET   CB       500    7.984898946    1.391701349    0.947599780
   49 MET   CG       501    7.913406973    1.263176672    0.989795709
   49 MET   SD       502    8.011330497    1.152596488    1.097833795
   49 MET   CE       503    7.996526940    1.011000161    0.990991221
   49 MET   C        504    7.791871358    1.549327539    0.966971621
   49 MET   O        505    7.824277596    1.637908649    1.045916049
   50 SER   N        506    7.674553790    1.486692533    0.964737585
   50 SER   H        507    7.638356328    1.442998673    0.882383997
   50 SER   CA       508    7.575721297    1.506682708    1.071720365
   50 SER   CB       509    7.432393980    1.488228294    1.021463866
   50 SER   OG       510    7.339760769    1.529740332    1.122193807
   50 SER   HG       511    7.247800846    1.508879182    1.088904220
   50 SER   C        512    7.604739140    1.410284749    1.186915423
   50 SER   O        513    7.556801646    1.297305546    1.195177022
   51 GLU   N        514    7.684789151    1.460368137    1.280589390
   51 GLU   H        515    7.716346545    1.555147272    1.276001724
   51 GLU   CA       516    7.741922275    1.378526369    1.388500307
   51 GLU   CB       517    7.856625735    1.454715696    1.455161295
   51 GLU   CG       518    7.970894092    1.458919754    1.353502340
   51 GLU   CD       519    8.079364883    1.563994773    1.377957148
   51 GLU   OE1      520    8.112302123    1.592584298    1.495093657
   51 GLU   OE2      521    8.135054039    1.614013103    1.277847783
   51 GLU   C        522    7.646480075    1.317343271    1.491266585
   51 GLU   O        523    7.654690365    1.196941542    1.515036630
   52 ASP   N        524    7.552585627    1.393600115    1.546573044
   52 ASP   H        525    7.550206322    1.492303760    1.530659337
   52 ASP   CA       526    7.451569204    1.341730785    1.639941901
   52 ASP   CB       527    7.362413383    1.454554139    1.692202120
   52 ASP   CG       528    7.438132199    1.558772192    1.774757494
   52 ASP   OD1      529    7.432520244    1.552109277    1.899453572
   52 ASP   OD2      530    7.507965149    1.640269932    1.710687836
   52 ASP   C        531    7.366636936    1.226389320    1.586146446
   52 ASP   O        532    7.359054863    1.120276813    1.647884993
   53 GLU   N        533    7.315715248    1.240361361    1.464066701
   53 GLU   H        534    7.304640360    1.332663361    1.427205348
   53 GLU   CA       535    7.247653938    1.133597047    1.389379322
   53 GLU   CB       536    7.206546695    1.185343304    1.251389111
   53 GLU   CG       537    7.076656408    1.266118929    1.254788893
   53 GLU   CD       538    7.054623797    1.321366283    1.113832369
   53 GLU   OE1      539    7.003933634    1.250602924    1.024126906
   53 GLU   OE2      540    7.091175882    1.439363660    1.094712633
   53 GLU   C        541    7.333286423    1.010619006    1.358551872
   53 GLU   O        542    7.291940747    0.897529001    1.383663082
   54 PHE   N        543    7.459323485    1.039952493    1.327840201
   54 PHE   H        544    7.485919024    1.127886896    1.288361043
   54 PHE   CA       545    7.559651697    0.933567611    1.312846828
   54 PHE   CB       546    7.687967879    1.000779379    1.263617874
   54 PHE   CG       547    7.812564928    0.912298751    1.270999588
   54 PHE   CD1      548    7.816083981    0.786987220    1.210953793
   54 PHE   HD1      549    7.752925317    0.767070248    1.124378407
   54 PHE   CD2      550    7.896881875    0.934912288    1.379152380
   54 PHE   HD2      551    7.903461673    1.035628603    1.420309766
   54 PHE   CE1      552    7.895835609    0.683493401    1.258370836
   54 PHE   HE1      553    7.893276028    0.583040190    1.216152211
   54 PHE   CE2      554    7.979068725    0.832895341    1.425613639
   54 PHE   HE2      555    8.051137095    0.853157875    1.504833617
   54 PHE   CZ       556    7.978941277    0.706711654    1.367327850
   54 PHE   HZ       557    8.044594136    0.628064170    1.404547144
   54 PHE   C        558    7.585151101    0.856268742    1.442398615
   54 PHE   O        559    7.574173841    0.733771241    1.440030849
   55 ILE   N        560    7.604725015    0.926252463    1.553804969
   55 ILE   H        561    7.615788187    1.025416038    1.547015830
   55 ILE   CA       562    7.628551514    0.869845565    1.687453600
   55 ILE   CB       563    7.680787844    0.986106711    1.772104366
   55 ILE   CG1      564    7.830292238    0.992565414    1.740223666
   55 ILE   CG2      565    7.659426095    0.970500011    1.922803816
   55 ILE   CD       566    7.885731517    1.133359000    1.717621868
   55 ILE   C        567    7.512361323    0.786967957    1.742629138
   55 ILE   O        568    7.533193785    0.685242862    1.808575669
   56 GLU   N        569    7.392307357    0.819829184    1.695765658
   56 GLU   H        570    7.372348823    0.911808881    1.661961922
   56 GLU   CA       571    7.275488941    0.735079966    1.723711580
   56 GLU   CB       572    7.142467510    0.807143176    1.700914967
   56 GLU   CG       573    7.027490281    0.732443767    1.768772363
   56 GLU   CD       574    7.044922980    0.738962125    1.920627079
   56 GLU   OE1      575    7.047913125    0.849788537    1.978355998
   56 GLU   OE2      576    7.021962427    0.636035024    1.987737624
   56 GLU   C        577    7.275396222    0.604331382    1.644244703
   56 GLU   O        578    7.287177759    0.497038963    1.703230551
   57 GLU   N        579    7.306456755    0.614022684    1.515281825
   57 GLU   H        580    7.320603962    0.703517096    1.472948869
   57 GLU   CA       581    7.321978919    0.496321929    1.428575103
   57 GLU   CB       582    7.320695307    0.552338201    1.286204003
   57 GLU   CG       583    7.323960054    0.446485332    1.175793124
   57 GLU   CD       584    7.193123421    0.369256217    1.157761776
   57 GLU   OE1      585    7.083218670    0.427424819    1.170503820
   57 GLU   OE2      586    7.200850438    0.252167162    1.114717444
   57 GLU   C        587    7.446000932    0.410054768    1.452852751
   57 GLU   O        588    7.442804107    0.288182457    1.436508683
   58 ALA   N        589    7.553962397    0.468659478    1.503844758
   58 ALA   H        590    7.554287530    0.568662763    1.504698973
   58 ALA   CA       591    7.678115486    0.403277935    1.547690204
   58 ALA   CB       592    7.775840947    0.512035738    1.592765135
   58 ALA   C        593    7.650192803    0.295215302    1.652341012
   58 ALA   O        594    7.703203220    0.184681667    1.642136641
   59 LYSH  N        595    7.551001231    0.316699652    1.738311171
   59 LYSH  H        596    7.510544032    0.408136254    1.736264706
   59 LYSH  CA       597    7.504844995    0.219923368    1.838883507
   59 LYSH  CB       598    7.397002362    0.278761223    1.930086110
   59 LYSH  CG       599    7.446414339    0.405293604    2.000486595
   59 LYSH  CD       600    7.333575328    0.480224820    2.071607943
   59 LYSH  CE       601    7.385417971    0.620056589    2.105790068
   59 LYSH  NZ       602    7.276126679    0.702844340    2.158791789
   59 LYSH  HZ1      603    7.194723059    0.689687420    2.102221193
   59 LYSH  HZ2      604    7.302293479    0.799161796    2.152626729
   59 LYSH  HZ3      605    7.257941285    0.676269525    2.253465288
   59 LYSH  C        606    7.450412116    0.092432250    1.774137258
   59 LYSH  O        607    7.485581111   -0.017979664    1.815418316
   60 VAL   N        608    7.372146966    0.105397488    1.667376721
   60 VAL   H        609    7.340303071    0.195207612    1.637015516
   60 VAL   CA       610    7.319096108    8.232952390    1.584083194
   60 VAL   CB       611    7.216385707    8.289200848    1.485600348
   60 VAL   CG1      612    7.156872135    8.175220449    1.402669015
   60 VAL   CG2      613    7.106873965    8.361494179    1.564282322
   60 VAL   C        614    7.432299148    8.164680216    1.507040454
   60 VAL   O        615    7.458903774    8.045470191    1.521575651
   61 MET   N        616    7.520344454    0.011673932    1.452487127
   61 MET   H        617    7.501979729    0.109981343    1.452581047
   61 MET   CA       618    7.637167458    8.205301463    1.374206766
   61 MET   CB       619    7.702869714    8.313209657    1.287888883
   61 MET   CG       620    7.615093420    0.120690990    1.170519541
   61 MET   SD       621    7.712151558    0.194206535    1.033899395
   61 MET   CE       622    7.787694954    0.330400840    1.120087029
   61 MET   C        623    7.743858747    8.133258918    1.456913525
   61 MET   O        624    7.812464849    8.046487136    1.403116279
   62 MET   N        625    7.754915152    8.155243711    1.587617103
   62 MET   H        626    7.725804671    8.243780467    1.623875644
   62 MET   CA       627    7.843022002    8.081131790    1.679035491
   62 MET   CB       628    7.827357368    8.131579444    1.822638536
   62 MET   CG       629    7.898215628    0.027405601    1.852500238
   62 MET   SD       630    8.079156164    0.002883401    1.840397167
   62 MET   CE       631    8.110663302   -0.081032565    1.994180818
   62 MET   C        632    7.813671846    7.930963585    1.678979855
   62 MET   O        633    7.905309445    7.849062462    1.673987744
   63 ASN   N        634    7.685333362    7.896284664    1.682930322
   63 ASN   H        635    7.612513131    7.963881690    1.671588754
   63 ASN   CA       636    7.637377065    7.757375683    1.679078622
   63 ASN   CB       637    7.505037976    7.745245043    1.754881644
   63 ASN   CG       638    7.507452203    7.796699784    1.898949625
   63 ASN   OD1      639    7.613358906    7.804053437    1.961050622
   63 ASN   ND2      640    7.388255157    7.832175782    1.946124546
   63 ASN   HD21     641    7.380783206    7.863870812    2.040673992
   63 ASN   HD22     642    7.305996181    7.821509374    1.890265363
   63 ASN   C        643    7.631237531    7.697425235    1.538446496
   63 ASN   O        644    7.570166181    7.592744170    1.517399534
   64 LEU   N        645    7.688163506    7.762497226    1.437373230
   64 LEU   H        646    7.714572072    7.851158735    1.475343278
   64 LEU   CA       647    7.717367178    7.698845760    1.308126321
   64 LEU   CB       648    7.719214051    7.803931040    1.196932758
   64 LEU   CG       649    7.585293203    7.875690869    1.178840330
   64 LEU   CD1      650    7.593929779    7.965426242    1.055215098
   64 LEU   CD2      651    7.466412552    7.780178263    1.166441415
   64 LEU   C        652    7.853910892    7.630982683    1.320840830
   64 LEU   O        653    7.956223401    7.698703958    1.329601633
   65 SER   N        654    7.855358908    7.498333899    1.311175848
   65 SER   H        655    7.776962144    7.454153230    1.267563741
   65 SER   CA       656    7.971592284    7.413452047    1.341119941
   65 SER   CB       657    7.954251632    7.342560955    1.475599448
   65 SER   OG       658    7.923971700    7.432435617    1.582629972
   65 SER   HG       659    8.003982163    7.475251574    1.624652189
   65 SER   C        660    7.985961868    7.308756188    1.230468485
   65 SER   O        661    7.916725031    7.207131328    1.233448015
   66 HISB  N        662    8.070126646    7.340930641    1.132635916
   66 HISB  H        663    8.104236532    7.434296636    1.121648917
   66 HISB  CA       664    8.107715286    7.248744817    1.024475219
   66 HISB  CB       665    8.021898175    7.276703032    0.900918034
   66 HISB  CG       666    8.032609840    7.161889268    0.800337597
   66 HISB  ND1      667    8.112725275    7.158460559    0.694235734
   66 HISB  CD2      668    7.954763358    7.054259299    0.793727955
   66 HISB  HD2      669    7.896482371    7.005250858    0.871718335
   66 HISB  CE1      670    8.093409172    7.047444935    0.623591012
   66 HISB  HE1      671    8.137176444    7.017095719    0.528489218
   66 HISB  NE2      672    7.993513649    6.986031156    0.686343794
   66 HISB  HE2      673    7.959980581    6.893569021    0.668280375
   66 HISB  C        674    0.019555742    7.261754143    0.989082309
   66 HISB  O        675    0.065330202    7.370132739    0.953179284
   67 GLU   N        676    0.078959696    7.146462093    0.959621932
   67 GLU   H        677    0.039343649    7.057347090    0.981771581
   67 GLU   CA       678    0.216340333    7.135523331    0.908439406
   67 GLU   CB       679    0.267149285    6.991393937    0.901019048
   67 GLU   CG       680    0.203891793    6.905058342    0.791681253
   67 GLU   CD       681    0.282161988    6.775737785    0.768028900
   67 GLU   OE1      682    0.218108911    6.668398817    0.768770382
   67 GLU   OE2      683    0.406063405    6.790147014    0.760006880
   67 GLU   C        684    0.253786613    7.204780603    0.777251729
   67 GLU   O        685    0.371139129    7.240151610    0.766797867
   68 LYSH  N        686    0.154630871    7.238509033    0.695271334
   68 LYSH  H        687    0.071758157    7.182542550    0.694283194
   68 LYSH  CA       688    0.178929120    7.306724928    0.567328389
   68 LYSH  CB       689    0.129297119    7.227961106    0.445906920
   68 LYSH  CG       690    0.188860508    7.087106576    0.441206049
   68 LYSH  CD       691    0.341159819    7.094243099    0.428622086
   68 LYSH  CE       692    0.406919154    6.957504084    0.448298264
   68 LYSH  NZ       693    0.367009423    6.871318288    0.336104432
   68 LYSH  HZ1      694    0.384595576    6.918181973    0.249533861
   68 LYSH  HZ2      695    0.269449416    6.849409506    0.338034861
   68 LYSH  HZ3      696    0.421212928    6.787290708    0.334944256
   68 LYSH  C        697    0.121328741    7.448473145    0.566433825
   68 LYSH  O        698    0.134850199    7.524644447    0.470809020
   69 LEU   N        699    0.076354866    7.497792072    0.681481931
   69 LEU   H        700    0.069001148    7.441192555    0.763606317
   69 LEU   CA       701    0.057615657    7.641162298    0.708040957
   69 LEU   CB       702   -0.074897339    7.663787720    0.781087182
   69 LEU   CG       703    8.033605692    7.648212877    0.698645846
   69 LEU   CD1      704    7.913848612    7.672704838    0.790653164
   69 LEU   CD2      705    8.023664297    7.741776040    0.578002112
   69 LEU   C        706    0.165681643    7.694268270    0.802458170
   69 LEU   O        707    0.201457297    7.630182277    0.901169943
   70 VAL   N        708    0.207966588    7.815849700    0.769007616
   70 VAL   H        709    0.185476991    7.854158849    0.679411999
   70 VAL   CA       710    0.303327489    7.889977218    0.852799485
   70 VAL   CB       711    0.360861558    8.011506502    0.779781340
   70 VAL   CG1      712    0.444973285    8.103128361    0.868864159
   70 VAL   CG2      713    0.455430618    7.959556595    0.671305962
   70 VAL   C        714    0.236388736    7.923992122    0.986116476
   70 VAL   O        715    0.134604721    7.993023963    0.988018986
   71 GLN   N        716    0.286573260    7.861007610    1.091976051
   71 GLN   H        717    0.358277089    7.792435765    1.079395476
   71 GLN   CA       718    0.229158265    7.872915832    1.226778223
   71 GLN   CB       719    0.283674934    7.760246345    1.314763664
   71 GLN   CG       720    0.213415585    7.749100539    1.450203202
   71 GLN   CD       721    0.064326911    7.715833318    1.441551056
   71 GLN   OE1      722    0.017962862    7.627753696    1.369312122
   71 GLN   NE2      723   -0.017777178    7.780032836    1.524165725
   71 GLN   HE21     724   -0.116209266    7.763787082    1.517387374
   71 GLN   HE22     725    0.016285670    7.860002238    1.573597304
   71 GLN   C        726    0.248364818    8.006654766    1.298601359
   71 GLN   O        727    0.357617218    8.062994346    1.302933236
   72 LEU   N        728    0.136038078    8.063693381    1.341279439
   72 LEU   H        729    0.049440588    8.030676751    1.303696546
   72 LEU   CA       730    0.124604450    8.170291210    1.441853669
   72 LEU   CB       731   -0.014953714    8.232151656    1.431475180
   72 LEU   CG       732    8.201255611    0.116367171    1.523331989
   72 LEU   CD1      733    8.282294020    0.240654227    1.485988918
   72 LEU   CD2      734    8.052539042    0.151893823    1.528584565
   72 LEU   C        735    0.159032696    8.121128415    1.582602664
   72 LEU   O        736    0.106499018    8.017423993    1.622816776
   73 TYR   N        737    0.236887478    8.203477613    1.652207701
   73 TYR   H        738    0.297184227    8.262392867    1.598421457
   73 TYR   CA       739    0.263710317    8.185672235    1.795636464
   73 TYR   CB       740    0.415668548    8.192734111    1.812001855
   73 TYR   CG       741    0.500711271    8.083117854    1.747504616
   73 TYR   CD1      742    0.455824110    7.952823543    1.729430713
   73 TYR   HD1      743    0.359272268    7.921140565    1.768863333
   73 TYR   CD2      744    0.627344209    8.118699731    1.702578582
   73 TYR   HD2      745    0.653736855    8.222028490    1.725157947
   73 TYR   CE1      746    0.538257188    7.861545840    1.664640853
   73 TYR   HE1      747    0.499088032    7.760869974    1.650093964
   73 TYR   CE2      748    0.708484536    8.025028069    1.639617372
   73 TYR   HE2      749    0.810188324    8.049075762    1.608614561
   73 TYR   CZ       750    0.666531695    7.893710186    1.621824872
   73 TYR   OH       751    0.735663303    7.810923127    1.538965693
   73 TYR   HH       752    0.832589919    7.830974192    1.553239796
   73 TYR   C        753    0.199147050    0.059161182    1.880208978
   73 TYR   O        754    0.188578429    0.036079904    2.000566940
   74 GLY   N        755    0.194182988    0.180993151    1.827104244
   74 GLY   H        756    0.237104177    0.164100049    1.738385503
   74 GLY   CA       757    0.116930999    0.286826911    1.893740163
   74 GLY   C        758    0.133856428    0.421401268    1.822974643
   74 GLY   O        759    0.204338951    0.435887808    1.723218162
   75 VAL   N        760    0.069060650    0.521528073    1.881859498
   75 VAL   H        761    0.014795874    0.481665375    1.955805140
   75 VAL   CA       762    0.083840156    0.661814464    1.840466240
   75 VAL   CB       763   -0.045108842    0.706827643    1.771499624
   75 VAL   CG1      764   -0.171039880    0.695921571    1.857722036
   75 VAL   CG2      765   -0.027866871    0.850175854    1.720865329
   75 VAL   C        766    0.126064864    0.746301605    1.960843869
   75 VAL   O        767    0.101898335    0.713243310    2.076831321
   76 CYSH  N        768    0.194467100    0.859035350    1.943487680
   76 CYSH  H        769    0.232816623    0.877117152    1.852916953
   76 CYSH  CA       770    0.241104735    0.951498456    2.047835688
   76 CYSH  CB       771    0.388042144    0.991468286    2.032919454
   76 CYSH  SG       772    0.515151947    0.860005232    2.040076000
   76 CYSH  HG       773    0.599907053    0.961740618    2.027566340
   76 CYSH  C        774    0.151420747    1.075461832    2.045976706
   76 CYSH  O        775    0.163042989    1.152524076    1.950804885
   77 THR   N        776    0.060811253    1.087400153    2.142617292
   77 THR   H        777    0.053444755    1.021172407    2.217185119
   77 THR   CA       778    8.191446356    1.189287638    2.136993693
   77 THR   CB       779    8.052015962    1.130377717    2.114632559
   77 THR   OG1      780    7.980581158    1.103912882    2.235668261
   77 THR   HG1      781    8.035074183    1.049932664    2.299834469
   77 THR   CG2      782    8.052330390    1.002484047    2.030638111
   77 THR   C        783    8.188682217    1.304339246    2.237834942
   77 THR   O        784    8.094359658    1.383290641    2.237238622
   78 LYSH  N        785    0.062392943    1.331383408    2.307289110
   78 LYSH  H        786    0.140840088    1.269872187    2.299280185
   78 LYSH  CA       787    0.075876443    1.452246299    2.389875332
   78 LYSH  CB       788    0.113573087    1.409686696    2.531935404
   78 LYSH  CG       789    0.035299268    1.301596006    2.606759279
   78 LYSH  CD       790   -0.115226407    1.326389630    2.618487018
   78 LYSH  CE       791    8.059952549    1.229506466    2.719822047
   78 LYSH  NZ       792    8.089900956    1.089788848    2.685299389
   78 LYSH  HZ1      793    8.061503991    1.066349730    2.592324496
   78 LYSH  HZ2      794    8.044827705    1.027815766    2.749546877
   78 LYSH  HZ3      795    8.187667595    1.069407062    2.690577492
   78 LYSH  C        796    0.174830947    1.561147875    2.347924561
   78 LYSH  O        797    0.204940342    1.656764023    2.419198517
   79 GLN   N        798    0.193269838    1.571373527    2.216602428
   79 GLN   H        799    0.138269422    1.540817953    2.138868413
   79 GLN   CA       800    0.292167482    1.661530734    2.155766345
   79 GLN   CB       801    0.416112609    1.582903548    2.112567819
   79 GLN   CG       802    0.379107310    1.468174922    2.018369204
   79 GLN   CD       803    0.489662348    1.362439605    2.016054221
   79 GLN   OE1      804    0.507263157    1.284434203    2.109512066
   79 GLN   NE2      805    0.577282261    1.357992082    1.916106657
   79 GLN   HE21     806    0.661711494    1.304739365    1.921956657
   79 GLN   HE22     807    0.549540456    1.386275301    1.824296956
   79 GLN   C        808    0.247729654    1.756415524    2.044254084
   79 GLN   O        809    0.274112786    1.875738950    2.058263908
   80 ARG   N        810    0.157302528    1.710956067    1.957958603
   80 ARG   H        811    0.094233836    1.642076739    1.993726949
   80 ARG   CA       812    0.106889354    1.767428063    1.831943723
   80 ARG   CB       813    0.014361866    1.887703012    1.851578193
   80 ARG   CG       814   -0.131419902    1.845672304    1.871438842
   80 ARG   CD       815    8.046718587    1.773815203    1.749586204
   80 ARG   NE       816    7.909465442    1.727734671    1.775025529
   80 ARG   HE       817    7.839869173    1.797844385    1.759546602
   80 ARG   CZ       818    7.877052776    1.614036960    1.838079796
   80 ARG   NH1      819    7.970716106    1.528319173    1.880924187
   80 ARG   HH11     820    7.939767064    1.451514452    1.936982470
   80 ARG   HH12     821    8.068870436    1.537781889    1.864326594
   80 ARG   NH2      822    7.751716325    1.582956854    1.873831594
   80 ARG   HH21     823    7.735822397    1.499084257    1.925902393
   80 ARG   HH22     824    7.671683384    1.633442475    1.841511528
   80 ARG   C        825    0.198577159    1.786734050    1.710990734
   80 ARG   O        826    0.149116717    1.797043298    1.598833690
   81 PRO   N        827    0.330451764    1.785874824    1.728302072
   81 PRO   CA       828    0.420541237    1.717393571    1.634454873
   81 PRO   CB       829    0.562071534    1.771074082    1.656774832
   81 PRO   CG       830    0.534341148    1.916757307    1.694470410
   81 PRO   CD       831    0.406408471    1.901904614    1.777078584
   81 PRO   C        832    0.403635435    1.567348278    1.659170046
   81 PRO   O        833    0.502144106    1.506690127    1.700950793
   82 ILE   N        834    0.292785078    1.500592461    1.628398973
   82 ILE   H        835    0.231510554    1.538315411    1.558948250
   82 ILE   CA       836    0.268655935    1.358232804    1.655976366
   82 ILE   CB       837    0.122572729    1.313654471    1.647008575
   82 ILE   CG1      838    0.074692638    1.291835037    1.503332852
   82 ILE   CG2      839    0.031033744    1.395295729    1.738457110
   82 ILE   CD       840   -0.058110563    1.215848739    1.504436366
   82 ILE   C        841    0.358730022    1.258462651    1.582906699
   82 ILE   O        842    0.426778014    1.295988773    1.487579302
   83 PHE   N        843    0.377958095    1.144272612    1.648302520
   83 PHE   H        844    0.315932581    1.159284296    1.725292682
   83 PHE   CA       845    0.449361865    1.032211650    1.585413155
   83 PHE   CB       846    0.578888685    0.989926435    1.655018846
   83 PHE   CG       847    0.679118516    1.100082607    1.690050453
   83 PHE   CD1      848    0.706679748    1.212654427    1.613331990
   83 PHE   HD1      849    0.655863176    1.229183051    1.518321933
   83 PHE   CD2      850    0.744805908    1.081392178    1.811106352
   83 PHE   HD2      851    0.741882075    0.983065236    1.858055939
   83 PHE   CE1      852    0.794722668    1.308757302    1.661628784
   83 PHE   HE1      853    0.814111682    1.399564628    1.604534983
   83 PHE   CE2      854    0.832425763    1.176804673    1.861505657
   83 PHE   HE2      855    0.889137874    1.159651326    1.952986715
   83 PHE   CZ       856    0.857453705    1.289545175    1.784171477
   83 PHE   HZ       857    0.931938649    1.361605760    1.817937326
   83 PHE   C        858    0.357896769    0.909692786    1.591379760
   83 PHE   O        859    0.295325001    0.882145970    1.693636455
   84 ILE   N        860    0.368115586    0.831050396    1.484601596
   84 ILE   H        861    0.417055262    0.868680958    1.405932357
   84 ILE   CA       862    0.299962393    0.701058193    1.476495499
   84 ILE   CB       863    0.211029702    0.694541367    1.352171367
   84 ILE   CG1      864    0.108943975    0.808236895    1.360071191
   84 ILE   CG2      865    0.138117253    0.560457487    1.341480780
   84 ILE   CD       866    0.033310043    0.833202348    1.229432532
   84 ILE   C        867    0.414471255    0.599758630    1.470447561
   84 ILE   O        868    0.512938400    0.619529645    1.399426875
   85 ILE   N        869    0.413779332    0.494297957    1.551497791
   85 ILE   H        870    0.333443961    0.477605850    1.608660732
   85 ILE   CA       871    0.518471684    0.391360560    1.558934967
   85 ILE   CB       872    0.550202036    0.373719329    1.707569293
   85 ILE   CG1      873    0.597946637    0.500716940    1.778295870
   85 ILE   CG2      874    0.658541346    0.266304001    1.719282984
   85 ILE   CD       875    0.698673834    0.588407858    1.703643584
   85 ILE   C        876    0.472397137    0.261284760    1.492838423
   85 ILE   O        877    0.391037185    0.185887093    1.545996319
   86 THR   N        878    0.541918461    0.226717724    1.384852749
   86 THR   H        879    0.613930784    0.281810463    1.342665425
   86 THR   CA       880    0.512065049    0.111279786    1.298855390
   86 THR   CB       881    0.439445343    0.165488190    1.175573573
   86 THR   OG1      882    0.513651974    0.273516790    1.118370443
   86 THR   HG1      883    0.571296771    0.232411897    1.047753083
   86 THR   CG2      884    0.296664870    0.211679038    1.205367468
   86 THR   C        885    0.633404697    0.029135858    1.254797190
   86 THR   O        886    0.745090725    0.080317479    1.248710373
   87 GLU   N        887    0.604779123    8.144236729    1.208473961
   87 GLU   H        888    0.513488733    8.113151596    1.234957369
   87 GLU   CA       889    0.707638519    8.045962362    1.171420298
   87 GLU   CB       890    0.631158433    7.917091158    1.140565648
   87 GLU   CG       891    0.721474740    7.805250366    1.088187472
   87 GLU   CD       892    0.646888589    7.672510080    1.073195161
   87 GLU   OE1      893    0.522400699    7.667929999    1.062861331
   87 GLU   OE2      894    0.721994046    7.574027339    1.090025234
   87 GLU   C        895    0.808258311    8.081366882    1.061729186
   87 GLU   O        896    0.775888524    8.117287044    0.948619300
   88 TYR   N        897    0.936099552    8.074490350    1.097775984
   88 TYR   H        898    0.953299852    8.044527993    1.191623655
   88 TYR   CA       899    1.062391299    8.107068071    1.029937581
   88 TYR   CB       900    1.174342436    8.120741875    1.133325060
   88 TYR   CG       901    1.314040795    8.148972464    1.077660433
   88 TYR   CD1      902    1.339793525    0.015066651    0.987422145
   88 TYR   HD1      903    1.261803948    0.081819879    0.950804290
   88 TYR   CD2      904    1.414846367    8.058665636    1.109342795
   88 TYR   HD2      905    1.394650986    7.977971103    1.179772003
   88 TYR   CE1      906    1.467007558    0.027654615    0.932869274
   88 TYR   HE1      907    1.489240018    0.107095471    0.861624146
   88 TYR   CE2      908    1.543808920    8.071050663    1.058996797
   88 TYR   HE2      909    1.628519681    8.027741409    1.112188860
   88 TYR   CZ       910    1.566140472    8.172865178    0.967040383
   88 TYR   OH       911    1.684178336    8.187733061    0.901171659
   88 TYR   HH       912    1.748474165    8.115555326    0.926774898
   88 TYR   C        913    1.098026609    8.011743723    0.915677665
   88 TYR   O        914    1.136819002    7.897464986    0.939437311
   89 MET   N        915    1.111392690    8.075075941    0.799487940
   89 MET   H        916    1.102463321    8.174652815    0.797286438
   89 MET   CA       917    1.136539268    8.010532542    0.669831472
   89 MET   CB       918    1.006195063    8.030361776    0.592184130
   89 MET   CG       919    0.881023807    7.980868348    0.664957612
   89 MET   SD       920    0.877842629    7.801743760    0.702354321
   89 MET   CE       921    0.815502045    7.748329784    0.544415708
   89 MET   C        922    1.253872148    8.081901373    0.602383189
   89 MET   O        923    1.233859051    8.176784296    0.526698483
   90 ALA   N        924    1.375963308    8.036170369    0.628727098
   90 ALA   H        925    1.388969689    7.952962896    0.682659694
   90 ALA   CA       926    1.499266649    8.103319297    0.585157143
   90 ALA   CB       927    1.615569210    8.019632917    0.638856723
   90 ALA   C        928    1.511641993    8.121341695    0.433727145
   90 ALA   O        929    1.546174832    8.229548396    0.386501811
   91 ASN   N        930    1.474288315    8.018418684    0.358218448
   91 ASN   H        931    1.459066733    7.927532624    0.397063814
   91 ASN   CA       932    1.462994645    8.022987647    0.211713705
   91 ASN   CB       933    1.453493648    7.881373867    0.154579926
   91 ASN   CG       934    1.582722894    7.799767031    0.161383236
   91 ASN   OD1      935    1.695099290    7.845031692    0.182635446
   91 ASN   ND2      936    1.569441912    7.667737953    0.170227056
   91 ASN   HD21     937    1.658617297    7.624091463    0.158335049
   91 ASN   HD22     938    1.489556560    7.620852175    0.207886060
   91 ASN   C        939    1.354286623    8.118317882    0.161642414
   91 ASN   O        940    1.374565770    8.178092604    0.056066473
   92 GLY   N        941    1.257836024    8.155855627    0.245172050
   92 GLY   H        942    1.250319994    8.119788977    0.338144152
   92 GLY   CA       943    1.156064496    0.020660546    0.213550568
   92 GLY   C        944    1.056059341    8.218876230    0.104255778
   92 GLY   O        945    1.041815161    8.100391608    0.074452510
   93 CYSH  N        946    1.000945024    0.086192488    0.041920317
   93 CYSH  H        947    1.044892102    0.176011163    0.043042866
   93 CYSH  CA       948    0.893198594    0.069288042    8.179813362
   93 CYSH  CB       949    0.833453388    0.201221168    8.130467369
   93 CYSH  SG       950    0.918947343    0.280202880    7.989246418
   93 CYSH  HG       951    0.831769505    0.380595864    7.986034692
   93 CYSH  C        952    0.927644496    8.220613175    8.057441018
   93 CYSH  O        953    1.032763720    8.231281929    7.994471766
   94 LEU   N        954    0.826986246    8.140840896    8.022900637
   94 LEU   H        955    0.746901696    8.133900202    8.082377274
   94 LEU   CA       956    0.822216725    8.048389924    7.908696342
   94 LEU   CB       957    0.680306796    7.991192683    7.909471526
   94 LEU   CG       958    0.660148192    7.876564349    7.810159009
   94 LEU   CD1      959    0.749337338    7.755418156    7.838032469
   94 LEU   CD2      960    0.512438476    7.837221550    7.803780001
   94 LEU   C        961    0.851983624    8.122857388    7.778385455
   94 LEU   O        962    0.940529440    8.076796065    7.706493608
   95 LEU   N        963    0.799942084    0.006575337    7.755128549
   95 LEU   H        964    0.735366252    0.046245801    7.820375637
   95 LEU   CA       965    0.820304366    0.083674548    7.631623714
   95 LEU   CB       966    0.746458079    0.217446892    7.639615118
   95 LEU   CG       967    0.746234578    0.294241057    7.507285754
   95 LEU   CD1      968    0.657378561    0.221942846    7.405862990
   95 LEU   CD2      969    0.696541955    0.436315780    7.534735747
   95 LEU   C        970    0.968720137    0.103536283    7.600131670
   95 LEU   O        971    1.015704267    0.063921781    7.493579166
   96 ASN   N        972    1.045851064    0.156634418    7.694579584
   96 ASN   H        973    1.004335817    0.199293255    7.774938420
   96 ASN   CA       974    1.191003083    0.176231274    7.681987238
   96 ASN   CB       975    1.240611856    0.277253943    7.785626946
   96 ASN   CG       976    1.185516691    0.418403126    7.764436957
   96 ASN   OD1      977    1.146970183    0.466101078    7.657815795
   96 ASN   ND2      978    1.161897688    0.481920274    7.878868226
   96 ASN   HD21     979    1.123390185    0.574039869    7.884326205
   96 ASN   HD22     980    1.192283345    0.439407289    7.964122395
   96 ASN   C        981    1.272549541    0.047025004    7.690223521
   96 ASN   O        982    1.363871291    0.033874021    7.608865685
   97 TYR   N        983    1.223393782    8.183599546    7.763029957
   97 TYR   H        984    1.138455669    8.191413395    7.815226327
   97 TYR   CA       985    1.289585819    8.052861952    7.774810061
   97 TYR   CB       986    1.213656115    7.978877705    7.885127837
   97 TYR   CG       987    1.279669874    7.849671389    7.933690346
   97 TYR   CD1      988    1.391059303    7.856465192    8.016558009
   97 TYR   HD1      989    1.400948318    7.944064903    8.080646287
   97 TYR   CD2      990    1.244237377    7.723283345    7.887956322
   97 TYR   HD2      991    1.146599902    7.709260813    7.841561138
   97 TYR   CE1      992    1.471822365    7.746321204    8.042377192
   97 TYR   HE1      993    1.551807651    7.757110825    8.115628960
   97 TYR   CE2      994    1.319761852    7.610456452    7.917705709
   97 TYR   HE2      995    1.277261516    7.513007178    7.893656579
   97 TYR   CZ       996    1.438944332    7.622612241    7.988217640
   97 TYR   OH       997    1.535654637    7.527399144    7.979379803
   97 TYR   HH       998    1.490848654    7.439030635    7.992923819
   97 TYR   C        999    1.288623535    7.978808233    7.640913212
   97 TYR   O       1000    1.391860405    7.954033843    7.578794737
   98 LEU   N       1001    1.172703787    7.978083741    7.575703586
   98 LEU   H       1002    1.091678444    8.019811245    7.616877526
   98 LEU   CA      1003    1.150672098    7.928089300    7.439228975
   98 LEU   CB      1004    1.006659505    7.954176083    7.394598635
   98 LEU   CG      1005    0.896732836    7.863399513    7.450148912
   98 LEU   CD1     1006    0.757399803    7.926016153    7.441561970
   98 LEU   CD2     1007    0.898916310    7.726355478    7.382144436
   98 LEU   C       1008    1.239176548    7.989044042    7.330311743
   98 LEU   O       1009    1.286481480    7.917124238    7.242448324
   99 ARG   N       1010    1.267363236    8.118604075    7.340799522
   99 ARG   H       1011    1.224988150    8.175661471    7.411157830
   99 ARG   CA      1012    1.347527827    8.193981896    7.243320917
   99 ARG   CB      1013    1.316898757    8.343268583    7.257062121
   99 ARG   CG      1014    1.174142539    8.382145085    7.218059045
   99 ARG   CD      1015    1.145933902    0.292231368    7.251838494
   99 ARG   NE      1016    1.004866333    0.323783065    7.225128073
   99 ARG   HE      1017    0.951651167    0.240790717    7.208382426
   99 ARG   CZ      1018    0.942282756    0.441966949    7.216640719
   99 ARG   NH1     1019    1.009998050    0.556185955    7.234671750
   99 ARG   HH11    1020    0.963474789    0.644644837    7.231471616
   99 ARG   HH12    1021    1.108005524    0.554121929    7.254427208
   99 ARG   NH2     1022    0.815031937    0.450550881    7.175547776
   99 ARG   HH21    1023    0.769448543    0.539141696    7.166951171
   99 ARG   HH22    1024    0.768141589    0.365071880    7.153307365
   99 ARG   C       1025    1.498153495    8.168204820    7.250991816
   99 ARG   O       1026    1.568876099    8.199882837    7.155467203
  100 GLU   N       1027    1.544067780    8.110774910    7.361824143
  100 GLU   H       1028    1.488107992    8.083318054    7.440029518
  100 GLU   CA      1029    1.685932162    8.075188064    7.376609139
  100 GLU   CB      1030    1.726343396    8.059983084    7.523403655
  100 GLU   CG      1031    1.712689397    8.189334318    7.603954901
  100 GLU   CD      1032    1.846467562    0.020976325    7.633532274
  100 GLU   OE1     1033    1.890904709    0.103829014    7.551175150
  100 GLU   OE2     1034    1.904815524   -0.014648338    7.738181207
  100 GLU   C       1035    1.732503417    7.952191466    7.298408810
  100 GLU   O       1036    1.741922331    7.841832674    7.351913824
  101 MET   N       1037    1.767144507    7.978435944    7.172709874
  101 MET   H       1038    1.757928718    8.072161301    7.139071394
  101 MET   CA      1039    1.794071935    7.876047770    7.070718216
  101 MET   CB      1040    1.817931690    7.938454805    6.933065164
  101 MET   CG      1041    1.699775676    8.022493764    6.884222451
  101 MET   SD      1042    1.548866995    7.924021737    6.852257109
  101 MET   CE      1043    1.541564334    7.923046815    6.674409639
  101 MET   C       1044    1.901949028    7.772210989    7.102212639
  101 MET   O       1045    1.900253487    7.662783210    7.046057669
  102 ARG   N       1046    1.981311031    7.797294447    7.205962135
  102 ARG   H       1047    1.999681447    7.893504396    7.226146666
  102 ARG   CA      1048    2.083751024    7.705702882    7.258183430
  102 ARG   CB      1049    2.172304963    7.779221961    7.358998901
  102 ARG   CG      1050    2.095426911    7.850148833    7.470650169
  102 ARG   CD      1051    2.186614771    7.931681528    7.562553347
  102 ARG   NE      1052    2.099033747    7.969431219    7.674420462
  102 ARG   HE      1053    2.049762416    8.055335897    7.660538009
  102 ARG   CZ      1054    2.067561900    7.898944254    7.783953131
  102 ARG   NH1     1055    2.126485166    7.781247478    7.809109587
  102 ARG   HH11    1056    2.097463856    7.728806315    7.889157623
  102 ARG   HH12    1057    2.188469582    7.740152902    7.742258271
  102 ARG   NH2     1058    1.978530225    7.944619657    7.873078627
  102 ARG   HH21    1059    1.962517513    7.895667221    7.958794744
  102 ARG   HH22    1060    1.946198058    8.039216477    7.870285764
  102 ARG   C       1061    2.032863295    7.576524641    7.322467342
  102 ARG   O       1062    2.103384112    7.476670570    7.308775676
  103 HISB  N       1063    1.915580321    7.579277633    7.385144843
  103 HISB  H       1064    1.861140325    7.663139477    7.387418005
  103 HISB  CA      1065    1.862570269    7.466454958    7.463054910
  103 HISB  CB      1066    1.727277871    7.501403955    7.525389172
  103 HISB  CG      1067    1.725837053    7.616306189    7.626411799
  103 HISB  ND1     1068    1.645724268    7.720624341    7.606646825
  103 HISB  CD2     1069    1.762530080    7.617736493    7.754248242
  103 HISB  HD2     1070    1.817428638    7.536060051    7.801135826
  103 HISB  CE1     1071    1.633725360    7.785112357    7.722346101
  103 HISB  HE1     1072    1.565119606    7.866810074    7.744666871
  103 HISB  NE2     1073    1.703218428    7.719992790    7.815179511
  103 HISB  HE2     1074    1.702525773    7.740397555    7.913073156
  103 HISB  C       1075    1.850955091    7.334981951    7.385638432
  103 HISB  O       1076    1.846088329    7.227609957    7.445456607
  104 ARG   N       1077    1.813719923    7.349615237    7.258792102
  104 ARG   H       1078    1.796816973    7.441168984    7.222267343
  104 ARG   CA      1079    1.791031791    7.241498048    7.161791275
  104 ARG   CB      1080    1.921054291    7.167653554    7.129367952
  104 ARG   CG      1081    2.010630628    7.259461662    7.045951277
  104 ARG   CD      1082    2.159244538    7.223857868    7.053542047
  104 ARG   NE      1083    2.233534203    7.299879041    6.952013193
  104 ARG   HE      1084    2.215083570    7.274223320    6.857137704
  104 ARG   CZ      1085    2.308912356    7.407209508    6.979426203
  104 ARG   NH1     1086    2.378266590    7.469050392    6.882881783
  104 ARG   HH11    1087    2.446195079    7.540549114    6.899392316
  104 ARG   HH12    1088    2.364700528    7.435308236    6.789733317
  104 ARG   NH2     1089    2.314453175    7.469975913    7.097686854
  104 ARG   HH21    1090    2.377861021    7.547211489    7.101443327
  104 ARG   HH22    1091    2.262434867    7.447779469    7.180151939
  104 ARG   C       1092    1.674395000    7.147937943    7.194236671
  104 ARG   O       1093    1.679894319    7.025106460    7.190892361
  105 PHE   N       1094    1.557729992    7.210249807    7.208342005
  105 PHE   H       1095    1.552219674    7.309269453    7.195429246
  105 PHE   CA      1096    1.428661949    7.146721884    7.238585079
  105 PHE   CB      1097    1.310152586    7.236731299    7.274182515
  105 PHE   CG      1098    1.333013870    7.355370740    7.368049686
  105 PHE   CD1     1099    1.363079598    7.322616175    7.499759345
  105 PHE   HD1     1100    1.373018290    7.217623002    7.527293534
  105 PHE   CD2     1101    1.319703178    7.489535551    7.334199629
  105 PHE   HD2     1102    1.293366324    7.518843000    7.232574780
  105 PHE   CE1     1103    1.378733409    7.419548074    7.598128319
  105 PHE   HE1     1104    1.410862736    7.395458775    7.699461495
  105 PHE   CE2     1105    1.334678717    7.587029437    7.432136731
  105 PHE   HE2     1106    1.339620140    7.692248703    7.404139108
  105 PHE   CZ      1107    1.361765004    7.553271498    7.564221692
  105 PHE   HZ      1108    1.380743751    7.632506094    7.636628088
  105 PHE   C       1109    1.373226504    7.053891009    7.130322983
  105 PHE   O       1110    1.341082512    7.094944759    7.018910608
  106 GLN   N       1111    1.371192843    6.925023070    7.163172617
  106 GLN   H       1112    1.427695954    6.887386597    7.236605931
  106 GLN   CA      1113    1.289302649    6.828007268    7.089071803
  106 GLN   CB      1114    1.325555428    6.687232775    7.136836867
  106 GLN   CG      1115    1.455601707    6.627781996    7.082449029
  106 GLN   CD      1116    1.496557991    6.509084158    7.169845493
  106 GLN   OE1     1117    1.433951227    6.403333892    7.174842098
  106 GLN   NE2     1118    1.585066411    6.536128938    7.265364287
  106 GLN   HE21    1119    1.620188919    6.460300968    7.320278399
  106 GLN   HE22    1120    1.625234308    6.627447996    7.272177856
  106 GLN   C       1121    1.140962083    6.860067885    7.108569374
  106 GLN   O       1122    1.099172041    6.905019798    7.215167304
  107 THR   N       1123    1.054741923    6.801292430    7.026096856
  107 THR   H       1124    1.085478567    6.740258580    6.953078871
  107 THR   CA      1125    0.908219289    6.810731922    7.033374145
  107 THR   CB      1126    0.839680259    6.745391703    6.913188552
  107 THR   OG1     1127    0.891994818    6.613424243    6.895961341
  107 THR   HG1     1128    0.894241881    6.592811459    6.798132436
  107 THR   CG2     1129    0.861673371    6.832949855    6.789657841
  107 THR   C       1130    0.847834637    6.751868860    7.161037116
  107 THR   O       1131    0.756381267    6.807814381    7.221354478
  108 GLN   N       1132    0.912468143    6.648304508    7.213844072
  108 GLN   H       1133    0.965833758    6.591334430    7.151326334
  108 GLN   CA      1134    0.879322694    6.590100602    7.344702706
  108 GLN   CB      1135    0.944404207    6.456673765    7.381751521
  108 GLN   CG      1136    1.081264498    6.432607105    7.317727644
  108 GLN   CD      1137    1.173757233    6.346438615    7.403903753
  108 GLN   OE1     1138    1.140865964    6.243785770    7.463145276
  108 GLN   NE2     1139    1.301497725    6.382844509    7.410485569
  108 GLN   HE21    1140    1.358503073    6.338265641    7.479489526
  108 GLN   HE22    1141    1.345588339    6.418277841    7.328029526
  108 GLN   C       1142    0.886816020    6.687748036    7.462264671
  108 GLN   O       1143    0.785448032    6.715607463    7.526129837
  109 GLN   N       1144    0.994263330    6.766137062    7.462965799
  109 GLN   H       1145    1.064128670    6.756139499    7.392110759
  109 GLN   CA      1146    1.021053035    6.875382956    7.557611129
  109 GLN   CB      1147    1.157506152    6.936335157    7.524803170
  109 GLN   CG      1148    1.268494046    6.831045333    7.522625875
  109 GLN   CD      1149    1.407871912    6.884246728    7.488693857
  109 GLN   OE1     1150    1.483546491    6.820715127    7.415460411
  109 GLN   NE2     1151    1.456396332    6.991243864    7.551021148
  109 GLN   HE21    1152    1.547282579    7.029605312    7.534694282
  109 GLN   HE22    1153    1.420770826    7.002680679    7.643751999
  109 GLN   C       1154    0.911735608    6.981509730    7.543509919
  109 GLN   O       1155    0.841040590    7.013855993    7.638831465
  110 LEU   N       1156    0.875850432    7.018209410    7.420808181
  110 LEU   H       1157    0.919489804    6.976754707    7.340940951
  110 LEU   CA      1158    0.766983709    7.112297070    7.390732457
  110 LEU   CB      1159    0.763783532    7.147176207    7.241789092
  110 LEU   CG      1160    0.890872897    7.219340818    7.196547374
  110 LEU   CD1     1161    0.890817421    7.237396151    7.044616411
  110 LEU   CD2     1162    0.911628380    7.356034208    7.262088901
  110 LEU   C       1163    0.627596378    7.065084269    7.432625622
  110 LEU   O       1164    0.550929248    7.140734204    7.492034737
  111 LEU   N       1165    0.596765591    6.937294272    7.412392788
  111 LEU   H       1166    0.652520976    6.875438176    7.357015009
  111 LEU   CA      1167    0.466583908    6.880476533    7.450254038
  111 LEU   CB      1168    0.439819250    6.750261726    7.374493000
  111 LEU   CG      1169    0.292281282    6.709898606    7.378009623
  111 LEU   CD1     1170    0.202883403    6.812061636    7.307455914
  111 LEU   CD2     1171    0.272001914    6.571471232    7.316069188
  111 LEU   C       1172    0.451788793    6.864119775    7.601663245
  111 LEU   O       1173    0.347677998    6.897097886    7.658252880
  112 GLU   N       1174    0.561141221    6.835463722    7.671757615
  112 GLU   H       1175    0.640791843    6.794125667    7.627633429
  112 GLU   CA      1176    0.559502851    6.827014082    7.818505732
  112 GLU   CB      1177    0.687692031    6.768210430    7.877842847
  112 GLU   CG      1178    0.683179136    6.740492330    8.028228801
  112 GLU   CD      1179    0.591848700    6.625084821    8.070034041
  112 GLU   OE1     1180    0.574129141    6.530397718    7.990376210
  112 GLU   OE2     1181    0.548886300    6.625858051    8.187406606
  112 GLU   C       1182    0.533263662    6.964272442    7.880825505
  112 GLU   O       1183    0.441407193    6.973106350    7.962148020
  113 MET   N       1184    0.581809371    7.068924867    7.814623630
  113 MET   H       1185    0.648596891    7.052812162    7.741951493
  113 MET   CA      1186    0.545322417    7.207559487    7.847174606
  113 MET   CB      1187    0.622808306    7.306796132    7.760217015
  113 MET   CG      1188    0.774766984    7.304281542    7.777917188
  113 MET   SD      1189    0.856072193    7.420252853    7.662031523
  113 MET   CE      1190    1.005042043    7.326010627    7.637325510
  113 MET   C       1191    0.395922873    7.238487308    7.835563365
  113 MET   O       1192    0.336015030    7.295011172    7.926920972
  114 CYSH  N       1193    0.335107844    7.191975238    7.726810618
  114 CYSH  H       1194    0.389269360    7.172411917    7.645051828
  114 CYSH  CA      1195    0.190261157    7.201828634    7.703732791
  114 CYSH  CB      1196    0.145963418    7.149818403    7.566831378
  114 CYSH  SG      1197    0.223516044    7.239964040    7.427752216
  114 CYSH  HG      1198    0.142498419    7.189682198    7.335032740
  114 CYSH  C       1199    0.114813116    7.124062376    7.811772743
  114 CYSH  O       1200    0.019206778    7.178653192    7.866634876
  115 LYSH  N       1201    0.163938938    7.006141763    7.848805957
  115 LYSH  H       1202    0.237260084    6.962733350    7.796447678
  115 LYSH  CA      1203    0.099646967    6.922177899    7.950911844
  115 LYSH  CB      1204    0.159717461    6.781496184    7.947517808
  115 LYSH  CG      1205    0.064177144    6.683395742    8.015771896
  115 LYSH  CD      1206    0.102310084    6.535831527    8.002465296
  115 LYSH  CE      1207    0.228133265    6.499384260    8.081516708
  115 LYSH  NZ      1208    0.202346136    6.520193080    8.224724828
  115 LYSH  HZ1     1209    0.118652314    6.472645736    8.251795808
  115 LYSH  HZ2     1210    0.200745951    6.617724327    8.246746255
  115 LYSH  HZ3     1211    0.277108699    6.474656433    8.273067087
  115 LYSH  C       1212    0.105759012    6.982281481    8.091495468
  115 LYSH  O       1213    0.000522122    6.989741843    8.154742701
  116 ASP   N       1214    0.221033876    7.034096527    8.132918978
  116 ASP   H       1215    0.304224594    7.020387781    8.079137742
  116 ASP   CA      1216    0.240887406    7.110100102    0.020736932
  116 ASP   CB      1217    0.377460801    7.178546499    0.012327363
  116 ASP   CG      1218    0.500643656    7.091754804    0.038755890
  116 ASP   OD1     1219    0.486902909    6.980800825    0.094648705
  116 ASP   OD2     1220    0.611891095    7.135836723    0.002620147
  116 ASP   C       1221    0.135849733    7.220490221    0.034650044
  116 ASP   O       1222    0.051447390    7.208609551    0.123340102
  117 VAL   N       1223    0.126782531    7.310075703    8.173205287
  117 VAL   H       1224    0.190582990    7.303275061    8.096502921
  117 VAL   CA      1225    0.021269317    7.412364597    8.169312215
  117 VAL   CB      1226    0.048631598    7.503798664    8.049724997
  117 VAL   CG1     1227   -0.059162455    7.608880216    8.022306350
  117 VAL   CG2     1228    0.181375466    7.578401524    8.064640732
  117 VAL   C       1229    8.114099684    7.360169911    8.177125477
  117 VAL   O       1230    8.030844464    7.409901020    8.252785145
  118 CYSH  N       1231    8.090029029    7.252566409    8.102731943
  118 CYSH  H       1232    8.152520795    7.210772963    8.036777928
  118 CYSH  CA      1233    7.956367894    7.191371759    8.102555937
  118 CYSH  CB      1234    7.945383349    7.096080387    7.983344339
  118 CYSH  SG      1235    7.781024150    7.032668253    7.933806912
  118 CYSH  HG      1236    7.832435395    6.937951874    7.855865498
  118 CYSH  C       1237    7.915550459    7.117719285    8.230303717
  118 CYSH  O       1238    7.803684593    7.138590692    8.276987895
  119 GLU   N       1239    8.012546267    7.059469775    0.063767254
  119 GLU   H       1240    8.104630469    7.041996836    0.028903252
  119 GLU   CA      1241    7.985849773    7.003577690    0.197076330
  119 GLU   CB      1242    8.107638820    6.924961018    0.246023723
  119 GLU   CG      1243    8.133692461    6.791804945    0.175343517
  119 GLU   CD      1244    0.003145770    6.705873636    0.244687122
  119 GLU   OE1     1245    0.092467740    6.757413126    0.315310459
  119 GLU   OE2     1246   -0.007789254    6.582288285    0.229452740
  119 GLU   C       1247    7.948650448    7.109706008    0.300796770
  119 GLU   O       1248    7.841735942    7.101860626    0.361102148
  120 ALA   N       1249    8.019213097    7.221958378    0.290190424
  120 ALA   H       1250    8.087860466    7.181823456    0.229554404
  120 ALA   CA      1251    7.985055145    7.339020855    0.372299684
  120 ALA   CB      1252    8.094700367    7.442967093    0.348138529
  120 ALA   C       1253    7.847088216    7.398241679    0.342786659
  120 ALA   O       1254    7.766455694    7.435858115    0.427723170
  121 MET   N       1255    7.814155168    7.397236838    0.213932457
  121 MET   H       1256    7.887691968    7.392150669    0.146348123
  121 MET   CA      1257    7.684455452    7.442191979    0.161309929
  121 MET   CB      1258    7.696001995    7.473186810    0.011927875
  121 MET   CG      1259    7.747889383    7.614702522    8.222136866
  121 MET   SD      1260    7.644461184    7.726779363    8.323271545
  121 MET   CE      1261    7.582393223    7.834210402    8.195638666
  121 MET   C       1262    7.563822885    7.356199213    0.199601840
  121 MET   O       1263    7.459021514    7.411855389    0.231998495
  122 GLU   N       1264    7.576685784    7.223956750    0.193411769
  122 GLU   H       1265    7.656226734    7.188169813    0.144490262
  122 GLU   CA      1266    7.470212529    7.136158025    0.244046047
  122 GLU   CB      1267    7.484188522    6.991955260    0.194821572
  122 GLU   CG      1268    7.592148513    6.907732971    0.263070768
  122 GLU   CD      1269    7.534429173    6.779749685    0.323869781
  122 GLU   OE1     1270    7.560060065    6.755483791    0.443783183
  122 GLU   OE2     1271    7.477030645    6.695972542    0.251005967
  122 GLU   C       1272    7.438953668    7.151892597    0.392999439
  122 GLU   O       1273    7.322754570    7.144190305    0.432590406
  123 TYR   N       1274    7.545333266    7.173233902    0.469939177
  123 TYR   H       1275    7.638459454    7.163936639    0.434688528
  123 TYR   CA      1276    7.531179013    7.221809635    0.607970200
  123 TYR   CB      1277    7.669694816    7.227894808    0.672664429
  123 TYR   CG      1278    7.667745186    7.274038218    0.818542698
  123 TYR   CD1     1279    7.659853992    7.178637199    0.919309231
  123 TYR   HD1     1280    7.640089459    7.074644240    0.893312534
  123 TYR   CD2     1281    7.682522839    7.407047158    0.856095597
  123 TYR   HD2     1282    7.712393519    7.482425011    0.783239697
  123 TYR   CE1     1283    7.655309737    7.214393712    1.053547179
  123 TYR   HE1     1284    7.644372146    7.135840002    1.128318058
  123 TYR   CE2     1285    7.677273732    7.443934957    0.990014154
  123 TYR   HE2     1286    7.688732605    7.548817067    1.017395760
  123 TYR   CZ      1287    7.661010794    7.348482028    1.089740057
  123 TYR   OH      1288    7.628179307    7.377654841    1.218455543
  123 TYR   HH      1289    7.552363944    7.441683204    1.230800716
  123 TYR   C       1290    7.448650400    7.350082813    0.620160869
  123 TYR   O       1291    7.340262999    7.351738414    0.678299021
  124 LEU   N       1292    7.483588346    7.449142203    0.538568480
  124 LEU   H       1293    7.558467621    7.442902427    0.472582425
  124 LEU   CA      1294    7.409440383    7.575996385    0.533849502
  124 LEU   CB      1295    7.481648621    7.684134401    0.453209590
  124 LEU   CG      1296    7.605984359    7.749807279    0.513520993
  124 LEU   CD1     1297    7.658357960    7.852639071    0.413063891
  124 LEU   CD2     1298    7.571618722    7.832655062    0.637460230
  124 LEU   C       1299    7.263992172    7.568085425    0.486997900
  124 LEU   O       1300    7.176564471    7.626482165    0.550848988
  125 GLU   N       1301    7.239761318    7.485690657    0.385439364
  125 GLU   H       1302    7.308814483    7.455851721    0.319537838
  125 GLU   CA      1303    7.106383790    7.449724421    0.335169483
  125 GLU   CB      1304    7.111564750    7.368841656    0.205386960
  125 GLU   CG      1305    6.978277406    7.374421694    0.130494185
  125 GLU   CD      1306    6.990743733    7.328714543    8.221465485
  125 GLU   OE1     1307    7.061523578    7.228922672    8.195837452
  125 GLU   OE2     1308    6.915174532    7.376675569    8.134219199
  125 GLU   C       1309    7.022100679    7.374617073    0.438451370
  125 GLU   O       1310    6.906663838    7.409513812    0.462676675
  126 SER   N       1311    7.083249153    7.281435402    0.511025750
  126 SER   H       1312    7.172757891    7.242990493    0.488417097
  126 SER   CA      1313    7.010732869    7.213592711    0.619431868
  126 SER   CB      1314    7.081444899    7.088062160    0.670931577
  126 SER   OG      1315    7.148259809    7.105966552    0.796092991
  126 SER   HG      1316    7.239984517    7.068838768    0.781645156
  126 SER   C       1317    6.969617568    7.305546543    0.734614661
  126 SER   O       1318    6.855070929    7.309353769    0.779291600
  127 LYSH  N       1319    7.057988983    7.399558832    0.766906634
  127 LYSH  H       1320    7.147420704    7.409223742    0.723219599
  127 LYSH  CA      1321    7.031775063    7.510583867    0.859636200
  127 LYSH  CB      1322    7.162723247    7.581761912    0.894260185
  127 LYSH  CG      1323    7.266956705    7.486091250    0.952474127
  127 LYSH  CD      1324    7.211432323    7.408266648    1.071928615
  127 LYSH  CE      1325    7.303673071    7.291246095    1.106655395
  127 LYSH  NZ      1326    7.233692721    7.194284798    1.192146303
  127 LYSH  HZ1     1327    7.139805334    7.181691701    1.160107616
  127 LYSH  HZ2     1328    7.231543725    7.231122897    1.285080463
  127 LYSH  HZ3     1329    7.279778437    7.105554424    1.190406120
  127 LYSH  C       1330    6.929396253    7.615689263    0.816220089
  127 LYSH  O       1331    6.906401751    7.708583791    0.893506319
  128 GLN   N       1332    6.881771021    7.613625355    0.692046246
  128 GLN   H       1333    6.892805338    7.531112469    0.636639859
  128 GLN   CA      1334    6.806994932    7.721197586    0.625346940
  128 GLN   CB      1335    6.655687928    7.722764592    0.648027161
  128 GLN   CG      1336    6.596311841    7.701610257    0.787425633
  128 GLN   CD      1337    6.588236529    7.832148146    0.866821157
  128 GLN   OE1     1338    6.493448690    7.910049805    0.858289416
  128 GLN   NE2     1339    6.694668228    7.867773323    0.938172572
  128 GLN   HE21    1340    6.681477956    7.955979010    0.983392116
  128 GLN   HE22    1341    6.788190686    7.833827848    0.928179423
  128 GLN   C       1342    6.874966779    7.858159898    0.619728132
  128 GLN   O       1343    6.810485886    7.960843619    0.599057665
  129 PHE   N       1344    7.007864569    7.854913528    0.615320446
  129 PHE   H       1345    7.059706139    7.770671039    0.600584944
  129 PHE   CA      1346    7.094595195    7.973601488    0.617181706
  129 PHE   CB      1347    7.202286040    7.951348027    0.723548871
  129 PHE   CG      1348    7.283638308    8.076887372    0.755645430
  129 PHE   CD1     1349    7.260962310    8.143596308    0.875458946
  129 PHE   HD1     1350    7.179124025    8.111442486    0.939882813
  129 PHE   CD2     1351    7.386806782    8.117433863    0.671781823
  129 PHE   HD2     1352    7.410634578    8.060374441    0.582018475
  129 PHE   CE1     1353    7.341852398    0.015041095    0.909163604
  129 PHE   HE1     1354    7.321760086    0.070813449    1.000625116
  129 PHE   CE2     1355    7.467062476    8.225298841    0.707026848
  129 PHE   HE2     1356    7.550397353    8.255213273    0.643454644
  129 PHE   CZ      1357    7.444696416    0.057450932    0.825831559
  129 PHE   HZ      1358    7.495162991    0.152031159    0.845547174
  129 PHE   C       1359    7.164284191    7.982442713    0.481256490
  129 PHE   O       1360    7.223745923    7.885622353    0.434122085
  130 LEU   N       1361    7.129715911    8.089250191    0.409938905
  130 LEU   H       1362    7.058344945    8.149759230    0.445243100
  130 LEU   CA      1363    7.195047612    8.127310925    0.283873421
  130 LEU   CB      1364    7.121606278    8.225459874    0.192319314
  130 LEU   CG      1365    6.970288926    8.206832435    0.179510374
  130 LEU   CD1     1366    6.928935962    8.307073710    0.071588578
  130 LEU   CD2     1367    6.930611111    8.064010729    0.141622467
  130 LEU   C       1368    7.331352884    8.190564652    0.312651445
  130 LEU   O       1369    7.348232083    8.268564277    0.406248895
  131 HISB  N       1370    7.422425926    8.181287434    0.216167904
  131 HISB  H       1371    7.402398099    8.134525154    0.130069438
  131 HISB  CA      1372    7.546083438    0.024238504    0.219974774
  131 HISB  CB      1373    7.652179157   -0.032497376    0.125440365
  131 HISB  CG      1374    7.787641263    0.034861893    0.148313576
  131 HISB  ND1     1375    7.814041038    0.163406248    0.126728168
  131 HISB  CD2     1376    7.895338500   -0.020454034    0.203344762
  131 HISB  HD2     1377    7.899341811   -0.110245593    0.265008771
  131 HISB  CE1     1378    7.939480176    0.187011623    0.164090805
  131 HISB  HE1     1379    7.998228425    0.278494227    0.156307697
  131 HISB  NE2     1380    7.988456112    0.073899739    0.214047650
  131 HISB  HE2     1381    8.082733772    0.062670801    0.245442459
  131 HISB  C       1382    7.521387547    0.170317517    0.181764367
  131 HISB  O       1383    7.546414663    0.257236864    0.265135120
  132 ARG   N       1384    7.458501955    0.194075439    0.066990378
  132 ARG   H       1385    7.414863994    0.119597506    0.016505073
  132 ARG   CA      1386    7.438892445    0.326919314    0.007147996
  132 ARG   CB      1387    7.354308154    0.418611068    0.095736457
  132 ARG   CG      1388    7.202933860    0.404714819    0.078245528
  132 ARG   CD      1389    7.130566509    0.518533422    0.150484920
  132 ARG   NE      1390    6.985438873    0.502396549    0.133556518
  132 ARG   HE      1391    6.942415445    0.573690196    0.078197501
  132 ARG   CZ      1392    6.906952670    0.414595665    0.197475358
  132 ARG   NH1     1393    6.959419034    0.332176319    0.289188743
  132 ARG   HH11    1394    6.895747856    0.269993152    0.334777370
  132 ARG   HH12    1395    7.055673162    0.336997855    0.315870129
  132 ARG   NH2     1396    6.774303874    0.415037238    0.178526472
  132 ARG   HH21    1397    6.720524749    0.344907899    0.225321532
  132 ARG   HH22    1398    6.725673065    0.493205113    0.139477425
  132 ARG   C       1399    7.558702572    0.405166521    8.189427454
  132 ARG   O       1400    7.553554496    0.526589096    8.170448218
  133 ASP   N       1401    7.669391816    0.332970266    8.174441051
  133 ASP   H       1402    7.695361959    0.246661139    8.217767848
  133 ASP   CA      1403    7.790542821    0.377593594    8.104124708
  133 ASP   CB      1404    7.857479209    0.494833725    8.176131586
  133 ASP   CG      1405    7.950132689    0.584900768    8.094185341
  133 ASP   OD1     1406    7.908918693    0.621940697    7.982128626
  133 ASP   OD2     1407    8.054748904    0.630122586    8.145521830
  133 ASP   C       1408    7.888283772    0.262841920    8.077844544
  133 ASP   O       1409    8.008613752    0.276348983    8.099489836
  134 LEU   N       1410    7.836519264    0.145110695    8.043950670
  134 LEU   H       1411    7.742148324    0.131449245    8.013810303
  134 LEU   CA      1412    7.916926880    0.026390451    8.011538283
  134 LEU   CB      1413    7.821543240   -0.089087470    7.980262653
  134 LEU   CG      1414    7.886351669    8.009915803    7.962536180
  134 LEU   CD1     1415    7.944153927    7.954081519    8.092727064
  134 LEU   CD2     1416    7.780817266    7.909723804    7.915280986
  134 LEU   C       1417    8.005387251    0.057476361    7.890650175
  134 LEU   O       1418    7.960482657    0.085926159    7.779730435
  135 ALA   N       1419    8.134166847    0.045926593    7.921774947
  135 ALA   H       1420    8.162796569    0.006504357    8.009103223
  135 ALA   CA      1421    0.002517713    0.109264685    7.840433855
  135 ALA   CB      1422   -0.003403909    0.260069220    7.865614039
  135 ALA   C       1423    0.144523818    0.061316835    7.871185126
  135 ALA   O       1424    0.183553239    0.048356440    7.987106361
  136 ALA   N       1425    0.230708209    0.059600345    7.769890828
  136 ALA   H       1426    0.203146026    0.076263067    7.675209258
  136 ALA   CA      1427    0.373401906    0.026036837    7.781012595
  136 ALA   CB      1428    0.434514090    0.003966993    7.642509201
  136 ALA   C       1429    0.456553246    0.123864697    7.864248061
  136 ALA   O       1430    0.563255481    0.089769975    7.915053408
  137 ARG   N       1431    0.405329638    0.245949810    7.876960473
  137 ARG   H       1432    0.342656926    0.269174550    7.802567736
  137 ARG   CA      1433    0.456529804    0.345947332    7.971783084
  137 ARG   CB      1434    0.394937349    0.481964861    7.938381695
  137 ARG   CG      1435    0.242239709    0.491133509    7.941442838
  137 ARG   CD      1436    0.185728802    0.621407516    7.884484952
  137 ARG   NE      1437    0.041004607    0.609570761    7.861577695
  137 ARG   HE      1438   -0.012913731    0.634045172    7.942161914
  137 ARG   CZ      1439   -0.018074340    0.572232300    7.747239095
  137 ARG   NH1     1440    0.048842840    0.556345598    7.632236033
  137 ARG   HH11    1441   -0.002606292    0.538939689    7.548274683
  137 ARG   HH12    1442    0.147927024    0.543034876    7.630238978
  137 ARG   NH2     1443   -0.149186785    0.544593443    7.747062776
  137 ARG   HH21    1444   -0.193493054    0.507785346    7.665319092
  137 ARG   HH22    1445   -0.206854353    0.565664881    7.825995952
  137 ARG   C       1446    0.430425493    0.309187133    8.118001945
  137 ARG   O       1447    0.523123980    0.319220141    8.198229528
  138 ASN   N       1448    0.320807044    0.238279234    8.143396152
  138 ASN   H       1449    0.252073904    0.203148116    8.079815597
  138 ASN   CA      1450    0.270725447    0.195110284    0.038228964
  138 ASN   CB      1451    0.122435807    0.232087230    0.045317913
  138 ASN   CG      1452    0.092757928    0.380072276    0.020277738
  138 ASN   OD1     1453    0.170368888    0.469513077    0.053532549
  138 ASN   ND2     1454   -0.015359493    0.410421585   -0.050963794
  138 ASN   HD21    1455   -0.041323842    0.506725343   -0.058016640
  138 ASN   HD22    1456   -0.082309597    0.341351522   -0.078262491
  138 ASN   C       1457    0.290477592    0.046814891    0.070263264
  138 ASN   O       1458    0.225532761   -0.000823263    0.163215927
  139 CYSH  N       1459    0.355278726    8.208527396    8.217821070
  139 CYSH  H       1460    0.350209511    8.242851321    8.124040079
  139 CYSH  CA      1461    0.401976521    8.075695553    0.023577318
  139 CYSH  CB      1462    0.391104601    7.970645728    8.149329811
  139 CYSH  SG      1463    0.222289832    7.926223683    8.094455305
  139 CYSH  HG      1464    0.254156019    7.832956678    8.005160971
  139 CYSH  C       1465    0.551066701    8.088688794    0.055341724
  139 CYSH  O       1466    0.627595557    8.127624691   -0.032722427
  140 LEU   N       1467    0.587611306    8.034640864    0.171239580
  140 LEU   H       1468    0.515294679    7.987858037    0.222034354
  140 LEU   CA      1469    0.725990413    8.034435722    0.220870955
  140 LEU   CB      1470    0.723192530    8.094605546    0.361525302
  140 LEU   CG      1471    0.676724917    0.002751325    0.380031339
  140 LEU   CD1     1472    0.661328951    0.037097405    0.528324243
  140 LEU   CD2     1473    0.773551178    0.099519889    0.311687134
  140 LEU   C       1474    0.786030569    7.893717240    0.221533520
  140 LEU   O       1475    0.718697675    7.795450771    0.252195766
  141 VAL   N       1476    0.914767441    7.890521507    0.188254796
  141 VAL   H       1477    0.961262351    7.972832642    0.155649573
  141 VAL   CA      1478    0.996042668    7.768050883    0.185821244
  141 VAL   CB      1479    1.074457531    7.764123099    0.054490875
  141 VAL   CG1     1480    1.161287482    7.638672309    0.042980779
  141 VAL   CG2     1481    0.986611538    7.770926821   -0.070592262
  141 VAL   C       1482    1.091633957    7.768589240    0.305299486
  141 VAL   O       1483    1.158367379    7.868045117    0.333329788
  142 ASN   N       1484    1.108757384    7.650637130    0.364317181
  142 ASN   H       1485    1.061929740    7.562463346    0.358494810
  142 ASN   CA      1486    1.201456047    7.627716335    0.476085673
  142 ASN   CB      1487    1.140110541    7.534081304    0.580364427
  142 ASN   CG      1488    1.120094778    7.389485720    0.534533362
  142 ASN   OD1     1489    1.184317749    7.339928211    0.442090299
  142 ASN   ND2     1490    1.023682571    7.322765930    0.597312461
  142 ASN   HD21    1491    0.999602683    7.232152396    0.562552410
  142 ASN   HD22    1492    0.963374269    7.364129230    0.665509161
  142 ASN   C       1493    1.336950028    7.579423651    0.423976214
  142 ASN   O       1494    1.359020313    7.544154934    0.308219628
  143 ASP   N       1495    1.424907539    7.558155691    0.521453405
  143 ASP   H       1496    1.403025250    7.575338684    0.617514709
  143 ASP   CA      1497    1.560897758    7.504268719    0.506838767
  143 ASP   CB      1498    1.635536586    7.519988775    0.639469652
  143 ASP   CG      1499    1.557540063    7.466620148    0.759785447
  143 ASP   OD1     1500    1.464287086    7.534109195    0.808510297
  143 ASP   OD2     1501    1.595919197    7.356215420    0.804055919
  143 ASP   C       1502    1.570138529    7.363038207    0.448693209
  143 ASP   O       1503    1.645740684    7.339870295    0.354468996
  144 GLN   N       1504    1.478760322    7.275372836    0.489380938
  144 GLN   H       1505    1.429264663    7.298872646    0.573046371
  144 GLN   CA      1506    1.463968277    7.138668205    0.437365420
  144 GLN   CB      1507    1.370203541    7.054453156    0.524116640
  144 GLN   CG      1508    1.407921932    7.053324592    0.672394269
  144 GLN   CD      1509    1.547619383    6.997379539    0.700080953
  144 GLN   OE1     1510    1.578216508    6.881630596    0.671885239
  144 GLN   NE2     1511    1.633609059    7.075689824    0.764623750
  144 GLN   HE21    1512    1.723965582    7.052771772    0.800824051
  144 GLN   HE22    1513    1.612936236    7.171443812    0.784761985
  144 GLN   C       1514    1.419488148    7.132697453    0.291095572
  144 GLN   O       1515    1.462687316    7.042138309    0.219929649
  145 GLY   N       1516    1.353178467    7.237730992    0.243529244
  145 GLY   H       1517    1.336170706    7.317199587    0.301816260
  145 GLY   CA      1518    1.296527220    7.252821993    0.108719194
  145 GLY   C       1519    1.144543886    7.268992386    0.101426037
  145 GLY   O       1520    1.092420007    7.322060853    0.003456812
  146 VAL   N       1521    1.073606583    7.232297876    0.207785732
  146 VAL   H       1522    1.103382367    7.235174914    0.303206513
  146 VAL   CA      1523    0.927327025    7.217716228    0.208531971
  146 VAL   CB      1524    0.881865727    7.139069962    0.331645884
  146 VAL   CG1     1525    0.731742322    7.109576364    0.334202253
  146 VAL   CG2     1526    0.958687130    7.008917579    0.355549657
  146 VAL   C       1527    0.853549661    7.351536555    0.200784014
  146 VAL   O       1528    0.896705505    7.447937980    0.263818438
  147 VAL   N       1529    0.745579832    7.356125030    0.123242441
  147 VAL   H       1530    0.694566982    7.281551156    0.080368442
  147 VAL   CA      1531    0.669881887    7.481019740    0.106440707
  147 VAL   CB      1532    0.627994680    7.494450366   -0.040094028
  147 VAL   CG1     1533    0.571084307    7.634366079   -0.064394998
  147 VAL   CG2     1534    0.748716762    7.486108767   -0.133718826
  147 VAL   C       1535    0.548206410    7.489751266    0.198776783
  147 VAL   O       1536    0.481739578    7.391324280    0.230765688
  148 LYSH  N       1537    0.533137692    7.607945436    0.257855073
  148 LYSH  H       1538    0.599062666    7.683136090    0.258368377
  148 LYSH  CA      1539    0.416388902    7.634606108    0.343106651
  148 LYSH  CB      1540    0.460852118    7.651573950    0.488507126
  148 LYSH  CG      1541    0.520899246    7.524200282    0.548302393
  148 LYSH  CD      1542    0.530428913    7.541031468    0.700068444
  148 LYSH  CE      1543    0.609923253    7.420875009    0.751566769
  148 LYSH  NZ      1544    0.573250426    7.396820036    0.891862402
  148 LYSH  HZ1     1545    0.564148175    7.481597445    0.944109458
  148 LYSH  HZ2     1546    0.647115119    7.342444691    0.931700490
  148 LYSH  HZ3     1547    0.479561419    7.361948711    0.894384765
  148 LYSH  C       1548    0.344508948    7.765748000    0.310810677
  148 LYSH  O       1549    0.409628813    7.865661990    0.280754230
  149 VAL   N       1550    0.211846356    7.765267563    0.320406572
  149 VAL   H       1551    0.184128277    7.674713397    0.352525911
  149 VAL   CA      1552    0.125446228    7.881586697    0.295657993
  149 VAL   CB      1553   -0.014797918    7.832556535    0.259098138
  149 VAL   CG1     1554   -0.118294178    7.944560680    0.271480923
  149 VAL   CG2     1555   -0.014152820    7.767203308    0.120762654
  149 VAL   C       1556    0.130549109    7.972108422    0.418896771
  149 VAL   O       1557    0.113940395    7.934282799    0.534749918
  150 SER   N       1558    0.147495301    8.100105983    0.387009778
  150 SER   H       1559    0.156991622    8.125948858    0.290874633
  150 SER   CA      1560    0.159111805    8.209613276    0.484402894
  150 SER   CB      1561    0.300453154    0.031675536    0.480836435
  150 SER   OG      1562    0.326496832    0.114287728    0.594618256
  150 SER   HG      1563    0.327892988    0.209086793    0.562819007
  150 SER   C       1564    0.055908842    0.083254145    0.459088676
  150 SER   O       1565   -0.028307817    0.071145739    0.370256521
  151 ASP   N       1566    0.047322691    0.170727593    0.558906882
  151 ASP   H       1567    0.120826808    0.155571231    0.624997407
  151 ASP   CA      1568    8.206009080    0.295189822    0.550386134
  151 ASP   CB      1569    8.281486366    0.390252915    0.457249135
  151 ASP   CG      1570    0.163043167    0.458759309    0.526455556
  151 ASP   OD1     1571    0.243710635    0.392859150    0.595556415
  151 ASP   OD2     1572    0.176378128    0.582111043    0.511322209
  151 ASP   C       1573    8.056694853    0.286116069    0.518257655
  151 ASP   O       1574    7.996599969    0.370950945    0.452526012
  152 PHE   N       1575    8.000026194    0.174987570    0.564403231
  152 PHE   H       1576    8.053115030    0.121095610    0.629809765
  152 PHE   CA      1577    7.859495333    0.139919783    0.539251875
  152 PHE   CB      1578    7.839136740   -0.011326481    0.550165841
  152 PHE   CG      1579    7.915328560   -0.075628684    0.666222006
  152 PHE   CD1     1580    7.846889194    8.143117125    0.785908300
  152 PHE   HD1     1581    7.744583438    8.178035172    0.799918783
  152 PHE   CD2     1582    8.045529063    8.115678964    0.648031400
  152 PHE   HD2     1583    8.087823300    8.109868731    0.547739632
  152 PHE   CE1     1584    7.917872656    8.084559849    0.890079467
  152 PHE   HE1     1585    7.874196594    8.088574350    0.989856992
  152 PHE   CE2     1586    8.114417826    8.056617977    0.753318022
  152 PHE   HE2     1587    8.219234205    8.028126530    0.744220523
  152 PHE   CZ      1588    8.048290973    8.039150243    0.874325264
  152 PHE   HZ      1589    8.099033807    7.983769679    0.953313605
  152 PHE   C       1590    7.753396323    0.217765187    0.617311725
  152 PHE   O       1591    7.764573974    0.246689825    0.736339487
  153 GLY   N       1592    7.651575962    0.260105694    0.542955179
  153 GLY   H       1593    7.642062888    0.235953791    0.446381573
  153 GLY   CA      1594    7.537863384    0.337219344    0.595187905
  153 GLY   C       1595    7.561707234    0.486792968    0.616825884
  153 GLY   O       1596    7.465394208    0.559049835    0.641959538
  154 LEU   N       1597    7.681306352    0.536226723    0.586183390
  154 LEU   H       1598    7.733437091    0.486537203    0.516806839
  154 LEU   CA      1599    7.723108526    0.671470595    0.625845660
  154 LEU   CB      1600    7.873672083    0.672631588    0.653062491
  154 LEU   CG      1601    7.905469171    0.586459228    0.775407579
  154 LEU   CD1     1602    8.056118644    0.559944102    0.778508492
  154 LEU   CD2     1603    7.864402461    0.656126602    0.905288227
  154 LEU   C       1604    7.689056598    0.786937732    0.531405026
  154 LEU   O       1605    7.682344204    0.899829373    0.579783080
  155 SER   N       1606    7.663100924    0.761427554    0.403476834
  155 SER   H       1607    7.682425522    0.671629092    0.363928532
  155 SER   CA      1608    7.614532359    0.861661570    0.307532518
  155 SER   CB      1609    7.599694224    0.802000043    0.167424865
  155 SER   OG      1610    7.513299837    0.688051891    0.169206566
  155 SER   HG      1611    7.506782784    0.650704674    0.076671628
  155 SER   C       1612    7.488054730    0.938831396    0.345706170
  155 SER   O       1613    7.481755836    1.057968553    0.315738595
  156 ARG   N       1614    7.405678923    0.876814965    0.429727180
  156 ARG   H       1615    7.408790111    0.776966297    0.434436856
  156 ARG   CA      1616    7.297509878    0.941611679    0.505298374
  156 ARG   CB      1617    7.238308674    0.845098058    0.608218369
  156 ARG   CG      1618    7.150071673    0.738343927    0.543194678
  156 ARG   CD      1619    7.098658752    0.638899331    0.647491188
  156 ARG   NE      1620    7.203678397    0.549764550    0.698835828
  156 ARG   HE      1621    7.295426210    0.566256544    0.662613458
  156 ARG   CZ      1622    7.187347995    0.457173405    0.794314612
  156 ARG   NH1     1623    7.065813976    0.433533250    0.845591124
  156 ARG   HH11    1624    7.057387787    0.364176574    0.917145868
  156 ARG   HH12    1625    6.986323836    0.487128713    0.817138504
  156 ARG   NH2     1626    7.289784902    0.390096087    0.848764777
  156 ARG   HH21    1627    7.279534289    0.325253069    0.924206255
  156 ARG   HH22    1628    7.383091552    0.411634518    0.819955662
  156 ARG   C       1629    7.333122247    1.068400537    0.583195314
  156 ARG   O       1630    7.258687326    1.166303644    0.581024108
  157 TYR   N       1631    7.456692549    1.071128444    0.632317925
  157 TYR   H       1632    7.526836663    0.999850968    0.633202801
  157 TYR   CA      1633    7.505749647    1.177573083    0.721049496
  157 TYR   CB      1634    7.578591071    1.115451231    0.840417304
  157 TYR   CG      1635    7.496009235    1.009893345    0.914219563
  157 TYR   CD1     1636    7.368110467    1.040950379    0.958925313
  157 TYR   HD1     1637    7.334485977    1.143887280    0.971286307
  157 TYR   CD2     1638    7.536328347    0.876890562    0.917086166
  157 TYR   HD2     1639    7.640515432    0.854402375    0.894275357
  157 TYR   CE1     1640    7.276943902    0.940666658    0.989744361
  157 TYR   HE1     1641    7.177405565    0.969321653    1.023685647
  157 TYR   CE2     1642    7.447889700    0.775263844    0.951286804
  157 TYR   HE2     1643    7.483429366    0.672342412    0.956208647
  157 TYR   CZ      1644    7.317043524    0.807668440    0.985180225
  157 TYR   OH      1645    7.219720979    0.712738848    0.988743245
  157 TYR   HH      1646    7.255225221    0.630122708    1.032486988
  157 TYR   C       1647    7.589544734    1.287392249    0.655246208
  157 TYR   O       1648    7.614514111    1.388365604    0.720906389
  158 VAL   N       1649    7.610884972    1.278922089    0.524242960
  158 VAL   H       1650    7.577657736    1.199772481    0.472938433
  158 VAL   CA      1651    7.687691514    1.376570709    0.445646309
  158 VAL   CB      1652    7.739828620    1.313806480    0.316201499
  158 VAL   CG1     1653    7.813940248    1.416891532    0.230819751
  158 VAL   CG2     1654    7.835285615    1.197132332    0.342407103
  158 VAL   C       1655    7.618508357    1.511316227    0.424005028
  158 VAL   O       1656    7.528307155    1.519529631    0.340780285
  159 LEU   N       1657    7.675703633    1.612118104    0.489249141
  159 LEU   H       1658    7.751890417    1.597599806    0.552374358
  159 LEU   CA      1659    7.631746917    1.751859726    0.476939953
  159 LEU   CB      1660    7.677622104    1.828416547    0.601225364
  159 LEU   CG      1661    7.608249889    1.784722144    0.730409041
  159 LEU   CD1     1662    7.666057689    1.869851911    0.843635281
  159 LEU   CD2     1663    7.455552461    1.794026358    0.727436768
  159 LEU   C       1664    7.667089846    1.827581063    0.348762764
  159 LEU   O       1665    7.626107211    1.942094369    0.330395662
  160 ASP   N       1666    7.751163319    1.767772835    0.264835705
  160 ASP   H       1667    7.795300086    1.681930790    0.290971683
  160 ASP   CA      1668    7.787466232    1.824565653    0.134190234
  160 ASP   CB      1669    7.932942843    1.789831270    0.101890157
  160 ASP   CG      1670    7.998495813    1.858103320    8.218126691
  160 ASP   OD1     1671    7.919798872    1.906696562    8.134025091
  160 ASP   OD2     1672    8.122928510    1.854333153    8.206767590
  160 ASP   C       1673    7.692292862    1.774151139    0.025504547
  160 ASP   O       1674    7.700003035    1.661152550   -0.022462863
  161 ASP   N       1675    7.594549184    1.857717211    8.227965603
  161 ASP   H       1676    7.576932900    1.939813141    8.282297124
  161 ASP   CA      1677    7.488803816    1.824010461    8.131565651
  161 ASP   CB      1678    7.393369110    1.942657797    8.116466898
  161 ASP   CG      1679    7.322355965    1.979395816    0.010451763
  161 ASP   OD1     1680    7.291726003    1.896268261    0.098630129
  161 ASP   OD2     1681    7.316289712    2.101615942    0.035955523
  161 ASP   C       1682    7.529871269    1.775967491    7.992215509
  161 ASP   O       1683    7.468424215    1.688409432    7.931482177
  162 GLU   N       1684    7.647901425    1.820057943    7.949625430
  162 GLU   H       1685    7.713992411    1.879373998    7.995614785
  162 GLU   CA      1686    7.710584102    1.772092348    7.825604924
  162 GLU   CB      1687    7.843003405    1.843994694    7.799033487
  162 GLU   CG      1688    7.828362508    1.992571829    7.765612304
  162 GLU   CD      1689    7.777020741    2.012778126    7.622910634
  162 GLU   OE1     1690    7.834121343    1.944962960    7.534787853
  162 GLU   OE2     1691    7.694444418    2.103964348    7.600794337
  162 GLU   C       1692    7.735460650    1.621284442    7.818907034
  162 GLU   O       1693    7.751654483    1.559824552    7.713595402
  163 TYR   N       1694    7.744972397    1.557759665    7.935382495
  163 TYR   H       1695    7.749446221    1.609755891    8.020688044
  163 TYR   CA      1696    7.749294813    1.411350831    7.947973886
  163 TYR   CB      1697    7.831685303    1.382764442    8.073694213
  163 TYR   CG      1698    7.983396652    1.402275356    8.070231394
  163 TYR   CD1     1699    8.067184449    1.297359038    8.034274133
  163 TYR   HD1     1700    8.023025320    1.204375682    7.998437658
  163 TYR   CD2     1701    8.035654444    1.527817132    8.098988294
  163 TYR   HD2     1702    7.969363622    1.612103208    8.118542953
  163 TYR   CE1     1703    8.204533797    1.318619788    8.035831769
  163 TYR   HE1     1704    8.273003538    1.239913112    8.004238192
  163 TYR   CE2     1705    8.173096630    1.548429880    8.097433960
  163 TYR   HE2     1706    8.214620893    1.647048121    8.118198803
  163 TYR   CZ      1707    0.021902427    1.442211988    8.069737405
  163 TYR   OH      1708    0.155033065    1.466774409    8.056796942
  163 TYR   HH      1709    0.173019738    1.556283153    8.097589944
  163 TYR   C       1710    7.615136706    1.337828789    7.950234804
  163 TYR   O       1711    7.608832722    1.219388601    7.917619279
  164 THR   N       1712    7.513451773    1.404670591    8.003921852
  164 THR   H       1713    7.516266528    1.502667517    8.023664685
  164 THR   CA      1714    7.383622073    1.343771176    8.036268282
  164 THR   CB      1715    7.321189641    1.391852338    8.167412723
  164 THR   OG1     1716    7.282718155    1.529447851    8.161408312
  164 THR   HG1     1717    7.251154964    1.577640928    8.243146949
  164 THR   CG2     1718    7.425058991    1.370649401    0.041300298
  164 THR   C       1719    7.278477327    1.359354511    7.926231139
  164 THR   O       1720    7.189886295    1.275755828    7.909146362
  165 SER   N       1721    7.280593796    1.473891111    7.858649928
  165 SER   H       1722    7.331194488    1.554176446    7.890175086
  165 SER   CA      1723    7.190358896    1.498026662    7.745134748
  165 SER   CB      1724    7.198176605    1.644836161    7.702758107
  165 SER   OG      1725    7.133444167    1.667074654    7.577197133
  165 SER   HG      1726    7.108302247    1.763797615    7.573653794
  165 SER   C       1727    7.233355463    1.413736696    7.624903732
  165 SER   O       1728    7.347933347    1.424147302    7.581372603
  166 SER   N       1729    7.132486169    1.366635250    7.552115256
  166 SER   H       1730    7.039290867    1.397109197    7.571795032
  166 SER   CA      1731    7.149622847    1.287600414    7.429360096
  166 SER   CB      1732    7.017330364    1.227992628    7.380813277
  166 SER   OG      1733    6.926327042    1.334355999    7.351558486
  166 SER   HG      1734    6.879105511    1.312668558    7.266119681
  166 SER   C       1735    7.216353061    1.358026371    7.311052614
  166 SER   O       1736    7.267410908    1.296957999    7.217268555
  167 VAL   N       1737    7.215212540    1.490946936    7.315769354
  167 VAL   H       1738    7.167668199    1.539479235    7.389146135
  167 VAL   CA      1739    7.278086469    1.573327827    7.211512744
  167 VAL   CB      1740    7.180335789    1.670907168    7.145674359
  167 VAL   CG1     1741    7.085043111    1.590231684    7.057222207
  167 VAL   CG2     1742    7.102360841    1.758328360    7.244094110
  167 VAL   C       1743    7.404035275    1.647406870    7.256860905
  167 VAL   O       1744    7.471629237    1.714834978    7.179304401
  168 GLY   N       1745    7.440056147    1.624433763    7.382819263
  168 GLY   H       1746    7.389697157    1.562862740    7.443439198
  168 GLY   CA      1747    7.561141004    1.682773439    7.442373435
  168 GLY   C       1748    7.690301935    1.623117422    7.386056393
  168 GLY   O       1749    7.696720224    1.501619024    7.367946746
  169 SER   N       1750    7.797550486    1.701772165    7.386481046
  169 SER   H       1751    7.789067863    1.794854241    7.422048240
  169 SER   CA      1752    7.929096844    1.666234797    7.331298177
  169 SER   CB      1753    8.032757958    1.778486072    7.339237014
  169 SER   OG      1754    8.049363129    1.805993079    7.478594742
  169 SER   HG      1755    7.979175094    1.872340060    7.504512429
  169 SER   C       1756    7.998887107    1.540762408    7.384192040
  169 SER   O       1757    8.070679129    1.468086823    7.315685359
  170 LYSH  N       1758    7.964725404    1.506009878    7.507951155
  170 LYSH  H       1759    7.896675107    1.558208353    7.559382610
  170 LYSH  CA      1760    8.025389290    1.395720867    7.583906421
  170 LYSH  CB      1761    8.067079350    1.447598710    7.721682732
  170 LYSH  CG      1762    8.163450599    1.566396933    7.724714271
  170 LYSH  CD      1763    8.300853987    1.531504058    7.667177862
  170 LYSH  CE      1764    0.095637315    1.628540731    7.553083582
  170 LYSH  NZ      1765    0.222769397    1.597523387    7.486131120
  170 LYSH  HZ1     1766    0.225937677    1.500918885    7.460491849
  170 LYSH  HZ2     1767    0.298549685    1.619695519    7.547495871
  170 LYSH  HZ3     1768    0.232557977    1.651168827    7.402307787
  170 LYSH  C       1769    7.933623373    1.274460826    7.600835686
  170 LYSH  O       1770    7.984150413    1.172057873    7.646563569
  171 PHE   N       1771    7.808746997    1.281990235    7.555675456
  171 PHE   H       1772    7.768777182    1.368117060    7.524271409
  171 PHE   CA      1773    7.713633498    1.170192962    7.563731336
  171 PHE   CB      1774    7.577196099    1.211464622    7.508098410
  171 PHE   CG      1775    7.463704949    1.114492520    7.541677340
  171 PHE   CD1     1776    7.401201517    1.123772145    7.665483697
  171 PHE   HD1     1777    7.439411229    1.191468266    7.741887123
  171 PHE   CD2     1778    7.412268668    1.028747662    7.445120988
  171 PHE   HD2     1779    7.450915021    1.033609896    7.343310501
  171 PHE   CE1     1780    7.287304030    1.048057042    7.690294699
  171 PHE   HE1     1781    7.230332366    1.067678439    7.781121390
  171 PHE   CE2     1782    7.298602503    0.953313749    7.471809823
  171 PHE   HE2     1783    7.254581947    0.894665799    7.391164865
  171 PHE   CZ      1784    7.235113090    0.961139892    7.595215306
  171 PHE   HZ      1785    7.143291045    0.906335986    7.616339797
  171 PHE   C       1786    7.765874340    1.045850551    7.491471812
  171 PHE   O       1787    7.822890379    1.057924856    7.383150362
  172 PRO   N       1788    7.758663449    0.930297585    7.556936310
  172 PRO   CA      1789    7.796582192    0.801115488    7.497908902
  172 PRO   CB      1790    7.815228650    0.705368265    7.615783274
  172 PRO   CG      1791    7.725107895    0.764556856    7.724321816
  172 PRO   CD      1792    7.734494942    0.915508885    7.701186811
  172 PRO   C       1793    7.698030320    0.752894005    7.391259567
  172 PRO   O       1794    7.655298903    0.637550247    7.390881341
  173 VAL   N       1795    7.700607986    0.826703209    7.280644063
  173 VAL   H       1796    7.746439757    0.915517432    7.284242834
  173 VAL   CA      1797    7.624911046    0.801819368    7.157105534
  173 VAL   CB      1798    7.647882384    0.916552373    7.058517314
  173 VAL   CG1     1799    7.569262430    0.906736145    6.927621191
  173 VAL   CG2     1800    7.613506837    1.052586070    7.119526782
  173 VAL   C       1801    7.659333038    0.668971719    7.089462139
  173 VAL   O       1802    7.572044147    0.585139397    7.067453101
  174 ARG   N       1803    7.787759861    0.639825679    7.070828421
  174 ARG   H       1804    7.857830110    0.703824198    7.102376989
  174 ARG   CA      1805    7.838089251    0.522070934    6.998637270
  174 ARG   CB      1806    7.988413526    0.540783753    6.977089685
  174 ARG   CG      1807    8.015478290    0.661899512    6.887626222
  174 ARG   CD      1808    8.160225767    0.708168427    6.905412609
  174 ARG   NE      1809    8.171884581    0.842661683    6.847254926
  174 ARG   HE      1810    8.132095469    0.907911216    6.911736147
  174 ARG   CZ      1811    8.211967273    0.871236859    6.722624121
  174 ARG   NH1     1812    8.228098195    0.775357022    6.630429882
  174 ARG   HH11    1813    8.252126171    0.811530950    6.540358689
  174 ARG   HH12    1814    8.228669842    0.677387501    6.650430948
  174 ARG   NH2     1815    8.229823824    0.999308106    6.687502600
  174 ARG   HH21    1816    8.255722756    1.000214171    6.590922692
  174 ARG   HH22    1817    8.202230022    1.079087102    6.741099819
  174 ARG   C       1818    7.808043337    0.387464465    7.064877744
  174 ARG   O       1819    7.802024584    0.281251186    7.003129903
  175 TRP   N       1820    7.778290016    0.399018278    7.193991065
  175 TRP   H       1821    7.796881026    0.485626102    7.240411059
  175 TRP   CA      1822    7.738045398    0.292480071    7.286953171
  175 TRP   CB      1823    7.823418840    0.303531822    7.413437575
  175 TRP   CG      1824    7.971614801    0.278854460    7.384546614
  175 TRP   CD1     1825    8.032837095    0.162329389    7.403592125
  175 TRP   HD1     1826    7.987703434    0.083486571    7.463830746
  175 TRP   CD2     1827    8.069907991    0.365572105    7.338273731
  175 TRP   NE1     1828    8.159942777    0.168148337    7.364871515
  175 TRP   HE1     1829    8.229882931    0.099637449    7.385251468
  175 TRP   CE2     1830    8.186552389    0.291543114    7.322950768
  175 TRP   CE3     1831    8.069596766    0.502649508    7.315207100
  175 TRP   HE3     1832    7.982469173    0.562508362    7.341790935
  175 TRP   CZ2     1833    0.066585540    0.356790497    7.284283921
  175 TRP   HZ2     1834    0.160637215    0.302427721    7.275371524
  175 TRP   CZ3     1835    8.186097193    0.564684720    7.271631492
  175 TRP   HZ3     1836    8.184445600    0.668698806    7.239083952
  175 TRP   CH2     1837    0.067832753    0.493036187    7.256797874
  175 TRP   HH2     1838    0.161898581    0.543587771    7.235007245
  175 TRP   C       1839    7.587950665    0.292718923    7.316668667
  175 TRP   O       1840    7.542333141    0.215437114    7.400785038
  176 SER   N       1841    7.511149354    0.379861902    7.251868459
  176 SER   H       1842    7.554341516    0.443130165    7.187579508
  176 SER   CA      1843    7.367974337    0.392323755    7.282765336
  176 SER   CB      1844    7.329099234    0.538665967    7.304778506
  176 SER   OG      1845    7.382650973    0.588044349    7.427842581
  176 SER   HG      1846    7.476596244    0.618399281    7.411940859
  176 SER   C       1847    7.280803899    0.336112073    7.170274779
  176 SER   O       1848    7.304559848    0.362526749    7.052512838
  177 PRO   N       1849    7.174515795    0.264278528    7.205389012
  177 PRO   CA      1850    7.070244731    0.215464626    7.113973326
  177 PRO   CB      1851    7.005670843    0.100651166    7.191830419
  177 PRO   CG      1852    7.012975101    0.153621311    7.335186677
  177 PRO   CD      1853    7.154423005    0.211636913    7.341161397
  177 PRO   C       1854    6.975089965    0.322698819    7.060537394
  177 PRO   O       1855    6.974206676    0.431669061    7.117604723
  178 PRO   N       1856    6.883125635    0.288509207    6.970729632
  178 PRO   CA      1857    6.793553472    0.387091464    6.908541477
  178 PRO   CB      1858    6.713383936    0.313518304    6.800986754
  178 PRO   CG      1859    6.717739878    0.169727971    6.853063012
  178 PRO   CD      1860    6.860592323    0.158138207    6.906636300
  178 PRO   C       1861    6.699341704    0.458056048    7.005995587
  178 PRO   O       1862    6.705094399    0.580842548    7.010558640
  179 GLU   N       1863    6.642336868    0.382120123    7.099139965
  179 GLU   H       1864    6.660704994    0.283870546    7.102243647
  179 GLU   CA      1865    6.549403527    0.434352585    7.200362847
  179 GLU   CB      1866    6.484223396    0.318968793    7.276829383
  179 GLU   CG      1867    6.570034666    0.228171538    7.365147081
  179 GLU   CD      1868    6.654617087    0.119983188    7.297714995
  179 GLU   OE1     1869    6.685550690    0.122175201    7.176627108
  179 GLU   OE2     1870    6.690009846    0.024365884    7.370031549
  179 GLU   C       1871    6.615516387    0.532023013    7.297841065
  179 GLU   O       1872    6.552583881    0.628773801    7.340373690
  180 VAL   N       1873    6.742941442    0.511494343    7.329959956
  180 VAL   H       1874    6.778317424    0.418060876    7.325472473
  180 VAL   CA      1875    6.827428246    0.603846684    7.407044490
  180 VAL   CB      1876    6.942342330    0.529649647    7.475620527
  180 VAL   CG1     1877    7.028283695    0.629686241    7.553181869
  180 VAL   CG2     1878    6.884359611    0.430115050    7.576338982
  180 VAL   C       1879    6.866690841    0.730004053    7.329869907
  180 VAL   O       1880    6.849119895    0.843036315    7.375091067
  181 LEU   N       1881    6.902540385    0.716147392    7.202544327
  181 LEU   H       1882    6.916834518    0.628230342    7.157079328
  181 LEU   CA      1883    6.937294827    0.827089723    7.112579633
  181 LEU   CB      1884    7.021770108    0.787238335    6.991411906
  181 LEU   CG      1885    7.164504447    0.758693960    7.038520176
  181 LEU   CD1     1886    7.249655757    0.706893325    6.922438528
  181 LEU   CD2     1887    7.229884094    0.878313261    7.107995359
  181 LEU   C       1888    6.820698098    0.912599187    7.062602427
  181 LEU   O       1889    6.834800902    1.034329971    7.052032182
  182 MET   N       1890    6.702911580    0.852324769    7.049154263
  182 MET   H       1891    6.700442988    0.753760962    7.032459105
  182 MET   CA      1892    6.575598233    0.922318487    7.026833322
  182 MET   CB      1893    6.471681671    0.819405126    6.981897938
  182 MET   CG      1894    6.492267914    0.769254178    6.838822714
  182 MET   SD      1895    6.368984959    0.639884419    6.799415151
  182 MET   CE      1896    6.397210188    0.617981990    6.625037340
  182 MET   C       1897    6.525363088    0.996282619    7.151006582
  182 MET   O       1898    6.550113173    1.116613746    7.157271430
  183 TYR   N       1899    6.475370614    0.926957319    7.252914724
  183 TYR   H       1900    6.480804429    0.827746248    7.241617058
  183 TYR   CA      1901    6.421938373    0.989081193    7.374958733
  183 TYR   CB      1902    6.272327564    1.020444828    7.368462488
  183 TYR   CG      1903    6.217832687    1.037731973    7.226555082
  183 TYR   CD1     1904    6.231590622    1.157577846    7.157506636
  183 TYR   HD1     1905    6.252620320    1.251604571    7.208453948
  183 TYR   CD2     1906    6.166248915    0.925139156    7.163444288
  183 TYR   HD2     1907    6.149581831    0.834124261    7.221052794
  183 TYR   CE1     1908    6.200860406    1.162263269    7.022038050
  183 TYR   HE1     1909    6.210011013    1.256533799    6.968110566
  183 TYR   CE2     1910    6.146447200    0.923307643    7.025882423
  183 TYR   HE2     1911    6.109014388    0.831174396    6.981279711
  183 TYR   CZ      1912    6.164546071    1.043817336    6.959018044
  183 TYR   OH      1913    6.156498437    1.044890750    6.823269929
  183 TYR   HH      1914    6.145400380    0.946991488    6.806195335
  183 TYR   C       1915    6.446057853    0.893220671    7.491753887
  183 TYR   O       1916    6.367271447    0.802164908    7.516890092
  184 SER   N       1917    6.571788373    0.895280907    7.535088195
  184 SER   H       1918    6.638132070    0.934257405    7.471208336
  184 SER   CA      1919    6.632940069    0.834279554    7.654028502
  184 SER   CB      1920    6.675623765    0.949518093    7.745170134
  184 SER   OG      1921    6.799513599    0.999064714    7.693708556
  184 SER   HG      1922    6.848363318    0.933184356    7.636494179
  184 SER   C       1923    6.562315970    0.724102526    7.733289209
  184 SER   O       1924    6.556339000    0.724700043    7.856142123
  185 LYSH  N       1925    6.518712786    0.621669045    7.660529676
  185 LYSH  H       1926    6.503193401    0.635954522    7.562784001
  185 LYSH  CA      1927    6.449689385    0.507770829    7.722750578
  185 LYSH  CB      1928    6.340470604    0.465143244    7.624472528
  185 LYSH  CG      1929    6.218653841    0.408237177    7.697463288
  185 LYSH  CD      1930    6.092216649    0.421966893    7.612396400
  185 LYSH  CE      1931    5.974381942    0.357284955    7.685482076
  185 LYSH  NZ      1932    6.001500414    0.216744286    7.718976991
  185 LYSH  HZ1     1933    6.063055829    0.187533525    7.645773846
  185 LYSH  HZ2     1934    5.921515222    0.157515656    7.709190709
  185 LYSH  HZ3     1935    6.058116641    0.186522629    7.795674845
  185 LYSH  C       1936    6.537900796    0.391564970    7.768836870
  185 LYSH  O       1937    6.559136383    0.291347540    7.700774788
  186 PHE   N       1938    6.604744137    0.422800173    7.879508491
  186 PHE   H       1939    6.602117218    0.518882671    7.907134299
  186 PHE   CA      1940    6.702491184    0.335063096    7.945529001
  186 PHE   CB      1941    6.764516666    0.413510813    8.061331487
  186 PHE   CG      1942    6.840636226    0.541215774    8.025219136
  186 PHE   CD1     1943    6.971449782    0.533244887    7.978903421
  186 PHE   HD1     1944    7.026547167    0.440533725    7.994712240
  186 PHE   CD2     1945    6.777220124    0.664595294    8.033845157
  186 PHE   HD2     1946    6.676417125    0.676218705    8.073625045
  186 PHE   CE1     1947    7.038577138    0.646612513    7.934611369
  186 PHE   HE1     1948    7.144234192    0.639706965    7.908747626
  186 PHE   CE2     1949    6.845988678    0.776750007    7.988976385
  186 PHE   HE2     1950    6.803181026    0.874223461    8.012368117
  186 PHE   CZ      1951    6.971820028    0.768462680    7.930485187
  186 PHE   HZ      1952    7.019880363    0.858228041    7.891570598
  186 PHE   C       1953    6.645171589    0.204684023    8.001453056
  186 PHE   O       1954    6.535891756    0.202036616    8.057855339
  187 SER   N       1955    6.723373488    0.098215163    7.985993707
  187 SER   H       1956    6.810655553    0.103540958    7.937465487
  187 SER   CA      1957    6.692362749    8.202830964    8.043157259
  187 SER   CB      1958    6.575645278    8.139175553    7.967421873
  187 SER   OG      1959    6.616815569    8.096099401    7.837427825
  187 SER   HG      1960    6.597217770    8.170242538    7.773246937
  187 SER   C       1961    6.812062528    8.107695419    8.037265675
  187 SER   O       1962    6.924351216    8.138050647    7.997280539
  188 SER   N       1963    6.792220725    7.984482757    8.083271862
  188 SER   H       1964    6.713301296    7.962908028    8.140785486
  188 SER   CA      1965    6.885017350    7.873061955    8.059072770
  188 SER   CB      1966    6.843971923    7.737664630    8.117320600
  188 SER   OG      1967    6.717314332    7.736469533    8.183701255
  188 SER   HG      1968    6.642117632    7.739558364    8.117849066
  188 SER   C       1969    6.918493078    7.849831047    7.911594142
  188 SER   O       1970    7.035486346    7.830284954    7.879043785
  189 LYSH  N       1971    6.825253578    7.881734787    7.822262480
  189 LYSH  H       1972    6.734456975    7.918296769    7.842778670
  189 LYSH  CA      1973    6.845203923    7.871269910    7.676987352
  189 LYSH  CB      1974    6.712460246    7.889654244    7.603162336
  189 LYSH  CG      1975    6.609530953    7.781152417    7.635427110
  189 LYSH  CD      1976    6.663887493    7.641743179    7.603556344
  189 LYSH  CE      1977    6.558707878    7.533944516    7.630495113
  189 LYSH  NZ      1978    6.622661848    7.401742597    7.624125232
  189 LYSH  HZ1     1979    6.706978140    7.404185809    7.677835016
  189 LYSH  HZ2     1980    6.640724220    7.374086909    7.529736225
  189 LYSH  HZ3     1981    6.563668365    7.333373668    7.667084034
  189 LYSH  C       1982    6.947807911    7.971391802    7.623556544
  189 LYSH  O       1983    7.016080598    7.944849478    7.524734901
  190 SER   N       1984    6.951312298    8.090427404    7.682778540
  190 SER   H       1985    6.888483309    8.115805954    7.756325165
  190 SER   CA      1986    7.054897295    8.189721805    7.650791793
  190 SER   CB      1987    7.008083083    0.094656863    7.685856997
  190 SER   OG      1988    6.951852652    0.108615446    7.816598173
  190 SER   HG      1989    7.023730161    0.137307811    7.879930694
  190 SER   C       1990    7.196064690    8.161674490    7.702721742
  190 SER   O       1991    7.293831342    8.193604266    7.635248819
  191 ASP   N       1992    7.204995824    8.090231214    7.814555083
  191 ASP   H       1993    7.135691997    8.096395061    7.886393663
  191 ASP   CA      1994    7.327285838    8.021093455    7.857892960
  191 ASP   CB      1995    7.314182028    7.978507742    8.004264605
  191 ASP   CG      1996    7.338331402    8.084035971    8.112389181
  191 ASP   OD1     1997    7.324840932    8.205718355    8.087162113
  191 ASP   OD2     1998    7.362206477    8.038605664    8.226365592
  191 ASP   C       1999    7.376023663    7.904913561    7.771071613
  191 ASP   O       2000    7.496133759    7.895035320    7.746453908
  192 ILE   N       2001    7.283290688    7.818548906    7.730689168
  192 ILE   H       2002    7.195901446    7.807235936    7.777973726
  192 ILE   CA      2003    7.309961590    7.711425373    7.633604660
  192 ILE   CB      2004    7.179326976    7.636004839    7.608005033
  192 ILE   CG1     2005    7.123147014    7.564657488    7.731156446
  192 ILE   CG2     2006    7.182602356    7.538009423    7.490540128
  192 ILE   CD      2007    7.210680271    7.447222948    7.775393909
  192 ILE   C       2008    7.373550051    7.765432822    7.505335591
  192 ILE   O       2009    7.479537795    7.717381270    7.465482135
  193 TRP   N       2010    7.318459869    7.875135329    7.454155202
  193 TRP   H       2011    7.229239300    7.904856898    7.488174645
  193 TRP   CA      2012    7.368443234    7.949529504    7.337621289
  193 TRP   CB      2013    7.275972307    8.068013103    7.308950130
  193 TRP   CG      2014    7.316586887    8.149132390    7.185762875
  193 TRP   CD1     2015    7.416322768    8.236903107    7.179679245
  193 TRP   HD1     2016    7.477143291    8.270483155    7.263662488
  193 TRP   CD2     2017    7.267393264    8.134119163    7.056631012
  193 TRP   NE1     2018    7.432732275    8.276726594    7.053844284
  193 TRP   HE1     2019    7.505875753    8.335285130    7.018902437
  193 TRP   CE2     2020    7.340557385    8.220614016    6.976091259
  193 TRP   CE3     2021    7.155221857    8.065906952    7.010999832
  193 TRP   HE3     2022    7.103693491    7.994057481    7.074729153
  193 TRP   CZ2     2023    7.298133213    0.002732138    6.845030146
  193 TRP   HZ2     2024    7.354531266    0.068742387    6.779129405
  193 TRP   CZ3     2025    7.116747855    8.083187262    6.878563600
  193 TRP   HZ3     2026    7.037251370    8.020699138    6.837883118
  193 TRP   CH2     2027    7.188572147    8.169002204    6.796111206
  193 TRP   HH2     2028    7.163463002    8.173583483    6.690141667
  193 TRP   C       2029    7.514725181    7.990757480    7.355366387
  193 TRP   O       2030    7.598031023    7.958514802    7.270802622
  194 ALA   N       2031    7.539639736    8.058365722    7.467158117
  194 ALA   H       2032    7.465171048    8.091931699    7.524852590
  194 ALA   CA      2033    7.672971866    8.107442108    7.504920974
  194 ALA   CB      2034    7.665959624    8.186329955    7.635825952
  194 ALA   C       2035    7.772984452    7.992568313    7.519588256
  194 ALA   O       2036    7.880168423    8.002652068    7.460082360
  195 PHE   N       2037    7.731867524    7.878651629    7.574574447
  195 PHE   H       2038    7.643846778    7.877788408    7.622025509
  195 PHE   CA      2039    7.813394709    7.756326921    7.574120905
  195 PHE   CB      2040    7.743747287    7.647078584    7.655530011
  195 PHE   CG      2041    7.822048464    7.516007263    7.665441365
  195 PHE   CD1     2042    7.928384862    7.506646725    7.754462441
  195 PHE   HD1     2043    7.944872641    7.584988167    7.828424242
  195 PHE   CD2     2044    7.788805838    7.408639594    7.583677154
  195 PHE   HD2     2045    7.708076887    7.419706035    7.511291366
  195 PHE   CE1     2046    8.004597249    7.390413584    7.755665714
  195 PHE   HE1     2047    8.083323950    7.378586693    7.830118596
  195 PHE   CE2     2048    7.864236376    7.291903830    7.585676189
  195 PHE   HE2     2049    7.842445747    7.210965575    7.516009150
  195 PHE   CZ      2050    7.972135097    7.283571995    7.672888981
  195 PHE   HZ      2051    8.027451835    7.190201670    7.683039892
  195 PHE   C       2052    7.854339735    7.702444800    7.436889416
  195 PHE   O       2053    7.970247976    7.667340505    7.415361218
  196 GLY   N       2054    7.758232993    7.704801714    7.344976465
  196 GLY   H       2055    7.660945609    7.704514269    7.368143887
  196 GLY   CA      2056    7.788347019    7.675231558    7.204155047
  196 GLY   C       2057    7.894782992    7.764819347    7.140464883
  196 GLY   O       2058    7.992113506    7.717352719    7.082132295
  197 VAL   N       2059    7.879866252    7.894497589    7.166024241
  197 VAL   H       2060    7.809963414    7.929992403    7.228102511
  197 VAL   CA      2061    7.976742601    7.997179153    7.125043731
  197 VAL   CB      2062    7.925064535    8.138329503    7.153562204
  197 VAL   CG1     2063    8.011488321    8.246544346    7.088529331
  197 VAL   CG2     2064    7.780549423    8.162943578    7.109724826
  197 VAL   C       2065    8.111511079    7.977923739    7.194869854
  197 VAL   O       2066    8.216930713    7.997414780    7.134548406
  198 LEU   N       2067    8.111025416    7.935892268    7.321044233
  198 LEU   H       2068    8.020635683    7.946817826    7.362400351
  198 LEU   CA      2069    8.232354900    7.890895268    7.390762556
  198 LEU   CB      2070    8.207060124    7.872725602    7.540555386
  198 LEU   CG      2071    0.004662136    8.001007001    7.616670416
  198 LEU   CD1     2072   -0.120114933    8.089399282    7.621401500
  198 LEU   CD2     2073    0.063297295    7.965816804    7.753530083
  198 LEU   C       2074    0.064950865    7.764093335    7.340105830
  198 LEU   O       2075    0.186794026    7.766021202    7.323333391
  199 MET   N       2076    8.220279870    7.663614772    7.308240525
  199 MET   H       2077    8.125081833    7.660831277    7.338729643
  199 MET   CA      2078    0.034314730    7.550542347    7.229001063
  199 MET   CB      2079   -0.076233361    7.447640562    7.204483920
  199 MET   CG      2080    8.128666558    7.362237999    7.327454951
  199 MET   SD      2081    8.018565876    7.220524503    7.291594617
  199 MET   CE      2082    8.136589811    7.094797367    7.247406707
  199 MET   C       2083    0.104896329    7.587257956    7.098296283
  199 MET   O       2084    0.200989170    7.521896072    7.058009928
  200 TRP   N       2085    0.052512660    7.691019402    7.033641413
  200 TRP   H       2086   -0.044106081    7.715269044    7.042509462
  200 TRP   CA      2087    0.116247473    7.754985955    6.917637966
  200 TRP   CB      2088    0.013703432    7.848310477    6.852926895
  200 TRP   CG      2089    0.060053658    7.895850319    6.715084158
  200 TRP   CD1     2090    0.039367116    7.840069995    6.596129990
  200 TRP   HD1     2091   -0.004676647    7.741527286    6.580900986
  200 TRP   CD2     2092    0.138690377    8.008698922    6.694999720
  200 TRP   NE1     2093    0.105851534    7.908364913    6.503351456
  200 TRP   HE1     2094    0.097411504    7.891944446    6.405070558
  200 TRP   CE2     2095    0.169468234    8.010808129    6.559454661
  200 TRP   CE3     2096    0.198980375    8.100638020    6.780047962
  200 TRP   HE3     2097    0.175608686    8.103279062    6.886471257
  200 TRP   CZ2     2098    0.257166633    8.107139511    6.510994699
  200 TRP   HZ2     2099    0.290346175    8.108240268    6.407183801
  200 TRP   CZ3     2100    0.287736846    8.195597361    6.730813135
  200 TRP   HZ3     2101    0.333821258    8.266847745    6.799228119
  200 TRP   CH2     2102    0.318376628    8.199163331    6.595280418
  200 TRP   HH2     2103    0.384901916    8.273962800    6.552147765
  200 TRP   C       2104    0.241192534    7.832083475    6.960721170
  200 TRP   O       2105    0.347804538    7.797037688    6.910375628
  201 GLU   N       2106    0.244532764    7.916367085    7.063563755
  201 GLU   H       2107    0.153019048    7.945322920    7.091636965
  201 GLU   CA      2108    0.362755996    7.985303675    7.117229518
  201 GLU   CB      2109    0.334519916    8.074783628    7.238088857
  201 GLU   CG      2110    0.254894136    8.203423670    7.215211345
  201 GLU   CD      2111    0.253659835    0.050165449    7.343605100
  201 GLU   OE1     2112    0.334533923    0.144426335    7.357721327
  201 GLU   OE2     2113    0.168003971    0.026397081    7.431469102
  201 GLU   C       2114    0.476988399    7.891551312    7.156900683
  201 GLU   O       2115    0.591059424    7.915633911    7.117684377
  202 ILE   N       2116    0.444570934    7.784167875    7.228363300
  202 ILE   H       2117    0.347348429    7.779237912    7.251254975
  202 ILE   CA      2118    0.541369042    7.678223036    7.260275905
  202 ILE   CB      2119    0.475203627    7.574802441    7.351581170
  202 ILE   CG1     2120    0.433311086    7.636069669    7.485382039
  202 ILE   CG2     2121    0.567786155    7.456349324    7.379998183
  202 ILE   CD      2122    0.331517210    7.550123811    7.560622990
  202 ILE   C       2123    0.606406264    7.612716807    7.138253554
  202 ILE   O       2124    0.724582200    7.634787858    7.112247453
  203 TYR   N       2125    0.525162494    7.561382932    7.046297017
  203 TYR   H       2126    0.425662733    7.571451729    7.046707308
  203 TYR   CA      2127    0.574760986    7.500346100    6.922100882
  203 TYR   CB      2128    0.465693177    7.410386220    6.863626962
  203 TYR   CG      2129    0.474832644    7.274799930    6.933909787
  203 TYR   CD1     2130    0.552242957    7.173450309    6.878620559
  203 TYR   HD1     2131    0.609348958    7.192675058    6.787797849
  203 TYR   CD2     2132    0.409485023    7.249711369    7.053985234
  203 TYR   HD2     2133    0.359909564    7.332510342    7.104640777
  203 TYR   CE1     2134    0.554849245    7.046747015    6.935720390
  203 TYR   HE1     2135    0.623517678    6.971526525    6.896897264
  203 TYR   CE2     2136    0.416610128    7.124501631    7.113941322
  203 TYR   HE2     2137    0.360324449    7.111158445    7.206338299
  203 TYR   CZ      2138    0.482936379    7.019493530    7.051520856
  203 TYR   OH      2139    0.455202356    6.890330463    7.083828467
  203 TYR   HH      2140    0.411046582    6.887386618    7.173503445
  203 TYR   C       2141    0.635348455    7.597398988    6.820514449
  203 TYR   O       2142    0.713460366    7.555327116    6.735317927
  204 SER   N       2143    0.594010069    7.723808605    6.821378597
  204 SER   H       2144    0.504633064    7.755787337    6.852840462
  204 SER   CA      2145    0.661620088    7.828761678    6.743786123
  204 SER   CB      2146    0.565888382    7.943993661    6.712700147
  204 SER   OG      2147    0.473362506    7.897088909    6.614272891
  204 SER   HG      2148    0.387693535    7.946363996    6.629508028
  204 SER   C       2149    0.781143019    7.892931165    6.814561155
  204 SER   O       2150    0.821794000    8.001570393    6.773623878
  205 LEU   N       2151    0.833884692    7.835690240    6.922417451
  205 LEU   H       2152    0.778419831    7.763776200    6.964274591
  205 LEU   CA      2153    0.953828719    7.881231045    6.994189947
  205 LEU   CB      2154    1.082079600    7.848120024    6.917599941
  205 LEU   CG      2155    1.101763506    7.698045940    6.895183539
  205 LEU   CD1     2156    1.226619168    7.678264150    6.808974968
  205 LEU   CD2     2157    1.115923312    7.623262108    7.027912569
  205 LEU   C       2158    0.947869328    8.023441097    7.050325843
  205 LEU   O       2159    1.027723221    8.112106749    7.020480273
  206 GLY   N       2160    0.834144797    8.049459231    7.114211989
  206 GLY   H       2161    0.765896341    7.976542541    7.119345317
  206 GLY   CA      2162    0.807001057    8.175723595    7.184438902
  206 GLY   C       2163    0.776813070    0.057029203    7.091541967
  206 GLY   O       2164    0.798670767    0.171261662    7.131569293
  207 LYSH  N       2165    0.746897766    0.029526025    6.964904760
  207 LYSH  H       2166    0.770444030   -0.057833073    6.922320662
  207 LYSH  CA      2167    0.702098897    0.134806952    6.872623102
  207 LYSH  CB      2168    0.694087285    0.079637314    6.730138620
  207 LYSH  CG      2169    0.829575740    0.087882658    6.659564838
  207 LYSH  CD      2170    0.821454885    0.024787839    6.520417152
  207 LYSH  CE      2171    0.694168281    0.069411670    6.448196402
  207 LYSH  NZ      2172    0.701980736    0.049238846    6.302808956
  207 LYSH  HZ1     2173    0.748950420   -0.036530664    6.281902956
  207 LYSH  HZ2     2174    0.754489141    0.123256684    6.260808699
  207 LYSH  HZ3     2175    0.609479874    0.048423734    6.264823063
  207 LYSH  C       2176    0.563454527    0.190586694    6.905436455
  207 LYSH  O       2177    0.482466548    0.122974827    6.968670803
  208 MET   N       2178    0.545822153    0.319547094    6.878057266
  208 MET   H       2179    0.622064557    0.374810211    6.844373044
  208 MET   CA      2180    0.414850509    0.385507389    6.888474842
  208 MET   CB      2181    0.417563787    0.537763099    6.903353070
  208 MET   CG      2182    0.519614354    0.614664631    6.819187280
  208 MET   SD      2183    0.637225953    0.717508996    6.914491676
  208 MET   CE      2184    0.594802448    0.872598381    6.838127222
  208 MET   C       2185    0.313429732    0.344943766    6.781329419
  208 MET   O       2186    0.347998622    0.343468926    6.663292052
  209 PRO   N       2187    0.193344704    0.306508913    6.823667270
  209 PRO   CA      2188    0.079953427    0.275138701    6.735516793
  209 PRO   CB      2189   -0.038184249    0.248853201    6.829110729
  209 PRO   CG      2190    0.033004911    0.184873779    6.948462098
  209 PRO   CD      2191    0.158871227    0.270802716    6.962035066
  209 PRO   C       2192    0.051342219    0.398120291    6.649116879
  209 PRO   O       2193    0.062164166    0.511853796    6.694686338
  210 TYR   N       2194    0.026948681    0.369734327    6.521486326
  210 TYR   H       2195    0.017966018    0.274967824    6.490838365
  210 TYR   CA      2196    8.230697396    0.466806522    6.416040074
  210 TYR   CB      2197    8.091910078    0.527782128    6.436674052
  210 TYR   CG      2198    7.982534320    0.426759967    6.471837348
  210 TYR   CD1     2199    7.916644956    0.356373261    6.371723783
  210 TYR   HD1     2200    7.920816738    0.393301544    6.269254771
  210 TYR   CD2     2201    7.960920674    0.394780075    6.605370179
  210 TYR   HD2     2202    8.021690327    0.450339287    6.676793027
  210 TYR   CE1     2203    7.826501546    0.256631545    6.407031302
  210 TYR   HE1     2204    7.773438412    0.205652232    6.326616709
  210 TYR   CE2     2205    7.869433079    0.296412350    6.641021772
  210 TYR   HE2     2206    7.851973662    0.278101367    6.747039580
  210 TYR   CZ      2207    7.800526947    0.229151583    6.540784771
  210 TYR   OH      2208    7.708795534    0.134872215    6.575269001
  210 TYR   HH      2209    7.748225097    0.089610800    6.655248463
  210 TYR   C       2210    0.098184863    0.577145401    6.395245299
  210 TYR   O       2211    0.063620672    0.687992506    6.354659141
  211 GLU   N       2212    0.224476626    0.535846436    6.401168061
  211 GLU   H       2213    0.247348364    0.438524903    6.403677522
  211 GLU   CA      2214    0.338324838    0.628676840    6.406715863
  211 GLU   CB      2215    0.467642570    0.547319390    6.398735311
  211 GLU   CG      2216    0.484171286    0.472523026    6.266303069
  211 GLU   CD      2217    0.604589053    0.378203128    6.263498488
  211 GLU   OE1     2218    0.694474317    0.378567121    6.350353862
  211 GLU   OE2     2219    0.608596445    0.308134186    6.160061142
  211 GLU   C       2220    0.346055113    0.745341135    6.308037588
  211 GLU   O       2221    0.416581119    0.843266161    6.331823547
  212 ARG   N       2222    0.302377320    0.716089587    6.185870767
  212 ARG   H       2223    0.274156066    0.622093617    6.166685037
  212 ARG   CA      2224    0.302053183    0.810180136    6.072932770
  212 ARG   CB      2225    0.311708753    0.721472467    5.948652289
  212 ARG   CG      2226    0.314886563    0.795862806    5.814984438
  212 ARG   CD      2227    0.191251850    0.770377296    5.728522930
  212 ARG   NE      2228    0.142546094    0.896508906    5.670872166
  212 ARG   HE      2229    0.116037141    0.966954291    5.736705616
  212 ARG   CZ      2230    0.132890853    0.928697784    5.541158394
  212 ARG   NH1     2231    0.093374008    1.051356874    5.504427390
  212 ARG   HH11    2232    0.095209642    1.078885848    5.408312589
  212 ARG   HH12    2233    0.047633205    1.111115764    5.570275901
  212 ARG   NH2     2234    0.151287191    0.835652503    5.446514170
  212 ARG   HH21    2235    0.150133677    0.864850794    5.350886019
  212 ARG   HH22    2236    0.160512113    0.738754401    5.469415483
  212 ARG   C       2237    0.179552919    0.901687176    6.078724775
  212 ARG   O       2238    0.184322473    1.009652735    6.019982243
  213 PHE   N       2239    0.074218025    0.857710087    6.146996183
  213 PHE   H       2240    0.081953611    0.778452412    6.207486678
  213 PHE   CA      2241    8.188657377    0.937102409    6.167528493
  213 PHE   CB      2242    8.065985676    0.846441792    6.179444753
  213 PHE   CG      2243    8.015744567    0.764457945    6.060422875
  213 PHE   CD1     2244    8.040117030    0.798900766    5.927981660
  213 PHE   HD1     2245    8.080288566    0.897189152    5.903331994
  213 PHE   CD2     2246    7.944737759    0.647148097    6.083234785
  213 PHE   HD2     2247    7.917562939    0.618378904    6.184802623
  213 PHE   CE1     2248    7.994179176    0.721257654    5.822228654
  213 PHE   HE1     2249    8.014812124    0.754339879    5.720435863
  213 PHE   CE2     2250    7.899705537    0.568253256    5.978019067
  213 PHE   HE2     2251    7.837922961    0.481746241    6.002086084
  213 PHE   CZ      2252    7.925926690    0.602492910    5.845870768
  213 PHE   HZ      2253    7.877271743    0.548412902    5.764691339
  213 PHE   C       2254    8.192146320    1.025138747    6.292614186
  213 PHE   O       2255    8.255889773    0.986667103    6.390534194
  214 THR   N       2256    8.117350878    1.135068852    6.289028877
  214 THR   H       2257    8.071020966    1.163531089    6.205103669
  214 THR   CA      2258    8.080528904    1.209707346    6.410209615
  214 THR   CB      2259    8.050460650    1.356834117    6.380848623
  214 THR   OG1     2260    7.915494019    1.367224606    6.334739153
  214 THR   HG1     2261    7.911862878    1.449256222    6.277648825
  214 THR   CG2     2262    8.154014360    1.427688333    6.293296870
  214 THR   C       2263    7.967427256    1.142485732    6.488320619
  214 THR   O       2264    7.900164402    1.057255050    6.430510353
  215 ASN   N       2265    7.945120416    1.187530784    6.611461186
  215 ASN   H       2266    8.009795446    1.243599522    6.663184045
  215 ASN   CA      2267    7.828171581    1.143456412    6.688852530
  215 ASN   CB      2268    7.829490549    1.206319507    6.828344996
  215 ASN   CG      2269    7.930629021    1.140417808    6.922329003
  215 ASN   OD1     2270    7.966999997    1.023358089    6.912235765
  215 ASN   ND2     2271    7.983834407    1.221051189    7.013741975
  215 ASN   HD21    2272    8.047147172    1.186370093    7.082935326
  215 ASN   HD22    2273    7.965393024    1.318270218    6.999306744
  215 ASN   C       2274    7.694438893    1.168720659    6.618917684
  215 ASN   O       2275    7.602209265    1.088633319    6.633419908
  216 SER   N       2276    7.684838351    1.278294480    6.544141595
  216 SER   H       2277    7.761602152    1.340048848    6.526953292
  216 SER   CA      2278    7.565618757    1.307627754    6.463295421
  216 SER   CB      2279    7.565851214    1.449911082    6.407014933
  216 SER   OG      2280    7.437164410    1.495006689    6.363932077
  216 SER   HG      2281    7.443670923    1.593682458    6.349058408
  216 SER   C       2282    7.545620051    1.209036707    6.348018115
  216 SER   O       2283    7.446395593    1.136719401    6.340528538
  217 GLU   N       2284    7.653592348    1.180244727    6.275886518
  217 GLU   H       2285    7.745335849    1.216871774    6.291464739
  217 GLU   CA      2286    7.649856774    1.072598202    6.175830744
  217 GLU   CB      2287    7.781225262    1.068399320    6.097507196
  217 GLU   CG      2288    7.805867223    1.196809306    6.018071866
  217 GLU   CD      2289    7.944902213    1.202118421    5.954440632
  217 GLU   OE1     2290    8.045169941    1.215422434    6.027887117
  217 GLU   OE2     2291    7.947903856    1.190122640    5.830063445
  217 GLU   C       2292    7.628218932    0.932363161    6.233089856
  217 GLU   O       2293    7.536713521    0.864264595    6.187045167
  218 THR   N       2294    7.687349267    0.903153318    6.348593713
  218 THR   H       2295    7.763783766    0.957585090    6.383161759
  218 THR   CA      2296    7.660177047    0.780826215    6.425466146
  218 THR   CB      2297    7.745738126    0.771760906    6.551981450
  218 THR   OG1     2298    7.885890967    0.773957978    6.523614170
  218 THR   HG1     2299    7.976077505    0.781482488    6.566167848
  218 THR   CG2     2300    7.715933953    0.652174391    6.642659679
  218 THR   C       2301    7.514877376    0.764464401    6.470560101
  218 THR   O       2302    7.460092285    0.658524007    6.440460815
  219 ALA   N       2303    7.451633420    0.870090067    6.520883270
  219 ALA   H       2304    7.502334423    0.953706624    6.541829869
  219 ALA   CA      2305    7.308315532    0.875056708    6.553228952
  219 ALA   CB      2306    7.277743397    1.009627420    6.619315852
  219 ALA   C       2307    7.215597300    0.843615493    6.435636530
  219 ALA   O       2308    7.127040544    0.759335542    6.449237905
  220 GLU   N       2309    7.241726037    0.905521515    6.320858772
  220 GLU   H       2310    7.319640707    0.968205053    6.319922488
  220 GLU   CA      2311    7.167056088    0.875607550    6.197809057
  220 GLU   CB      2312    7.192660782    0.991517429    6.101273751
  220 GLU   CG      2313    7.110132129    0.986760169    5.972543668
  220 GLU   CD      2314    6.961168710    1.018871325    5.986198345
  220 GLU   OE1     2315    6.924751060    1.122404793    6.046027903
  220 GLU   OE2     2316    6.883557578    0.948801329    5.917721259
  220 GLU   C       2317    7.189327892    0.739312006    6.131957011
  220 GLU   O       2318    7.092205295    0.667084267    6.110058351
  221 HISB  N       2319    7.313977759    0.693042693    6.134627681
  221 HISB  H       2320    7.387894119    0.752768058    6.165754057
  221 HISB  CA      2321    7.348671773    0.560293862    6.081906870
  221 HISB  CB      2322    7.501331753    0.553599219    6.089561644
  221 HISB  CG      2323    7.560995850    0.424539451    6.033057020
  221 HISB  ND1     2324    7.617815982    0.412055735    5.913466004
  221 HISB  CD2     2325    7.587378076    0.314359496    6.102709128
  221 HISB  HD2     2326    7.543035515    0.290291750    6.199323816
  221 HISB  CE1     2327    7.678827462    0.294013271    5.907721457
  221 HISB  HE1     2328    7.719887333    0.243347821    5.820382464
  221 HISB  NE2     2329    7.661773852    0.235316206    6.025847108
  221 HISB  HE2     2330    7.688032312    0.141701583    6.049230832
  221 HISB  C       2331    7.283950821    0.447483877    6.162509579
  221 HISB  O       2332    7.216834121    0.367333069    6.097689121
  222 ILE   N       2333    7.296166402    0.447036460    6.294942976
  222 ILE   H       2334    7.360865682    0.514542515    6.330394776
  222 ILE   CA      2335    7.218935228    0.351304360    6.375439628
  222 ILE   CB      2336    7.263092018    0.345251511    6.521797147
  222 ILE   CG1     2337    7.241037091    0.473424148    6.602368249
  222 ILE   CG2     2338    7.410299453    0.303625633    6.523343026
  222 ILE   CD      2339    7.120098756    0.460563747    6.695198898
  222 ILE   C       2340    7.066780166    0.364261336    6.366075252
  222 ILE   O       2341    7.000594469    0.262904272    6.344297026
  223 ALA   N       2342    7.013879861    0.486102901    6.359265236
  223 ALA   H       2343    7.069567160    0.567656946    6.374982580
  223 ALA   CA      2344    6.868833217    0.501618084    6.341106196
  223 ALA   CB      2345    6.838894053    0.651580583    6.346382663
  223 ALA   C       2346    6.816369473    0.447808229    6.207820309
  223 ALA   O       2347    6.715244667    0.377979149    6.213110093
  224 GLN   N       2348    6.892820281    0.460034176    6.099677808
  224 GLN   H       2349    6.970553857    0.522475379    6.091963434
  224 GLN   CA      2350    6.865891586    0.393109827    5.971584175
  224 GLN   CB      2351    6.948875651    0.455505344    5.859193191
  224 GLN   CG      2352    6.909536779    0.600627715    5.830918994
  224 GLN   CD      2353    6.993245283    0.662393116    5.718735044
  224 GLN   OE1     2354    7.036147537    0.594213539    5.625783754
  224 GLN   NE2     2355    7.011992076    0.794044471    5.720197540
  224 GLN   HE21    2356    7.064810422    0.833482185    5.645010567
  224 GLN   HE22    2357    6.963354972    0.839073777    5.795066888
  224 GLN   C       2358    6.891237906    0.242231237    5.969383612
  224 GLN   O       2359    6.902059454    0.181389486    5.863034299
  225 GLY   N       2360    6.886493753    0.177980141    6.085732295
  225 GLY   H       2361    6.846607963    0.221226852    6.166589859
  225 GLY   CA      2362    6.913428692    0.034094609    6.099115731
  225 GLY   C       2363    7.054147466    8.217577787    6.070816696
  225 GLY   O       2364    7.084626490    8.100474883    6.092883393
  226 LEU   N       2365    7.141154088    0.068715535    6.021355313
  226 LEU   H       2366    7.099738603    0.155089050    6.050076311
  226 LEU   CA      2367    7.281709668    0.038849848    5.990322002
  226 LEU   CB      2368    7.337007756    0.149577201    5.900369273
  226 LEU   CG      2369    7.260405567    0.182765150    5.772147172
  226 LEU   CD1     2370    7.323293713    0.300968237    5.698092028
  226 LEU   CD2     2371    7.244708757    0.059251846    5.683237501
  226 LEU   C       2372    7.370569413    0.013070395    6.112175873
  226 LEU   O       2373    7.352185890    0.077469694    6.215357085
  227 ARG   N       2374    7.472285355    8.167768369    6.086450011
  227 ARG   H       2375    7.507493867    8.161065571    5.993084584
  227 ARG   CA      2376    7.548224248    8.108631150    6.197558401
  227 ARG   CB      2377    7.519288447    7.959031275    6.211497772
  227 ARG   CG      2378    7.372117436    7.929763512    6.241389071
  227 ARG   CD      2379    7.337472241    7.982758936    6.380674908
  227 ARG   NE      2380    7.193387740    7.971878603    6.407666944
  227 ARG   HE      2381    7.157591609    7.882908587    6.435972435
  227 ARG   CZ      2382    7.110010799    8.076469753    6.415661176
  227 ARG   NH1     2383    7.151663331    8.203095383    6.401990976
  227 ARG   HH11    2384    7.077434512    8.264046902    6.374162015
  227 ARG   HH12    2385    7.239308820    8.233983521    6.365056013
  227 ARG   NH2     2386    6.980599518    8.051238357    6.439528012
  227 ARG   HH21    2387    6.909113011    8.121142797    6.438255444
  227 ARG   HH22    2388    6.953512634    7.955076911    6.435257419
  227 ARG   C       2389    7.699251315    8.130433673    6.186230769
  227 ARG   O       2390    7.741362038    8.214749231    6.107186935
  228 LEU   N       2391    7.765977888    8.100950211    6.297439088
  228 LEU   H       2392    7.715077697    8.102788771    6.383500888
  228 LEU   CA      2393    7.907956313    8.063826899    6.306164821
  228 LEU   CB      2394    7.964836346    8.054031133    6.447860640
  228 LEU   CG      2395    8.013776583    8.182660505    6.514717898
  228 LEU   CD1     2396    8.062783024    8.153285062    6.656663971
  228 LEU   CD2     2397    8.115183598    8.254321085    6.425315161
  228 LEU   C       2398    7.923154793    7.927028101    6.239360461
  228 LEU   O       2399    7.854585789    7.828769536    6.267207242
  229 TYR   N       2400    8.031192810    7.917867478    6.162320728
  229 TYR   H       2401    8.072769047    7.999358957    6.121940590
  229 TYR   CA      2402    8.072304682    7.789502694    6.103657110
  229 TYR   CB      2403    8.080911563    7.785603004    5.950943481
  229 TYR   CG      2404    8.202845336    7.862696167    5.900005579
  229 TYR   CD1     2405    0.085933478    7.795626555    5.876900611
  229 TYR   HD1     2406    0.093915230    7.690308860    5.903794959
  229 TYR   CD2     2407    8.197763406    8.000380849    5.881713854
  229 TYR   HD2     2408    8.101871819    8.051662109    5.889250588
  229 TYR   CE1     2409    0.200227647    7.863127152    5.835695446
  229 TYR   HE1     2410    0.293241698    7.808968278    5.818484892
  229 TYR   CE2     2411    0.075152032    8.069550950    5.842008627
  229 TYR   HE2     2412    0.070235755    8.178004925    5.832251441
  229 TYR   CZ      2413    0.195151545    8.001584919    5.824638082
  229 TYR   OH      2414    0.316309585    8.062840053    5.816659230
  229 TYR   HH      2415    0.306259495    8.161293234    5.802307327
  229 TYR   C       2416    8.189451680    7.721527113    6.174812915
  229 TYR   O       2417    8.255920959    7.773592772    6.264262418
  230 ARG   N       2418    8.203472574    7.593065600    6.143345982
  230 ARG   H       2419    8.125587417    7.547027551    6.100750203
  230 ARG   CA      2420    0.069429243    7.501426793    6.195571741
  230 ARG   CB      2421    0.048792107    7.373744613    6.113813809
  230 ARG   CG      2422    0.137985619    7.257043486    6.156641232
  230 ARG   CD      2423    0.104601938    7.139124015    6.065066534
  230 ARG   NE      2424    0.199516610    7.032987720    6.101606937
  230 ARG   HE      2425    0.247693857    7.046793785    6.188142164
  230 ARG   CZ      2426    0.211641873    6.914010685    6.041190406
  230 ARG   NH1     2427    0.136206801    6.878182066    5.936396035
  230 ARG   HH11    2428    0.150021390    6.789406694    5.892497163
  230 ARG   HH12    2429    0.070294201    6.940812705    5.894778600
  230 ARG   NH2     2430    0.314218748    6.837888931    6.081640631
  230 ARG   HH21    2431    0.326641429    6.748141239    6.039341342
  230 ARG   HH22    2432    0.382832094    6.871302594    6.146247910
  230 ARG   C       2433    0.214602092    7.549705833    6.197625460
  230 ARG   O       2434    0.264968895    7.598273202    6.096465211
  231 PRO   N       2435    0.274100097    7.542402756    6.316360809
  231 PRO   CA      2436    0.420358964    7.547341908    6.330403884
  231 PRO   CB      2437    0.446522864    7.546100651    6.481143692
  231 PRO   CG      2438    0.318672214    7.602205098    6.543734892
  231 PRO   CD      2439    0.208046199    7.561073095    6.446359193
  231 PRO   C       2440    0.483263296    7.424023984    6.265233966
  231 PRO   O       2441    0.436588336    7.314787115    6.297136236
  232 HISB  N       2442    0.603312510    7.436341332    6.209306456
  232 HISB  H       2443    0.631168539    7.527997310    6.180591238
  232 HISB  CA      2444    0.676868524    7.324745276    6.148086024
  232 HISB  CB      2445    0.804774157    7.381760976    6.086431194
  232 HISB  CG      2446    0.789482393    7.492428408    5.981894685
  232 HISB  ND1     2447    0.686158964    7.514723709    5.901158594
  232 HISB  CD2     2448    0.882393159    7.581945597    5.949573447
  232 HISB  HD2     2449    0.975486316    7.592907765    6.005210787
  232 HISB  CE1     2450    0.718446643    7.612103199    5.816523618
  232 HISB  HE1     2451    0.661937545    7.650954120    5.731798562
  232 HISB  NE2     2452    0.841800127    7.653057192    5.844760384
  232 HISB  HE2     2453    0.889250334    7.729804383    5.801651796
  232 HISB  C       2454    0.712955019    7.212811073    6.245972333
  232 HISB  O       2455    0.716109041    7.097003083    6.204630385
  233 LEU   N       2456    0.743000132    7.252638966    6.369254599
  233 LEU   H       2457    0.766409547    7.348251415    6.386872521
  233 LEU   CA      2458    0.764224838    7.163130921    6.483909493
  233 LEU   CB      2459    0.821468701    7.240252890    6.603007530
  233 LEU   CG      2460    0.969328677    7.274426448    6.583593260
  233 LEU   CD1     2461    1.013626005    7.361075375    6.701655577
  233 LEU   CD2     2462    1.060507257    7.152326151    6.569837187
  233 LEU   C       2463    0.648141273    7.075035138    6.530494174
  233 LEU   O       2464    0.662692718    6.974196627    6.599396355
  234 ALA   N       2465    0.527659139    7.122956547    6.500867935
  234 ALA   H       2466    0.569317012    7.171895475    6.424246316
  234 ALA   CA      2467    0.404727702    7.062585534    6.554273953
  234 ALA   CB      2468    0.300998748    7.172007108    6.580345751
  234 ALA   C       2469    0.348197121    6.957358423    6.458646744
  234 ALA   O       2470    0.320425207    6.993787580    6.344488361
  235 SER   N       2471    0.330821976    6.833754475    6.504587490
  235 SER   H       2472    0.375879009    6.805022993    6.589122521
  235 SER   CA      2473    0.259309346    6.731236823    6.427200367
  235 SER   CB      2474    0.275119961    6.594991785    6.495017978
  235 SER   OG      2475    0.187059302    6.576195286    6.606108086
  235 SER   HG      2476    0.206951952    6.484078545    6.639562571
  235 SER   C       2477    0.111470805    6.756351228    6.396783900
  235 SER   O       2478    0.056728829    6.845010894    6.462151919
  236 GLU   N       2479    0.046374069    6.685074691    6.305284603
  236 GLU   H       2480    0.093631699    6.628585192    6.237630372
  236 GLU   CA      2481    8.139089009    6.701651773    6.279302294
  236 GLU   CB      2482    8.088267986    6.610136972    6.167714179
  236 GLU   CG      2483    8.145315005    6.650772961    6.031687144
  236 GLU   CD      2484    0.011729298    6.550910024    5.978271014
  236 GLU   OE1     2485   -0.031212374    6.445618039    5.926361373
  236 GLU   OE2     2486    0.133754832    6.572053410    5.995146243
  236 GLU   C       2487    8.055385237    6.671739556    6.403842006
  236 GLU   O       2488    7.965178118    6.749055499    6.435676191
  237 LYSH  N       2489    8.104156054    6.578950490    6.485699180
  237 LYSH  H       2490    8.168165685    6.510601975    6.450598297
  237 LYSH  CA      2491    8.053074641    6.554779795    6.621414752
  237 LYSH  CB      2492    8.124581877    6.432424448    6.679057658
  237 LYSH  CG      2493    8.065712926    6.301614653    6.625838825
  237 LYSH  CD      2494    8.138326105    6.182340323    6.688361264
  237 LYSH  CE      2495    8.065597402    6.056683081    6.640101725
  237 LYSH  NZ      2496    8.131451705    5.935126580    6.690048375
  237 LYSH  HZ1     2497    8.164191265    5.949373802    6.783456373
  237 LYSH  HZ2     2498    8.206748687    5.908520307    6.629875884
  237 LYSH  HZ3     2499    8.064638914    5.860890404    6.695052562
  237 LYSH  C       2500    8.064091039    6.676489202    6.713491117
  237 LYSH  O       2501    7.960716777    6.730643492    6.752350801
  238 VAL   N       2502    8.186570820    6.721676132    6.738949614
  238 VAL   H       2503    8.267642420    6.685805516    6.692667047
  238 VAL   CA      2504    8.207112896    6.842539493    6.820061090
  238 VAL   CB      2505    8.358236828    6.857923933    6.838378608
  238 VAL   CG1     2506    8.391560943    6.985906188    6.915302375
  238 VAL   CG2     2507    8.411737963    6.741692596    6.922270758
  238 VAL   C       2508    8.137572586    6.966259495    6.762871886
  238 VAL   O       2509    8.079682069    7.042108718    6.840502918
  239 TYR   N       2510    8.131423833    6.977201728    6.630459843
  239 TYR   H       2511    8.191042128    6.919348533    6.574794174
  239 TYR   CA      2512    8.056794749    7.083050120    6.560906094
  239 TYR   CB      2513    8.088092004    7.085727327    6.411165269
  239 TYR   CG      2514    8.017821997    7.198602717    6.335489288
  239 TYR   CD1     2515    8.018367224    7.328231521    6.385641432
  239 TYR   HD1     2516    8.086336496    7.355908343    6.466234570
  239 TYR   CD2     2517    7.959474842    7.166936659    6.213378430
  239 TYR   HD2     2518    7.965041515    7.065193022    6.174671260
  239 TYR   CE1     2519    7.965195010    7.426888575    6.303442044
  239 TYR   HE1     2520    7.971661912    7.530147661    6.337730333
  239 TYR   CE2     2521    7.903415834    7.266778192    6.134596293
  239 TYR   HE2     2522    7.838162671    7.237471931    6.052351730
  239 TYR   CZ      2523    7.908875228    7.398148252    6.179655630
  239 TYR   OH      2524    7.889160735    7.499343207    6.090966061
  239 TYR   HH      2525    7.831554238    7.466321530    6.016196115
  239 TYR   C       2526    7.907286451    7.071285893    6.591275254
  239 TYR   O       2527    7.851884148    7.166313316    6.646330135
  240 THR   N       2528    7.842257039    6.958726770    6.563128596
  240 THR   H       2529    7.885046359    6.880129154    6.518502494
  240 THR   CA      2530    7.699626683    6.940760519    6.593872426
  240 THR   CB      2531    7.633320747    6.823565560    6.521223512
  240 THR   OG1     2532    7.620260028    6.865352680    6.385076172
  240 THR   HG1     2533    7.667243824    6.804914621    6.320720343
  240 THR   CG2     2534    7.497017270    6.780063806    6.575458710
  240 THR   C       2535    7.661929851    6.957226746    6.741250294
  240 THR   O       2536    7.564797408    7.028900955    6.764875029
  241 ILE   N       2537    7.753482211    6.928374794    6.833317465
  241 ILE   H       2538    7.833127618    6.871594857    6.812474927
  241 ILE   CA      2539    7.733555648    6.963892641    6.974570886
  241 ILE   CB      2540    7.837272331    6.905312794    7.070593027
  241 ILE   CG1     2541    7.841295788    6.752893455    7.057780633
  241 ILE   CG2     2542    7.799785491    6.943255400    7.213997976
  241 ILE   CD      2543    7.962637774    6.683926735    7.120475850
  241 ILE   C       2544    7.731893860    7.116228420    6.988852982
  241 ILE   O       2545    7.629603918    7.161794223    7.039755583
  242 MET   N       2546    7.828618480    7.192364359    6.938487646
  242 MET   H       2547    7.903943470    7.152119990    6.886453551
  242 MET   CA      2548    7.829651587    7.339275715    6.943874251
  242 MET   CB      2549    7.965751723    7.399413091    6.908234160
  242 MET   CG      2550    8.008245842    7.407786128    6.761477026
  242 MET   SD      2551    8.166617117    7.493500704    6.728891232
  242 MET   CE      2552    8.283760086    7.369938834    6.780794908
  242 MET   C       2553    7.717988503    7.411911468    6.868612021
  242 MET   O       2554    7.642575447    7.489506035    6.927111575
  243 TYR   N       2555    7.686685916    7.355007278    6.752537087
  243 TYR   H       2556    7.734220382    7.285111462    6.699108287
  243 TYR   CA      2557    7.580011666    7.398878664    6.661414279
  243 TYR   CB      2558    7.616292576    7.344939967    6.522923365
  243 TYR   CG      2559    7.559646857    7.426706029    6.406671166
  243 TYR   CD1     2560    7.634369192    7.527575144    6.347003514
  243 TYR   HD1     2561    7.741310114    7.533360587    6.367280795
  243 TYR   CD2     2562    7.434453723    7.393981723    6.355920849
  243 TYR   HD2     2563    7.377433101    7.310450172    6.396553615
  243 TYR   CE1     2564    7.585174636    7.598831591    6.238265652
  243 TYR   HE1     2565    7.643778658    7.682264787    6.199714446
  243 TYR   CE2     2566    7.388278537    7.463779052    6.244930359
  243 TYR   HE2     2567    7.296781393    7.425746629    6.199512215
  243 TYR   CZ      2568    7.459887403    7.567737882    6.186716736
  243 TYR   OH      2569    7.409673312    7.631892779    6.077813705
  243 TYR   HH      2570    7.315149754    7.599726890    6.072233695
  243 TYR   C       2571    7.438175328    7.358841956    6.702532402
  243 TYR   O       2572    7.345052374    7.427453671    6.660688653
  244 SER   N       2573    7.423372965    7.254428299    6.783573618
  244 SER   H       2574    7.499214117    7.189841711    6.792376572
  244 SER   CA      2575    7.294375257    7.222925249    6.846658362
  244 SER   CB      2576    7.294643978    7.096643695    6.933029926
  244 SER   OG      2577    7.366862877    7.109443276    7.055804841
  244 SER   HG      2578    7.464441639    7.120570345    7.036974631
  244 SER   C       2579    7.245917381    7.338421866    6.934544506
  244 SER   O       2580    7.147110609    7.400116981    6.895031947
  245 CYSH  N       2581    7.333880727    7.398571295    7.014135279
  245 CYSH  H       2582    7.421126091    7.355436998    7.037140133
  245 CYSH  CA      2583    7.306619075    7.517644751    7.095911282
  245 CYSH  CB      2584    7.430111603    7.552523902    7.179243156
  245 CYSH  SG      2585    7.466856383    7.427792349    7.308023411
  245 CYSH  HG      2586    7.598824326    7.444362405    7.308887515
  245 CYSH  C       2587    7.256822569    7.645384587    7.027970665
  245 CYSH  O       2588    7.212157709    7.739566926    7.093281973
  246 TRP   N       2589    7.262550851    7.642475228    6.895113620
  246 TRP   H       2590    7.268586498    7.557099966    6.843391309
  246 TRP   CA      2591    7.230173037    7.758991739    6.811539821
  246 TRP   CB      2592    7.343154764    7.792178484    6.713848281
  246 TRP   CG      2593    7.474494325    7.823060598    6.785994121
  246 TRP   CD1     2594    7.496811430    7.873231261    6.907124224
  246 TRP   HD1     2595    7.419551235    7.913943545    6.972367542
  246 TRP   CD2     2596    7.601025665    7.793053390    6.736921786
  246 TRP   NE1     2597    7.626284656    7.877562530    6.937272196
  246 TRP   HE1     2598    7.662937932    7.905957505    7.025873906
  246 TRP   CE2     2599    7.694165729    7.830225598    6.833154131
  246 TRP   CE3     2600    7.643187132    7.746427243    6.612956989
  246 TRP   HE3     2601    7.570169914    7.710255130    6.540561793
  246 TRP   CZ2     2602    7.829104357    7.817995415    6.802127347
  246 TRP   HZ2     2603    7.904600899    7.842653403    6.876774943
  246 TRP   CZ3     2604    7.778394372    7.736476788    6.582283608
  246 TRP   HZ3     2605    7.809417202    7.704598826    6.482780554
  246 TRP   CH2     2606    7.872379584    7.773191386    6.677866114
  246 TRP   HH2     2607    7.979399361    7.761978948    6.660516219
  246 TRP   C       2608    7.098036179    7.759084122    6.734398187
  246 TRP   O       2609    7.076301153    7.835748321    6.640686219
  247 HISB  N       2610    6.996084612    7.689096813    6.783365878
  247 HISB  H       2611    7.010974235    7.609927794    6.842625733
  247 HISB  CA      2612    6.856502493    7.706704675    6.740786179
  247 HISB  CB      2613    6.759253033    7.617448877    6.818141364
  247 HISB  CG      2614    6.796037176    7.469040357    6.823596189
  247 HISB  ND1     2615    6.883199538    7.428765831    6.915627083
  247 HISB  CD2     2616    6.735639865    7.364006979    6.768770234
  247 HISB  HD2     2617    6.656018264    7.365376383    6.694342244
  247 HISB  CE1     2618    6.873932376    7.296095333    6.916727116
  247 HISB  HE1     2619    6.928198007    7.232731302    6.986869804
  247 HISB  NE2     2620    6.781700786    7.255312721    6.830029954
  247 HISB  HE2     2621    6.753390319    7.159768196    6.821734536
  247 HISB  C       2622    6.797023523    7.845294052    6.766600577
  247 HISB  O       2623    6.820098308    7.902602309    6.872959960
  248 GLU   N       2624    6.721026348    7.890929113    6.667442479
  248 GLU   H       2625    6.703648182    7.834101135    6.587016842
  248 GLU   CA      2626    6.642102323    8.014419339    6.678921150
  248 GLU   CB      2627    6.585985966    8.042839621    6.539449855
  248 GLU   CG      2628    6.526167049    8.183488399    6.532717953
  248 GLU   CD      2629    6.502103079    8.211832886    6.384314813
  248 GLU   OE1     2630    6.395561938    8.175434339    6.330018577
  248 GLU   OE2     2631    6.591524774    8.269412694    6.318638894
  248 GLU   C       2632    6.533510269    7.998383125    6.785519037
  248 GLU   O       2633    6.535736257    8.075760920    6.881111746
  249 LYSH  N       2634    6.463005868    7.885645639    6.782622645
  249 LYSH  H       2635    6.464100107    7.825953416    6.702395202
  249 LYSH  CA      2636    6.367298403    7.842800617    6.885650906
  249 LYSH  CB      2637    6.271016505    7.738550792    6.828424303
  249 LYSH  CG      2638    6.174734200    7.796094447    6.724363152
  249 LYSH  CD      2639    6.091936991    7.689886571    6.651755809
  249 LYSH  CE      2640    5.973647551    7.645866871    6.738236300
  249 LYSH  NZ      2641    5.901502336    7.532461690    6.678726897
  249 LYSH  HZ1     2642    5.964449860    7.454802926    6.676003984
  249 LYSH  HZ2     2643    5.877480955    7.560088821    6.585674042
  249 LYSH  HZ3     2644    5.814144059    7.508640191    6.721165899
  249 LYSH  C       2645    6.442500347    7.790384562    7.008148304
  249 LYSH  O       2646    6.510000038    7.687582424    7.006024008
  250 ALA   N       2647    6.433926358    7.869406485    7.114791864
  250 ALA   H       2648    6.376470115    7.951250417    7.113524872
  250 ALA   CA      2649    6.493057436    7.838817197    7.245841547
  250 ALA   CB      2650    6.451783598    7.953527569    7.338269209
  250 ALA   C       2651    6.454960562    7.702957341    7.304974751
  250 ALA   O       2652    6.541764367    7.618172809    7.325097688
  251 ASP   N       2653    6.328119469    7.667601555    7.286258293
  251 ASP   H       2654    6.257622458    7.724689839    7.244159518
  251 ASP   CA      2655    6.270137750    7.543976108    7.340725810
  251 ASP   CB      2656    6.119546567    7.545315275    7.313699690
  251 ASP   CG      2657    6.065627865    7.579485977    7.174640770
  251 ASP   OD1     2658    6.119682600    7.675390622    7.115413976
  251 ASP   OD2     2659    5.966535895    7.518320269    7.129223704
  251 ASP   C       2660    6.331343312    7.418418461    7.278272990
  251 ASP   O       2661    6.372976758    7.329804942    7.352733652
  252 GLU   N       2662    6.361787825    7.425254832    7.148974333
  252 GLU   H       2663    6.349456329    7.490607363    7.074284882
  252 GLU   CA      2664    6.439079635    7.323568326    7.076208744
  252 GLU   CB      2665    6.435977212    7.355835636    6.926676046
  252 GLU   CG      2666    6.298487995    7.330226988    6.864613867
  252 GLU   CD      2667    6.293142363    7.359466658    6.714532751
  252 GLU   OE1     2668    6.397907344    7.373606167    6.647845426
  252 GLU   OE2     2669    6.180327036    7.370051506    6.661753370
  252 GLU   C       2670    6.581222620    7.295816047    7.125582159
  252 GLU   O       2671    6.631279771    7.186590403    7.099232581
  253 ARG   N       2672    6.645326086    7.393555459    7.189047555
  253 ARG   H       2673    6.604714292    7.481933415    7.212316302
  253 ARG   CA      2674    6.783062669    7.383816853    7.239473674
  253 ARG   CB      2675    6.837557426    7.515896974    7.294215576
  253 ARG   CG      2676    6.843918273    7.625575661    7.187712582
  253 ARG   CD      2677    6.908978586    7.753654543    7.240390677
  253 ARG   NE      2678    6.869818995    7.862259805    7.149403032
  253 ARG   HE      2679    6.873983359    7.839618318    7.052088997
  253 ARG   CZ      2680    6.837552094    7.988368094    7.181206212
  253 ARG   NH1     2681    6.858166085    8.034648022    7.305247171
  253 ARG   HH11    2682    6.821153714    8.124643261    7.328289340
  253 ARG   HH12    2683    6.924408003    7.992148124    7.366925874
  253 ARG   NH2     2684    6.766380520    8.064797361    7.097256002
  253 ARG   HH21    2685    6.737531156    8.155879760    7.126762029
  253 ARG   HH22    2686    6.749726714    8.035897718    7.002982667
  253 ARG   C       2687    6.810084562    7.274055725    7.342601873
  253 ARG   O       2688    6.717054635    7.235895112    7.413448075
  254 PRO   N       2689    6.931350850    7.222526847    7.360790661
  254 PRO   CA      2690    6.961292852    7.126736571    7.468204078
  254 PRO   CB      2691    7.095358035    7.061306830    7.434200814
  254 PRO   CG      2692    7.159975895    7.162928428    7.339836389
  254 PRO   CD      2693    7.041980600    7.224061516    7.264003763
  254 PRO   C       2694    6.963994909    7.190465014    7.607269209
  254 PRO   O       2695    6.924864865    7.306147797    7.622033384
  255 THR   N       2696    6.950824276    7.100672307    7.704502817
  255 THR   H       2697    6.903540039    7.013236273    7.693525611
  255 THR   CA      2698    6.987632272    7.123342994    7.845005724
  255 THR   CB      2699    6.893820823    7.050271066    7.941286510
  255 THR   OG1     2700    6.859785235    6.925910393    7.879425104
  255 THR   HG1     2701    6.892257123    6.851047055    7.937236165
  255 THR   CG2     2702    6.775707150    7.138193879    7.982852597
  255 THR   C       2703    7.134722533    7.087118617    7.866564368
  255 THR   O       2704    7.186596679    7.004115371    7.792057361
  256 PHE   N       2705    7.195787379    7.139739638    7.972357541
  256 PHE   H       2706    7.147092635    7.188628391    8.044736487
  256 PHE   CA      2707    7.339410876    7.116200571    7.993058559
  256 PHE   CB      2708    7.394327309    7.205188355    8.104731481
  256 PHE   CG      2709    7.426028267    7.347454123    8.058224806
  256 PHE   CD1     2710    7.535032399    7.366320476    7.974063293
  256 PHE   HD1     2711    7.586219131    7.280866006    7.929822829
  256 PHE   CD2     2712    7.342859265    7.451239058    8.098595458
  256 PHE   HD2     2713    7.253343101    7.433266311    8.158118193
  256 PHE   CE1     2714    7.556541453    7.493865144    7.923180417
  256 PHE   HE1     2715    7.640922228    7.511360905    7.856451504
  256 PHE   CE2     2716    7.370601837    7.578781081    8.050805696
  256 PHE   HE2     2717    7.302845730    7.660656148    8.075025189
  256 PHE   CZ      2718    7.476677216    7.600211763    7.963574329
  256 PHE   HZ      2719    7.506520643    7.700974285    7.934638465
  256 PHE   C       2720    7.382160097    6.970895225    8.014738666
  256 PHE   O       2721    7.476807297    6.923770704    7.951879736
  257 LYSH  N       2722    7.297016645    6.894787567    8.082917254
  257 LYSH  H       2723    7.221864529    6.935472177    8.134862506
  257 LYSH  CA      2724    7.314546012    6.749593741    8.097802299
  257 LYSH  CB      2725    7.228888208    6.693361269    8.211422941
  257 LYSH  CG      2726    7.273520742    6.553168049    0.017011672
  257 LYSH  CD      2727    7.190748455    6.489860068    0.129033365
  257 LYSH  CE      2728    7.243070712    6.347708762    0.150536827
  257 LYSH  NZ      2729    7.161107555    6.273890197    0.247706480
  257 LYSH  HZ1     2730    7.165445852    6.312036805    0.340051318
  257 LYSH  HZ2     2731    7.191771071    6.178714947    0.248898435
  257 LYSH  HZ3     2732    7.065884398    6.277053965    0.217339694
  257 LYSH  C       2733    7.303171572    6.671017209    7.966997165
  257 LYSH  O       2734    7.380570959    6.576985593    7.949752855
  258 ILE   N       2735    7.217836492    6.710554383    7.872950537
  258 ILE   H       2736    7.137155496    6.764301198    7.897510526
  258 ILE   CA      2737    7.222840542    6.653591217    7.737521430
  258 ILE   CB      2738    7.100673716    6.695950906    7.655723483
  258 ILE   CG1     2739    6.983126018    6.616952605    7.713620343
  258 ILE   CG2     2740    7.112820151    6.666514260    7.506059245
  258 ILE   CD      2741    6.849834958    6.663300344    7.654506930
  258 ILE   C       2742    7.355009281    6.685368154    7.667302834
  258 ILE   O       2743    7.421250741    6.593480948    7.619341816
  259 LEU   N       2744    7.403606360    6.808554261    7.679697523
  259 LEU   H       2745    7.350795202    6.880186583    7.725312401
  259 LEU   CA      2746    7.534956111    6.848295696    7.626965417
  259 LEU   CB      2747    7.563446448    6.997130642    7.648148011
  259 LEU   CG      2748    7.477895331    7.090563249    7.562356106
  259 LEU   CD1     2749    7.482111658    7.232143232    7.620203621
  259 LEU   CD2     2750    7.524536817    7.092876011    7.416642591
  259 LEU   C       2751    7.651884750    6.769406047    7.686263564
  259 LEU   O       2752    7.728357236    6.706549514    7.613247372
  260 LEU   N       2753    7.642053316    6.743512446    7.816352774
  260 LEU   H       2754    7.578962671    6.799500343    7.870079675
  260 LEU   CA      2755    7.728452401    6.649618267    7.889360681
  260 LEU   CB      2756    7.691160079    6.653766219    8.037692449
  260 LEU   CG      2757    7.791423430    6.591661115    8.135161665
  260 LEU   CD1     2758    7.917298001    6.678202817    8.143889356
  260 LEU   CD2     2759    7.730972689    6.576966576    8.274931386
  260 LEU   C       2760    7.726691068    6.507057011    7.833832133
  260 LEU   O       2761    7.828127998    6.455354585    7.787287440
  261 SER   N       2762    7.607631091    6.449688345    7.818833061
  261 SER   H       2763    7.529112606    6.497171113    7.858599109
  261 SER   CA      2764    7.593694943    6.315572639    7.760269228
  261 SER   CB      2765    7.446307527    6.275762597    7.750151427
  261 SER   OG      2766    7.435695557    6.133739562    7.737199630
  261 SER   HG      2767    7.429691751    6.107682326    7.640841028
  261 SER   C       2768    7.653260700    6.301250345    7.620071762
  261 SER   O       2769    7.751064583    6.228500692    7.603543952
  262 ASN   N       2770    7.627695713    6.403807328    7.539340745
  262 ASN   H       2771    7.558754868    6.472322232    7.562888624
  262 ASN   CA      2772    7.683521105    6.413425468    7.403690603
  262 ASN   CB      2773    7.616588969    6.530519978    7.331456918
  262 ASN   CG      2774    7.466449771    6.511752857    7.308798814
  262 ASN   OD1     2775    7.416557669    6.408271362    7.264851588
  262 ASN   ND2     2776    7.391000488    6.621221941    7.311957138
  262 ASN   HD21    2777    7.292190842    6.609340509    7.302271073
  262 ASN   HD22    2778    7.428122917    6.712855795    7.326903709
  262 ASN   C       2779    7.835203616    6.432545931    7.397407272
  262 ASN   O       2780    7.900780035    6.363848406    7.319233927
  263 ILE   N       2781    7.895291611    6.518213311    7.479513848
  263 ILE   H       2782    7.840851447    6.590056807    7.522812586
  263 ILE   CA      2783    8.041508622    6.528275699    7.490978804
  263 ILE   CB      2784    8.079744431    6.653884950    7.569544160
  263 ILE   CG1     2785    8.038999680    6.779102806    7.491638100
  263 ILE   CG2     2786    8.227733082    6.662598323    7.607451019
  263 ILE   CD      2787    8.036392546    6.909731123    7.571277205
  263 ILE   C       2788    8.106691385    6.399303824    7.541286820
  263 ILE   O       2789    8.211350132    6.364239129    7.486989763
  264 LEU   N       2790    8.045770526    6.330068416    7.637128479
  264 LEU   H       2791    7.964550476    6.364337714    7.684339907
  264 LEU   CA      2792    8.086884938    6.196869169    7.683793143
  264 LEU   CB      2793    8.002234106    6.149707917    7.802212626
  264 LEU   CG      2794    8.059713600    6.191088164    7.937826342
  264 LEU   CD1     2795    7.954624210    6.172209558    8.047404868
  264 LEU   CD2     2796    8.181390470    6.102580908    7.965578919
  264 LEU   C       2797    8.086621000    6.092241947    7.572147984
  264 LEU   O       2798    8.179659867    6.012460128    7.561773455
  265 ASP   N       2799    7.977342820    6.085626574    7.496618215
  265 ASP   H       2800    7.889100982    6.127033142    7.518985869
  265 ASP   CA      2801    7.967396691    5.998356005    7.378740503
  265 ASP   CB      2802    7.837227093    6.020985917    7.301557241
  265 ASP   CG      2803    7.707600813    6.014468817    7.382553378
  265 ASP   OD1     2804    7.700470108    5.948861443    7.488707744
  265 ASP   OD2     2805    7.603414829    6.049644393    7.323114672
  265 ASP   C       2806    8.082968783    6.024916155    7.282042927
  265 ASP   O       2807    8.167487176    5.936268393    7.270704968
  266 VAL   N       2808    8.105851954    6.151947143    7.249955364
  266 VAL   H       2809    8.039092497    6.226191503    7.255650600
  266 VAL   CA      2810    8.218066592    6.195332125    7.165488692
  266 VAL   CB      2811    8.202212780    6.340135686    7.118670143
  266 VAL   CG1     2812    8.313674518    6.387116220    7.024993033
  266 VAL   CG2     2813    8.072295403    6.355058704    7.039239808
  266 VAL   C       2814    0.121534900    6.173108792    7.223292423
  266 VAL   O       2815    0.210604037    6.139053989    7.145600984
  267 MET   N       2816    0.134692013    6.167527101    7.355520750
  267 MET   H       2817    0.064657121    6.191390271    7.422795883
  267 MET   CA      2818    0.258913103    6.123689191    7.420756063
  267 MET   CB      2819    0.255432078    6.148676068    7.571664725
  267 MET   CG      2820    0.280021408    6.296667834    7.601711405
  267 MET   SD      2821    0.313375103    6.326339344    7.779175424
  267 MET   CE      2822    0.403310005    6.478113781    7.755506150
  267 MET   C       2823    0.287184788    5.974868340    7.399185098
  267 MET   O       2824    0.386066011    5.948619816    7.330886538
  268 ASP   N       2825    0.190418038    5.890287357    7.433447353
  268 ASP   H       2826    0.101694704    5.911920455    7.474192649
  268 ASP   CA      2827    0.202074445    5.745609119    7.410095310
  268 ASP   CB      2828    0.087951135    5.665167853    7.472673422
  268 ASP   CG      2829    0.103641242    5.650712649    7.624168268
  268 ASP   OD1     2830    0.217966214    5.651290864    7.674689870
  268 ASP   OD2     2831    0.002749933    5.622563402    7.692385308
  268 ASP   C       2832    0.218528994    5.706957370    7.262962763
  268 ASP   O       2833    0.265194623    5.598279176    7.229175599
  269 GLU   N       2834    0.159633484    5.786310437    7.173949225
  269 GLU   H       2835    0.095915720    5.863279033    7.178077574
  269 GLU   CA      2836    0.163212925    5.771762073    7.027716391
  269 GLU   CB      2837    0.037325631    5.832187676    6.965212609
  269 GLU   CG      2838   -0.082631501    5.745689555    7.004388170
  269 GLU   CD      2839    8.025428591    5.805641703    6.946682636
  269 GLU   OE1     2840    7.990997427    5.920576519    6.981746627
  269 GLU   OE2     2841    7.951042965    5.733185232    6.877119895
  269 GLU   C       2842    0.286120311    5.821694834    6.951487775
  269 GLU   O       2843    0.330893696    5.759872728    6.855034612
  270 GLU   N       2844    0.343632227    5.932232673    6.998005137
  270 GLU   H       2845    0.284573206    5.978747450    7.063953965
  270 GLU   CA      2846    0.461317411    5.989594430    6.931155855
  270 GLU   CB      2847    0.418613302    6.118419405    6.860503335
  270 GLU   CG      2848    0.340684392    6.098788916    6.730296711
  270 GLU   CD      2849    0.312995115    6.222658936    6.644888202
  270 GLU   OE1     2850    0.230585740    6.210032004    6.551759298
  270 GLU   OE2     2851    0.383106835    6.325975434    6.650808372
  270 GLU   C       2852    0.586361712    6.013048683    7.016169668
  270 GLU   O       2853    0.671709929    6.091939014    6.975885522
  271 SER   N       2854    0.608131063    5.918392280    7.107028136
  271 SER   H       2855    0.591710318    5.823820175    7.135105836
  271 SER   CA      2856    0.731599331    5.917373474    7.186818625
  271 SER   CB      2857    0.713640957    5.961587086    7.332185931
  271 SER   OG      2858    0.638765290    6.081725125    7.352452696
  271 SER   HG      2859    0.541354600    6.062723599    7.340170782
  271 SER   C       2860    0.801430001    5.781237472    7.188633248
  271 SER   O1      2861    0.742237981    5.682613264    7.139710789
  271 SER   O2      2862    0.915844041    5.776156551    7.238744079
  272 4L6   H14     2863    0.892462559    0.042357996    0.890201115
  272 4L6   N6      2864    0.878798015    0.115720943    0.823633635
  272 4L6   H13     2865    0.793605594    0.167048676    0.834012233
  272 4L6   C17     2866    0.973127511    0.155114393    0.738532193
  272 4L6   O1      2867    1.080585890    0.096003650    0.748000650
  272 4L6   N3      2868    1.134821375    0.225249242    0.501299381
  272 4L6   H11     2869    1.198007536    0.248478226    0.427348529
  272 4L6   H12     2870    1.157164155    0.143041979    0.553683798
  272 4L6   C13     2871    0.972029804    0.384922835    0.453903910
  272 4L6   C14     2872    1.020607384    0.283862435    0.536065143
  272 4L6   C12     2873    1.054533545    0.425344059    0.349582456
  272 4L6   H10     2874    1.161524606    0.412350670    0.365889985
  272 4L6   C11     2875    1.008852929    0.517490446    0.256088062
  272 4L6   H9      2876    1.064677466    0.547340039    0.167354622
  272 4L6   C10     2877    0.882193538    0.572502024    0.271955436
  272 4L6   H8      2878    0.842422171    0.641080717    0.197147673
  272 4L6   C15     2879    0.940635034    0.253202200    0.645548549
  272 4L6   N4      2880    0.818024267    0.306342570    0.655650910
  272 4L6   C16     2881    0.844824357    0.439167633    0.468058192
  272 4L6   N5      2882    0.769512140    0.398277400    0.571073041
  272 4L6   C8      2883    0.667703253    0.609727152    0.392837816
  272 4L6   C9      2884    0.799660560    0.533961752    0.376964571
  272 4L6   C2      2885    0.549044659    0.549513481    0.352661088
  272 4L6   C1      2886    0.541149432    0.407523259    0.296239266
  272 4L6   C3      2887    0.429229079    0.619258257    0.362737321
  272 4L6   H4      2888    0.337605775    0.567578773    0.334201459
  272 4L6   C4      2889    0.428202267    0.749126375    0.412282148
  272 4L6   C5      2890    0.329780054    0.840680321    0.447643196
  272 4L6   H5      2891    0.222162144    0.825726989    0.438937804
  272 4L6   N1      2892    0.393110198    0.947938698    0.494271960
  272 4L6   C6      2893    0.548552158    0.810730613    0.444524688
  272 4L6   N2      2894    0.525246036    0.933522526    0.489982917
  272 4L6   H6      2895    0.591964012    1.003108818    0.516541768
  272 4L6   C7      2896    0.669224309    0.742626323    0.433522960
  272 4L6   H7      2897    0.761485899    0.798984339    0.447328361
  273 H2O   OW      2898    0.458491325    1.033533112    0.481662202
  273 H2O   HW1     2899    0.492391278    0.982085437    0.560439325
  273 H2O   HW2     2900    0.461652805    1.131414714    0.501937382
  274 NA+   NA      2901    7.829158363    5.822580123    7.651535305
  275 NA+   NA      2902    1.089290628    5.694300602    7.087445695
  276 NA+   NA      2903    0.634506419    7.607384664    1.485795420
  277 NA+   NA      2904    6.830908783    0.776136689    2.090937557
  278 NA+   NA      2905    0.260280503    6.497269007    1.009430055
  279 NA+   NA      2906    0.191235932    1.971291369    1.436807929
  280 NA+   NA      2907    0.164985152    4.072947929    7.223180026
    1 SOLV  OW      2908    7.321628458    6.321649017    0.495021979
    1 SOLV  HW1     2909    7.291577157    6.389058644    0.562511096
    1 SOLV  HW2     2910    7.388308001    6.363622482    0.433426978
    2 SOLV  OW      2911    1.017559750    0.797143064    6.495699566
    2 SOLV  HW1     2912    0.970614526    0.885066240    6.487504149
    2 SOLV  HW2     2913    0.961126942    0.725321112    6.454976568
    3 SOLV  OW      2914    0.847719349    0.594517195    5.774984187
    3 SOLV  HW1     2915    0.786597440    0.554094150    5.843040635
    3 SOLV  HW2     2916    0.858164033    0.531538807    5.698002561
    4 SOLV  OW      2917    0.875451317    1.047553766    6.214315882
    4 SOLV  HW1     2918    0.877379215    1.071094192    6.311495360
    4 SOLV  HW2     2919    0.781354857    1.028039825    6.186626596
    5 SOLV  OW      2920    6.417339759    7.564228679    6.010426586
    5 SOLV  HW1     2921    6.414050907    7.657960422    5.975709101
    5 SOLV  HW2     2922    6.511302405    7.541455743    6.036003130
    6 SOLV  OW      2923    0.869222587    1.498722825    2.706305564
    6 SOLV  HW1     2924    0.810671939    1.579111340    2.695769140
    6 SOLV  HW2     2925    0.816147243    1.423818815    2.745976872
    7 SOLV  OW      2926    2.155428825    0.471403604    2.037620499
    7 SOLV  HW1     2927    2.210393886    0.450511669    2.118505665
    7 SOLV  HW2     2928    2.140894097    0.387792877    1.984724487
    8 SOLV  OW      2929    6.929755373    0.777347166    0.083243528
    8 SOLV  HW1     2930    6.914086234    0.865854708    0.127089597
    8 SOLV  HW2     2931    6.983060445    0.790546708   -0.000338136
    9 SOLV  OW      2932    8.173321651    1.583747171    2.082230240
    9 SOLV  HW1     2933    8.158941769    1.673781926    2.123320699
    9 SOLV  HW2     2934    8.126814518    1.514268993    2.137105751
   10 SOLV  OW      2935    7.378039724    0.594497305    0.382186761
   10 SOLV  HW1     2936    7.423009157    0.605083663    0.293487123
   10 SOLV  HW2     2937    7.349589696    0.499346102    0.393964558
   11 SOLV  OW      2938    6.569955648    6.673039666    7.877011179
   11 SOLV  HW1     2939    6.488052982    6.730427329    7.876553760
   11 SOLV  HW2     2940    6.600922161    6.659929610    7.971196160
   12 SOLV  OW      2941    0.335495401    6.760510233    0.047560136
   12 SOLV  HW1     2942    0.404536044    6.703387182    0.003155428
   12 SOLV  HW2     2943    0.366778599    6.855486733    0.049053856
   13 SOLV  OW      2944    0.061435982    1.475896603    0.825108242
   13 SOLV  HW1     2945    0.061111872    1.379967337    0.853372951
   13 SOLV  HW2     2946    0.026132345    1.532664030    0.899489288
   14 SOLV  OW      2947    2.022170750    8.196283773    8.111513816
   14 SOLV  HW1     2948    1.960687237    8.132140974    8.157417679
   14 SOLV  HW2     2949    2.105669109    8.148560260    8.084088097
   15 SOLV  OW      2950    2.047481795    7.870449698    0.831989709
   15 SOLV  HW1     2951    2.100222089    7.816843387    0.897915864
   15 SOLV  HW2     2952    2.076320982    7.966117024    0.836168945
   16 SOLV  OW      2953    0.236151165    1.005113264    7.890971685
   16 SOLV  HW1     2954    0.214035037    0.953166383    7.973519751
   16 SOLV  HW2     2955    0.278786475    1.091864230    7.916627549
   17 SOLV  OW      2956    1.268168203    6.822583864    6.599228135
   17 SOLV  HW1     2957    1.280340341    6.893902618    6.668274066
   17 SOLV  HW2     2958    1.354727223    6.807274497    6.551531939
   18 SOLV  OW      2959    0.408020489    0.131611238    6.276548299
   18 SOLV  HW1     2960    0.367449387    0.095131586    6.192732430
   18 SOLV  HW2     2961    0.461424450    0.213342750    6.254872371
   19 SOLV  OW      2962    1.659368429    6.210267941    7.038926815
   19 SOLV  HW1     2963    1.621969156    6.278936253    6.976589029
   19 SOLV  HW2     2964    1.704408098    6.138312082    6.986070570
   20 SOLV  OW      2965    0.454942829    6.395153503    0.537614845
   20 SOLV  HW1     2966    0.456052214    6.295836113    0.526001684
   20 SOLV  HW2     2967    0.379305271    6.433998098    0.484983510
   21 SOLV  OW      2968    7.356771278    2.182511847    6.786685583
   21 SOLV  HW1     2969    7.393016920    2.089957111    6.775663092
   21 SOLV  HW2     2970    7.432149789    2.248216887    6.785098448
   22 SOLV  OW      2971    0.783084876    1.767894529    0.291582881
   22 SOLV  HW1     2972    0.693238451    1.806446763    0.270573645
   22 SOLV  HW2     2973    0.778893365    1.668193773    0.285087457
   23 SOLV  OW      2974    8.225711411    8.078237117    8.085396811
   23 SOLV  HW1     2975    8.159276956    8.004476669    8.073262059
   23 SOLV  HW2     2976    8.318205477    8.041999003    8.073864967
   24 SOLV  OW      2977    1.064300682    0.329946792    6.806279946
   24 SOLV  HW1     2978    1.126496229    0.361268602    6.734498222
   24 SOLV  HW2     2979    1.080421006    0.232907281    6.824314752
   25 SOLV  OW      2980    7.261905109    0.322458706    0.410941090
   25 SOLV  HW1     2981    7.217176967    0.267772304    0.481727239
   25 SOLV  HW2     2982    7.337392760    0.270239514    0.371234524
   26 SOLV  OW      2983    1.339271718    7.862843380    2.755854883
   26 SOLV  HW1     2984    1.419304890    7.893768476    2.704475595
   26 SOLV  HW2     2985    1.324078870    7.765537851    2.738467881
   27 SOLV  OW      2986    7.319801602    0.486478818    7.672414513
   27 SOLV  HW1     2987    7.336978680    0.531548042    7.584814780
   27 SOLV  HW2     2988    7.328647461    0.387489011    7.661245128
   28 SOLV  OW      2989    0.109426016    1.149564101    2.978256572
   28 SOLV  HW1     2990    0.134075002    1.094545580    3.058048638
   28 SOLV  HW2     2991    0.192568637    1.183086026    2.933929148
   29 SOLV  OW      2992    8.032539656    0.149911519    1.170186520
   29 SOLV  HW1     2993    8.122299899    0.168949554    1.130406260
   29 SOLV  HW2     2994    8.024771791    0.052113356    1.189601994
   30 SOLV  OW      2995    1.271144110    0.633533373    7.307710474
   30 SOLV  HW1     2996    1.348791766    0.655647726    7.248688461
   30 SOLV  HW2     2997    1.231693516    0.718003757    7.343905523
   31 SOLV  OW      2998    8.210824352    8.181401207    0.093267969
   31 SOLV  HW1     2999    8.203446896    8.155132883   -0.002945059
   31 SOLV  HW2     3000    8.305977720    8.203657092    0.114525767
   32 SOLV  OW      3001    5.804404139    0.513521109    6.779779723
   32 SOLV  HW1     3002    5.723763810    0.562047768    6.745954172
   32 SOLV  HW2     3003    5.877267930    0.518319313    6.711445170
   33 SOLV  OW      3004    7.579217991    8.135832493    5.543185498
   33 SOLV  HW1     3005    7.597546738    8.167249757    5.450025198
   33 SOLV  HW2     3006    7.489461827    8.091844569    5.546452753
   34 SOLV  OW      3007    6.892828500    0.312735680    0.583568224
   34 SOLV  HW1     3008    6.977199274    0.263484657    0.604962761
   34 SOLV  HW2     3009    6.814094847    0.256176697    0.608141356
   35 SOLV  OW      3010    7.392976598    0.719985747    7.830777767
   35 SOLV  HW1     3011    7.339850223    0.675139650    7.758889895
   35 SOLV  HW2     3012    7.469422222    0.661212875    7.857295716
   36 SOLV  OW      3013    7.193384888    6.357241703    7.961830996
   36 SOLV  HW1     3014    7.255973697    6.435231055    7.960403049
   36 SOLV  HW2     3015    7.099968903    6.389762700    7.976580094
   37 SOLV  OW      3016    8.089953581    0.504587002    0.193029765
   37 SOLV  HW1     3017    8.056678477    0.530688337    0.102402827
   37 SOLV  HW2     3018    8.184019019    0.536567095    0.204463547
   38 SOLV  OW      3019    6.073441641    0.374567401    7.994767584
   38 SOLV  HW1     3020    6.048339365    0.303383127    8.060362363
   38 SOLV  HW2     3021    6.168671090    0.401340452    8.009483263
   39 SOLV  OW      3022    0.158792511    1.590964038    1.386014408
   39 SOLV  HW1     3023    0.064382163    1.597077579    1.418430686
   39 SOLV  HW2     3024    0.159164265    1.568793912    1.288496275
   40 SOLV  OW      3025    7.928966764    6.515482620    0.796775508
   40 SOLV  HW1     3026    7.990613606    6.586911928    0.829925519
   40 SOLV  HW2     3027    7.949225254    6.495883559    0.700823219
   41 SOLV  OW      3028    5.935170615    0.313160260    7.227704316
   41 SOLV  HW1     3029    5.963468338    0.217328377    7.223595235
   41 SOLV  HW2     3030    5.883629096    0.336247768    7.145170509
   42 SOLV  OW      3031    0.063526708    6.274154172    0.062439769
   42 SOLV  HW1     3032    0.014913044    6.279185938    0.149691067
   42 SOLV  HW2     3033    0.090699072    6.179530764    0.044848861
   43 SOLV  OW      3034    7.762014843    0.453219998    0.324196422
   43 SOLV  HW1     3035    7.854826243    0.420609657    0.342201275
   43 SOLV  HW2     3036    7.716570886    0.390902248    0.260534330
   44 SOLV  OW      3037    7.284934457    6.870872073    7.193124462
   44 SOLV  HW1     3038    7.289016324    6.798981978    7.123722967
   44 SOLV  HW2     3039    7.305910217    6.959102554    7.150972944
   45 SOLV  OW      3040    7.576186304    0.183307871    6.873430950
   45 SOLV  HW1     3041    7.542966198    0.276987396    6.862362084
   45 SOLV  HW2     3042    7.675734235    0.181925596    6.863932591
   46 SOLV  OW      3043    7.818319119    0.050491988    6.816328472
   46 SOLV  HW1     3044    7.873408854    0.052649811    6.899767748
   46 SOLV  HW2     3045    7.746072109   -0.017998165    6.825870653
   47 SOLV  OW      3046    7.151072700    1.938043156    7.568284168
   47 SOLV  HW1     3047    7.095733664    1.990573462    7.503633829
   47 SOLV  HW2     3048    7.247340661    1.962967248    7.557668810
   48 SOLV  OW      3049    0.449089571    0.920151915    0.770078284
   48 SOLV  HW1     3050    0.476926742    1.009553154    0.805185982
   48 SOLV  HW2     3051    0.430926993    0.927073381    0.671985399
   49 SOLV  OW      3052    6.860502149    7.547699507    6.304856303
   49 SOLV  HW1     3053    6.952131099    7.587481211    6.300025031
   49 SOLV  HW2     3054    6.866270440    7.455246005    6.342549861
   50 SOLV  OW      3055    0.553679248    0.629466452    7.231312749
   50 SOLV  HW1     3056    0.507268079    0.542544910    7.214216207
   50 SOLV  HW2     3057    0.530127068    0.694566939    7.159140504
   51 SOLV  OW      3058    7.769582705    2.325901907    0.986330826
   51 SOLV  HW1     3059    7.825151382    2.341363100    0.904632982
   51 SOLV  HW2     3060    7.795219218    2.391828059    1.057026936
   52 SOLV  OW      3061    1.385223615    6.709720089    0.093742400
   52 SOLV  HW1     3062    1.406151692    6.713657353    0.191458337
   52 SOLV  HW2     3063    1.446657574    6.644634607    0.049114746
   53 SOLV  OW      3064    6.737903327    0.534735476    0.608145633
   53 SOLV  HW1     3065    6.792471720    0.463869349    0.563405555
   53 SOLV  HW2     3066    6.711913710    0.604135654    0.540992736
   54 SOLV  OW      3067    7.980437734    5.483951225    7.409602728
   54 SOLV  HW1     3068    8.041142041    5.421722287    7.360161318
   54 SOLV  HW2     3069    7.944134917    5.552353477    7.346316679
   55 SOLV  OW      3070    6.699196220    1.745895134    7.605716457
   55 SOLV  HW1     3071    6.701134493    1.725552652    7.703613367
   55 SOLV  HW2     3072    6.720944951    1.663081129    7.554042587
   56 SOLV  OW      3073    8.209901485    6.149027737    0.303997133
   56 SOLV  HW1     3074    8.122198019    6.124320996    0.262776900
   56 SOLV  HW2     3075    8.256317863    6.066295972    0.335657128
   57 SOLV  OW      3076    2.017792735    0.453270592    0.502048845
   57 SOLV  HW1     3077    2.081302185    0.382445762    0.471196539
   57 SOLV  HW2     3078    1.975705173    0.497159738    0.422652348
   58 SOLV  OW      3079    0.848550086    6.185220906    7.825705137
   58 SOLV  HW1     3080    0.834370194    6.105251323    7.884059919
   58 SOLV  HW2     3081    0.782414814    6.183879431    7.750700170
   59 SOLV  OW      3082    6.521095351    0.292058805    6.376689365
   59 SOLV  HW1     3083    6.525201337    0.193368903    6.361038020
   59 SOLV  HW2     3084    6.595600027    0.336770604    6.327177420
   60 SOLV  OW      3085    1.665262461    0.585338981    7.857630048
   60 SOLV  HW1     3086    1.668047563    0.487575764    7.878478076
   60 SOLV  HW2     3087    1.719874687    0.603525062    7.775857367
   61 SOLV  OW      3088    1.584685737    0.383292906    2.390907746
   61 SOLV  HW1     3089    1.619931968    0.425381408    2.307313178
   61 SOLV  HW2     3090    1.533140422    0.451185074    2.443210059
   62 SOLV  OW      3091    7.282036897    6.927469489    1.093783308
   62 SOLV  HW1     3092    7.306206163    6.873175994    1.174217883
   62 SOLV  HW2     3093    7.189515384    6.903740276    1.064146767
   63 SOLV  OW      3094    0.396096212    7.300354860    5.637642655
   63 SOLV  HW1     3095    0.467315856    7.287208028    5.706608906
   63 SOLV  HW2     3096    0.339868772    7.217867544    5.631670920
   64 SOLV  OW      3097    0.610641866    1.498298947    1.406300368
   64 SOLV  HW1     3098    0.559254678    1.555985497    1.342792574
   64 SOLV  HW2     3099    0.547048006    1.451288452    1.467516628
   65 SOLV  OW      3100    6.002748467    0.061844592    7.090188447
   65 SOLV  HW1     3101    6.078363408    0.127198134    7.093824832
   65 SOLV  HW2     3102    6.019072257   -0.003924909    7.016637585
   66 SOLV  OW      3103    7.609562210    6.845312861    0.833229578
   66 SOLV  HW1     3104    7.683863565    6.825927123    0.769156814
   66 SOLV  HW2     3105    7.624920905    6.794969711    0.918267395
   67 SOLV  OW      3106    6.337537159    0.238898233    5.915542831
   67 SOLV  HW1     3107    6.307907994    0.177445492    5.988670012
   67 SOLV  HW2     3108    6.325307485    0.333762431    5.944751493
   68 SOLV  OW      3109    0.569705268    0.287204559    3.033130774
   68 SOLV  HW1     3110    0.543336513    0.218028263    3.100356728
   68 SOLV  HW2     3111    0.627973527    0.355690149    3.076908736
   69 SOLV  OW      3112    0.137257120    0.260531699    7.573810768
   69 SOLV  HW1     3113    0.231976896    0.292572625    7.575562057
   69 SOLV  HW2     3114    0.127889907    0.187964912    7.505635748
   70 SOLV  OW      3115    7.476006232    1.233644710    2.504920172
   70 SOLV  HW1     3116    7.382416779    1.218848866    2.536915331
   70 SOLV  HW2     3117    7.485602561    1.327715934    2.472361326
   71 SOLV  OW      3118    6.516925693    1.733078027    1.178427740
   71 SOLV  HW1     3119    6.601130010    1.771188360    1.216620929
   71 SOLV  HW2     3120    6.496536213    1.645948879    1.223084195
   72 SOLV  OW      3121    8.167853067    0.717647755    0.491809200
   72 SOLV  HW1     3122    8.094552616    0.706529701    0.424690684
   72 SOLV  HW2     3123    8.242612571    0.654831013    0.470210560
   73 SOLV  OW      3124    7.516410710    1.657028234    1.427108803
   73 SOLV  HW1     3125    7.500013176    1.679553379    1.523158147
   73 SOLV  HW2     3126    7.470620800    1.724195133    1.368854012
   74 SOLV  OW      3127    0.530736802    0.817421229    7.871100662
   74 SOLV  HW1     3128    0.599383421    0.757458689    7.912257586
   74 SOLV  HW2     3129    0.489911241    0.874918594    7.942016219
   75 SOLV  OW      3130    0.959292705    6.522838591    6.640074097
   75 SOLV  HW1     3131    0.936050975    6.425984781    6.649048537
   75 SOLV  HW2     3132    1.057680277    6.534861936    6.653366145
   76 SOLV  OW      3133    0.572625857    6.726783078    6.618645067
   76 SOLV  HW1     3134    0.620347878    6.813297154    6.603218983
   76 SOLV  HW2     3135    0.553600654    6.716182031    6.716244552
   77 SOLV  OW      3136    0.522821623    0.973081290    5.314516053
   77 SOLV  HW1     3137    0.550227088    0.962286916    5.410088905
   77 SOLV  HW2     3138    0.604167746    0.985988160    5.257789134
   78 SOLV  OW      3139    7.406857593    2.170105216    0.798614025
   78 SOLV  HW1     3140    7.307588190    2.181939589    0.801267561
   78 SOLV  HW2     3141    7.433711975    2.133840935    0.709366124
   79 SOLV  OW      3142    7.143059287    6.755858694    6.049237646
   79 SOLV  HW1     3143    7.241036569    6.748946464    6.030410538
   79 SOLV  HW2     3144    7.127218358    6.745752206    6.147465121
   80 SOLV  OW      3145    1.390541759    7.344351217    6.906774419
   80 SOLV  HW1     3146    1.442766743    7.409184860    6.962187840
   80 SOLV  HW2     3147    1.357345281    7.270035750    6.964882833
   81 SOLV  OW      3148    1.018154460    1.708761595    1.279118374
   81 SOLV  HW1     3149    1.093739150    1.762400508    1.316685672
   81 SOLV  HW2     3150    1.036993220    1.687211679    1.183294881
   82 SOLV  OW      3151    1.248494308    7.123794445    8.016335532
   82 SOLV  HW1     3152    1.242246927    7.052550391    8.086241737
   82 SOLV  HW2     3153    1.158058223    7.163766226    8.001330820
   83 SOLV  OW      3154    7.151726370    7.802759285    1.786175518
   83 SOLV  HW1     3155    7.159316900    7.817739546    1.687595518
   83 SOLV  HW2     3156    7.067316494    7.752894315    1.805884850
   84 SOLV  OW      3157    8.180672534    1.298346581    6.744603102
   84 SOLV  HW1     3158    8.227551061    1.281884001    6.831397353
   84 SOLV  HW2     3159    8.229911104    1.368383860    6.692909922
   85 SOLV  OW      3160    6.949584247    6.709636879    8.022123539
   85 SOLV  HW1     3161    6.935703423    6.615041951    7.992812747
   85 SOLV  HW2     3162    6.924858435    6.718580502    8.118614992
   86 SOLV  OW      3163    7.144038335    7.568868095    6.053271117
   86 SOLV  HW1     3164    7.148846713    7.469074148    6.048793676
   86 SOLV  HW2     3165    7.071633114    7.601488864    5.992482337
   87 SOLV  OW      3166    1.641412804    7.274096053    7.800479506
   87 SOLV  HW1     3167    1.627960648    7.368084403    7.769064448
   87 SOLV  HW2     3168    1.568153390    7.249363915    7.863906957
   88 SOLV  OW      3169    2.191501092    7.464641489    7.904362113
   88 SOLV  HW1     3170    2.266636615    7.495123145    7.962906126
   88 SOLV  HW2     3171    2.113598004    7.438176718    7.961217374
   89 SOLV  OW      3172    0.791961778    7.552110971    6.464432766
   89 SOLV  HW1     3173    0.748775622    7.625994824    6.412701418
   89 SOLV  HW2     3174    0.769689864    7.561926710    6.561435772
   90 SOLV  OW      3175    6.836774607    0.068223788    6.428130599
   90 SOLV  HW1     3176    6.749339417    0.054205891    6.381651982
   90 SOLV  HW2     3177    6.875202598    0.156450998    6.400912343
   91 SOLV  OW      3178    0.594352733    6.679575814    0.601707606
   91 SOLV  HW1     3179    0.560795571    6.589673741    0.573572666
   91 SOLV  HW2     3180    0.524229629    6.725815525    0.655972138
   92 SOLV  OW      3181    0.995350871    7.832541531    1.637499359
   92 SOLV  HW1     3182    1.043540715    7.920142182    1.639870461
   92 SOLV  HW2     3183    1.051808395    7.764726453    1.590432009
   93 SOLV  OW      3184    6.090577718    7.867402037    8.034850421
   93 SOLV  HW1     3185    6.089543657    7.770427544    8.010460287
   93 SOLV  HW2     3186    5.999646684    7.894846545    8.066160349
   94 SOLV  OW      3187    1.193594904    7.670483094    1.538822410
   94 SOLV  HW1     3188    1.142271714    7.693735431    1.456197965
   94 SOLV  HW2     3189    1.280636833    7.628404579    1.513237753
   95 SOLV  OW      3190    6.640144736    6.980371614    0.675893907
   95 SOLV  HW1     3191    6.594908489    6.942904016    0.594953515
   95 SOLV  HW2     3192    6.710230955    6.916412194    0.707494512
   96 SOLV  OW      3193    7.936768200    1.501752450    6.962926374
   96 SOLV  HW1     3194    7.915617595    1.528555726    6.868927427
   96 SOLV  HW2     3195    7.852188651    1.497161277    7.016093053
   97 SOLV  OW      3196    7.150844218    0.173574990    7.977869523
   97 SOLV  HW1     3197    7.208390718    0.107276944    8.025772827
   97 SOLV  HW2     3198    7.199055109    0.260952104    7.971336115
   98 SOLV  OW      3199    0.906497618    7.542036029    0.861110870
   98 SOLV  HW1     3200    0.927275380    7.630437795    0.819216678
   98 SOLV  HW2     3201    0.846600423    7.555815155    0.940003999
   99 SOLV  OW      3202    7.169967666    0.162456594    0.603726479
   99 SOLV  HW1     3203    7.106414617    0.128390909    0.673022478
   99 SOLV  HW2     3204    7.250436281    0.103173823    0.600300936
  100 SOLV  OW      3205    0.542416785    0.429142019    0.732427575
  100 SOLV  HW1     3206    0.496644913    0.346251194    0.764609493
  100 SOLV  HW2     3207    0.628658117    0.404532345    0.688173996
  101 SOLV  OW      3208    7.272619217    1.568035386    0.380921335
  101 SOLV  HW1     3209    7.371242864    1.554747691    0.371079792
  101 SOLV  HW2     3210    7.234481197    1.599896644    0.294143736
  102 SOLV  OW      3211    8.195757791    7.602209531    1.103967916
  102 SOLV  HW1     3212    8.278425525    7.608434693    1.048045340
  102 SOLV  HW2     3213    8.220460507    7.608044920    1.200692909
  103 SOLV  OW      3214    6.352669826    6.470286265    6.620060033
  103 SOLV  HW1     3215    6.341041404    6.439568408    6.525607738
  103 SOLV  HW2     3216    6.359105123    6.570058494    6.622082234
  104 SOLV  OW      3217    1.575643956    0.116969343    6.762155769
  104 SOLV  HW1     3218    1.665112706    0.142226594    6.798998872
  104 SOLV  HW2     3219    1.566841305    0.152196939    6.668970527
  105 SOLV  OW      3220    7.916700633    4.996419232    8.030246156
  105 SOLV  HW1     3221    7.901385990    4.903804080    8.064739076
  105 SOLV  HW2     3222    7.915131889    4.995408988    7.930254301
  106 SOLV  OW      3223    2.287809109    8.033818188    1.646860420
  106 SOLV  HW1     3224    2.251776151    7.958599988    1.591671464
  106 SOLV  HW2     3225    2.363142018    8.077864739    1.598006056
  107 SOLV  OW      3226    1.561438496    6.747764770    7.926801885
  107 SOLV  HW1     3227    1.463633905    6.736059491    7.909509380
  107 SOLV  HW2     3228    1.601348985    6.659939621    7.953177285
  108 SOLV  OW      3229    0.882302546    0.564268606    7.787107790
  108 SOLV  HW1     3230    0.949062512    0.491090831    7.800884287
  108 SOLV  HW2     3231    0.884755626    0.594068003    7.691673984
  109 SOLV  OW      3232    7.181630649    2.027495430    1.429413916
  109 SOLV  HW1     3233    7.167918030    1.979447715    1.342782971
  109 SOLV  HW2     3234    7.279335792    2.031014602    1.450456098
  110 SOLV  OW      3235    1.133859985    8.170949828    6.144068681
  110 SOLV  HW1     3236    1.195644607    8.218138201    6.206976242
  110 SOLV  HW2     3237    1.122181644    8.225916522    6.061342268
  111 SOLV  OW      3238    2.009709307    7.721366717    8.062920740
  111 SOLV  HW1     3239    2.052069189    7.716872994    8.153394430
  111 SOLV  HW2     3240    1.918730751    7.680026791    8.066650749
  112 SOLV  OW      3241    6.942056220    8.212582644    1.837592046
  112 SOLV  HW1     3242    6.951296932    8.295366963    1.892934217
  112 SOLV  HW2     3243    7.009294073    8.144852066    1.867475208
  113 SOLV  OW      3244    1.493033204    7.591036439    6.581748007
  113 SOLV  HW1     3245    1.435135216    7.526374371    6.532066433
  113 SOLV  HW2     3246    1.551381883    7.640067560    6.516995438
  114 SOLV  OW      3247    6.569057903    7.999765201    0.057984956
  114 SOLV  HW1     3248    6.495208712    7.975358810   -0.004881090
  114 SOLV  HW2     3249    6.564060334    7.941827956    0.139346853
  115 SOLV  OW      3250    0.435187323    8.099405383    2.575696509
  115 SOLV  HW1     3251    0.492688616    8.022811178    2.546913170
  115 SOLV  HW2     3252    0.492299184    8.170086573    2.617456563
  116 SOLV  OW      3253    0.528772321    7.492559221    1.299058975
  116 SOLV  HW1     3254    0.569778271    7.541232535    1.221913635
  116 SOLV  HW2     3255    0.527094522    7.394499114    1.279480681
  117 SOLV  OW      3256    7.020004315    7.267497247    1.387200158
  117 SOLV  HW1     3257    6.973166490    7.323036687    1.318472593
  117 SOLV  HW2     3258    7.033625918    7.321662216    1.470160867
  118 SOLV  OW      3259    2.246359537    0.041632151    1.386391253
  118 SOLV  HW1     3260    2.189452918   -0.037912123    1.365513869
  118 SOLV  HW2     3261    2.331096782    0.011429238    1.430081736
  119 SOLV  OW      3262    0.935590075    0.202758714    3.142363233
  119 SOLV  HW1     3263    0.930496401    0.291778040    3.097071595
  119 SOLV  HW2     3264    0.889032317    0.207633895    3.230739305
  120 SOLV  OW      3265    1.726462412    7.356127915    6.772570079
  120 SOLV  HW1     3266    1.686450932    7.443622303    6.799878388
  120 SOLV  HW2     3267    1.674652578    7.281377662    6.814162617
  121 SOLV  OW      3268    0.579238664    6.823724858    6.191697558
  121 SOLV  HW1     3269    0.593456226    6.754153134    6.262108342
  121 SOLV  HW2     3270    0.601131551    6.913868792    6.229044214
  122 SOLV  OW      3271    5.812676746    0.952695504    7.133879086
  122 SOLV  HW1     3272    5.856875472    0.896716943    7.203984143
  122 SOLV  HW2     3273    5.827038753    0.911086751    7.044078413
  123 SOLV  OW      3274    1.665071217    6.502531332    7.965844681
  123 SOLV  HW1     3275    1.745790939    6.539635287    7.919935823
  123 SOLV  HW2     3276    1.677120811    6.404292060    7.980190969
  124 SOLV  OW      3277    2.286415526    0.881948636    1.519982277
  124 SOLV  HW1     3278    2.216658574    0.933185672    1.570087815
  124 SOLV  HW2     3279    2.274010234    0.896093218    1.421758786
  125 SOLV  OW      3280    0.053796954    1.726893530    0.143087147
  125 SOLV  HW1     3281    0.005188736    1.652240779    0.188538586
  125 SOLV  HW2     3282   -0.011178019    1.781837902    0.090542265
  126 SOLV  OW      3283    0.138284958    8.076482521    6.184790052
  126 SOLV  HW1     3284    0.044099250    8.095841254    6.157290245
  126 SOLV  HW2     3285    0.199828068    8.142395797    6.141549415
  127 SOLV  OW      3286    7.232543566    5.720939490    7.684655326
  127 SOLV  HW1     3287    7.183225589    5.779629870    7.620432060
  127 SOLV  HW2     3288    7.298038275    5.775933378    7.736496468
  128 SOLV  OW      3289    2.103187188    8.069956646    2.472898627
  128 SOLV  HW1     3290    2.031612616    8.106772674    2.532254180
  128 SOLV  HW2     3291    2.064766185    7.997960666    2.415090400
  129 SOLV  OW      3292    0.155776138    0.382790364    0.855066456
  129 SOLV  HW1     3293    0.106561489    0.296411084    0.865940835
  129 SOLV  HW2     3294    0.174986521    0.398212540    0.758139897
  130 SOLV  OW      3295    6.980240509    1.312523768    6.890453172
  130 SOLV  HW1     3296    6.921062981    1.309159093    6.971003187
  130 SOLV  HW2     3297    6.968801505    1.400537939    6.844363922
  131 SOLV  OW      3298    7.928279277    1.034450274    5.612438418
  131 SOLV  HW1     3299    7.956729058    1.094517790    5.687164406
  131 SOLV  HW2     3300    7.828595780    1.026413494    5.612262927
  132 SOLV  OW      3301    1.029010217    1.540159035    2.164826163
  132 SOLV  HW1     3302    1.101077258    1.476618595    2.137062751
  132 SOLV  HW2     3303    1.002896655    1.521578149    2.259560799
  133 SOLV  OW      3304    1.095574411    0.914221927    7.173647486
  133 SOLV  HW1     3305    1.001535908    0.881540373    7.183143359
  133 SOLV  HW2     3306    1.136666987    0.874134777    7.091757845
  134 SOLV  OW      3307    0.139449718    5.923746154    6.548913109
  134 SOLV  HW1     3308    0.215944451    5.859326751    6.549722262
  134 SOLV  HW2     3309    0.174578672    6.017078563    6.541367497
  135 SOLV  OW      3310    7.857531081    6.275491300    6.212261379
  135 SOLV  HW1     3311    7.839886425    6.228097823    6.125983141
  135 SOLV  HW2     3312    7.778204272    6.265859589    6.272393266
  136 SOLV  OW      3313    0.763359739    6.669125523    0.386105587
  136 SOLV  HW1     3314    0.692204671    6.674012307    0.456209525
  136 SOLV  HW2     3315    0.732371834    6.716748830    0.303806269
  137 SOLV  OW      3316    7.942795926    0.822119035    0.084943295
  137 SOLV  HW1     3317    7.970126559    0.914136739    0.056879437
  137 SOLV  HW2     3318    7.980558119    0.755181301    0.020950132
  138 SOLV  OW      3319    7.318055691    1.463531816    6.735322395
  138 SOLV  HW1     3320    7.271276513    1.441721431    6.649661734
  138 SOLV  HW2     3321    7.296504357    1.393834878    6.803729893
  139 SOLV  OW      3322    0.298844943    0.992113969    2.375434784
  139 SOLV  HW1     3323    0.318209292    1.037697135    2.462318117
  139 SOLV  HW2     3324    0.348743078    0.905538947    2.371387017
  140 SOLV  OW      3325    6.899027072    6.780073545    6.889267975
  140 SOLV  HW1     3326    6.866979024    6.693084355    6.926762022
  140 SOLV  HW2     3327    6.990924657    6.768287235    6.851638730
  141 SOLV  OW      3328    7.987640233    2.013110104    6.495557630
  141 SOLV  HW1     3329    7.964580052    2.108325692    6.515647431
  141 SOLV  HW2     3330    7.945423393    1.986155713    6.408998088
  142 SOLV  OW      3331    1.865681312    7.152972591    7.907837924
  142 SOLV  HW1     3332    1.925273354    7.219441549    7.952916149
  142 SOLV  HW2     3333    1.789445055    7.200783116    7.864208201
  143 SOLV  OW      3334    0.568044562    1.106342203    7.103300008
  143 SOLV  HW1     3335    0.666765178    1.118174854    7.092533832
  143 SOLV  HW2     3336    0.538529743    1.148877567    7.188864410
  144 SOLV  OW      3337    8.193339022    1.650382141    1.008987218
  144 SOLV  HW1     3338    8.276016940    1.706174663    1.001692472
  144 SOLV  HW2     3339    8.165443217    1.644538600    1.104847749
  145 SOLV  OW      3340    6.558004182    0.000589389    0.185851582
  145 SOLV  HW1     3341    6.569918185   -0.087892805    0.140786406
  145 SOLV  HW2     3342    6.496912244    0.057861498    0.131174972
  146 SOLV  OW      3343    6.879256076    6.443008478    0.863093435
  146 SOLV  HW1     3344    6.932927859    6.372073193    0.817382954
  146 SOLV  HW2     3345    6.939352952    6.498143857    0.920975761
  147 SOLV  OW      3346    1.590364604    6.629555817    7.587386211
  147 SOLV  HW1     3347    1.631685954    6.687149704    7.657934228
  147 SOLV  HW2     3348    1.563045301    6.686388346    7.509763904
  148 SOLV  OW      3349    7.161072701    7.822355424    0.050142469
  148 SOLV  HW1     3350    7.217957744    7.897752494    0.017260492
  148 SOLV  HW2     3351    7.219566664    7.746086586    0.077770224
  149 SOLV  OW      3352    0.757623788    7.199964392    1.000246209
  149 SOLV  HW1     3353    0.710409684    7.187314723    1.087494304
  149 SOLV  HW2     3354    0.838408003    7.257269452    1.014082249
  150 SOLV  OW      3355    7.651731920    8.041746195    6.556911532
  150 SOLV  HW1     3356    7.660529397    8.074706601    6.650922624
  150 SOLV  HW2     3357    7.657473525    7.941906873    6.555941269
  151 SOLV  OW      3358    0.941007373    5.454260286    7.919583440
  151 SOLV  HW1     3359    0.857051392    5.424615370    7.874038331
  151 SOLV  HW2     3360    1.020184780    5.418388820    7.870127854
  152 SOLV  OW      3361    1.427029660    8.123593266    6.277141550
  152 SOLV  HW1     3362    1.392631514    8.154574946    6.365790033
  152 SOLV  HW2     3363    1.522337097    8.094806853    6.286601645
  153 SOLV  OW      3364    1.171574978    7.553138488    2.898064993
  153 SOLV  HW1     3365    1.192953893    7.593411413    2.987073271
  153 SOLV  HW2     3366    1.073377169    7.560804224    2.880749511
  154 SOLV  OW      3367    0.296964790    8.128834270    5.514803322
  154 SOLV  HW1     3368    0.395617377    8.131716871    5.530954693
  154 SOLV  HW2     3369    0.271224352    8.037947630    5.481962158
  155 SOLV  OW      3370    8.007048823    8.104959977    1.218000431
  155 SOLV  HW1     3371    8.055318438    8.020001673    1.196691338
  155 SOLV  HW2     3372    7.928353403    8.084827983    1.276340528
  156 SOLV  OW      3373    8.155723719    6.599183666    1.304581186
  156 SOLV  HW1     3374    8.072616271    6.608773331    1.249782292
  156 SOLV  HW2     3375    8.145987125    6.651446568    1.389289555
  157 SOLV  OW      3376    6.753810301    7.446048528    7.891815412
  157 SOLV  HW1     3377    6.670645486    7.419728645    7.940712011
  157 SOLV  HW2     3378    6.833248171    7.430925842    7.950661997
  158 SOLV  OW      3379    6.615366474    6.790487399    6.473113857
  158 SOLV  HW1     3380    6.697492321    6.740603046    6.500806756
  158 SOLV  HW2     3381    6.633310857    6.888808098    6.476723253
  159 SOLV  OW      3382    0.832161304    0.466930352    6.852287080
  159 SOLV  HW1     3383    0.917666488    0.417073586    6.838031971
  159 SOLV  HW2     3384    0.848751664    0.565039117    6.842315608
  160 SOLV  OW      3385    1.518387298    1.514901307    0.881468784
  160 SOLV  HW1     3386    1.501984441    1.436803851    0.821204579
  160 SOLV  HW2     3387    1.572247810    1.583733110    0.832876314
  161 SOLV  OW      3388    0.291851568    7.552293062    1.836285769
  161 SOLV  HW1     3389    0.325219300    7.618474278    1.903430002
  161 SOLV  HW2     3390    0.221893209    7.494530007    1.878368067
  162 SOLV  OW      3391    6.975240855    0.631038909    1.358320120
  162 SOLV  HW1     3392    7.001885061    0.586753666    1.443938104
  162 SOLV  HW2     3393    7.011609561    0.578898222    1.281118296
  163 SOLV  OW      3394    1.301018163    1.155175224    2.170058432
  163 SOLV  HW1     3395    1.232500824    1.101790810    2.219626116
  163 SOLV  HW2     3396    1.391961231    1.117765852    2.188261478
  164 SOLV  OW      3397    7.393742041    7.498382416    1.339385193
  164 SOLV  HW1     3398    7.304880634    7.543128474    1.349528318
  164 SOLV  HW2     3399    7.450297622    7.518079059    1.419478232
  165 SOLV  OW      3400    0.413385426    5.006529204    7.660196964
  165 SOLV  HW1     3401    0.405778571    5.072918852    7.585789365
  165 SOLV  HW2     3402    0.322110146    4.974880646    7.686062337
  166 SOLV  OW      3403    2.753774164    7.864663660    7.233673955
  166 SOLV  HW1     3404    2.826535685    7.821966118    7.179969736
  166 SOLV  HW2     3405    2.712339320    7.938693114    7.180719533
  167 SOLV  OW      3406    0.382888450    0.217799317    0.825549174
  167 SOLV  HW1     3407    0.306764468    0.272799267    0.859931196
  167 SOLV  HW2     3408    0.351852465    0.162712307    0.748062980
  168 SOLV  OW      3409    7.554316054    0.428150112    0.924332156
  168 SOLV  HW1     3410    7.579099390    0.479919807    1.006232106
  168 SOLV  HW2     3411    7.606657670    0.342973486    0.921657818
  169 SOLV  OW      3412    0.731632471    7.421824968    2.112384645
  169 SOLV  HW1     3413    0.751015982    7.519874927    2.115857860
  169 SOLV  HW2     3414    0.633081908    7.407660952    2.102968267
  170 SOLV  OW      3415    8.112634535    6.204735056    6.286780985
  170 SOLV  HW1     3416    8.030353110    6.254068177    6.258533096
  170 SOLV  HW2     3417    8.186496306    6.270029569    6.303600824
  171 SOLV  OW      3418    7.530732756    1.663435089    5.770109197
  171 SOLV  HW1     3419    7.519205757    1.579307954    5.717277458
  171 SOLV  HW2     3420    7.618364835    1.705638146    5.746853186
  172 SOLV  OW      3421    0.384614287    7.719695717    2.532392554
  172 SOLV  HW1     3422    0.291580735    7.741968921    2.503236019
  172 SOLV  HW2     3423    0.445737589    7.795473267    2.509521942
  173 SOLV  OW      3424    0.994713625    0.645873812    7.531523158
  173 SOLV  HW1     3425    1.047496543    0.569658956    7.569010520
  173 SOLV  HW2     3426    1.056721753    0.720273039    7.506628436
  174 SOLV  OW      3427    7.432207983    6.416625058    6.585883521
  174 SOLV  HW1     3428    7.500394467    6.449530230    6.651227356
  174 SOLV  HW2     3429    7.437274365    6.316928507    6.579818675
  175 SOLV  OW      3430    6.712973206    0.156283029    0.333155964
  175 SOLV  HW1     3431    6.762459675    0.097188495    0.396865662
  175 SOLV  HW2     3432    6.660002858    0.099931628    0.269747298
  176 SOLV  OW      3433    7.515391331    1.329872668    6.925573647
  176 SOLV  HW1     3434    7.526929629    1.378873888    6.839158156
  176 SOLV  HW2     3435    7.420667676    1.298893447    6.933910941
  177 SOLV  OW      3436    6.330326511    8.146755000    7.598842393
  177 SOLV  HW1     3437    6.294297444    8.081663493    7.665677783
  177 SOLV  HW2     3438    6.412500247    8.190264648    7.635670272
  178 SOLV  OW      3439    6.679667887    7.722265160    6.400148548
  178 SOLV  HW1     3440    6.728756841    7.644303172    6.361243606
  178 SOLV  HW2     3441    6.600917266    7.689394933    6.452294909
  179 SOLV  OW      3442    6.900365715    1.737253682    7.912255085
  179 SOLV  HW1     3443    6.941989629    1.677410357    7.980723216
  179 SOLV  HW2     3444    6.819573691    1.692648176    7.873724568
  180 SOLV  OW      3445    7.554192601    0.086122174    7.976965366
  180 SOLV  HW1     3446    7.536161477    0.159838865    7.911832196
  180 SOLV  HW2     3447    7.467929515    0.042541900    8.002674835
  181 SOLV  OW      3448    0.832932529    1.594391189    1.970381485
  181 SOLV  HW1     3449    0.752291047    1.567753953    2.023195730
  181 SOLV  HW2     3450    0.915165153    1.579341437    2.025274081
  182 SOLV  OW      3451    1.152690277    7.544712030    1.779468574
  182 SOLV  HW1     3452    1.169635305    7.593846286    1.694025933
  182 SOLV  HW2     3453    1.112717130    7.455324348    1.759130142
  183 SOLV  OW      3454    0.244061833    7.283954348    1.294499963
  183 SOLV  HW1     3455    0.309022804    7.269931841    1.369235657
  183 SOLV  HW2     3456    0.278361808    7.355415672    1.233519107
  184 SOLV  OW      3457    8.085976686    2.012463762    1.136991822
  184 SOLV  HW1     3458    8.016341730    1.943259768    1.156050977
  184 SOLV  HW2     3459    8.072045365    2.091177649    1.197087169
  185 SOLV  OW      3460    7.666284821    0.787185164    5.775510004
  185 SOLV  HW1     3461    7.739901862    0.760335842    5.837648463
  185 SOLV  HW2     3462    7.617561152    0.705593750    5.744360640
  186 SOLV  OW      3463    0.878220782    8.082748945    5.873836334
  186 SOLV  HW1     3464    0.822132863    8.062659100    5.793520793
  186 SOLV  HW2     3465    0.859990181    8.014907893    5.945006812
  187 SOLV  OW      3466    0.575297230    1.140027177    0.841225567
  187 SOLV  HW1     3467    0.556636108    1.237912011    0.849711515
  187 SOLV  HW2     3468    0.671950983    1.122768469    0.860247558
  188 SOLV  OW      3469    0.552621562    6.650826678    5.974786168
  188 SOLV  HW1     3470    0.573818712    6.721731254    6.042055629
  188 SOLV  HW2     3471    0.603917524    6.567796486    5.996616521
  189 SOLV  OW      3472    0.549736848    1.928319333    1.178876172
  189 SOLV  HW1     3473    0.530545474    1.990859949    1.254509251
  189 SOLV  HW2     3474    0.639638128    1.886569379    1.192169019
  190 SOLV  OW      3475    0.382492177    6.305631180    0.067507998
  190 SOLV  HW1     3476    0.413279583    6.248459442   -0.008553494
  190 SOLV  HW2     3477    0.460547864    6.328539795    0.125682905
  191 SOLV  OW      3478    1.384048266    7.793035249    0.804504926
  191 SOLV  HW1     3479    1.423824676    7.701370473    0.808606932
  191 SOLV  HW2     3480    1.348668238    7.818064629    0.894633367
  192 SOLV  OW      3481    7.497792374    1.438231963    5.603409463
  192 SOLV  HW1     3482    7.410490051    1.400467822    5.572525590
  192 SOLV  HW2     3483    7.555020970    1.364605664    5.639542623
  193 SOLV  OW      3484    6.465052191    7.664523900    6.563004458
  193 SOLV  HW1     3485    6.396358537    7.692828235    6.496060417
  193 SOLV  HW2     3486    6.436500508    7.578772719    6.605817079
  194 SOLV  OW      3487    7.246125775    0.576946966    2.416777515
  194 SOLV  HW1     3488    7.293535297    0.634877900    2.483096333
  194 SOLV  HW2     3489    7.156211701    0.551904363    2.452695906
  195 SOLV  OW      3490    6.813047207    7.405497956    5.868218840
  195 SOLV  HW1     3491    6.861618978    7.319366966    5.883173482
  195 SOLV  HW2     3492    6.753674164    7.424286289    5.946469742
  196 SOLV  OW      3493    1.948124978    1.011103515    0.801144978
  196 SOLV  HW1     3494    1.933102665    1.033780509    0.704915646
  196 SOLV  HW2     3495    2.023083288    0.945313420    0.808554958
  197 SOLV  OW      3496    7.976605923    0.837933917    7.164452926
  197 SOLV  HW1     3497    7.994459351    0.919931669    7.110051203
  197 SOLV  HW2     3498    8.028239774    0.842796163    7.249963892
  198 SOLV  OW      3499    6.055922256    7.560779524    7.736705243
  198 SOLV  HW1     3500    6.124221111    7.490098457    7.718240409
  198 SOLV  HW2     3501    5.964443468    7.523750602    7.720521152
  199 SOLV  OW      3502    8.072307552    6.202385187    5.937844504
  199 SOLV  HW1     3503    8.117187491    6.290454136    5.953055444
  199 SOLV  HW2     3504    7.973164841    6.215391538    5.936036444
  200 SOLV  OW      3505    1.752936627    1.022499147    2.018675946
  200 SOLV  HW1     3506    1.773466100    1.095771957    1.953793935
  200 SOLV  HW2     3507    1.838356580    0.982174996    2.051499636
  201 SOLV  OW      3508    1.003253448    7.226272153    8.007310713
  201 SOLV  HW1     3509    0.935856767    7.154278733    8.023939692
  201 SOLV  HW2     3510    1.010759994    7.284259729    8.088445593
  202 SOLV  OW      3511    6.849755676    6.804895044    0.679070082
  202 SOLV  HW1     3512    6.845742338    6.808410496    0.579204899
  202 SOLV  HW2     3513    6.939509465    6.771288196    0.707642528
  203 SOLV  OW      3514    0.622449741    0.137279997    0.904293521
  203 SOLV  HW1     3515    0.533484209    0.169562197    0.871973117
  203 SOLV  HW2     3516    0.629918086    0.038814730    0.888470725
  204 SOLV  OW      3517    7.003990779    7.143470971    1.041306334
  204 SOLV  HW1     3518    6.904475330    7.133654709    1.042686375
  204 SOLV  HW2     3519    7.037269303    7.132340074    0.947656925
  205 SOLV  OW      3520    1.786359962    0.585975998    2.619568474
  205 SOLV  HW1     3521    1.793570286    0.638588359    2.704312234
  205 SOLV  HW2     3522    1.689981937    0.575210626    2.595136776
  206 SOLV  OW      3523    7.832901460    8.057879648    5.841381748
  206 SOLV  HW1     3524    7.838314797    8.000651808    5.759545309
  206 SOLV  HW2     3525    7.736969641    8.072108936    5.865797847
  207 SOLV  OW      3526    0.095488614    0.245326876    5.735220414
  207 SOLV  HW1     3527    0.004858801    0.275641722    5.705740114
  207 SOLV  HW2     3528    0.146032449    0.323034775    5.772751036
  208 SOLV  OW      3529    7.148666178    6.688671618    6.782134226
  208 SOLV  HW1     3530    7.147777032    6.606190189    6.725600461
  208 SOLV  HW2     3531    7.209185410    6.674683952    6.860503658
  209 SOLV  OW      3532    7.160431700    6.803482558    1.451717562
  209 SOLV  HW1     3533    7.088729501    6.857123116    1.407203224
  209 SOLV  HW2     3534    7.121458772    6.718260233    1.486621234
  210 SOLV  OW      3535    0.135065602    7.045981370    1.258212987
  210 SOLV  HW1     3536    0.037444449    7.028256988    1.270702888
  210 SOLV  HW2     3537    0.153094361    7.143523541    1.270881410
  211 SOLV  OW      3538    7.587209548    0.558806925    7.912199385
  211 SOLV  HW1     3539    7.573863948    0.544535290    8.010281986
  211 SOLV  HW2     3540    7.682989360    0.581558538    7.894577675
  212 SOLV  OW      3541    7.514696669    0.080438604    2.471553414
  212 SOLV  HW1     3542    7.456368963    0.045067862    2.544685841
  212 SOLV  HW2     3543    7.525090135    0.010751391    2.400580518
  213 SOLV  OW      3544    1.713942853    7.082885553    7.622410805
  213 SOLV  HW1     3545    1.764956496    7.134761654    7.553794221
  213 SOLV  HW2     3546    1.683016906    7.144690527    7.694698035
  214 SOLV  OW      3547    6.249398821    8.089842393    7.084285734
  214 SOLV  HW1     3548    6.198087378    8.100477416    6.999105591
  214 SOLV  HW2     3549    6.308840909    8.169175056    7.097496919
  215 SOLV  OW      3550    0.051214414    0.212488229    6.159723862
  215 SOLV  HW1     3551    0.106874294    0.289374885    6.128222808
  215 SOLV  HW2     3552    0.085538220    0.180496997    6.248043263
  216 SOLV  OW      3553    6.237692421    7.338469162    7.764504375
  216 SOLV  HW1     3554    6.318601763    7.280062928    7.757861655
  216 SOLV  HW2     3555    6.156002965    7.281390990    7.772909283
  217 SOLV  OW      3556    6.910222165    7.163525350    1.753477250
  217 SOLV  HW1     3557    6.906572584    7.250269464    1.703839121
  217 SOLV  HW2     3558    7.005491629    7.140516053    1.773378859
  218 SOLV  OW      3559    2.060855686    8.097430842    7.224378848
  218 SOLV  HW1     3560    2.077156285    8.148567728    7.308763772
  218 SOLV  HW2     3561    2.016032546    8.156825296    7.157561045
  219 SOLV  OW      3562    1.750654713    6.771429179    7.270608080
  219 SOLV  HW1     3563    1.713546381    6.863104461    7.255766282
  219 SOLV  HW2     3564    1.809627778    6.772034501    7.351375859
  220 SOLV  OW      3565    0.250960231    7.877567911    2.154367941
  220 SOLV  HW1     3566    0.159657021    7.874980656    2.113639914
  220 SOLV  HW2     3567    0.273336316    7.971601891    2.180032073
  221 SOLV  OW      3568    0.303227285    1.259631936    7.973693673
  221 SOLV  HW1     3569    0.397399301    1.279950043    8.000540268
  221 SOLV  HW2     3570    0.244629403    1.337477532    7.996237910
  222 SOLV  OW      3571    0.419733920    7.009973050    1.244600758
  222 SOLV  HW1     3572    0.322709312    6.985787828    1.245758949
  222 SOLV  HW2     3573    0.468935685    6.947403531    1.184067778
  223 SOLV  OW      3574    7.950863753    2.217327024    0.304084162
  223 SOLV  HW1     3575    7.906150670    2.191711826    0.218371920
  223 SOLV  HW2     3576    7.885022585    2.211242511    0.379116190
  224 SOLV  OW      3577    1.820441050    7.390979503    0.022003135
  224 SOLV  HW1     3578    1.756867382    7.313801502    0.023885014
  224 SOLV  HW2     3579    1.855945965    7.407147784    0.114087395
  225 SOLV  OW      3580    1.329472892    7.900773670    3.027678224
  225 SOLV  HW1     3581    1.341058169    7.808933705    3.065535482
  225 SOLV  HW2     3582    1.321985083    7.895061633    2.928113645
  226 SOLV  OW      3583    6.507730316    0.345106102    0.398660429
  226 SOLV  HW1     3584    6.573623225    0.270015364    0.394088120
  226 SOLV  HW2     3585    6.438485711    0.324504292    0.467813099
  227 SOLV  OW      3586    1.353165877    0.253963584    0.313706202
  227 SOLV  HW1     3587    1.422410881    0.325494774    0.323190098
  227 SOLV  HW2     3588    1.394495700    0.164873951    0.332584645
  228 SOLV  OW      3589    1.731369058    8.105847643    7.935410164
  228 SOLV  HW1     3590    1.658256750    8.172660239    7.949288061
  228 SOLV  HW2     3591    1.784516706    8.130951931    7.854496687
  229 SOLV  OW      3592    1.414386126    0.858224068    7.782821730
  229 SOLV  HW1     3593    1.458839650    0.768964360    7.790460670
  229 SOLV  HW2     3594    1.427752027    0.894304713    7.690511084
  230 SOLV  OW      3595    0.571136950    6.897002099    1.045479153
  230 SOLV  HW1     3596    0.567093520    6.912587513    0.946774927
  230 SOLV  HW2     3597    0.665951762    6.904147204    1.076476017
  231 SOLV  OW      3598    1.725136525    7.316913922    2.549010944
  231 SOLV  HW1     3599    1.763074504    7.225749605    2.564875914
  231 SOLV  HW2     3600    1.771711697    7.383069588    2.607798935
  232 SOLV  OW      3601    7.265594585    1.531066148    1.391366078
  232 SOLV  HW1     3602    7.353303982    1.577549439    1.403532923
  232 SOLV  HW2     3603    7.243705135    1.526205814    1.293904055
  233 SOLV  OW      3604    0.561067168    1.446893966    7.884941523
  233 SOLV  HW1     3605    0.592115432    1.372679059    7.944355238
  233 SOLV  HW2     3606    0.524069560    1.521084653    7.940876321
  234 SOLV  OW      3607    7.794383324    2.004159531    1.366875551
  234 SOLV  HW1     3608    7.699349367    2.012850822    1.336966578
  234 SOLV  HW2     3609    7.838397789    1.929640349    1.316764665
  235 SOLV  OW      3610    0.590286841    7.726543047    6.061305738
  235 SOLV  HW1     3611    0.554412429    7.799689539    6.003303538
  235 SOLV  HW2     3612    0.620672264    7.650438934    6.003977999
  236 SOLV  OW      3613    1.032570121    7.720599211    1.323323194
  236 SOLV  HW1     3614    0.952737385    7.660373542    1.324553810
  236 SOLV  HW2     3615    1.082653277    7.707777056    1.237712969
  237 SOLV  OW      3616    7.730091327    1.246778712    2.633841121
  237 SOLV  HW1     3617    7.758093440    1.328325190    2.583166399
  237 SOLV  HW2     3618    7.639490682    1.217829868    2.602933383
  238 SOLV  OW      3619    7.930800242    0.127754023    5.617354750
  238 SOLV  HW1     3620    7.837547861    0.144295770    5.585254831
  238 SOLV  HW2     3621    7.980583145    0.214398838    5.621141421
  239 SOLV  OW      3622    2.045790007    6.575803786    7.472604680
  239 SOLV  HW1     3623    1.984673984    6.654088532    7.484349743
  239 SOLV  HW2     3624    2.100782233    6.588562137    7.390053773
  240 SOLV  OW      3625    0.627151542    8.232723400    3.410423953
  240 SOLV  HW1     3626    0.613154432    8.189790113    3.499647573
  240 SOLV  HW2     3627    0.692937796    8.179051964    3.357588872
  241 SOLV  OW      3628    1.161132755    0.329093298    0.071645287
  241 SOLV  HW1     3629    1.217310504    0.353328831   -0.007462875
  241 SOLV  HW2     3630    1.218524618    0.325680120    0.153473878
  242 SOLV  OW      3631    7.544083185    8.068869641    5.836397001
  242 SOLV  HW1     3632    7.485017468    7.989613133    5.851599187
  242 SOLV  HW2     3633    7.546505937    8.090375085    5.738759650
  243 SOLV  OW      3634    7.963672291    1.680774027    2.597664085
  243 SOLV  HW1     3635    8.057413590    1.679810093    2.632496527
  243 SOLV  HW2     3636    7.946886929    1.766837433    2.549570879
  244 SOLV  OW      3637    0.042531762    1.162212070    7.486602937
  244 SOLV  HW1     3638   -0.041539428    1.160349603    7.432471610
  244 SOLV  HW2     3639    0.019557793    1.159949543    7.583909826
  245 SOLV  OW      3640    1.532360000    7.497283349    7.086779610
  245 SOLV  HW1     3641    1.517816291    7.576575503    7.145964665
  245 SOLV  HW2     3642    1.573096408    7.527161359    7.000469254
  246 SOLV  OW      3643    2.053896019    8.075726020    1.321199279
  246 SOLV  HW1     3644    1.975527552    8.135600977    1.337778839
  246 SOLV  HW2     3645    2.025218436    7.998090459    1.265058572
  247 SOLV  OW      3646    5.745399730    8.214814022    7.959431649
  247 SOLV  HW1     3647    5.733640154    8.187973175    7.863814390
  247 SOLV  HW2     3648    5.763786027    8.133598375    8.014814956
  248 SOLV  OW      3649    0.478989959    6.605803087    0.318797442
  248 SOLV  HW1     3650    0.525712692    6.544282964    0.255283386
  248 SOLV  HW2     3651    0.396147206    6.561557893    0.353165589
  249 SOLV  OW      3652    0.475941612    1.585770835    0.202846147
  249 SOLV  HW1     3653    0.383261655    1.568166996    0.169671902
  249 SOLV  HW2     3654    0.495307065    1.683723908    0.197175649
  250 SOLV  OW      3655    0.417280336    1.671597185    7.682389262
  250 SOLV  HW1     3656    0.375938014    1.724173139    7.756743184
  250 SOLV  HW2     3657    0.516471829    1.684286985    7.683764383
  251 SOLV  OW      3658    0.311504110    0.001235259    6.054591443
  251 SOLV  HW1     3659    0.288461441    0.039812173    5.965248000
  251 SOLV  HW2     3660    0.366298710   -0.081477166    6.042038752
  252 SOLV  OW      3661    7.544978062    1.158416871    2.184200547
  252 SOLV  HW1     3662    7.483858916    1.217334746    2.131334003
  252 SOLV  HW2     3663    7.606231125    1.214974887    2.239435980
  253 SOLV  OW      3664    7.869527937    0.068890030    2.987491552
  253 SOLV  HW1     3665    7.871673868    0.090813859    3.085043600
  253 SOLV  HW2     3666    7.817738440    0.139157237    2.938686327
  254 SOLV  OW      3667    0.192820720    0.449513940    6.076964883
  254 SOLV  HW1     3668    0.256565846    0.423539096    6.004425886
  254 SOLV  HW2     3669    0.113815511    0.495873846    6.036853336
  255 SOLV  OW      3670    7.386329840    6.988353201    0.846259986
  255 SOLV  HW1     3671    7.478406994    6.949664718    0.851432860
  255 SOLV  HW2     3672    7.334594154    6.962233541    0.927764082
  256 SOLV  OW      3673    7.779791173    1.275512177    2.281012408
  256 SOLV  HW1     3674    7.789095510    1.342222435    2.354938278
  256 SOLV  HW2     3675    7.863484951    1.221159417    2.274461446
  257 SOLV  OW      3676    7.988681865    4.716526606    7.735634095
  257 SOLV  HW1     3677    8.027658198    4.735784053    7.645568414
  257 SOLV  HW2     3678    7.957270245    4.801856548    7.777274622
  258 SOLV  OW      3679    0.252342912    6.439812829    5.771248040
  258 SOLV  HW1     3680    0.197084539    6.419347287    5.690442557
  258 SOLV  HW2     3681    0.192157698    6.460569515    5.848376145
  259 SOLV  OW      3682    7.283415613    0.414925581    7.945290498
  259 SOLV  HW1     3683    7.289649432    0.490334644    8.010685551
  259 SOLV  HW2     3684    7.292520540    0.450624431    7.852314406
  260 SOLV  OW      3685    0.026093196    0.149533233    0.862298545
  260 SOLV  HW1     3686   -0.071590303    0.169852295    0.855465831
  260 SOLV  HW2     3687    0.042761827    0.092826195    0.942970882
  261 SOLV  OW      3688    0.686930487    7.250385790    1.472413930
  261 SOLV  HW1     3689    0.783303250    7.252078132    1.445778074
  261 SOLV  HW2     3690    0.679332454    7.265717587    1.570939085
  262 SOLV  OW      3691    6.869963658    5.848635973    0.520869251
  262 SOLV  HW1     3692    6.969396072    5.859289457    0.519829183
  262 SOLV  HW2     3693    6.826936521    5.934854520    0.494104466
  263 SOLV  OW      3694    7.681688218    6.698189177    6.180917622
  263 SOLV  HW1     3695    7.736784685    6.623847822    6.142980409
  263 SOLV  HW2     3696    7.585572465    6.670650515    6.183116880
  264 SOLV  OW      3697    7.411210638    7.052267559    1.365074526
  264 SOLV  HW1     3698    7.500881394    7.088489486    1.390541400
  264 SOLV  HW2     3699    7.419278947    6.954715534    1.344583442
  265 SOLV  OW      3700    7.446767413    2.348584542    1.260455563
  265 SOLV  HW1     3701    7.515780785    2.342356950    1.332565903
  265 SOLV  HW2     3702    7.466847388    2.281320718    1.189224824
  266 SOLV  OW      3703    7.128974462    7.875932193    5.921989909
  266 SOLV  HW1     3704    7.094441771    7.944881097    5.985657668
  266 SOLV  HW2     3705    7.065580008    7.798652864    5.918981790
  267 SOLV  OW      3706    0.925255484    0.940945356    7.858864744
  267 SOLV  HW1     3707    0.967885505    0.853438515    7.881815651
  267 SOLV  HW2     3708    0.933040143    1.003231652    7.936719027
  268 SOLV  OW      3709    0.084206231    1.255316891    6.977609566
  268 SOLV  HW1     3710    0.052388549    1.342888969    7.013944426
  268 SOLV  HW2     3711    0.184137899    1.255184218    6.973738096
  269 SOLV  OW      3712    1.882385974    7.024089748    0.147494841
  269 SOLV  HW1     3713    1.878691963    7.014440121    0.048030078
  269 SOLV  HW2     3714    1.977805460    7.024340096    0.177413115
  270 SOLV  OW      3715    6.871643653    1.025830656    0.163376456
  270 SOLV  HW1     3716    6.796442221    1.077360126    0.122256352
  270 SOLV  HW2     3717    6.943865239    1.089024971    0.191516360
  271 SOLV  OW      3718    2.150741114    0.812565634    0.734709418
  271 SOLV  HW1     3719    2.221380973    0.856337327    0.679069511
  271 SOLV  HW2     3720    2.084346770    0.767618200    0.674933382
  272 SOLV  OW      3721    7.047980061    6.558091795    7.135966813
  272 SOLV  HW1     3722    7.042415591    6.649977413    7.175056353
  272 SOLV  HW2     3723    6.964496466    6.538707008    7.084424842
  273 SOLV  OW      3724    7.039085410    5.973387984    0.171682861
  273 SOLV  HW1     3725    7.044517467    6.054161477    0.112979064
  273 SOLV  HW2     3726    6.949105422    5.930904718    0.161644834
  274 SOLV  OW      3727    7.193416346    7.666030929    5.589127275
  274 SOLV  HW1     3728    7.116134331    7.611769911    5.622069359
  274 SOLV  HW2     3729    7.176731774    7.762774716    5.608210681
  275 SOLV  OW      3730    7.874062285    2.670911522    8.207778523
  275 SOLV  HW1     3731    7.854638310    2.582502088    8.250300099
  275 SOLV  HW2     3732    7.933042741    2.657345969    8.128162052
  276 SOLV  OW      3733    1.120864596    6.654575406    0.140916150
  276 SOLV  HW1     3734    1.075127103    6.598503577    0.071883540
  276 SOLV  HW2     3735    1.215624906    6.670690844    0.113307323
  277 SOLV  OW      3736    5.784541585    7.830492153    7.903813924
  277 SOLV  HW1     3737    5.814726789    7.896971361    7.972159579
  277 SOLV  HW2     3738    5.699095209    7.861810342    7.862343350
  278 SOLV  OW      3739    1.764207946    1.162848502    1.159669084
  278 SOLV  HW1     3740    1.824285021    1.134007087    1.234238949
  278 SOLV  HW2     3741    1.819553715    1.190415262    1.081064877
  279 SOLV  OW      3742    0.549494455    8.205881153    2.971742212
  279 SOLV  HW1     3743    0.508805855    8.114565356    2.974484943
  279 SOLV  HW2     3744    0.525048708    8.255756205    3.054908060
  280 SOLV  OW      3745    7.916058785    1.916150045    6.248560988
  280 SOLV  HW1     3746    7.869305656    1.832012194    6.221416053
  280 SOLV  HW2     3747    8.011372052    1.912480713    6.218497051
  281 SOLV  OW      3748    5.550188206    7.334315128    6.474863762
  281 SOLV  HW1     3749    5.537670959    7.392991723    6.554875566
  281 SOLV  HW2     3750    5.503182890    7.374604279    6.396322613
  282 SOLV  OW      3751    1.070517724    0.739553172    7.980208683
  282 SOLV  HW1     3752    1.132553299    0.815035489    8.001550572
  282 SOLV  HW2     3753    1.046689900    0.691182019    8.064434261
  283 SOLV  OW      3754    2.233219489    0.294131874    0.399991423
  283 SOLV  HW1     3755    2.248099445    0.199794056    0.429662201
  283 SOLV  HW2     3756    2.304616829    0.352757819    0.438289839
  284 SOLV  OW      3757    0.534561143    8.089126549    6.111842833
  284 SOLV  HW1     3758    0.539287248    8.029841901    6.031439746
  284 SOLV  HW2     3759    0.505716600    8.035464467    6.191151868
  285 SOLV  OW      3760    8.170413865    2.293008273    0.457576579
  285 SOLV  HW1     3761    8.132148470    2.363321770    0.517508302
  285 SOLV  HW2     3762    8.097915861    2.255329088    0.399919676
  286 SOLV  OW      3763    5.822005440    0.079289362    7.513295494
  286 SOLV  HW1     3764    5.874323836    0.034629363    7.440700789
  286 SOLV  HW2     3765    5.749013523    0.134318853    7.472730382
  287 SOLV  OW      3766    7.381179247    7.894218649    2.239792694
  287 SOLV  HW1     3767    7.430839253    7.810439752    2.262485871
  287 SOLV  HW2     3768    7.437122160    7.973605728    2.263668538
  288 SOLV  OW      3769    0.220312451    1.950123709    0.569377023
  288 SOLV  HW1     3770    0.231897238    2.011842220    0.647212313
  288 SOLV  HW2     3771    0.168004844    1.996309764    0.497736332
  289 SOLV  OW      3772    7.123642196    5.590238186    7.147408844
  289 SOLV  HW1     3773    7.187193831    5.667405272    7.150239395
  289 SOLV  HW2     3774    7.054084510    5.606911404    7.077514128
  290 SOLV  OW      3775    6.304648150    1.284266709    7.631966512
  290 SOLV  HW1     3776    6.403802302    1.271941504    7.636039023
  290 SOLV  HW2     3777    6.282066438    1.348679343    7.558883826
  291 SOLV  OW      3778    1.198000388    0.975919735    0.006477595
  291 SOLV  HW1     3779    1.142726925    1.052798316    0.038642369
  291 SOLV  HW2     3780    1.215737179    0.986294587   -0.091388481
  292 SOLV  OW      3781    6.166774176    7.021090714    7.151971099
  292 SOLV  HW1     3782    6.169419956    6.952978134    7.078792756
  292 SOLV  HW2     3783    6.121345346    7.103806492    7.118870205
  293 SOLV  OW      3784    1.070295354    7.825513453    6.198102700
  293 SOLV  HW1     3785    1.058534572    7.889390446    6.274147697
  293 SOLV  HW2     3786    1.133488334    7.864643254    6.131192901
  294 SOLV  OW      3787    0.386999153    0.838725132    3.299649005
  294 SOLV  HW1     3788    0.388196410    0.894935426    3.382356138
  294 SOLV  HW2     3789    0.476324016    0.843367160    3.254916730
  295 SOLV  OW      3790    1.418279777    1.324036465    1.398275313
  295 SOLV  HW1     3791    1.402975775    1.422069860    1.410796707
  295 SOLV  HW2     3792    1.331558961    1.275237479    1.408256164
  296 SOLV  OW      3793    5.986471035    8.181111150    7.327036312
  296 SOLV  HW1     3794    6.008935784    8.084025770    7.318683828
  296 SOLV  HW2     3795    5.990219603    8.224052744    7.236792463
  297 SOLV  OW      3796    1.908942860    7.877427641    1.177895605
  297 SOLV  HW1     3797    1.852196103    7.839802863    1.251146154
  297 SOLV  HW2     3798    1.854555018    7.885350924    1.094345728
  298 SOLV  OW      3799    8.136073332    0.883764059    7.377894435
  298 SOLV  HW1     3800    8.225444715    0.864859104    7.337191081
  298 SOLV  HW2     3801    8.141277490    0.871270487    7.476981409
  299 SOLV  OW      3802    0.430781654    1.495141893    2.891960883
  299 SOLV  HW1     3803    0.435168025    1.509101783    2.793037054
  299 SOLV  HW2     3804    0.487412253    1.563634366    2.937805802
  300 SOLV  OW      3805    0.704511577    7.847735666    3.000604842
  300 SOLV  HW1     3806    0.690192759    7.751171439    2.978883287
  300 SOLV  HW2     3807    0.615993063    7.892503203    3.013326012
  301 SOLV  OW      3808    0.939378936    6.834685802    0.044424428
  301 SOLV  HW1     3809    0.848112417    6.830760182    0.085129265
  301 SOLV  HW2     3810    1.003108723    6.781660735    0.100359279
  302 SOLV  OW      3811    1.900469933    0.330833252    8.173853858
  302 SOLV  HW1     3812    1.925864421    0.282355632    8.090147121
  302 SOLV  HW2     3813    1.898204558    0.266383776    8.250292042
  303 SOLV  OW      3814    0.192750181    0.110709136    2.950629544
  303 SOLV  HW1     3815    0.093425793    0.099703956    2.954531064
  303 SOLV  HW2     3816    0.231544990    0.041659337    2.889565892
  304 SOLV  OW      3817    1.062839689    0.649037292    5.928153441
  304 SOLV  HW1     3818    1.047495035    0.725594724    5.990645488
  304 SOLV  HW2     3819    0.980763110    0.634087420    5.873002693
  305 SOLV  OW      3820    1.654155089    0.428393531    0.028668627
  305 SOLV  HW1     3821    1.743011812    0.392800153   -0.000296742
  305 SOLV  HW2     3822    1.605252006    0.464532192   -0.050728023
  306 SOLV  OW      3823    6.847170902    1.963250218    1.788014897
  306 SOLV  HW1     3824    6.869897837    2.046402877    1.737311153
  306 SOLV  HW2     3825    6.796343559    1.987475136    1.870667268
  307 SOLV  OW      3826    0.422495295    0.879493689    7.152079551
  307 SOLV  HW1     3827    0.478849814    0.950061968    7.109115589
  307 SOLV  HW2     3828    0.449040549    0.869468016    7.247977342
  308 SOLV  OW      3829    1.175191062    0.514708407    6.973782058
  308 SOLV  HW1     3830    1.132256221    0.448456198    6.912403862
  308 SOLV  HW2     3831    1.272274656    0.492880444    6.983697499
  309 SOLV  OW      3832    6.805066792    7.864900780    5.752927949
  309 SOLV  HW1     3833    6.817579719    7.903691631    5.844254098
  309 SOLV  HW2     3834    6.821965967    7.935504524    5.684143934
  310 SOLV  OW      3835    1.300913951    6.362176147    0.271278846
  310 SOLV  HW1     3836    1.268497232    6.446814150    0.313535253
  310 SOLV  HW2     3837    1.243461032    6.285943383    0.301073607
  311 SOLV  OW      3838    7.583082089    1.821434197    6.559271114
  311 SOLV  HW1     3839    7.593482559    1.733121583    6.605037703
  311 SOLV  HW2     3840    7.641317907    1.889254506    6.604113771
  312 SOLV  OW      3841    0.899756059    7.565779625    2.851716518
  312 SOLV  HW1     3842    0.894708738    7.597303491    2.756941183
  312 SOLV  HW2     3843    0.818688983    7.596679461    2.901465130
  313 SOLV  OW      3844    6.841622511    6.507954571    6.973826766
  313 SOLV  HW1     3845    6.854915164    6.473688255    6.880818364
  313 SOLV  HW2     3846    6.753827782    6.475512968    7.009054768
  314 SOLV  OW      3847    7.942344746    1.812191088    6.701046623
  314 SOLV  HW1     3848    7.961322056    1.879895565    6.629929594
  314 SOLV  HW2     3849    8.000360642    1.830175695    6.780496812
  315 SOLV  OW      3850    6.832239268    8.223065006    0.516489256
  315 SOLV  HW1     3851    6.785909434    8.275786988    0.587732156
  315 SOLV  HW2     3852    6.801947691    8.127839144    0.520495459
  316 SOLV  OW      3853    6.118504417    1.636826533    7.296390432
  316 SOLV  HW1     3854    6.032064568    1.687104925    7.297713858
  316 SOLV  HW2     3855    6.171853102    1.664382878    7.216415408
  317 SOLV  OW      3856    6.507493955    7.761406937    8.022272946
  317 SOLV  HW1     3857    6.451695191    7.843669623    8.033199544
  317 SOLV  HW2     3858    6.448912483    7.684630329    7.996319841
  318 SOLV  OW      3859    1.283814813    6.742217116    7.882047115
  318 SOLV  HW1     3860    1.198117008    6.755022638    7.931966489
  318 SOLV  HW2     3861    1.285827885    6.650470520    7.842316652
  319 SOLV  OW      3862    0.849649850    1.074125958    7.351836722
  319 SOLV  HW1     3863    0.828678591    1.085775837    7.254747287
  319 SOLV  HW2     3864    0.834895279    0.978702967    7.377886709
  320 SOLV  OW      3865    6.749585368    6.984485938    6.776201902
  320 SOLV  HW1     3866    6.660649082    6.991187823    6.821444165
  320 SOLV  HW2     3867    6.797478637    6.902961484    6.808781239
  321 SOLV  OW      3868    1.869335076    7.624764093    0.245126080
  321 SOLV  HW1     3869    1.822029746    7.710330838    0.266157443
  321 SOLV  HW2     3870    1.894272105    7.578678589    0.330307976
  322 SOLV  OW      3871    6.583912215    6.869331454    8.208240099
  322 SOLV  HW1     3872    6.500573503    6.899332816    8.161803533
  322 SOLV  HW2     3873    6.637156713    6.949279458    8.236079530
  323 SOLV  OW      3874    0.557774387    0.587184513    2.897086417
  323 SOLV  HW1     3875    0.545802368    0.527955800    2.817398275
  323 SOLV  HW2     3876    0.608711359    0.669013702    2.870423654
  324 SOLV  OW      3877    8.042971880    0.853843536    5.419159647
  324 SOLV  HW1     3878    8.019308959    0.916359317    5.493546107
  324 SOLV  HW2     3879    7.986646733    0.771464334    5.425684582
  325 SOLV  OW      3880    6.322416600    7.543714683    7.955891458
  325 SOLV  HW1     3881    6.240850894    7.562818333    8.010516480
  325 SOLV  HW2     3882    6.297706527    7.485632055    7.878318601
  326 SOLV  OW      3883    0.981895894    6.686717214    0.553970928
  326 SOLV  HW1     3884    0.982017640    6.780692619    0.588181767
  326 SOLV  HW2     3885    0.915233006    6.678318800    0.479895213
  327 SOLV  OW      3886    1.284432007    6.478627408    7.789029229
  327 SOLV  HW1     3887    1.358008818    6.449209827    7.728013517
  327 SOLV  HW2     3888    1.200262770    6.429964022    7.765594728
  328 SOLV  OW      3889    0.177338130    0.925385834    7.505623200
  328 SOLV  HW1     3890    0.167893790    0.892752947    7.411560274
  328 SOLV  HW2     3891    0.144629664    1.019705690    7.511601992
  329 SOLV  OW      3892    0.630274444    5.909186797    7.773708640
  329 SOLV  HW1     3893    0.668587658    5.942297936    7.859949279
  329 SOLV  HW2     3894    0.536966796    5.876621240    7.789033243
  330 SOLV  OW      3895    6.870901118    6.332482714    0.255018685
  330 SOLV  HW1     3896    6.849513409    6.399591810    0.326015814
  330 SOLV  HW2     3897    6.790120046    6.276430344    0.236739582
  331 SOLV  OW      3898    1.603993689    0.844597642    0.345756760
  331 SOLV  HW1     3899    1.532741415    0.908562820    0.316895632
  331 SOLV  HW2     3900    1.625968347    0.782889712    0.270188323
  332 SOLV  OW      3901    6.514224898    6.448862197    7.747746129
  332 SOLV  HW1     3902    6.557086530    6.532743268    7.781337560
  332 SOLV  HW2     3903    6.453139653    6.412240323    7.817952458
  333 SOLV  OW      3904    0.108203638    1.486710666    6.618680202
  333 SOLV  HW1     3905    0.075533815    1.545672037    6.544804375
  333 SOLV  HW2     3906    0.203707744    1.462188965    6.601975907
  334 SOLV  OW      3907    0.338585318    1.236411421    2.306284429
  334 SOLV  HW1     3908    0.327485508    1.138581520    2.323823513
  334 SOLV  HW2     3909    0.394050152    1.249439511    2.224092788
  335 SOLV  OW      3910    7.787005516    1.686936215    6.150740028
  335 SOLV  HW1     3911    7.700293939    1.637220563    6.147413916
  335 SOLV  HW2     3912    7.857263324    1.634640946    6.102463708
  336 SOLV  OW      3913    6.133003654    0.500463739    7.236221551
  336 SOLV  HW1     3914    6.178879066    0.486771915    7.148415644
  336 SOLV  HW2     3915    6.064040989    0.429214497    7.249241849
  337 SOLV  OW      3916    0.836911797    1.112127893    7.067889618
  337 SOLV  HW1     3917    0.893559462    1.193214891    7.082641407
  337 SOLV  HW2     3918    0.872262412    1.060542932    6.989845121
  338 SOLV  OW      3919    2.247856635    7.543779547    7.645203148
  338 SOLV  HW1     3920    2.260558411    7.460544618    7.591236529
  338 SOLV  HW2     3921    2.248338242    7.520775559    7.742529176
  339 SOLV  OW      3922    0.471262445    6.918935949    1.504608387
  339 SOLV  HW1     3923    0.564055745    6.881720406    1.502109398
  339 SOLV  HW2     3924    0.452231401    6.966759904    1.418861793
  340 SOLV  OW      3925    6.211736453    7.472717642    0.182712280
  340 SOLV  HW1     3926    6.290316947    7.459554668    0.243154355
  340 SOLV  HW2     3927    6.192542057    7.570462254    0.173828012
  341 SOLV  OW      3928    0.734104241    7.683278489    2.402257886
  341 SOLV  HW1     3929    0.664738497    7.614112202    2.422414070
  341 SOLV  HW2     3930    0.771871787    7.667002190    2.311096185
  342 SOLV  OW      3931    6.858406801    6.988319935    7.068631167
  342 SOLV  HW1     3932    6.772102102    7.038838994    7.069475689
  342 SOLV  HW2     3933    6.857924031    6.922805117    6.993073466
  343 SOLV  OW      3934    6.709713813    7.083934044    0.084364594
  343 SOLV  HW1     3935    6.696948253    7.177362350    0.051053265
  343 SOLV  HW2     3936    6.805271407    7.057021771    0.072285386
  344 SOLV  OW      3937    0.791000491    6.847371903    0.713096517
  344 SOLV  HW1     3938    0.707173596    6.808683013    0.674656959
  344 SOLV  HW2     3939    0.814420076    6.798970648    0.797418623
  345 SOLV  OW      3940    0.921600875    7.209112211    2.129768072
  345 SOLV  HW1     3941    0.895394865    7.128539455    2.076652021
  345 SOLV  HW2     3942    0.852476764    7.280465393    2.118340876
  346 SOLV  OW      3943    5.868098545    1.299220021    7.451509898
  346 SOLV  HW1     3944    5.934855590    1.244835226    7.502374678
  346 SOLV  HW2     3945    5.838298140    1.376422704    7.507662230
  347 SOLV  OW      3946    1.932119538    0.774893234    0.553438169
  347 SOLV  HW1     3947    1.954830968    0.721197990    0.472191306
  347 SOLV  HW2     3948    1.839783176    0.751640417    0.583988174
  348 SOLV  OW      3949    6.985041178    7.083000428    6.451856648
  348 SOLV  HW1     3950    7.041798479    7.104537870    6.372381045
  348 SOLV  HW2     3951    7.008896557    6.992152442    6.486194678
  349 SOLV  OW      3952    6.480921396    7.222440862    7.783161107
  349 SOLV  HW1     3953    6.493118353    7.253287416    7.877510011
  349 SOLV  HW2     3954    6.525894667    7.133949313    7.770970374
  350 SOLV  OW      3955    6.928584763    1.467465740    1.757243491
  350 SOLV  HW1     3956    6.909896666    1.556552240    1.798666632
  350 SOLV  HW2     3957    6.845448733    1.432849277    1.713751353
  351 SOLV  OW      3958    8.209308023    6.857671788    1.052402611
  351 SOLV  HW1     3959    8.282396318    6.790088130    1.061999200
  351 SOLV  HW2     3960    8.176610174    6.884478401    1.143032107
  352 SOLV  OW      3961    6.626049327    6.603007649    8.147005970
  352 SOLV  HW1     3962    6.631821319    6.701912902    8.160641335
  352 SOLV  HW2     3963    6.704956334    6.558828825    8.189706439
  353 SOLV  OW      3964    1.077804096    8.009404476    3.064684505
  353 SOLV  HW1     3965    1.166222813    7.962935399    3.059762492
  353 SOLV  HW2     3966    1.013398726    7.953073794    3.116455621
  354 SOLV  OW      3967    5.862950894    7.498994752    6.305599037
  354 SOLV  HW1     3968    5.798792945    7.561769315    6.349698565
  354 SOLV  HW2     3969    5.826632520    7.405905803    6.309722479
  355 SOLV  OW      3970    1.500510999    0.558316308    8.083133728
  355 SOLV  HW1     3971    1.558673839    0.579541190    8.004597121
  355 SOLV  HW2     3972    1.469064831    0.643390957    8.125261932
  356 SOLV  OW      3973    7.443805474    6.549409863    6.145372845
  356 SOLV  HW1     3974    7.370387003    6.522278097    6.207626777
  356 SOLV  HW2     3975    7.407574934    6.612244429    6.076517354
  357 SOLV  OW      3976    6.730667487    6.229412099    8.204382567
  357 SOLV  HW1     3977    6.710933183    6.138360653    8.168024000
  357 SOLV  HW2     3978    6.647832109    6.285339960    8.200916273
  358 SOLV  OW      3979    0.388303940    0.588348181    7.467082351
  358 SOLV  HW1     3980    0.463828625    0.614588903    7.407004171
  358 SOLV  HW2     3981    0.371758727    0.661211197    7.533558742
  359 SOLV  OW      3982    5.769784101    8.130913532    7.701085058
  359 SOLV  HW1     3983    5.832304628    8.057617679    7.674238618
  359 SOLV  HW2     3984    5.774851903    8.205159713    7.634274928
  360 SOLV  OW      3985    1.222571986    6.836065321    0.941686306
  360 SOLV  HW1     3986    1.161892365    6.790642840    1.006926374
  360 SOLV  HW2     3987    1.181917796    6.922903128    0.913263349
  361 SOLV  OW      3988    0.010844918    0.325882244    1.125939236
  361 SOLV  HW1     3989   -0.031137314    0.357996807    1.210839006
  361 SOLV  HW2     3990    0.110166919    0.335869845    1.132034976
  362 SOLV  OW      3991    6.365925273    6.745340233    6.556316304
  362 SOLV  HW1     3992    6.352012462    6.821336290    6.619819044
  362 SOLV  HW2     3993    6.463196501    6.737618857    6.534402040
  363 SOLV  OW      3994    2.108283842    8.144755471    0.823436871
  363 SOLV  HW1     3995    2.140095893    8.236194905    0.848512803
  363 SOLV  HW2     3996    2.069721220    8.147036542    0.731189507
  364 SOLV  OW      3997    7.919612500    8.045212459    2.897085861
  364 SOLV  HW1     3998    7.853359823    7.979037407    2.932200338
  364 SOLV  HW2     3999    7.896245688    8.136593300    2.930327659
  365 SOLV  OW      4000    6.867954301    6.822280908    0.409560493
  365 SOLV  HW1     4001    6.939866543    6.880686691    0.371891196
  365 SOLV  HW2     4002    6.800774027    6.801997567    0.338307608
  366 SOLV  OW      4003    6.851153296    2.573239920    0.039743108
  366 SOLV  HW1     4004    6.871803782    2.481329654    0.006162126
  366 SOLV  HW2     4005    6.778019885    2.568202080    0.107770818
  367 SOLV  OW      4006    6.656815587    6.279169076    0.884891976
  367 SOLV  HW1     4007    6.731965968    6.344948163    0.879655893
  367 SOLV  HW2     4008    6.666598443    6.223938599    0.967691886
  368 SOLV  OW      4009    6.605922896    6.582137768    7.434841524
  368 SOLV  HW1     4010    6.666878171    6.638092455    7.378671300
  368 SOLV  HW2     4011    6.622841584    6.485366516    7.416116328
  369 SOLV  OW      4012    0.802219715    1.503903351    0.839107273
  369 SOLV  HW1     4013    0.754907001    1.476254421    0.922767356
  369 SOLV  HW2     4014    0.832751328    1.598732506    0.847894509
  370 SOLV  OW      4015    7.676670593    5.962234392    6.333418894
  370 SOLV  HW1     4016    7.667804011    6.060483755    6.349851747
  370 SOLV  HW2     4017    7.773548593    5.937709851    6.329573297
  371 SOLV  OW      4018    7.050075548    6.825286134    1.007224434
  371 SOLV  HW1     4019    7.047417900    6.725946325    1.018468664
  371 SOLV  HW2     4020    6.961457352    6.864066326    1.032618342
  372 SOLV  OW      4021    0.035015262    0.584756735    1.004049921
  372 SOLV  HW1     4022   -0.041210964    0.540705554    1.051474570
  372 SOLV  HW2     4023    0.089394577    0.515399256    0.956801319
  373 SOLV  OW      4024    7.265482052    6.499754869    0.688432206
  373 SOLV  HW1     4025    7.197017016    6.572033418    0.678955626
  373 SOLV  HW2     4026    7.265285162    6.465804542    0.782500060
  374 SOLV  OW      4027    2.146459127    7.480231906    1.004355085
  374 SOLV  HW1     4028    2.180330284    7.574261108    1.000760176
  374 SOLV  HW2     4029    2.057791164    7.478506874    1.050578392
  375 SOLV  OW      4030    2.162262244    0.173219216    0.897672796
  375 SOLV  HW1     4031    2.216463783    0.245124252    0.854177291
  375 SOLV  HW2     4032    2.171197156    0.180261794    0.997033380
  376 SOLV  OW      4033    1.313576782    7.077466330    1.289430671
  376 SOLV  HW1     4034    1.341917464    7.172205143    1.304358168
  376 SOLV  HW2     4035    1.391347584    7.016568647    1.305071047
  377 SOLV  OW      4036    8.178074467    5.937473549    6.314665049
  377 SOLV  HW1     4037    8.276014082    5.920197902    6.304136299
  377 SOLV  HW2     4038    8.159790646    6.034872230    6.301225105
  378 SOLV  OW      4039    8.150074754    8.213072792    6.089816932
  378 SOLV  HW1     4040    8.078186257    8.250063730    6.030950704
  378 SOLV  HW2     4041    8.213707106    8.286130417    6.114615853
  379 SOLV  OW      4042    0.275475176    6.393905749    6.153411010
  379 SOLV  HW1     4043    0.300596446    6.321830115    6.088793432
  379 SOLV  HW2     4044    0.218175524    6.461597026    6.107193589
  380 SOLV  OW      4045    1.554681516    0.900633719    7.047932274
  380 SOLV  HW1     4046    1.609602523    0.975234982    7.085612856
  380 SOLV  HW2     4047    1.564706788    0.898841530    6.948445158
  381 SOLV  OW      4048    5.922567215    7.904725621    7.665722970
  381 SOLV  HW1     4049    5.883620760    7.858014337    7.745112751
  381 SOLV  HW2     4050    5.871374967    7.879275645    7.583667524
  382 SOLV  OW      4051    6.999183689    6.174799461    8.235799627
  382 SOLV  HW1     4052    7.047870993    6.174892481    8.148443360
  382 SOLV  HW2     4053    6.902524643    6.195090621    8.220088580
  383 SOLV  OW      4054    6.223578094    8.216358779    8.158026051
  383 SOLV  HW1     4055    6.163703926    8.162619117    8.217415720
  383 SOLV  HW2     4056    6.274315631    8.282662182    8.213085511
  384 SOLV  OW      4057    7.013482055    6.210005069    0.782592005
  384 SOLV  HW1     4058    7.111214847    6.199321992    0.800914800
  384 SOLV  HW2     4059    6.961666683    6.146911796    0.840349327
  385 SOLV  OW      4060    7.656195272    1.698915609    6.942106348
  385 SOLV  HW1     4061    7.676359969    1.622803375    7.003764769
  385 SOLV  HW2     4062    7.689614788    1.784149106    6.982353822
  386 SOLV  OW      4063    0.272760232    8.142869324    2.799280726
  386 SOLV  HW1     4064    0.247599544    8.065094463    2.856882904
  386 SOLV  HW2     4065    0.334755600    8.112156985    2.727063803
  387 SOLV  OW      4066    7.150785253    7.305056370    6.023930587
  387 SOLV  HW1     4067    7.069373498    7.252045429    6.000182997
  387 SOLV  HW2     4068    7.229665813    7.269096390    5.974063992
  388 SOLV  OW      4069    6.576573925    6.123371362    7.857995376
  388 SOLV  HW1     4070    6.624962628    6.094752783    7.940707664
  388 SOLV  HW2     4071    6.612374136    6.211559472    7.827286805
  389 SOLV  OW      4072    6.872143571    7.335367211    6.465608148
  389 SOLV  HW1     4073    6.924597538    7.251161180    6.452985290
  389 SOLV  HW2     4074    6.774402503    7.314236604    6.464365364
  390 SOLV  OW      4075    7.363063325    2.569373664    1.133626063
  390 SOLV  HW1     4076    7.410632606    2.496964340    1.183582911
  390 SOLV  HW2     4077    7.337043604    2.535821405    1.043078992
  391 SOLV  OW      4078    0.869558151    7.104938599    0.761317906
  391 SOLV  HW1     4079    0.813577230    7.121135412    0.842591773
  391 SOLV  HW2     4080    0.841652813    7.019122710    0.718206348
  392 SOLV  OW      4081    1.182103401    6.591212478    0.398663868
  392 SOLV  HW1     4082    1.115035435    6.608712792    0.470754189
  392 SOLV  HW2     4083    1.141081520    6.610670789    0.309557627
  393 SOLV  OW      4084    1.922556298    8.029739561    6.568444812
  393 SOLV  HW1     4085    1.976519752    8.028420160    6.652635768
  393 SOLV  HW2     4086    1.865643072    8.111955858    6.566643251
  394 SOLV  OW      4087    0.116997774    0.537974384    5.425336290
  394 SOLV  HW1     4088    0.022756257    0.521057525    5.454187591
  394 SOLV  HW2     4089    0.126846113    0.514901257    5.328534218
  395 SOLV  OW      4090    0.844842316    6.901573221    1.123957185
  395 SOLV  HW1     4091    0.926854958    6.954217967    1.146372748
  395 SOLV  HW2     4092    0.867317826    6.832597884    1.055115207
  396 SOLV  OW      4093    0.387160751    0.327862112    7.581769175
  396 SOLV  HW1     4094    0.404838828    0.419613942    7.546120172
  396 SOLV  HW2     4095    0.402595343    0.260493091    7.509485688
  397 SOLV  OW      4096    8.141790380    6.147675437    5.347252715
  397 SOLV  HW1     4097    8.199220671    6.160858068    5.428058557
  397 SOLV  HW2     4098    8.177294137    6.071363247    5.293238426
  398 SOLV  OW      4099    7.270289890    6.475735005    6.375333905
  398 SOLV  HW1     4100    7.194251916    6.411444078    6.384630983
  398 SOLV  HW2     4101    7.333503967    6.463867842    6.451915299
  399 SOLV  OW      4102    6.578062335    6.258411748    0.348144023
  399 SOLV  HW1     4103    6.576754371    6.353101439    0.315990104
  399 SOLV  HW2     4104    6.506554097    6.245577958    0.416872145
  400 SOLV  OW      4105    0.860641310    7.296504708    2.896648758
  400 SOLV  HW1     4106    0.900918267    7.387672607    2.888423947
  400 SOLV  HW2     4107    0.811220909    7.274210454    2.812613079
  401 SOLV  OW      4108    8.225110865    7.833045590    2.069320089
  401 SOLV  HW1     4109    8.174342752    7.798203763    1.990513283
  401 SOLV  HW2     4110    8.161295528    7.854139311    2.143377760
  402 SOLV  OW      4111    6.623985343    6.999624281    7.739050832
  402 SOLV  HW1     4112    6.583840182    6.926410413    7.684004956
  402 SOLV  HW2     4113    6.685632846    6.960109339    7.807168262
  403 SOLV  OW      4114    6.501504919    6.826278971    7.564744764
  403 SOLV  HW1     4115    6.536399578    6.737826981    7.533757374
  403 SOLV  HW2     4116    6.403707010    6.818557095    7.584174584
  404 SOLV  OW      4117    7.572173575    6.386367897    5.966039686
  404 SOLV  HW1     4118    7.538141922    6.418001340    5.877489293
  404 SOLV  HW2     4119    7.523487702    6.433887007    6.039344120
  405 SOLV  OW      4120    1.149520386    7.271144608    1.998827917
  405 SOLV  HW1     4121    1.079296230    7.252358112    2.067498402
  405 SOLV  HW2     4122    1.105783882    7.296199798    1.912448963
  406 SOLV  OW      4123    0.837770638    1.341384553    7.753752924
  406 SOLV  HW1     4124    0.891067597    1.306210236    7.676785352
  406 SOLV  HW2     4125    0.758103172    1.282792925    7.768647505
  407 SOLV  OW      4126    4.092636828    5.369588891    4.305054840
  407 SOLV  HW1     4127    4.115376043    5.463983426    4.281124899
  407 SOLV  HW2     4128    4.136610914    5.345657094    4.391620128
  408 SOLV  OW      4129    4.913478457    4.599195400    5.802177658
  408 SOLV  HW1     4130    4.986000608    4.639893658    5.746629464
  408 SOLV  HW2     4131    4.876550069    4.668162506    5.864476888
  409 SOLV  OW      4132    7.178780854    7.732854996    4.362879077
  409 SOLV  HW1     4133    7.082847343    7.705072465    4.357696921
  409 SOLV  HW2     4134    7.234901932    7.654176363    4.388608938
  410 SOLV  OW      4135    5.808826403    4.978576372    4.235819552
  410 SOLV  HW1     4136    5.852876018    5.002131522    4.322457757
  410 SOLV  HW2     4137    5.826985550    4.882634773    4.214213707
  411 SOLV  OW      4138    7.871842017    4.621314418    4.788327925
  411 SOLV  HW1     4139    7.842495336    4.706621107    4.745164095
  411 SOLV  HW2     4140    7.953960761    4.587311300    4.742482196
  412 SOLV  OW      4141    6.763051981    4.630699618    7.535082849
  412 SOLV  HW1     4142    6.760690112    4.537453399    7.571156061
  412 SOLV  HW2     4143    6.827064590    4.635131378    7.458373062
  413 SOLV  OW      4144    6.725921446    4.631138516    4.618070966
  413 SOLV  HW1     4145    6.646575880    4.676674541    4.658472260
  413 SOLV  HW2     4146    6.695222408    4.554244483    4.561978945
  414 SOLV  OW      4147    4.818147544    4.825675260    5.943711748
  414 SOLV  HW1     4148    4.744611092    4.776930567    5.990807401
  414 SOLV  HW2     4149    4.818675360    4.921351918    5.972820697
  415 SOLV  OW      4150    5.142132358    5.124974060    5.193877535
  415 SOLV  HW1     4151    5.073133038    5.145708670    5.263238912
  415 SOLV  HW2     4152    5.120807456    5.174700035    5.109768346
  416 SOLV  OW      4153    5.709595024    4.682106514    5.566644307
  416 SOLV  HW1     4154    5.756207904    4.598813191    5.536793095
  416 SOLV  HW2     4155    5.644367103    4.710756755    5.496459024
  417 SOLV  OW      4156    4.312552554    5.189846865    5.210729468
  417 SOLV  HW1     4157    4.248053242    5.152008967    5.277123540
  417 SOLV  HW2     4158    4.358120541    5.115175263    5.162276290
  418 SOLV  OW      4159    6.570395154    5.402735750    4.962357513
  418 SOLV  HW1     4160    6.645082018    5.355520042    5.009197125
  418 SOLV  HW2     4161    6.513374478    5.335818975    4.914690217
  419 SOLV  OW      4162    5.438245011    5.548432103    8.073633472
  419 SOLV  HW1     4163    5.385109126    5.518697983    8.152969488
  419 SOLV  HW2     4164    5.380610574    5.545535228    7.991953685
  420 SOLV  OW      4165    6.607669826    4.671262906    5.513208844
  420 SOLV  HW1     4166    6.519821345    4.686357120    5.558539316
  420 SOLV  HW2     4167    6.624735105    4.745273536    5.448161145
  421 SOLV  OW      4168    4.854729843    7.311401331    5.217997613
  421 SOLV  HW1     4169    4.812335500    7.220980255    5.212638973
  421 SOLV  HW2     4170    4.951132384    7.304569806    5.192272929
  422 SOLV  OW      4171    6.073220521    5.574361306    6.874252593
  422 SOLV  HW1     4172    6.041629648    5.480754997    6.858709338
  422 SOLV  HW2     4173    6.004192201    5.624600293    6.926337234
  423 SOLV  OW      4174    7.374621647    5.181957902    5.181745680
  423 SOLV  HW1     4175    7.317916959    5.248660979    5.133402010
  423 SOLV  HW2     4176    7.403305905    5.110304271    5.118147070
  424 SOLV  OW      4177    4.611895351    6.346650358    7.375074200
  424 SOLV  HW1     4178    4.639082665    6.256049462    7.342633986
  424 SOLV  HW2     4179    4.645382466    6.360066086    7.468340654
  425 SOLV  OW      4180    4.581113504    4.316790741    6.793859460
  425 SOLV  HW1     4181    4.676752376    4.301573346    6.768891023
  425 SOLV  HW2     4182    4.561282636    4.414787614    6.791602968
  426 SOLV  OW      4183    4.713135292    4.725177848    5.271229628
  426 SOLV  HW1     4184    4.799367164    4.677118723    5.287235401
  426 SOLV  HW2     4185    4.723632404    4.787526963    5.193742992
  427 SOLV  OW      4186    7.222603578    5.366267233    5.052000841
  427 SOLV  HW1     4187    7.149448955    5.327627938    4.995827459
  427 SOLV  HW2     4188    7.184099594    5.433591729    5.115126552
  428 SOLV  OW      4189    6.501400742    5.175243064    6.410476926
  428 SOLV  HW1     4190    6.523824449    5.259972062    6.362309408
  428 SOLV  HW2     4191    6.403796776    5.155964944    6.400288887
  429 SOLV  OW      4192    5.895804077    5.684528639    7.042622833
  429 SOLV  HW1     4193    5.806213498    5.727225960    7.030354705
  429 SOLV  HW2     4194    5.946631163    5.733521040    7.113449044
  430 SOLV  OW      4195    5.745570622    7.571770600    4.985973136
  430 SOLV  HW1     4196    5.816545523    7.637697603    5.010832473
  430 SOLV  HW2     4197    5.787018332    7.481798763    4.972228580
  431 SOLV  OW      4198    8.115148969    5.674109539    4.896269283
  431 SOLV  HW1     4199    8.142266789    5.667821647    4.992325884
  431 SOLV  HW2     4200    8.190660887    5.643524912    4.838266662
  432 SOLV  OW      4201    7.356822427    4.326463765    8.095784425
  432 SOLV  HW1     4202    7.448160211    4.287717322    8.108339291
  432 SOLV  HW2     4203    7.360034690    4.397116370    8.025078829
  433 SOLV  OW      4204    4.160680231    5.608154525    4.198867711
  433 SOLV  HW1     4205    4.220393675    5.636806719    4.123935208
  433 SOLV  HW2     4206    4.162408638    5.677263241    4.271134287
  434 SOLV  OW      4207    6.786398484    5.722925024    5.283580220
  434 SOLV  HW1     4208    6.708096754    5.696958680    5.227045241
  434 SOLV  HW2     4209    6.763289329    5.710736986    5.380115492
  435 SOLV  OW      4210    7.513468200    6.159254325    6.613151195
  435 SOLV  HW1     4211    7.562096508    6.175578666    6.699002066
  435 SOLV  HW2     4212    7.455339970    6.078429331    6.622637074
  436 SOLV  OW      4213    8.214534780    4.225980792    4.693420956
  436 SOLV  HW1     4214    8.127437475    4.180492043    4.674808381
  436 SOLV  HW2     4215    8.201885653    4.293829116    4.765795964
  437 SOLV  OW      4216    5.503649676    6.699290799    6.470816224
  437 SOLV  HW1     4217    5.407863828    6.712594005    6.445330247
  437 SOLV  HW2     4218    5.538703264    6.616678293    6.426681332
  438 SOLV  OW      4219    4.431362930    8.234377820    6.891530581
  438 SOLV  HW1     4220    4.495023286    8.191427648    6.955595559
  438 SOLV  HW2     4221    4.443735739    8.194642930    6.800592935
  439 SOLV  OW      4222    6.741209942    6.343519709    6.028699781
  439 SOLV  HW1     4223    6.759576245    6.439115660    6.005805734
  439 SOLV  HW2     4224    6.643630107    6.324742747    6.017492572
  440 SOLV  OW      4225    6.947080039    5.345865749    6.544181822
  440 SOLV  HW1     4226    6.942834075    5.423739545    6.481579174
  440 SOLV  HW2     4227    6.854285430    5.316879263    6.567640671
  441 SOLV  OW      4228    5.887842710    7.193975455    5.553040130
  441 SOLV  HW1     4229    5.922528750    7.168097485    5.643199403
  441 SOLV  HW2     4230    5.821160487    7.267845984    5.562941843
  442 SOLV  OW      4231    6.277599493    7.002085191    5.829400463
  442 SOLV  HW1     4232    6.278358511    7.001959991    5.929407208
  442 SOLV  HW2     4233    6.205686589    6.940832747    5.796558362
  443 SOLV  OW      4234    5.350836025    4.509526434    5.662079125
  443 SOLV  HW1     4235    5.392645544    4.483355809    5.575081749
  443 SOLV  HW2     4236    5.293273408    4.434755908    5.695205818
  444 SOLV  OW      4237    6.402404517    5.093381952    6.817204929
  444 SOLV  HW1     4238    6.335636587    5.141262340    6.760185653
  444 SOLV  HW2     4239    6.427430153    5.151194571    6.894877361
  445 SOLV  OW      4240    7.238469858    6.411225620    4.768412235
  445 SOLV  HW1     4241    7.320724086    6.394049029    4.714197391
  445 SOLV  HW2     4242    7.236100178    6.348381545    4.846161877
  446 SOLV  OW      4243    6.508313166    7.875641446    6.223599315
  446 SOLV  HW1     4244    6.535736891    7.967532136    6.195209775
  446 SOLV  HW2     4245    6.584340098    7.831399989    6.271185632
  447 SOLV  OW      4246    6.437063462    4.754603183    6.261530061
  447 SOLV  HW1     4247    6.511561735    4.820631751    6.271118731
  447 SOLV  HW2     4248    6.411125625    4.747398277    6.165213066
  448 SOLV  OW      4249    5.846292678    6.293670673    4.237180908
  448 SOLV  HW1     4250    5.872163163    6.320267733    4.144310352
  448 SOLV  HW2     4251    5.917073064    6.323382776    4.301281563
  449 SOLV  OW      4252    6.844970494    4.427409808    6.278774062
  449 SOLV  HW1     4253    6.928322667    4.429062099    6.223536267
  449 SOLV  HW2     4254    6.844983732    4.345866743    6.336672107
  450 SOLV  OW      4255    5.092275245    4.877585912    6.315686407
  450 SOLV  HW1     4256    5.122524994    4.965267885    6.353086667
  450 SOLV  HW2     4257    4.992485374    4.872313051    6.319685170
  451 SOLV  OW      4258    5.885431932    5.135462570    5.472429038
  451 SOLV  HW1     4259    5.877517736    5.036319522    5.482904847
  451 SOLV  HW2     4260    5.856447410    5.161652649    5.380366013
  452 SOLV  OW      4261    5.980853094    4.926645615    5.860628816
  452 SOLV  HW1     4262    5.931713454    4.939403016    5.774466506
  452 SOLV  HW2     4263    5.982719991    5.013008293    5.911021111
  453 SOLV  OW      4264    5.676091735    4.535023064    6.009514421
  453 SOLV  HW1     4265    5.640138097    4.441965781    6.002505076
  453 SOLV  HW2     4266    5.625183430    4.595137016    5.947902015
  454 SOLV  OW      4267    8.103312774    4.676601557    7.223340954
  454 SOLV  HW1     4268    8.141497578    4.603045345    7.167366349
  454 SOLV  HW2     4269    8.141840370    4.764139235    7.194109667
  455 SOLV  OW      4270    6.606528907    4.916541030    6.910429408
  455 SOLV  HW1     4271    6.522461808    4.964497593    6.885240707
  455 SOLV  HW2     4272    6.602860704    4.891447289    7.007167875
  456 SOLV  OW      4273    6.492515586    7.372600241    6.261100718
  456 SOLV  HW1     4274    6.403968105    7.412864966    6.284337508
  456 SOLV  HW2     4275    6.541608426    7.349361794    6.345075085
  457 SOLV  OW      4276    4.315178403    7.860076243    6.429210543
  457 SOLV  HW1     4277    4.397178189    7.914041635    6.410089789
  457 SOLV  HW2     4278    4.249827784    7.871105656    6.354314132
  458 SOLV  OW      4279    7.373411869    5.232355566    8.065889045
  458 SOLV  HW1     4280    7.296100404    5.238396987    8.129040033
  458 SOLV  HW2     4281    7.455334057    5.204585154    8.116079803
  459 SOLV  OW      4282    6.387290775    7.252224382    5.380738539
  459 SOLV  HW1     4283    6.429403962    7.293161566    5.461686680
  459 SOLV  HW2     4284    6.295353303    7.220191480    5.403614733
  460 SOLV  OW      4285    6.494342688    6.321062454    4.723267895
  460 SOLV  HW1     4286    6.420283780    6.260540742    4.694048889
  460 SOLV  HW2     4287    6.578787020    6.295521377    4.676170365
  461 SOLV  OW      4288    5.739032382    6.975814035    7.664297441
  461 SOLV  HW1     4289    5.748241357    6.913571620    7.586561532
  461 SOLV  HW2     4290    5.761833764    6.927281123    7.748715347
  462 SOLV  OW      4291    7.248517976    4.965786158    4.671682278
  462 SOLV  HW1     4292    7.234677500    4.966518742    4.770717144
  462 SOLV  HW2     4293    7.338190966    4.926702402    4.650868797
  463 SOLV  OW      4294    6.481943775    5.998009715    7.636666765
  463 SOLV  HW1     4295    6.470830410    6.055960525    7.555922772
  463 SOLV  HW2     4296    6.520496338    6.052087461    7.711437590
  464 SOLV  OW      4297    5.710331523    6.184489052    7.148675202
  464 SOLV  HW1     4298    5.648814039    6.163803915    7.224762202
  464 SOLV  HW2     4299    5.788245309    6.237424588    7.182271248
  465 SOLV  OW      4300    5.630823379    4.431384332    7.087899248
  465 SOLV  HW1     4301    5.687555244    4.460434292    7.010832824
  465 SOLV  HW2     4302    5.578643162    4.509514187    7.122169637
  466 SOLV  OW      4303    6.665996146    5.197464294    4.321776592
  466 SOLV  HW1     4304    6.739285123    5.148693479    4.274325861
  466 SOLV  HW2     4305    6.591633449    5.133883353    4.342488952
  467 SOLV  OW      4306    4.398419268    4.942032158    5.064664899
  467 SOLV  HW1     4307    4.423975644    4.849206902    5.037639267
  467 SOLV  HW2     4308    4.351786718    4.987216044    4.988613457
  468 SOLV  OW      4309    6.138055783    8.074010843    5.927774466
  468 SOLV  HW1     4310    6.128083347    7.978065553    5.954165881
  468 SOLV  HW2     4311    6.209338811    8.082164435    5.858105816
  469 SOLV  OW      4312    6.443498876    6.949687645    7.150979699
  469 SOLV  HW1     4313    6.496161649    6.959097643    7.235478453
  469 SOLV  HW2     4314    6.349384839    6.979545153    7.166885224
  470 SOLV  OW      4315    4.157362397    5.059719634    5.403783925
  470 SOLV  HW1     4316    4.087239078    5.040630972    5.472488061
  470 SOLV  HW2     4317    4.187886851    4.973851496    5.362592240
  471 SOLV  OW      4318    5.369676952    4.869887835    6.932852253
  471 SOLV  HW1     4319    5.370973598    4.835644640    6.838897741
  471 SOLV  HW2     4320    5.327090589    4.801858352    6.992518482
  472 SOLV  OW      4321    5.214210372    4.267094087    5.728322832
  472 SOLV  HW1     4322    5.145167360    4.224041336    5.670175892
  472 SOLV  HW2     4323    5.172515242    4.294134922    5.815108795
  473 SOLV  OW      4324    7.365181434    6.751121451    5.686357960
  473 SOLV  HW1     4325    7.348000757    6.848346163    5.702239396
  473 SOLV  HW2     4326    7.328559045    6.724980539    5.597052565
  474 SOLV  OW      4327    6.532628459    6.699748819    7.133333602
  474 SOLV  HW1     4328    6.614472431    6.712258082    7.189430785
  474 SOLV  HW2     4329    6.495066831    6.789134128    7.108814781
  475 SOLV  OW      4330    6.682955872    5.828743789    7.718743935
  475 SOLV  HW1     4331    6.604306787    5.873095676    7.675764034
  475 SOLV  HW2     4332    6.764193302    5.885733669    7.706389436
  476 SOLV  OW      4333    5.310280871    6.009672806    0.018850020
  476 SOLV  HW1     4334    5.222114872    6.049916696   -0.005791906
  476 SOLV  HW2     4335    5.382734627    6.052646913   -0.035035780
  477 SOLV  OW      4336    5.906521826    6.492328434    6.369581584
  477 SOLV  HW1     4337    5.952704770    6.548407797    6.300850545
  477 SOLV  HW2     4338    5.959639913    6.409179391    6.385902991
  478 SOLV  OW      4339    6.868799293    5.172190120    7.347097434
  478 SOLV  HW1     4340    6.881288177    5.098358725    7.413377108
  478 SOLV  HW2     4341    6.871206888    5.260228832    7.394461859
  479 SOLV  OW      4342    6.211005856    4.871225776    7.284472072
  479 SOLV  HW1     4343    6.257328426    4.879241740    7.372742583
  479 SOLV  HW2     4344    6.209999309    4.960374899    7.239161413
  480 SOLV  OW      4345    4.984538236    4.436419829    7.089023465
  480 SOLV  HW1     4346    5.003289264    4.527695638    7.125340552
  480 SOLV  HW2     4347    4.885695564    4.421576241    7.085629606
  481 SOLV  OW      4348    6.068006680    5.405442877    7.747145069
  481 SOLV  HW1     4349    6.133763631    5.463306695    7.795406886
  481 SOLV  HW2     4350    6.074901573    5.311652673    7.781163316
  482 SOLV  OW      4351    6.406380275    5.592783409    6.478694354
  482 SOLV  HW1     4352    6.486173292    5.623132584    6.530784753
  482 SOLV  HW2     4353    6.329014047    5.579908121    6.540743722
  483 SOLV  OW      4354    8.216299279    5.393908189    4.407296344
  483 SOLV  HW1     4355    8.231175706    5.386636887    4.505922900
  483 SOLV  HW2     4356    8.145013911    5.329502650    4.379517252
  484 SOLV  OW      4357    6.233165913    4.334956839    4.366748764
  484 SOLV  HW1     4358    6.251244249    4.334768549    4.465109361
  484 SOLV  HW2     4359    6.275935538    4.254843946    4.324863285
  485 SOLV  OW      4360    7.883265699    4.648203084    5.079603616
  485 SOLV  HW1     4361    7.882381428    4.619994473    4.983660056
  485 SOLV  HW2     4362    7.789427287    4.663097232    5.110814464
  486 SOLV  OW      4363    6.705230980    4.659127799    6.813448172
  486 SOLV  HW1     4364    6.639725529    4.588057000    6.839127127
  486 SOLV  HW2     4365    6.671937464    4.748044781    6.844859907
  487 SOLV  OW      4366    8.202171093    5.637917226    6.650528009
  487 SOLV  HW1     4367    8.276394930    5.615850922    6.587238582
  487 SOLV  HW2     4368    8.115443790    5.639897709    6.600768043
  488 SOLV  OW      4369    5.157751014    6.829362570    7.782404915
  488 SOLV  HW1     4370    5.149757603    6.927803799    7.766692644
  488 SOLV  HW2     4371    5.253976672    6.802556633    7.777559864
  489 SOLV  OW      4372    6.000134842    7.112427163    4.347583193
  489 SOLV  HW1     4373    5.939873738    7.109350599    4.427338063
  489 SOLV  HW2     4374    6.087274096    7.068753032    4.369966157
  490 SOLV  OW      4375    4.599473095    7.966542314    8.165262134
  490 SOLV  HW1     4376    4.573468314    7.870368423    8.156538885
  490 SOLV  HW2     4377    4.608527854    8.006990208    8.074247449
  491 SOLV  OW      4378    6.079156196    7.196249219    6.021978727
  491 SOLV  HW1     4379    6.074228446    7.155916752    6.113360902
  491 SOLV  HW2     4380    6.168896803    7.238429447    6.008976416
  492 SOLV  OW      4381    0.035188917    5.391185209    5.649977938
  492 SOLV  HW1     4382    0.127685861    5.356084778    5.664597477
  492 SOLV  HW2     4383    0.039727289    5.476241490    5.597573469
  493 SOLV  OW      4384    7.617373336    6.501493218    4.929807407
  493 SOLV  HW1     4385    7.702720961    6.549575663    4.909672547
  493 SOLV  HW2     4386    7.635914901    6.425258430    4.991823259
  494 SOLV  OW      4387    5.122164026    7.377453383    8.176881284
  494 SOLV  HW1     4388    5.045364097    7.313485345    8.173448153
  494 SOLV  HW2     4389    5.087397186    7.470787081    8.185936033
  495 SOLV  OW      4390    5.754689153    4.735965456    4.716032389
  495 SOLV  HW1     4391    5.760425314    4.834510995    4.700035131
  495 SOLV  HW2     4392    5.827529647    4.689720132    4.665479125
  496 SOLV  OW      4393    7.517502142    4.784274330    6.818957601
  496 SOLV  HW1     4394    7.612977486    4.794259105    6.790943251
  496 SOLV  HW2     4395    7.457659976    4.811495652    6.743605661
  497 SOLV  OW      4396    6.954834874    7.848986703    5.324798516
  497 SOLV  HW1     4397    7.052905762    7.861576566    5.309794515
  497 SOLV  HW2     4398    6.907528562    7.847849736    5.236694531
  498 SOLV  OW      4399    4.779409193    7.499948306    7.873620279
  498 SOLV  HW1     4400    4.739925034    7.492648133    7.965213291
  498 SOLV  HW2     4401    4.803042527    7.595330045    7.855035385
  499 SOLV  OW      4402    5.895002879    6.273126641    5.426738122
  499 SOLV  HW1     4403    5.948324924    6.226861473    5.355901711
  499 SOLV  HW2     4404    5.866848294    6.206682674    5.495976471
  500 SOLV  OW      4405    5.490182309    6.137080635    7.324802581
  500 SOLV  HW1     4406    5.469130727    6.104988453    7.417154724
  500 SOLV  HW2     4407    5.405283867    6.161155835    7.277743937
  501 SOLV  OW      4408    5.411160144    4.313815748    7.230160335
  501 SOLV  HW1     4409    5.480543707    4.359722571    7.174660820
  501 SOLV  HW2     4410    5.455425789    4.248057918    7.291136823
  502 SOLV  OW      4411    6.434054554    6.991322987    5.001304856
  502 SOLV  HW1     4412    6.463703039    7.015551278    4.908914966
  502 SOLV  HW2     4413    6.394558270    7.071725318    5.045772710
  503 SOLV  OW      4414    5.937801029    7.257922954    6.566381063
  503 SOLV  HW1     4415    6.036584561    7.268767446    6.577595352
  503 SOLV  HW2     4416    5.919548014    7.183955661    6.501595538
  504 SOLV  OW      4417    7.086366658    6.954688907    5.868844486
  504 SOLV  HW1     4418    7.172372366    6.972349176    5.820960617
  504 SOLV  HW2     4419    7.097892659    6.876676784    5.930350428
  505 SOLV  OW      4420    6.008926076    4.386410758    6.960485808
  505 SOLV  HW1     4421    6.015274165    4.295330234    6.919675842
  505 SOLV  HW2     4422    6.062625443    4.388950647    7.044814319
  506 SOLV  OW      4423    6.815703992    3.925298663    7.680635996
  506 SOLV  HW1     4424    6.913553022    3.943856736    7.689747640
  506 SOLV  HW2     4425    6.793591265    3.909641076    7.584367236
  507 SOLV  OW      4426    7.011140119    4.911139233    6.579739174
  507 SOLV  HW1     4427    7.048034413    4.863437428    6.659518499
  507 SOLV  HW2     4428    7.029958607    4.857706880    6.497324203
  508 SOLV  OW      4429    4.711016316    4.615745597    6.533925784
  508 SOLV  HW1     4430    4.765253665    4.533514886    6.516655356
  508 SOLV  HW2     4431    4.659886646    4.604635128    6.619155435
  509 SOLV  OW      4432    6.937924160    4.930314509    5.397326926
  509 SOLV  HW1     4433    6.938487086    5.029010919    5.413455066
  509 SOLV  HW2     4434    7.011713086    4.906453275    5.334182496
  510 SOLV  OW      4435    6.337505297    4.756386836    5.092152212
  510 SOLV  HW1     4436    6.268956539    4.792146683    5.028719142
  510 SOLV  HW2     4437    6.331385187    4.805566386    5.179015979
  511 SOLV  OW      4438    4.274486832    4.828633072    5.303994756
  511 SOLV  HW1     4439    4.309338962    4.861799076    5.216319604
  511 SOLV  HW2     4440    4.233098431    4.738462043    5.291432329
  512 SOLV  OW      4441    4.687735066    6.447792873    5.666917930
  512 SOLV  HW1     4442    4.649527338    6.454244901    5.574720651
  512 SOLV  HW2     4443    4.613642759    6.435009655    5.732862568
  513 SOLV  OW      4444    6.492969655    4.507741585    7.876141826
  513 SOLV  HW1     4445    6.433337892    4.428133813    7.886538062
  513 SOLV  HW2     4446    6.560548361    4.508600890    7.949855594
  514 SOLV  OW      4447    4.378838848    7.506685000    6.881080093
  514 SOLV  HW1     4448    4.443606213    7.576608965    6.850784659
  514 SOLV  HW2     4449    4.418640859    7.416037592    6.866913184
  515 SOLV  OW      4450    5.219022027    6.323652462    6.333014942
  515 SOLV  HW1     4451    5.182982728    6.386206760    6.402211540
  515 SOLV  HW2     4452    5.215114652    6.367487049    6.243219277
  516 SOLV  OW      4453    4.606179763    8.030746893    7.873691415
  516 SOLV  HW1     4454    4.538920320    8.056547903    7.804322583
  516 SOLV  HW2     4455    4.696109723    8.021234427    7.830987424
  517 SOLV  OW      4456    5.048969009    7.644547650    8.193490364
  517 SOLV  HW1     4457    4.982657811    7.637150107    8.267976230
  517 SOLV  HW2     4458    5.097707090    7.731559586    8.200806282
  518 SOLV  OW      4459    5.467976098    5.566684145    7.661852929
  518 SOLV  HW1     4460    5.405377342    5.576264101    7.739245833
  518 SOLV  HW2     4461    5.535935528    5.496290625    7.682499195
  519 SOLV  OW      4462    4.629852457    5.008566097    8.140552171
  519 SOLV  HW1     4463    4.679829040    5.009099177    8.227177142
  519 SOLV  HW2     4464    4.536502727    4.976249950    8.156148556
  520 SOLV  OW      4465    6.591526610    6.774102154    5.096543262
  520 SOLV  HW1     4466    6.586355347    6.781543375    5.196141224
  520 SOLV  HW2     4467    6.536434497    6.846399572    5.054832532
  521 SOLV  OW      4468    4.500202416    5.499224547    4.759441474
  521 SOLV  HW1     4469    4.430467879    5.533298989    4.696373506
  521 SOLV  HW2     4470    4.494474401    5.549444447    4.845735660
  522 SOLV  OW      4471    4.306620863    7.334827485    7.488709108
  522 SOLV  HW1     4472    4.330003924    7.300484300    7.397739027
  522 SOLV  HW2     4473    4.353474752    7.421747851    7.504560539
  523 SOLV  OW      4474    7.364722531    6.032627864    5.705763813
  523 SOLV  HW1     4475    7.363539371    6.131978412    5.694366386
  523 SOLV  HW2     4476    7.323075574    6.008661248    5.793473006
  524 SOLV  OW      4477    5.858130150    4.619953105    6.205698470
  524 SOLV  HW1     4478    5.791867598    4.577219597    6.144175882
  524 SOLV  HW2     4479    5.810326874    4.680753296    6.269102230
  525 SOLV  OW      4480    6.166966584    8.060505457    6.450707593
  525 SOLV  HW1     4481    6.244339524    8.108424474    6.409248500
  525 SOLV  HW2     4482    6.131163831    8.114626110    6.526804301
  526 SOLV  OW      4483    4.485281967    5.747980277    7.030760843
  526 SOLV  HW1     4484    4.438567274    5.731476795    7.117632915
  526 SOLV  HW2     4485    4.457835491    5.678359391    6.964421163
  527 SOLV  OW      4486    4.593418497    6.087403994    5.486924821
  527 SOLV  HW1     4487    4.680884094    6.053062736    5.521158809
  527 SOLV  HW2     4488    4.534689441    6.111789077    5.564111157
  528 SOLV  OW      4489    4.417834999    6.326415882    7.057252488
  528 SOLV  HW1     4490    4.498332936    6.380401750    7.081896526
  528 SOLV  HW2     4491    4.435530555    6.277241057    6.971986127
  529 SOLV  OW      4492    6.853630305    5.903488327    6.894120790
  529 SOLV  HW1     4493    6.756744020    5.912897498    6.917023983
  529 SOLV  HW2     4494    6.884169051    5.810803477    6.915958915
  530 SOLV  OW      4495    6.234841648    5.636008424    4.624065282
  530 SOLV  HW1     4496    6.141073532    5.630565370    4.589723662
  530 SOLV  HW2     4497    6.298176327    5.643240802    4.547008222
  531 SOLV  OW      4498    6.116895620    7.145724848    8.082931674
  531 SOLV  HW1     4499    6.111594018    7.235309969    8.127050171
  531 SOLV  HW2     4500    6.041740167    7.088198494    8.115217533
  532 SOLV  OW      4501    5.455953631    4.603901859    0.058516976
  532 SOLV  HW1     4502    5.509125590    4.525198759    0.089824785
  532 SOLV  HW2     4503    5.462876611    4.611333842   -0.040974081
  533 SOLV  OW      4504    4.801481893    4.782522326    7.770547550
  533 SOLV  HW1     4505    4.877162278    4.719250916    7.786956345
  533 SOLV  HW2     4506    4.795755349    4.847884107    7.846013068
  534 SOLV  OW      4507    7.872976626    4.917126995    7.144906202
  534 SOLV  HW1     4508    7.933565921    4.991846344    7.172245197
  534 SOLV  HW2     4509    7.850050844    4.861816721    7.225009700
  535 SOLV  OW      4510    7.023620711    4.609992953    4.611856050
  535 SOLV  HW1     4511    7.058973114    4.685888186    4.557157739
  535 SOLV  HW2     4512    6.923710859    4.614005338    4.613757584
  536 SOLV  OW      4513    5.101683077    5.515205597    7.311537584
  536 SOLV  HW1     4514    5.179858982    5.572350868    7.286539396
  536 SOLV  HW2     4515    5.037507640    5.511194615    7.234939279
  537 SOLV  OW      4516    5.300086774    4.469685523    6.817644573
  537 SOLV  HW1     4517    5.332379835    4.376168932    6.832252935
  537 SOLV  HW2     4518    5.201293755    4.468773829    6.802130911
  538 SOLV  OW      4519    6.828354716    4.160803210    6.368660286
  538 SOLV  HW1     4520    6.863238996    4.069791597    6.391063640
  538 SOLV  HW2     4521    6.728695165    4.161262557    6.377007151
  539 SOLV  OW      4522    4.793111518    6.783757861    5.881921514
  539 SOLV  HW1     4523    4.789933010    6.699206918    5.935241066
  539 SOLV  HW2     4524    4.797536641    6.862097125    5.943931817
  540 SOLV  OW      4525    8.139460570    6.535013699    5.661837947
  540 SOLV  HW1     4526    8.148808329    6.520943625    5.760409783
  540 SOLV  HW2     4527    8.138738813    6.633052630    5.642101965
  541 SOLV  OW      4528    7.268985995    5.021493220    5.391043763
  541 SOLV  HW1     4529    7.240802107    4.929598874    5.363420068
  541 SOLV  HW2     4530    7.277124742    5.079595713    5.310051740
  542 SOLV  OW      4531    4.101009368    5.499405846    7.042539497
  542 SOLV  HW1     4532    4.104039282    5.598697937    7.030974393
  542 SOLV  HW2     4533    4.192569756    5.461492453    7.029083853
  543 SOLV  OW      4534    4.872293611    5.656506765    6.478731217
  543 SOLV  HW1     4535    4.926602181    5.631479243    6.558894195
  543 SOLV  HW2     4536    4.844588219    5.752337062    6.485862275
  544 SOLV  OW      4537    7.310004211    7.493036336    4.435167825
  544 SOLV  HW1     4538    7.360781666    7.518586141    4.517452829
  544 SOLV  HW2     4539    7.279507842    7.398110550    4.442976245
  545 SOLV  OW      4540    4.667566472    6.866763589    7.536076920
  545 SOLV  HW1     4541    4.734988803    6.940048274    7.526835948
  545 SOLV  HW2     4542    4.600455558    6.891844993    7.605853755
  546 SOLV  OW      4543    6.454526055    6.406323785    4.984532849
  546 SOLV  HW1     4544    6.448851902    6.351341428    4.901187971
  546 SOLV  HW2     4545    6.531949538    6.469257998    4.977719200
  547 SOLV  OW      4546    7.934295573    4.053469063    6.367666476
  547 SOLV  HW1     4547    7.964438907    4.065886076    6.273121305
  547 SOLV  HW2     4548    8.002398904    3.999877579    6.417580574
  548 SOLV  OW      4549    4.635556793    7.900741844    6.159411486
  548 SOLV  HW1     4550    4.597733982    7.934836659    6.245485362
  548 SOLV  HW2     4551    4.722541256    7.854697764    6.177166509
  549 SOLV  OW      4552    4.431516624    5.575500337    6.833001608
  549 SOLV  HW1     4553    4.523533481    5.550279462    6.803054893
  549 SOLV  HW2     4554    4.371177953    5.581836572    6.753496665
  550 SOLV  OW      4555    5.613452591    7.751896425    6.047603497
  550 SOLV  HW1     4556    5.632249055    7.778081221    6.142274659
  550 SOLV  HW2     4557    5.663210199    7.812689148    5.985717121
  551 SOLV  OW      4558    5.054576751    6.978290500    6.937161487
  551 SOLV  HW1     4559    5.121102737    6.940416229    6.872819626
  551 SOLV  HW2     4560    5.000508476    6.904051021    6.976723102
  552 SOLV  OW      4561    4.918284519    4.465144243    4.959819720
  552 SOLV  HW1     4562    4.909160564    4.370849047    4.927774217
  552 SOLV  HW2     4563    5.014057855    4.493284539    4.953710146
  553 SOLV  OW      4564    4.537637459    7.011270608    5.032614702
  553 SOLV  HW1     4565    4.516474663    7.108470572    5.022399864
  553 SOLV  HW2     4566    4.558033114    6.972019675    4.942929800
  554 SOLV  OW      4567    5.143808430    4.459302454    5.253753952
  554 SOLV  HW1     4568    5.056280439    4.494937092    5.286475829
  554 SOLV  HW2     4569    5.127613578    4.393865753    5.179879714
  555 SOLV  OW      4570    7.239525514    6.263904998    7.447107805
  555 SOLV  HW1     4571    7.290182673    6.324477533    7.385736223
  555 SOLV  HW2     4572    7.287369611    6.176397193    7.454517494
  556 SOLV  OW      4573    7.680418960    4.555046461    5.386197678
  556 SOLV  HW1     4574    7.721132552    4.583183474    5.473102441
  556 SOLV  HW2     4575    7.675695486    4.633698955    5.324609266
  557 SOLV  OW      4576    6.295283971    7.379689308    4.692221543
  557 SOLV  HW1     4577    6.270290184    7.453751412    4.629850753
  557 SOLV  HW2     4578    6.214862212    7.351777936    4.744712216
  558 SOLV  OW      4579    5.311762817    7.365120528    4.987416392
  558 SOLV  HW1     4580    5.378682408    7.409485398    5.047042723
  558 SOLV  HW2     4581    5.329920988    7.390378984    4.892369413
  559 SOLV  OW      4582    5.711026367    7.381527488    6.823386248
  559 SOLV  HW1     4583    5.614979444    7.365102885    6.845907416
  559 SOLV  HW2     4584    5.763512456    7.297689689    6.838163420
  560 SOLV  OW      4585    7.457136343    4.846007511    7.687644715
  560 SOLV  HW1     4586    7.402583076    4.776103998    7.641396750
  560 SOLV  HW2     4587    7.437823208    4.935446554    7.647282868
  561 SOLV  OW      4588    4.586313579    4.253519076    5.283266390
  561 SOLV  HW1     4589    4.553280262    4.176077147    5.229290802
  561 SOLV  HW2     4590    4.673072548    4.285869727    5.245476025
  562 SOLV  OW      4591    7.849215581    5.452370615    5.538647773
  562 SOLV  HW1     4592    7.823149428    5.363549086    5.576498466
  562 SOLV  HW2     4593    7.878300505    5.512920163    5.612736619
  563 SOLV  OW      4594    7.817855382    4.453506071    5.780782571
  563 SOLV  HW1     4595    7.790210697    4.522779398    5.714160348
  563 SOLV  HW2     4596    7.915722400    4.435278410    5.771230071
  564 SOLV  OW      4597    6.893765619    7.491257345    4.977046600
  564 SOLV  HW1     4598    6.898191161    7.519349659    5.072917747
  564 SOLV  HW2     4599    6.931123017    7.398977414    4.967621152
  565 SOLV  OW      4600    7.715004036    7.683669724    5.699213881
  565 SOLV  HW1     4601    7.615225669    7.681942750    5.692673427
  565 SOLV  HW2     4602    7.749031441    7.771750029    5.666268284
  566 SOLV  OW      4603    7.468607252    4.175091935    4.828932722
  566 SOLV  HW1     4604    7.472004990    4.108413701    4.903391688
  566 SOLV  HW2     4605    7.484239412    4.266809733    4.865608363
  567 SOLV  OW      4606    4.900561350    4.192661915    4.858629847
  567 SOLV  HW1     4607    4.931728574    4.188435184    4.763696361
  567 SOLV  HW2     4608    4.824612775    4.128909289    4.871628920
  568 SOLV  OW      4609    7.748285047    5.570316803    6.452699420
  568 SOLV  HW1     4610    7.781529162    5.477157022    6.467452980
  568 SOLV  HW2     4611    7.726283046    5.582907917    6.355957784
  569 SOLV  OW      4612    4.910730544    4.705348519    6.709391745
  569 SOLV  HW1     4613    4.994355983    4.733438384    6.662280904
  569 SOLV  HW2     4614    4.834883880    4.703276087    6.644240721
  570 SOLV  OW      4615    6.566446328    5.396970259    7.564377252
  570 SOLV  HW1     4616    6.503316969    5.440578939    7.500244532
  570 SOLV  HW2     4617    6.630221784    5.465273080    7.599978039
  571 SOLV  OW      4618    7.960936979    4.233341134    7.121332910
  571 SOLV  HW1     4619    7.981909000    4.237974382    7.218999422
  571 SOLV  HW2     4620    7.925032679    4.321522907    7.090757491
  572 SOLV  OW      4621    6.233011677    4.082074274    6.138255195
  572 SOLV  HW1     4622    6.135336501    4.099406891    6.125580071
  572 SOLV  HW2     4623    6.275213604    4.062871921    6.049644863
  573 SOLV  OW      4624    5.765470551    7.023432092    6.143975465
  573 SOLV  HW1     4625    5.828387702    6.970025055    6.087490333
  573 SOLV  HW2     4626    5.725262937    6.964409303    6.213982664
  574 SOLV  OW      4627    7.422131192    5.878189712    7.815547056
  574 SOLV  HW1     4628    7.435265782    5.864298521    7.913712622
  574 SOLV  HW2     4629    7.426226715    5.975958329    7.794897865
  575 SOLV  OW      4630    7.615371097    5.672754456    7.200986994
  575 SOLV  HW1     4631    7.555824222    5.689917217    7.279470438
  575 SOLV  HW2     4632    7.619730221    5.754759336    7.143923891
  576 SOLV  OW      4633    6.989897795    4.117546831    7.457741428
  576 SOLV  HW1     4634    6.906727329    4.076062674    7.420815286
  576 SOLV  HW2     4635    6.995957005    4.212666280    7.427454838
  577 SOLV  OW      4636    5.239891390    4.252094102    8.133504304
  577 SOLV  HW1     4637    5.167375371    4.217077289    8.192807248
  577 SOLV  HW2     4638    5.217485498    4.232090529    8.038113546
  578 SOLV  OW      4639    6.684614207    4.781936161    4.929378272
  578 SOLV  HW1     4640    6.665646405    4.739050763    5.017710413
  578 SOLV  HW2     4641    6.782464919    4.775750317    4.909668100
  579 SOLV  OW      4642    5.189857337    5.623170411    4.680808632
  579 SOLV  HW1     4643    5.093814747    5.623453832    4.652924722
  579 SOLV  HW2     4644    5.217313087    5.530038457    4.704773458
  580 SOLV  OW      4645    8.019799374    7.352060963    4.286021164
  580 SOLV  HW1     4646    7.966660295    7.422468147    4.238894114
  580 SOLV  HW2     4647    8.070243866    7.393520828    4.361772348
  581 SOLV  OW      4648    5.642902980    7.046748395    4.755535872
  581 SOLV  HW1     4649    5.624235049    7.139966447    4.724497042
  581 SOLV  HW2     4650    5.557228192    7.002896576    4.782707826
  582 SOLV  OW      4651    7.755511883    5.112873484    4.709607375
  582 SOLV  HW1     4652    7.827550930    5.178063643    4.733325970
  582 SOLV  HW2     4653    7.679689018    5.122070256    4.774169080
  583 SOLV  OW      4654    4.440562264    5.328840019    6.615697235
  583 SOLV  HW1     4655    4.393661856    5.260275867    6.671382133
  583 SOLV  HW2     4656    4.492525631    5.283213559    6.543450980
  584 SOLV  OW      4657    4.417725357    7.771455539    6.046601158
  584 SOLV  HW1     4658    4.425183801    7.683196137    6.000163261
  584 SOLV  HW2     4659    4.507746247    7.799088010    6.080282423
  585 SOLV  OW      4660    5.975227480    5.186230696    7.080529063
  585 SOLV  HW1     4661    5.936280264    5.273857431    7.108930203
  585 SOLV  HW2     4662    5.901831887    5.125381479    7.050323336
  586 SOLV  OW      4663    6.327907005    8.232471311    5.034314228
  586 SOLV  HW1     4664    6.375946874    8.144781121    5.032240948
  586 SOLV  HW2     4665    6.367417303    8.290424249    5.105602309
  587 SOLV  OW      4666    5.177175415    5.733439575    8.073297686
  587 SOLV  HW1     4667    5.194530244    5.817068886    8.021270258
  587 SOLV  HW2     4668    5.190638679    5.751436321    8.170748638
  588 SOLV  OW      4669    5.814429018    5.983546353    7.510455855
  588 SOLV  HW1     4670    5.798431325    5.921168448    7.586961483
  588 SOLV  HW2     4671    5.751499358    5.961630441    7.435893459
  589 SOLV  OW      4672    4.124523960    6.994376170    7.796530612
  589 SOLV  HW1     4673    4.151258761    6.907491779    7.838217276
  589 SOLV  HW2     4674    4.182375371    7.012348126    7.716959424
  590 SOLV  OW      4675    7.907558567    4.484879699    6.997435019
  590 SOLV  HW1     4676    7.810158151    4.469769229    7.014355922
  590 SOLV  HW2     4677    7.921302802    4.577526497    6.962377066
  591 SOLV  OW      4678    4.444379684    7.572748152    7.487511601
  591 SOLV  HW1     4679    4.441305292    7.620676403    7.399788863
  591 SOLV  HW2     4680    4.492257930    7.629278126    7.554696586
  592 SOLV  OW      4681    5.122400281    4.857926949    5.236038766
  592 SOLV  HW1     4682    5.092655543    4.848733185    5.331069100
  592 SOLV  HW2     4683    5.119057928    4.954216708    5.209259835
  593 SOLV  OW      4684    4.512865656    6.200471227    7.728401433
  593 SOLV  HW1     4685    4.588459065    6.264213665    7.713429320
  593 SOLV  HW2     4686    4.489957781    6.198229569    7.825724288
  594 SOLV  OW      4687    6.313103031    4.939865388    5.305488305
  594 SOLV  HW1     4688    6.319998533    4.975632506    5.398626198
  594 SOLV  HW2     4689    6.333418369    5.012835811    5.240188874
  595 SOLV  OW      4690    4.638908080    4.688608564    6.101879027
  595 SOLV  HW1     4691    4.628544927    4.589836441    6.090104117
  595 SOLV  HW2     4692    4.550195142    4.733110965    6.089569335
  596 SOLV  OW      4693    6.008863726    6.499994808    5.528262331
  596 SOLV  HW1     4694    6.100521501    6.501944897    5.488307187
  596 SOLV  HW2     4695    5.964060765    6.413755234    5.504666111
  597 SOLV  OW      4696    6.741371943    7.053732215    5.580546932
  597 SOLV  HW1     4697    6.696283502    7.073860222    5.493587770
  597 SOLV  HW2     4698    6.675253273    7.062223465    5.655100378
  598 SOLV  OW      4699    4.692782314    6.693573476    5.277704370
  598 SOLV  HW1     4700    4.760714569    6.678163184    5.205943184
  598 SOLV  HW2     4701    4.604988317    6.717076768    5.235970358
  599 SOLV  OW      4702    6.244110195    6.360284850    7.096108840
  599 SOLV  HW1     4703    6.286544026    6.338723689    7.008154104
  599 SOLV  HW2     4704    6.269312478    6.453141627    7.123385059
  600 SOLV  OW      4705    5.381544709    5.139987754    6.922033217
  600 SOLV  HW1     4706    5.300473539    5.176729565    6.967633326
  600 SOLV  HW2     4707    5.375818767    5.040182718    6.919212058
  601 SOLV  OW      4708    4.661063763    5.441591554    6.731876931
  601 SOLV  HW1     4709    4.581647332    5.417983989    6.675864271
  601 SOLV  HW2     4710    4.723427299    5.363510386    6.735844529
  602 SOLV  OW      4711    7.702638668    4.888473769    6.451745751
  602 SOLV  HW1     4712    7.721933174    4.874025400    6.548805538
  602 SOLV  HW2     4713    7.607720571    4.917963478    6.440678343
  603 SOLV  OW      4714    5.900863739    6.984993345    8.144516477
  603 SOLV  HW1     4715    5.911432965    6.926767539    8.225127198
  603 SOLV  HW2     4716    5.845532663    7.064868333    8.168148202
  604 SOLV  OW      4717    7.261843883    7.830584288    4.125345003
  604 SOLV  HW1     4718    7.350900094    7.786271661    4.115001025
  604 SOLV  HW2     4719    7.232224730    7.823998684    4.220639054
  605 SOLV  OW      4720    6.500644604    4.974534368    4.354602262
  605 SOLV  HW1     4721    6.591920893    4.937036570    4.338338963
  605 SOLV  HW2     4722    6.451368845    4.981068583    4.267820401
  606 SOLV  OW      4723    7.190914291    5.206927812    4.572638785
  606 SOLV  HW1     4724    7.204456463    5.119514506    4.619281295
  606 SOLV  HW2     4725    7.273886472    5.262166202    4.580662673
  607 SOLV  OW      4726    4.929370220    8.183392724    5.977379043
  607 SOLV  HW1     4727    4.983119260    8.116280451    5.926305853
  607 SOLV  HW2     4728    4.931379499    8.271134503    5.929433719
  608 SOLV  OW      4729    8.223398730    4.260514924    5.125390267
  608 SOLV  HW1     4730    8.152389905    4.287795159    5.190314258
  608 SOLV  HW2     4731    8.310199851    4.302971214    5.151170010
  609 SOLV  OW      4732    6.313881291    6.294355408    6.824681856
  609 SOLV  HW1     4733    6.226818805    6.247510115    6.809599099
  609 SOLV  HW2     4734    6.329586610    6.360033501    6.750914945
  610 SOLV  OW      4735    4.991269696    7.719323493    5.394578555
  610 SOLV  HW1     4736    4.984836841    7.676915890    5.304236630
  610 SOLV  HW2     4737    5.029759415    7.811188739    5.385595884
  611 SOLV  OW      4738    6.385082623    4.922785692    7.534113694
  611 SOLV  HW1     4739    6.371743189    4.910863145    7.632508115
  611 SOLV  HW2     4740    6.423918857    5.013241571    7.516478285
  612 SOLV  OW      4741    7.372321969    4.734130138    7.287785817
  612 SOLV  HW1     4742    7.442259517    4.723580921    7.217079378
  612 SOLV  HW2     4743    7.357270147    4.831400528    7.305500548
  613 SOLV  OW      4744    8.024839667    7.771708709    4.647203565
  613 SOLV  HW1     4745    8.009831760    7.731058023    4.557068897
  613 SOLV  HW2     4746    8.074143261    7.858118265    4.636983162
  614 SOLV  OW      4747    6.731235833    5.491642420    7.074227391
  614 SOLV  HW1     4748    6.775104497    5.517133280    7.160408449
  614 SOLV  HW2     4749    6.632302571    5.485839536    7.087642554
  615 SOLV  OW      4750    6.712809937    7.943455539    4.612444266
  615 SOLV  HW1     4751    6.802336211    7.942113158    4.656994205
  615 SOLV  HW2     4752    6.666272115    7.856414595    4.628553359
  616 SOLV  OW      4753    6.061424640    6.897560656    4.918077163
  616 SOLV  HW1     4754    5.962436716    6.884820780    4.911703852
  616 SOLV  HW2     4755    6.094658220    6.858022219    5.003714040
  617 SOLV  OW      4756    4.885868525    5.873993333    4.513134094
  617 SOLV  HW1     4757    4.922757251    5.838932131    4.427044151
  617 SOLV  HW2     4758    4.939263753    5.837683573    4.589501962
  618 SOLV  OW      4759    6.453832275    5.319774843    6.047698227
  618 SOLV  HW1     4760    6.508791519    5.236758052    6.057155323
  618 SOLV  HW2     4761    6.450289817    5.367560937    6.135479778
  619 SOLV  OW      4762    5.037797602    6.079800806    8.222714722
  619 SOLV  HW1     4763    5.013766708    6.105186584    8.129015480
  619 SOLV  HW2     4764    4.996476645    5.991483951    8.244943598
  620 SOLV  OW      4765    4.868433514    5.586985506    6.008658183
  620 SOLV  HW1     4766    4.912047124    5.619292780    6.092658664
  620 SOLV  HW2     4767    4.936379610    5.541146822    5.951351540
  621 SOLV  OW      4768    6.743544246    4.748884437    6.035624132
  621 SOLV  HW1     4769    6.692499953    4.662882029    6.035875456
  621 SOLV  HW2     4770    6.776451775    4.768358151    6.128035335
  622 SOLV  OW      4771    4.395914782    5.647660892    5.862678453
  622 SOLV  HW1     4772    4.354987962    5.592369818    5.790085366
  622 SOLV  HW2     4773    4.495029953    5.634318897    5.862852661
  623 SOLV  OW      4774    6.753372996    4.889805329    4.303170394
  623 SOLV  HW1     4775    6.803291831    4.805430897    4.283395633
  623 SOLV  HW2     4776    6.802414879    4.967541603    4.263750942
  624 SOLV  OW      4777    4.570275688    4.427330387    6.047071361
  624 SOLV  HW1     4778    4.640384971    4.395020313    6.110649974
  624 SOLV  HW2     4779    4.480147549    4.398421996    6.079361621
  625 SOLV  OW      4780    4.996557348    6.718231532    6.618887967
  625 SOLV  HW1     4781    4.931417099    6.645221721    6.639580110
  625 SOLV  HW2     4782    4.947983864    6.795742708    6.578461055
  626 SOLV  OW      4783    7.517387003    4.777933458    5.626627892
  626 SOLV  HW1     4784    7.489931851    4.848859689    5.691569640
  626 SOLV  HW2     4785    7.450428010    4.703663924    5.628133057
  627 SOLV  OW      4786    6.921949352    6.431737849    7.990532890
  627 SOLV  HW1     4787    6.861183248    6.366149188    7.945732314
  627 SOLV  HW2     4788    6.893792650    6.443576792    8.085761442
  628 SOLV  OW      4789    5.345082086    7.894594015    6.310061967
  628 SOLV  HW1     4790    5.300686808    7.932787002    6.229003977
  628 SOLV  HW2     4791    5.340384126    7.960755750    6.384898816
  629 SOLV  OW      4792    4.398361867    6.920559705    4.062222836
  629 SOLV  HW1     4793    4.408777422    7.016839596    4.037257005
  629 SOLV  HW2     4794    4.436761551    6.905421624    4.153315128
  630 SOLV  OW      4795    7.836365643    4.200506711    4.867681261
  630 SOLV  HW1     4796    7.772613380    4.277207128    4.875066350
  630 SOLV  HW2     4797    7.876360649    4.199139788    4.776028183
  631 SOLV  OW      4798    6.617234604    5.115251192    5.239144290
  631 SOLV  HW1     4799    6.652831479    5.167084686    5.316911189
  631 SOLV  HW2     4800    6.528767416    5.152940905    5.211675143
  632 SOLV  OW      4801    5.510129246    6.643984213    4.203343173
  632 SOLV  HW1     4802    5.532724744    6.547000643    4.194116641
  632 SOLV  HW2     4803    5.580002797    6.689354596    4.258666636
  633 SOLV  OW      4804    6.823180782    5.884644572    6.604568718
  633 SOLV  HW1     4805    6.907815527    5.883374425    6.551304628
  633 SOLV  HW2     4806    6.845169812    5.882544316    6.702107112
  634 SOLV  OW      4807    7.714914190    7.443186351    5.196686047
  634 SOLV  HW1     4808    7.783214363    7.373944186    5.219968482
  634 SOLV  HW2     4809    7.623519218    7.402932579    5.201976886
  635 SOLV  OW      4810    5.369821846    7.410155059    4.706667130
  635 SOLV  HW1     4811    5.396704094    7.506035340    4.715851852
  635 SOLV  HW2     4812    5.301944495    7.401433661    4.633752094
  636 SOLV  OW      4813    5.760567598    6.142246430    6.720971299
  636 SOLV  HW1     4814    5.718670379    6.213402834    6.664553130
  636 SOLV  HW2     4815    5.855052593    6.167560962    6.741786402
  637 SOLV  OW      4816    4.796158312    7.576541732    5.819206863
  637 SOLV  HW1     4817    4.723129711    7.509495226    5.806050131
  637 SOLV  HW2     4818    4.859114414    7.572893706    5.741588074
  638 SOLV  OW      4819    5.475684519    6.291720674    7.772487587
  638 SOLV  HW1     4820    5.471656860    6.322951440    7.677564781
  638 SOLV  HW2     4821    5.470683292    6.191866534    7.774942209
  639 SOLV  OW      4822    7.041949269    5.776463883    5.909002022
  639 SOLV  HW1     4823    6.988922107    5.820775686    5.836709620
  639 SOLV  HW2     4824    7.020198061    5.678875483    5.911226135
  640 SOLV  OW      4825    4.092509566    6.775540726    6.340473077
  640 SOLV  HW1     4826    4.132751944    6.765538258    6.249465132
  640 SOLV  HW2     4827    4.011279696    6.717628785    6.347525008
  641 SOLV  OW      4828    7.271043825    5.943028360    5.946173291
  641 SOLV  HW1     4829    7.256434089    6.002490780    6.025247294
  641 SOLV  HW2     4830    7.202426717    5.870271341    5.946077933
  642 SOLV  OW      4831    6.294139713    7.565010350    6.263709156
  642 SOLV  HW1     4832    6.338969415    7.560977772    6.174401659
  642 SOLV  HW2     4833    6.310381477    7.654581696    6.305121203
  643 SOLV  OW      4834    4.045591827    6.598490029    5.902823998
  643 SOLV  HW1     4835    3.958897441    6.624556902    5.860322575
  643 SOLV  HW2     4836    4.111936243    6.575315949    5.831669169
  644 SOLV  OW      4837    7.442500454    7.790322556    4.972705257
  644 SOLV  HW1     4838    7.452794491    7.865340233    4.907387413
  644 SOLV  HW2     4839    7.359532205    7.738735327    4.951373880
  645 SOLV  OW      4840    5.026423560    5.133686375    7.294128592
  645 SOLV  HW1     4841    5.004188459    5.045660444    7.336066504
  645 SOLV  HW2     4842    5.068222847    5.193540292    7.362480731
  646 SOLV  OW      4843    7.758093679    5.814220937    8.101640421
  646 SOLV  HW1     4844    7.730432493    5.908456752    8.120468878
  646 SOLV  HW2     4845    7.681759764    5.752597604    8.121023364
  647 SOLV  OW      4846    7.544520999    4.921304154    5.391536277
  647 SOLV  HW1     4847    7.538240433    4.849566786    5.460933975
  647 SOLV  HW2     4848    7.458919062    4.972960501    5.389179707
  648 SOLV  OW      4849    0.043126589    6.428055824    4.649078596
  648 SOLV  HW1     4850    0.048076808    6.489847045    4.570599805
  648 SOLV  HW2     4851    0.096968036    6.345909278    4.630249874
  649 SOLV  OW      4852    5.500087010    7.263686481    7.892036857
  649 SOLV  HW1     4853    5.422032467    7.224462733    7.940709508
  649 SOLV  HW2     4854    5.469147172    7.302381838    7.805172619
  650 SOLV  OW      4855    7.339718059    5.377418653    6.089623682
  650 SOLV  HW1     4856    7.365204747    5.342511456    5.999438524
  650 SOLV  HW2     4857    7.240402751    5.372641467    6.100350406
  651 SOLV  OW      4858    6.016423882    5.485434712    4.273675970
  651 SOLV  HW1     4859    6.057127389    5.428175924    4.202497274
  651 SOLV  HW2     4860    5.921307314    5.458101469    4.288077253
  652 SOLV  OW      4861    8.144892129    7.169988724    4.120342521
  652 SOLV  HW1     4862    8.215371406    7.208325313    4.060637115
  652 SOLV  HW2     4863    8.105164354    7.242912271    4.176069831
  653 SOLV  OW      4864    6.077961867    4.358769246    5.188243910
  653 SOLV  HW1     4865    6.013274649    4.362217528    5.112052387
  653 SOLV  HW2     4866    6.165324229    4.398111196    5.159582730
  654 SOLV  OW      4867    5.033278335    7.371650488    7.168038552
  654 SOLV  HW1     4868    5.099873420    7.303074608    7.138671162
  654 SOLV  HW2     4869    4.953322989    7.325903243    7.206978279
  655 SOLV  OW      4870    5.226984735    5.119579072    6.382583146
  655 SOLV  HW1     4871    5.277094775    5.072083722    6.310242178
  655 SOLV  HW2     4872    5.287567095    5.185277366    6.427455320
  656 SOLV  OW      4873    4.427591990    7.865263093    5.108050648
  656 SOLV  HW1     4874    4.449403208    7.921008257    5.188164783
  656 SOLV  HW2     4875    4.508366902    7.812926345    5.080888753
  657 SOLV  OW      4876    4.598516149    5.332722782    5.089780989
  657 SOLV  HW1     4877    4.616806299    5.304394603    4.995637345
  657 SOLV  HW2     4878    4.506459816    5.371337753    5.095655993
  658 SOLV  OW      4879    4.963529451    6.053888502    6.787245112
  658 SOLV  HW1     4880    4.890091416    5.989050702    6.807359531
  658 SOLV  HW2     4881    5.049519781    6.019619684    6.825099248
  659 SOLV  OW      4882    6.655982417    6.319466274    7.311224633
  659 SOLV  HW1     4883    6.743851627    6.272498030    7.319770231
  659 SOLV  HW2     4884    6.584696207    6.265070064    7.355488938
  660 SOLV  OW      4885    5.760335565    6.780778005    7.481748666
  660 SOLV  HW1     4886    5.773723594    6.801101605    7.384747777
  660 SOLV  HW2     4887    5.838703669    6.728985941    7.516062227
  661 SOLV  OW      4888    6.898836006    5.631746241    4.988138161
  661 SOLV  HW1     4889    6.925115040    5.708586893    5.046504897
  661 SOLV  HW2     4890    6.887647602    5.549661554    5.044161480
  662 SOLV  OW      4891    5.672047561    7.438374660    4.468116216
  662 SOLV  HW1     4892    5.616538872    7.519656325    4.485837629
  662 SOLV  HW2     4893    5.653623197    7.404962024    4.375671691
  663 SOLV  OW      4894    5.481612751    6.831148770    4.498989516
  663 SOLV  HW1     4895    5.488691909    6.779303314    4.584214712
  663 SOLV  HW2     4896    5.570469286    6.832130974    4.453110697
  664 SOLV  OW      4897    5.701185017    5.622566556    6.338695003
  664 SOLV  HW1     4898    5.632127530    5.580278447    6.280005649
  664 SOLV  HW2     4899    5.694864200    5.722092148    6.331187174
  665 SOLV  OW      4900    4.877881689    7.163723414    7.246936112
  665 SOLV  HW1     4901    4.956343346    7.123556748    7.294182921
  665 SOLV  HW2     4902    4.841311824    7.097859017    7.181161067
  666 SOLV  OW      4903    6.046818044    7.594511004    8.003921224
  666 SOLV  HW1     4904    5.949801405    7.577649843    8.021381511
  666 SOLV  HW2     4905    6.063621443    7.593354319    7.905343016
  667 SOLV  OW      4906    5.254335941    6.678851703    4.166401965
  667 SOLV  HW1     4907    5.350429096    6.673184199    4.193527281
  667 SOLV  HW2     4908    5.246652353    6.664286872    4.067758489
  668 SOLV  OW      4909    5.313449764    7.871227318    5.358235981
  668 SOLV  HW1     4910    5.309409849    7.807361049    5.281380960
  668 SOLV  HW2     4911    5.229264450    7.925134011    5.361210831
  669 SOLV  OW      4912    5.738053247    5.874681510    6.639795510
  669 SOLV  HW1     4913    5.685056323    5.874579851    6.554983728
  669 SOLV  HW2     4914    5.751220726    5.968867339    6.670736505
  670 SOLV  OW      4915    4.539268247    4.186775129    6.299037790
  670 SOLV  HW1     4916    4.506027918    4.228812137    6.383474831
  670 SOLV  HW2     4917    4.601527185    4.249842028    6.252691814
  671 SOLV  OW      4918    6.332586904    6.963925959    8.111054151
  671 SOLV  HW1     4919    6.268882754    7.034932920    8.081031156
  671 SOLV  HW2     4920    6.289354259    6.908195325    8.181952231
  672 SOLV  OW      4921    8.025735688    6.802418669    7.871273925
  672 SOLV  HW1     4922    8.034351629    6.703021181    7.864376328
  672 SOLV  HW2     4923    8.090044146    6.836760591    7.939733330
  673 SOLV  OW      4924    8.054537433    4.257440662    5.595990166
  673 SOLV  HW1     4925    8.079213396    4.322358274    5.667950226
  673 SOLV  HW2     4926    7.963747281    4.219903035    5.614686128
  674 SOLV  OW      4927    8.075726511    7.123400905    4.569139914
  674 SOLV  HW1     4928    8.023593714    7.077890142    4.641339940
  674 SOLV  HW2     4929    8.013805578    7.150722079    4.495510364
  675 SOLV  OW      4930    6.222171344    5.948232403    6.656073176
  675 SOLV  HW1     4931    6.278020450    5.897488798    6.721705495
  675 SOLV  HW2     4932    6.148558384    5.889447724    6.622501268
  676 SOLV  OW      4933    5.032942797    5.152156007    7.948836237
  676 SOLV  HW1     4934    5.119477144    5.112912367    7.980035551
  676 SOLV  HW2     4935    4.968369422    5.078533763    7.928546409
  677 SOLV  OW      4936    7.887633026    5.136746721    0.042418175
  677 SOLV  HW1     4937    7.880686011    5.091258696   -0.046373526
  677 SOLV  HW2     4938    7.974037818    5.186842362    0.047518787
  678 SOLV  OW      4939    4.797024534    5.936924584    5.618036391
  678 SOLV  HW1     4940    4.861068611    5.916342896    5.544034562
  678 SOLV  HW2     4941    4.848026298    5.955505144    5.702030702
  679 SOLV  OW      4942    7.512450444    6.769195286    5.003943134
  679 SOLV  HW1     4943    7.532121999    6.679947446    4.963326220
  679 SOLV  HW2     4944    7.488117065    6.757343910    5.100220037
  680 SOLV  OW      4945    6.794625893    7.937470338    6.017080966
  680 SOLV  HW1     4946    6.828239573    7.903922219    6.105095280
  680 SOLV  HW2     4947    6.720231017    8.002519498    6.032436543
  681 SOLV  OW      4948    7.153355639    6.101801078    8.015336147
  681 SOLV  HW1     4949    7.220853224    6.075217143    8.084178260
  681 SOLV  HW2     4950    7.175751928    6.192668261    7.980074121
  682 SOLV  OW      4951    4.177137786    5.325831705    4.928343571
  682 SOLV  HW1     4952    4.155968024    5.386890443    4.852018043
  682 SOLV  HW2     4953    4.238835779    5.372182792    4.991957974
  683 SOLV  OW      4954    6.134170229    5.901755065    5.909904247
  683 SOLV  HW1     4955    6.106761983    5.997647819    5.917334672
  683 SOLV  HW2     4956    6.133928007    5.859906310    6.000736397
  684 SOLV  OW      4957    8.176123415    4.468702100    7.063162063
  684 SOLV  HW1     4958    8.229156070    4.506710308    6.987379771
  684 SOLV  HW2     4959    8.078976013    4.469356901    7.039456502
  685 SOLV  OW      4960    7.946536959    6.656980414    4.489781322
  685 SOLV  HW1     4961    7.913553674    6.738628317    4.537187855
  685 SOLV  HW2     4962    8.008951893    6.683967503    4.416448718
  686 SOLV  OW      4963    5.023700521    4.481786575    6.815582439
  686 SOLV  HW1     4964    5.013996776    4.472928390    6.914724057
  686 SOLV  HW2     4965    4.977101705    4.564759274    6.784830230
  687 SOLV  OW      4966    7.417724570    4.509384094    4.934450083
  687 SOLV  HW1     4967    7.396103169    4.483750650    5.028668282
  687 SOLV  HW2     4968    7.337048948    4.495901251    4.876906871
  688 SOLV  OW      4969    4.856707987    4.383653890    5.603346604
  688 SOLV  HW1     4970    4.907407782    4.297832896    5.611474423
  688 SOLV  HW2     4971    4.887614935    4.447416326    5.673921238
  689 SOLV  OW      4972    5.907054731    4.288432538    7.715571701
  689 SOLV  HW1     4973    5.994609604    4.277724831    7.668444823
  689 SOLV  HW2     4974    5.893880992    4.384520233    7.739964419
  690 SOLV  OW      4975    6.211854512    5.268336558    7.391346545
  690 SOLV  HW1     4976    6.119754329    5.294696860    7.420061093
  690 SOLV  HW2     4977    6.205943859    5.207677543    7.312053837
  691 SOLV  OW      4978    4.321135945    7.938681760    7.320862923
  691 SOLV  HW1     4979    4.348660836    7.851295028    7.280788251
  691 SOLV  HW2     4980    4.242097250    7.924562500    7.380474427
  692 SOLV  OW      4981    7.777132131    5.936994489    6.733782790
  692 SOLV  HW1     4982    7.822069273    5.887477904    6.808149962
  692 SOLV  HW2     4983    7.720619150    5.873626280    6.680939236
  693 SOLV  OW      4984    5.054702710    7.827237721    7.157898028
  693 SOLV  HW1     4985    4.991772203    7.773304470    7.101927421
  693 SOLV  HW2     4986    5.026431521    7.822561989    7.253713429
  694 SOLV  OW      4987    5.179422433    6.412875975    7.493691378
  694 SOLV  HW1     4988    5.126284140    6.426222671    7.410024802
  694 SOLV  HW2     4989    5.155262139    6.483609024    7.560136914
  695 SOLV  OW      4990    4.210745911    7.069527245    4.848640396
  695 SOLV  HW1     4991    4.223182275    6.995362226    4.782713642
  695 SOLV  HW2     4992    4.252025964    7.153258099    4.812771890
  696 SOLV  OW      4993    8.186802768    5.667089134    6.045483667
  696 SOLV  HW1     4994    8.156716290    5.586158447    5.995020333
  696 SOLV  HW2     4995    8.118868189    5.739787665    6.035420187
  697 SOLV  OW      4996    5.799409153    5.748689016    4.668905023
  697 SOLV  HW1     4997    5.872112104    5.704089137    4.616685324
  697 SOLV  HW2     4998    5.804755876    5.847666164    4.655612688
  698 SOLV  OW      4999    7.900042310    4.877468044    4.680337436
  698 SOLV  HW1     5000    7.967515230    4.885993534    4.753661342
  698 SOLV  HW2     5001    7.847102453    4.962061410    4.673780147
  699 SOLV  OW      5002    4.772810499    5.471007489    4.439609099
  699 SOLV  HW1     5003    4.812298573    5.379391365    4.432604030
  699 SOLV  HW2     5004    4.775753735    5.515483930    4.350082199
  700 SOLV  OW      5005    4.269616349    6.169287752    5.360308782
  700 SOLV  HW1     5006    4.241632385    6.131788629    5.448697928
  700 SOLV  HW2     5007    4.324799383    6.101711582    5.311420160
  701 SOLV  OW      5008    4.979300538    7.490537580    7.407585761
  701 SOLV  HW1     5009    4.961987544    7.409925300    7.464186922
  701 SOLV  HW2     5010    5.008963099    7.461589156    7.316570165
  702 SOLV  OW      5011    7.164052484    5.002461014    4.938527728
  702 SOLV  HW1     5012    7.124338108    5.093822485    4.929713412
  702 SOLV  HW2     5013    7.261539016    5.010385787    4.959391555
  703 SOLV  OW      5014    4.591398693    6.249510749    5.268749414
  703 SOLV  HW1     5015    4.578601468    6.189970413    5.348066635
  703 SOLV  HW2     5016    4.656955124    6.207641344    5.205905899
  704 SOLV  OW      5017    4.223809687    6.474277578    5.730960670
  704 SOLV  HW1     5018    4.238731645    6.474530994    5.632073322
  704 SOLV  HW2     5019    4.311697223    6.482660916    5.777937960
  705 SOLV  OW      5020    5.699149102    7.944005053    7.048022866
  705 SOLV  HW1     5021    5.693813151    8.036980789    7.084474927
  705 SOLV  HW2     5022    5.748904317    7.885805029    7.112357122
  706 SOLV  OW      5023    4.255315368    7.133801482    0.025701180
  706 SOLV  HW1     5024    4.169265369    7.150307681    0.073918060
  706 SOLV  HW2     5025    4.238618228    7.132960570   -0.072900954
  707 SOLV  OW      5026    6.221650723    5.183944121    7.786223579
  707 SOLV  HW1     5027    6.293047013    5.253801960    7.791113793
  707 SOLV  HW2     5028    6.263821616    5.093282295    7.784340531
  708 SOLV  OW      5029    4.387906535    5.037373271    4.140370195
  708 SOLV  HW1     5030    4.307127719    5.095170459    4.128718298
  708 SOLV  HW2     5031    4.368259882    4.965775289    4.207371413
  709 SOLV  OW      5032    5.703196386    7.749256189    4.765298901
  709 SOLV  HW1     5033    5.718961031    7.669994683    4.824213509
  709 SOLV  HW2     5034    5.787667225    7.772094141    4.716874217
  710 SOLV  OW      5035    4.665804988    8.114655448    5.990236355
  710 SOLV  HW1     5036    4.643992087    8.036461570    6.048645916
  710 SOLV  HW2     5037    4.763549529    8.134809911    5.996682606
  711 SOLV  OW      5038    5.486196534    6.027335404    4.653798522
  711 SOLV  HW1     5039    5.444185518    6.109018263    4.614246502
  711 SOLV  HW2     5040    5.414636925    5.965244094    4.685817673
  712 SOLV  OW      5041    5.117858434    7.221664437    4.867120797
  712 SOLV  HW1     5042    5.199544174    7.256612257    4.913028688
  712 SOLV  HW2     5043    5.054737298    7.184454778    4.935183388
  713 SOLV  OW      5044    4.493296876    6.770900809    7.347663497
  713 SOLV  HW1     5045    4.570273501    6.803341045    7.402638313
  713 SOLV  HW2     5046    4.460841935    6.683578707    7.384043603
  714 SOLV  OW      5047    7.733435676    6.450034713    4.526123853
  714 SOLV  HW1     5048    7.669036843    6.448049959    4.449633800
  714 SOLV  HW2     5049    7.808880802    6.512037789    4.504549996
  715 SOLV  OW      5050    6.943593894    6.262653357    4.264093468
  715 SOLV  HW1     5051    6.872332734    6.245110990    4.196166209
  715 SOLV  HW2     5052    6.953958876    6.182473943    4.322964356
  716 SOLV  OW      5053    7.774135349    5.285681530    4.485850916
  716 SOLV  HW1     5054    7.705616960    5.300487330    4.414521415
  716 SOLV  HW2     5055    7.746990077    5.207844370    4.542474965
  717 SOLV  OW      5056    6.017800867    6.418091816    0.185861872
  717 SOLV  HW1     5057    5.933146008    6.365161958    0.191669488
  717 SOLV  HW2     5058    6.019252580    6.469287698    0.099963150
  718 SOLV  OW      5059    5.884390891    4.737610325    7.066885616
  718 SOLV  HW1     5060    5.854106669    4.675522717    6.994569300
  718 SOLV  HW2     5061    5.860794996    4.698934371    7.156042903
  719 SOLV  OW      5062    5.230763091    7.906772641    7.853419277
  719 SOLV  HW1     5063    5.278330878    7.883732210    7.768518172
  719 SOLV  HW2     5064    5.296012473    7.945063054    7.918826031
  720 SOLV  OW      5065    5.155023080    5.323518280    5.517657728
  720 SOLV  HW1     5066    5.060975499    5.306625145    5.488140733
  720 SOLV  HW2     5067    5.197909932    5.236930320    5.543441333
  721 SOLV  OW      5068    5.320432905    7.691456002    5.150454072
  721 SOLV  HW1     5069    5.229818321    7.649673889    5.143750833
  721 SOLV  HW2     5070    5.327244002    7.766898895    5.085158183
  722 SOLV  OW      5071    7.537836964    5.624350971    4.332053216
  722 SOLV  HW1     5072    7.470071837    5.692422392    4.359911430
  722 SOLV  HW2     5073    7.628163552    5.651834719    4.365031423
  723 SOLV  OW      5074    8.023335659    5.209366730    4.360554325
  723 SOLV  HW1     5075    8.047324000    5.118723669    4.395337340
  723 SOLV  HW2     5076    7.939087369    5.240661709    4.404420840
  724 SOLV  OW      5077    5.047924824    6.001845783    6.536980461
  724 SOLV  HW1     5078    5.146362020    5.984416372    6.534463685
  724 SOLV  HW2     5079    5.020082328    6.022159421    6.630863803
  725 SOLV  OW      5080    7.647745594    4.752440398    5.184108634
  725 SOLV  HW1     5081    7.611712443    4.820853649    5.247533870
  725 SOLV  HW2     5082    7.620319816    4.775788964    5.090812299
  726 SOLV  OW      5083    8.134974136    5.241148186    0.073427911
  726 SOLV  HW1     5084    8.122977240    5.244906069   -0.025787918
  726 SOLV  HW2     5085    8.190899783    5.318537772    0.103175117
  727 SOLV  OW      5086    5.066347389    0.040943906    4.288070330
  727 SOLV  HW1     5087    5.096588402    0.118160600    4.343970902
  727 SOLV  HW2     5088    5.141848423   -0.023682445    4.276898965
  728 SOLV  OW      5089    7.662267856    7.092423901    4.375459986
  728 SOLV  HW1     5090    7.677206751    6.995868681    4.396766297
  728 SOLV  HW2     5091    7.714416015    7.149068196    4.439272159
  729 SOLV  OW      5092    4.169650218    6.303844460    6.909201157
  729 SOLV  HW1     5093    4.102737621    6.366146109    6.949735050
  729 SOLV  HW2     5094    4.259964199    6.322058631    6.948103694
  730 SOLV  OW      5095    4.922119786    5.213461624    5.376915742
  730 SOLV  HW1     5096    4.915436289    5.172873613    5.468074163
  730 SOLV  HW2     5097    4.840981492    5.189311247    5.323668999
  731 SOLV  OW      5098    7.893457361    7.097138158    5.790057275
  731 SOLV  HW1     5099    7.843645651    7.011596760    5.775794781
  731 SOLV  HW2     5100    7.836053134    7.174152505    5.762209952
  732 SOLV  OW      5101    4.503278749    7.280204974    4.978282943
  732 SOLV  HW1     5102    4.431745383    7.284633806    4.908545125
  732 SOLV  HW2     5103    4.588450081    7.317079111    4.941025215
  733 SOLV  OW      5104    4.612470878    6.918637127    4.789136411
  733 SOLV  HW1     5105    4.650541377    6.826586180    4.798032169
  733 SOLV  HW2     5106    4.561993023    6.925635402    4.703084791
  734 SOLV  OW      5107    7.757804360    5.967340680    5.503683175
  734 SOLV  HW1     5108    7.671649762    5.916747658    5.508117192
  734 SOLV  HW2     5109    7.824581504    5.914845664    5.450891073
  735 SOLV  OW      5110    5.897380404    7.810207176    5.669037495
  735 SOLV  HW1     5111    5.976467839    7.762168850    5.706952372
  735 SOLV  HW2     5112    5.927638909    7.872252687    5.596685733
  736 SOLV  OW      5113    4.683096177    5.129832955    5.276519418
  736 SOLV  HW1     5114    4.631381718    5.192867401    5.218620257
  736 SOLV  HW2     5115    4.693129884    5.042107368    5.229577472
  737 SOLV  OW      5116    4.088944820    5.770927379    7.000603121
  737 SOLV  HW1     5117    4.043922079    5.806226933    7.082630699
  737 SOLV  HW2     5118    4.112016047    5.846994541    6.939914977
  738 SOLV  OW      5119    4.333726897    4.239937529    4.866732933
  738 SOLV  HW1     5120    4.365808009    4.326267735    4.827750981
  738 SOLV  HW2     5121    4.297549033    4.181856905    4.793798244
  739 SOLV  OW      5122    5.919833390    5.129412846    4.022877339
  739 SOLV  HW1     5123    5.871621902    5.092786579    4.102464832
  739 SOLV  HW2     5124    5.856779361    5.135133416    3.945460097
  740 SOLV  OW      5125    4.747593852    5.700211712    7.082154813
  740 SOLV  HW1     5126    4.775700096    5.678862395    6.988583051
  740 SOLV  HW2     5127    4.651454662    5.727751784    7.082601471
  741 SOLV  OW      5128    7.978843002    4.302230308    4.350954244
  741 SOLV  HW1     5129    7.986295099    4.218628691    4.296577351
  741 SOLV  HW2     5130    8.038078464    4.372735463    4.311944516
  742 SOLV  OW      5131    4.220353171    6.834064842    5.266937487
  742 SOLV  HW1     5132    4.195356970    6.740482028    5.291816053
  742 SOLV  HW2     5133    4.182226171    6.855972761    5.177116287
  743 SOLV  OW      5134    4.795729840    4.657618821    4.791023923
  743 SOLV  HW1     5135    4.835149387    4.588667784    4.851798370
  743 SOLV  HW2     5136    4.824827641    4.748621757    4.820577354
  744 SOLV  OW      5137    6.692650787    4.865414387    5.337739448
  744 SOLV  HW1     5138    6.787019135    4.891524187    5.358059224
  744 SOLV  HW2     5139    6.640866845    4.946423783    5.310209600
  745 SOLV  OW      5140    5.268499442    6.196418539    5.288098692
  745 SOLV  HW1     5141    5.330021646    6.257146192    5.237809196
  745 SOLV  HW2     5142    5.265455634    6.107241095    5.242933248
  746 SOLV  OW      5143    5.615364525    7.305980856    4.708841103
  746 SOLV  HW1     5144    5.519678813    7.331337536    4.723079120
  746 SOLV  HW2     5145    5.651558915    7.355512137    4.629860070
  747 SOLV  OW      5146    4.666672238    4.530074796    7.487494395
  747 SOLV  HW1     5147    4.654916968    4.456438440    7.420852505
  747 SOLV  HW2     5148    4.764154248    4.548945295    7.499441704
  748 SOLV  OW      5149    8.099701546    4.860236748    6.478444019
  748 SOLV  HW1     5150    8.151731976    4.778807044    6.452713176
  748 SOLV  HW2     5151    8.038408678    4.885619676    6.403618279
  749 SOLV  OW      5152    5.934046430    6.830033528    6.002745906
  749 SOLV  HW1     5153    5.847454386    6.790473635    5.972107100
  749 SOLV  HW2     5154    5.989718007    6.853997521    5.923195526
  750 SOLV  OW      5155    6.098717867    7.099728009    6.270742518
  750 SOLV  HW1     5156    6.014617318    7.069842306    6.315859703
  750 SOLV  HW2     5157    6.137639135    7.177120654    6.320712773
  751 SOLV  OW      5158    8.047722442    6.562730548    4.732588725
  751 SOLV  HW1     5159    8.117824987    6.495015971    4.710219789
  751 SOLV  HW2     5160    7.991683788    6.580625735    4.651709843
  752 SOLV  OW      5161    5.156446170    6.657374010    4.895421877
  752 SOLV  HW1     5162    5.136454437    6.720098538    4.970704922
  752 SOLV  HW2     5163    5.119000707    6.694377125    4.810391666
  753 SOLV  OW      5164    6.319828613    4.700193844    6.014956040
  753 SOLV  HW1     5165    6.346595009    4.604108023    6.007685252
  753 SOLV  HW2     5166    6.220067740    4.706921713    6.016999702
  754 SOLV  OW      5167    7.918539442    4.987050623    7.754650350
  754 SOLV  HW1     5168    7.835643411    4.957385989    7.707219364
  754 SOLV  HW2     5169    7.976433228    5.038606463    7.691470531
  755 SOLV  OW      5170    6.702263393    4.777657909    6.552564453
  755 SOLV  HW1     5171    6.708518454    4.714115234    6.629535740
  755 SOLV  HW2     5172    6.617943419    4.830902220    6.560084126
  756 SOLV  OW      5173    4.631799498    7.365707327    7.493286615
  756 SOLV  HW1     5174    4.573851932    7.446914038    7.500298116
  756 SOLV  HW2     5175    4.610294663    7.316625441    7.408846640
  757 SOLV  OW      5176    8.157849276    7.029107981    5.789876011
  757 SOLV  HW1     5177    8.059556397    7.037618604    5.806240467
  757 SOLV  HW2     5178    8.188123534    7.103019747    5.729691493
  758 SOLV  OW      5179    8.001579326    5.094309850    6.572632490
  758 SOLV  HW1     5180    7.948393648    5.076483862    6.655429736
  758 SOLV  HW2     5181    8.045136478    5.009606373    6.542139004
  759 SOLV  OW      5182    5.960231992    6.766462707    5.517279805
  759 SOLV  HW1     5183    5.973977388    6.667857497    5.526762231
  759 SOLV  HW2     5184    6.034625373    6.805394539    5.462950414
  760 SOLV  OW      5185    4.744310508    5.906582929    6.816726796
  760 SOLV  HW1     5186    4.682985002    5.921403925    6.739129674
  760 SOLV  HW2     5187    4.763732218    5.808884973    6.825650981
  761 SOLV  OW      5188    6.087999177    7.093259014    4.724450707
  761 SOLV  HW1     5189    6.089266288    7.032329864    4.803746979
  761 SOLV  HW2     5190    6.109074161    7.186524249    4.753763946
  762 SOLV  OW      5191    7.549732556    6.479798462    4.330254563
  762 SOLV  HW1     5192    7.509967485    6.542114143    4.397614080
  762 SOLV  HW2     5193    7.484950559    6.465992147    4.255325082
  763 SOLV  OW      5194    7.107746815    4.240687227    8.164154100
  763 SOLV  HW1     5195    7.066896448    4.187345371    8.090075213
  763 SOLV  HW2     5196    7.203570879    4.259600106    8.142667200
  764 SOLV  OW      5197    6.643740672    7.253291746    4.347226863
  764 SOLV  HW1     5198    6.674320695    7.281641770    4.256335848
  764 SOLV  HW2     5199    6.660238164    7.155352045    4.358873656
  765 SOLV  OW      5200    4.660467182    5.529147711    8.142026222
  765 SOLV  HW1     5201    4.615140974    5.588380281    8.208652145
  765 SOLV  HW2     5202    4.755725241    5.557708097    8.131439162
  766 SOLV  OW      5203    4.804410028    5.753557753    7.819561228
  766 SOLV  HW1     5204    4.706548361    5.742891606    7.801934312
  766 SOLV  HW2     5205    4.832048836    5.847312670    7.798407848
  767 SOLV  OW      5206    4.163105311    5.635313774    8.086450155
  767 SOLV  HW1     5207    4.170420850    5.550727039    8.033601974
  767 SOLV  HW2     5208    4.247074631    5.649148633    8.138977263
  768 SOLV  OW      5209    4.425068247    7.708789582    7.228645206
  768 SOLV  HW1     5210    4.513292551    7.702874779    7.181921305
  768 SOLV  HW2     5211    4.358576750    7.650629588    7.181763484
  769 SOLV  OW      5212    7.238102349    6.270769806    5.021124777
  769 SOLV  HW1     5213    7.185898889    6.185469789    5.021691917
  769 SOLV  HW2     5214    7.185668381    6.342225621    5.067453469
  770 SOLV  OW      5215    5.963544448    4.985237085    6.357210768
  770 SOLV  HW1     5216    5.943896366    5.015261868    6.450558715
  770 SOLV  HW2     5217    6.050426468    4.935733044    6.355726930
  771 SOLV  OW      5218    7.911445414    4.744407540    6.919133049
  771 SOLV  HW1     5219    7.998300789    4.769003981    6.876086866
  771 SOLV  HW2     5220    7.898067161    4.799909195    7.001245372
  772 SOLV  OW      5221    7.669773088    4.442036360    4.836958983
  772 SOLV  HW1     5222    7.727431631    4.522977054    4.825817316
  772 SOLV  HW2     5223    7.578826704    4.469918453    4.867802853
  773 SOLV  OW      5224    7.375075176    4.523551874    7.891411122
  773 SOLV  HW1     5225    7.284293051    4.559204550    7.869293429
  773 SOLV  HW2     5226    7.437625910    4.599766060    7.908156805
  774 SOLV  OW      5227    4.570591381    7.320927298    7.786539964
  774 SOLV  HW1     5228    4.647941063    7.376398084    7.817229632
  774 SOLV  HW2     5229    4.572454276    7.313437241    7.686829321
  775 SOLV  OW      5230    7.781480112    6.760121069    4.203666583
  775 SOLV  HW1     5231    7.880488561    6.762920611    4.217492468
  775 SOLV  HW2     5232    7.735713818    6.751522621    4.292171269
  776 SOLV  OW      5233    5.742562697    5.175650601    7.487622028
  776 SOLV  HW1     5234    5.766815772    5.084895803    7.521933891
  776 SOLV  HW2     5235    5.686311194    5.166264749    7.405466421
  777 SOLV  OW      5236    7.866968429    4.905257218    6.013327601
  777 SOLV  HW1     5237    7.814906082    4.820027881    6.008093120
  777 SOLV  HW2     5238    7.853287930    4.957857120    5.929375277
  778 SOLV  OW      5239    6.269177612    6.740731137    4.802738526
  778 SOLV  HW1     5240    6.207577978    6.818426099    4.815792182
  778 SOLV  HW2     5241    6.242106534    6.666154580    4.863622369
  779 SOLV  OW      5242    4.718719020    6.890961877    5.462561884
  779 SOLV  HW1     5243    4.704169711    6.814633903    5.399601192
  779 SOLV  HW2     5244    4.673817998    6.871269245    5.549727058
  780 SOLV  OW      5245    4.186309310    7.255796108    5.321227639
  780 SOLV  HW1     5246    4.139211214    7.249054440    5.233262633
  780 SOLV  HW2     5247    4.180003104    7.168266093    5.369188453
  781 SOLV  OW      5248    7.201944284    4.457366390    4.779464738
  781 SOLV  HW1     5249    7.136410457    4.523803159    4.743501047
  781 SOLV  HW2     5250    7.153566240    4.389272256    4.834460813
  782 SOLV  OW      5251    6.271246321    0.038371795    6.093059127
  782 SOLV  HW1     5252    6.318163001   -0.005944668    6.169455391
  782 SOLV  HW2     5253    6.231410540   -0.031360150    6.033460437
  783 SOLV  OW      5254    7.376894640    6.404913219    4.095793021
  783 SOLV  HW1     5255    7.287839234    6.421923413    4.137999589
  783 SOLV  HW2     5256    7.399197922    6.307697952    4.103094711
  784 SOLV  OW      5257    4.513208843    0.020015693    8.011818580
  784 SOLV  HW1     5258    4.430840988    0.054217346    7.966572965
  784 SOLV  HW2     5259    4.552964867   -0.053792814    7.957292493
  785 SOLV  OW      5260    6.012287025    6.354038968    5.053056393
  785 SOLV  HW1     5261    6.020152371    6.279186955    5.118910458
  785 SOLV  HW2     5262    5.923651039    6.399003930    5.064156926
  786 SOLV  OW      5263    7.807761948    5.694337851    4.471288274
  786 SOLV  HW1     5264    7.814707829    5.621742726    4.539723917
  786 SOLV  HW2     5265    7.806229882    5.783240009    4.517067443
  787 SOLV  OW      5266    7.130678340    5.965299268    6.876274928
  787 SOLV  HW1     5267    7.038495016    5.934607942    6.899945962
  787 SOLV  HW2     5268    7.196338411    5.892891187    6.897389500
  788 SOLV  OW      5269    6.825036480    6.169020439    6.332718342
  788 SOLV  HW1     5270    6.756228785    6.236664489    6.306453833
  788 SOLV  HW2     5271    6.781578264    6.079536437    6.342916234
  789 SOLV  OW      5272    7.936619083    6.212452345    5.030779181
  789 SOLV  HW1     5273    7.978281575    6.187387674    4.943394750
  789 SOLV  HW2     5274    7.998825581    6.272162365    5.081425654
  790 SOLV  OW      5275    4.705477056    6.104279896    7.009351500
  790 SOLV  HW1     5276    4.721512842    6.014037196    6.969345646
  790 SOLV  HW2     5277    4.631665428    6.150061151    6.959780624
  791 SOLV  OW      5278    4.998530143    5.210128462    5.853028058
  791 SOLV  HW1     5279    5.023773226    5.304664397    5.873696271
  791 SOLV  HW2     5280    5.081227977    5.156505122    5.836088500
  792 SOLV  OW      5281    5.642136442    6.387994861    5.381296741
  792 SOLV  HW1     5282    5.652608431    6.414249929    5.285364963
  792 SOLV  HW2     5283    5.726168398    6.344141518    5.413194168
  793 SOLV  OW      5284    5.454055493    6.424572645    7.540737122
  793 SOLV  HW1     5285    5.506833971    6.437272383    7.456743511
  793 SOLV  HW2     5286    5.356850780    6.417629838    7.518272177
  794 SOLV  OW      5287    4.371828880    7.470350151    4.437187196
  794 SOLV  HW1     5288    4.307274147    7.535377753    4.477262730
  794 SOLV  HW2     5289    4.376646050    7.484817074    4.338346494
  795 SOLV  OW      5290    4.926779875    7.124223453    4.141543217
  795 SOLV  HW1     5291    4.902321202    7.069866064    4.061238018
  795 SOLV  HW2     5292    4.975220324    7.066533280    4.207324207
  796 SOLV  OW      5293    4.391630307    4.275842655    4.371701639
  796 SOLV  HW1     5294    4.366620934    4.368869042    4.344820869
  796 SOLV  HW2     5295    4.460427304    4.279475426    4.444197477
  797 SOLV  OW      5296    4.698896731    8.125663289    5.160932454
  797 SOLV  HW1     5297    4.629901076    8.072753927    5.210345540
  797 SOLV  HW2     5298    4.677438799    8.125393929    5.063254552
  798 SOLV  OW      5299    4.263239772    7.655783000    7.913896068
  798 SOLV  HW1     5300    4.348192307    7.702503697    7.889365950
  798 SOLV  HW2     5301    4.282206844    7.559158790    7.931374523
  799 SOLV  OW      5302    7.483643565    7.331954013    5.507275242
  799 SOLV  HW1     5303    7.502360433    7.342643926    5.409618030
  799 SOLV  HW2     5304    7.401089259    7.276855044    5.519538619
  800 SOLV  OW      5305    6.118378706    4.834576227    4.953281387
  800 SOLV  HW1     5306    6.069792161    4.917608149    4.925985828
  800 SOLV  HW2     5307    6.113966940    4.767526595    4.879208077
  801 SOLV  OW      5308    6.753191432    6.319787300    7.782267133
  801 SOLV  HW1     5309    6.836372456    6.315277206    7.726931699
  801 SOLV  HW2     5310    6.686409221    6.379081119    7.737258960
  802 SOLV  OW      5311    6.404944032    4.215061382    7.708737487
  802 SOLV  HW1     5312    6.348540622    4.252189208    7.782495325
  802 SOLV  HW2     5313    6.501342285    4.219809842    7.734906726
  803 SOLV  OW      5314    4.912835368    5.071201355    5.618533600
  803 SOLV  HW1     5315    4.844366353    5.001903857    5.641146364
  803 SOLV  HW2     5316    4.929051584    5.129290626    5.698309169
  804 SOLV  OW      5317    6.152664769    4.616507329    4.376459063
  804 SOLV  HW1     5318    6.187975176    4.523003314    4.373018838
  804 SOLV  HW2     5319    6.225358691    4.678502750    4.406018260
  805 SOLV  OW      5320    4.843616924    4.112042154    8.120856503
  805 SOLV  HW1     5321    4.859001036    4.032630423    8.062045227
  805 SOLV  HW2     5322    4.924137763    4.127109096    8.178224188
  806 SOLV  OW      5323    7.416520784    4.321307487    6.419821984
  806 SOLV  HW1     5324    7.494074329    4.305859185    6.358594931
  806 SOLV  HW2     5325    7.331759942    4.321802743    6.366743963
  807 SOLV  OW      5326    4.206266946    6.101707304    5.620399091
  807 SOLV  HW1     5327    4.144796302    6.155568111    5.678038596
  807 SOLV  HW2     5328    4.183871631    6.004654725    5.629409052
  808 SOLV  OW      5329    5.837782842    7.108461217    5.100934829
  808 SOLV  HW1     5330    5.831467782    7.024533004    5.046918101
  808 SOLV  HW2     5331    5.792780246    7.094745440    5.189185638
  809 SOLV  OW      5332    4.852465871    4.279417037    6.722691711
  809 SOLV  HW1     5333    4.847425376    4.199531075    6.782645712
  809 SOLV  HW2     5334    4.912032019    4.348338058    6.763963438
  810 SOLV  OW      5335    7.941537621    4.186639651    4.594903797
  810 SOLV  HW1     5336    7.957336117    4.234365798    4.508449303
  810 SOLV  HW2     5337    7.859245588    4.130318385    4.587309607
  811 SOLV  OW      5338    4.716765698    6.319225153    4.525879218
  811 SOLV  HW1     5339    4.643635500    6.346911639    4.588226169
  811 SOLV  HW2     5340    4.713621382    6.375941085    4.443568534
  812 SOLV  OW      5341    7.409576240    4.325854728    7.707482173
  812 SOLV  HW1     5342    7.333857250    4.343489789    7.644588299
  812 SOLV  HW2     5343    7.415158862    4.399893222    7.774483168
  813 SOLV  OW      5344    7.524183491    5.231852538    4.861229836
  813 SOLV  HW1     5345    7.478325778    5.259973518    4.776922161
  813 SOLV  HW2     5346    7.539568006    5.311951869    4.919098826
  814 SOLV  OW      5347    4.532501483    5.759809365    7.786741328
  814 SOLV  HW1     5348    4.509581985    5.797735073    7.697085985
  814 SOLV  HW2     5349    4.500136404    5.821673447    7.858344471
  815 SOLV  OW      5350    6.167450520    5.508149965    6.621174577
  815 SOLV  HW1     5351    6.092571815    5.504841450    6.554964176
  815 SOLV  HW2     5352    6.133466987    5.543985868    6.708136834
  816 SOLV  OW      5353    8.125774115    5.157301804    5.602028766
  816 SOLV  HW1     5354    8.195333462    5.085623594    5.596969478
  816 SOLV  HW2     5355    8.169686532    5.245020359    5.621494368
  817 SOLV  OW      5356    6.861982909    7.099957379    4.996180854
  817 SOLV  HW1     5357    6.867650244    7.000606549    4.986224507
  817 SOLV  HW2     5358    6.799451022    7.136817158    4.927384895
  818 SOLV  OW      5359    7.313356166    4.648071067    4.417613962
  818 SOLV  HW1     5360    7.246049005    4.652042789    4.343752446
  818 SOLV  HW2     5361    7.314179519    4.556161828    4.457029267
  819 SOLV  OW      5362    6.356052644    4.663743373    5.616229543
  819 SOLV  HW1     5363    6.356035483    4.576640894    5.665353849
  819 SOLV  HW2     5364    6.309310781    4.732986857    5.671188966
  820 SOLV  OW      5365    6.719015547    4.900507810    7.888757514
  820 SOLV  HW1     5366    6.765054643    4.974253335    7.839340518
  820 SOLV  HW2     5367    6.682677765    4.834184862    7.823329445
  821 SOLV  OW      5368    7.498262020    6.521043169    5.731987962
  821 SOLV  HW1     5369    7.596666389    6.531070284    5.717288361
  821 SOLV  HW2     5370    7.452923888    6.608482558    5.714701923
  822 SOLV  OW      5371    7.986625864    4.478417242    6.527642954
  822 SOLV  HW1     5372    7.939023159    4.565897427    6.518533710
  822 SOLV  HW2     5373    7.919771594    4.405464546    6.542139466
  823 SOLV  OW      5374    6.600249002    6.846829311    5.359477471
  823 SOLV  HW1     5375    6.605454960    6.943744282    5.335385374
  823 SOLV  HW2     5376    6.682701092    6.820481643    5.409551949
  824 SOLV  OW      5377    6.627050896    6.822488055    5.989312842
  824 SOLV  HW1     5378    6.533432193    6.787935638    5.982736395
  824 SOLV  HW2     5379    6.667277122    6.793397739    6.076129457
  825 SOLV  OW      5380    4.737026615    6.098185823    5.095356762
  825 SOLV  HW1     5381    4.727796270    6.008430620    5.138488250
  825 SOLV  HW2     5382    4.825750495    6.137664950    5.119252308
  826 SOLV  OW      5383    7.838054811    7.888399475    5.332779376
  826 SOLV  HW1     5384    7.877678556    7.797772726    5.318009320
  826 SOLV  HW2     5385    7.757648945    7.899529642    5.274363172
  827 SOLV  OW      5386    0.268932023    7.279664027    4.318828597
  827 SOLV  HW1     5387    0.190733108    7.292099837    4.379916420
  827 SOLV  HW2     5388    0.348273097    7.249865595    4.371917390
  828 SOLV  OW      5389    5.368400785    6.479238322    4.856946863
  828 SOLV  HW1     5390    5.386499881    6.449354254    4.950653259
  828 SOLV  HW2     5391    5.292386799    6.544225627    4.856798508
  829 SOLV  OW      5392    6.308825031    6.780531051    4.354955382
  829 SOLV  HW1     5393    6.273033349    6.872552152    4.370846884
  829 SOLV  HW2     5394    6.400140220    6.772922206    4.395018783
  830 SOLV  OW      5395    7.080655312    4.866490284    4.480008680
  830 SOLV  HW1     5396    7.134359042    4.923361408    4.542322256
  830 SOLV  HW2     5397    7.120250717    4.871013656    4.388285794
  831 SOLV  OW      5398    4.708460959    7.724772536    5.425787756
  831 SOLV  HW1     5399    4.807910218    7.733503160    5.419869133
  831 SOLV  HW2     5400    4.678290287    7.648250187    5.368906720
  832 SOLV  OW      5401    7.261723801    5.620678381    6.704047166
  832 SOLV  HW1     5402    7.296534976    5.677122281    6.778908768
  832 SOLV  HW2     5403    7.195833609    5.554595546    6.740011492
  833 SOLV  OW      5404    7.435274961    5.318733115    4.609099568
  833 SOLV  HW1     5405    7.456565845    5.283001706    4.518152584
  833 SOLV  HW2     5406    7.485370219    5.404003411    4.623961181
  834 SOLV  OW      5407    8.049353627    4.361155372    5.310749330
  834 SOLV  HW1     5408    8.008205450    4.452269378    5.308140468
  834 SOLV  HW2     5409    8.077305289    4.339895023    5.404389003
  835 SOLV  OW      5410    7.384861247    8.198186423    4.900237699
  835 SOLV  HW1     5411    7.429081500    8.125236492    4.848039927
  835 SOLV  HW2     5412    7.325001346    8.157985039    4.969536503
  836 SOLV  OW      5413    6.215002038    7.017194473    4.485866542
  836 SOLV  HW1     5414    6.297834555    7.072724608    4.478438324
  836 SOLV  HW2     5415    6.149895340    7.062479606    4.546779744
  837 SOLV  OW      5416    5.611079551    5.877981125    6.381956929
  837 SOLV  HW1     5417    5.633098184    5.953614120    6.320339581
  837 SOLV  HW2     5418    5.516474491    5.849239248    6.366937480
  838 SOLV  OW      5419    4.486803001    6.936117265    7.731274269
  838 SOLV  HW1     5420    4.492979009    6.975428853    7.823025634
  838 SOLV  HW2     5421    4.410560323    6.978171895    7.682078126
  839 SOLV  OW      5422    5.363227632    4.433081046    7.490375959
  839 SOLV  HW1     5423    5.372044084    4.396031959    7.397902960
  839 SOLV  HW2     5424    5.373590936    4.532510663    7.487556373
  840 SOLV  OW      5425    6.928347375    4.476197953    6.845021752
  840 SOLV  HW1     5426    6.920945956    4.424209777    6.759910383
  840 SOLV  HW2     5427    6.861932323    4.550963485    6.844275378
  841 SOLV  OW      5428    7.719894443    7.281761283    5.660292407
  841 SOLV  HW1     5429    7.631142039    7.293897602    5.615843327
  841 SOLV  HW2     5430    7.725990927    7.342372432    5.739608913
  842 SOLV  OW      5431    5.735432759    5.414262419    4.301341662
  842 SOLV  HW1     5432    5.680927815    5.346612833    4.251797065
  842 SOLV  HW2     5433    5.702240250    5.506090025    4.279714252
  843 SOLV  OW      5434    6.195485603    4.846062811    6.373873980
  843 SOLV  HW1     5435    6.197450680    4.806360633    6.465642581
  843 SOLV  HW2     5436    6.261651686    4.798757562    6.315685961
  844 SOLV  OW      5437    6.235381627    6.832464000    7.638334324
  844 SOLV  HW1     5438    6.229476965    6.755330447    7.574953699
  844 SOLV  HW2     5439    6.180235341    6.908355143    7.603681186
  845 SOLV  OW      5440    6.338809424    4.747755440    6.633751980
  845 SOLV  HW1     5441    6.381388824    4.835841932    6.613021576
  845 SOLV  HW2     5442    6.378159541    4.677076497    6.574947013
  846 SOLV  OW      5443    5.930928102    5.881037282    5.709836524
  846 SOLV  HW1     5444    5.982420827    5.876591901    5.795454368
  846 SOLV  HW2     5445    5.992692795    5.864577573    5.632922198
  847 SOLV  OW      5446    6.372389706    6.753865678    5.493654083
  847 SOLV  HW1     5447    6.394817961    6.730456598    5.588261571
  847 SOLV  HW2     5448    6.456748748    6.770162141    5.442471958
  848 SOLV  OW      5449    4.960844276    5.789977381    4.978350635
  848 SOLV  HW1     5450    4.986134536    5.827226442    4.889049851
  848 SOLV  HW2     5451    4.968187779    5.861702486    5.047655904
  849 SOLV  OW      5452    6.946221459    6.362947893    4.694057605
  849 SOLV  HW1     5453    6.913210775    6.408011169    4.611103605
  849 SOLV  HW2     5454    7.043277704    6.383465213    4.706741745
  850 SOLV  OW      5455    5.621825606    7.843399131    6.320190567
  850 SOLV  HW1     5456    5.665279413    7.928098939    6.289541201
  850 SOLV  HW2     5457    5.522683885    7.856118511    6.323480811
  851 SOLV  OW      5458    4.913277029    6.140210090    4.595272010
  851 SOLV  HW1     5459    4.892193403    6.049899709    4.557841012
  851 SOLV  HW2     5460    4.843473766    6.205550472    4.565952783
  852 SOLV  OW      5461    5.431594800    6.030180937    7.800816544
  852 SOLV  HW1     5462    5.511468764    5.988996705    7.844701284
  852 SOLV  HW2     5463    5.348244342    5.992064722    7.840836147
  853 SOLV  OW      5464    4.186658171    5.152073381    5.845379934
  853 SOLV  HW1     5465    4.224913630    5.173881973    5.755589073
  853 SOLV  HW2     5466    4.143137220    5.062092769    5.842089688
  854 SOLV  OW      5467    5.095072531    4.785842572    4.959488967
  854 SOLV  HW1     5468    5.085426302    4.789897576    5.058940190
  854 SOLV  HW2     5469    5.134151279    4.697572481    4.933388343
  855 SOLV  OW      5470    6.429421161    7.196276105    4.517657666
  855 SOLV  HW1     5471    6.374039356    7.258081209    4.573452171
  855 SOLV  HW2     5472    6.487741544    7.249805517    4.456556643
  856 SOLV  OW      5473    4.825169625    6.690003505    4.602583876
  856 SOLV  HW1     5474    4.759472024    6.680887466    4.677431281
  856 SOLV  HW2     5475    4.778177305    6.723475336    4.520897101
  857 SOLV  OW      5476    4.776947095    7.563793496    6.807194999
  857 SOLV  HW1     5477    4.700990793    7.622570381    6.779311244
  857 SOLV  HW2     5478    4.819667788    7.523834934    6.726079242
  858 SOLV  OW      5479    6.126592134    7.810718063    5.987057072
  858 SOLV  HW1     5480    6.066795033    7.771797611    6.057135549
  858 SOLV  HW2     5481    6.126558212    7.751401466    5.906540319
  859 SOLV  OW      5482    5.345588413    4.286978952    5.345298051
  859 SOLV  HW1     5483    5.270359800    4.341789158    5.308714210
  859 SOLV  HW2     5484    5.422573067    4.346777248    5.367644713
  860 SOLV  OW      5485    5.742957644    6.573516759    7.862563125
  860 SOLV  HW1     5486    5.671280712    6.601739785    7.798786920
  860 SOLV  HW2     5487    5.826619237    6.624891829    7.843513748
  861 SOLV  OW      5488    3.857480701    6.650368701    5.159363229
  861 SOLV  HW1     5489    3.936211980    6.624105172    5.215158814
  861 SOLV  HW2     5490    3.865083262    6.746901458    5.134360660
  862 SOLV  OW      5491    4.853040923    8.025360328    7.726737672
  862 SOLV  HW1     5492    4.848863918    8.070956987    7.637827103
  862 SOLV  HW2     5493    4.927339513    8.064705100    7.780897221
  863 SOLV  OW      5494    7.031647366    6.886874899    4.103945190
  863 SOLV  HW1     5495    6.969394250    6.846557829    4.036869678
  863 SOLV  HW2     5496    6.999448857    6.865687425    4.196218409
  864 SOLV  OW      5497    8.015820840    4.748420228    4.271953376
  864 SOLV  HW1     5498    8.004736892    4.671435149    4.334818873
  864 SOLV  HW2     5499    8.094933371    4.732148297    4.212978516
  865 SOLV  OW      5500    5.490459588    7.639946619    7.840028829
  865 SOLV  HW1     5501    5.562163532    7.629898227    7.771042750
  865 SOLV  HW2     5502    5.404114830    7.604953388    7.803675965
  866 SOLV  OW      5503    5.038113098    4.183769392    4.596134073
  866 SOLV  HW1     5504    4.982941375    4.120027116    4.542332755
  866 SOLV  HW2     5505    5.050496720    4.268677449    4.544765351
  867 SOLV  OW      5506    8.038699116    0.013843385    4.535414949
  867 SOLV  HW1     5507    7.995766716    0.098565478    4.504097494
  867 SOLV  HW2     5508    8.073783301   -0.036817041    4.456646991
  868 SOLV  OW      5509    5.409364730    6.153721747    6.430660269
  868 SOLV  HW1     5510    5.469608840    6.132848370    6.353609181
  868 SOLV  HW2     5511    5.333754975    6.211139725    6.399224473
  869 SOLV  OW      5512    5.380145956    7.480729868    8.236205835
  869 SOLV  HW1     5513    5.376976760    7.508836603    8.332130744
  869 SOLV  HW2     5514    5.291828528    7.441843040    8.209949712
  870 SOLV  OW      5515    4.441062919    5.554255065    7.511864653
  870 SOLV  HW1     5516    4.441665320    5.467964131    7.461317474
  870 SOLV  HW2     5517    4.531441657    5.570228424    7.551588108
  871 SOLV  OW      5518    7.434944977    6.288438104    5.411178684
  871 SOLV  HW1     5519    7.526075962    6.326542909    5.395529666
  871 SOLV  HW2     5520    7.417427799    6.283281125    5.509505797
  872 SOLV  OW      5521    4.421944241    4.492627165    5.451318128
  872 SOLV  HW1     5522    4.460286649    4.408700505    5.489891568
  872 SOLV  HW2     5523    4.322820312    4.493133291    5.464580014
  873 SOLV  OW      5524    5.320421623    7.867705887    5.718419933
  873 SOLV  HW1     5525    5.330188840    7.808993847    5.638051479
  873 SOLV  HW2     5526    5.350528727    7.818026655    5.799826821
  874 SOLV  OW      5527    7.479447785    5.231360499    7.004438307
  874 SOLV  HW1     5528    7.448795397    5.239421745    6.909584145
  874 SOLV  HW2     5529    7.553369914    5.164227625    7.009966308
  875 SOLV  OW      5530    7.458012400    7.583296192    5.615327382
  875 SOLV  HW1     5531    7.456595808    7.491361375    5.575986321
  875 SOLV  HW2     5532    7.367758849    7.625201857    5.605333960
  876 SOLV  OW      5533    4.892762851    7.483301400    6.564514939
  876 SOLV  HW1     5534    4.973390071    7.502997144    6.508722190
  876 SOLV  HW2     5535    4.884987067    7.384530625    6.578127929
  877 SOLV  OW      5536    7.328916478    6.870701451    4.849699075
  877 SOLV  HW1     5537    7.404435911    6.838531682    4.906812659
  877 SOLV  HW2     5538    7.292846119    6.794380207    4.796089401
  878 SOLV  OW      5539    4.412462112    4.942100415    6.662302428
  878 SOLV  HW1     5540    4.448520837    4.893138061    6.741702355
  878 SOLV  HW2     5541    4.429690495    4.888640885    6.579555023
  879 SOLV  OW      5542    5.730424403    5.475307727    5.969272429
  879 SOLV  HW1     5543    5.682162386    5.521262599    5.894704052
  879 SOLV  HW2     5544    5.813080083    5.526745507    5.992156901
  880 SOLV  OW      5545    6.750421634    0.014719353    5.462790193
  880 SOLV  HW1     5546    6.800882310    0.073658889    5.399703806
  880 SOLV  HW2     5547    6.728206783    0.065993786    5.545720484
  881 SOLV  OW      5548    4.429267429    5.924948512    5.336094959
  881 SOLV  HW1     5549    4.382012290    5.853685810    5.387964190
  881 SOLV  HW2     5550    4.496571788    5.969853280    5.394878254
  882 SOLV  OW      5551    6.133125061    7.677270656    5.735745198
  882 SOLV  HW1     5552    6.090346166    7.586961321    5.739755747
  882 SOLV  HW2     5553    6.220152247    7.670766199    5.686900401
  883 SOLV  OW      5554    6.699332627    6.569066115    5.648991233
  883 SOLV  HW1     5555    6.736264448    6.646615606    5.597770196
  883 SOLV  HW2     5556    6.601446958    6.582776594    5.664218587
  884 SOLV  OW      5557    4.538461400    5.235474883    4.235666773
  884 SOLV  HW1     5558    4.563032877    5.294572392    4.158818442
  884 SOLV  HW2     5559    4.484570574    5.158117962    4.202297395
  885 SOLV  OW      5560    6.531880173    7.869039135    5.472756825
  885 SOLV  HW1     5561    6.522477410    7.840353457    5.568100363
  885 SOLV  HW2     5562    6.577911380    7.797108533    5.420711370
  886 SOLV  OW      5563    7.713204898    4.911335355    7.569570519
  886 SOLV  HW1     5564    7.708990975    4.857417570    7.485447308
  886 SOLV  HW2     5565    7.629240432    4.897657313    7.622148360
  887 SOLV  OW      5566    6.738090506    5.721330201    5.553325081
  887 SOLV  HW1     5567    6.725176536    5.639137708    5.608815930
  887 SOLV  HW2     5568    6.668179098    5.788817833    5.576977020
  888 SOLV  OW      5569    7.730688470    7.560346080    4.689991617
  888 SOLV  HW1     5570    7.824717864    7.526969258    4.696659508
  888 SOLV  HW2     5571    7.692445942    7.570753256    4.781812988
  889 SOLV  OW      5572    6.008488545    5.673707792    4.488075302
  889 SOLV  HW1     5573    6.025081687    5.600063571    4.422477816
  889 SOLV  HW2     5574    6.024036283    5.761974284    4.443700254
  890 SOLV  OW      5575    7.851726429    5.928894754    4.620395480
  890 SOLV  HW1     5576    7.948847274    5.910718012    4.635796432
  890 SOLV  HW2     5577    7.818582342    5.993385961    4.689260231
  891 SOLV  OW      5578    6.263394033    6.931822017    6.733015671
  891 SOLV  HW1     5579    6.165332315    6.925457012    6.751546355
  891 SOLV  HW2     5580    6.281235718    7.011280455    6.674964256
  892 SOLV  OW      5581    4.356714695    4.326585737    7.063355855
  892 SOLV  HW1     5582    4.302289875    4.332695487    6.979677513
  892 SOLV  HW2     5583    4.338179802    4.406150938    7.121037951
  893 SOLV  OW      5584    5.040641960    6.433070273    7.263381944
  893 SOLV  HW1     5585    4.984791082    6.377973048    7.201361462
  893 SOLV  HW2     5586    5.000992616    6.524516166    7.271569641
  894 SOLV  OW      5587    6.654985143    5.545789276    4.581313425
  894 SOLV  HW1     5588    6.659372982    5.582413749    4.674270151
  894 SOLV  HW2     5589    6.697522082    5.455305803    4.579113544
  895 SOLV  OW      5590    6.319649393    4.918258729    7.804214882
  895 SOLV  HW1     5591    6.373906988    4.941768361    7.884868444
  895 SOLV  HW2     5592    6.285433907    4.824715750    7.813190247
  896 SOLV  OW      5593    5.472576252    5.587376485    6.171622383
  896 SOLV  HW1     5594    5.411531447    5.512275790    6.146426885
  896 SOLV  HW2     5595    5.510823881    5.628426544    6.088837141
  897 SOLV  OW      5596    7.677175787    6.278651898    5.082877725
  897 SOLV  HW1     5597    7.616589702    6.203807718    5.109885852
  897 SOLV  HW2     5598    7.764681373    6.241238222    5.052141777
  898 SOLV  OW      5599    5.101439025    7.230781618    6.376188464
  898 SOLV  HW1     5600    5.038603877    7.197527992    6.446528865
  898 SOLV  HW2     5601    5.194495003    7.201383503    6.398055619
  899 SOLV  OW      5602    6.033308319    7.688004999    6.221275954
  899 SOLV  HW1     5603    6.122279374    7.645064519    6.236839413
  899 SOLV  HW2     5604    5.960679746    7.621723861    6.239548243
  900 SOLV  OW      5605    5.430379993    5.272627599    6.475019266
  900 SOLV  HW1     5606    5.441221950    5.369227873    6.498531004
  900 SOLV  HW2     5607    5.516319462    5.237558542    6.437784689
  901 SOLV  OW      5608    6.188347207    5.343582382    5.298105460
  901 SOLV  HW1     5609    6.167060634    5.293676329    5.382118093
  901 SOLV  HW2     5610    6.223214976    5.434415273    5.321242783
  902 SOLV  OW      5611    7.217981246    5.786783899    5.318963848
  902 SOLV  HW1     5612    7.198428819    5.821698588    5.410616313
  902 SOLV  HW2     5613    7.302215650    5.828418733    5.284720734
  903 SOLV  OW      5614    6.104033906    4.083396588    5.257243843
  903 SOLV  HW1     5615    6.086458803    4.166200474    5.204002577
  903 SOLV  HW2     5616    6.189057272    4.041070698    5.225915666
  904 SOLV  OW      5617    4.660212959    5.233922773    7.767681408
  904 SOLV  HW1     5618    4.630523200    5.325668251    7.794195067
  904 SOLV  HW2     5619    4.589923015    5.191329195    7.710701313
  905 SOLV  OW      5620    6.295427701    5.681852182    6.991066129
  905 SOLV  HW1     5621    6.220104021    5.624840066    6.958243171
  905 SOLV  HW2     5622    6.349553110    5.713613216    6.913200692
  906 SOLV  OW      5623    6.964135772    7.516318194    4.089463888
  906 SOLV  HW1     5624    6.879403029    7.464697504    4.076907897
  906 SOLV  HW2     5625    7.041470082    7.461784171    4.057100156
  907 SOLV  OW      5626    8.105602992    4.569181001    6.029850304
  907 SOLV  HW1     5627    8.025362270    4.554759208    6.087772069
  907 SOLV  HW2     5628    8.110829458    4.665528639    6.003557720
  908 SOLV  OW      5629    5.874527502    5.164756455    5.967531302
  908 SOLV  HW1     5630    5.787684689    5.179962796    6.014740407
  908 SOLV  HW2     5631    5.867223547    5.196986331    5.873141208
  909 SOLV  OW      5632    5.316667885    5.941041390    5.178533834
  909 SOLV  HW1     5633    5.330314756    5.862093865    5.238390054
  909 SOLV  HW2     5634    5.393844470    5.948710630    5.115393814
  910 SOLV  OW      5635    4.422829905    7.065402763    5.639953911
  910 SOLV  HW1     5636    4.498987572    7.007956264    5.669985213
  910 SOLV  HW2     5637    4.371542132    7.097110734    5.719741663
  911 SOLV  OW      5638    6.933493463    5.631329934    6.941952294
  911 SOLV  HW1     5639    6.969696036    5.586176356    6.860391426
  911 SOLV  HW2     5640    6.849604558    5.585309170    6.971043352
  912 SOLV  OW      5641    6.998519965    6.806747122    5.327213094
  912 SOLV  HW1     5642    6.989832807    6.905480071    5.313865951
  912 SOLV  HW2     5643    7.041233414    6.765859154    5.246556658
  913 SOLV  OW      5644    5.605484592    4.533343958    8.075213311
  913 SOLV  HW1     5645    5.555080241    4.477111548    8.009648416
  913 SOLV  HW2     5646    5.637907581    4.616383398    8.029885687
  914 SOLV  OW      5647    6.567149365    6.746988870    4.459600377
  914 SOLV  HW1     5648    6.553882416    6.751004931    4.558635212
  914 SOLV  HW2     5649    6.569560514    6.651449148    4.430166588
  915 SOLV  OW      5650    6.239206820    6.526474941    5.389176136
  915 SOLV  HW1     5651    6.288618559    6.604997064    5.426496348
  915 SOLV  HW2     5652    6.301849617    6.470344014    5.335091027
  916 SOLV  OW      5653    6.907941629    5.891295198    5.674801953
  916 SOLV  HW1     5654    6.839684832    5.963211743    5.687856259
  916 SOLV  HW2     5655    6.871797162    5.821982459    5.612426483
  917 SOLV  OW      5656    4.136956961    7.975937246    7.996970130
  917 SOLV  HW1     5657    4.200610841    7.960835395    7.921328306
  917 SOLV  HW2     5658    4.113259044    7.888148539    8.038600844
  918 SOLV  OW      5659    5.190505947    5.904083165    7.106130730
  918 SOLV  HW1     5660    5.188891842    5.911254983    7.006393424
  918 SOLV  HW2     5661    5.103786377    5.865965411    7.138198122
  919 SOLV  OW      5662    6.918465648    4.630388991    7.295540892
  919 SOLV  HW1     5663    6.856416136    4.636184645    7.217323918
  919 SOLV  HW2     5664    6.977616142    4.711011632    7.297186579
  920 SOLV  OW      5665    4.335023379    4.402898711    6.179151069
  920 SOLV  HW1     5666    4.319896539    4.334882390    6.250890579
  920 SOLV  HW2     5667    4.317549686    4.494329645    6.215710631
  921 SOLV  OW      5668    4.955206130    7.620072119    4.685106483
  921 SOLV  HW1     5669    4.881997687    7.605575223    4.618530908
  921 SOLV  HW2     5670    4.980150324    7.716908726    4.686629915
  922 SOLV  OW      5671    5.584655437    6.631966467    7.658431164
  922 SOLV  HW1     5672    5.536511157    6.558626321    7.610419220
  922 SOLV  HW2     5673    5.633797568    6.688507200    7.592174349
  923 SOLV  OW      5674    4.419739561    5.629059035    6.142622202
  923 SOLV  HW1     5675    4.363360166    5.635847614    6.060309879
  923 SOLV  HW2     5676    4.496387962    5.567162218    6.125481407
  924 SOLV  OW      5677    4.935554757    4.185898090    6.060756774
  924 SOLV  HW1     5678    4.995114687    4.110200228    6.087635937
  924 SOLV  HW2     5679    4.986677252    4.249657782    6.003126987
  925 SOLV  OW      5680    6.952354618    7.656477067    5.881692601
  925 SOLV  HW1     5681    6.916579889    7.564010632    5.868647790
  925 SOLV  HW2     5682    6.877768734    7.722547834    5.873230938
  926 SOLV  OW      5683    8.206505442    7.507657070    5.765629957
  926 SOLV  HW1     5684    8.185414218    7.432578656    5.828240012
  926 SOLV  HW2     5685    8.281124051    7.480406871    5.704876104
  927 SOLV  OW      5686    4.896195865    6.561659683    8.054526983
  927 SOLV  HW1     5687    4.822183839    6.614360869    8.012736210
  927 SOLV  HW2     5688    4.973123754    6.622348042    8.074541638
  928 SOLV  OW      5689    5.581023489    5.018290873    5.736631379
  928 SOLV  HW1     5690    5.549783723    4.956523426    5.808816510
  928 SOLV  HW2     5691    5.545835341    5.110285570    5.753969658
  929 SOLV  OW      5692    0.067694352    4.265972917    7.563857295
  929 SOLV  HW1     5693    0.137708505    4.225010731    7.505362691
  929 SOLV  HW2     5694    0.061685325    4.363998368    7.544979313
  930 SOLV  OW      5695    5.696596378    6.778297197    4.341542006
  930 SOLV  HW1     5696    5.764932416    6.753340113    4.410162601
  930 SOLV  HW2     5697    5.741869189    6.794825982    4.253914165
  931 SOLV  OW      5698    7.332817020    4.474603533    5.188622997
  931 SOLV  HW1     5699    7.384687040    4.473093026    5.274115551
  931 SOLV  HW2     5700    7.313440837    4.380833346    5.159753433
  932 SOLV  OW      5701    5.815987645    6.889719999    7.903547380
  932 SOLV  HW1     5702    5.877584703    6.819349425    7.868113704
  932 SOLV  HW2     5703    5.855936214    6.930745598    7.985539424
  933 SOLV  OW      5704    8.178931197    7.125966144    4.948919340
  933 SOLV  HW1     5705    8.173490374    7.218149118    4.910521510
  933 SOLV  HW2     5706    8.221913219    7.064721344    4.882562431
  934 SOLV  OW      5707    7.196386941    6.440197553    5.408930692
  934 SOLV  HW1     5708    7.286913000    6.397703075    5.409998686
  934 SOLV  HW2     5709    7.148208886    6.418091771    5.493736573
  935 SOLV  OW      5710    6.128808858    4.930076541    4.653837322
  935 SOLV  HW1     5711    6.130217599    4.835094479    4.685114782
[truncated: 12,666,564 more chars]
