# Supplementary material for: Accelerated Enveloping Distribution Sampling to Probe the Presence of Water Molecules
Source: J Chem Theory Comput. 2023 May 11;19(11):3379–90. doi: 10.1021/acs.jctc.3c00109 (PMC10269333; doi:10.1021/acs.jctc.3c00109)
Supplement: Supplementary file 2 — ct3c00109_si_002.zip [file ct3c00109_si_002.zip › paper_TI_AEDS/eq/4L6/eq_4zv3_4l6_6.cnf]

TITLE
	MD++
	Automatically generated input file
	ogracia Thu Dec  1 20:00:00 2022

	final configuration
END
TIMESTEP
         500000 1100.000000000
END
POSITION
# first 24 chars ignored
    1 GLY   H1         1    0.250464173    1.427387377    2.688166013
    1 GLY   H2         2    0.313060312    1.470993875    2.545977313
    1 GLY   N          3    0.240492590    1.491135513    2.611766787
    1 GLY   H3         4    0.152992268    1.465800471    2.570514203
    1 GLY   CA         5    0.230524830    1.631770172    2.653421425
    1 GLY   C          6    0.361488147    1.688453255    2.708628515
    1 GLY   O          7    0.470581696    1.633159752    2.695533339
    2 LEU   N          8    0.358145933    1.802062258    2.777712427
    2 LEU   H          9    0.279617019    1.862572106    2.764536136
    2 LEU   CA        10    0.472696933    1.869158068    2.840858434
    2 LEU   CB        11    0.434447985    2.011711440    2.881176847
    2 LEU   CG        12    0.402247683    2.115235652    2.773213284
    2 LEU   CD1       13    0.315636527    2.227811307    2.830106956
    2 LEU   CD2       14    0.527855103    2.160654907    2.698581048
    2 LEU   C         15    0.518833597    1.796653292    2.967447449
    2 LEU   O         16    0.638942612    1.799353537    2.993818870
    3 GLY   N         17    0.426270373    1.733108276    3.038764564
    3 GLY   H         18    0.328420727    1.752173047    3.030774129
    3 GLY   CA        19    0.458106607    1.657354080    3.160659774
    3 GLY   C         20    0.524936308    1.524374928    3.125166425
    3 GLY   O         21    0.489015502    1.455175597    3.030034582
    4 TYR   N         22    0.602283869    1.479175997    3.223469063
    4 TYR   H         23    0.608746569    1.533174665    3.307387617
    4 TYR   CA        24    0.688659814    1.360262897    3.220339869
    4 TYR   CB        25    0.617560533    1.227331143    3.246472511
    4 TYR   CG        26    0.587989705    1.223303707    3.396541983
    4 TYR   CD1       27    0.665142353    1.133577568    3.469474573
    4 TYR   HD1       28    0.715374321    1.046178155    3.428001389
    4 TYR   CD2       29    0.498678859    1.309892317    3.458582987
    4 TYR   HD2       30    0.435118395    1.371067179    3.394562367
    4 TYR   CE1       31    0.650138438    1.134378381    3.607659729
    4 TYR   HE1       32    0.681732028    1.043831602    3.659477113
    4 TYR   CE2       33    0.484708726    1.307637728    3.596867230
    4 TYR   HE2       34    0.427963275    1.388261306    3.643350866
    4 TYR   CZ        35    0.559892948    1.218179176    3.672137013
    4 TYR   OH        36    0.555946112    1.227200137    3.807792004
    4 TYR   HH        37    0.620562463    1.172647888    3.861177915
    4 TYR   C         38    0.804174783    1.346726752    3.120921551
    4 TYR   O         39    0.824663338    1.248594498    3.049638721
    5 GLY   N         40    0.879798602    1.456143955    3.121265506
    5 GLY   H         41    0.848892967    1.527667470    3.183948635
    5 GLY   CA        42    0.972100290    1.477772808    3.008929617
    5 GLY   C         43    1.105316707    1.403387594    3.020150365
    5 GLY   O         44    1.203451217    1.435288464    3.087070915
    6 SER   N         45    1.085067773    1.277770996    2.981451005
    6 SER   H         46    0.993337910    1.249481394    2.953428212
    6 SER   CA        47    1.188148420    1.172994166    2.978438723
    6 SER   CB        48    1.126419993    1.032999040    2.977810837
    6 SER   OG        49    1.043639869    1.011408261    2.863231685
    6 SER   HG        50    1.008634700    0.918110211    2.871602332
    6 SER   C         51    1.274125414    1.174470350    2.851878435
    6 SER   O         52    1.395302493    1.183465281    2.870990672
    7 TRP   N         53    1.210296178    1.196606987    2.737322663
    7 TRP   H         54    1.111426424    1.183688857    2.729711533
    7 TRP   CA        55    1.263600395    1.218015409    2.602011084
    7 TRP   CB        56    1.152579907    1.246944625    2.500789959
    7 TRP   CG        57    1.041995505    1.331073727    2.564838831
    7 TRP   CD1       58    1.040584567    1.463236799    2.579760582
    7 TRP   HD1       59    1.102540023    1.537132338    2.528929227
    7 TRP   CD2       60    0.927532499    1.278151750    2.623336086
    7 TRP   NE1       61    0.933912194    1.500886593    2.649723898
    7 TRP   HE1       62    0.913515265    1.593296376    2.682048806
    7 TRP   CE2       63    0.864045534    1.390547871    2.674895632
    7 TRP   CE3       64    0.864145830    1.155785956    2.641495402
    7 TRP   HE3       65    0.909424918    1.062368892    2.608269021
    7 TRP   CZ2       66    0.748253111    1.373958345    2.749990972
    7 TRP   HZ2       67    0.718481449    1.450327701    2.821842585
    7 TRP   CZ3       68    0.739884938    1.137395212    2.701023542
    7 TRP   HZ3       69    0.687778116    1.042337771    2.689626256
    7 TRP   CH2       70    0.685199630    1.250533440    2.760434792
    7 TRP   HH2       71    0.604200554    1.232856063    2.831199165
    7 TRP   C         72    1.377753884    1.317710056    2.581157789
    7 TRP   O         73    1.427462242    1.338881738    2.470660016
    8 GLU   N         74    1.397383814    1.390824544    2.690498461
    8 GLU   H         75    1.387315647    1.322415886    2.762739073
    8 GLU   CA        76    1.500313766    1.495769784    2.692396160
    8 GLU   CB        77    1.458495618    1.593581595    2.802372279
    8 GLU   CG        78    1.331428602    1.673142152    2.771802194
    8 GLU   CD        79    1.301558572    1.792829190    2.862308678
    8 GLU   OE1       80    1.207009094    1.865776600    2.825352456
    8 GLU   OE2       81    1.384407820    1.827243608    2.949352151
    8 GLU   C         82    1.645775393    1.448765281    2.698749592
    8 GLU   O         83    1.684469514    1.364722885    2.779782495
    9 ILE   N         84    1.699371972    1.484385669    2.582352019
    9 ILE   H         85    1.663273903    1.552418918    2.518568379
    9 ILE   CA        86    1.839643711    1.455502767    2.549221652
    9 ILE   CB        87    1.848583897    1.395168494    2.408908713
    9 ILE   CG1       88    1.742266890    1.289279207    2.379000216
    9 ILE   CG2       89    1.987587674    1.335681667    2.385434013
    9 ILE   CD        90    1.734937548    1.166799414    2.470410526
    9 ILE   C         91    1.914419632    1.588972559    2.547204150
    9 ILE   O         92    1.875302161    1.687298060    2.484519604
   10 ASP   N         93    2.028599411    1.580066925    2.614845912
   10 ASP   H         94    2.056605285    1.493781694    2.656922939
   10 ASP   CA        95    2.119524493    1.695351258    2.621997564
   10 ASP   CB        96    2.197320144    1.676641489    2.752419055
   10 ASP   CG        97    2.261556022    1.798375807    2.819260825
   10 ASP   OD1       98    2.292642478    1.887833031    2.737668329
   10 ASP   OD2       99    2.277175489    1.803715983    2.943165751
   10 ASP   C        100    2.224406302    1.698946188    2.510645630
   10 ASP   O        101    2.302890736    1.604986516    2.498736743
   11 PRO   N        102    2.233587343    1.808904637    2.436370787
   11 PRO   CA       103    2.337199822    1.833763752    2.335092539
   11 PRO   CB       104    2.311357363    1.966742241    2.263944726
   11 PRO   CG       105    2.165609277    1.997537245    2.298853215
   11 PRO   CD       106    2.147590150    1.928103924    2.433994619
   11 PRO   C        107    2.479132232    1.839239263    2.391969602
   11 PRO   O        108    2.567369061    1.809044111    2.311773385
   12 LYSH  N        109    2.503521674    1.849681914    2.522305561
   12 LYSH  H        110    2.433470898    1.865092397    2.591997150
   12 LYSH  CA       111    2.637535844    1.836060105    2.581178039
   12 LYSH  CB       112    2.636617827    1.855439883    2.732945809
   12 LYSH  CG       113    2.597323825    1.999697614    2.765419835
   12 LYSH  CD       114    2.566575715    2.035723057    2.910896684
   12 LYSH  CE       115    2.561039999    2.188621117    2.910254021
   12 LYSH  NZ       116    2.502322989    2.240553234    3.034604972
   12 LYSH  HZ1      117    2.403794099    2.256845672    3.029459325
   12 LYSH  HZ2      118    2.548462095    2.324251908    3.064023391
   12 LYSH  HZ3      119    2.519086578    2.173929241    3.107269764
   12 LYSH  C        120    2.691712932    1.697346356    2.546022581
   12 LYSH  O        121    2.810833029    1.683156432    2.518854325
   13 ASP   N        122    2.601921679    1.599504911    2.538638884
   13 ASP   H        123    2.525700201    1.606194127    2.603036710
   13 ASP   CA       124    2.644420734    1.461283665    2.512210437
   13 ASP   CB       125    2.535225102    1.363825771    2.556789958
   13 ASP   CG       126    2.532490230    1.334824164    2.706994703
   13 ASP   OD1      127    2.451381984    1.399580628    2.776657954
   13 ASP   OD2      128    2.616145085    1.254896145    2.754331014
   13 ASP   C        129    2.682721937    1.437610535    2.365986381
   13 ASP   O        130    2.776602855    1.365364536    2.332852847
   14 LEU   N        131    2.611911067    1.500441299    2.272562404
   14 LEU   H        132    2.555997821    1.582954187    2.280730399
   14 LEU   CA       133    2.626186961    1.467027176    2.130112879
   14 LEU   CB       134    2.500210993    1.516216812    2.058563532
   14 LEU   CG       135    2.380244934    1.437368873    2.111512231
   14 LEU   CD1      136    2.250332310    1.501578485    2.062433620
   14 LEU   CD2      137    2.400705740    1.289539338    2.077774033
   14 LEU   C        138    2.745486004    1.517419950    2.048630609
   14 LEU   O        139    2.789401198    1.632277690    2.045789201
   15 THR   N        140    2.829053643    1.414661120    2.036614637
   15 THR   H        141    2.810821066    1.326808751    2.080762480
   15 THR   CA       142    2.955367671    1.413496557    1.961432899
   15 THR   CB       143    3.079229614    1.341080307    2.014536180
   15 THR   OG1      144    3.082388379    1.349498588    2.157252070
   15 THR   HG1      145    3.025036367    1.428245497    2.179863759
   15 THR   CG2      146    3.207251223    1.393234898    1.948981498
   15 THR   C        147    2.936403356    1.386955790    1.811965512
   15 THR   O        148    2.919118569    1.268423632    1.784060426
   16 PHE   N        149    2.953947399    1.491874519    1.732133366
   16 PHE   H        150    2.959527898    1.570279798    1.793935257
   16 PHE   CA       151    2.909926637    1.470905958    1.593466226
   16 PHE   CB       152    2.880454896    1.613521815    1.546527497
   16 PHE   CG       153    2.747484990    1.680469457    1.581832223
   16 PHE   CD1      154    2.641754744    1.682726103    1.491632946
   16 PHE   HD1      155    2.658829799    1.645042017    1.390784265
   16 PHE   CD2      156    2.717802834    1.711604858    1.714002398
   16 PHE   HD2      157    2.784453081    1.705670858    1.800034396
   16 PHE   CE1      158    2.509111838    1.688871278    1.532701546
   16 PHE   HE1      159    2.423207030    1.651484051    1.476998133
   16 PHE   CE2      160    2.586476759    1.734456199    1.753400042
   16 PHE   HE2      161    2.574576164    1.776501705    1.853252489
   16 PHE   CZ       162    2.480097974    1.718121463    1.665455146
   16 PHE   HZ       163    2.380618761    1.735637651    1.706407436
   16 PHE   C        164    3.033896462    1.431067784    1.513133938
   16 PHE   O        165    3.148287783    1.466436858    1.541238054
   17 LEU   N        166    3.005102865    1.318564013    1.448279375
   17 LEU   H        167    2.909380351    1.290532406    1.440986655
   17 LEU   CA       168    3.098833576    1.244532396    1.362568715
   17 LEU   CB       169    3.111351236    1.099792445    1.410541210
   17 LEU   CG       170    3.158233729    1.102555000    1.556154650
   17 LEU   CD1      171    3.129826442    0.968053229    1.623303975
   17 LEU   CD2      172    3.305559381    1.143349147    1.562394095
   17 LEU   C        173    3.055922541    1.257228555    1.216244242
   17 LEU   O        174    3.015045352    1.365219195    1.173841780
   18 LYSH  N        175    3.087235268    1.159657062    1.131451047
   18 LYSH  H        176    3.150940968    1.092624578    1.169505954
   18 LYSH  CA       177    3.072580831    1.167923250    0.985413505
   18 LYSH  CB       178    3.139854768    1.056394426    0.905111226
   18 LYSH  CG       179    3.079237752    0.920984528    0.942498560
   18 LYSH  CD       180    3.119658058    0.810789320    0.844371039
   18 LYSH  CE       181    3.090626561    0.676539213    0.911772515
   18 LYSH  NZ       182    3.110992101    0.571413895    0.811078629
   18 LYSH  HZ1      183    3.091314044    0.485159489    0.857687661
   18 LYSH  HZ2      184    3.205556781    0.573363852    0.778622773
   18 LYSH  HZ3      185    3.045929312    0.586575436    0.736668209
   18 LYSH  C        186    2.928725671    1.192086406    0.939230256
   18 LYSH  O        187    2.834465007    1.182362975    1.017653843
   19 GLU   N        188    2.911545252    1.232799186    0.813786215
   19 GLU   H        189    2.990382656    1.254513321    0.756221037
   19 GLU   CA       190    2.781000769    1.231065192    0.746212865
   19 GLU   CB       191    2.786842835    1.319108321    0.621203962
   19 GLU   CG       192    2.652633953    1.346618366    0.553063352
   19 GLU   CD       193    2.671105681    1.405375218    0.413000929
   19 GLU   OE1      194    2.596032056    1.352097151    0.328435043
   19 GLU   OE2      195    2.749358487    1.499692058    0.388388981
   19 GLU   C        196    2.735467596    1.088869263    0.712757694
   19 GLU   O        197    2.817567439    0.999695925    0.691824030
   20 LEU   N        198    2.615545267    1.049029056    0.754260096
   20 LEU   H        199    2.570047266    1.105620788    0.823015125
   20 LEU   CA       200    2.546517734    0.933769512    0.694576052
   20 LEU   CB       201    2.458098799    0.867769884    0.800579437
   20 LEU   CG       202    2.518242082    0.780944754    0.911281519
   20 LEU   CD1      203    2.408354529    0.764182290    1.016420781
   20 LEU   CD2      204    2.556598232    0.637478342    0.874448609
   20 LEU   C        205    2.477618529    0.965428519    0.561682580
   20 LEU   O        206    2.505868890    0.894180579    0.465481922
   21 GLY   N        207    2.423424059    1.086706643    0.554877809
   21 GLY   H        208    2.448712720    1.165871670    0.610508431
   21 GLY   CA       209    2.345489207    1.121116735    0.435076476
   21 GLY   C        210    2.280161520    1.259215388    0.443659219
   21 GLY   O        211    2.239331993    1.300020861    0.552279893
   22 THR   N        212    2.284482583    1.333241573    0.333235871
   22 THR   H        213    2.363436092    1.332014039    0.271872878
   22 THR   CA       214    2.186687610    1.438753461    0.303032090
   22 THR   CB       215    2.246049195    1.538935672    0.203782628
   22 THR   OG1      216    2.312666912    1.473745078    0.095328900
   22 THR   HG1      217    2.412472632    1.476161440    0.101012072
   22 THR   CG2      218    2.348344902    1.629080997    0.273208511
   22 THR   C        219    2.058182586    1.382153021    0.242242603
   22 THR   O        220    2.067010324    1.289145484    0.162231365
   23 GLY   N        221    1.949860417    1.456938481    0.261278029
   23 GLY   H        222    1.932944879    1.533718286    0.323081239
   23 GLY   CA       223    1.817752556    1.431316620    0.202089584
   23 GLY   C        224    1.724556437    1.551462174    0.219150630
   23 GLY   O        225    1.754902044    1.651512699    0.283949687
   24 GLN   N        226    1.609159148    1.539884952    0.154048110
   24 GLN   H        227    1.584163605    1.458172416    0.102085325
   24 GLN   CA       228    1.506193362    1.643666862    0.138602474
   24 GLN   CB       229    1.385047775    1.589144002    0.062694568
   24 GLN   CG       230    1.308185604    1.468742404    0.117487198
   24 GLN   CD       231    1.370377750    1.331750680    0.089724161
   24 GLN   OE1      232    1.462899833    1.311278252    0.011310609
   24 GLN   NE2      233    1.318268138    1.219152718    0.137632324
   24 GLN   HE21     234    1.366045215    1.136738756    0.107225956
   24 GLN   HE22     235    1.236816565    1.225005238    0.195344161
   24 GLN   C        236    1.461577194    1.722314078    0.262034531
   24 GLN   O        237    1.417259227    1.836686771    0.252806101
   25 PHE   N        238    1.480095753    1.658399162    0.377195848
   25 PHE   H        239    1.501007031    1.561861625    0.392841608
   25 PHE   CA       240    1.437821106    1.712788508    0.507055530
   25 PHE   CB       241    1.330771506    1.624118147    0.571019964
   25 PHE   CG       242    1.186554431    1.649898570    0.526910112
   25 PHE   CD1      243    1.112527062    1.750992083    0.587113471
   25 PHE   HD1      244    1.131072017    1.801468856    0.681936565
   25 PHE   CD2      245    1.134518468    1.585983421    0.414974133
   25 PHE   HD2      246    1.167628878    1.484375794    0.393481458
   25 PHE   CE1      247    0.995264243    1.797748020    0.528945579
   25 PHE   HE1      248    0.937086624    1.870013339    0.586164672
   25 PHE   CE2      249    1.019208678    1.631357233    0.351980460
   25 PHE   HE2      250    0.972626314    1.590053366    0.262499235
   25 PHE   CZ       251    0.953070240    1.738768601    0.410363401
   25 PHE   HZ       252    0.858002437    1.771502044    0.368298907
   25 PHE   C        253    1.553469754    1.745883539    0.601626370
   25 PHE   O        254    1.533554677    1.749826829    0.722944143
   26 GLY   N        255    1.674803149    1.753292350    0.547650517
   26 GLY   H        256    1.679223012    1.775058204    0.450140678
   26 GLY   CA       257    1.792912455    1.780344358    0.630880706
   26 GLY   C        258    1.903932532    1.676814188    0.611789319
   26 GLY   O        259    1.932631344    1.627385640    0.502864518
   27 VAL   N        260    1.996409801    1.690249006    0.706443862
   27 VAL   H        261    1.992422860    1.769317765    0.767535447
   27 VAL   CA       262    2.122126179    1.617336196    0.728539322
   27 VAL   CB       263    2.233484283    1.722190937    0.732102662
   27 VAL   CG1      264    2.218162299    1.840707348    0.827662283
   27 VAL   CG2      265    2.372496530    1.660506268    0.748860168
   27 VAL   C        266    2.114163801    1.521736174    0.847738427
   27 VAL   O        267    2.118038684    1.561099600    0.964209359
   28 VAL   N        268    2.141428442    1.395239644    0.817011047
   28 VAL   H        269    2.186336515    1.376265559    0.729696256
   28 VAL   CA       270    2.146138188    1.286718841    0.916059470
   28 VAL   CB       271    2.079230482    1.163250855    0.855358854
   28 VAL   CG1      272    2.089831104    1.043639945    0.950173047
   28 VAL   CG2      273    1.929880006    1.193906515    0.842578660
   28 VAL   C        274    2.294123257    1.256132605    0.940084171
   28 VAL   O        275    2.360972317    1.213948387    0.845838684
   29 LYSH  N        276    2.348613419    1.282163459    1.058594412
   29 LYSH  H        277    2.289453704    1.316171497    1.131693849
   29 LYSH  CA       278    2.489360942    1.258528067    1.093815109
   29 LYSH  CB       279    2.547601042    1.390010908    1.146090973
   29 LYSH  CG       280    2.598090585    1.473819546    1.028459985
   29 LYSH  CD       281    2.683882690    1.591927906    1.074256199
   29 LYSH  CE       282    2.715253179    1.699705716    0.970278154
   29 LYSH  NZ       283    2.821946817    1.783177756    1.027360826
   29 LYSH  HZ1      284    2.896026149    1.730585471    1.069151296
   29 LYSH  HZ2      285    2.780042951    1.838389896    1.099442093
   29 LYSH  HZ3      286    2.861605555    1.841844466    0.956753830
   29 LYSH  C        287    2.515002196    1.146399902    1.194709855
   29 LYSH  O        288    2.428613841    1.113868104    1.276015778
   30 TYR   N        289    2.628661355    1.077342045    1.192670332
   30 TYR   H        290    2.702985827    1.103561856    1.131120835
   30 TYR   CA       291    2.669828875    0.982556768    1.297216766
   30 TYR   CB       292    2.763958828    0.881333333    1.231590671
   30 TYR   CG       293    2.822791637    0.760570971    1.304846309
   30 TYR   CD1      294    2.748526929    0.698421989    1.404556186
   30 TYR   HD1      295    2.642109860    0.720025107    1.414064453
   30 TYR   CD2      296    2.960736909    0.743650253    1.306334923
   30 TYR   HD2      297    3.023910721    0.810517116    1.247864177
   30 TYR   CE1      298    2.815954094    0.615637781    1.493542554
   30 TYR   HE1      299    2.754313130    0.545948117    1.550328805
   30 TYR   CE2      300    3.029678084    0.666262172    1.398949719
   30 TYR   HE2      301    3.135775389    0.644831335    1.386192535
   30 TYR   CZ       302    2.954416854    0.604458441    1.498125941
   30 TYR   OH       303    3.019557029    0.516435278    1.578776922
   30 TYR   HH       304    2.950723844    0.454499472    1.616520402
   30 TYR   C        305    2.735528645    1.049888351    1.417888284
   30 TYR   O        306    2.776931879    1.164896686    1.404185229
   31 GLY   N        307    2.701847286    0.992998923    1.533305887
   31 GLY   H        308    2.627568142    0.926364747    1.539911667
   31 GLY   CA       309    2.761787675    1.034544821    1.660945302
   31 GLY   C        310    2.749862820    0.943029091    1.782973141
   31 GLY   O        311    2.671877927    0.848618094    1.794509366
   32 LYSH  N        312    2.819253906    0.996932666    1.882806636
   32 LYSH  H        313    2.869143869    1.083563021    1.884939933
   32 LYSH  CA       314    2.814427482    0.938867958    2.017758291
   32 LYSH  CB       315    2.951665183    0.940414432    2.085346689
   32 LYSH  CG       316    3.027982617    0.820086971    2.029591937
   32 LYSH  CD       317    2.968223252    0.679256520    2.032081125
   32 LYSH  CE       318    3.064110442    0.576868016    1.970998267
   32 LYSH  NZ       319    3.013395881    0.441577474    1.998122194
   32 LYSH  HZ1      320    3.074864076    0.388422990    2.056401286
   32 LYSH  HZ2      321    2.989860397    0.390638400    1.915349435
   32 LYSH  HZ3      322    2.926920300    0.443817969    2.048290920
   32 LYSH  C        323    2.716619085    1.009756568    2.111645986
   32 LYSH  O        324    2.700825101    1.131682562    2.107968949
   33 TRP   N        325    2.643601024    0.927071999    2.185938027
   33 TRP   H        326    2.648258852    0.828460368    2.170000497
   33 TRP   CA       327    2.563211371    0.972796632    2.300212615
   33 TRP   CB       328    2.419650794    0.928472391    2.271243218
   33 TRP   CG       329    2.320708379    0.979154168    2.376362045
   33 TRP   CD1      330    2.300842401    1.103914874    2.417926639
   33 TRP   HD1      331    2.322122727    1.185037140    2.348305021
   33 TRP   CD2      332    2.247830925    0.901926217    2.466051779
   33 TRP   NE1      333    2.222178678    1.110975672    2.524938245
   33 TRP   HE1      334    2.211072986    1.192244489    2.582137056
   33 TRP   CE2      335    2.190511446    0.986684726    2.560121362
   33 TRP   CE3      336    2.201117767    0.771281528    2.457640936
   33 TRP   HE3      337    2.222184049    0.714416546    2.367072030
   33 TRP   CZ2      338    2.081656092    0.943456774    2.634947123
   33 TRP   HZ2      339    2.032703666    1.006448858    2.709207722
   33 TRP   CZ3      340    2.102498611    0.721497108    2.541994086
   33 TRP   HZ3      341    2.074680814    0.616139718    2.539561145
   33 TRP   CH2      342    2.036361469    0.812537006    2.623575782
   33 TRP   HH2      343    1.945966168    0.780834500    2.675572496
   33 TRP   C        344    2.617710719    0.912348420    2.429778621
   33 TRP   O        345    2.635806612    0.790731633    2.426287385
   34 ARG   N        346    2.646658815    0.990196316    2.533656519
   34 ARG   H        347    2.625884754    1.086428796    2.516096860
   34 ARG   CA       348    2.705213476    0.939995871    2.658814276
   34 ARG   CB       349    2.606541510    0.860010678    2.744108389
   34 ARG   CG       350    2.477339520    0.930161936    2.786454709
   34 ARG   CD       351    2.402988270    0.836501727    2.881893333
   34 ARG   NE       352    2.306068784    0.927210170    2.945007107
   34 ARG   HE       353    2.336652116    1.017960425    2.973799440
   34 ARG   CZ       354    2.175714936    0.898070542    2.955700424
   34 ARG   NH1      355    2.131502631    0.775211567    2.925609723
   34 ARG   HH11     356    2.032095944    0.765608000    2.930884712
   34 ARG   HH12     357    2.190666579    0.697418605    2.904447757
   34 ARG   NH2      358    2.089952155    0.994487375    2.991783417
   34 ARG   HH21     359    1.991859563    0.975071960    2.992747331
   34 ARG   HH22     360    2.120293457    1.089643801    2.996743890
   34 ARG   C        361    2.837445331    0.863352755    2.651583331
   34 ARG   O        362    2.872108376    0.779415370    2.734540593
   35 GLY   N        363    2.906093260    0.893268869    2.541654205
   35 GLY   H        364    2.878770316    0.971787092    2.486065131
   35 GLY   CA       365    3.031400137    0.825979681    2.504552133
   35 GLY   C        366    3.016087443    0.685164564    2.446722793
   35 GLY   O        367    3.068344029    0.647849320    2.341814546
   36 GLN   N        368    2.932109255    0.608341482    2.515525286
   36 GLN   H        369    2.904977373    0.638303275    2.606989571
   36 GLN   CA       370    2.887329427    0.475325909    2.471802381
   36 GLN   CB       371    2.809293959    0.421994630    2.592111664
   36 GLN   CG       372    2.799586701    0.270198896    2.575637896
   36 GLN   CD       373    2.922448997    0.198686059    2.632187304
   36 GLN   OE1      374    3.033092004    0.177017819    2.583018910
   36 GLN   NE2      375    2.889317446    0.134602959    2.743911333
   36 GLN   HE21     376    2.953121250    0.082682184    2.800759685
   36 GLN   HE22     377    2.797812079    0.147222874    2.782202864
   36 GLN   C        378    2.814424313    0.472482464    2.337324532
   36 GLN   O        379    2.869126851    0.447083938    2.230131074
   37 TYR   N        380    2.687675157    0.511451536    2.347507055
   37 TYR   H        381    2.646135836    0.561022754    2.423766690
   37 TYR   CA       382    2.592057072    0.473777103    2.242403761
   37 TYR   CB       383    2.445135958    0.499303883    2.276587531
   37 TYR   CG       384    2.400656804    0.416756504    2.397485873
   37 TYR   CD1      385    2.348109084    0.290640933    2.371923652
   37 TYR   HD1      386    2.391118340    0.235868281    2.288081038
   37 TYR   CD2      387    2.367266692    0.481078597    2.516083367
   37 TYR   HD2      388    2.419131406    0.572313057    2.545532661
   37 TYR   CE1      389    2.253934931    0.231114580    2.455028225
   37 TYR   HE1      390    2.224390230    0.128080425    2.435278596
   37 TYR   CE2      391    2.269108119    0.426065811    2.597680538
   37 TYR   HE2      392    2.240494397    0.476259373    2.690098716
   37 TYR   CZ       393    2.207604184    0.306580494    2.562164052
   37 TYR   OH       394    2.127004976    0.238585282    2.648036242
   37 TYR   HH       395    2.098790948    0.153923590    2.602932601
   37 TYR   C        396    2.616935281    0.541053862    2.107265285
   37 TYR   O        397    2.648816701    0.659398735    2.097050909
   38 ASP   N        398    2.601342733    0.452806628    2.008993516
   38 ASP   H        399    2.582011548    0.355841378    2.023929785
   38 ASP   CA       400    2.601223970    0.493944717    1.867853674
   38 ASP   CB       401    2.632867692    0.372698608    1.780071551
   38 ASP   CG       402    2.772466321    0.316081348    1.806734286
   38 ASP   OD1      403    2.860516242    0.356498485    1.727764027
   38 ASP   OD2      404    2.797030155    0.230303884    1.894277197
   38 ASP   C        405    2.463682207    0.549761534    1.830734260
   38 ASP   O        406    2.373684679    0.469014135    1.808143782
   39 VAL   N        407    2.454806358    0.679255511    1.801726778
   39 VAL   H        408    2.538210547    0.733488565    1.811880500
   39 VAL   CA       409    2.334405803    0.746722212    1.751085269
   39 VAL   CB       410    2.261298962    0.843329119    1.844527065
   39 VAL   CG1      411    2.201424363    0.771044363    1.965371577
   39 VAL   CG2      412    2.350079292    0.959052138    1.890763804
   39 VAL   C        413    2.345229476    0.808488079    1.611523496
   39 VAL   O        414    2.450874770    0.848295175    1.562673275
   40 ALA   N        415    2.227575374    0.829560518    1.553167387
   40 ALA   H        416    2.144293277    0.795321240    1.596683857
   40 ALA   CA       417    2.207352691    0.918324924    1.437743110
   40 ALA   CB       418    2.136882049    0.844236105    1.323925018
   40 ALA   C        419    2.128346138    1.044519491    1.472981861
   40 ALA   O        420    2.028568627    1.042117553    1.544876928
   41 ILE   N        421    2.188875895    1.153437958    1.426465696
   41 ILE   H        422    2.266734140    1.154002452    1.363706493
   41 ILE   CA       423    2.136902686    1.287782170    1.455779554
   41 ILE   CB       424    2.244356678    1.374423972    1.521809826
   41 ILE   CG1      425    2.308226066    1.300145900    1.639335752
   41 ILE   CG2      426    2.172513119    1.499469308    1.572937837
   41 ILE   CD       427    2.431584149    1.367540312    1.699758951
   41 ILE   C        428    2.084340881    1.349570188    1.326057040
   41 ILE   O        429    2.156783088    1.400243805    1.240531071
   42 LYSH  N        430    1.957135944    1.315938527    1.306647753
   42 LYSH  H        431    1.909231731    1.260538253    1.374750076
   42 LYSH  CA       432    1.871851588    1.361170488    1.195772076
   42 LYSH  CB       433    1.748482496    1.271048679    1.204028593
   42 LYSH  CG       434    1.640659436    1.278584584    1.095747129
   42 LYSH  CD       435    1.549896946    1.155411094    1.096547492
   42 LYSH  CE       436    1.440448393    1.175085042    0.991483585
   42 LYSH  NZ       437    1.475889231    1.184804494    0.849149241
   42 LYSH  HZ1      438    1.523381544    1.270402464    0.828715154
   42 LYSH  HZ2      439    1.392472343    1.187202510    0.794050967
   42 LYSH  HZ3      440    1.530193955    1.105872541    0.820470330
   42 LYSH  C        441    1.824006499    1.505997608    1.207806484
   42 LYSH  O        442    1.714443049    1.544516051    1.248342365
   43 MET   N        443    1.923871689    1.592861062    1.194654077
   43 MET   H        444    2.019250938    1.566481350    1.180251506
   43 MET   CA       445    1.911360628    1.739295634    1.190981779
   43 MET   CB       446    2.044966192    1.810708566    1.169526249
   43 MET   CG       447    2.133757345    1.790911845    1.292554084
   43 MET   SD       448    2.305663810    1.853616756    1.290409210
   43 MET   CE       449    2.363049700    1.722051490    1.185141577
   43 MET   C        450    1.818538746    1.775306442    1.074795888
   43 MET   O        451    1.844172541    1.762874370    0.955130887
   44 ILE   N        452    1.705601009    1.828572071    1.120608461
   44 ILE   H        453    1.696196654    1.870261386    1.211025473
   44 ILE   CA       454    1.600921949    1.886850355    1.035415083
   44 ILE   CB       455    1.462291994    1.865662519    1.096599446
   44 ILE   CG1      456    1.427453969    1.724878951    1.145364708
   44 ILE   CG2      457    1.349264503    1.924032233    1.011580046
   44 ILE   CD       458    1.434202342    1.617893203    1.036180341
   44 ILE   C        459    1.632188539    2.029163044    0.988710548
   44 ILE   O        460    1.691693387    2.114501993    1.054338689
   45 LYSH  N        461    1.610631627    2.033592806    0.857534665
   45 LYSH  H        462    1.576959039    1.957552925    0.802000537
   45 LYSH  CA       463    1.629243335    2.156526715    0.779089644
   45 LYSH  CB       464    1.615385537    2.127228370    0.629547232
   45 LYSH  CG       465    1.665800443    2.227376617    0.525443726
   45 LYSH  CD       466    1.637958579    2.169574343    0.386545090
   45 LYSH  CE       467    1.641620252    2.277972430    0.278647552
   45 LYSH  NZ       468    1.612809718    2.217444626    0.147822649
   45 LYSH  HZ1      469    1.620640035    2.282639235    0.072390257
   45 LYSH  HZ2      470    1.518672017    2.184129142    0.142586973
   45 LYSH  HZ3      471    1.672320712    2.138238696    0.134228226
   45 LYSH  C        472    1.534850392    2.267870420    0.824974626
   45 LYSH  O        473    1.418760243    2.236398909    0.850727708
   46 GLU   N        474    1.593669568    2.385089296    0.847107724
   46 GLU   H        475    1.681310849    2.425633365    0.873122737
   46 GLU   CA       476    1.512118835    2.498532595    0.892813078
   46 GLU   CB       477    1.595471653    2.620820039    0.931577222
   46 GLU   CG       478    1.676161394    2.594177467    1.058810129
   46 GLU   CD       479    1.738618696    2.720946530    1.117421982
   46 GLU   OE1      480    1.661083546    2.800125574    1.175248407
   46 GLU   OE2      481    1.847483234    2.758947425    1.069187840
   46 GLU   C        482    1.403447850    2.540445664    0.793619216
   46 GLU   O        483    1.436114199    2.570220642    0.678835587
   47 GLY   N        484    1.283686000    2.568283689    0.844319554
   47 GLY   H        485    1.261787608    2.562169232    0.941709014
   47 GLY   CA       486    1.174127359    2.597723848    0.750823121
   47 GLY   C        487    1.118358401    2.482977031    0.666348993
   47 GLY   O        488    1.072358515    2.511677025    0.555936207
   48 SER   N        489    1.139301077    2.358096108    0.707031477
   48 SER   H        490    1.185981210    2.329055251    0.790571061
   48 SER   CA       491    1.085993643    2.243754217    0.631563977
   48 SER   CB       492    1.189565640    2.133330582    0.609488900
   48 SER   OG       493    1.240336571    2.072349543    0.728462039
   48 SER   HG       494    1.301571224    2.137521001    0.773216333
   48 SER   C        495    0.966022646    2.178341815    0.700415140
   48 SER   O        496    0.882878779    2.124316314    0.627619347
   49 MET   N        497    0.958105270    2.185924237    0.832962544
   49 MET   H        498    1.031397736    2.230889665    0.884014193
   49 MET   CA       499    0.851479356    2.129439063    0.916907151
   49 MET   CB       500    0.894026698    1.992691094    0.970769136
   49 MET   CG       501    0.859366120    1.880420400    0.872775210
   49 MET   SD       502    0.875743391    1.706959961    0.928752898
   49 MET   CE       503    1.031873425    1.704616016    1.014231951
   49 MET   C        504    0.828746148    2.214209297    1.042245792
   49 MET   O        505    0.914731248    2.291687725    1.083883506
   50 SER   N        506    0.700992203    2.209978039    1.078987197
   50 SER   H        507    0.637940729    2.143486229    1.038937560
   50 SER   CA       508    0.643091696    2.293578816    1.185147371
   50 SER   CB       509    0.490130381    2.296025933    1.188136211
   50 SER   OG       510    0.448853601    2.409512415    1.264729051
   50 SER   HG       511    0.363777586    2.380219106    1.308363201
   50 SER   C        512    0.679932935    2.251704630    1.327629867
   50 SER   O        513    0.640376765    2.148173389    1.380989336
   51 GLU   N        514    0.783903206    2.317909022    1.377590515
   51 GLU   H        515    0.802916424    2.410837348    1.345905447
   51 GLU   CA       516    0.855817284    2.286784491    1.501978462
   51 GLU   CB       517    0.950046683    2.400907204    1.540758059
   51 GLU   CG       518    1.054387017    2.413868299    1.429600028
   51 GLU   CD       519    1.123483212    2.550324354    1.425996292
   51 GLU   OE1      520    1.056141233    2.655123739    1.436343395
   51 GLU   OE2      521    1.246536472    2.539712975    1.406740067
   51 GLU   C        522    0.776159792    2.233971512    1.621469941
   51 GLU   O        523    0.790002093    2.117276638    1.657796456
   52 ASP   N        524    0.682865181    2.316379384    1.668345980
   52 ASP   H        525    0.644421078    2.392957207    1.616791794
   52 ASP   CA       526    0.610220813    2.285263295    1.792300343
   52 ASP   CB       527    0.543204895    2.414942113    1.838121817
   52 ASP   CG       528    0.471306452    2.410940066    1.973106426
   52 ASP   OD1      529    0.373014504    2.335591424    1.989994842
   52 ASP   OD2      530    0.509026699    2.491770166    2.060676934
   52 ASP   C        531    0.518738305    2.162655207    1.789187163
   52 ASP   O        532    0.522656095    2.077004947    1.877385237
   53 GLU   N        533    0.445661827    2.147197937    1.679136117
   53 GLU   H        534    0.410131282    2.228238743    1.632536497
   53 GLU   CA       535    0.370740496    2.024185865    1.649684822
   53 GLU   CB       536    0.282074137    2.049789777    1.527649895
   53 GLU   CG       537    0.185697209    2.166685765    1.549027583
   53 GLU   CD       538    0.232336316    2.290472969    1.472156834
   53 GLU   OE1      539    0.212322709    2.297741398    1.348995339
   53 GLU   OE2      540    0.315472468    2.365746494    1.527358216
   53 GLU   C        541    0.463277074    1.904149256    1.628778652
   53 GLU   O        542    0.438210188    1.793612016    1.676578875
   54 PHE   N        543    0.573632632    1.921661863    1.556632825
   54 PHE   H        544    0.592475882    2.010139391    1.513997831
   54 PHE   CA       545    0.684602027    1.825727193    1.547112354
   54 PHE   CB       546    0.790951368    1.870023292    1.446427087
   54 PHE   CG       547    0.931405389    1.810918401    1.459997626
   54 PHE   CD1      548    0.973114824    1.687724071    1.410971802
   54 PHE   HD1      549    0.898038803    1.610390688    1.394684022
   54 PHE   CD2      550    1.029865805    1.901207286    1.498413120
   54 PHE   HD2      551    0.997985816    1.990533651    1.552128779
   54 PHE   CE1      552    1.108458062    1.658430148    1.398818074
   54 PHE   HE1      553    1.140096309    1.571938707    1.340515519
   54 PHE   CE2      554    1.165839266    1.876606931    1.483314009
   54 PHE   HE2      555    1.235659161    1.943969940    1.533015150
   54 PHE   CZ       556    1.204470839    1.751068181    1.437831480
   54 PHE   HZ       557    1.308531910    1.720731859    1.426345098
   54 PHE   C        558    0.741139156    1.773749204    1.679436299
   54 PHE   O        559    0.757839606    1.652524723    1.691871685
   55 ILE   N        560    0.749094013    1.864628722    1.776205705
   55 ILE   H        561    0.755175820    1.961755839    1.753229363
   55 ILE   CA       562    0.795985565    1.822401483    1.908960534
   55 ILE   CB       563    0.859612170    1.945614102    1.973604870
   55 ILE   CG1      564    0.973709527    2.012235897    1.896477385
   55 ILE   CG2      565    0.913345430    1.912271439    2.112921505
   55 ILE   CD       566    1.097318016    1.936070004    1.848221903
   55 ILE   C        567    0.677089078    1.761628036    1.983683059
   55 ILE   O        568    0.705912153    1.653350654    2.034444949
   56 GLU   N        569    0.554583732    1.811089879    1.968282411
   56 GLU   H        570    0.541687081    1.902903047    1.930812892
   56 GLU   CA       571    0.437797749    1.747024185    2.030490296
   56 GLU   CB       572    0.322949268    1.844395331    2.003271912
   56 GLU   CG       573    0.189296727    1.795101952    2.059065536
   56 GLU   CD       574    0.167286661    1.848211573    2.200850043
   56 GLU   OE1      575    0.110538414    1.959218605    2.209904940
   56 GLU   OE2      576    0.174851995    1.773918314    2.301079550
   56 GLU   C        577    0.409531133    1.603550537    1.985475077
   56 GLU   O        578    0.411014155    1.512302601    2.067940422
   57 GLU   N        579    0.438160297    1.584016748    1.857062770
   57 GLU   H        580    0.449053653    1.661991475    1.795396627
   57 GLU   CA       581    0.431825909    1.450733853    1.795392576
   57 GLU   CB       582    0.422600750    1.458808904    1.642884989
   57 GLU   CG       583    0.382920005    1.335440372    1.561569755
   57 GLU   CD       584    0.235035783    1.305806030    1.587278444
   57 GLU   OE1      585    0.158895842    1.359066819    1.503653056
   57 GLU   OE2      586    0.204276296    1.220459867    1.673264282
   57 GLU   C        587    0.554496911    1.364134667    1.824732054
   57 GLU   O        588    0.536642533    1.246902390    1.857408991
   58 ALA   N        589    0.675506212    1.418861344    1.832084167
   58 ALA   H        590    0.684461636    1.511791959    1.796243087
   58 ALA   CA       591    0.792723674    1.342797929    1.877734899
   58 ALA   CB       592    0.912748314    1.436850377    1.865201072
   58 ALA   C        593    0.782134539    1.299365332    2.024068752
   58 ALA   O        594    0.814508892    1.185600368    2.057808235
   59 LYSH  N        595    0.742710393    1.388069390    2.115001683
   59 LYSH  H        596    0.724940291    1.483977995    2.092927588
   59 LYSH  CA       597    0.729175570    1.355698762    2.257759764
   59 LYSH  CB       598    0.654846700    1.467077753    2.331759321
   59 LYSH  CG       599    0.754653285    1.582640249    2.341298155
   59 LYSH  CD       600    0.673796361    1.700042184    2.396852671
   59 LYSH  CE       601    0.762459251    1.816474447    2.441476591
   59 LYSH  NZ       602    0.679802369    1.937743429    2.449830733
   59 LYSH  HZ1      603    0.719567213    2.002440062    2.514893188
   59 LYSH  HZ2      604    0.585010443    1.912816821    2.469657512
   59 LYSH  HZ3      605    0.679847136    1.977179159    2.357939235
   59 LYSH  C        606    0.648435448    1.228388431    2.283946597
   59 LYSH  O        607    0.681145146    1.151282732    2.374033807
   60 VAL   N        608    0.542843449    1.206666037    2.206053259
   60 VAL   H        609    0.496409063    1.277384217    2.152728645
   60 VAL   CA       610    0.472366910    1.078197646    2.194201385
   60 VAL   CB       611    0.322291470    1.098103854    2.171966242
   60 VAL   CG1      612    0.267100229    1.179394522    2.289262922
   60 VAL   CG2      613    0.289471538    1.158710771    2.035362627
   60 VAL   C        614    0.526495938    0.956652917    2.118664632
   60 VAL   O        615    0.494503973    0.848030329    2.166719410
   61 MET   N        616    0.602332798    0.979471671    2.011809248
   61 MET   H        617    0.625656930    1.064082402    1.963868733
   61 MET   CA       618    0.664466112    0.869978231    1.935890129
   61 MET   CB       619    0.704124012    0.908060120    1.793125566
   61 MET   CG       620    0.579606827    0.898612880    1.704722545
   61 MET   SD       621    0.625177876    0.916688689    1.528414993
   61 MET   CE       622    0.656761332    1.091706795    1.520684558
   61 MET   C        623    0.781697978    0.802225119    2.007125112
   61 MET   O        624    0.806602550    0.682991761    1.990005618
   62 MET   N        625    0.835837916    0.867833269    2.109372034
   62 MET   H        626    0.824169399    0.967041601    2.114153097
   62 MET   CA       627    0.936194917    0.806916155    2.197846581
   62 MET   CB       628    0.994059970    0.921528002    2.281084869
   62 MET   CG       629    1.108286896    0.883943145    2.375691670
   62 MET   SD       630    1.045545955    0.845481549    2.543240081
   62 MET   CE       631    1.196206286    0.860067480    2.636901947
   62 MET   C        632    0.901612490    0.680132250    2.276206448
   62 MET   O        633    0.984906016    0.589909605    2.283346574
   63 ASN   N        634    0.776259967    0.674616598    2.320302626
   63 ASN   H        635    0.721928856    0.758372931    2.326073133
   63 ASN   CA       636    0.705952324    0.559165809    2.378054102
   63 ASN   CB       637    0.564396095    0.603737603    2.415233041
   63 ASN   CG       638    0.565120045    0.710073636    2.525223131
   63 ASN   OD1      639    0.577260493    0.831136299    2.507209129
   63 ASN   ND2      640    0.542877268    0.667111117    2.649111327
   63 ASN   HD21     641    0.521113912    0.734473773    2.719741172
   63 ASN   HD22     642    0.570772076    0.577101034    2.682565939
   63 ASN   C        643    0.700790494    0.437010187    2.286093071
   63 ASN   O        644    0.680679428    0.330206433    2.343690513
   64 LEU   N        645    0.716456779    0.443388317    2.154165083
   64 LEU   H        646    0.726345798    0.541978743    2.140671337
   64 LEU   CA       647    0.720434080    0.320504927    2.073572947
   64 LEU   CB       648    0.702230935    0.364189981    1.928073553
   64 LEU   CG       649    0.567279934    0.432663393    1.905473767
   64 LEU   CD1      650    0.573027288    0.481386885    1.760537690
   64 LEU   CD2      651    0.445741810    0.341738141    1.924708189
   64 LEU   C        652    0.849441981    0.238788271    2.083022297
   64 LEU   O        653    0.957798935    0.296618783    2.089604150
   65 SER   N        654    0.841453474    0.113871328    2.038043409
   65 SER   H        655    0.750748960    0.079585931    2.013582726
   65 SER   CA       656    0.954722013    0.020167211    2.036560499
   65 SER   CB       657    1.021194727    8.256577266    2.169908323
   65 SER   OG       658    1.143693411    8.188550108    2.141355422
   65 SER   HG       659    1.212472483    8.245649788    2.096526492
   65 SER   C        660    0.931123054    8.156405315    1.968407386
   65 SER   O        661    0.847652622    8.074778144    2.007115708
   66 HISB  N        662    1.012248690    8.136704472    1.864871298
   66 HISB  H        663    1.084408207    8.202172123    1.842324829
   66 HISB  CA       664    1.005149522    8.022299882    1.772828016
   66 HISB  CB       665    0.890459369    8.053005762    1.676320788
   66 HISB  CG       666    0.836985087    7.934429312    1.595766447
   66 HISB  ND1      667    0.880808936    7.873637711    1.485893398
   66 HISB  CD2      668    0.730366749    7.864839627    1.634256676
   66 HISB  HD2      669    0.678457186    7.882829312    1.728398653
   66 HISB  CE1      670    0.799648892    7.775231015    1.448237021
   66 HISB  HE1      671    0.806141566    7.720297353    1.354316439
   66 HISB  NE2      672    0.711997138    7.765469932    1.547794884
   66 HISB  HE2      673    0.655958859    7.684845680    1.566752438
   66 HISB  C        674    1.134055596    8.016406772    1.690624795
   66 HISB  O        675    1.187659260    8.105774261    1.625302060
   67 GLU   N        676    1.161205143    7.890344560    1.658059640
   67 GLU   H        677    1.095307402    7.822431850    1.690390703
   67 GLU   CA       678    1.281435529    7.839397021    1.590558736
   67 GLU   CB       679    1.307055131    7.692118317    1.623117333
   67 GLU   CG       680    1.381033982    7.675701766    1.756023838
   67 GLU   CD       681    1.404660015    7.526129060    1.777842845
   67 GLU   OE1      682    1.488057665    7.472921817    1.701431215
   67 GLU   OE2      683    1.331172967    7.456834718    1.851474588
   67 GLU   C        684    1.285624807    7.857639896    1.438695113
   67 GLU   O        685    1.381432868    7.806765816    1.380698442
   68 LYSH  N        686    1.170841663    7.876575271    1.374218488
   68 LYSH  H        687    1.087683286    7.846217929    1.420727220
   68 LYSH  CA       688    1.158569715    7.915157394    1.232893929
   68 LYSH  CB       689    1.061200485    7.824736949    1.157035839
   68 LYSH  CG       690    1.111136393    7.680737851    1.143546365
   68 LYSH  CD       691    1.247715998    7.687216186    1.074908717
   68 LYSH  CE       692    1.303868124    7.555054273    1.022097339
   68 LYSH  NZ       693    1.298966407    7.446296217    1.120865376
   68 LYSH  HZ1      694    1.203603342    7.433611622    1.148158851
   68 LYSH  HZ2      695    1.355529215    7.456609221    1.202678899
   68 LYSH  HZ3      696    1.331383219    7.364809339    1.072831023
   68 LYSH  C        697    1.143381391    8.065750816    1.210455408
   68 LYSH  O        698    1.170836254    8.124136136    1.105729079
   69 LEU   N        699    1.104823088    8.133744343    1.318061367
   69 LEU   H        700    1.056857698    8.088020900    1.392958205
   69 LEU   CA       701    1.088635023    0.008651783    1.315647650
   69 LEU   CB       702    0.969309165    0.047107893    1.403356324
   69 LEU   CG       703    0.901155663    0.173335340    1.350172473
   69 LEU   CD1      704    0.823736522    0.155592534    1.219404189
   69 LEU   CD2      705    0.810321070    0.222467744    1.463057596
   69 LEU   C        706    1.209835181    0.086423734    1.367371499
   69 LEU   O        707    1.270410236    0.057331870    1.470399274
   70 VAL   N        708    1.253529014    0.193354331    1.301450321
   70 VAL   H        709    1.200857953    0.232474450    1.225975031
   70 VAL   CA       710    1.372901479    0.269301042    1.341376973
   70 VAL   CB       711    1.437134448    0.343763856    1.224169227
   70 VAL   CG1      712    1.549553682    0.437889547    1.267899164
   70 VAL   CG2      713    1.477600824    0.238313166    1.120963131
   70 VAL   C        714    1.339472049    0.359783579    1.460133861
   70 VAL   O        715    1.283755253    0.467408736    1.439124752
   71 GLN   N        716    1.373243282    0.316071422    1.581117409
   71 GLN   H        717    1.427292267    0.232027515    1.585113372
   71 GLN   CA       718    1.334517549    0.384437997    1.705355940
   71 GLN   CB       719    1.378981320    0.287545754    1.815111147
   71 GLN   CG       720    1.308647494    0.151702028    1.813011972
   71 GLN   CD       721    1.382403186    0.043661748    1.892361010
   71 GLN   OE1      722    1.344278110    0.019551623    2.006778805
   71 GLN   NE2      723    1.498629970   -0.008980863    1.854842511
   71 GLN   HE21     724    1.529402274   -0.086956362    1.909355087
   71 GLN   HE22     725    1.544992069    0.025383367    1.773182348
   71 GLN   C        726    1.396437166    0.523547415    1.720375872
   71 GLN   O        727    1.510640271    0.546144087    1.680677514
   72 LEU   N        728    1.310631962    0.605057723    1.781087776
   72 LEU   H        729    1.217100925    0.575886287    1.801149240
   72 LEU   CA       730    1.340138648    0.737390128    1.837888953
   72 LEU   CB       731    1.225622212    0.834829368    1.809551231
   72 LEU   CG       732    1.214195697    0.895923975    1.669739210
   72 LEU   CD1      733    1.161769448    0.795160818    1.567238012
   72 LEU   CD2      734    1.106637371    1.004442316    1.677792155
   72 LEU   C        735    1.371661153    0.728134618    1.987333921
   72 LEU   O        736    1.303078146    0.664639531    2.067294314
   73 TYR   N        737    1.488306790    0.782635475    2.020723488
   73 TYR   H        738    1.557051109    0.801980734    1.950724019
   73 TYR   CA       739    1.542419126    0.790522994    2.157158430
   73 TYR   CB       740    1.694008523    0.811147188    2.155441494
   73 TYR   CG       741    1.766947062    0.677132528    2.144087444
   73 TYR   CD1      742    1.856057661    0.647612908    2.246605139
   73 TYR   HD1      743    1.845401495    0.696821456    2.343280729
   73 TYR   CD2      744    1.786982673    0.617080286    2.020356334
   73 TYR   HD2      745    1.719308374    0.649294996    1.941215082
   73 TYR   CE1      746    1.960507691    0.558659868    2.224275932
   73 TYR   HE1      747    2.039023795    0.555057373    2.299795330
   73 TYR   CE2      748    1.891156965    0.528045017    1.997095840
   73 TYR   HE2      749    1.907342698    0.492798985    1.895229873
   73 TYR   CZ       750    1.975273506    0.493715992    2.102276724
   73 TYR   OH       751    2.046302971    0.379229673    2.083726115
   73 TYR   HH       752    2.011510413    0.342727051    1.997372211
   73 TYR   C        753    1.478596102    0.909295028    2.229464094
   73 TYR   O        754    1.444805803    0.894850822    2.346834086
   74 GLY   N        755    1.467527452    1.018494457    2.154351683
   74 GLY   H        756    1.470499593    1.022445053    2.054477982
   74 GLY   CA       757    1.417242492    1.140024987    2.220020628
   74 GLY   C        758    1.432358083    1.264629554    2.132513997
   74 GLY   O        759    1.486863262    1.246853968    2.023682457
   75 VAL   N        760    1.417709520    1.378314369    2.199982100
   75 VAL   H        761    1.442377075    1.382376267    2.296806471
   75 VAL   CA       762    1.406875173    1.512030571    2.139864220
   75 VAL   CB       763    1.262008491    1.546675488    2.104882784
   75 VAL   CG1      764    1.179090670    1.598932240    2.222377950
   75 VAL   CG2      765    1.244715614    1.619265285    1.971309637
   75 VAL   C        766    1.468239187    1.619911867    2.229351833
   75 VAL   O        767    1.461265373    1.614589102    2.352043583
   76 CYSH  N        768    1.532759026    1.713855538    2.160790314
   76 CYSH  H        769    1.546991100    1.699784470    2.062809915
   76 CYSH  CA       770    1.578519085    1.842930857    2.214217706
   76 CYSH  CB       771    1.697855707    1.898210248    2.136060421
   76 CYSH  SG       772    1.839538606    1.782941327    2.147561023
   76 CYSH  HG       773    1.852174518    1.766354428    2.278923908
   76 CYSH  C        774    1.468586526    1.947348745    2.234754993
   76 CYSH  O        775    1.424518433    2.012760512    2.140366876
   77 THR   N        776    1.400687669    1.940789946    2.348928686
   77 THR   H        777    1.431461918    1.886342827    2.426967493
   77 THR   CA       778    1.287850754    2.033065773    2.368019426
   77 THR   CB       779    1.216208790    1.992997406    2.497151966
   77 THR   OG1      780    1.315334039    1.969514208    2.597508675
   77 THR   HG1      781    1.279169318    1.934095712    2.683750243
   77 THR   CG2      782    1.130921179    1.867026078    2.480838723
   77 THR   C        783    1.325641622    2.181241149    2.373384448
   77 THR   O        784    1.289647982    2.255695712    2.282324866
   78 LYSH  N        785    1.394576602    2.228442938    2.476878392
   78 LYSH  H        786    1.434281155    2.164423159    2.542642839
   78 LYSH  CA       787    1.430983457    2.369120985    2.499142477
   78 LYSH  CB       788    1.463702302    2.395215268    2.646311637
   78 LYSH  CG       789    1.559073445    2.296734909    2.714253536
   78 LYSH  CD       790    1.600934256    2.340617244    2.854730421
   78 LYSH  CE       791    1.679063689    2.234744344    2.932804712
   78 LYSH  NZ       792    1.695776353    2.275836440    3.072959106
   78 LYSH  HZ1      793    1.604773472    2.265646998    3.113145334
   78 LYSH  HZ2      794    1.713757887    2.373972147    3.079749863
   78 LYSH  HZ3      795    1.764023240    2.234798195    3.133441934
   78 LYSH  C        796    1.530854144    2.432265670    2.401929548
   78 LYSH  O        797    1.520301283    2.549488529    2.366183089
   79 GLN   N        798    1.611979928    2.341810985    2.347832560
   79 GLN   H        799    1.602242841    2.242688599    2.356857725
   79 GLN   CA       800    1.724944615    2.380005310    2.261872938
   79 GLN   CB       801    1.833968460    2.273620672    2.247558810
   79 GLN   CG       802    1.912885463    2.222917301    2.368425491
   79 GLN   CD       803    1.835223112    2.137853878    2.469124951
   79 GLN   OE1      804    1.716632491    2.108126087    2.455654924
   79 GLN   NE2      805    1.896906732    2.106981588    2.582828500
   79 GLN   HE21     806    1.858241155    2.032300166    2.636924647
   79 GLN   HE22     807    1.975807879    2.162308146    2.609520466
   79 GLN   C        808    1.659508491    2.405235404    2.125891277
   79 GLN   O        809    1.585920602    2.322078883    2.072977328
   80 ARG   N        810    1.680615320    2.524918747    2.071841408
   80 ARG   H        811    1.713234556    2.599991274    2.129301589
   80 ARG   CA       812    1.627104854    2.557580442    1.938864922
   80 ARG   CB       813    1.606983772    2.707550426    1.916192970
   80 ARG   CG       814    1.482636810    2.760661019    1.987788864
   80 ARG   CD       815    1.411517088    2.862712666    1.898714953
   80 ARG   NE       816    1.305661320    2.787487668    1.829833607
   80 ARG   HE       817    1.335581108    2.703300471    1.784939481
   80 ARG   CZ       818    1.173843121    2.807604085    1.843019413
   80 ARG   NH1      819    1.114404382    2.899860226    1.919891207
   80 ARG   HH11     820    1.018402946    2.926176359    1.929339622
   80 ARG   HH12     821    1.175383385    2.953981621    1.977780970
   80 ARG   NH2      822    1.093794788    2.720713099    1.779795524
   80 ARG   HH21     823    0.997480104    2.720965990    1.806674735
   80 ARG   HH22     824    1.124459305    2.669918121    1.699306161
   80 ARG   C        825    1.678278981    2.494993999    1.808965602
   80 ARG   O        826    1.604347357    2.488782550    1.710846328
   81 PRO   N        827    1.798458606    2.438569864    1.800905831
   81 PRO   CA       828    1.839524920    2.356226571    1.686265394
   81 PRO   CB       829    1.988001835    2.325937748    1.707341688
   81 PRO   CG       830    2.029267743    2.449642015    1.787362021
   81 PRO   CD       831    1.913772601    2.475162472    1.884407611
   81 PRO   C        832    1.756436773    2.228124597    1.676512535
   81 PRO   O        833    1.759671259    2.152015897    1.773069350
   82 ILE   N        834    1.689771041    2.207685777    1.563247875
   82 ILE   H        835    1.696720959    2.273877138    1.488605919
   82 ILE   CA       836    1.589545541    2.100866604    1.550821030
   82 ILE   CB       837    1.468932352    2.143280878    1.466768636
   82 ILE   CG1      838    1.512047073    2.218804953    1.340879963
   82 ILE   CG2      839    1.368453398    2.213459884    1.558375570
   82 ILE   CD       840    1.403938787    2.269040243    1.244961565
   82 ILE   C        841    1.653008958    1.967936915    1.509457200
   82 ILE   O        842    1.732796972    1.958768899    1.416290209
   83 PHE   N        843    1.603954308    1.866113022    1.579577882
   83 PHE   H        844    1.561030741    1.877058064    1.669231212
   83 PHE   CA       845    1.639402211    1.728102972    1.543434346
   83 PHE   CB       846    1.789384838    1.699082433    1.551913371
   83 PHE   CG       847    1.880928678    1.755032154    1.661008475
   83 PHE   CD1      848    1.956082928    1.869052509    1.635083705
   83 PHE   HD1      849    1.922881528    1.936177393    1.555873634
   83 PHE   CD2      850    1.906988170    1.679211046    1.774563996
   83 PHE   HD2      851    1.839506061    1.597547436    1.800249945
   83 PHE   CE1      852    2.061660428    1.901561008    1.719456610
   83 PHE   HE1      853    2.117564486    1.994957002    1.713799820
   83 PHE   CE2      854    2.013495437    1.708734905    1.858846121
   83 PHE   HE2      855    2.043458804    1.644355381    1.941540797
   83 PHE   CZ       856    2.090971896    1.819964492    1.828091222
   83 PHE   HZ       857    2.177646299    1.838544445    1.891520470
   83 PHE   C        858    1.574090825    1.618597878    1.628014799
   83 PHE   O        859    1.555130338    1.634909592    1.748456720
   84 ILE   N        860    1.567499858    1.499585934    1.568986220
   84 ILE   H        861    1.596538364    1.498495378    1.473301727
   84 ILE   CA       862    1.523157820    1.373351400    1.629888079
   84 ILE   CB       863    1.395717159    1.312248034    1.571286624
   84 ILE   CG1      864    1.403011617    1.316725052    1.418519433
   84 ILE   CG2      865    1.269328039    1.380663013    1.623777864
   84 ILE   CD       866    1.304953652    1.222456267    1.348460928
   84 ILE   C        867    1.641438093    1.276287314    1.630023784
   84 ILE   O        868    1.714043883    1.271449512    1.530852121
   85 ILE   N        869    1.677406059    1.227271678    1.748318789
   85 ILE   H        870    1.641110056    1.264981733    1.833531582
   85 ILE   CA       871    1.771661408    1.114531987    1.752136499
   85 ILE   CB       872    1.815763753    1.094203950    1.897234565
   85 ILE   CG1      873    1.882823649    1.218607014    1.955883953
   85 ILE   CG2      874    1.903974371    0.970069440    1.912083168
   85 ILE   CD       875    2.011695608    1.256493351    1.882622854
   85 ILE   C        876    1.704673133    0.991030421    1.691536480
   85 ILE   O        877    1.595737127    0.949272727    1.730500061
   86 THR   N        878    1.777832044    0.930845382    1.598183096
   86 THR   H        879    1.845007037    0.983092582    1.545658060
   86 THR   CA       880    1.749305548    0.800680423    1.536086498
   86 THR   CB       881    1.719791990    0.823833297    1.387743667
   86 THR   OG1      882    1.814345298    0.905357730    1.318013265
   86 THR   HG1      883    1.804368975    0.873689543    1.223688994
   86 THR   CG2      884    1.576748272    0.877908894    1.383350907
   86 THR   C        885    1.857213120    0.694045289    1.556008324
   86 THR   O        886    1.963956103    0.721942063    1.610401940
   87 GLU   N        887    1.815424822    0.578524540    1.505026984
   87 GLU   H        888    1.723079128    0.552175688    1.477135103
   87 GLU   CA       889    1.907989846    0.465320272    1.489917801
   87 GLU   CB       890    1.833999653    0.331435088    1.486731281
   87 GLU   CG       891    1.767482671    0.291697419    1.618663516
   87 GLU   CD       892    1.730577791    0.143216502    1.619993632
   87 GLU   OE1      893    1.613886035    0.105717089    1.595463159
   87 GLU   OE2      894    1.821767798    0.073570786    1.669601734
   87 GLU   C        895    2.008845655    0.466915741    1.374857812
   87 GLU   O        896    1.980776444    0.487510355    1.256881791
   88 TYR   N        897    2.128637927    0.418674550    1.406661961
   88 TYR   H        898    2.155001666    0.376657022    1.493498806
   88 TYR   CA       899    2.248160529    0.426557439    1.321431436
   88 TYR   CB       900    2.375781921    0.420774160    1.405629922
   88 TYR   CG       901    2.502842966    0.365775960    1.340498903
   88 TYR   CD1      902    2.573281904    0.436677451    1.243889859
   88 TYR   HD1      903    2.533456706    0.531974782    1.209057285
   88 TYR   CD2      904    2.558966291    0.244705090    1.379395080
   88 TYR   HD2      905    2.496180824    0.177995822    1.438467583
   88 TYR   CE1      906    2.691763601    0.394548895    1.184648896
   88 TYR   HE1      907    2.743688405    0.454063917    1.109517470
   88 TYR   CE2      908    2.678433470    0.202028799    1.322561168
   88 TYR   HE2      909    2.735827067    0.128577527    1.379078101
   88 TYR   CZ       910    2.750056695    0.276679559    1.229726510
   88 TYR   OH       911    2.866326417    0.235211089    1.172623970
   88 TYR   HH       912    2.874451441    0.136793549    1.188392572
   88 TYR   C        913    2.243202189    0.314134739    1.217760338
   88 TYR   O        914    2.241674588    0.197223445    1.255948482
   89 MET   N        915    2.237169030    0.347697184    1.089201214
   89 MET   H        916    2.217379563    0.442791688    1.065407493
   89 MET   CA       917    2.211606241    0.244711764    0.987472974
   89 MET   CB       918    2.074358742    0.274792718    0.926931965
   89 MET   CG       919    1.962050937    0.237768021    1.024031405
   89 MET   SD       920    1.929090243    0.066876913    1.080587941
   89 MET   CE       921    1.827687914    0.086070278    1.225618173
   89 MET   C        922    2.317839051    0.246438699    0.877379909
   89 MET   O        923    2.304300591    0.300159888    0.767570514
   90 ALA   N        924    2.431154141    0.180419745    0.899577375
   90 ALA   H        925    2.425962078    0.117173179    0.976868106
   90 ALA   CA       926    2.555508407    0.193136257    0.822211438
   90 ALA   CB       927    2.661274154    0.124419369    0.908824876
   90 ALA   C        928    2.556988890    0.156423777    0.673685510
   90 ALA   O        929    2.615184622    0.234651553    0.598701576
   91 ASN   N        930    2.466734987    0.067448675    0.633323110
   91 ASN   H        931    2.422996757   -0.001092735    0.691551140
   91 ASN   CA       932    2.444312400    0.043726026    0.489982380
   91 ASN   CB       933    2.397313399   -0.097949425    0.456384818
   91 ASN   CG       934    2.504241685    8.065197886    0.473749130
   91 ASN   OD1      935    2.609487047    8.081511322    0.412216991
   91 ASN   ND2      936    2.489101965    7.972329118    0.567729813
   91 ASN   HD21     937    2.535466057    7.884155072    0.576313434
   91 ASN   HD22     938    2.425086311    8.000634733    0.639141060
   91 ASN   C        939    2.365271711    0.149337821    0.412447020
   91 ASN   O        940    2.333910685    0.132779628    0.294661326
   92 GLY   N        941    2.303969552    0.240560770    0.487342442
   92 GLY   H        942    2.291338466    0.218927644    0.584160800
   92 GLY   CA       943    2.238058924    0.364025019    0.442361358
   92 GLY   C        944    2.094100805    0.329031770    0.404146094
   92 GLY   O        945    2.021979818    0.253156564    0.468727984
   93 CYSH  N        946    2.057115045    0.363798193    0.281203667
   93 CYSH  H        947    2.124974872    0.403240418    0.219235066
   93 CYSH  CA       948    1.923230741    0.348243635    0.222526863
   93 CYSH  CB       949    1.912385382    0.453992773    0.112471920
   93 CYSH  SG       950    1.739880087    0.468631984    0.053160639
   93 CYSH  HG       951    1.673519041    0.488075420    0.166767736
   93 CYSH  C        952    1.906730684    0.209247188    0.160724851
   93 CYSH  O        953    1.994580453    0.166372056    0.086063015
   94 LEU   N        954    1.784072486    0.157851732    0.162584011
   94 LEU   H        955    1.711175621    0.192601989    0.221574763
   94 LEU   CA       956    1.740587887    0.042566646    0.082386495
   94 LEU   CB       957    1.600594196    0.000029417    0.127162335
   94 LEU   CG       958    1.562596714    8.133605489    0.072144422
   94 LEU   CD1      959    1.653519983    8.016120600    0.108738614
   94 LEU   CD2      960    1.421272165    8.111483641    0.126431232
   94 LEU   C        961    1.756707738    0.063222244    8.202824544
   94 LEU   O        962    1.804210924   -0.029331726    8.137194941
   95 LEU   N        963    1.738138247    0.181474944    8.144855779
   95 LEU   H        964    1.690555218    0.251189201    8.198488269
   95 LEU   CA       965    1.766452115    0.209291469    8.003304305
   95 LEU   CB       966    1.741865932    0.358920360    7.982918316
   95 LEU   CG       967    1.709697271    0.401522908    7.839518445
   95 LEU   CD1      968    1.566162623    0.370677766    7.796491232
   95 LEU   CD2      969    1.737991397    0.551384118    7.827217973
   95 LEU   C        970    1.906212281    0.164168788    7.960396464
   95 LEU   O        971    1.929009611    0.078305833    7.875310147
   96 ASN   N        972    2.000120434    0.206719082    8.044424307
   96 ASN   H        973    1.980031023    0.218319156    8.141701274
   96 ASN   CA       974    2.142559490    0.183088896    8.016752710
   96 ASN   CB       975    2.234541420    0.273472351    8.099077659
   96 ASN   CG       976    2.289961477    0.393568779    8.022180798
   96 ASN   OD1      977    2.215953651    0.475592100    7.968107376
   96 ASN   ND2      978    2.411180300    0.382407457    7.968626798
   96 ASN   HD21     979    2.450601350    0.468134640    7.935530284
   96 ASN   HD22     980    2.460271484    0.295382295    7.972511249
   96 ASN   C        981    2.179586979    0.037402009    8.045310071
   96 ASN   O        982    2.254800889   -0.017413632    7.964884834
   97 TYR   N        983    2.112716938    8.242793771    8.139594262
   97 TYR   H        984    2.081197357    8.295857111    8.218284295
   97 TYR   CA       985    2.118845611    8.097309846    8.159760490
   97 TYR   CB       986    2.062140566    8.052293467    8.294559978
   97 TYR   CG       987    2.104858313    7.917186634    8.352296138
   97 TYR   CD1      988    2.229984730    7.910103195    0.141248669
   97 TYR   HD1      989    2.302645849    7.989586776    0.124398196
   97 TYR   CD2      990    2.006322419    7.825092026    0.114741991
   97 TYR   HD2      991    1.914291308    7.818081763    0.056739956
   97 TYR   CE1      992    2.261388192    7.813680554    0.236327728
   97 TYR   HE1      993    2.344011648    7.828794102    0.305793960
   97 TYR   CE2      994    2.034764920    7.735464011    0.217107703
   97 TYR   HE2      995    1.951635186    7.678209094    0.258254277
   97 TYR   CZ       996    2.160656699    7.726178587    0.275308500
   97 TYR   OH       997    2.198326618    7.612042516    0.338972920
   97 TYR   HH       998    2.293188625    7.588157600    0.318220600
   97 TYR   C        999    2.064669849    8.013729487    8.043621848
   97 TYR   O       1000    2.124193852    7.913996698    8.003106166
   98 LEU   N       1001    1.948136424    8.056636744    7.995979166
   98 LEU   H       1002    1.906578335    8.129706805    8.050154912
   98 LEU   CA      1003    1.870739018    7.992249708    7.888867847
   98 LEU   CB      1004    1.735420639    8.056991523    7.858815186
   98 LEU   CG      1005    1.629804911    8.014110948    7.960877767
   98 LEU   CD1     1006    1.503151547    8.092249877    7.925351614
   98 LEU   CD2     1007    1.603468792    7.863385942    7.961068407
   98 LEU   C       1008    1.952896270    7.988636593    7.759845330
   98 LEU   O       1009    1.934860239    7.907363443    7.669300399
   99 ARG   N       1010    2.014203775    8.102553423    7.728944665
   99 ARG   H       1011    2.001027502    8.186410537    7.781799331
   99 ARG   CA      1012    2.111724679    8.113996121    7.619548040
   99 ARG   CB      1013    2.159750406    8.258310270    7.602970292
   99 ARG   CG      1014    2.038201191    8.335536692    7.551307375
   99 ARG   CD      1015    2.082956863    0.210595580    7.547398873
   99 ARG   NE      1016    1.978767425    0.296207719    7.488899687
   99 ARG   HE      1017    1.891481144    0.260082646    7.456125620
   99 ARG   CZ      1018    1.992772191    0.426869318    7.462704874
   99 ARG   NH1     1019    2.096163981    0.503656304    7.499712614
   99 ARG   HH11    1020    2.101570828    0.596648783    7.463338929
   99 ARG   HH12    1021    2.185307543    0.463579213    7.520859676
   99 ARG   NH2     1022    1.879012773    0.494348020    7.441279265
   99 ARG   HH21    1023    1.878412154    0.589746378    7.411322219
   99 ARG   HH22    1024    1.792167238    0.452859738    7.468396237
   99 ARG   C       1025    2.237274516    8.027201280    7.630289596
   99 ARG   O       1026    2.310064005    8.007451461    7.533127086
  100 GLU   N       1027    2.274618072    7.975152596    7.746850061
  100 GLU   H       1028    2.214422854    7.963286435    7.825820915
  100 GLU   CA      1029    2.401116974    7.902762027    7.766079619
  100 GLU   CB      1030    2.427597838    7.878256622    7.914773167
  100 GLU   CG      1031    2.465986370    7.998088039    8.001815549
  100 GLU   CD      1032    2.532086424    7.949826052    8.131084406
  100 GLU   OE1     1033    2.648943879    7.989349738    8.151322259
  100 GLU   OE2     1034    2.461384006    7.880690446    8.207551999
  100 GLU   C       1035    2.422064637    7.776573447    7.682125376
  100 GLU   O       1036    2.375033951    7.668575179    7.717528868
  101 MET   N       1037    2.523881675    7.773916112    7.596581429
  101 MET   H       1038    2.587939954    7.850582762    7.592177803
  101 MET   CA      1039    2.549398241    7.653695290    7.515922577
  101 MET   CB      1040    2.654644625    7.683687790    7.408978168
  101 MET   CG      1041    2.604885062    7.785280011    7.305951970
  101 MET   SD      1042    2.740572707    7.841040331    7.196543057
  101 MET   CE      1043    2.708119882    8.016032262    7.199453072
  101 MET   C       1044    2.569821634    7.520548626    7.588502450
  101 MET   O       1045    2.509527986    7.425090164    7.539686303
  102 ARG   N       1046    2.639355856    7.527467500    7.701671231
  102 ARG   H       1047    2.686745220    7.613054670    7.722423519
  102 ARG   CA      1048    2.660750454    7.414507236    7.793274361
  102 ARG   CB      1049    2.740138945    7.446766928    7.920035225
  102 ARG   CG      1050    2.670957800    7.547017983    8.012641864
  102 ARG   CD      1051    2.762918128    7.585626305    8.128665868
  102 ARG   NE      1052    2.690175841    7.672629201    8.222175019
  102 ARG   HE      1053    2.628772673    7.745689175    8.192311369
  102 ARG   CZ      1054    2.727213582    7.685804696    8.350265308
  102 ARG   NH1     1055    2.830706289    7.619981800    8.404222467
  102 ARG   HH11    1056    2.854120233    7.631148203    8.500792362
  102 ARG   HH12    1057    2.870802677    7.544766075    8.351937580
  102 ARG   NH2     1058    2.667880160    7.777020236    8.428464254
  102 ARG   HH21    1059    2.699093899    7.785059316    8.523122248
  102 ARG   HH22    1060    2.603969331    7.837072700    8.380411641
  102 ARG   C       1061    2.542464168    7.321434860    7.820814931
  102 ARG   O       1062    2.554895159    7.199134692    7.816546485
  103 HISB  N       1063    2.426517409    7.382255002    7.844187371
  103 HISB  H       1064    2.428792735    7.480099789    7.864709715
  103 HISB  CA      1065    2.300748781    7.316607995    7.882704183
  103 HISB  CB      1066    2.194670748    7.421328775    7.917204642
  103 HISB  CG      1067    2.219800844    7.492175202    8.050464298
  103 HISB  ND1     1068    2.255079957    7.440166459    8.167677674
  103 HISB  CD2     1069    2.237623926    7.623560592    8.060886368
  103 HISB  HD2     1070    2.199535679    7.688240879    7.981850415
  103 HISB  CE1     1071    2.291653247    7.540018149    8.247557556
  103 HISB  HE1     1072    2.311464930    7.534713106    8.354617076
  103 HISB  NE2     1073    2.282915732    7.655317822    8.181841123
  103 HISB  HE2     1074    2.327542710    7.741743819    8.205055903
  103 HISB  C       1075    2.239372166    7.221355087    7.779882707
  103 HISB  O       1076    2.161912540    7.136921709    7.824628271
  104 ARG   N       1077    2.272494109    7.245809569    7.653407307
  104 ARG   H       1078    2.357355018    7.296336055    7.637734194
  104 ARG   CA      1079    2.221300982    7.182465889    7.531017773
  104 ARG   CB      1080    2.276934730    7.042997204    7.501622840
  104 ARG   CG      1081    2.429496626    7.040530040    7.490120544
  104 ARG   CD      1082    2.480507130    7.092839447    7.355693874
  104 ARG   NE      1083    2.624223984    7.122727978    7.347765004
  104 ARG   HE      1084    2.679060756    7.073207150    7.415148702
  104 ARG   CZ      1085    2.677777707    7.211099589    7.262450296
  104 ARG   NH1     1086    2.808474346    7.206205389    7.233319971
  104 ARG   HH11    1087    2.847097839    7.277095335    7.174307773
  104 ARG   HH12    1088    2.867960509    7.128101512    7.252323393
  104 ARG   NH2     1089    2.610501605    7.297677266    7.185404408
  104 ARG   HH21    1090    2.662092151    7.365302600    7.132819468
  104 ARG   HH22    1091    2.512383665    7.310557257    7.199797668
  104 ARG   C       1092    2.070104079    7.184728235    7.507618567
  104 ARG   O       1093    2.035802901    7.168876198    7.390558009
  105 PHE   N       1094    1.986922668    7.191706524    7.611177045
  105 PHE   H       1095    2.020617620    7.163130256    7.700887654
  105 PHE   CA      1096    1.840500064    7.204674323    7.609298891
  105 PHE   CB      1097    1.788348146    7.347755180    7.594533176
  105 PHE   CG      1098    1.817252146    7.429105972    7.720854747
  105 PHE   CD1     1099    1.771544714    7.383477917    7.843954602
  105 PHE   HD1     1100    1.708101818    7.296190225    7.859372037
  105 PHE   CD2     1101    1.890299767    7.547148474    7.713554061
  105 PHE   HD2     1102    1.918732123    7.586451657    7.615943627
  105 PHE   CE1     1103    1.810277592    7.455225082    7.956516001
  105 PHE   HE1     1104    1.807833931    7.406419771    8.053948060
  105 PHE   CE2     1105    1.915980398    7.622605086    7.827421920
  105 PHE   HE2     1106    1.966008936    7.718851432    7.816741677
  105 PHE   CZ      1107    1.870090455    7.580604805    7.951711850
  105 PHE   HZ      1108    1.865554780    7.647944708    8.037290578
  105 PHE   C       1109    1.756396698    7.100334982    7.535468062
  105 PHE   O       1110    1.726898984    7.107421740    7.416262918
  106 GLN   N       1111    1.713788220    7.006157359    7.619167043
  106 GLN   H       1112    1.760181775    6.994820751    7.707034098
  106 GLN   CA      1113    1.601519081    6.913669230    7.597884036
  106 GLN   CB      1114    1.657600350    6.771382531    7.593610816
  106 GLN   CG      1115    1.756281423    6.736190493    7.705107864
  106 GLN   CD      1116    1.684166680    6.683307318    7.829233559
  106 GLN   OE1     1117    1.562925576    6.691910072    7.848052617
  106 GLN   NE2     1118    1.760041121    6.626315979    7.922420528
  106 GLN   HE21    1119    1.728774853    6.582727440    8.006814876
  106 GLN   HE22    1120    1.859186301    6.629675224    7.909853951
  106 GLN   C       1121    1.474300238    6.921703389    7.682520308
  106 GLN   O       1122    1.472646920    6.996737449    7.779972986
  107 THR   N       1123    1.373234450    6.836064087    7.670666147
  107 THR   H       1124    1.392136851    6.746097223    7.631305045
  107 THR   CA      1125    1.240181753    6.848025634    7.732019433
  107 THR   CB      1126    1.146185374    6.742323415    7.673676229
  107 THR   OG1     1127    1.206716626    6.613182172    7.663218854
  107 THR   HG1     1128    1.133415608    6.545189292    7.660923958
  107 THR   CG2     1129    1.091888815    6.781033413    7.535972585
  107 THR   C       1130    1.221177872    6.849993045    7.883826796
  107 THR   O       1131    1.145438662    6.922418443    7.948238881
  108 GLN   N       1132    1.310624078    6.776414914    7.949231634
  108 GLN   H       1133    1.398844616    6.749566565    7.910533403
  108 GLN   CA      1134    1.301420999    6.743840546    8.092283850
  108 GLN   CB      1135    1.385862090    6.621052898    8.126888720
  108 GLN   CG      1136    1.322874316    6.547543694    8.245365674
  108 GLN   CD      1137    1.361953678    6.399748821    8.239286129
  108 GLN   OE1     1138    1.476682662    6.358772068    8.256229698
  108 GLN   NE2     1139    1.264987248    6.317426490    8.200465791
  108 GLN   HE21    1140    1.281598397    6.218880618    8.197093263
  108 GLN   HE22    1141    1.172472507    6.352436799    8.185838399
  108 GLN   C       1142    1.357627430    6.863641301    8.169097395
  108 GLN   O       1143    1.289847353    6.903163408    8.263829125
  109 GLN   N       1144    1.470254928    6.922207293    8.129424026
  109 GLN   H       1145    1.539377456    6.874447666    8.075175358
  109 GLN   CA      1146    1.513241786    7.053947476    8.178507272
  109 GLN   CB      1147    1.638939438    7.094173823    8.101098809
  109 GLN   CG      1148    1.754275802    6.993663227    8.099094478
  109 GLN   CD      1149    1.865494420    7.028214667    7.999855382
  109 GLN   OE1     1150    1.854801639    7.019284877    7.877647191
  109 GLN   NE2     1151    1.978929084    7.067077690    8.057418857
  109 GLN   HE21    1152    2.061264367    7.083764859    8.003175087
  109 GLN   HE22    1153    1.979382028    7.113929463    8.145772799
  109 GLN   C       1154    1.411692512    7.166890633    8.159966093
  109 GLN   O       1155    1.385973951    7.222091136    8.266838738
  110 LEU   N       1156    1.337821839    7.172016939    8.049486460
  110 LEU   H       1157    1.362588269    7.127511058    7.963424184
  110 LEU   CA      1158    1.229245058    7.270627461    8.039494900
  110 LEU   CB      1159    1.195881396    7.302526595    7.893612842
  110 LEU   CG      1160    1.310831717    7.374751299    7.823044369
  110 LEU   CD1     1161    1.268744198    7.387646201    7.676513703
  110 LEU   CD2     1162    1.343023885    7.513660033    7.878522009
  110 LEU   C       1163    1.102362297    7.240655252    8.119582621
  110 LEU   O       1164    1.050719552    7.328671063    8.188258656
  111 LEU   N       1165    1.062087910    7.114190068    8.128218437
  111 LEU   H       1166    1.094440498    7.049579659    8.059078687
  111 LEU   CA      1167    0.961436885    7.069175582    8.225455862
  111 LEU   CB      1168    0.933172574    6.918969064    8.218413171
  111 LEU   CG      1169    0.843024213    6.881075921    8.100744549
  111 LEU   CD1     1170    0.853698273    6.730261357    8.077294472
  111 LEU   CD2     1171    0.696983193    6.910119543    8.135875722
  111 LEU   C       1172    0.994821269    7.103216338    0.099664405
  111 LEU   O       1173    0.915037757    7.174337413    0.160552463
  112 GLU   N       1174    1.119819594    7.081858472    0.139791477
  112 GLU   H       1175    1.185643190    7.037641416    0.078864863
  112 GLU   CA      1176    1.177351580    7.114588621    0.271056327
  112 GLU   CB      1177    1.311817996    7.046387396    0.297061130
  112 GLU   CG      1178    1.300555434    6.895462920    0.319567695
  112 GLU   CD      1179    1.435681301    6.823719339    0.319868499
  112 GLU   OE1     1180    1.478490910    6.776507881    0.212335567
  112 GLU   OE2     1181    1.496849835    6.808113416    0.427761415
  112 GLU   C       1182    1.185712539    7.263772766    0.304028212
  112 GLU   O       1183    1.121356125    7.304828417    0.400481291
  113 MET   N       1184    1.234370011    7.343679921    0.209490945
  113 MET   H       1185    1.285255224    7.308342179    0.130980854
  113 MET   CA      1186    1.227380770    7.488705415    0.232513930
  113 MET   CB      1187    1.304029175    7.576436285    0.133331319
  113 MET   CG      1188    1.455171135    7.585594422    0.155289366
  113 MET   SD      1189    1.576393041    7.464047162    0.091861641
  113 MET   CE      1190    1.724054780    7.547642934    0.038072075
  113 MET   C       1191    1.086639196    7.547148606    0.246274741
  113 MET   O       1192    1.056148972    7.615282186    0.344043265
  114 CYSH  N       1193    0.991917046    7.496740575    0.167682597
  114 CYSH  H       1194    1.017003129    7.432962850    0.094848478
  114 CYSH  CA      1195    0.851136604    7.538522861    0.174417412
  114 CYSH  CB      1196    0.778612538    7.488901861    0.049154731
  114 CYSH  SG      1197    0.847017626    7.550937645   -0.108840726
  114 CYSH  HG      1198    0.941108807    7.461503889   -0.137790008
  114 CYSH  C       1199    0.781263195    7.500485257    0.305119326
  114 CYSH  O       1200    0.677734941    7.555307259    0.342626689
  115 LYSH  N       1201    0.811405897    7.380856833    0.354831279
  115 LYSH  H       1202    0.881021462    7.323993527    0.310989407
  115 LYSH  CA      1203    0.775162988    7.328768601    0.487439046
  115 LYSH  CB      1204    0.805740045    7.178851940    0.486457013
  115 LYSH  CG      1205    0.772875035    7.097904597    0.612066574
  115 LYSH  CD      1206    0.895479098    7.045611902    0.687199951
  115 LYSH  CE      1207    0.857802243    6.967374536    0.813169167
  115 LYSH  NZ      1208    0.973499954    6.933034933    0.897109117
  115 LYSH  HZ1     1209    1.029613200    7.015692462    0.901494241
  115 LYSH  HZ2     1210    1.030977915    6.860893191    0.858483686
  115 LYSH  HZ3     1211    0.946853176    6.916419065    0.992050197
  115 LYSH  C       1212    0.841553589    7.408083917    0.600185634
  115 LYSH  O       1213    0.768770902    7.473230125    0.674935689
  116 ASP   N       1214    0.973183955    7.422931883    0.588174522
  116 ASP   H       1215    1.033192743    7.360228080    0.538492519
  116 ASP   CA      1216    1.047327665    7.509527570    0.680960449
  116 ASP   CB      1217    1.198689930    7.511822484    0.658802311
  116 ASP   CG      1218    1.257930665    7.379694002    0.708213581
  116 ASP   OD1     1219    1.361502736    7.374569806    0.777988019
  116 ASP   OD2     1220    1.219885118    7.272371690    0.656657905
  116 ASP   C       1221    1.006349678    7.655443897    0.701853428
  116 ASP   O       1222    0.993461581    7.713576135    0.809479905
  117 VAL   N       1223    0.975431595    7.713715320    0.586366772
  117 VAL   H       1224    1.014833817    7.671425974    0.504754418
  117 VAL   CA      1225    0.917819058    7.848171101    0.600981164
  117 VAL   CB      1226    0.923587126    7.926508927    0.469684598
  117 VAL   CG1     1227    1.066686502    7.942592256    0.417944442
  117 VAL   CG2     1228    0.825339546    7.868885532    0.367518705
  117 VAL   C       1229    0.776862503    7.849217324    0.660502267
  117 VAL   O       1230    0.739349006    7.948804815    0.722188687
  118 CYSH  N       1231    0.702752631    7.738821236    0.657446877
  118 CYSH  H       1232    0.747589659    7.650029121    0.647132938
  118 CYSH  CA      1233    0.560965898    7.729407393    0.695124209
  118 CYSH  CB      1234    0.487850803    7.618804480    0.618741582
  118 CYSH  SG      1235    0.305521178    7.604854239    0.625995888
  118 CYSH  HG      1236    0.293828928    7.519918585    0.524313253
  118 CYSH  C       1237    0.528706860    7.707549742    0.843087399
  118 CYSH  O       1238    0.430643421    7.762912276    0.892559315
  119 GLU   N       1239    0.622629382    7.651116141    0.918480127
  119 GLU   H       1240    0.694353542    7.595493734    0.876497762
  119 GLU   CA      1241    0.610953207    7.630146164    1.063521340
  119 GLU   CB      1242    0.735746608    7.560927966    1.118702424
  119 GLU   CG      1243    0.766751402    7.427710684    1.050132029
  119 GLU   CD      1244    0.882554756    7.359888556    1.123579998
  119 GLU   OE1     1245    1.000261834    7.387515217    1.091871528
  119 GLU   OE2     1246    0.849545894    7.279606758    1.213525336
  119 GLU   C       1247    0.607422256    7.769198963    1.127245160
  119 GLU   O       1248    0.523213295    7.785666979    1.215386319
  120 ALA   N       1249    0.683708341    7.873405261    1.095414726
  120 ALA   H       1250    0.759426214    7.867366548    1.030359954
  120 ALA   CA      1251    0.669059801    8.011400182    1.143923022
  120 ALA   CB      1252    0.785309057    8.091973957    1.085554405
  120 ALA   C       1253    0.536829742    8.085414303    1.122744924
  120 ALA   O       1254    0.489615443    8.161593285    1.206985598
  121 MET   N       1255    0.452842837    8.059359333    1.022959179
  121 MET   H       1256    0.496632844    8.002871163    0.953020148
  121 MET   CA      1257    0.318123799    8.106900973    0.988270686
  121 MET   CB      1258    0.285032081    8.088825925    0.839984179
  121 MET   CG      1259    0.347951129    8.198111705    0.753337313
  121 MET   SD      1260    0.344295121    8.375736447    0.797231824
  121 MET   CE      1261    0.172972619    8.413465228    0.827395735
  121 MET   C       1262    0.215092618    8.038576619    1.078434215
  121 MET   O       1263    0.136189522    8.116297946    1.131959538
  122 GLU   N       1264    0.223943483    7.908013003    1.102176791
  122 GLU   H       1265    0.293280938    7.854119133    1.054332373
  122 GLU   CA      1266    0.130511388    7.840637440    1.193520854
  122 GLU   CB      1267    0.123706004    7.689655217    1.169710576
  122 GLU   CG      1268    0.230975890    7.597252456    1.227715236
  122 GLU   CD      1269    0.215677320    7.566716119    1.376849227
  122 GLU   OE1     1270    0.291273618    7.624846447    1.457663710
  122 GLU   OE2     1271    0.125316879    7.487893472    1.412122429
  122 GLU   C       1272    0.138558437    7.901277531    1.333772786
  122 GLU   O       1273    0.036286335    7.915898802    1.400543680
  123 TYR   N       1274    0.261526878    7.920515905    1.380650843
  123 TYR   H       1275    0.331834228    7.862850309    1.339019337
  123 TYR   CA      1276    0.285563467    8.006980561    1.497093101
  123 TYR   CB      1277    0.437534241    8.021804875    1.506788327
  123 TYR   CG      1278    0.479251236    8.087693652    1.638433241
  123 TYR   CD1     1279    0.461567108    8.027741392    1.762591196
  123 TYR   HD1     1280    0.413341527    7.930299305    1.770283939
  123 TYR   CD2     1281    0.541435472    8.211941078    1.633954796
  123 TYR   HD2     1282    0.593443746    8.241133755    1.542709136
  123 TYR   CE1     1283    0.501530845    8.086094891    1.882251820
  123 TYR   HE1     1284    0.484757075    8.035074574    1.977112976
  123 TYR   CE2     1285    0.574356698    0.001533120    1.754555339
  123 TYR   HE2     1286    0.629462876    0.094764661    1.742149951
  123 TYR   CZ      1287    0.555849668    8.214014161    1.879182898
  123 TYR   OH      1288    0.568041533    8.285873902    1.994014120
  123 TYR   HH      1289    0.519188624    8.236750819    2.066132640
  123 TYR   C       1290    0.217921894    8.144224365    1.495749802
  123 TYR   O       1291    0.135361078    8.160846288    1.585403510
  124 LEU   N       1292    0.227564828    8.221034478    1.387601176
  124 LEU   H       1293    0.264716276    8.199747978    1.297225536
  124 LEU   CA      1294    0.160633189    0.080136592    1.375134833
  124 LEU   CB      1295    0.206215404    0.184091418    1.272538411
  124 LEU   CG      1296    0.356738390    0.206329184    1.288693818
  124 LEU   CD1     1297    0.413116655    0.259003495    1.156568720
  124 LEU   CD2     1298    0.387956879    0.285690640    1.415721529
  124 LEU   C       1299    0.007895149    0.071508481    1.372299303
  124 LEU   O       1300   -0.061224446    0.154956005    1.430519364
  125 GLU   N       1301    8.221850038    8.247680631    1.298890090
  125 GLU   H       1302    8.264922963    8.198608127    1.223146364
  125 GLU   CA      1303    8.076588691    8.225159612    1.297678386
  125 GLU   CB      1304    8.059926194    8.107039255    1.201872246
  125 GLU   CG      1305    7.913763740    8.071059005    1.174456017
  125 GLU   CD      1306    7.923846431    7.957897832    1.071999826
  125 GLU   OE1     1307    7.889765807    7.978400824    0.953503259
  125 GLU   OE2     1308    7.950480147    7.844699475    1.117844054
  125 GLU   C       1309    8.025380574    8.200039834    1.439663041
  125 GLU   O       1310    7.930384598    8.260872980    1.488693762
  126 SER   N       1311    8.092114570    8.110284502    1.511653515
  126 SER   H       1312    8.165724361    8.053894752    1.474213684
  126 SER   CA      1313    8.066068514    8.075596852    1.652105907
  126 SER   CB      1314    8.145631858    7.953193917    1.697888760
  126 SER   OG      1315    8.104647939    7.914063801    1.829179351
  126 SER   HG      1316    8.006462431    7.930630637    1.838430223
  126 SER   C       1317    8.086874315    8.187979408    1.753828027
  126 SER   O       1318    7.991460887    8.216657313    1.825976470
  127 LYSH  N       1319    8.181884630    0.006690133    1.729691998
  127 LYSH  H       1320    8.259890755   -0.031245743    1.679933985
  127 LYSH  CA      1321    8.188328165    0.136497550    1.798401985
  127 LYSH  CB      1322    8.333815704    0.167959257    1.833818894
  127 LYSH  CG      1323    0.104851598    0.070490818    1.943941678
  127 LYSH  CD      1324    0.060142404    0.101235802    2.087008448
  127 LYSH  CE      1325    0.119900260    0.024572932    2.205163757
  127 LYSH  NZ      1326    0.073753205   -0.114994242    2.205832370
  127 LYSH  HZ1     1327   -0.026198298   -0.115864858    2.208824995
  127 LYSH  HZ2     1328    0.106814526   -0.168615548    2.283496073
  127 LYSH  HZ3     1329    0.098451907   -0.162301586    2.121260553
  127 LYSH  C       1330    8.110928647    0.256741896    1.743973561
  127 LYSH  O       1331    8.121783177    0.368226085    1.794804431
  128 GLN   N       1332    8.023892468    0.230636375    1.646848132
  128 GLN   H       1333    8.016105936    0.153050366    1.584227052
  128 GLN   CA      1334    7.936335912    0.334374890    1.590435516
  128 GLN   CB      1335    7.816254324    0.359909372    1.681764780
  128 GLN   CG      1336    7.740710477    0.227264031    1.691930478
  128 GLN   CD      1337    7.605990873    0.254843862    1.758994777
  128 GLN   OE1     1338    7.585923577    0.224354328    1.876453751
  128 GLN   NE2     1339    7.504723654    0.287610498    1.679258268
  128 GLN   HE21    1340    7.417934636    0.287499899    1.728921379
  128 GLN   HE22    1341    7.500727941    0.275451753    1.580089054
  128 GLN   C       1342    8.000641378    0.463641039    1.539775838
  128 GLN   O       1343    7.939122153    0.570141772    1.538398347
  129 PHE   N       1344    8.113665629    0.438495839    1.474326669
  129 PHE   H       1345    8.144867053    0.349482304    1.441100785
  129 PHE   CA      1346    8.203239801    0.544239254    1.425276251
  129 PHE   CB      1347    8.335602661    0.543982089    1.502015295
  129 PHE   CG      1348    8.417326665    0.671514250    1.480331752
  129 PHE   CD1     1349    0.113853530    0.784320993    1.554840209
  129 PHE   HD1     1350    0.044612378    0.779584207    1.638886758
  129 PHE   CD2     1351    0.254655689    0.666207915    1.393645006
  129 PHE   HD2     1352    0.279711341    0.577417237    1.335598766
  129 PHE   CE1     1353    0.194335556    0.895355478    1.532188668
  129 PHE   HE1     1354    0.187883084    0.983404696    1.596115477
  129 PHE   CE2     1355    0.323445402    0.784060807    1.367198109
  129 PHE   HE2     1356    0.397060849    0.795596062    1.287650873
  129 PHE   CZ      1357    0.297792021    0.899974636    1.439472932
  129 PHE   HZ      1358    0.351438346    0.992772189    1.419713719
  129 PHE   C       1359    8.220660586    0.520946345    1.275056910
  129 PHE   O       1360    8.211233665    0.407803164    1.227742301
  130 LEU   N       1361    8.247765305    0.627401162    1.200063208
  130 LEU   H       1362    8.273959066    0.722549330    1.216208151
  130 LEU   CA      1363    8.266467844    0.621300283    1.054377667
  130 LEU   CB      1364    8.185412597    0.722538883    0.973186412
  130 LEU   CG      1365    8.035856241    0.712088146    1.003692273
  130 LEU   CD1     1366    7.955619431    0.814654557    0.923373780
  130 LEU   CD2     1367    7.989289234    0.572822371    0.960770110
  130 LEU   C       1368    0.140455294    0.637717784    1.008965400
  130 LEU   O       1369    0.216593262    0.694157615    1.087371522
  131 HISB  N       1370    0.177220979    0.587249727    0.891533869
  131 HISB  H       1371    0.113341509    0.535403385    0.834674621
  131 HISB  CA      1372    0.314625636    0.604763601    0.842286008
  131 HISB  CB      1373    0.351403568    0.479644987    0.762266266
  131 HISB  CG      1374    0.501878383    0.489339214    0.736338931
  131 HISB  ND1     1375    0.557588846    0.555003881    0.634990823
  131 HISB  CD2     1376    0.598382845    0.453877815    0.820699610
  131 HISB  HD2     1377    0.582194775    0.400431320    0.914307060
  131 HISB  CE1     1378    0.688409039    0.564026681    0.657163578
  131 HISB  HE1     1379    0.754301863    0.617901394    0.589071068
  131 HISB  NE2     1380    0.713445540    0.494227786    0.767581242
  131 HISB  HE2     1381    0.806573897    0.491604937    0.803938405
  131 HISB  C       1382    0.317719538    0.729450646    0.753649561
  131 HISB  O       1383    0.384638713    0.828072746    0.784086408
  132 ARG   N       1384    0.256098218    0.720314088    0.636131167
  132 ARG   H       1385    0.207401321    0.634068603    0.622337156
  132 ARG   CA      1386    0.244335446    0.815922293    0.525078430
  132 ARG   CB      1387    0.206870336    0.954965359    0.576781048
  132 ARG   CG      1388    0.061157896    0.961970486    0.622907905
  132 ARG   CD      1389    0.022439695    1.103990056    0.664610843
  132 ARG   NE      1390    0.050718311    1.195064220    0.552755544
  132 ARG   HE      1391    0.099838949    1.154593994    0.475635240
  132 ARG   CZ      1392   -0.005417667    1.314342621    0.528728065
  132 ARG   NH1     1393   -0.102267996    1.353022127    0.612886228
  132 ARG   HH11    1394   -0.143170712    1.443072740    0.598171611
  132 ARG   HH12    1395   -0.130764908    1.298013067    0.691383855
  132 ARG   NH2     1396    0.035206810    1.393608883    0.428627962
  132 ARG   HH21    1397   -0.008870866    1.481199267    0.409002610
  132 ARG   HH22    1398    0.120332934    1.371275382    0.381144236
  132 ARG   C       1399    0.361729516    0.832787752    0.428396112
  132 ARG   O       1400    0.342349769    0.890711512    0.321624385
  133 ASP   N       1401    0.468477867    0.757050779    0.452064528
  133 ASP   H       1402    0.485605413    0.701681743    0.533556020
  133 ASP   CA      1403    0.590266356    0.773694128    0.371420639
  133 ASP   CB      1404    0.691047768    0.870732297    0.433364567
  133 ASP   CG      1405    0.671966545    1.020123570    0.406453102
  133 ASP   OD1     1406    0.760672199    1.076837171    0.339091927
  133 ASP   OD2     1407    0.583152196    1.074553225    0.475549704
  133 ASP   C       1408    0.670899718    0.650121224    0.330910102
  133 ASP   O       1409    0.788168565    0.650381897    0.293782887
  134 LEU   N       1410    0.594292606    0.541494689    0.326117793
  134 LEU   H       1411    0.509209805    0.545298644    0.378523833
  134 LEU   CA      1412    0.634201098    0.409826603    0.274351448
  134 LEU   CB      1413    0.518581874    0.310193157    0.285250532
  134 LEU   CG      1414    0.467645410    0.284439719    0.427201635
  134 LEU   CD1     1415    0.331285586    0.217772040    0.407928711
  134 LEU   CD2     1416    0.574968695    0.198492353    0.494310776
  134 LEU   C       1417    0.677005634    0.428814263    0.128681695
  134 LEU   O       1418    0.603176371    0.471332512    0.039959130
  135 ALA   N       1419    0.802205741    0.389164412    0.107620262
  135 ALA   H       1420    0.858751029    0.380603042    0.189661994
  135 ALA   CA      1421    0.882530894    0.390298628    8.255689643
  135 ALA   CB      1422    0.877194313    0.530117421    8.193764276
  135 ALA   C       1423    1.032767599    0.361332540    8.254017450
  135 ALA   O       1424    1.101801390    0.380183885    8.354065822
  136 ALA   N       1425    1.081051237    0.296824416    8.148188256
  136 ALA   H       1426    1.022109724    0.286458881    8.068068974
  136 ALA   CA      1427    1.222778262    0.264485596    8.126358577
  136 ALA   CB      1428    1.246242291    0.215507260    7.983309480
  136 ALA   C       1429    1.332980116    0.364436926    8.162112549
  136 ALA   O       1430    1.431550782    0.330589173    8.227443856
  137 ARG   N       1431    1.322799269    0.493356779    8.131029399
  137 ARG   H       1432    1.255651605    0.515007044    8.060150756
  137 ARG   CA      1433    1.416154960    0.601877398    8.164463315
  137 ARG   CB      1434    1.408771572    0.724998138    8.073913339
  137 ARG   CG      1435    1.277998780    0.802186311    8.092691706
  137 ARG   CD      1436    1.234395961    0.895130597    7.979250540
  137 ARG   NE      1437    1.104363966    0.952033511    8.017459209
  137 ARG   HE      1438    1.022742575    0.896789668    8.000547304
  137 ARG   CZ      1439    1.082335498    1.059231015    8.094776140
  137 ARG   NH1     1440    1.183974761    1.133681291    8.140409919
  137 ARG   HH11    1441    1.149057023    1.194197362    8.211953631
  137 ARG   HH12    1442    1.276414990    1.136154843    8.102362618
  137 ARG   NH2     1443    0.958483316    1.096743378    8.129500610
  137 ARG   HH21    1444    0.951285041    1.173706210    8.192929291
  137 ARG   HH22    1445    0.885455840    1.029576048    8.117091055
  137 ARG   C       1446    1.425341040    0.639335798    0.041341858
  137 ARG   O       1447    1.519933903    0.706631555    0.082004451
  138 ASN   N       1448    1.322743795    0.595056234    0.113466959
  138 ASN   H       1449    1.251544102    0.527627974    0.093850472
  138 ASN   CA      1450    1.307532912    0.621286852    0.257320110
  138 ASN   CB      1451    1.171703631    0.678484083    0.298416394
  138 ASN   CG      1452    1.121607386    0.801884969    0.223109426
  138 ASN   OD1     1453    1.185320117    0.893838904    0.171981348
  138 ASN   ND2     1454    0.988935828    0.810301526    0.219322410
  138 ASN   HD21    1455    0.928655467    0.869785328    0.166159207
  138 ASN   HD22    1456    0.946545293    0.730575778    0.262286530
  138 ASN   C       1457    1.343531953    0.516542753    0.362888345
  138 ASN   O       1458    1.402232725    0.555377655    0.463766529
  139 CYSH  N       1459    1.326789570    0.387383187    0.335909852
  139 CYSH  H       1460    1.285455642    0.354987472    0.250801154
  139 CYSH  CA      1461    1.371512441    0.270016653    0.412298061
  139 CYSH  CB      1462    1.342783316    0.143055181    0.331876330
  139 CYSH  SG      1463    1.163107781    0.121943592    0.304265243
  139 CYSH  HG      1464    1.126705467    0.249182311    0.317431489
  139 CYSH  C       1465    1.521582409    0.265319936    0.441773155
  139 CYSH  O       1466    1.601521215    0.306541458    0.357863081
  140 LEU   N       1467    1.561934606    0.206731893    0.554153572
  140 LEU   H       1468    1.494057139    0.195598760    0.626749544
  140 LEU   CA      1469    1.701000972    0.199290374    0.601221602
  140 LEU   CB      1470    1.722492406    0.292361435    0.720757523
  140 LEU   CG      1471    1.713187576    0.441390638    0.687337558
  140 LEU   CD1     1472    1.705779631    0.524832505    0.815377292
  140 LEU   CD2     1473    1.835278113    0.486098795    0.606690453
  140 LEU   C       1474    1.759500371    0.060737326    0.629365786
  140 LEU   O       1475    1.683939145   -0.032162468    0.657473961
  141 VAL   N       1476    1.890392828    0.042066111    0.614923480
  141 VAL   H       1477    1.951733818    0.101595534    0.563010720
  141 VAL   CA      1478    1.948913178    8.181701092    0.644561146
  141 VAL   CB      1479    1.967947411    8.095556746    0.519549572
  141 VAL   CG1     1480    2.040633103    8.159269851    0.400929449
  141 VAL   CG2     1481    2.033364598    7.961157832    0.552243941
  141 VAL   C       1482    2.077669225    8.191122401    0.726692747
  141 VAL   O       1483    2.170937171    8.268096405    0.704199312
  142 ASN   N       1484    2.082058021    8.116134873    0.836449359
  142 ASN   H       1485    2.001276483    8.060734285    0.856591014
  142 ASN   CA      1486    2.189291048    8.112099621    0.936922983
  142 ASN   CB      1487    2.147893268    8.071546376    1.078515603
  142 ASN   CG      1488    2.105387720    7.925048687    1.090372225
  142 ASN   OD1     1489    2.142326904    7.844390468    1.005190269
  142 ASN   ND2     1490    2.039331605    7.881966383    1.197461930
  142 ASN   HD21    1491    2.017128317    7.784906412    1.188224428
  142 ASN   HD22    1492    2.032424533    7.931336652    1.284142323
  142 ASN   C       1493    2.314290470    8.035606583    0.892924520
  142 ASN   O       1494    2.319150373    7.984406350    0.781193432
  143 ASP   N       1495    2.419003934    8.048178934    0.973973946
  143 ASP   H       1496    2.412663057    8.112969455    1.049881309
  143 ASP   CA      1497    2.551161460    7.984892802    0.962146156
  143 ASP   CB      1498    2.634399008    8.012087111    1.087601495
  143 ASP   CG      1499    2.579497089    8.011883352    1.230419180
  143 ASP   OD1     1500    2.489667276    7.931934433    1.264552239
  143 ASP   OD2     1501    2.617142166    8.111943842    1.295193114
  143 ASP   C       1502    2.534389566    7.834306139    0.940881164
  143 ASP   O       1503    2.609449117    7.770931795    0.866844164
  144 GLN   N       1504    2.454536913    7.777205046    1.030626423
  144 GLN   H       1505    2.439519922    7.839341654    1.107525565
  144 GLN   CA      1506    2.428959097    7.632592071    1.037364867
  144 GLN   CB      1507    2.344292159    7.603445450    1.161434127
  144 GLN   CG      1508    2.427970573    7.560198352    1.281984432
  144 GLN   CD      1509    2.373090070    7.605841747    1.417299367
  144 GLN   OE1     1510    2.313494471    7.531226267    1.494814271
  144 GLN   NE2     1511    2.396307348    7.734574678    1.441332714
  144 GLN   HE21    1512    2.376073216    7.769859379    1.532686509
  144 GLN   HE22    1513    2.438765099    7.796822491    1.375594169
  144 GLN   C       1514    2.369371984    7.570587849    0.910809498
  144 GLN   O       1515    2.370913523    7.448758936    0.893905633
  145 GLY   N       1516    2.297587182    7.661981248    0.846132658
  145 GLY   H       1517    2.265114587    7.737708549    0.902803209
  145 GLY   CA      1518    2.237895490    7.652742618    0.712109909
  145 GLY   C       1519    2.088124576    7.622099226    0.705574282
  145 GLY   O       1520    2.043081565    7.549527897    0.617067513
  146 VAL   N       1521    2.018942654    7.692358381    0.794842915
  146 VAL   H       1522    2.061529611    7.771881221    0.838006802
  146 VAL   CA      1523    1.876387511    7.676070439    0.826862905
  146 VAL   CB      1524    1.856496976    7.630559178    0.971588191
  146 VAL   CG1     1525    1.711537479    7.582567607    0.981260279
  146 VAL   CG2     1526    1.950525244    7.516324204    1.010565158
  146 VAL   C       1527    1.809960916    7.809264069    0.791425093
  146 VAL   O       1528    1.871488569    7.912851265    0.816233521
  147 VAL   N       1529    1.710041573    7.787415849    0.706404042
  147 VAL   H       1530    1.677853485    7.697077337    0.678055477
  147 VAL   CA      1531    1.618380302    7.891786280    0.658293622
  147 VAL   CB      1532    1.562561771    7.850955664    0.521823528
  147 VAL   CG1     1533    1.468407811    7.955989552    0.462527570
  147 VAL   CG2     1534    1.674503010    7.808048345    0.426753802
  147 VAL   C       1535    1.516415693    7.940340698    0.761501519
  147 VAL   O       1536    1.433559796    7.866217076    0.814117363
  148 LYSH  N       1537    1.526327206    8.068577015    0.795355819
  148 LYSH  H       1538    1.592521510    8.125321443    0.746390007
  148 LYSH  CA      1539    1.430923236    8.128235022    0.889942732
  148 LYSH  CB      1540    1.511870091    8.162605755    1.015127586
  148 LYSH  CG      1541    1.534212805    8.030841572    1.089611664
  148 LYSH  CD      1542    1.618376612    8.054835555    1.215090833
  148 LYSH  CE      1543    1.662945922    7.920120416    1.272319446
  148 LYSH  NZ      1544    1.667104795    7.924350536    1.419201220
  148 LYSH  HZ1     1545    1.674440836    7.834477873    1.462434696
  148 LYSH  HZ2     1546    1.587199154    7.972852509    1.454734214
  148 LYSH  HZ3     1547    1.748026650    7.977615326    1.444010974
  148 LYSH  C       1548    1.361261121    8.250547371    0.830011379
  148 LYSH  O       1549    1.401114736    8.313390875    0.732084438
  149 VAL   N       1550    1.255023408    0.022664270    0.897296220
  149 VAL   H       1551    1.211874684   -0.038688701    0.963423841
  149 VAL   CA      1552    1.161423895    0.120703334    0.840374076
  149 VAL   CB      1553    1.019178732    0.071131320    0.867236240
  149 VAL   CG1     1554    0.911454684    0.164251304    0.811272158
  149 VAL   CG2     1555    0.991177182   -0.068209770    0.810589545
  149 VAL   C       1556    1.171593341    0.244856704    0.929227089
  149 VAL   O       1557    1.162459396    0.242640489    1.051867123
  150 SER   N       1558    1.157845600    0.353745825    0.854098382
  150 SER   H       1559    1.149040975    0.415520255    0.775955279
  150 SER   CA      1560    1.180248764    0.483699248    0.919082914
  150 SER   CB      1561    1.314765803    0.540108255    0.872908635
  150 SER   OG      1562    1.300122409    0.557593494    0.731737101
  150 SER   HG      1563    1.382105585    0.606930294    0.702667694
  150 SER   C       1564    1.075091953    0.591964223    0.893903220
  150 SER   O       1565    0.968721657    0.555561101    0.843999664
  151 ASP   N       1566    1.079069826    0.715202038    0.943758234
  151 ASP   H       1567    1.142731872    0.734583011    1.018406735
  151 ASP   CA      1568    1.010621168    0.840610945    0.909142099
  151 ASP   CB      1569    1.052699772    0.896065519    0.772888340
  151 ASP   CG      1570    1.200825863    0.934056033    0.768268227
  151 ASP   OD1     1571    1.257136519    0.949975356    0.657817003
  151 ASP   OD2     1572    1.252133248    0.969357707    0.876648390
  151 ASP   C       1573    0.858002164    0.849564300    0.915361606
  151 ASP   O       1574    0.787751651    0.903772617    0.830183891
  152 PHE   N       1575    0.807654857    0.788890414    1.022478315
  152 PHE   H       1576    0.863997748    0.774152533    1.103778674
  152 PHE   CA      1577    0.665709346    0.761101978    1.048667025
  152 PHE   CB      1578    0.646594899    0.630982976    1.126833063
  152 PHE   CG      1579    0.746284328    0.588632181    1.234894629
  152 PHE   CD1     1580    0.706499548    0.620729929    1.364148570
  152 PHE   HD1     1581    0.615462735    0.674360863    1.390895379
  152 PHE   CD2     1582    0.878427723    0.558259543    1.204348772
  152 PHE   HD2     1583    0.909566292    0.542101067    1.101148824
  152 PHE   CE1     1584    0.797052646    0.612156316    1.469246390
  152 PHE   HE1     1585    0.776363996    0.665758572    1.561873135
  152 PHE   CE2     1586    0.971195161    0.549419023    1.307485960
  152 PHE   HE2     1587    1.065525189    0.498498329    1.287740923
  152 PHE   CZ      1588    0.924462656    0.566743865    1.437240130
  152 PHE   HZ      1589    0.997953053    0.557112135    1.517160887
  152 PHE   C       1590    0.595054724    0.875544619    1.121603164
  152 PHE   O       1591    0.629074400    0.928540389    1.227261554
  153 GLY   N       1592    0.508206749    0.937271389    1.041993248
  153 GLY   H       1593    0.472598422    0.892691313    0.959863290
  153 GLY   CA      1594    0.427321157    1.045259269    1.100321134
  153 GLY   C       1595    0.463589571    1.192585511    1.080700541
  153 GLY   O       1596    0.381467383    1.283246922    1.067840777
  154 LEU   N       1597    0.588370365    1.201114558    1.035474834
  154 LEU   H       1598    0.640767782    1.116710942    1.024069013
  154 LEU   CA      1599    0.651235077    1.332242340    1.013878235
  154 LEU   CB      1600    0.802426162    1.318489102    0.994831519
  154 LEU   CG      1601    0.877599673    1.258771186    1.113970002
  154 LEU   CD1     1602    1.023182495    1.252095746    1.067387227
  154 LEU   CD2     1603    0.875517599    1.328377948    1.250214172
  154 LEU   C       1604    0.598079964    1.426617000    0.905800927
  154 LEU   O       1605    0.576548119    1.544891624    0.931833507
  155 SER   N       1606    0.548628153    1.368710491    0.796764573
  155 SER   H       1607    0.535205615    1.273262565    0.770118873
  155 SER   CA      1608    0.488572519    1.453791402    0.693033211
  155 SER   CB      1609    0.469868432    1.385817785    0.557244336
  155 SER   OG      1610    0.415503044    1.255699617    0.580935165
  155 SER   HG      1611    0.483353518    1.191555500    0.545132960
  155 SER   C       1612    0.361299029    1.532461315    0.724977256
  155 SER   O       1613    0.343092362    1.643102896    0.674439734
  156 ARG   N       1614    0.292338041    1.494109828    0.832032199
  156 ARG   H       1615    0.323099032    1.414075897    0.883493617
  156 ARG   CA      1616    0.178289557    1.571003626    0.883851357
  156 ARG   CB      1617    0.116818793    1.479086437    0.989583453
  156 ARG   CG      1618   -0.030951130    1.460404926    0.954569652
  156 ARG   CD      1619    8.145875375    1.574335797    0.993618084
  156 ARG   NE      1620    8.148099701    1.613225607    1.135353572
  156 ARG   HE      1621    8.225925721    1.578594282    1.187726178
  156 ARG   CZ      1622    8.074733520    1.706799020    1.197138064
  156 ARG   NH1     1623    7.979741562    1.776789741    1.133652680
  156 ARG   HH11    1624    7.921684911    1.844361822    1.179076297
  156 ARG   HH12    1625    7.966102505    1.763556135    1.035475321
  156 ARG   NH2     1626    8.070643499    1.712431559    1.330950946
  156 ARG   HH21    1627    8.015317055    1.785189901    1.371495703
  156 ARG   HH22    1628    8.111792286    1.640042551    1.386317501
  156 ARG   C       1629    0.219007436    1.707060098    0.940747756
  156 ARG   O       1630    0.133612303    1.789990887    0.971698343
  157 TYR   N       1631    0.349890917    1.728969805    0.949601224
  157 TYR   H       1632    0.414825305    1.654909801    0.932342451
  157 TYR   CA      1633    0.398474550    1.863181391    0.984751660
  157 TYR   CB      1634    0.486019949    1.858989128    1.110174528
  157 TYR   CG      1635    0.404852111    1.805376543    1.228269183
  157 TYR   CD1     1636    0.279906516    1.857566017    1.259704388
  157 TYR   HD1     1637    0.261747312    1.963053865    1.239107225
  157 TYR   CD2     1638    0.424254209    1.673993028    1.269323648
  157 TYR   HD2     1639    0.521398690    1.624566151    1.268390952
  157 TYR   CE1     1640    0.176089619    1.781703918    1.312481325
  157 TYR   HE1     1641    0.083198539    1.829767894    1.343173958
  157 TYR   CE2     1642    0.323739706    1.596313828    1.325764526
  157 TYR   HE2     1643    0.333347711    1.488044050    1.333858371
  157 TYR   CZ      1644    0.196630972    1.648547360    1.346643316
  157 TYR   OH      1645    0.084250747    1.573256550    1.332667123
  157 TYR   HH      1646    0.093359853    1.494786046    1.393980687
  157 TYR   C       1647    0.459218016    1.947776334    0.872649656
  157 TYR   O       1648    0.532623807    2.042268066    0.901168684
  158 VAL   N       1649    0.419983958    1.919565706    0.748728410
  158 VAL   H       1650    0.387665011    1.828842855    0.721792930
  158 VAL   CA      1651    0.452830319    2.013443948    0.640483891
  158 VAL   CB      1652    0.446737619    1.945786079    0.503376445
  158 VAL   CG1     1653    0.538507131    1.826516906    0.475743035
  158 VAL   CG2     1654    0.303908118    1.918023957    0.456021479
  158 VAL   C       1655    0.380280493    2.148095353    0.644770324
  158 VAL   O       1656    0.266270891    2.157948163    0.689881299
  159 LEU   N       1657    0.446743887    2.253372069    0.597978330
  159 LEU   H       1658    0.546061578    2.247380223    0.587898281
  159 LEU   CA      1659    0.388486269    2.387865063    0.586728078
  159 LEU   CB      1660    0.476057121    2.477683251    0.674335681
  159 LEU   CG      1661    0.445530435    2.492100965    0.823579487
  159 LEU   CD1     1662    0.558903989    2.566728770    0.894179973
  159 LEU   CD2     1663    0.318616731    2.577083279    0.832562520
  159 LEU   C       1664    0.371418898    2.456057092    0.450816546
  159 LEU   O       1665    0.293775501    2.550437677    0.436890037
  160 ASP   N       1666    0.454039823    2.407789157    0.358442882
  160 ASP   H       1667    0.527774139    2.342801197    0.376897387
  160 ASP   CA      1668    0.460381156    2.466978663    0.224023823
  160 ASP   CB      1669    0.591384316    2.425264112    0.156871505
  160 ASP   CG      1670    0.598620168    2.476907290    0.013029041
  160 ASP   OD1     1671    0.546417903    2.404113354   -0.074153998
  160 ASP   OD2     1672    0.647022103    2.591489356    0.000564490
  160 ASP   C       1673    0.336297529    2.421595148    0.146852920
  160 ASP   O       1674    0.298947463    2.304405877    0.145514754
  161 ASP   N       1675    0.278247422    2.512869549    0.069460705
  161 ASP   H       1676    0.322701498    2.600389337    0.050339286
  161 ASP   CA      1677    0.150096725    2.499421025    8.269874740
  161 ASP   CB      1678    0.107650175    2.635269134    8.213719447
  161 ASP   CG      1679    0.225590004    2.715941017    8.158996607
  161 ASP   OD1     1680    0.241450066    2.707003983    8.035329701
  161 ASP   OD2     1681    0.279742797    2.798729545    8.235413564
  161 ASP   C       1682    0.151914916    2.387891720    8.165152334
  161 ASP   O       1683    0.072358023    2.294084867    8.163512512
  162 GLU   N       1684    0.261998243    2.373638251    8.091866664
  162 GLU   H       1685    0.339982304    2.434161553    8.107846720
  162 GLU   CA      1686    0.294936261    2.266080181    7.997215386
  162 GLU   CB      1687    0.405830959    2.316824816    7.904810688
  162 GLU   CG      1688    0.376709968    2.434963535    7.812043705
  162 GLU   CD      1689    0.267548344    2.401451990    7.710214566
  162 GLU   OE1     1690    0.204708641    2.499373908    7.664513859
  162 GLU   OE2     1691    0.252582481    2.285589967    7.665751881
  162 GLU   C       1692    0.319585384    2.126947617    8.055932280
  162 GLU   O       1693    0.356378817    2.028859827    7.991469035
  163 TYR   N       1694    0.325743086    2.119635596    8.188593580
  163 TYR   H       1695    0.329513988    2.200580487    8.247206604
  163 TYR   CA      1696    0.340731682    2.001884111    0.004130235
  163 TYR   CB      1697    0.447965012    2.013745608    0.112616140
  163 TYR   CG      1698    0.573534769    1.926594435    0.105562344
  163 TYR   CD1     1699    0.579295821    1.788248915    0.093345195
  163 TYR   HD1     1700    0.490821593    1.728331343    0.114904706
  163 TYR   CD2     1701    0.693191493    1.997068589    0.099429964
  163 TYR   HD2     1702    0.701958025    2.102279647    0.126557589
  163 TYR   CE1     1703    0.700252955    1.724713738    0.067759496
  163 TYR   HE1     1704    0.694670793    1.625104669    0.023835258
  163 TYR   CE2     1705    0.815042353    1.934420782    0.075935047
  163 TYR   HE2     1706    0.908100077    1.990624911    0.083827573
  163 TYR   CZ      1707    0.819418935    1.796100594    0.062831831
  163 TYR   OH      1708    0.937493285    1.729255513    0.053499457
  163 TYR   HH      1709    1.018386909    1.784510784    0.073621895
  163 TYR   C       1710    0.208398771    1.962891517    0.070313540
  163 TYR   O       1711    0.182307153    1.844391820    0.090499427
  164 THR   N       1712    0.138156630    2.064623358    0.119372186
  164 THR   H       1713    0.181840468    2.154452925    0.124258243
  164 THR   CA      1714    0.002947622    2.053499893    0.175973213
  164 THR   CB      1715    8.236120549    2.178518506    0.255574698
  164 THR   OG1     1716    8.225969026    2.301226164    0.182831813
  164 THR   HG1     1717    8.239735437    2.379928843    0.242967662
  164 THR   CG2     1718    0.036635546    2.198424889    0.389265294
  164 THR   C       1719    8.159961685    2.014476518    0.081889036
  164 THR   O       1720    8.054023291    1.963813228    0.118509022
  165 SER   N       1721    8.180796636    2.059020704    8.229500970
  165 SER   H       1722    8.239781655    2.138324671    8.214278766
  165 SER   CA      1723    8.090505974    2.019563631    8.120418426
  165 SER   CB      1724    8.123841157    2.079628143    7.983702199
  165 SER   OG      1725    8.093266748    2.219087827    7.975634243
  165 SER   HG      1726    8.153877789    2.250908987    7.902741244
  165 SER   C       1727    8.090280747    1.869940641    8.088434042
  165 SER   O       1728    8.189684722    1.798396895    8.099803332
  166 SER   N       1729    7.973941493    1.837265462    8.032848532
  166 SER   H       1730    7.902367953    1.905722071    8.018979333
  166 SER   CA      1731    7.934177608    1.704263363    7.984485010
  166 SER   CB      1732    7.785851544    1.685995229    7.951647441
  166 SER   OG      1733    7.744943164    1.791021518    7.863637495
  166 SER   HG      1734    7.645444061    1.786541218    7.854673246
  166 SER   C       1735    8.031251995    1.656624539    7.876232100
  166 SER   O       1736    8.107659119    1.562068287    7.894966992
  167 VAL   N       1737    8.022914483    1.714604167    7.756826265
  167 VAL   H       1738    7.943845066    1.765640341    7.723002033
  167 VAL   CA      1739    8.110422097    1.688908530    7.641521498
  167 VAL   CB      1740    8.032837255    1.669066897    7.511148381
  167 VAL   CG1     1741    8.128690208    1.624446593    7.400544022
  167 VAL   CG2     1742    7.933257942    1.553135540    7.518560093
  167 VAL   C       1743    8.203858618    1.810022258    7.637921807
  167 VAL   O       1744    8.155462684    1.918323200    7.605375860
  168 GLY   N       1745    0.044733587    1.789592767    7.706579047
  168 GLY   H       1746    0.075467514    1.700252097    7.739345136
  168 GLY   CA      1747    0.143254418    1.896703791    7.727405158
  168 GLY   C       1748    0.285866606    1.876219551    7.675874508
  168 GLY   O       1749    0.327590461    1.761662200    7.659543538
  169 SER   N       1750    0.353489881    1.981174830    7.630007450
  169 SER   H       1751    0.302484023    2.064393238    7.608244662
  169 SER   CA      1752    0.485462705    1.979755639    7.565276906
  169 SER   CB      1753    0.524194984    2.116133577    7.507723926
  169 SER   OG      1754    0.517522805    2.221164528    7.604537515
  169 SER   HG      1755    0.427725301    2.264488442    7.612280754
  169 SER   C       1756    0.604617833    1.933837270    7.649566909
  169 SER   O       1757    0.705564935    1.892272241    7.592901669
  170 LYSH  N       1758    0.584738508    1.943357264    7.780740603
  170 LYSH  H       1759    0.510259211    1.998736498    7.817995033
  170 LYSH  CA      1760    0.671381878    1.893931947    7.888729992
  170 LYSH  CB      1761    0.692018673    1.996678249    8.000207206
  170 LYSH  CG      1762    0.757408650    2.124235938    7.946738516
  170 LYSH  CD      1763    0.804518806    2.208029580    8.065759127
  170 LYSH  CE      1764    0.844596365    2.352127070    8.033532159
  170 LYSH  NZ      1765    0.753199011    2.443588265    7.963620356
  170 LYSH  HZ1     1766    0.717950653    2.443746493    7.870045369
  170 LYSH  HZ2     1767    0.811071768    2.524793136    7.971076729
  170 LYSH  HZ3     1768    0.688752478    2.483432930    8.028881319
  170 LYSH  C       1769    0.633921676    1.761905818    7.956396371
  170 LYSH  O       1770    0.716450962    1.671266563    7.966621165
  171 PHE   N       1771    0.503019611    1.738333880    7.956426159
  171 PHE   H       1772    0.438292243    1.810444676    7.931720957
  171 PHE   CA      1773    0.437173339    1.617331971    8.007751772
  171 PHE   CB      1774    0.289279386    1.642251801    8.038052886
  171 PHE   CG      1775    0.208594629    1.517801117    8.075614453
  171 PHE   CD1     1776    0.233920454    1.449214737    8.193842930
  171 PHE   HD1     1777    0.304072508    1.492608357    8.265106881
  171 PHE   CD2     1778    0.096159018    1.477078714    8.004745699
  171 PHE   HD2     1779    0.076076001    1.520247967    7.906689732
  171 PHE   CE1     1780    0.155664485    1.342292744    8.235869811
  171 PHE   HE1     1781    0.170368246    1.299673962    8.335111442
  171 PHE   CE2     1782    0.015637825    1.371525170    8.045941757
  171 PHE   HE2     1783   -0.078874218    1.352131259    7.995235337
  171 PHE   CZ      1784    0.045130707    1.301325020    8.162216397
  171 PHE   HZ      1785   -0.013523888    1.212659384    8.186255817
  171 PHE   C       1786    0.469380022    1.504032693    7.910091529
  171 PHE   O       1787    0.444884503    1.504242834    7.789552077
  172 PRO   N       1788    0.518409627    1.391875413    7.962119561
  172 PRO   CA      1789    0.545202440    1.269594313    7.885047023
  172 PRO   CB      1790    0.643892063    1.182576425    7.963141098
  172 PRO   CG      1791    0.716541397    1.295946200    8.035800155
  172 PRO   CD      1792    0.603484066    1.388132978    8.081941169
  172 PRO   C       1793    0.415260282    1.197931960    7.847754780
  172 PRO   O       1794    0.375964089    1.102620643    7.914840400
  173 VAL   N       1795    0.345095986    1.243306761    7.744268925
  173 VAL   H       1796    0.375728346    1.325123898    7.695597767
  173 VAL   CA      1797    0.218473697    1.189423390    7.692564078
  173 VAL   CB      1798    0.177199746    1.275808740    7.573202358
  173 VAL   CG1     1799    0.039759136    1.238530081    7.517222921
  173 VAL   CG2     1800    0.163539502    1.423480186    7.610848915
  173 VAL   C       1801    0.205679226    1.041428899    7.655863773
  173 VAL   O       1802    0.120089614    0.979283679    7.718653758
  174 ARG   N       1803    0.316363810    0.979122018    7.616403940
  174 ARG   H       1804    0.396202887    1.037119031    7.600170602
  174 ARG   CA      1805    0.327534727    0.841246079    7.566647606
  174 ARG   CB      1806    0.458581571    0.813609529    7.492649263
  174 ARG   CG      1807    0.474288374    0.873134878    7.352565664
  174 ARG   CD      1808    0.619194424    0.914862792    7.326683396
  174 ARG   NE      1809    0.621298663    1.007753744    7.212775090
  174 ARG   HE      1810    0.532197469    1.023871386    7.170329692
  174 ARG   CZ      1811    0.724752758    1.078281147    7.165054907
  174 ARG   NH1     1812    0.838515256    1.089482953    7.234972189
  174 ARG   HH11    1813    0.911838922    1.149124485    7.202311043
  174 ARG   HH12    1814    0.848250497    1.037691189    7.319959155
  174 ARG   NH2     1815    0.717726557    1.129000753    7.041236343
  174 ARG   HH21    1816    0.793595633    1.183502081    7.005565829
  174 ARG   HH22    1817    0.645105842    1.098744796    6.979505030
  174 ARG   C       1818    0.303663430    0.726640894    7.665172302
  174 ARG   O       1819    0.257053308    0.621185034    7.622316048
  175 TRP   N       1820    0.312751221    0.756099741    7.794549630
  175 TRP   H       1821    0.371375981    0.832189544    7.822373069
  175 TRP   CA      1822    0.287687229    0.664755717    7.906975268
  175 TRP   CB      1823    0.393503290    0.688353323    8.014955181
  175 TRP   CG      1824    0.534930401    0.643198467    7.977964843
  175 TRP   CD1     1825    0.587048421    0.521034840    7.985093486
  175 TRP   HD1     1826    0.543397472    0.440964500    8.044804744
  175 TRP   CD2     1827    0.616494226    0.717157607    7.893133895
  175 TRP   NE1     1828    0.697323655    0.509916219    7.911578049
  175 TRP   HE1     1829    0.753538046    0.428436797    7.897400881
  175 TRP   CE2     1830    0.712961057    0.626813459    7.850127547
  175 TRP   CE3     1831    0.607023973    0.846434542    7.842950785
  175 TRP   HE3     1832    0.523421777    0.908949358    7.874294905
  175 TRP   CZ2     1833    0.799704425    0.666930181    7.749196217
  175 TRP   HZ2     1834    0.885004523    0.604359742    7.722963216
  175 TRP   CZ3     1835    0.693579979    0.885355327    7.741398010
  175 TRP   HZ3     1836    0.690491847    0.985921207    7.699486808
  175 TRP   CH2     1837    0.789858392    0.795411320    7.697111560
  175 TRP   HH2     1838    0.850903888    0.819499432    7.610081989
  175 TRP   C       1839    0.147047528    0.677710174    7.965839945
  175 TRP   O       1840    0.101489581    0.590936060    8.040172741
  176 SER   N       1841    0.072439451    0.779871059    7.924747575
  176 SER   H       1842    0.098498861    0.829816965    7.842122607
  176 SER   CA      1843    8.215433077    0.820322940    7.984237563
  176 SER   CB      1844    8.201122928    0.972610201    7.980409669
  176 SER   OG      1845    8.328964196    1.034783748    7.995966756
  176 SER   HG      1846    8.382950700    1.045031209    7.912411847
  176 SER   C       1847    8.092997600    0.748342246    7.927303749
  176 SER   O       1848    8.080531588    0.732825137    7.805918928
  177 PRO   N       1849    7.996020443    0.708620731    8.009205415
  177 PRO   CA      1850    7.865114301    0.665810887    7.957814368
  177 PRO   CB      1851    7.796102220    0.606687338    8.080919289
  177 PRO   CG      1852    7.871309158    0.670449700    8.197905819
  177 PRO   CD      1853    8.015527561    0.662496537    8.147421883
  177 PRO   C       1854    7.779804478    0.775281661    7.893397825
  177 PRO   O       1855    7.796788054    0.890767823    7.932184260
  178 PRO   N       1856    7.675026939    0.742584331    7.818279985
  178 PRO   CA      1857    7.583176616    0.840061830    7.757671095
  178 PRO   CB      1858    7.485718016    0.765742074    7.666073824
  178 PRO   CG      1859    7.494454749    0.622705222    7.719696632
  178 PRO   CD      1860    7.638774687    0.609044361    7.768664119
  178 PRO   C       1861    7.506311193    0.923170848    7.860609221
  178 PRO   O       1862    7.516786085    1.044358181    7.842328877
  179 GLU   N       1863    7.473990985    0.874918329    7.980264130
  179 GLU   H       1864    7.475816206    0.777737774    8.003806382
  179 GLU   CA      1865    7.417571762    0.956428657    8.088812393
  179 GLU   CB      1866    7.376940329    0.874248574    8.211319742
  179 GLU   CG      1867    7.473796621    0.760309747    8.243596159
  179 GLU   CD      1868    7.445241286    0.628087467    8.172126808
  179 GLU   OE1     1869    7.497856294    0.606065421    8.060903726
  179 GLU   OE2     1870    7.368186716    0.546205161    8.226741798
  179 GLU   C       1871    7.502645636    1.078756770    8.123618378
  179 GLU   O       1872    7.451855508    1.189402692    8.141186508
  180 VAL   N       1873    7.631834697    1.049490739    8.135646821
  180 VAL   H       1874    7.674410757    0.961947683    8.112754207
  180 VAL   CA      1875    7.723829976    1.159411706    8.168252546
  180 VAL   CB      1876    7.856688331    1.098390743    8.213390427
  180 VAL   CG1     1877    7.970304385    1.198515522    8.235191681
  180 VAL   CG2     1878    7.841881441    1.017758346    8.342585852
  180 VAL   C       1879    7.733873937    1.268462596    8.061388535
  180 VAL   O       1880    7.707477871    1.386383264    8.084369216
  181 LEU   N       1881    7.760102009    1.229280085    7.937027271
  181 LEU   H       1882    7.756957123    1.130193997    7.923885700
  181 LEU   CA      1883    7.766550609    1.309768970    7.814173589
  181 LEU   CB      1884    7.815774760    1.218351324    7.701796231
  181 LEU   CG      1885    7.948332715    1.148788342    7.733431397
  181 LEU   CD1     1886    7.987925556    1.051735710    7.621972846
  181 LEU   CD2     1887    8.064411439    1.245957101    7.755696436
  181 LEU   C       1888    7.638976478    1.383032362    7.772092594
  181 LEU   O       1889    7.638018478    1.501476873    7.738915289
  182 MET   N       1890    7.528992635    1.309230831    7.784222093
  182 MET   H       1891    7.545490591    1.213442540    7.807761162
  182 MET   CA      1892    7.389455048    1.351191225    7.764763118
  182 MET   CB      1893    7.299614117    1.227334293    7.764232924
  182 MET   CG      1894    7.304483141    1.176092736    7.620148765
  182 MET   SD      1895    7.148561776    1.200861160    7.527582783
  182 MET   CE      1896    7.162464820    1.119295720    7.369983224
  182 MET   C       1897    7.338693140    1.454411142    7.865661901
  182 MET   O       1898    7.292028923    1.565215912    7.839687507
  183 TYR   N       1899    7.356317650    1.422312292    7.993525641
  183 TYR   H       1900    7.416525375    1.349991335    8.027380434
  183 TYR   CA      1901    7.300441371    1.503085984    8.102898105
  183 TYR   CB      1902    7.150152927    1.482350480    8.122732458
  183 TYR   CG      1903    7.105921783    1.336850087    8.139482328
  183 TYR   CD1     1904    7.080120356    1.262575036    8.024874650
  183 TYR   HD1     1905    7.090245415    1.310736770    7.927617945
  183 TYR   CD2     1906    7.085171790    1.276574190    8.263004259
  183 TYR   HD2     1907    7.116635637    1.324972518    8.355454566
  183 TYR   CE1     1908    7.041991081    1.128908470    8.025271961
  183 TYR   HE1     1909    7.050460753    1.067202686    7.935830067
  183 TYR   CE2     1910    7.048296463    1.142642523    8.267550025
  183 TYR   HE2     1911    7.017498656    1.094782767    8.360511710
  183 TYR   CZ      1912    7.028163022    1.070341994    8.150566520
  183 TYR   OH      1913    6.997859468    0.937856503    8.155485142
  183 TYR   HH      1914    7.012774859    0.911183170    8.250692685
  183 TYR   C       1915    7.368220837    1.510639021    8.239869608
  183 TYR   O       1916    7.301194331    1.503694251    8.342768277
  184 SER   N       1917    7.497163341    1.478573119    8.245824511
  184 SER   H       1918    7.553895313    1.452142307    8.167823853
  184 SER   CA      1919    7.575890256    1.501459175    0.096634137
  184 SER   CB      1920    7.583375379    1.643394463    0.153266468
  184 SER   OG      1921    7.658872323    1.722025871    0.060720490
  184 SER   HG      1922    7.750531254    1.696371541    0.091387182
  184 SER   C       1923    7.565206214    1.407646180    0.217015908
  184 SER   O       1924    7.635497352    1.428173325    0.315842578
  185 LYSH  N       1925    7.465100787    1.320143349    0.220271302
  185 LYSH  H       1926    7.402598132    1.318468895    0.142222762
  185 LYSH  CA      1927    7.434993557    1.228767013    0.331411543
  185 LYSH  CB      1928    7.304679928    1.160956199    0.288680980
  185 LYSH  CG      1929    7.226300091    1.099129710    0.404621174
  185 LYSH  CD      1930    7.097527908    1.051467118    0.337131350
  185 LYSH  CE      1931    7.005265751    0.985259542    0.439677360
  185 LYSH  NZ      1932    6.948801696    1.064546829    0.549836981
  185 LYSH  HZ1     1933    6.899806755    1.009669337    0.617573263
  185 LYSH  HZ2     1934    6.886209148    1.129128268    0.506116792
  185 LYSH  HZ3     1935    7.016644202    1.117088468    0.601185955
  185 LYSH  C       1936    7.544447333    1.122456134    0.342789627
  185 LYSH  O       1937    7.572122633    1.044663474    0.251617309
  186 PHE   N       1938    7.616335445    1.124558884    0.454674633
  186 PHE   H       1939    7.633282470    1.214446358    0.495104153
  186 PHE   CA      1940    7.697999029    1.014902468    0.508669198
  186 PHE   CB      1941    7.833407618    1.057621584    0.565688586
  186 PHE   CG      1942    7.921643706    1.104233971    0.449699432
  186 PHE   CD1     1943    8.008696967    1.018598599    0.383297558
  186 PHE   HD1     1944    7.985955328    0.912027174    0.380582516
  186 PHE   CD2     1945    7.921766002    1.241479227    0.427599655
  186 PHE   HD2     1946    7.872340246    1.309797906    0.496684004
  186 PHE   CE1     1947    8.102754412    1.076966802    0.299238253
  186 PHE   HE1     1948    8.177640913    1.018261316    0.246072327
  186 PHE   CE2     1949    8.009863973    1.296170338    0.335022810
  186 PHE   HE2     1950    8.000447489    1.400043713    0.303387423
  186 PHE   CZ      1951    8.103336459    1.213582250    0.273683972
  186 PHE   HZ      1952    8.184340774    1.248806662    0.209820996
  186 PHE   C       1953    7.614100059    0.935969071    0.609380266
  186 PHE   O       1954    7.529733226    0.997170915    0.674698360
  187 SER   N       1955    7.636312075    0.806368372    0.629363084
  187 SER   H       1956    7.713548138    0.758781816    0.587291045
  187 SER   CA      1957    7.549399766    0.725142123    0.715725960
  187 SER   CB      1958    7.425139230    0.685264831    0.635860929
  187 SER   OG      1959    7.456597551    0.599064772    0.526184980
  187 SER   HG      1960    7.489986744    0.635523675    0.439255436
  187 SER   C       1961    7.608778473    0.590101064    0.756293625
  187 SER   O       1962    7.715201887    0.555067089    0.705529590
  188 SER   N       1963    7.526355027    0.507969167    0.820720307
  188 SER   H       1964    7.455495695    0.546135157    0.880068926
  188 SER   CA      1965    7.571265893    0.371775380    0.853072123
  188 SER   CB      1966    7.462916530    0.297727759    0.931753632
  188 SER   OG      1967    7.328689601    0.317463453    0.886559342
  188 SER   HG      1968    7.278054436    0.236451064    0.916112832
  188 SER   C       1969    7.604169889    0.285903309    0.730775561
  188 SER   O       1970    7.685438236    0.193690740    0.735587941
  189 LYSH  N       1971    7.543511674    0.322971449    0.618368092
  189 LYSH  H       1972    7.501565372    0.413710978    0.621168514
  189 LYSH  CA      1973    7.550621277    0.258655595    0.486362797
  189 LYSH  CB      1974    7.418463783    0.248962893    0.409875428
  189 LYSH  CG      1975    7.322227030    0.150138601    0.476065461
  189 LYSH  CD      1976    7.385454180    0.013656022    0.504051787
  189 LYSH  CE      1977    7.274338172    8.193459157    0.556120465
  189 LYSH  NZ      1978    7.313332775    8.056552948    0.592763685
  189 LYSH  HZ1     1979    7.373489814    8.056558609    0.672653610
  189 LYSH  HZ2     1980    7.355794309    8.010400458    0.514883748
  189 LYSH  HZ3     1981    7.230592639    8.007840204    0.620711581
  189 LYSH  C       1982    7.650797491    0.311968265    0.383723571
  189 LYSH  O       1983    7.678399338    0.249426832    0.281466546
  190 SER   N       1984    7.737468414    0.405070963    0.422543435
  190 SER   H       1985    7.741041117    0.451539792    0.511016014
  190 SER   CA      1986    7.828085861    0.462852408    0.322243373
  190 SER   CB      1987    7.849498646    0.612741113    0.344225546
  190 SER   OG      1988    7.857965958    0.651015116    0.481749189
  190 SER   HG      1989    7.953393751    0.667550325    0.506650515
  190 SER   C       1990    7.963578094    0.392931083    0.309423359
  190 SER   O       1991    7.985080424    0.340861291    0.200077576
  191 ASP   N       1992    8.033049212    0.361938514    0.418525708
  191 ASP   H       1993    8.001778505    0.387040714    0.510141627
  191 ASP   CA      1994    8.167628396    0.302975482    0.413846579
  191 ASP   CB      1995    8.226883992    0.295679724    0.554723193
  191 ASP   CG      1996    8.255493266    0.429420478    0.623334374
  191 ASP   OD1     1997    8.296110471    0.522453833    0.550389050
  191 ASP   OD2     1998    8.222519259    0.439167581    0.743511845
  191 ASP   C       1999    8.185441665    0.167790481    0.344445017
  191 ASP   O       2000    8.293984854    0.141253318    0.293006315
  192 ILE   N       2001    8.074094270    0.097092983    0.327276219
  192 ILE   H       2002    8.002829962    0.107500559    0.396663560
  192 ILE   CA      2003    8.063213204    8.246577848    0.245550191
  192 ILE   CB      2004    7.918959646    8.195761024    0.249931829
  192 ILE   CG1     2005    7.861174702    8.176238815    0.390262123
  192 ILE   CG2     2006    7.910242451    8.069404518    0.164092477
  192 ILE   CD      2007    7.947117483    8.079516315    0.471930295
  192 ILE   C       2008    8.108190990    8.269945971    0.101183218
  192 ILE   O       2009    8.183193183    8.191660366    0.043069420
  193 TRP   N       2010    8.061544033    0.107366422    0.040212342
  193 TRP   H       2011    8.004690899    0.174365194    0.087957187
  193 TRP   CA      2012    8.099366173    0.132673532    8.171609717
  193 TRP   CB      2013    8.011388879    0.248445800    8.123976092
  193 TRP   CG      2014    8.031625413    0.286318198    7.977125698
  193 TRP   CD1     2015    8.124080526    0.375298130    7.942096512
  193 TRP   HD1     2016    8.191641986    0.429896887    8.007953020
  193 TRP   CD2     2017    7.955008377    0.256785963    7.864962133
  193 TRP   NE1     2018    8.115906127    0.396770667    7.811099495
  193 TRP   HE1     2019    8.191573990    0.432444241    7.756320625
  193 TRP   CE2     2020    8.013989153    0.327609158    7.760914627
  193 TRP   CE3     2021    7.823442807    0.213299813    7.854001996
  193 TRP   HE3     2022    7.785002110    0.134311050    7.918534939
  193 TRP   CZ2     2023    7.939637531    0.356625376    7.647127724
  193 TRP   HZ2     2024    7.984127299    0.399090463    7.557137097
  193 TRP   CZ3     2025    7.747957585    0.240070743    7.740411679
  193 TRP   HZ3     2026    7.654616172    0.188778882    7.717228446
  193 TRP   CH2     2027    7.808348326    0.311918715    7.637895726
  193 TRP   HH2     2028    7.763631481    0.318389764    7.538706603
  193 TRP   C       2029    8.246982234    0.168817012    8.154038159
  193 TRP   O       2030    8.317666980    0.107261806    8.074400225
  194 ALA   N       2031    0.023183214    0.249722609    8.248365222
  194 ALA   H       2032   -0.042450327    0.293639666    8.309706011
  194 ALA   CA      2033    0.164175321    0.289460289    8.260776944
  194 ALA   CB      2034    0.168874471    0.378238732    8.385301292
  194 ALA   C       2035    0.251615533    0.165917749    0.012011180
  194 ALA   O       2036    0.343623495    0.149400516   -0.067936831
  195 PHE   N       2037    0.216277162    0.069337796    0.096355760
  195 PHE   H       2038    0.150620321    0.089665047    0.169002398
  195 PHE   CA      2039    0.283353575    8.210092536    0.106211536
  195 PHE   CB      2040    0.250522796    8.147104399    0.241734876
  195 PHE   CG      2041    0.312673791    8.007929062    0.254869041
  195 PHE   CD1     2042    0.420236753    7.991519015    0.341346836
  195 PHE   HD1     2043    0.489323487    8.073427286    0.361321680
  195 PHE   CD2     2044    0.243791928    7.904573544    0.192468542
  195 PHE   HD2     2045    0.146265371    7.920991808    0.146661277
  195 PHE   CE1     2046    0.465763577    7.860920606    0.355207221
  195 PHE   HE1     2047    0.534039075    7.836604880    0.436615487
  195 PHE   CE2     2048    0.297438726    7.776542916    0.199447693
  195 PHE   HE2     2049    0.260347183    7.696599217    0.135322934
  195 PHE   CZ      2050    0.406912818    7.757773648    0.282996482
  195 PHE   HZ      2051    0.458094086    7.661556744    0.285246195
  195 PHE   C       2052    0.268459560    8.123918410    8.251837581
  195 PHE   O       2053    0.363936431    8.054067606    8.218147064
  196 GLY   N       2054    0.155548443    8.134223899    8.182303142
  196 GLY   H       2055    0.068920555    8.153713469    8.228315055
  196 GLY   CA      2056    0.138710098    8.077715244    8.047644375
  196 GLY   C       2057    0.238898010    8.134623131    7.946982820
  196 GLY   O       2058    0.306159687    8.058918532    7.877152246
  197 VAL   N       2059    0.256349202    8.265780650    7.933368832
  197 VAL   H       2060    0.188766357    8.329396014    7.970592356
  197 VAL   CA      2061    0.368521922    0.061960538    7.866358931
  197 VAL   CB      2062    0.356933479    0.214298319    7.874679049
  197 VAL   CG1     2063    0.456587830    0.279201532    7.778402194
  197 VAL   CG2     2064    0.215739548    0.265971320    7.846286821
  197 VAL   C       2065    0.505971898    0.011571381    7.910838010
  197 VAL   O       2066    0.588850117   -0.011210780    7.822854532
  198 LEU   N       2067    0.522735608    8.264536962    8.041523434
  198 LEU   H       2068    0.464620142    8.312940693    8.106950172
  198 LEU   CA      2069    0.648971053    8.215015108    8.098286619
  198 LEU   CB      2070    0.634601025    8.217652950    8.250597311
  198 LEU   CG      2071    0.756684888    8.170916335    0.058895109
  198 LEU   CD1     2072    0.889221311    8.245503203    0.042168786
  198 LEU   CD2     2073    0.710247355    8.167287023    0.204629845
  198 LEU   C       2074    0.695954070    8.079113003    8.046002048
  198 LEU   O       2075    0.805463937    8.074822040    7.990162141
  199 MET   N       2076    0.592429474    7.996913161    8.031358727
  199 MET   H       2077    0.504997785    8.019418416    8.074372423
  199 MET   CA      2078    0.607049527    7.862481296    7.973695307
  199 MET   CB      2079    0.472788126    7.789512119    7.981174361
  199 MET   CG      2080    0.498782783    7.645124307    8.024594534
  199 MET   SD      2081    0.338469102    7.568204244    8.067839657
  199 MET   CE      2082    0.408937549    7.419159538    8.134949303
  199 MET   C       2083    0.663260166    7.872311142    7.831736211
  199 MET   O       2084    0.769362627    7.816736684    7.803736552
  200 TRP   N       2085    0.601653761    7.956520683    7.749250188
  200 TRP   H       2086    0.524361493    8.004472093    7.790821868
  200 TRP   CA      2087    0.637752567    7.985102499    7.609640210
  200 TRP   CB      2088    0.518015063    8.050761839    7.540642708
  200 TRP   CG      2089    0.532139985    8.037500466    7.388882222
  200 TRP   CD1     2090    0.469562721    7.943894300    7.318098718
  200 TRP   HD1     2091    0.414991274    7.860790775    7.362789939
  200 TRP   CD2     2092    0.592256483    8.124201717    7.298380816
  200 TRP   NE1     2093    0.496394379    7.961153842    7.188972583
  200 TRP   HE1     2094    0.462405122    7.902726082    7.115267189
  200 TRP   CE2     2095    0.572555811    8.068916720    7.172374275
  200 TRP   CE3     2096    0.652188589    8.248450148    7.315339718
  200 TRP   HE3     2097    0.666848626    8.283142275    7.417625964
  200 TRP   CZ2     2098    0.606868655    8.146644238    7.062352539
  200 TRP   HZ2     2099    0.554500759    8.131959432    6.967891457
  200 TRP   CZ3     2100    0.698300503    0.047974964    7.204919086
  200 TRP   HZ3     2101    0.768992587    0.129811533    7.218569778
  200 TRP   CH2     2102    0.670488915    8.269201006    7.078225896
  200 TRP   HH2     2103    0.658011297    8.341522814    6.997640387
  200 TRP   C       2104    0.768732719    8.063530731    7.599327186
  200 TRP   O       2105    0.855098781    8.001190724    7.537803359
  201 GLU   N       2106    0.807457910    8.143564976    7.698249449
  201 GLU   H       2107    0.768697139    8.184830862    7.780679270
  201 GLU   CA      2108    0.944505433    8.196272868    7.691191473
  201 GLU   CB      2109    0.968125843    8.326720540    7.767574423
  201 GLU   CG      2110    0.916904967    8.455429042    7.702609121
  201 GLU   CD      2111    0.966640267    0.311318725    7.771790001
  201 GLU   OE1     2112    1.013672402    0.407097277    7.706679607
  201 GLU   OE2     2113    0.947284107    0.324190144    7.894601857
  201 GLU   C       2114    1.059855669    8.099514391    7.718469581
  201 GLU   O       2115    1.169089647    8.096593526    7.662006046
  202 ILE   N       2116    1.021027565    8.022943517    7.820059407
  202 ILE   H       2117    0.939602241    8.047346214    7.872721928
  202 ILE   CA      2118    1.108478244    7.913646802    7.864917742
  202 ILE   CB      2119    1.052210589    7.854388586    7.994258345
  202 ILE   CG1     2120    1.096979850    7.952439489    8.102832093
  202 ILE   CG2     2121    1.103649676    7.716262314    8.035292686
  202 ILE   CD      2122    1.059640867    7.910732691    8.245211542
  202 ILE   C       2123    1.126337824    7.814252371    7.749980118
  202 ILE   O       2124    1.234409620    7.808571412    7.691522125
  203 TYR   N       2125    1.019852001    7.750770985    7.701811063
  203 TYR   H       2126    0.944020066    7.754198081    7.766915109
  203 TYR   CA      2127    1.023678152    7.656698500    7.588919028
  203 TYR   CB      2128    0.881795734    7.600213093    7.579486768
  203 TYR   CG      2129    0.873728667    7.479203965    7.672755724
  203 TYR   CD1     2130    0.911392484    7.355178178    7.622581868
  203 TYR   HD1     2131    0.967715719    7.352797557    7.529301877
  203 TYR   CD2     2132    0.825916370    7.490997514    7.802735809
  203 TYR   HD2     2133    0.810906951    7.589074847    7.847843045
  203 TYR   CE1     2134    0.897560267    7.240206655    7.699457783
  203 TYR   HE1     2135    0.975690471    7.164648420    7.691336336
  203 TYR   CE2     2136    0.802385805    7.376545617    7.878015580
  203 TYR   HE2     2137    0.742615098    7.391292982    7.967956556
  203 TYR   CZ      2138    0.834647630    7.253167652    7.822716862
  203 TYR   OH      2139    0.792347114    7.139693395    7.884589487
  203 TYR   HH      2140    0.828819967    7.070502183    7.822289541
  203 TYR   C       2141    1.081635837    7.701521718    7.454588415
  203 TYR   O       2142    1.128610199    7.619030395    7.376364975
  204 SER   N       2143    1.066514283    7.831846683    7.432776430
  204 SER   H       2144    1.008945180    7.897584072    7.481400910
  204 SER   CA      2145    1.141922096    7.903449400    7.328855601
  204 SER   CB      2146    1.047637126    7.998445363    7.254729592
  204 SER   OG      2147    0.919726725    7.940096865    7.228590109
  204 SER   HG      2148    0.857064008    7.955661688    7.304960577
  204 SER   C       2149    1.260087020    7.987523220    7.377641447
  204 SER   O       2150    1.280046891    8.095546084    7.322299669
  205 LEU   N       2151    1.346401948    7.922621800    7.455271617
  205 LEU   H       2152    1.308173065    7.842519698    7.501344430
  205 LEU   CA      2153    1.481106668    7.971457030    7.488132925
  205 LEU   CB      2154    1.578975090    7.899197928    7.395337642
  205 LEU   CG      2155    1.563710666    7.749067332    7.420611862
  205 LEU   CD1     2156    1.622943624    7.668370211    7.304887545
  205 LEU   CD2     2157    1.622324492    7.703018483    7.554230470
  205 LEU   C       2158    1.498494485    8.123340572    7.494381686
  205 LEU   O       2159    1.594316984    8.184813511    7.447792417
  206 GLY   N       2160    1.410546805    8.189613340    7.568967186
  206 GLY   H       2161    1.325610092    8.153249397    7.607236783
  206 GLY   CA      2162    1.395462414    0.059661570    7.606887010
  206 GLY   C       2163    1.354837321    0.161778794    7.500434365
  206 GLY   O       2164    1.394955222    0.277921738    7.505937928
  207 LYSH  N       2165    1.276085026    0.112264044    7.405364110
  207 LYSH  H       2166    1.260895035    0.015354504    7.385880156
  207 LYSH  CA      2167    1.219562643    0.190440558    7.294445309
  207 LYSH  CB      2168    1.246069431    0.124273710    7.159073027
  207 LYSH  CG      2169    1.391201588    0.154615634    7.121325193
  207 LYSH  CD      2170    1.445684743    0.049620802    7.024295086
  207 LYSH  CE      2171    1.598110254    0.060209247    7.016463349
  207 LYSH  NZ      2172    1.650393395   -0.036384161    6.918763939
  207 LYSH  HZ1     2173    1.749736440   -0.029673469    6.909500080
  207 LYSH  HZ2     2174    1.603791567   -0.026595218    6.830840647
  207 LYSH  HZ3     2175    1.626835714   -0.127348487    6.952976118
  207 LYSH  C       2176    1.073812882    0.231045384    7.317185782
  207 LYSH  O       2177    0.981834187    0.149499346    7.321406850
  208 MET   N       2178    1.056664185    0.362905711    7.314141079
  208 MET   H       2179    1.131287756    0.428690295    7.303918017
  208 MET   CA      2180    0.925651475    0.415124990    7.355586227
  208 MET   CB      2181    0.933013223    0.564474754    7.388007783
  208 MET   CG      2182    0.966968338    0.673546384    7.286211068
  208 MET   SD      2183    0.960691582    0.835464945    7.371272340
  208 MET   CE      2184    1.096059890    0.824290222    7.486313111
  208 MET   C       2185    0.806083252    0.402727227    7.260915435
  208 MET   O       2186    0.822509022    0.419744751    7.140207227
  209 PRO   N       2187    0.683795601    0.378886261    7.307483249
  209 PRO   CA      2188    0.556394675    0.389571691    7.234931826
  209 PRO   CB      2189    0.442488531    0.377612426    7.336396653
  209 PRO   CG      2190    0.510935178    0.286640841    7.438611799
  209 PRO   CD      2191    0.653046868    0.342784494    7.446626038
  209 PRO   C       2192    0.531818592    0.521998736    7.162324496
  209 PRO   O       2193    0.573214467    0.627778808    7.209518799
  210 TYR   N       2194    0.484641510    0.513192108    7.038277876
  210 TYR   H       2195    0.487470680    0.424663148    6.991839730
  210 TYR   CA      2196    0.446466738    0.628207583    6.955053604
  210 TYR   CB      2197    0.301917806    0.668660014    6.984725285
  210 TYR   CG      2198    0.199873402    0.564703289    6.937927275
  210 TYR   CD1     2199    0.204297118    0.524136488    6.805051223
  210 TYR   HD1     2200    0.288361116    0.558738423    6.744917429
  210 TYR   CD2     2201    0.098262443    0.518385667    7.020690565
  210 TYR   HD2     2202    0.094546913    0.523149198    7.129523693
  210 TYR   CE1     2203    0.111102134    0.432993429    6.756811612
  210 TYR   HE1     2204    0.114550787    0.394248336    6.654998792
  210 TYR   CE2     2205    8.269446811    0.434989934    6.972083153
  210 TYR   HE2     2206    8.205801645    0.378396714    7.040108417
  210 TYR   CZ      2207    0.006834909    0.393369030    6.839752247
  210 TYR   OH      2208   -0.093183390    0.315336179    6.790745881
  210 TYR   HH      2209   -0.148948728    0.305698030    6.873184016
  210 TYR   C       2210    0.551566953    0.737766864    6.935991923
  210 TYR   O       2211    0.524189611    0.857542919    6.930112619
  211 GLU   N       2212    0.671091754    0.698556834    6.892783929
  211 GLU   H       2213    0.676334488    0.603138747    6.863294403
  211 GLU   CA      2214    0.791388075    0.780925900    6.873967706
  211 GLU   CB      2215    0.918796058    0.696402832    6.880003030
  211 GLU   CG      2216    1.043031614    0.772221497    6.927170820
  211 GLU   CD      2217    1.159485759    0.673601210    6.916313410
  211 GLU   OE1     2218    1.169363272    0.572745315    6.989487039
  211 GLU   OE2     2219    1.247696058    0.691256668    6.829525485
  211 GLU   C       2220    0.791430968    0.859475896    6.742671208
  211 GLU   O       2221    0.812186347    0.980467793    6.750549994
  212 ARG   N       2222    0.748997878    0.801492086    6.630738987
  212 ARG   H       2223    0.742449955    0.701778027    6.626734999
  212 ARG   CA      2224    0.739729567    0.864892830    6.498435059
  212 ARG   CB      2225    0.687477371    0.770697577    6.389771661
  212 ARG   CG      2226    0.798985529    0.715124475    6.300988231
  212 ARG   CD      2227    0.832042246    0.828141125    6.203306074
  212 ARG   NE      2228    0.898426082    0.776279118    6.082838640
  212 ARG   HE      2229    0.839009120    0.729870451    6.017153565
  212 ARG   CZ      2230    1.027443333    0.798268085    6.054082669
  212 ARG   NH1     2231    1.064292267    0.729796273    5.944950611
  212 ARG   HH11    2232    1.162170999    0.739031612    5.926649975
  212 ARG   HH12    2233    1.010926306    0.657163070    5.901632737
  212 ARG   NH2     2234    1.118358834    0.859165159    6.131406108
  212 ARG   HH21    2235    1.212434302    0.859647098    6.097493650
  212 ARG   HH22    2236    1.103055209    0.890599480    6.225095138
  212 ARG   C       2237    0.641952675    0.981887684    6.485671447
  212 ARG   O       2238    0.657309210    1.057237366    6.389667725
  213 PHE   N       2239    0.557310985    1.000836689    6.586501990
  213 PHE   H       2240    0.563295644    0.958866362    6.677077076
  213 PHE   CA      2241    0.447008415    1.097629673    6.595133160
  213 PHE   CB      2242    0.325299408    1.019087275    6.644437737
  213 PHE   CG      2243    0.272339240    0.920354511    6.540232561
  213 PHE   CD1     2244    0.304838901    0.785626049    6.550901384
  213 PHE   HD1     2245    0.360164834    0.757910766    6.640638628
  213 PHE   CD2     2246    0.217117558    0.957087671    6.418076364
  213 PHE   HD2     2247    0.190562829    1.061535705    6.401729643
  213 PHE   CE1     2248    0.273614744    0.689598357    6.455369744
  213 PHE   HE1     2249    0.296445324    0.584691846    6.474249596
  213 PHE   CE2     2250    0.182640632    0.862191097    6.322535238
  213 PHE   HE2     2251    0.122866927    0.892980860    6.236739749
  213 PHE   CZ      2252    0.210030238    0.726731130    6.337463056
  213 PHE   HZ      2253    0.213372472    0.659265492    6.251916851
  213 PHE   C       2254    0.465203801    1.219184662    6.686255833
  213 PHE   O       2255    0.524822857    1.210735031    6.793508294
  214 THR   N       2256    0.400973259    1.329661359    6.649373178
  214 THR   H       2257    0.355501967    1.337953120    6.560688873
  214 THR   CA      2258    0.376104371    1.449219427    6.731217685
  214 THR   CB      2259    0.303156039    1.556080218    6.649568715
  214 THR   OG1     2260    0.174744576    1.506430893    6.610870384
  214 THR   HG1     2261    0.185356683    1.441436614    6.535605207
  214 THR   CG2     2262    0.386214332    1.602668020    6.529814021
  214 THR   C       2263    0.299281408    1.409992604    6.857596570
  214 THR   O       2264    0.227289639    1.310280412    6.860039114
  215 ASN   N       2265    0.301194286    1.509522274    6.945809987
  215 ASN   H       2266    0.340465624    1.589772152    6.900891558
  215 ASN   CA      2267    0.221102572    1.516289465    7.068889457
  215 ASN   CB      2268    0.237598769    1.650011947    7.141394516
  215 ASN   CG      2269    0.304539803    1.624164498    7.276511369
  215 ASN   OD1     2270    0.374186919    1.526525143    7.303782821
  215 ASN   ND2     2271    0.273184035    1.710721998    7.372497400
  215 ASN   HD21    2272    0.307394993    1.691794036    7.464536626
  215 ASN   HD22    2273    0.211413374    1.788395367    7.360201900
  215 ASN   C       2274    0.072716641    1.484028954    7.050084779
  215 ASN   O       2275    0.014775446    1.399315879    7.117874392
  216 SER   N       2276    0.007169354    1.567243044    6.969656418
  216 SER   H       2277    0.058086420    1.645983325    6.934921115
  216 SER   CA      2278    8.134548255    1.552697723    6.942906349
  216 SER   CB      2279    8.082817453    1.664719491    6.852462298
  216 SER   OG      2280    8.112734239    1.796235559    6.900003556
  216 SER   HG      2281    8.024901698    1.843356676    6.908067171
  216 SER   C       2282    8.095949580    1.421290300    6.874707335
  216 SER   O       2283    8.007610139    1.352179688    6.925181834
  217 GLU   N       2284    8.185447122    1.374702216    6.788040384
  217 GLU   H       2285    8.265193734    1.429610740    6.762993407
  217 GLU   CA      2286    8.170407769    1.241004787    6.728814554
  217 GLU   CB      2287    8.277852249    1.228760977    6.620563236
  217 GLU   CG      2288    8.234074616    1.278450102    6.482625024
  217 GLU   CD      2289    0.080626182    1.281853000    6.384985533
  217 GLU   OE1     2290    0.193986493    1.321821617    6.419291004
  217 GLU   OE2     2291    0.042308079    1.233908230    6.276104044
  217 GLU   C       2292    8.190338054    1.126385609    6.828194207
  217 GLU   O       2293    8.116547622    1.028037953    6.824784058
  218 THR   N       2294    0.018284304    1.137924268    6.916118858
  218 THR   H       2295    0.092380355    1.205081338    6.914927106
  218 THR   CA      2296    0.034199914    1.046509125    7.030148613
  218 THR   CB      2297    0.160192382    1.055846838    7.116447971
  218 THR   OG1     2298    0.166021790    1.176378673    7.193158762
  218 THR   HG1     2299    0.107440212    1.247664958    7.154595352
  218 THR   CG2     2300    0.290518894    1.061393509    7.036489815
  218 THR   C       2301    8.184551820    1.033704492    7.123132244
  218 THR   O       2302    8.134055448    0.923462115    7.143691932
  219 ALA   N       2303    8.122189445    1.148717440    7.146994297
  219 ALA   H       2304    8.157890268    1.239704436    7.125857506
  219 ALA   CA      2305    7.996754574    1.152427347    7.223534685
  219 ALA   CB      2306    7.976640055    1.297898245    7.266419749
  219 ALA   C       2307    7.877276917    1.110002467    7.137895367
  219 ALA   O       2308    7.811775318    1.016667691    7.184037241
  220 GLU   N       2309    7.882563982    1.126136037    7.005979072
  220 GLU   H       2310    7.944658626    1.193665210    6.966170250
  220 GLU   CA      2311    7.776767421    1.080948322    6.914458524
  220 GLU   CB      2312    7.794317047    1.140526851    6.774643588
  220 GLU   CG      2313    7.745285210    1.284689031    6.759774595
  220 GLU   CD      2314    7.721705704    1.322325320    6.613362879
  220 GLU   OE1     2315    7.602549475    1.342606721    6.581513721
  220 GLU   OE2     2316    7.813493952    1.295574175    6.532841845
  220 GLU   C       2317    7.780545601    0.928283948    6.904834010
  220 GLU   O       2318    7.676697492    0.863377751    6.916360058
  221 HISB  N       2319    7.899588789    0.870949538    6.889655424
  221 HISB  H       2320    7.973629813    0.932333540    6.862259564
  221 HISB  CA      2321    7.920873908    0.725525163    6.887303024
  221 HISB  CB      2322    8.066909030    0.692068813    6.856282366
  221 HISB  CG      2323    8.084680585    0.742022185    6.712774815
  221 HISB  ND1     2324    7.999647364    0.740834756    6.610519374
  221 HISB  CD2     2325    8.205831175    0.772265320    6.666984074
  221 HISB  HD2     2326    8.289347387    0.786265782    6.735596117
  221 HISB  CE1     2327    8.067408532    0.779855900    6.502941650
  221 HISB  HE1     2328    8.030403159    0.795971712    6.401690367
  221 HISB  NE2     2329    8.194803124    0.797460648    6.536864187
  221 HISB  HE2     2330    8.262086806    0.838306884    6.475184050
  221 HISB  C       2331    7.879460045    0.653406608    7.015732672
  221 HISB  O       2332    7.781122549    0.579559911    7.018039348
  222 ILE   N       2333    7.920381522    0.709616341    7.129121346
  222 ILE   H       2334    7.982289091    0.785284377    7.108060797
  222 ILE   CA      2335    7.869522185    0.663729922    7.259200677
  222 ILE   CB      2336    7.953819732    0.719900371    7.373868568
  222 ILE   CG1     2337    8.102923123    0.689644425    7.357693575
  222 ILE   CG2     2338    7.913218893    0.670255331    7.512793286
  222 ILE   CD      2339    8.193566876    0.752244926    7.463876570
  222 ILE   C       2340    7.720851955    0.689385047    7.284733316
  222 ILE   O       2341    7.655592599    0.606991337    7.348627923
  223 ALA   N       2342    7.662798781    0.803635522    7.249158570
  223 ALA   H       2343    7.703439467    0.886197421    7.210001396
  223 ALA   CA      2344    7.517550800    0.824668106    7.257572536
  223 ALA   CB      2345    7.472440456    0.970873828    7.258369515
  223 ALA   C       2346    7.425754646    0.748212322    7.161971745
  223 ALA   O       2347    7.304335350    0.758700297    7.178656992
  224 GLN   N       2348    7.464948587    0.723513043    7.037301438
  224 GLN   H       2349    7.547329642    0.766025358    6.999793295
  224 GLN   CA      2350    7.390604508    0.631250664    6.950317320
  224 GLN   CB      2351    7.425854310    0.658635538    6.803972868
  224 GLN   CG      2352    7.362712827    0.788910960    6.754485825
  224 GLN   CD      2353    7.428993623    0.841736619    6.627114739
  224 GLN   OE1     2354    7.483324099    0.777919223    6.537089977
  224 GLN   NE2     2355    7.438390988    0.974390979    6.626201768
  224 GLN   HE21    2356    7.495089914    1.014907688    6.554492191
  224 GLN   HE22    2357    7.388228819    1.029680988    6.692725076
  224 GLN   C       2358    7.425431292    0.484885473    6.978123788
  224 GLN   O       2359    7.367439933    0.395055194    6.917342769
  225 GLY   N       2360    7.513763519    0.460340140    7.074470230
  225 GLY   H       2361    7.581672750    0.530346565    7.096546978
  225 GLY   CA      2362    7.547918165    0.324359984    7.118623481
  225 GLY   C       2363    7.617350265    0.233791280    7.016714859
  225 GLY   O       2364    7.624161414    0.113547974    7.041640569
  226 LEU   N       2365    7.681418844    0.290390870    6.914821021
  226 LEU   H       2366    7.659598004    0.386532784    6.931570040
  226 LEU   CA      2367    7.777482995    0.212429620    6.835430571
  226 LEU   CB      2368    7.840765059    0.300391102    6.727401663
  226 LEU   CG      2369    7.737158904    0.352732567    6.627729666
  226 LEU   CD1     2370    7.780958221    0.482716944    6.559946510
  226 LEU   CD2     2371    7.731216961    0.239933385    6.524536609
  226 LEU   C       2372    7.889901185    0.144615696    6.914021283
  226 LEU   O       2373    7.979428510    0.207401951    6.970352270
  227 ARG   N       2374    7.886265525    0.011669804    6.912551717
  227 ARG   H       2375    7.846139019   -0.028197017    6.830077471
  227 ARG   CA      2376    7.981439105    8.201232786    6.989287877
  227 ARG   CB      2377    7.913354046    8.075972699    7.044835855
  227 ARG   CG      2378    7.781631989    8.109918690    7.114888703
  227 ARG   CD      2379    7.804656550    8.155229634    7.259188493
  227 ARG   NE      2380    7.677579102    8.196163460    7.320685412
  227 ARG   HE      2381    7.616115838    8.117928575    7.330760932
  227 ARG   CZ      2382    7.645332277    8.320933992    7.357380325
  227 ARG   NH1     2383    7.722972193    8.430095217    7.353949007
  227 ARG   HH11    2384    7.687700885    8.518698700    7.384020726
  227 ARG   HH12    2385    7.816692332    8.414658722    7.322684799
  227 ARG   NH2     2386    7.517169004    8.346974436    7.386510977
  227 ARG   HH21    2387    7.490203558    8.436925981    7.420858851
  227 ARG   HH22    2388    7.449325372    8.280108307    7.356102851
  227 ARG   C       2389    8.112337659    8.171902708    6.915685080
  227 ARG   O       2390    8.117192965    8.122938855    6.802955821
  228 LEU   N       2391    8.215299559    8.166960168    6.999714099
  228 LEU   H       2392    8.210123221    8.192710357    7.096199122
  228 LEU   CA      2393    0.081300337    8.138281196    6.955386557
  228 LEU   CB      2394    0.182130762    8.195534201    7.055184363
  228 LEU   CG      2395    0.186765933    0.076670376    7.041578323
  228 LEU   CD1     2396    0.286390876    0.123745922    7.147730456
  228 LEU   CD2     2397    0.227479653    0.103210158    6.896507296
  228 LEU   C       2398    0.114218701    7.989857652    6.938163343
  228 LEU   O       2399    0.066073308    7.904903135    7.012953655
  229 TYR   N       2400    0.192087746    7.963495441    6.833615027
  229 TYR   H       2401    0.211299808    8.042414105    6.775267881
  229 TYR   CA      2402    0.229784371    7.827649408    6.791953405
  229 TYR   CB      2403    0.312497702    7.841425601    6.663978035
  229 TYR   CG      2404    0.454472144    7.893280538    6.687679039
  229 TYR   CD1     2405    0.557557062    7.800071751    6.684916744
  229 TYR   HD1     2406    0.527340089    7.696538119    6.669136964
  229 TYR   CD2     2407    0.477619612    8.030171328    6.694307393
  229 TYR   HD2     2408    0.408556922    8.098025169    6.644221827
  229 TYR   CE1     2409    0.689550986    7.842437277    6.695209969
  229 TYR   HE1     2410    0.770167673    7.771870863    6.715266567
  229 TYR   CE2     2411    0.609662646    8.070555938    6.710329746
  229 TYR   HE2     2412    0.625877521    8.170570847    6.750517208
  229 TYR   CZ      2413    0.713893253    7.978596050    6.709080113
  229 TYR   OH      2414    0.840954903    8.025009343    6.723117341
  229 TYR   HH      2415    0.845260194    8.124509374    6.714011562
  229 TYR   C       2416    0.301990676    7.750768736    6.902788804
  229 TYR   O       2417    0.375117773    7.803588824    6.986417643
  230 ARG   N       2418    0.278335893    7.619923403    6.905932008
  230 ARG   H       2419    0.203901797    7.579488251    6.852771266
  230 ARG   CA      2420    0.358648165    7.525798333    6.985326928
  230 ARG   CB      2421    0.297254462    7.388912498    6.955259837
  230 ARG   CG      2422    0.330844395    7.289908264    7.066972068
  230 ARG   CD      2423    0.272310296    7.151979052    7.035952173
  230 ARG   NE      2424    0.343776488    7.070442062    6.936688956
  230 ARG   HE      2425    0.442786097    7.083716754    6.932049595
  230 ARG   CZ      2426    0.291429616    6.982686406    6.850009539
  230 ARG   NH1     2427    0.160717571    6.971442221    6.822736222
  230 ARG   HH11    2428    0.125005693    6.917583665    6.746429893
  230 ARG   HH12    2429    0.094769907    7.001370756    6.891682994
  230 ARG   NH2     2430    0.379066022    6.906394914    6.783256955
  230 ARG   HH21    2431    0.335485225    6.841540463    6.720851427
  230 ARG   HH22    2432    0.469916473    6.880817366    6.816301365
  230 ARG   C       2433    0.509979722    7.528656808    6.962885091
  230 ARG   O       2434    0.558303754    7.497013648    6.854284274
  231 PRO   N       2435    0.591363849    7.561835881    7.062714952
  231 PRO   CA      2436    0.736448102    7.566654071    7.039510318
  231 PRO   CB      2437    0.791903105    7.624566014    7.169822733
  231 PRO   CG      2438    0.675649896    7.650839118    7.265764012
  231 PRO   CD      2439    0.547234089    7.630097805    7.185209784
  231 PRO   C       2440    0.797097974    7.430145695    7.006405474
  231 PRO   O       2441    0.713979036    7.339483267    7.004565126
  232 HISB  N       2442    0.923052531    7.418205069    6.965372383
  232 HISB  H       2443    0.989466107    7.492817394    6.970190257
  232 HISB  CA      2444    0.979575511    7.288739071    6.924694933
  232 HISB  CB      2445    1.110633713    7.300195933    6.846561771
  232 HISB  CG      2446    1.087918419    7.379397554    6.717656668
  232 HISB  ND1     2447    0.995066122    7.465669786    6.677368029
  232 HISB  CD2     2448    1.175182114    7.366673251    6.618098247
  232 HISB  HD2     2449    1.267074493    7.308325188    6.623775416
  232 HISB  CE1     2450    1.026952019    7.503970983    6.554058611
  232 HISB  HE1     2451    0.958047138    7.544359203    6.479875499
  232 HISB  NE2     2452    1.142200125    7.448067375    6.518231794
  232 HISB  HE2     2453    1.175417318    7.434320004    6.424917407
  232 HISB  C       2454    0.995757212    7.186965597    7.037797124
  232 HISB  O       2455    0.923533952    7.087806595    7.028732989
  233 LEU   N       2456    1.064432704    7.230252118    7.143142949
  233 LEU   H       2457    1.124854400    7.309843139    7.139273414
  233 LEU   CA      2458    1.087335335    7.145657522    7.261160353
  233 LEU   CB      2459    1.194501502    7.205572653    7.352448486
  233 LEU   CG      2460    1.330720423    7.188474758    7.284933961
  233 LEU   CD1     2461    1.430405103    7.296379398    7.327694077
  233 LEU   CD2     2462    1.396541312    7.054745401    7.319420044
  233 LEU   C       2463    0.963127125    7.121365582    7.347118747
  233 LEU   O       2464    0.982112614    7.057837231    7.450717099
  234 ALA   N       2465    0.841606077    7.123099690    7.293114865
  234 ALA   H       2466    0.832080564    7.103747236    7.195466928
  234 ALA   CA      2467    0.720371323    7.124215109    7.376231552
  234 ALA   CB      2468    0.656243352    7.263106232    7.375138369
  234 ALA   C       2469    0.612658994    7.026959930    7.327774801
  234 ALA   O       2470    0.612836913    7.004321453    7.206871779
  235 SER   N       2471    0.569473109    6.939708707    7.418389966
  235 SER   H       2472    0.597473189    6.938981775    7.514391231
  235 SER   CA      2473    0.461116534    6.846221960    7.384768171
  235 SER   CB      2474    0.481846550    6.715685471    7.461835451
  235 SER   OG      2475    0.432817632    6.730656827    7.595334867
  235 SER   HG      2476    0.436340028    6.639161795    7.635544038
  235 SER   C       2477    0.322026667    6.904341452    7.410988841
  235 SER   O       2478    0.283965810    7.008469500    7.464258340
  236 GLU   N       2479    0.229836789    6.828155556    7.352808104
  236 GLU   H       2480    0.261702271    6.746115623    7.305331934
  236 GLU   CA      2481    0.084988541    6.852814277    7.348788083
  236 GLU   CB      2482    0.010134798    6.764568302    7.248695615
  236 GLU   CG      2483    0.062075765    6.811763431    7.112755571
  236 GLU   CD      2484    0.007285872    6.724199546    6.999898139
  236 GLU   OE1     2485    0.084357340    6.639056603    6.950558293
  236 GLU   OE2     2486   -0.111074273    6.743912101    6.964866623
  236 GLU   C       2487    0.025688695    6.845753202    7.489651624
  236 GLU   O       2488   -0.078779323    6.905818825    7.514298584
  237 LYSH  N       2489    0.092976810    6.767544163    7.573576318
  237 LYSH  H       2490    0.156386439    6.693325995    7.551897308
  237 LYSH  CA      2491    0.045632315    6.767206357    7.712731572
  237 LYSH  CB      2492    0.100053907    6.650545267    7.795413443
  237 LYSH  CG      2493    8.266310700    6.610532963    7.899324941
  237 LYSH  CD      2494    8.299320148    6.473824457    7.959565128
  237 LYSH  CE      2495    8.186005903    6.438966635    8.056278581
  237 LYSH  NZ      2496    8.193285093    6.302670879    8.110870117
  237 LYSH  HZ1     2497    8.103533150    6.261148671    8.125725227
  237 LYSH  HZ2     2498    8.236193364    6.306984836    8.201093656
  237 LYSH  HZ3     2499    8.251876792    6.241482816    8.057738394
  237 LYSH  C       2500    0.082163732    6.898155898    7.782927692
  237 LYSH  O       2501   -0.007052810    6.956088591    7.844687720
  238 VAL   N       2502    0.200824625    6.951894158    7.756081902
  238 VAL   H       2503    0.278408527    6.894104573    7.730734896
  238 VAL   CA      2504    0.237235249    7.086410716    7.802882495
  238 VAL   CB      2505    0.383420369    7.113893522    7.767033919
  238 VAL   CG1     2506    0.425405008    7.251095994    7.820144721
  238 VAL   CG2     2507    0.481471504    7.006253348    7.814025738
  238 VAL   C       2508    0.148240836    7.190657819    7.734882090
  238 VAL   O       2509    0.112872280    7.286094221    7.803956349
  239 TYR   N       2510    0.116144969    7.171545221    7.607225802
  239 TYR   H       2511    0.169031061    7.109046937    7.549806538
  239 TYR   CA      2512    0.025425202    7.262913179    7.536281611
  239 TYR   CB      2513    0.023187430    7.218771109    7.389801161
  239 TYR   CG      2514   -0.042521641    7.291694112    7.272433028
  239 TYR   CD1     2515    8.262347399    7.424216855    7.247426093
  239 TYR   HD1     2516    8.302466369    7.486264973    7.327557362
  239 TYR   CD2     2517    8.137035962    7.226515470    7.190705366
  239 TYR   HD2     2518    8.101721984    7.126343853    7.215218614
  239 TYR   CE1     2519    8.216978116    7.482778024    7.129806411
  239 TYR   HE1     2520    8.240736892    7.588061655    7.114658151
  239 TYR   CE2     2521    8.081571216    7.290273657    7.080334355
  239 TYR   HE2     2522    7.994554861    7.250313855    7.028254568
  239 TYR   CZ      2523    8.130171862    7.415498892    7.044588679
  239 TYR   OH      2524    8.095807255    7.484896076    6.932787632
  239 TYR   HH      2525    8.123754831    7.580125026    6.945048675
  239 TYR   C       2526    8.156081429    7.278908919    7.594647094
  239 TYR   O       2527    8.106290133    7.391353692    7.597305120
  240 THR   N       2528    8.096981503    7.172727173    7.648709393
  240 THR   H       2529    8.144402971    7.085539345    7.636429186
  240 THR   CA      2530    7.974776833    7.174979278    7.730378422
  240 THR   CB      2531    7.929742054    7.038910734    7.783931454
  240 THR   OG1     2532    7.993449081    6.998085727    7.905287515
  240 THR   HG1     2533    8.089167316    6.975523889    7.887151113
  240 THR   CG2     2534    7.946258278    6.921854442    7.686786485
  240 THR   C       2535    7.985707312    7.271399443    7.848672635
  240 THR   O       2536    7.907688092    7.363903113    7.870759734
  241 ILE   N       2537    8.098649911    7.273710681    7.918891942
  241 ILE   H       2538    8.184183200    7.228049235    7.894416754
  241 ILE   CA      2539    8.124940743    7.370506655    8.026367199
  241 ILE   CB      2540    8.242021114    7.326075815    8.114278500
  241 ILE   CG1     2541    8.216379875    7.183946832    8.164804948
  241 ILE   CG2     2542    8.288525730    7.425065635    8.221277057
  241 ILE   CD      2543    8.334713474    7.116321657    8.234345076
  241 ILE   C       2544    8.130627675    7.516424817    7.980699924
  241 ILE   O       2545    8.047412272    7.596017186    8.023933823
  242 MET   N       2546    8.200332425    7.533711704    7.868745839
  242 MET   H       2547    8.249488197    7.487069975    7.795193990
  242 MET   CA      2548    8.214057743    7.661586855    7.797570496
  242 MET   CB      2549    8.324299159    7.655390811    7.691654245
  242 MET   CG      2550    0.189490132    7.662336815    7.760652640
  242 MET   SD      2551    0.313287217    7.699579483    7.631139978
  242 MET   CE      2552    0.370175376    7.530992261    7.626048257
  242 MET   C       2553    8.081320576    7.705038393    7.735107047
  242 MET   O       2554    8.034939232    7.811618963    7.775347498
  243 TYR   N       2555    8.000783166    7.615917410    7.677980001
  243 TYR   H       2556    8.031610698    7.522053164    7.662516718
  243 TYR   CA      2557    7.863574032    7.643941010    7.633288625
  243 TYR   CB      2558    7.798351276    7.532751158    7.550865290
  243 TYR   CG      2559    7.794968370    7.574088538    7.403582211
  243 TYR   CD1     2560    7.912457957    7.577278266    7.329367481
  243 TYR   HD1     2561    8.009063263    7.551539311    7.372815719
  243 TYR   CD2     2562    7.680760553    7.634384978    7.352186062
  243 TYR   HD2     2563    7.586811576    7.627590605    7.407038594
  243 TYR   CE1     2564    7.908148812    7.634854564    7.202926127
  243 TYR   HE1     2565    8.002370307    7.646029174    7.149275646
  243 TYR   CE2     2566    7.681313502    7.699014672    7.229122708
  243 TYR   HE2     2567    7.593784949    7.753455711    7.193664286
  243 TYR   CZ      2568    7.794109456    7.692462401    7.148159529
  243 TYR   OH      2569    7.789488368    7.723274106    7.015767884
  243 TYR   HH      2570    7.883219919    7.714197745    6.982115762
  243 TYR   C       2571    7.763704578    7.681608855    7.742911558
  243 TYR   O       2572    7.684611747    7.770659573    7.712199795
  244 SER   N       2573    7.775468778    7.613420931    7.856504502
  244 SER   H       2574    7.831231657    7.530918880    7.865747625
  244 SER   CA      2575    7.697888675    7.649511749    7.976036756
  244 SER   CB      2576    7.712153550    7.555163611    8.095634352
  244 SER   OG      2577    7.626090639    7.445927262    8.062322091
  244 SER   HG      2578    7.535155017    7.487355442    8.066112517
  244 SER   C       2579    7.735378512    7.786179431    8.033691470
  244 SER   O       2580    7.654010434    7.864875033    8.081807545
  245 CYSH  N       2581    7.865780732    7.812112607    8.037109887
  245 CYSH  H       2582    7.931358330    7.737054125    8.045336293
  245 CYSH  CA      2583    7.921781022    7.942234280    8.076354074
  245 CYSH  CB      2584    8.073487152    7.936654756    8.095445174
  245 CYSH  SG      2585    8.108979006    7.832895403    8.241938375
  245 CYSH  HG      2586    8.241571330    7.841369850    8.235823071
  245 CYSH  C       2587    7.890590803    8.058298346    7.981645550
  245 CYSH  O       2588    7.830176934    8.154546643    8.028740907
  246 TRP   N       2589    7.922744000    8.041709730    7.853656159
  246 TRP   H       2590    7.962312369    7.954167087    7.825896909
  246 TRP   CA      2591    7.901448686    8.137106673    7.743861375
  246 TRP   CB      2592    7.970032521    8.076999124    7.621003487
  246 TRP   CG      2593    8.121416846    8.055120849    7.624804747
  246 TRP   CD1     2594    8.218028689    8.117448883    7.691664844
  246 TRP   HD1     2595    8.207553854    8.160794728    7.791129514
  246 TRP   CD2     2596    8.186752596    7.979878225    7.527892021
  246 TRP   NE1     2597    8.339396633    8.094557435    7.642334122
  246 TRP   HE1     2598    8.419930635    8.151614625    7.658365718
  246 TRP   CE2     2599    8.322197268    8.006559159    7.544102813
  246 TRP   CE3     2600    8.136006147    7.892942146    7.432050562
  246 TRP   HE3     2601    8.029178547    7.871817146    7.427481978
  246 TRP   CZ2     2602    0.136813165    7.937225621    7.459557779
  246 TRP   HZ2     2603    0.237333949    7.917781297    7.496926528
  246 TRP   CZ3     2604    8.224733290    7.827983550    7.347009305
  246 TRP   HZ3     2605    8.187763579    7.759518797    7.270676128
  246 TRP   CH2     2606    0.089901015    7.850946889    7.361192589
  246 TRP   HH2     2607    0.163796533    7.820489634    7.287086838
  246 TRP   C       2608    7.756924615    8.176743726    7.712995029
  246 TRP   O       2609    7.718676839    8.248680844    7.620846437
  247 HISB  N       2610    7.667884771    8.099260323    7.774279062
  247 HISB  H       2611    7.699496213    8.039030572    7.847566665
  247 HISB  CA      2612    7.523690840    8.104529175    7.746185770
  247 HISB  CB      2613    7.458729236    7.991326664    7.826004596
  247 HISB  CG      2614    7.313284166    7.961399690    7.789140225
  247 HISB  ND1     2615    7.262207922    7.968486018    7.666550083
  247 HISB  CD2     2616    7.225637268    7.909803133    7.874843136
  247 HISB  HD2     2617    7.237597921    7.908166507    7.983173421
  247 HISB  CE1     2618    7.140400609    7.916100246    7.676989009
  247 HISB  HE1     2619    7.067604399    7.912052859    7.595962675
  247 HISB  NE2     2620    7.119317825    7.876504926    7.802197399
  247 HISB  HE2     2621    7.035098332    7.834907414    7.836500029
  247 HISB  C       2622    7.465129119    8.235288290    7.799874002
  247 HISB  O       2623    7.511108334    8.283200764    7.903413692
  248 GLU   N       2624    7.382303562    0.021307439    7.712946907
  248 GLU   H       2625    7.373219928   -0.007936274    7.617747004
  248 GLU   CA      2626    7.321362108    0.152929169    7.736861952
  248 GLU   CB      2627    7.248105701    0.191541017    7.608194307
  248 GLU   CG      2628    7.226129890    0.342943896    7.606851229
  248 GLU   CD      2629    7.169649639    0.385294419    7.471124328
  248 GLU   OE1     2630    7.050630800    0.362373098    7.440582646
  248 GLU   OE2     2631    7.251608807    0.431446742    7.388798306
  248 GLU   C       2632    7.226633950    0.163920029    7.856514697
  248 GLU   O       2633    7.225235384    0.259995696    7.933318754
  249 LYSH  N       2634    7.148272037    0.057808544    7.873541150
  249 LYSH  H       2635    7.164628315   -0.027079662    7.823271206
  249 LYSH  CA      2636    7.050661784    0.044620150    7.982661681
  249 LYSH  CB      2637    6.954182233   -0.069996972    7.951586654
  249 LYSH  CG      2638    6.820832510    8.212709139    8.025717845
  249 LYSH  CD      2639    6.723852299    8.108563116    7.969527819
  249 LYSH  CE      2640    6.577952346    8.114437364    8.015267255
  249 LYSH  NZ      2641    6.491355889    8.225218376    7.972401124
  249 LYSH  HZ1     2642    6.513356459    8.311002591    8.018865022
  249 LYSH  HZ2     2643    6.392679654    8.210625516    7.965210609
  249 LYSH  HZ3     2644    6.516547592    8.237267792    7.876375819
  249 LYSH  C       2645    7.114648071    0.025407327    8.120308172
  249 LYSH  O       2646    7.175092227   -0.078622390    8.145914356
  250 ALA   N       2647    7.107949332    0.132805575    8.198482300
  250 ALA   H       2648    7.069751979    0.218039581    8.162760139
  250 ALA   CA      2649    7.163526536    0.133192315    0.063391513
  250 ALA   CB      2650    7.168713325    0.274864613    0.120941127
  250 ALA   C       2651    7.107222984    0.030178494    0.161508466
  250 ALA   O       2652    7.177523139   -0.056648593    0.212988827
  251 ASP   N       2653    6.977024925    0.007194356    0.147014630
  251 ASP   H       2654    6.914671329    0.069485344    0.099762706
  251 ASP   CA      2655    6.895290664    8.168690849    0.200848392
  251 ASP   CB      2656    6.761521369    8.162589737    0.126818033
  251 ASP   CG      2657    6.673870223    0.009562500    0.168809920
  251 ASP   OD1     2658    6.577397532   -0.013197290    0.244967177
  251 ASP   OD2     2659    6.698863150    0.120450746    0.116832283
  251 ASP   C       2660    6.964586239    8.032275975    0.200160575
  251 ASP   O       2661    6.995161897    7.960011772    0.294875063
  252 GLU   N       2662    7.013115397    7.999895929    0.080639204
  252 GLU   H       2663    7.025453989    8.073085212    0.013629917
  252 GLU   CA      2664    7.075119461    7.870938939    0.046954356
  252 GLU   CB      2665    7.035901215    7.848092754   -0.099168050
  252 GLU   CG      2666    6.893147655    7.793759237   -0.108009086
  252 GLU   CD      2667    6.854238203    7.751141662    8.021481568
  252 GLU   OE1     2668    6.810967876    7.633882058    8.019814175
  252 GLU   OE2     2669    6.869091972    7.822446393    7.919885482
  252 GLU   C       2670    7.227486792    7.862392946    0.057910475
  252 GLU   O       2671    7.276092202    7.756816950    0.017646804
  253 ARG   N       2672    7.290835184    7.975366668    0.088152897
  253 ARG   H       2673    7.246336419    8.064619733    0.095542052
  253 ARG   CA      2674    7.430573875    7.959663911    0.131020424
  253 ARG   CB      2675    7.500230266    8.095610058    0.139886189
  253 ARG   CG      2676    7.515572635    8.167955077    0.005944019
  253 ARG   CD      2677    7.602907560    0.022320907    0.010423039
  253 ARG   NE      2678    7.603132674    0.099462399   -0.114697640
  253 ARG   HE      2679    7.606639616    0.053222679   -0.203294378
  253 ARG   CZ      2680    7.578351947    0.231100677   -0.111471708
  253 ARG   NH1     2681    7.552240286    0.292063171    0.004961411
  253 ARG   HH11    2682    7.523488525    0.387755053    0.001060199
  253 ARG   HH12    2683    7.543779665    0.247021400    0.093835020
  253 ARG   NH2     2684    7.538006967    0.297995489   -0.220344432
  253 ARG   HH21    2685    7.524654992    0.396610189   -0.230087390
  253 ARG   HH22    2686    7.531419375    0.244369054   -0.304481074
  253 ARG   C       2687    7.451080796    7.892289682    0.266864609
  253 ARG   O       2688    7.388762909    7.932899849    0.364837159
  254 PRO   N       2689    7.544071271    7.797197385    0.267290735
  254 PRO   CA      2690    7.576929246    7.721134091    0.388714012
  254 PRO   CB      2691    7.646809738    7.597076106    0.332719265
  254 PRO   CG      2692    7.724830784    7.650493782    0.212444110
  254 PRO   CD      2693    7.630400664    7.756546000    0.155456359
  254 PRO   C       2694    7.650433564    7.789767559    0.504033505
  254 PRO   O       2695    7.680316584    7.906694926    0.480286610
  255 THR   N       2696    7.684072461    7.715534206    0.609134563
  255 THR   H       2697    7.626866683    7.639430482    0.639741985
  255 THR   CA      2698    7.769997578    7.768478348    0.716022402
  255 THR   CB      2699    7.704478786    7.739095389    0.851133473
  255 THR   OG1     2700    7.634819857    7.614302671    0.846306360
  255 THR   HG1     2701    7.612788632    7.581515121    0.938170158
  255 THR   CG2     2702    7.613792516    7.854893598    0.893230810
  255 THR   C       2703    7.909649428    7.706028921    0.719183533
  255 THR   O       2704    7.921384111    7.589751371    0.680806378
  256 PHE   N       2705    7.996242421    7.779117235    0.788815831
  256 PHE   H       2706    7.965090695    7.852985426    0.848600506
  256 PHE   CA      2707    8.135475395    7.736054315    0.807984581
  256 PHE   CB      2708    8.232486674    7.846960483    0.849178086
  256 PHE   CG      2709    8.243251709    7.961762378    0.748626347
  256 PHE   CD1     2710    0.047293802    7.940635411    0.633677007
  256 PHE   HD1     2711    0.080952006    7.839676952    0.610103736
  256 PHE   CD2     2712    8.188075444    8.083666019    0.786255835
  256 PHE   HD2     2713    8.118911440    8.087944219    0.870385149
  256 PHE   CE1     2714    0.066725927    8.050968217    0.551395654
  256 PHE   HE1     2715    0.142860875    8.043754205    0.473727360
  256 PHE   CE2     2716    8.207431556    8.191432284    0.700635459
  256 PHE   HE2     2717    8.137574578    8.274810218    0.707521833
  256 PHE   CZ      2718    0.007471283    8.172734121    0.582749580
  256 PHE   HZ      2719    0.028281873    8.261573632    0.523114918
  256 PHE   C       2720    8.169037475    7.605675102    0.880701102
  256 PHE   O       2721    8.245688132    7.526687220    0.825775882
  257 LYSH  N       2722    8.079959853    7.567489202    0.971792720
  257 LYSH  H       2723    8.034766607    7.642641769    1.019851105
  257 LYSH  CA      2724    8.074482589    7.430958643    1.026035676
  257 LYSH  CB      2725    7.978551649    7.415501227    1.144222695
  257 LYSH  CG      2726    7.997368583    7.299239337    1.241905663
  257 LYSH  CD      2727    8.107943553    7.311425729    1.346931610
  257 LYSH  CE      2728    8.107181832    7.182731295    1.429672389
  257 LYSH  NZ      2729    8.195025952    7.209238393    1.544514354
  257 LYSH  HZ1     2730    8.152240163    7.273549987    1.608008492
  257 LYSH  HZ2     2731    8.278743998    7.252752072    1.511410498
  257 LYSH  HZ3     2732    8.217874528    7.122857534    1.589416875
  257 LYSH  C       2733    8.055370237    7.318203202    0.924386805
  257 LYSH  O       2734    8.130911561    7.221126784    0.924137449
  258 ILE   N       2735    7.949755536    7.333958788    0.845093297
  258 ILE   H       2736    7.899411887    7.420174883    0.850912394
  258 ILE   CA      2737    7.920876753    7.245985320    0.730911941
  258 ILE   CB      2738    7.776178792    7.269798684    0.687263262
  258 ILE   CG1     2739    7.677288654    7.231351395    0.797496743
  258 ILE   CG2     2740    7.738140696    7.209834646    0.551726193
  258 ILE   CD      2741    7.538522281    7.287679397    0.766180386
  258 ILE   C       2742    8.033254376    7.242198800    0.627141555
  258 ILE   O       2743    8.079020900    7.135718745    0.585954887
  259 LEU   N       2744    8.071758577    7.358658653    0.575695518
  259 LEU   H       2745    8.008099979    7.435664698    0.580096532
  259 LEU   CA      2746    8.180407515    7.377994147    0.478573591
  259 LEU   CB      2747    8.201352043    7.528190484    0.458262384
  259 LEU   CG      2748    8.098126527    7.594449116    0.366795482
  259 LEU   CD1     2749    8.128370243    7.742904657    0.345461288
  259 LEU   CD2     2750    8.089476108    7.535163698    0.226006297
  259 LEU   C       2751    0.039914760    7.313113197    0.524632019
  259 LEU   O       2752    0.109207973    7.253347511    0.442432274
  260 LEU   N       2753    0.070706619    7.323098187    0.653636554
  260 LEU   H       2754    0.013514062    7.380702207    0.712050473
  260 LEU   CA      2755    0.194073578    7.271206740    0.714457814
  260 LEU   CB      2756    0.193487013    7.289435156    0.866372136
  260 LEU   CG      2757    0.320434211    7.237239646    0.933942135
  260 LEU   CD1     2758    0.453168192    7.299252166    0.889839847
  260 LEU   CD2     2759    0.314244269    7.252146345    1.086084581
  260 LEU   C       2760    0.192153374    7.120695493    0.686964899
  260 LEU   O       2761    0.273820624    7.072967368    0.608329954
  261 SER   N       2762    0.081889790    7.056084275    0.723792034
  261 SER   H       2763    0.000309898    7.102420457    0.758419733
  261 SER   CA      2764    0.057124769    6.911618346    0.712451640
  261 SER   CB      2765    8.207348051    6.862849217    0.792440963
  261 SER   OG      2766    8.221812253    6.748099077    0.876558112
  261 SER   HG      2767    8.288168954    6.688322177    0.831575179
  261 SER   C       2768    0.035546991    6.854495614    0.572165118
  261 SER   O       2769    0.082753121    6.747125522    0.535122381
  262 ASN   N       2770    8.257565051    6.948736970    0.492214907
  262 ASN   H       2771    8.189401112    7.014469985    0.524340938
  262 ASN   CA      2772    8.259584677    6.926254828    0.346964582
  262 ASN   CB      2773    8.167637698    7.016388614    0.264317575
  262 ASN   CG      2774    8.019983421    7.001222564    0.301381213
  262 ASN   OD1     2775    7.988053418    6.931678860    0.397664020
  262 ASN   ND2     2776    7.917205119    7.034489077    0.223799871
  262 ASN   HD21    2777    7.823041470    7.012807606    0.249533002
  262 ASN   HD22    2778    7.927563664    7.063152280    0.128563280
  262 ASN   C       2779    0.126389650    6.929582818    0.280950267
  262 ASN   O       2780    0.161578541    6.829149644    0.219261208
  263 ILE   N       2781    0.211001436    7.026924438    0.313461269
  263 ILE   H       2782    0.181429051    7.103567746    0.370489719
  263 ILE   CA      2783    0.347882477    7.016368755    0.260885592
  263 ILE   CB      2784    0.427066913    7.145191757    0.284226047
  263 ILE   CG1     2785    0.352025579    7.253754224    0.206812404
  263 ILE   CG2     2786    0.562201669    7.143351776    0.212477641
  263 ILE   CD      2787    0.388723667    7.390869979    0.263911269
  263 ILE   C       2788    0.430041135    6.895812041    0.307018484
  263 ILE   O       2789    0.484593199    6.822281852    0.224873195
  264 LEU   N       2790    0.408750219    6.854308308    0.431574921
  264 LEU   H       2791    0.360809445    6.911831116    0.497865345
  264 LEU   CA      2792    0.453876113    6.728455318    0.492700868
  264 LEU   CB      2793    0.414486304    6.710401184    0.639438798
  264 LEU   CG      2794    0.500080497    6.794082793    0.734742888
  264 LEU   CD1     2795    0.421676465    6.872682613    0.840032106
  264 LEU   CD2     2796    0.608866141    6.709667726    0.801438001
  264 LEU   C       2797    0.403128333    6.598845501    0.429180538
  264 LEU   O       2798    0.467866327    6.494257242    0.427787739
  265 ASP   N       2799    0.275483469    6.593694576    0.392160123
  265 ASP   H       2800    0.210457758    6.656030355    0.435596455
  265 ASP   CA      2801    0.205906146    6.487035433    0.318744511
  265 ASP   CB      2802    0.054250512    6.506976944    0.321520414
  265 ASP   CG      2803    8.259134027    6.412908727    0.422320526
  265 ASP   OD1     2804    8.193035572    6.312892883    0.386926438
  265 ASP   OD2     2805    8.265792809    6.454004046    0.540195285
  265 ASP   C       2806    0.257755242    6.465120852    0.176471596
  265 ASP   O       2807    0.285358374    6.352733068    0.134815608
  266 VAL   N       2808    0.264696222    6.574030608    0.100449278
  266 VAL   H       2809    0.223329051    6.645261753    0.157162203
  266 VAL   CA      2810    0.335109174    6.579673194    8.242709971
  266 VAL   CB      2811    0.327138697    6.721241486    8.185200885
  266 VAL   CG1     2812    0.388240900    6.730324637    8.045232218
  266 VAL   CG2     2813    0.180433302    6.761296466    8.168292618
  266 VAL   C       2814    0.481517619    6.539248773    8.261247173
  266 VAL   O       2815    0.519979957    6.437088934    8.204547623
  267 MET   N       2816    0.552196162    6.589653257    0.090828533
  267 MET   H       2817    0.513181403    6.663427861    0.145920296
  267 MET   CA      2818    0.691002067    6.551533241    0.120640576
  267 MET   CB      2819    0.746937918    6.650672101    0.222882730
  267 MET   CG      2820    0.898986736    6.643474414    0.238374807
  267 MET   SD      2821    0.962332979    6.530970009    0.368080927
  267 MET   CE      2822    0.880733080    6.593663681    0.513321384
  267 MET   C       2823    0.713559687    6.408779284    0.170884426
  267 MET   O       2824    0.820419801    6.350795465    0.152237402
  268 ASP   N       2825    0.618157019    6.354886394    0.246249497
  268 ASP   H       2826    0.587170441    6.423991998    0.311542347
  268 ASP   CA      2827    0.627782202    6.214377975    0.288337078
  268 ASP   CB      2828    0.532557692    6.187114923    0.404939209
  268 ASP   CG      2829    0.590135167    6.066793717    0.479873918
  268 ASP   OD1     2830    0.642757147    6.093144084    0.590153115
  268 ASP   OD2     2831    0.557291904    5.949159167    0.453317642
  268 ASP   C       2832    0.595869139    6.124953035    0.168363704
  268 ASP   O       2833    0.691555428    6.060939633    0.125054488
  269 GLU   N       2834    0.477188341    6.140889938    0.110465102
  269 GLU   H       2835    0.412081998    6.202061176    0.155409372
  269 GLU   CA      2836    0.436649673    6.045864938    0.005883559
  269 GLU   CB      2837    0.285641699    6.059513263   -0.014657165
  269 GLU   CG      2838    0.222448601    5.943850171    0.063038312
  269 GLU   CD      2839    0.070141965    5.939383920    0.049195797
  269 GLU   OE1     2840   -0.003646376    6.004180548    0.126519468
  269 GLU   OE2     2841    0.020833334    5.859806760   -0.033628944
  269 GLU   C       2842    0.497824222    6.060978763    8.137638911
  269 GLU   O       2843    0.519681699    5.961727127    8.068346893
  270 GLU   N       2844    0.550271019    6.176058510    8.096457147
  270 GLU   H       2845    0.576606466    6.261774118    8.140736590
  270 GLU   CA      2846    0.622964907    6.189758154    7.969426434
  270 GLU   CB      2847    0.517734313    6.208988458    7.860025705
  270 GLU   CG      2848    0.423211493    6.329314542    7.859434290
  270 GLU   CD      2849    0.341449258    6.363327546    7.734662928
  270 GLU   OE1     2850    0.242297344    6.289335707    7.716801756
  270 GLU   OE2     2851    0.365631830    6.470120954    7.674349105
  270 GLU   C       2852    0.739207019    6.289076762    7.963410529
  270 GLU   O       2853    0.774811537    6.329097591    8.074139740
  271 SER   N       2854    0.822817458    6.262941314    7.863334868
  271 SER   H       2855    0.790861933    6.187306781    7.806248568
  271 SER   CA      2856    0.944671045    6.341030962    7.837581443
  271 SER   CB      2857    1.070504721    6.279594106    7.899228358
  271 SER   OG      2858    1.097003652    6.154721766    7.834779965
  271 SER   HG      2859    1.063037828    6.166685520    7.741487094
  271 SER   C       2860    0.964494234    6.340885372    7.685875633
  271 SER   O1      2861    0.946365096    6.234399143    7.622971475
  271 SER   O2      2862    0.994147995    6.445597926    7.624408669
  272 4L6   H14     2863    1.982871417    0.598870974    1.123237074
  272 4L6   N6      2864    1.964124431    0.655281732    1.042819208
  272 4L6   H13     2865    1.877992039    0.706034047    1.040315816
  272 4L6   C17     2866    2.061405578    0.657789223    0.952149115
  272 4L6   O1      2867    2.161485376    0.597171270    0.990092064
  272 4L6   N3      2868    2.198730887    0.588990613    0.698448566
  272 4L6   H11     2869    2.230897126    0.582212528    0.603999352
  272 4L6   H12     2870    2.216188663    0.512076111    0.759939586
  272 4L6   C13     2871    2.076803153    0.753580622    0.601245486
  272 4L6   C14     2872    2.116645133    0.691587789    0.719107959
  272 4L6   C12     2873    2.171360954    0.759331580    0.499511854
  272 4L6   H10     2874    2.276340969    0.731982583    0.510102652
  272 4L6   C11     2875    2.143207754    0.823475259    0.379447878
  272 4L6   H9      2876    2.206974584    0.803552335    0.293309854
  272 4L6   C10     2877    2.024695509    0.895279331    0.368490806
  272 4L6   H8      2878    2.007440311    0.953763073    0.278142336
  272 4L6   C15     2879    2.033396368    0.714013129    0.828142365
  272 4L6   N4      2880    1.920574145    0.785111905    0.814941967
  272 4L6   C16     2881    1.960221215    0.828128745    0.588125847
  272 4L6   N5      2882    1.885231299    0.841078661    0.698428217
  272 4L6   C8      2883    1.819353973    1.002108842    0.454763846
  272 4L6   C9      2884    1.934716759    0.903474156    0.474127974
  272 4L6   C2      2885    1.694068152    0.945102545    0.435408199
  272 4L6   C1      2886    1.686240400    0.793796001    0.414044497
  272 4L6   C3      2887    1.578057566    1.021662774    0.433851252
  272 4L6   H4      2888    1.484075879    0.980176372    0.397419712
  272 4L6   C4      2889    1.585428585    1.159876819    0.446683068
  272 4L6   C5      2890    1.495216759    1.265127844    0.457056080
  272 4L6   H5      2891    1.396114453    1.255816157    0.412631470
  272 4L6   N1      2892    1.564728855    1.376644654    0.477627254
  272 4L6   C6      2893    1.711739367    1.215865466    0.462012416
  272 4L6   N2      2894    1.693916592    1.345755060    0.484407676
  272 4L6   H6      2895    1.762705711    1.416566504    0.500336979
  272 4L6   C7      2896    1.828389242    1.140371172    0.465976635
  272 4L6   H7      2897    1.925992085    1.184490196    0.445750560
  273 H2O   OW      2898    1.638576649    1.551635910    0.305008247
  273 H2O   HW1     2899    1.652093160    1.530266949    0.208248558
  273 H2O   HW2     2900    1.559332738    1.501302063    0.339484830
  274 NA+   NA      2901    7.819392280    5.825036499    7.970119662
  275 NA+   NA      2902    1.009603764    5.963862757    0.348343485
  276 NA+   NA      2903    2.678666493    5.957071428    1.285741411
  277 NA+   NA      2904    7.795151836    1.398429827    1.774002620
  278 NA+   NA      2905    5.866879033    5.519727256    4.076996904
  279 NA+   NA      2906    7.212319623    2.289016809    6.998490317
  280 NA+   NA      2907    1.427329483    5.679831650    8.115145204
    1 SOLV  OW      2908    3.792183292    3.808500497    0.542153612
    1 SOLV  HW1     2909    3.730125115    3.792022952    0.465481876
    1 SOLV  HW2     2910    3.857517491    3.880039184    0.517354268
    2 SOLV  OW      2911    6.870978898    3.774631420    3.808494180
    2 SOLV  HW1     2912    6.795070204    3.818632529    3.856487209
    2 SOLV  HW2     2913    6.895959266    3.829236496    3.728520913
    3 SOLV  OW      2914    2.441447100    0.804308533    5.770072004
    3 SOLV  HW1     2915    2.466083832    0.897657270    5.743979874
    3 SOLV  HW2     2916    2.511451075    0.740936715    5.737131463
    4 SOLV  OW      2917    6.816656493    7.624443649    6.731451784
    4 SOLV  HW1     2918    6.736169872    7.667740453    6.690841443
    4 SOLV  HW2     2919    6.863086486    7.569010917    6.662362121
    5 SOLV  OW      2920    7.084140616    1.861086363    3.386301100
    5 SOLV  HW1     2921    7.141929448    1.938700203    3.361071624
    5 SOLV  HW2     2922    7.119625290    1.777888489    3.343652562
    6 SOLV  OW      2923    0.465342660    1.322364153    2.567638138
    6 SOLV  HW1     2924    0.554827002    1.365611097    2.556522920
    6 SOLV  HW2     2925    0.475270135    1.223073099    2.560999932
    7 SOLV  OW      2926    2.519037470    7.700229351    3.818973651
    7 SOLV  HW1     2927    2.600184885    7.723734179    3.872477005
    7 SOLV  HW2     2928    2.532954076    7.611760241    3.774482183
    8 SOLV  OW      2929    4.288669536    7.454227639    2.680318174
    8 SOLV  HW1     2930    4.374864103    7.417252710    2.715027007
    8 SOLV  HW2     2931    4.245136122    7.509541361    2.751357098
    9 SOLV  OW      2932    5.669776813    4.785687867    3.698446606
    9 SOLV  HW1     2933    5.601001990    4.833822867    3.644090828
    9 SOLV  HW2     2934    5.625057692    4.716235866    3.754820408
   10 SOLV  OW      2935    8.008545586    1.265175398    0.844957531
   10 SOLV  HW1     2936    7.920186366    1.219790066    0.833361369
   10 SOLV  HW2     2937    8.066189016    1.210774694    0.905944902
   11 SOLV  OW      2938    2.528897591    3.780487443    0.491777299
   11 SOLV  HW1     2939    2.444477099    3.765143164    0.543154983
   11 SOLV  HW2     2940    2.595051183    3.827987397    0.549823393
   12 SOLV  OW      2941    7.076956231    4.781009029    1.309977735
   12 SOLV  HW1     2942    7.073583578    4.838988346    1.228562577
   12 SOLV  HW2     2943    7.145333892    4.709205817    1.296935140
   13 SOLV  OW      2944    1.206237842    2.520749690    1.122677323
   13 SOLV  HW1     2945    1.177987898    2.616526683    1.117177951
   13 SOLV  HW2     2946    1.232155320    2.499012017    1.216790266
   14 SOLV  OW      2947    1.178065004    6.397744592    6.613136971
   14 SOLV  HW1     2948    1.257521158    6.340211523    6.593729421
   14 SOLV  HW2     2949    1.183567444    6.431541399    6.707091456
   15 SOLV  OW      2950    2.129479009    7.951058233    5.368031470
   15 SOLV  HW1     2951    2.031985872    7.928853328    5.366153673
   15 SOLV  HW2     2952    2.141012826    8.049123692    5.383890155
   16 SOLV  OW      2953    3.157805073    1.562090840    4.545202990
   16 SOLV  HW1     2954    3.164047867    1.655947609    4.511237548
   16 SOLV  HW2     2955    3.131850769    1.501193144    4.470239717
   17 SOLV  OW      2956    5.958551593    4.774839543    1.910228259
   17 SOLV  HW1     2957    6.008253484    4.709326676    1.853326843
   17 SOLV  HW2     2958    6.023102792    4.839883725    1.950257540
   18 SOLV  OW      2959    4.503933610    0.072463674    5.780400133
   18 SOLV  HW1     2960    4.458543226    0.161477521    5.784599714
   18 SOLV  HW2     2961    4.507475047    0.041319333    5.685432650
   19 SOLV  OW      2962    7.244431630    4.167870476    2.824215344
   19 SOLV  HW1     2963    7.152057562    4.183777703    2.859083877
   19 SOLV  HW2     2964    7.240123961    4.106839708    2.745104606
   20 SOLV  OW      2965    3.048235362    4.855692673    1.147311457
   20 SOLV  HW1     2966    3.054866361    4.939209822    1.201926193
   20 SOLV  HW2     2967    2.968969317    4.861777031    1.086634040
   21 SOLV  OW      2968    5.916365786    1.781795185    5.912700982
   21 SOLV  HW1     2969    5.921151713    1.805938538    5.815767854
   21 SOLV  HW2     2970    5.920995620    1.864984811    5.968017429
   22 SOLV  OW      2971    7.406005492    1.712538054    5.305866396
   22 SOLV  HW1     2972    7.328643579    1.677127119    5.253305967
   22 SOLV  HW2     2973    7.406930745    1.670160014    5.396445754
   23 SOLV  OW      2974    0.891657367    0.064583059    0.478192603
   23 SOLV  HW1     2975    0.942477010   -0.011399264    0.437624085
   23 SOLV  HW2     2976    0.825713845    0.028967972    0.544410176
   24 SOLV  OW      2977    7.477579501    7.693995738    1.762422725
   24 SOLV  HW1     2978    7.570463824    7.672306180    1.792487615
   24 SOLV  HW2     2979    7.413881303    7.679868124    1.838216720
   25 SOLV  OW      2980    4.162750555    1.205897145    4.975013758
   25 SOLV  HW1     2981    4.071527971    1.239758291    4.998115249
   25 SOLV  HW2     2982    4.225270052    1.224166242    5.050904267
   26 SOLV  OW      2983    5.694448768    7.129603779    4.951738740
   26 SOLV  HW1     2984    5.714277223    7.198869941    5.021097929
   26 SOLV  HW2     2985    5.775861163    7.073592925    4.936365955
   27 SOLV  OW      2986    0.451650904    0.946287503    0.077499141
   27 SOLV  HW1     2987    0.373105720    0.968939530    0.019885739
   27 SOLV  HW2     2988    0.420841371    0.931395202    0.171471196
   28 SOLV  OW      2989    7.092306377    2.609698333    1.870294688
   28 SOLV  HW1     2990    7.062269130    2.624466054    1.964535228
   28 SOLV  HW2     2991    7.178304747    2.658315812    1.854733820
   29 SOLV  OW      2992    3.083758032    2.605778526    8.049658453
   29 SOLV  HW1     2993    3.061963767    2.703238354    8.044340172
   29 SOLV  HW2     2994    3.094476965    2.579220419    8.145478016
   30 SOLV  OW      2995    5.047339522    1.923079258    5.404631827
   30 SOLV  HW1     2996    5.063514477    2.017162921    5.434433531
   30 SOLV  HW2     2997    5.020955080    1.922758077    5.308168560
   31 SOLV  OW      2998    1.077111003    0.450965501    0.588015729
   31 SOLV  HW1     2999    1.007415638    0.520383617    0.606060864
   31 SOLV  HW2     3000    1.166369216    0.484850558    0.617790375
   32 SOLV  OW      3001    2.565907929    1.207684404    3.645920813
   32 SOLV  HW1     3002    2.558913068    1.137297435    3.716621001
   32 SOLV  HW2     3003    2.641361259    1.269549579    3.667855377
   33 SOLV  OW      3004    0.714392364    6.587847225    7.062702549
   33 SOLV  HW1     3005    0.800879026    6.630973981    7.088421956
   33 SOLV  HW2     3006    0.663437745    6.563544398    7.145251220
   34 SOLV  OW      3007    5.524762037    7.561011783    0.345930792
   34 SOLV  HW1     3008    5.445214296    7.619663604    0.330642623
   34 SOLV  HW2     3009    5.608024778    7.610808482    0.321656323
   35 SOLV  OW      3010    0.188107172    1.162504920    0.319715327
   35 SOLV  HW1     3011    0.271272192    1.115845691    0.349853048
   35 SOLV  HW2     3012    0.164781440    1.132564785    0.227188417
   36 SOLV  OW      3013    4.034971501    5.869017727    5.018026146
   36 SOLV  HW1     3014    3.966276783    5.844044942    5.086283037
   36 SOLV  HW2     3015    4.091174856    5.943898862    5.053175848
   37 SOLV  OW      3016    0.750172732    1.351256559    0.259707975
   37 SOLV  HW1     3017    0.690641093    1.281509114    0.219795454
   37 SOLV  HW2     3018    0.813743893    1.308121894    0.323737170
   38 SOLV  OW      3019    7.543226993    0.371046887    2.506115393
   38 SOLV  HW1     3020    7.602294881    0.322265519    2.570390961
   38 SOLV  HW2     3021    7.594904714    0.444945794    2.462891432
   39 SOLV  OW      3022    8.251205354    1.211275194    3.269547246
   39 SOLV  HW1     3023    8.303047673    1.295535924    3.254922979
   39 SOLV  HW2     3024    8.251690574    1.156870659    3.185635084
   40 SOLV  OW      3025    0.425859769    4.570601525    6.276339718
   40 SOLV  HW1     3026    0.385145250    4.660189284    6.258511049
   40 SOLV  HW2     3027    0.488205967    4.577250610    6.354250720
   41 SOLV  OW      3028    1.716648448    2.355049322    7.362375504
   41 SOLV  HW1     3029    1.707056982    2.450105976    7.391933660
   41 SOLV  HW2     3030    1.813631413    2.333111284    7.351677577
   42 SOLV  OW      3031    7.975931911    4.436788035    3.567623957
   42 SOLV  HW1     3032    7.995359474    4.459817929    3.472271244
   42 SOLV  HW2     3033    7.877954131    4.419956103    3.578529947
   43 SOLV  OW      3034    0.578469078    1.073529972    0.750507764
   43 SOLV  HW1     3035    0.554720370    1.043140925    0.658235478
   43 SOLV  HW2     3036    0.639044960    1.006344886    0.793149654
   44 SOLV  OW      3037    0.500951508    4.754468992    2.908727480
   44 SOLV  HW1     3038    0.459785117    4.680471919    2.855517228
   44 SOLV  HW2     3039    0.435537150    4.786658465    2.977184288
   45 SOLV  OW      3040    8.211130846    0.354793577    7.343052463
   45 SOLV  HW1     3041    8.191375605    0.427791913    7.408493656
   45 SOLV  HW2     3042    8.291433446    0.303565539    7.373527157
   46 SOLV  OW      3043    0.101912046    0.198809279    7.515273063
   46 SOLV  HW1     3044    0.183744757    0.148306307    7.487810220
   46 SOLV  HW2     3045    0.031277565    0.134377966    7.544609662
   47 SOLV  OW      3046    4.040329553    1.843547014    6.071704020
   47 SOLV  HW1     3047    3.948228173    1.871776208    6.044832218
   47 SOLV  HW2     3048    4.041501785    1.822388322    6.169440764
   48 SOLV  OW      3049    1.599383564    1.409158537    0.769844029
   48 SOLV  HW1     3050    1.605958662    1.405542524    0.670119063
   48 SOLV  HW2     3051    1.628178058    1.499413027    0.801880388
   49 SOLV  OW      3052    6.509083025    7.605722704    6.806384382
   49 SOLV  HW1     3053    6.506652337    7.653972423    6.893950670
   49 SOLV  HW2     3054    6.431274408    7.543155114    6.800654841
   50 SOLV  OW      3055    0.720087666    2.384461646    7.691366326
   50 SOLV  HW1     3056    0.677756085    2.299255470    7.660554961
   50 SOLV  HW2     3057    0.703933103    2.456127823    7.623511093
   51 SOLV  OW      3058    3.329520672    3.764779125    2.028128775
   51 SOLV  HW1     3059    3.248464237    3.721312521    2.067377910
   51 SOLV  HW2     3060    3.360407070    3.838295001    2.088472728
   52 SOLV  OW      3061    6.705247587    1.846196164    4.248127290
   52 SOLV  HW1     3062    6.792140843    1.849959307    4.297492201
   52 SOLV  HW2     3063    6.629825038    1.842363946    4.313688176
   53 SOLV  OW      3064    7.623581926    0.784487126    2.760326596
   53 SOLV  HW1     3065    7.558904804    0.756740211    2.831378570
   53 SOLV  HW2     3066    7.716170098    0.785505072    2.798112522
   54 SOLV  OW      3067    0.979087364    3.835239560    5.936545269
   54 SOLV  HW1     3068    1.024434669    3.762889982    5.884481862
   54 SOLV  HW2     3069    0.926540343    3.794570544    6.011286683
   55 SOLV  OW      3070    6.100969797    1.226370475    5.233433986
   55 SOLV  HW1     3071    6.054713077    1.207762486    5.320106504
   55 SOLV  HW2     3072    6.198496378    1.206348687    5.242706352
   56 SOLV  OW      3073    7.623475316    7.385215534    1.846666561
   56 SOLV  HW1     3074    7.649683390    7.481406390    1.838771077
   56 SOLV  HW2     3075    7.700001811    7.332801810    1.884060758
   57 SOLV  OW      3076    6.167418806    7.994434858    5.689857597
   57 SOLV  HW1     3077    6.114382385    8.077689449    5.705904745
   57 SOLV  HW2     3078    6.118053714    7.915805330    5.727034663
   58 SOLV  OW      3079    1.626033018    0.291654134    2.887316005
   58 SOLV  HW1     3080    1.692915780    0.318916957    2.818142351
   58 SOLV  HW2     3081    1.600761129    0.371207204    2.942398821
   59 SOLV  OW      3082    4.950128067    5.906066359    6.531802796
   59 SOLV  HW1     3083    4.868378024    5.880338095    6.480260909
   59 SOLV  HW2     3084    4.962557940    6.005194098    6.527245394
   60 SOLV  OW      3085    5.541020494    1.864703289    5.292069012
   60 SOLV  HW1     3086    5.531584566    1.943469080    5.231171997
   60 SOLV  HW2     3087    5.460258978    1.858040565    5.350675340
   61 SOLV  OW      3088    4.027365166    0.606984771    3.889049257
   61 SOLV  HW1     3089    4.063532955    0.521104067    3.925354266
   61 SOLV  HW2     3090    3.939430871    0.589940353    3.844566530
   62 SOLV  OW      3091    0.132349113    6.223442880    5.318012096
   62 SOLV  HW1     3092    0.155434601    6.309663260    5.363121381
   62 SOLV  HW2     3093    0.172945741    6.147402966    5.368722875
   63 SOLV  OW      3094    3.008799057    3.709864806    2.901572602
   63 SOLV  HW1     3095    2.993690505    3.803321940    2.869338321
   63 SOLV  HW2     3096    3.092408038    3.673544891    2.860439668
   64 SOLV  OW      3097    0.500930536    7.065001725    3.782336292
   64 SOLV  HW1     3098    0.505413742    7.113963967    3.869423855
   64 SOLV  HW2     3099    0.441854155    7.115010607    3.719006093
   65 SOLV  OW      3100    5.149155951    4.741393053    2.470636056
   65 SOLV  HW1     3101    5.146077943    4.825954757    2.417360705
   65 SOLV  HW2     3102    5.240243088    4.700767452    2.463485360
   66 SOLV  OW      3103    5.791193605    4.905844529    2.091689068
   66 SOLV  HW1     3104    5.833313346    4.836545000    2.033163155
   66 SOLV  HW2     3105    5.693611830    4.912283990    2.070759855
   67 SOLV  OW      3106    5.935046803    6.444519116    7.871752911
   67 SOLV  HW1     3107    5.959240406    6.347651837    7.866017272
   67 SOLV  HW2     3108    5.952159795    6.488411386    7.783536764
   68 SOLV  OW      3109    1.894568125    7.092934264    5.618082833
   68 SOLV  HW1     3110    1.897542810    7.012093798    5.559281000
   68 SOLV  HW2     3111    1.834550914    7.161686347    5.577183798
   69 SOLV  OW      3112    1.089669167    0.560115842    7.932040708
   69 SOLV  HW1     3113    1.035092834    0.481492531    7.903032038
   69 SOLV  HW2     3114    1.147320332    0.590464886    7.856165906
   70 SOLV  OW      3115    2.522037252    1.598637685    2.973167461
   70 SOLV  HW1     3116    2.469967785    1.683466342    2.963436802
   70 SOLV  HW2     3117    2.479380997    1.526866481    2.918112473
   71 SOLV  OW      3118    3.694224406    0.495947263    3.350545024
   71 SOLV  HW1     3119    3.651308427    0.418904321    3.397708406
   71 SOLV  HW2     3120    3.623346902    0.555750547    3.313105313
   72 SOLV  OW      3121    1.648365697    3.006041879    0.991424467
   72 SOLV  HW1     3122    1.664478506    2.927931812    1.051761629
   72 SOLV  HW2     3123    1.684151266    2.985679229    0.900286753
   73 SOLV  OW      3124    6.550308668    2.588182649    4.376596939
   73 SOLV  HW1     3125    6.567469561    2.587834059    4.475120093
   73 SOLV  HW2     3126    6.632463548    2.618943221    4.328578558
   74 SOLV  OW      3127    0.651671262    0.778600854    8.236699750
   74 SOLV  HW1     3128    0.570419946    0.835495160    8.249398189
   74 SOLV  HW2     3129    0.624413265    0.682618074    8.230047401
   75 SOLV  OW      3130    4.769878550    7.929749371    7.348587977
   75 SOLV  HW1     3131    4.753223567    7.843052910    7.395559489
   75 SOLV  HW2     3132    4.803741134    7.911636207    7.256256050
   76 SOLV  OW      3133    1.479505542    3.086321844    4.687246606
   76 SOLV  HW1     3134    1.570219768    3.044514586    4.692212166
   76 SOLV  HW2     3135    1.475959732    3.165554238    4.748166328
   77 SOLV  OW      3136    1.969699967    6.499288923    5.169251582
   77 SOLV  HW1     3137    1.948993271    6.403855095    5.190823084
   77 SOLV  HW2     3138    1.966971317    6.553740922    5.253092247
   78 SOLV  OW      3139    5.911239541    2.712634342    0.041996491
   78 SOLV  HW1     3140    5.883035425    2.741394701    0.133532518
   78 SOLV  HW2     3141    5.929835636    2.793356873   -0.014034730
   79 SOLV  OW      3142    6.265710424    1.141806833    0.233390238
   79 SOLV  HW1     3143    6.191832565    1.091355798    0.188689294
   79 SOLV  HW2     3144    6.258962140    1.238729633    0.209689112
   80 SOLV  OW      3145    1.082417319    7.192870718    0.909504507
   80 SOLV  HW1     3146    1.034167707    7.256067679    0.970164666
   80 SOLV  HW2     3147    1.139043968    7.244818537    0.845501735
   81 SOLV  OW      3148    0.043293299    3.720800816    4.011143488
   81 SOLV  HW1     3149    0.010578008    3.813779025    4.028066487
   81 SOLV  HW2     3150   -0.000366260    3.657897254    4.075474465
   82 SOLV  OW      3151    1.154239221    3.542794056    3.127445683
   82 SOLV  HW1     3152    1.085026501    3.614873766    3.123690618
   82 SOLV  HW2     3153    1.132304107    3.479387374    3.201596809
   83 SOLV  OW      3154    7.894128899    3.816720231    5.010819238
   83 SOLV  HW1     3155    7.812886810    3.854998359    4.966820827
   83 SOLV  HW2     3156    7.870061626    3.731047327    5.056451189
   84 SOLV  OW      3157    1.369174136    1.221552367    7.839130064
   84 SOLV  HW1     3158    1.430795108    1.210064597    7.761204030
   84 SOLV  HW2     3159    1.397395569    1.160559795    7.913191415
   85 SOLV  OW      3160    2.721552798    3.820279126    7.757190641
   85 SOLV  HW1     3161    2.760168828    3.890318873    7.817217479
   85 SOLV  HW2     3162    2.744576724    3.841437088    7.662205455
   86 SOLV  OW      3163    7.658370116    6.191405037    6.489125548
   86 SOLV  HW1     3164    7.591553289    6.118635662    6.473581036
   86 SOLV  HW2     3165    7.712125547    6.170386403    6.570795290
   87 SOLV  OW      3166    7.763321465    2.128623339    2.027235438
   87 SOLV  HW1     3167    7.663438403    2.132421083    2.023949310
   87 SOLV  HW2     3168    7.792124137    2.080688940    2.110147843
   88 SOLV  OW      3169    4.173369103    4.412164201    4.070511706
   88 SOLV  HW1     3170    4.272072636    4.399431269    4.080360417
   88 SOLV  HW2     3171    4.145432111    4.385836008    3.978165672
   89 SOLV  OW      3172    1.171391275    7.500840209    7.123404128
   89 SOLV  HW1     3173    1.158190488    7.568499243    7.050951397
   89 SOLV  HW2     3174    1.146654566    7.541136018    7.211527224
   90 SOLV  OW      3175    6.734283892    1.337108209    0.796271453
   90 SOLV  HW1     3176    6.785741644    1.374625006    0.873382056
   90 SOLV  HW2     3177    6.668565827    1.269579492    0.829773712
   91 SOLV  OW      3178    5.799913756    3.501299020    2.079133402
   91 SOLV  HW1     3179    5.706529637    3.503899418    2.043460019
   91 SOLV  HW2     3180    5.812711084    3.417971080    2.132934644
   92 SOLV  OW      3181    7.382223875    4.185654681    0.106951672
   92 SOLV  HW1     3182    7.346910090    4.109600781    0.052450425
   92 SOLV  HW2     3183    7.318481746    4.262561676    0.102061044
   93 SOLV  OW      3184    3.349351730    6.785791314    2.867809931
   93 SOLV  HW1     3185    3.427982940    6.724438172    2.860424975
   93 SOLV  HW2     3186    3.309143787    6.777584664    2.959010602
   94 SOLV  OW      3187    0.285658591    5.394810499    2.732897135
   94 SOLV  HW1     3188    0.298693073    5.340710058    2.649801779
   94 SOLV  HW2     3189    0.204796263    5.361941616    2.781707161
   95 SOLV  OW      3190    0.276117348    1.647392756    0.237376440
   95 SOLV  HW1     3191    0.358767399    1.594846445    0.217146642
   95 SOLV  HW2     3192    0.256814305    1.709642164    0.161523541
   96 SOLV  OW      3193    5.428229208    0.528341021    7.609774104
   96 SOLV  HW1     3194    5.494644482    0.457481901    7.585941663
   96 SOLV  HW2     3195    5.400020049    0.576760645    7.526950620
   97 SOLV  OW      3196    8.099645964    0.697853453    0.599943660
   97 SOLV  HW1     3197    8.128128902    0.766087117    0.667281471
   97 SOLV  HW2     3198    8.167050746    0.624044319    0.596745287
   98 SOLV  OW      3199    2.115504695    6.889228429    7.059574749
   98 SOLV  HW1     3200    2.125825497    6.846283965    6.969848793
   98 SOLV  HW2     3201    2.070470550    6.977903484    7.049086105
   99 SOLV  OW      3202    0.321213836    0.967857819    3.300207993
   99 SOLV  HW1     3203    0.335796121    0.876068613    3.337138328
   99 SOLV  HW2     3204    0.291611546    1.028984979    3.373617475
  100 SOLV  OW      3205    1.614849013    0.967811719    0.763003201
  100 SOLV  HW1     3206    1.555356496    0.890769226    0.740088588
  100 SOLV  HW2     3207    1.709249802    0.945326543    0.738860834
  101 SOLV  OW      3208    4.104825217    7.811593659    2.506425349
  101 SOLV  HW1     3209    4.049359107    7.798725390    2.588640032
  101 SOLV  HW2     3210    4.158020858    7.728758556    2.488821768
  102 SOLV  OW      3211    2.028611370    7.410425235    1.532979259
  102 SOLV  HW1     3212    2.123456860    7.436542594    1.514979667
  102 SOLV  HW2     3213    1.989569359    7.368244488    1.451136690
  103 SOLV  OW      3214    1.904443708    1.773388024    7.337049656
  103 SOLV  HW1     3215    1.981829093    1.829279601    7.307232505
  103 SOLV  HW2     3216    1.826988105    1.788208360    7.275549046
  104 SOLV  OW      3217    7.540602537    6.992630011    2.087046175
  104 SOLV  HW1     3218    7.593373738    7.053520683    2.146284169
  104 SOLV  HW2     3219    7.586829104    6.904185800    2.080537074
  105 SOLV  OW      3220    4.103047698    7.126692765    7.998307509
  105 SOLV  HW1     3221    4.050375993    7.162840833    8.075252731
  105 SOLV  HW2     3222    4.112064108    7.027542124    8.007760099
  106 SOLV  OW      3223    4.649851004    4.532866897    7.690037934
  106 SOLV  HW1     3224    4.675218596    4.627023490    7.667841686
  106 SOLV  HW2     3225    4.577980135    4.533240678    7.759579821
  107 SOLV  OW      3226    2.228443610    5.871447616    6.852808318
  107 SOLV  HW1     3227    2.196052891    5.895225478    6.944390196
  107 SOLV  HW2     3228    2.163028994    5.809508531    6.809377430
  108 SOLV  OW      3229    1.351104040    2.810484580    3.373818865
  108 SOLV  HW1     3230    1.394721104    2.866836354    3.303661775
  108 SOLV  HW2     3231    1.420984948    2.758619316    3.423079389
  109 SOLV  OW      3232    6.767258193    3.158844168    1.573055692
  109 SOLV  HW1     3233    6.764098125    3.121928508    1.480173002
  109 SOLV  HW2     3234    6.827244553    3.238840334    1.575083772
  110 SOLV  OW      3235    2.163228709    0.474785832    5.738462845
  110 SOLV  HW1     3236    2.183383853    0.552282169    5.798376124
  110 SOLV  HW2     3237    2.119074929    0.507788137    5.655019703
  111 SOLV  OW      3238    1.951778098    3.245495173    3.324383691
  111 SOLV  HW1     3239    1.917382682    3.160039996    3.285451296
  111 SOLV  HW2     3240    1.997993275    3.226423511    3.410996431
  112 SOLV  OW      3241    4.745487135    1.922402512    3.195403106
  112 SOLV  HW1     3242    4.689109832    1.878479465    3.125445334
  112 SOLV  HW2     3243    4.822644326    1.862981297    3.218153292
  113 SOLV  OW      3244    2.947334389    1.138704726    5.627597563
  113 SOLV  HW1     3245    3.027145856    1.114236072    5.682671518
  113 SOLV  HW2     3246    2.874512315    1.071901688    5.642957266
  114 SOLV  OW      3247    7.441070208    5.430450869    2.363375410
  114 SOLV  HW1     3248    7.437980937    5.419319833    2.264035976
  114 SOLV  HW2     3249    7.531498330    5.404166056    2.397044548
  115 SOLV  OW      3250    7.939460528    8.074616515    3.518822940
  115 SOLV  HW1     3251    7.849053148    8.077948291    3.476192920
  115 SOLV  HW2     3252    7.937911375    8.010083226    3.595209592
  116 SOLV  OW      3253    4.778641751    1.626291623    1.605564987
  116 SOLV  HW1     3254    4.792366745    1.654236718    1.700594897
  116 SOLV  HW2     3255    4.867398660    1.609839150    1.562536237
  117 SOLV  OW      3256    3.537394293    1.215365434    4.544683639
  117 SOLV  HW1     3257    3.461879531    1.225764782    4.609397629
  117 SOLV  HW2     3258    3.513820862    1.145810611    4.476823694
  118 SOLV  OW      3259    5.338253176    1.170004177    5.752359565
  118 SOLV  HW1     3260    5.282014365    1.143403125    5.830650856
  118 SOLV  HW2     3261    5.344286840    1.093549196    5.688171027
  119 SOLV  OW      3262    1.051155151    0.610570953    4.049073450
  119 SOLV  HW1     3263    1.047964802    0.535783521    3.982751651
  119 SOLV  HW2     3264    0.993770852    0.587792514    4.127749928
  120 SOLV  OW      3265    2.167027963    7.135861003    5.623745689
  120 SOLV  HW1     3266    2.077160525    7.095516878    5.606497410
  120 SOLV  HW2     3267    2.237919500    7.066922487    5.608806680
  121 SOLV  OW      3268    8.154285832    0.547356609    6.088748657
  121 SOLV  HW1     3269    8.105808277    0.632903561    6.107005818
  121 SOLV  HW2     3270    8.230013853    0.564761582    6.025789653
  122 SOLV  OW      3271    6.667321648    7.065903644    2.929848077
  122 SOLV  HW1     3272    6.676367949    7.147025055    2.987630815
  122 SOLV  HW2     3273    6.635495365    7.093078249    2.839018589
  123 SOLV  OW      3274    3.877111263    5.549779720    6.089254881
  123 SOLV  HW1     3275    3.899673373    5.629942715    6.033880533
  123 SOLV  HW2     3276    3.836561412    5.479361286    6.030959323
  124 SOLV  OW      3277    2.782971310    5.078403501    7.032418279
  124 SOLV  HW1     3278    2.684711566    5.095408865    7.024828075
  124 SOLV  HW2     3279    2.812929508    5.097339106    7.125936203
  125 SOLV  OW      3280    6.972463872    1.024591254    2.642402433
  125 SOLV  HW1     3281    7.044586543    1.091269956    2.623584525
  125 SOLV  HW2     3282    6.958976544    0.966550204    2.562083864
  126 SOLV  OW      3283    7.617414281    4.353360996    5.790929297
  126 SOLV  HW1     3284    7.630991497    4.386510521    5.884303294
  126 SOLV  HW2     3285    7.519735630    4.339847419    5.774252820
  127 SOLV  OW      3286    6.425138074    4.525432576    7.526456772
  127 SOLV  HW1     3287    6.329579913    4.512046249    7.552744398
  127 SOLV  HW2     3288    6.449796400    4.459250390    7.455651591
  128 SOLV  OW      3289    1.201798315    2.347321411    7.168315963
  128 SOLV  HW1     3290    1.159022221    2.354514915    7.078204592
  128 SOLV  HW2     3291    1.269741149    2.273945934    7.167178623
  129 SOLV  OW      3292    1.440512837    0.837239004    1.021732862
  129 SOLV  HW1     3293    1.373070793    0.794285810    1.081798649
  129 SOLV  HW2     3294    1.394068174    0.877212236    0.942698909
  130 SOLV  OW      3295    2.023682410    7.822167076    3.541835316
  130 SOLV  HW1     3296    1.968446531    7.746230407    3.507424829
  130 SOLV  HW2     3297    2.110522610    7.825306942    3.492334790
  131 SOLV  OW      3298    0.325016007    7.008555945    4.951036296
  131 SOLV  HW1     3299    0.377238315    6.951827127    5.014726968
  131 SOLV  HW2     3300    0.385421683    7.041302013    4.878368261
  132 SOLV  OW      3301    4.134887376    1.974627822    3.255291483
  132 SOLV  HW1     3302    4.119095430    2.065078850    3.215657107
  132 SOLV  HW2     3303    4.186468457    1.984113378    3.340444476
  133 SOLV  OW      3304    1.104059993    2.153860794    7.919162782
  133 SOLV  HW1     3305    1.105454519    2.147392442    8.018952559
  133 SOLV  HW2     3306    1.086459437    2.063467220    7.880164362
  134 SOLV  OW      3307    4.531801629    6.233578635    8.144407114
  134 SOLV  HW1     3308    4.519373373    6.239219839    8.243479108
  134 SOLV  HW2     3309    4.596444610    6.303942135    8.114881018
  135 SOLV  OW      3310    5.196843352    1.379400342    5.678010985
  135 SOLV  HW1     3311    5.112982424    1.362962293    5.626063355
  135 SOLV  HW2     3312    5.247891230    1.293854955    5.686810451
  136 SOLV  OW      3313    0.937143380    5.787479149    5.942523721
  136 SOLV  HW1     3314    0.922424167    5.691305824    5.919382590
  136 SOLV  HW2     3315    0.848920922    5.834205703    5.948422514
  137 SOLV  OW      3316    0.816287105    1.177325206    7.555850074
  137 SOLV  HW1     3317    0.866086877    1.139545146    7.633914422
  137 SOLV  HW2     3318    0.876695782    1.237745982    7.503874171
  138 SOLV  OW      3319    5.970289598    0.945494173    5.287526367
  138 SOLV  HW1     3320    6.057369553    0.900238041    5.306772130
  138 SOLV  HW2     3321    5.911472311    0.940265356    5.368239428
  139 SOLV  OW      3322    5.716151858    2.179275194    1.636988560
  139 SOLV  HW1     3323    5.711745449    2.095197677    1.690947245
  139 SOLV  HW2     3324    5.628221623    2.226647566    1.641895509
  140 SOLV  OW      3325    7.399606352    0.972176989    1.362360270
  140 SOLV  HW1     3326    7.396802165    1.063177270    1.320976631
  140 SOLV  HW2     3327    7.346281109    0.908558379    1.306587710
  141 SOLV  OW      3328    7.671077983    3.472575357    3.066026787
  141 SOLV  HW1     3329    7.714407531    3.560850238    3.084239632
  141 SOLV  HW2     3330    7.713204536    3.402320011    3.123394963
  142 SOLV  OW      3331    3.673335800    4.100210008    6.998676395
  142 SOLV  HW1     3332    3.609839162    4.046435061    7.054141863
  142 SOLV  HW2     3333    3.631648361    4.119826490    6.909922256
  143 SOLV  OW      3334    4.021291743    7.389887979    3.645189471
  143 SOLV  HW1     3335    4.045960964    7.472021788    3.593738955
  143 SOLV  HW2     3336    4.027291654    7.408911735    3.743187936
  144 SOLV  OW      3337    0.154084303    7.745731900    1.684987721
  144 SOLV  HW1     3338    0.217233584    7.711420335    1.615440933
  144 SOLV  HW2     3339    0.064556268    7.762088211    1.643526938
  145 SOLV  OW      3340    3.925875579    5.806856929    1.721749879
  145 SOLV  HW1     3341    3.959438447    5.795408027    1.815260884
  145 SOLV  HW2     3342    3.834355095    5.847120521    1.723902289
  146 SOLV  OW      3343    3.572045667    0.483051222    7.288381309
  146 SOLV  HW1     3344    3.564215292    0.422679851    7.209036851
  146 SOLV  HW2     3345    3.666922504    0.513136592    7.298116738
  147 SOLV  OW      3346    7.325441750    5.890834406    0.533430270
  147 SOLV  HW1     3347    7.358973620    5.879910343    0.627014934
  147 SOLV  HW2     3348    7.402040871    5.912603505    0.472927982
  148 SOLV  OW      3349    7.935479668    0.401563252    0.699147296
  148 SOLV  HW1     3350    8.015194592    0.429254461    0.752816260
  148 SOLV  HW2     3351    7.861109441    0.466782260    0.713882337
  149 SOLV  OW      3352    5.013624751    5.028714439    2.033524443
  149 SOLV  HW1     3353    4.914098845    5.038131399    2.030749433
  149 SOLV  HW2     3354    5.054658432    5.116207825    2.059271249
  150 SOLV  OW      3355    7.993704035    0.211784975    7.261781060
  150 SOLV  HW1     3356    8.075130468    0.264815971    7.285425573
  150 SOLV  HW2     3357    7.985338024    0.206170013    7.162281802
  151 SOLV  OW      3358    2.488938277    5.048645351    1.344957740
  151 SOLV  HW1     3359    2.490834014    5.132675261    1.399154245
  151 SOLV  HW2     3360    2.444638552    4.976054886    1.397586709
  152 SOLV  OW      3361    4.089121591    3.643465573    1.852681958
  152 SOLV  HW1     3362    4.152205395    3.565982694    1.856783903
  152 SOLV  HW2     3363    4.122695932    3.716908211    1.911664063
  153 SOLV  OW      3364    6.972740968    5.156923133    5.275645990
  153 SOLV  HW1     3365    7.059869390    5.198409599    5.301901522
  153 SOLV  HW2     3366    6.898967157    5.197317665    5.329752895
  154 SOLV  OW      3367    1.932246563    1.018746855    6.579583690
  154 SOLV  HW1     3368    2.029400712    0.995514229    6.584340335
  154 SOLV  HW2     3369    1.922225443    1.115492594    6.556321179
  155 SOLV  OW      3370    2.838572159    2.278508180    4.117971793
  155 SOLV  HW1     3371    2.922036496    2.289731644    4.171912613
  155 SOLV  HW2     3372    2.826544608    2.181938461    4.094916840
  156 SOLV  OW      3373    6.090512758    2.196080587    0.210542342
  156 SOLV  HW1     3374    6.009492805    2.227199399    0.260234548
  156 SOLV  HW2     3375    6.148372037    2.274655921    0.188632471
  157 SOLV  OW      3376    7.624991528    8.106396267    0.656365402
  157 SOLV  HW1     3377    7.674227210    8.129312548    0.740343455
  157 SOLV  HW2     3378    7.687456108    8.061820409    0.592234619
  158 SOLV  OW      3379    6.232235487    6.541498497    5.739345205
  158 SOLV  HW1     3380    6.233164961    6.477410239    5.816113064
  158 SOLV  HW2     3381    6.320255587    6.588703914    5.734287880
  159 SOLV  OW      3382    3.147655832    5.894111149    7.539762493
  159 SOLV  HW1     3383    3.105782998    5.821749656    7.484894799
  159 SOLV  HW2     3384    3.079522966    5.964596026    7.559504343
  160 SOLV  OW      3385    2.649549556    7.138807285    2.352527365
  160 SOLV  HW1     3386    2.594105610    7.077897559    2.409236834
  160 SOLV  HW2     3387    2.744032769    7.106086962    2.351027707
  161 SOLV  OW      3388    1.703755369    2.434134433    6.183937268
  161 SOLV  HW1     3389    1.609143691    2.401729302    6.183832919
  161 SOLV  HW2     3390    1.737564323    2.438541391    6.089921093
  162 SOLV  OW      3391    6.215744578    1.452272997    3.377924682
  162 SOLV  HW1     3392    6.221629926    1.354682803    3.398977606
  162 SOLV  HW2     3393    6.292310783    1.478339761    3.319105250
  163 SOLV  OW      3394    4.067675046    7.139226253    0.304770723
  163 SOLV  HW1     3395    3.994359700    7.118738139    0.369631972
  163 SOLV  HW2     3396    4.134995062    7.198964091    0.348373761
  164 SOLV  OW      3397    0.951314551    4.013706722    3.984619837
  164 SOLV  HW1     3398    1.016939724    4.006614580    3.909490778
  164 SOLV  HW2     3399    1.000551116    4.018270621    4.071546232
  165 SOLV  OW      3400    0.008484768    6.241139073    5.740703345
  165 SOLV  HW1     3401    0.048592773    6.303752106    5.807568476
  165 SOLV  HW2     3402   -0.069674208    6.285184033    5.696531385
  166 SOLV  OW      3403    5.852533322    1.171431468    6.395465898
  166 SOLV  HW1     3404    5.784305056    1.242867182    6.411059920
  166 SOLV  HW2     3405    5.927176161    1.181727268    6.461221436
  167 SOLV  OW      3406    1.479402720    0.760090949    0.664350631
  167 SOLV  HW1     3407    1.391239943    0.806277638    0.654574702
  167 SOLV  HW2     3408    1.523339814    0.752868785    0.574802915
  168 SOLV  OW      3409    1.128850888    0.978384985    1.205574762
  168 SOLV  HW1     3410    1.116462355    1.038452938    1.126579536
  168 SOLV  HW2     3411    1.039604143    0.956219672    1.244888137
  169 SOLV  OW      3412    6.540647554    6.816606318    1.023170357
  169 SOLV  HW1     3413    6.563828154    6.766570877    0.939739261
  169 SOLV  HW2     3414    6.527280547    6.913296697    1.001401453
  170 SOLV  OW      3415    0.534867465    7.370316719    4.416351761
  170 SOLV  HW1     3416    0.611396518    7.364261977    4.480449246
  170 SOLV  HW2     3417    0.460855056    7.423325689    4.457751978
  171 SOLV  OW      3418    7.618381502    0.679524452    6.306382171
  171 SOLV  HW1     3419    7.572061589    0.750960884    6.358849417
  171 SOLV  HW2     3420    7.703692896    0.715774246    6.268840979
  172 SOLV  OW      3421    0.177534270    5.278200652    7.723172465
  172 SOLV  HW1     3422    0.194746129    5.376592323    7.728096923
  172 SOLV  HW2     3423    0.219708825    5.241101222    7.640430254
  173 SOLV  OW      3424    5.397167463    7.865696839    2.163341976
  173 SOLV  HW1     3425    5.367903065    7.945551116    2.215960609
  173 SOLV  HW2     3426    5.444713626    7.895864394    2.080691296
  174 SOLV  OW      3427    1.865407774    6.647353838    2.285160071
  174 SOLV  HW1     3428    1.794370139    6.715467880    2.302932114
  174 SOLV  HW2     3429    1.824653256    6.567504457    2.240833982
  175 SOLV  OW      3430    6.615000012    4.122119000    6.639491752
  175 SOLV  HW1     3431    6.592477307    4.218219528    6.655585724
  175 SOLV  HW2     3432    6.546314564    4.064034322    6.683196288
  176 SOLV  OW      3433    7.416146000    8.156563389    4.324065761
  176 SOLV  HW1     3434    7.402033179    8.147047425    4.225518258
  176 SOLV  HW2     3435    7.467398653    8.240450267    4.342435681
  177 SOLV  OW      3436    7.359907514    6.420925277    2.954286329
  177 SOLV  HW1     3437    7.328595022    6.411680349    2.859757552
  177 SOLV  HW2     3438    7.309799661    6.495104997    2.998874346
  178 SOLV  OW      3439    7.867527171    2.615419251    5.395283098
  178 SOLV  HW1     3440    7.940063947    2.627270534    5.327464130
  178 SOLV  HW2     3441    7.907112857    2.617422064    5.487100132
  179 SOLV  OW      3442    5.044411340    7.910738924    2.887563778
  179 SOLV  HW1     3443    4.948632189    7.938268977    2.879176867
  179 SOLV  HW2     3444    5.049434436    7.819778865    2.928829866
  180 SOLV  OW      3445    8.200893372    0.672446710    0.316198537
  180 SOLV  HW1     3446    8.160219184    0.724641493    0.391183624
  180 SOLV  HW2     3447    8.253710941    0.596163062    0.353513958
  181 SOLV  OW      3448    8.156521091    3.564949968    1.901916050
  181 SOLV  HW1     3449    8.135618173    3.503542002    1.978031773
  181 SOLV  HW2     3450    8.091638612    3.549044641    1.827493646
  182 SOLV  OW      3451    2.149255804    5.605130130    3.358739860
  182 SOLV  HW1     3452    2.239685614    5.630223286    3.324183681
  182 SOLV  HW2     3453    2.150144448    5.509522020    3.388058587
  183 SOLV  OW      3454    7.453835627    4.878375316    4.992617587
  183 SOLV  HW1     3455    7.535133518    4.929081973    4.963961112
  183 SOLV  HW2     3456    7.389556566    4.940819129    5.037009110
  184 SOLV  OW      3457    1.981041919    2.906557301    3.928688270
  184 SOLV  HW1     3458    2.077534276    2.932270055    3.934138816
  184 SOLV  HW2     3459    1.928002799    2.983551492    3.893187977
  185 SOLV  OW      3460    0.396127243    4.299277790    3.250453506
  185 SOLV  HW1     3461    0.330976338    4.348654415    3.192857549
  185 SOLV  HW2     3462    0.466742689    4.362404974    3.282521613
  186 SOLV  OW      3463    2.437710571    1.211101789    2.989873142
  186 SOLV  HW1     3464    2.465738308    1.228349327    2.895433175
  186 SOLV  HW2     3465    2.503268270    1.253533420    3.052352528
  187 SOLV  OW      3466    1.225939565    1.061798291    0.408464773
  187 SOLV  HW1     3467    1.212807762    0.998198903    0.484519549
  187 SOLV  HW2     3468    1.209153290    1.014321729    0.322059957
  188 SOLV  OW      3469    0.948605564    6.684853447    1.070476599
  188 SOLV  HW1     3470    0.974925882    6.600816731    1.023074418
  188 SOLV  HW2     3471    0.858269402    6.672947211    1.111702177
  189 SOLV  OW      3472    7.045835071    2.796762369    0.920869959
  189 SOLV  HW1     3473    7.105318236    2.771649960    0.844499382
  189 SOLV  HW2     3474    6.987470201    2.873346619    0.893855738
  190 SOLV  OW      3475    8.092639848    5.655590364    1.945003900
  190 SOLV  HW1     3476    8.122417908    5.657475111    1.849551823
  190 SOLV  HW2     3477    8.074544985    5.561126414    1.972399417
  191 SOLV  OW      3478    2.431293978    0.009905230    1.160330434
  191 SOLV  HW1     3479    2.497072736   -0.039611233    1.217086573
  191 SOLV  HW2     3480    2.403290531    0.093686664    1.207196461
  192 SOLV  OW      3481    7.547686652    5.077215414    5.624318617
  192 SOLV  HW1     3482    7.534570683    4.992006295    5.675003835
  192 SOLV  HW2     3483    7.512644090    5.066367038    5.531281450
  193 SOLV  OW      3484    4.479957075    3.064657103    2.983401982
  193 SOLV  HW1     3485    4.435249966    3.092935072    3.068273579
  193 SOLV  HW2     3486    4.410865068    3.033664843    2.918077586
  194 SOLV  OW      3487    5.604469651    6.485518217    0.224825568
  194 SOLV  HW1     3488    5.676675277    6.488991096    0.293934254
  194 SOLV  HW2     3489    5.632242625    6.538860043    0.144920001
  195 SOLV  OW      3490    3.604998577    4.047279355    2.439911778
  195 SOLV  HW1     3491    3.530006539    3.989296707    2.408039559
  195 SOLV  HW2     3492    3.624606197    4.117184281    2.371133016
  196 SOLV  OW      3493    4.989930253    1.236506644    6.042506606
  196 SOLV  HW1     3494    4.909425977    1.262462900    6.095860941
  196 SOLV  HW2     3495    5.036700798    1.318918571    6.010536285
  197 SOLV  OW      3496    0.546199415    1.168924406    7.554410712
  197 SOLV  HW1     3497    0.642950336    1.146291672    7.565741151
  197 SOLV  HW2     3498    0.530791491    1.204035089    7.462046836
  198 SOLV  OW      3499    4.879430312    3.443845880    6.015095273
  198 SOLV  HW1     3500    4.918449072    3.463338316    5.925100257
  198 SOLV  HW2     3501    4.887907265    3.524721035    6.073308825
  199 SOLV  OW      3502    6.603994311    4.126718349    3.191597108
  199 SOLV  HW1     3503    6.582956817    4.218963955    3.159196964
  199 SOLV  HW2     3504    6.551463716    4.107760733    3.274559209
  200 SOLV  OW      3505    0.091292323    0.057982774    3.552007031
  200 SOLV  HW1     3506    0.153796075   -0.018453866    3.567901667
  200 SOLV  HW2     3507    0.104397162    0.127069692    3.623119975
  201 SOLV  OW      3508    1.844370674    0.365512515    3.264900905
  201 SOLV  HW1     3509    1.911794897    0.406144711    3.326569255
  201 SOLV  HW2     3510    1.756186485    0.410996321    3.277339485
  202 SOLV  OW      3511    7.467563342    1.366147701    6.980349933
  202 SOLV  HW1     3512    7.399960340    1.427741827    7.020796735
  202 SOLV  HW2     3513    7.545487030    1.356880419    7.042349454
  203 SOLV  OW      3514    1.730672859    0.827264249    1.058320438
  203 SOLV  HW1     3515    1.631619934    0.820269092    1.070191273
  203 SOLV  HW2     3516    1.750687602    0.879675407    0.975532941
  204 SOLV  OW      3517    5.949877891    8.249551545    1.740110279
  204 SOLV  HW1     3518    6.012508385    8.319933209    1.706564584
  204 SOLV  HW2     3519    5.944467597    8.254564722    1.839845610
  205 SOLV  OW      3520    5.634270351    4.442486493    0.025014748
  205 SOLV  HW1     3521    5.651923995    4.521300663   -0.033963898
  205 SOLV  HW2     3522    5.537814344    4.441582812    0.051420362
  206 SOLV  OW      3523    3.626843563    7.759665412    5.758435583
  206 SOLV  HW1     3524    3.577958566    7.715418505    5.833629821
  206 SOLV  HW2     3525    3.724804767    7.760879199    5.778530469
  207 SOLV  OW      3526    6.935680135    5.607497177    7.542589750
  207 SOLV  HW1     3527    7.006491562    5.618275610    7.612384797
  207 SOLV  HW2     3528    6.924924798    5.693390540    7.492505565
  208 SOLV  OW      3529    4.726300659    7.306515288    7.339522410
  208 SOLV  HW1     3530    4.707710596    7.355529081    7.254353294
  208 SOLV  HW2     3531    4.820424374    7.324245781    7.368297926
  209 SOLV  OW      3532    6.768237327    2.233135415    3.381021208
  209 SOLV  HW1     3533    6.804156159    2.270754719    3.295604569
  209 SOLV  HW2     3534    6.723886985    2.305865836    3.433410552
  210 SOLV  OW      3535    6.042413910    4.587551986    6.663531083
  210 SOLV  HW1     3536    5.958717779    4.588402202    6.608794606
  210 SOLV  HW2     3537    6.019178142    4.599192904    6.760103975
  211 SOLV  OW      3538    0.515412065    1.487117308    0.201364052
  211 SOLV  HW1     3539    0.480062609    1.393912221    0.193413305
  211 SOLV  HW2     3540    0.615369875    1.485120805    0.199267312
  212 SOLV  OW      3541    7.768627044    1.966638824    6.065411703
  212 SOLV  HW1     3542    7.824888493    1.888390318    6.092117946
  212 SOLV  HW2     3543    7.790194422    1.992596120    5.971271382
  213 SOLV  OW      3544    5.463063358    8.228391874    2.073436705
  213 SOLV  HW1     3545    5.419501058    8.187091226    2.153415244
  213 SOLV  HW2     3546    5.471074830    8.160057410    2.000868368
  214 SOLV  OW      3547    2.037502860    4.718265904    1.990555648
  214 SOLV  HW1     3548    2.023978664    4.668560242    2.076276436
  214 SOLV  HW2     3549    2.126021536    4.693383548    1.951226544
  215 SOLV  OW      3550    6.111015705    0.507172464    2.505693397
  215 SOLV  HW1     3551    6.116521596    0.460152145    2.593777224
  215 SOLV  HW2     3552    6.203326977    0.525793330    2.472050588
  216 SOLV  OW      3553    3.443120966    2.773896038    1.423569025
  216 SOLV  HW1     3554    3.491401923    2.805207929    1.505361479
  216 SOLV  HW2     3555    3.347855659    2.804066666    1.427518127
  217 SOLV  OW      3556    6.224904878    7.605201590    0.916658718
  217 SOLV  HW1     3557    6.255910122    7.510407219    0.924038382
  217 SOLV  HW2     3558    6.286339514    7.664494036    0.968734295
  218 SOLV  OW      3559    1.350300996    2.036843790    7.372735722
  218 SOLV  HW1     3560    1.439664123    2.057842625    7.412424163
  218 SOLV  HW2     3561    1.279547148    2.047135775    7.442662178
  219 SOLV  OW      3562    0.625524917    4.961012460    5.980701793
  219 SOLV  HW1     3563    0.551817914    5.028023846    5.989538918
  219 SOLV  HW2     3564    0.587728170    4.873828927    5.949528917
  220 SOLV  OW      3565    0.226847323    7.520799840    4.847716050
  220 SOLV  HW1     3566    0.283993573    7.505870799    4.928418366
  220 SOLV  HW2     3567    0.143760661    7.465626895    4.855059125
  221 SOLV  OW      3568    1.304847590    1.482071833    7.870638879
  221 SOLV  HW1     3569    1.207665772    1.460486389    7.880112568
  221 SOLV  HW2     3570    1.357035251    1.397289226    7.861241873
  222 SOLV  OW      3571    1.625894606    3.644725683    5.443531816
  222 SOLV  HW1     3572    1.535096815    3.628063964    5.405085822
  222 SOLV  HW2     3573    1.652241012    3.739736052    5.426774386
  223 SOLV  OW      3574    6.655653449    2.798967141    7.329068980
  223 SOLV  HW1     3575    6.645409321    2.895237186    7.354108017
  223 SOLV  HW2     3576    6.752354795    2.773735381    7.332555413
  224 SOLV  OW      3577    1.201553282    2.561303583    5.586260170
  224 SOLV  HW1     3578    1.107909778    2.574185281    5.618916184
  224 SOLV  HW2     3579    1.232470834    2.469026556    5.609292992
  225 SOLV  OW      3580    0.661665522    0.604644158    5.604213041
  225 SOLV  HW1     3581    0.643029027    0.602592220    5.505978138
  225 SOLV  HW2     3582    0.725886400    0.531594270    5.627470388
  226 SOLV  OW      3583    7.568093557    7.133631876    6.027469767
  226 SOLV  HW1     3584    7.650678165    7.093926705    6.067527690
  226 SOLV  HW2     3585    7.569426091    7.120329433    5.928360825
  227 SOLV  OW      3586    5.137102030    5.022207407    6.574145705
  227 SOLV  HW1     3587    5.094440548    5.094626460    6.519951225
  227 SOLV  HW2     3588    5.195870764    5.063082698    6.643980746
  228 SOLV  OW      3589    3.363229226    6.867916724    1.690480187
  228 SOLV  HW1     3590    3.306676681    6.928867925    1.634904110
  228 SOLV  HW2     3591    3.346644848    6.773106617    1.663318551
  229 SOLV  OW      3592    1.836480398    4.480864842    4.859599187
  229 SOLV  HW1     3593    1.914820273    4.493692540    4.920426386
  229 SOLV  HW2     3594    1.789406857    4.395891822    4.883373524
  230 SOLV  OW      3595    5.866603636    7.713438152    5.553832493
  230 SOLV  HW1     3596    5.797038631    7.717514592    5.482100187
  230 SOLV  HW2     3597    5.950269013    7.673021609    5.516845607
  231 SOLV  OW      3598    3.451221172    4.119935241    1.002136920
  231 SOLV  HW1     3599    3.489064196    4.212352275    0.996802221
  231 SOLV  HW2     3600    3.357645472    4.120164940    0.966851698
  232 SOLV  OW      3601    5.986684074    6.822302170    1.721692667
  232 SOLV  HW1     3602    5.928800572    6.822332266    1.803246709
  232 SOLV  HW2     3603    5.970612178    6.906022249    1.669402784
  233 SOLV  OW      3604    0.213861899    5.067355459    7.931505136
  233 SOLV  HW1     3605    0.147457554    5.038393786    8.000449805
  233 SOLV  HW2     3606    0.181583534    5.151024221    7.887241049
  234 SOLV  OW      3607    5.905570024    1.665739086    6.149856033
  234 SOLV  HW1     3608    5.914321599    1.566448992    6.158028005
  234 SOLV  HW2     3609    5.917656322    1.692486974    6.054250711
  235 SOLV  OW      3610    5.435736630    6.926725206    3.035313682
  235 SOLV  HW1     3611    5.465606836    6.831481649    3.029137989
  235 SOLV  HW2     3612    5.339469991    6.929767282    3.062241619
  236 SOLV  OW      3613    1.095369126    6.788487979    1.731767068
  236 SOLV  HW1     3614    1.154907796    6.717049028    1.694979943
  236 SOLV  HW2     3615    1.053634500    6.839183217    1.656335678
  237 SOLV  OW      3616    7.398335856    2.947005720    2.966334575
  237 SOLV  HW1     3617    7.323904660    2.890493677    3.001941326
  237 SOLV  HW2     3618    7.424200703    2.914563237    2.875340458
  238 SOLV  OW      3619    2.669587863    0.751497237    6.860606176
  238 SOLV  HW1     3620    2.685903644    0.801840210    6.775746279
  238 SOLV  HW2     3621    2.578639767    0.709997921    6.857757708
  239 SOLV  OW      3622    1.234701426    4.242167348    4.576435984
  239 SOLV  HW1     3623    1.330893068    4.215847821    4.568927367
  239 SOLV  HW2     3624    1.201291426    4.272130914    4.487061333
  240 SOLV  OW      3625    1.602211752    2.618880616    7.503422030
  240 SOLV  HW1     3626    1.506251620    2.590887272    7.506520224
  240 SOLV  HW2     3627    1.617558561    2.692576899    7.569260996
  241 SOLV  OW      3628    1.168161983    1.345441184    4.750488271
  241 SOLV  HW1     3629    1.172310391    1.389326852    4.840257798
  241 SOLV  HW2     3630    1.084787099    1.290589041    4.744044816
  242 SOLV  OW      3631    0.898633832    7.266719164    2.327039693
  242 SOLV  HW1     3632    0.939984671    7.224061713    2.407487382
  242 SOLV  HW2     3633    0.953499865    7.345572483    2.299233550
  243 SOLV  OW      3634    0.291947387    1.241574466    3.176756766
  243 SOLV  HW1     3635    0.302601244    1.157299507    3.123976963
  243 SOLV  HW2     3636    0.274683646    1.218891738    3.272615533
  244 SOLV  OW      3637    2.289713251    7.712471855    6.432769962
  244 SOLV  HW1     3638    2.356606250    7.740658365    6.501561784
  244 SOLV  HW2     3639    2.317919122    7.625332288    6.392613990
  245 SOLV  OW      3640    4.050253634    2.999221888    4.173316360
  245 SOLV  HW1     3641    3.955084184    2.984833121    4.146161020
  245 SOLV  HW2     3642    4.096316541    3.055558786    4.104715615
  246 SOLV  OW      3643    5.168347387    4.851021945    4.194100309
  246 SOLV  HW1     3644    5.161076132    4.919727857    4.121795169
  246 SOLV  HW2     3645    5.184273625    4.896459392    4.281754147
  247 SOLV  OW      3646    8.013811957    7.384617263    3.275853017
  247 SOLV  HW1     3647    7.976397958    7.458268136    3.332218962
  247 SOLV  HW2     3648    7.941507633    7.318851628    3.254681086
  248 SOLV  OW      3649    0.681349003    2.306652856    5.965716661
  248 SOLV  HW1     3650    0.775570723    2.283034329    5.941929274
  248 SOLV  HW2     3651    0.638055062    2.352927838    5.888349799
  249 SOLV  OW      3652    3.876922952    1.383524643    1.669164396
  249 SOLV  HW1     3653    3.962435995    1.393398828    1.720070881
  249 SOLV  HW2     3654    3.897253439    1.370055793    1.572176470
  250 SOLV  OW      3655    8.222748676    1.059712153    3.035128611
  250 SOLV  HW1     3656    8.227659009    1.089515901    2.939790993
  250 SOLV  HW2     3657    8.145874460    0.996750918    3.046432284
  251 SOLV  OW      3658    6.672562647    0.627201195    7.310011979
  251 SOLV  HW1     3659    6.701754028    0.686468822    7.234934895
  251 SOLV  HW2     3660    6.752569341    0.597919756    7.362384048
  252 SOLV  OW      3661    2.011485298    1.562272895    7.940998299
  252 SOLV  HW1     3662    2.012610006    1.653965597    7.980906873
  252 SOLV  HW2     3663    1.975270303    1.566904358    7.847893689
  253 SOLV  OW      3664    0.919014687    0.772928784    2.848852055
  253 SOLV  HW1     3665    0.873521882    0.758915150    2.760901117
  253 SOLV  HW2     3666    0.975816718    0.693389893    2.870027772
  254 SOLV  OW      3667    1.382700484    7.456237645    2.733469347
  254 SOLV  HW1     3668    1.408398512    7.374174936    2.682413978
  254 SOLV  HW2     3669    1.388003025    7.535937962    2.673294379
  255 SOLV  OW      3670    0.245709854    4.201039985    0.199373520
  255 SOLV  HW1     3671    0.307711691    4.186274436    0.122304404
  255 SOLV  HW2     3672    0.161380624    4.149329509    0.184663935
  256 SOLV  OW      3673    8.055883789    2.610959938    1.374042708
  256 SOLV  HW1     3674    8.089564577    2.692012223    1.326106986
  256 SOLV  HW2     3675    8.125290398    2.579245858    1.438685103
  257 SOLV  OW      3676    7.840324120    5.957216337    5.400980616
  257 SOLV  HW1     3677    7.905242167    5.886274257    5.373510076
  257 SOLV  HW2     3678    7.797639117    5.931536182    5.487700101
  258 SOLV  OW      3679    2.793272871    1.782621548    6.099331564
  258 SOLV  HW1     3680    2.748833226    1.836510883    6.170902356
  258 SOLV  HW2     3681    2.829950815    1.843953554    6.029371571
  259 SOLV  OW      3682    0.065243001    0.744557987    0.072911275
  259 SOLV  HW1     3683    0.103362351    0.658363279    0.039459674
  259 SOLV  HW2     3684    0.005119936    0.726415117    0.150742175
  260 SOLV  OW      3685    0.893549265    0.897465922    1.315857166
  260 SOLV  HW1     3686    0.910436848    0.801875072    1.339919490
  260 SOLV  HW2     3687    0.796652280    0.918488084    1.328924164
  261 SOLV  OW      3688    0.363450401    6.064954426    2.488884859
  261 SOLV  HW1     3689    0.349217156    6.003696253    2.566644604
  261 SOLV  HW2     3690    0.450092239    6.042543709    2.444245615
  262 SOLV  OW      3691    0.677131159    7.476989924    1.795040338
  262 SOLV  HW1     3692    0.662976708    7.447670524    1.700488705
  262 SOLV  HW2     3693    0.698357656    7.397416633    1.851763114
  263 SOLV  OW      3694    0.248380951    6.335498285    5.864578468
  263 SOLV  HW1     3695    0.259161981    6.385482503    5.950524390
  263 SOLV  HW2     3696    0.282735550    6.391312095    5.789041505
  264 SOLV  OW      3697    6.872769303    4.175866419    1.076631398
  264 SOLV  HW1     3698    6.880409012    4.227164094    0.991122729
  264 SOLV  HW2     3699    6.962800318    4.141012026    1.102728794
  265 SOLV  OW      3700    3.131254330    1.149480213    6.916828120
  265 SOLV  HW1     3701    3.043008152    1.105974122    6.934765778
  265 SOLV  HW2     3702    3.127651831    1.245205444    6.945559589
  266 SOLV  OW      3703    3.146589697    7.722553928    8.231595752
  266 SOLV  HW1     3704    3.235082657    7.682112938    8.208498817
  266 SOLV  HW2     3705    3.143533676    7.742263962    8.329596102
  267 SOLV  OW      3706    2.701534070    3.471159816    1.573117612
  267 SOLV  HW1     3707    2.710868687    3.462805901    1.473905601
  267 SOLV  HW2     3708    2.769784694    3.535566441    1.607688587
  268 SOLV  OW      3709    1.900555102    0.444442139    5.882554628
  268 SOLV  HW1     3710    1.803362715    0.421036468    5.879850802
  268 SOLV  HW2     3711    1.938558802    0.439652428    5.790174250
  269 SOLV  OW      3712    1.027612656    7.518534490    4.193257707
  269 SOLV  HW1     3713    0.996385113    7.432545065    4.233655239
  269 SOLV  HW2     3714    1.118994467    7.505948423    4.154627945
  270 SOLV  OW      3715    8.225396416    8.105277248    3.749155894
  270 SOLV  HW1     3716    8.140946807    8.158835174    3.750290048
  270 SOLV  HW2     3717    8.303209931    8.165376696    3.767445425
  271 SOLV  OW      3718    8.073585662    5.590404947    0.381657171
  271 SOLV  HW1     3719    8.169022706    5.612028153    0.361018042
  271 SOLV  HW2     3720    8.025840647    5.566383433    0.297128470
  272 SOLV  OW      3721    8.045774700    0.327693612    4.576400043
  272 SOLV  HW1     3722    8.128592761    0.271826766    4.581057355
  272 SOLV  HW2     3723    7.987020350    0.306746728    4.654571086
  273 SOLV  OW      3724    0.819412585    5.431609464    2.389549395
  273 SOLV  HW1     3725    0.770341122    5.508009130    2.347656332
  273 SOLV  HW2     3726    0.901518307    5.411450978    2.336124978
  274 SOLV  OW      3727    2.692773007    8.250715795    6.605625685
  274 SOLV  HW1     3728    2.607899655    8.197891496    6.602792625
  274 SOLV  HW2     3729    2.770870700    8.188251502    6.606524801
  275 SOLV  OW      3730    5.341729574    4.733123375    6.202343428
  275 SOLV  HW1     3731    5.391990329    4.814272665    6.232184274
  275 SOLV  HW2     3732    5.251263383    4.760208520    6.169419516
  276 SOLV  OW      3733    5.737313495    6.760391717    3.364231388
  276 SOLV  HW1     3734    5.731939437    6.765127690    3.264479853
  276 SOLV  HW2     3735    5.649278567    6.730334423    3.400946072
  277 SOLV  OW      3736    5.267850395    2.607574050    0.621469132
  277 SOLV  HW1     3737    5.216732391    2.658667192    0.552357429
  277 SOLV  HW2     3738    5.334385961    2.548036642    0.576432906
  278 SOLV  OW      3739    7.540920440    3.451787694    0.793820509
  278 SOLV  HW1     3740    7.595016074    3.531094083    0.821853753
  278 SOLV  HW2     3741    7.601574779    3.373687081    0.778883541
  279 SOLV  OW      3742    3.162214136    1.171385436    5.137920342
  279 SOLV  HW1     3743    3.116547660    1.239176238    5.080294176
  279 SOLV  HW2     3744    3.118409837    1.169134521    5.227797092
  280 SOLV  OW      3745    8.245843014    4.570084739    5.075981445
  280 SOLV  HW1     3746    8.299232858    4.556368708    5.159426178
  280 SOLV  HW2     3747    8.225362445    4.667372175    5.065150984
  281 SOLV  OW      3748    2.076373363    7.443271697    6.871977157
  281 SOLV  HW1     3749    2.086043035    7.474316147    6.777402317
  281 SOLV  HW2     3750    2.038404952    7.517209739    6.927592771
  282 SOLV  OW      3751    2.621550818    6.167444023    8.181606442
  282 SOLV  HW1     3752    2.580657768    6.164230861    8.090395901
  282 SOLV  HW2     3753    2.713373677    6.206612215    8.175582333
  283 SOLV  OW      3754    3.828047001    1.386351422    3.834910604
  283 SOLV  HW1     3755    3.884259479    1.350491023    3.909448679
  283 SOLV  HW2     3756    3.736503252    1.346411082    3.840037792
  284 SOLV  OW      3757    0.987182511    2.625157707    7.530969344
  284 SOLV  HW1     3758    1.040000922    2.540966660    7.519860135
  284 SOLV  HW2     3759    1.013431024    2.690563033    7.460015459
  285 SOLV  OW      3760    1.192225416    6.486850836    1.373129651
  285 SOLV  HW1     3761    1.242075911    6.420636824    1.317177715
  285 SOLV  HW2     3762    1.162336107    6.563117945    1.315771972
  286 SOLV  OW      3763    3.884167753    0.408242002    5.330319341
  286 SOLV  HW1     3764    3.935069286    0.439731479    5.410438177
  286 SOLV  HW2     3765    3.804036479    0.466518022    5.316740235
  287 SOLV  OW      3766    2.012465947    4.970831579    3.619011511
  287 SOLV  HW1     3767    1.913928847    4.977757611    3.603394391
  287 SOLV  HW2     3768    2.042549737    5.047053323    3.676340883
  288 SOLV  OW      3769    5.101802139    1.340071618    1.457349697
  288 SOLV  HW1     3770    5.039731193    1.313051244    1.383738748
  288 SOLV  HW2     3771    5.169666834    1.268054952    1.471820996
  289 SOLV  OW      3772    6.428233800    3.815237703    7.784789456
  289 SOLV  HW1     3773    6.453096806    3.828756017    7.688868412
  289 SOLV  HW2     3774    6.503672840    3.770406309    7.832756550
  290 SOLV  OW      3775    3.756067640    5.152966976    7.732747835
  290 SOLV  HW1     3776    3.679562159    5.196775704    7.779945853
  290 SOLV  HW2     3777    3.842199894    5.183906753    7.773069824
  291 SOLV  OW      3778    3.245420511    3.148952733    6.147364864
  291 SOLV  HW1     3779    3.330249578    3.097328128    6.135499581
  291 SOLV  HW2     3780    3.248661022    3.231696941    6.091287032
  292 SOLV  OW      3781    4.381169096    4.910813588    1.329482663
  292 SOLV  HW1     3782    4.411877834    4.884795580    1.237940204
  292 SOLV  HW2     3783    4.451449148    4.966638666    1.373575986
  293 SOLV  OW      3784    5.637439888    2.726148897    8.180701252
  293 SOLV  HW1     3785    5.656196885    2.781569520    8.261798212
  293 SOLV  HW2     3786    5.596545162    2.639227727    8.208491137
  294 SOLV  OW      3787    6.016757176    7.578570641    2.054205638
  294 SOLV  HW1     3788    6.111584794    7.609146060    2.045589486
  294 SOLV  HW2     3789    5.997452673    7.509758036    1.984251901
  295 SOLV  OW      3790    0.470047161    4.098201976    0.604074285
  295 SOLV  HW1     3791    0.506436196    4.190939750    0.612847555
  295 SOLV  HW2     3792    0.485550412    4.064994764    0.511023862
  296 SOLV  OW      3793    7.046888044    0.606899600    0.765997000
  296 SOLV  HW1     3794    7.023098272    0.634233253    0.672783879
  296 SOLV  HW2     3795    7.001580714    0.520490310    0.787961817
  297 SOLV  OW      3796    2.516307713    0.609491257    0.299677938
  297 SOLV  HW1     3797    2.513361075    0.538391966    0.229407167
  297 SOLV  HW2     3798    2.484708039    0.696057100    0.260825777
  298 SOLV  OW      3799    1.505905219    1.167621781    7.614892605
  298 SOLV  HW1     3800    1.452695857    1.218328635    7.547076922
  298 SOLV  HW2     3801    1.602521349    1.192026732    7.606465065
  299 SOLV  OW      3802    7.786754546    7.095118138    1.516617064
  299 SOLV  HW1     3803    7.773150439    7.021278812    1.582681688
  299 SOLV  HW2     3804    7.739948858    7.177497721    1.548626917
  300 SOLV  OW      3805    6.665568205    6.025249270    6.524282932
  300 SOLV  HW1     3806    6.721068517    6.091707968    6.574326308
  300 SOLV  HW2     3807    6.725469966    5.963351970    6.473471043
  301 SOLV  OW      3808    6.235482033    6.113137560    8.075580297
  301 SOLV  HW1     3809    6.305007712    6.072121377    8.016543439
  301 SOLV  HW2     3810    6.279674455    6.172653372    8.142709853
  302 SOLV  OW      3811    1.795309700    6.152375088    2.260033307
  302 SOLV  HW1     3812    1.736346124    6.181630191    2.335326142
  302 SOLV  HW2     3813    1.827578419    6.059290270    2.277222511
  303 SOLV  OW      3814    0.572134483    6.732305390    6.633678645
  303 SOLV  HW1     3815    0.589069773    6.830343904    6.643852567
  303 SOLV  HW2     3816    0.642477563    6.681061034    6.682950558
  304 SOLV  OW      3817    2.248668077    2.984755620    6.412201407
  304 SOLV  HW1     3818    2.311315900    3.032348463    6.473940425
  304 SOLV  HW2     3819    2.198019689    3.051790103    6.357955896
  305 SOLV  OW      3820    1.001622080    1.157862413    7.792539375
  305 SOLV  HW1     3821    1.035595974    1.237252761    7.842981126
  305 SOLV  HW2     3822    1.062605043    1.138658429    7.715638723
  306 SOLV  OW      3823    6.873154975    1.483509690    7.828748088
  306 SOLV  HW1     3824    6.871395847    1.402712189    7.769840521
  306 SOLV  HW2     3825    6.933300395    1.552642031    7.788689642
  307 SOLV  OW      3826    4.203289690    6.033935150    7.104326264
  307 SOLV  HW1     3827    4.257017209    6.105968883    7.060436996
  307 SOLV  HW2     3828    4.231810628    6.024536257    7.199720073
  308 SOLV  OW      3829    4.769562826    3.740206921    6.905243404
  308 SOLV  HW1     3830    4.777660820    3.640657050    6.910355317
  308 SOLV  HW2     3831    4.679312518    3.768020077    6.938152636
  309 SOLV  OW      3832    5.954138606    7.977396164    4.278905928
  309 SOLV  HW1     3833    5.994151152    8.043814172    4.342068581
  309 SOLV  HW2     3834    5.957370432    7.886256238    4.319953064
  310 SOLV  OW      3835    2.172761736    7.999622867    2.129204298
  310 SOLV  HW1     3836    2.164201567    7.903558945    2.102747778
  310 SOLV  HW2     3837    2.196836378    8.054256174    2.048972934
  311 SOLV  OW      3838    1.703369195    4.859379592    4.537921868
  311 SOLV  HW1     3839    1.656310267    4.923637269    4.598405809
  311 SOLV  HW2     3840    1.701139288    4.767906353    4.578289634
  312 SOLV  OW      3841    0.162540494    7.651613723    5.223923086
  312 SOLV  HW1     3842    0.207162400    7.691311997    5.304140450
  312 SOLV  HW2     3843    0.157761744    7.552251302    5.234225373
  313 SOLV  OW      3844    2.248164997    4.808052157    7.524509644
  313 SOLV  HW1     3845    2.209354459    4.876174007    7.586583307
  313 SOLV  HW2     3846    2.336157418    4.776734827    7.560237850
  314 SOLV  OW      3847    4.018838010    3.748894022    1.177472613
  314 SOLV  HW1     3848    4.110941689    3.716683782    1.199404312
  314 SOLV  HW2     3849    3.985747829    3.807874025    1.251146527
  315 SOLV  OW      3850    7.855809846    7.210850157    3.666333900
  315 SOLV  HW1     3851    7.773650065    7.266526574    3.678636984
  315 SOLV  HW2     3852    7.856187789    7.136730403    3.733472170
  316 SOLV  OW      3853    6.600136223    7.289920044    3.536289978
  316 SOLV  HW1     3854    6.511125118    7.252655506    3.510017169
  316 SOLV  HW2     3855    6.588450924    7.353328296    3.612740726
  317 SOLV  OW      3856    3.334300769    6.821321980    5.894167134
  317 SOLV  HW1     3857    3.305278806    6.897452488    5.952148691
  317 SOLV  HW2     3858    3.258860333    6.756452092    5.884137962
  318 SOLV  OW      3859    7.454832707    5.468273663    4.618111957
  318 SOLV  HW1     3860    7.473097015    5.559183717    4.655572042
  318 SOLV  HW2     3861    7.541034065    5.425572100    4.590773022
  319 SOLV  OW      3862    6.107389562    5.146957182    5.448448000
  319 SOLV  HW1     3863    6.008709960    5.131131613    5.444754985
  319 SOLV  HW2     3864    6.134178440    5.168515957    5.542358731
  320 SOLV  OW      3865    6.205844006    7.647470512    7.633412478
  320 SOLV  HW1     3866    6.204225446    7.713951669    7.558716996
  320 SOLV  HW2     3867    6.113425902    7.612544714    7.648930587
  321 SOLV  OW      3868    4.994597457    1.877045418    8.218489159
  321 SOLV  HW1     3869    4.928264840    1.890981136    8.144954166
  321 SOLV  HW2     3870    5.083822824    1.854908268    8.179113813
  322 SOLV  OW      3871    0.267664330    2.882956034    0.216968045
  322 SOLV  HW1     3872    0.185527156    2.856801553    0.267671109
  322 SOLV  HW2     3873    0.264145602    2.843436703    0.125168686
  323 SOLV  OW      3874    5.542307015    3.624920025    3.001948695
  323 SOLV  HW1     3875    5.495932699    3.655357231    3.085163025
  323 SOLV  HW2     3876    5.549458114    3.525169067    3.002383247
  324 SOLV  OW      3877    0.283866091    7.423500919    5.938140876
  324 SOLV  HW1     3878    0.194065817    7.405284025    5.898066548
  324 SOLV  HW2     3879    0.348327093    7.352829839    5.908949432
  325 SOLV  OW      3880    0.650415266    6.888040443    1.360595323
  325 SOLV  HW1     3881    0.552219552    6.885798333    1.341781010
  325 SOLV  HW2     3882    0.693383211    6.805830479    1.323223443
  326 SOLV  OW      3883    3.891644813    4.399045302    5.689554352
  326 SOLV  HW1     3884    3.818613534    4.330737524    5.688030853
  326 SOLV  HW2     3885    3.868729394    4.473708728    5.627087803
  327 SOLV  OW      3886    2.092329586    5.492906677    7.044229507
  327 SOLV  HW1     3887    2.051559564    5.487921444    6.953046490
  327 SOLV  HW2     3888    2.188151853    5.464678023    7.039468187
  328 SOLV  OW      3889    3.818152440    1.275865629    8.258081523
  328 SOLV  HW1     3890    3.901851444    1.253930598    8.308228823
  328 SOLV  HW2     3891    3.840813736    1.331598179    8.178195886
  329 SOLV  OW      3892    2.497135048    3.993076633    1.217917414
  329 SOLV  HW1     3893    2.408403659    3.947892390    1.208601570
  329 SOLV  HW2     3894    2.562350588    3.930053267    1.260065424
  330 SOLV  OW      3895    5.012215022    7.594585373    2.662522851
  330 SOLV  HW1     3896    4.960350630    7.672780432    2.697125160
  330 SOLV  HW2     3897    5.013096406    7.522084103    2.731402260
  331 SOLV  OW      3898    3.683187589    6.363371582    4.594635255
  331 SOLV  HW1     3899    3.670840272    6.324733830    4.686046341
  331 SOLV  HW2     3900    3.602316132    6.416706100    4.569805369
  332 SOLV  OW      3901    3.123598766    2.194049453    3.541919486
  332 SOLV  HW1     3902    3.213390221    2.216271807    3.503903547
  332 SOLV  HW2     3903    3.127990937    2.197209273    3.641780310
  333 SOLV  OW      3904    1.017854581    7.266923212    5.048978316
  333 SOLV  HW1     3905    0.951465430    7.294559824    4.979489581
  333 SOLV  HW2     3906    0.969810927    7.225900571    5.126495388
  334 SOLV  OW      3907    2.883843429    0.679881492    3.720209820
  334 SOLV  HW1     3908    2.822636211    0.653650210    3.794812659
  334 SOLV  HW2     3909    2.831436367    0.688029818    3.635433345
  335 SOLV  OW      3910    4.897438552    6.809514008    0.971889506
  335 SOLV  HW1     3911    4.947915826    6.777154153    0.891859074
  335 SOLV  HW2     3912    4.849935769    6.894527281    0.949170018
  336 SOLV  OW      3913    3.875883277    2.389646058    1.046947271
  336 SOLV  HW1     3914    3.849307845    2.300846168    1.084452156
  336 SOLV  HW2     3915    3.831880745    2.462522830    1.099397821
  337 SOLV  OW      3916    4.493311156    1.848611236    5.413633795
  337 SOLV  HW1     3917    4.425007343    1.853340709    5.340736119
  337 SOLV  HW2     3918    4.455006387    1.886899311    5.497708401
  338 SOLV  OW      3919    4.035688082    0.704710514    1.149768614
  338 SOLV  HW1     3920    4.115310157    0.655708879    1.185276396
  338 SOLV  HW2     3921    3.952109113    0.659834634    1.181427112
  339 SOLV  OW      3922    6.372123667    3.427728352    6.432019802
  339 SOLV  HW1     3923    6.451466374    3.397681111    6.379071441
  339 SOLV  HW2     3924    6.399009966    3.502422010    6.492843534
  340 SOLV  OW      3925    0.970608606    5.939379852    7.988070360
  340 SOLV  HW1     3926    1.027562527    5.981488468    7.917468670
  340 SOLV  HW2     3927    0.883038560    5.911993092    7.948284825
  341 SOLV  OW      3928    6.878137390    4.226863708    8.124281568
  341 SOLV  HW1     3929    6.895857799    4.167892405    8.045476112
  341 SOLV  HW2     3930    6.962365672    4.238223244    8.176993015
  342 SOLV  OW      3931    0.488318940    5.577404723    0.781536249
  342 SOLV  HW1     3932    0.514481854    5.500249594    0.723534299
  342 SOLV  HW2     3933    0.566815144    5.638204760    0.793505855
  343 SOLV  OW      3934    3.514111257    4.516026269    4.908968184
  343 SOLV  HW1     3935    3.563692996    4.450731631    4.851696513
  343 SOLV  HW2     3936    3.421470207    4.528025395    4.873255093
  344 SOLV  OW      3937    7.461688746    5.278449553    1.756203833
  344 SOLV  HW1     3938    7.365332637    5.256591917    1.771666879
  344 SOLV  HW2     3939    7.470844020    5.375852422    1.735463292
  345 SOLV  OW      3940    4.031203877    1.897941237    2.103285973
  345 SOLV  HW1     3941    3.936647435    1.916331202    2.076409683
  345 SOLV  HW2     3942    4.050250721    1.800263071    2.093406800
  346 SOLV  OW      3943    4.584900420    2.389520036    0.800123681
  346 SOLV  HW1     3944    4.635779471    2.358116614    0.880292811
  346 SOLV  HW2     3945    4.506967693    2.444790376    0.829680511
  347 SOLV  OW      3946    1.363005592    2.738415225    4.567547806
  347 SOLV  HW1     3947    1.441058809    2.711819909    4.624119610
  347 SOLV  HW2     3948    1.289503161    2.772550007    4.626132406
  348 SOLV  OW      3949    4.701052874    7.340542935    2.071738366
  348 SOLV  HW1     3950    4.742190029    7.307890708    1.986630987
  348 SOLV  HW2     3951    4.764757016    7.402198328    2.118020576
  349 SOLV  OW      3952    5.590561362    0.025170259    2.693675432
  349 SOLV  HW1     3953    5.557039624    0.088535558    2.623953693
  349 SOLV  HW2     3954    5.567211250   -0.068489973    2.667551126
  350 SOLV  OW      3955    6.216040585    1.350515624    2.361783606
  350 SOLV  HW1     3956    6.205532499    1.278329159    2.293371385
  350 SOLV  HW2     3957    6.136681524    1.350545091    2.422641731
  351 SOLV  OW      3958    7.496192431    3.827147913    2.920209784
  351 SOLV  HW1     3959    7.509964767    3.896269157    2.849255838
  351 SOLV  HW2     3960    7.503441274    3.735975785    2.879750083
  352 SOLV  OW      3961    6.801719425    7.169065170    6.849491287
  352 SOLV  HW1     3962    6.741264599    7.238077613    6.809691782
  352 SOLV  HW2     3963    6.890508228    7.210325245    6.869879530
  353 SOLV  OW      3964    1.119262143    5.736670890    6.378052934
  353 SOLV  HW1     3965    1.074260356    5.689391307    6.453812210
  353 SOLV  HW2     3966    1.082711306    5.829424962    6.370264196
  354 SOLV  OW      3967    5.818810636    5.164032818    2.220230037
  354 SOLV  HW1     3968    5.863865478    5.157345682    2.309264378
  354 SOLV  HW2     3969    5.822225994    5.075202444    2.174412378
  355 SOLV  OW      3970    2.321577047    0.436617912    3.301031356
  355 SOLV  HW1     3971    2.386885927    0.512130442    3.295172383
  355 SOLV  HW2     3972    2.287752413    0.429031424    3.394839426
  356 SOLV  OW      3973    2.616203514    4.733325830    7.344368047
  356 SOLV  HW1     3974    2.676960016    4.659070669    7.372594598
  356 SOLV  HW2     3975    2.667168064    4.819363436    7.342984356
  357 SOLV  OW      3976    5.794712146    5.078332273    8.102213663
  357 SOLV  HW1     3977    5.806557335    5.096947685    8.004668603
  357 SOLV  HW2     3978    5.701333240    5.101565717    8.129460364
  358 SOLV  OW      3979    7.425781404    5.646075458    0.741939486
  358 SOLV  HW1     3980    7.362176569    5.581992971    0.784945793
  358 SOLV  HW2     3981    7.495918467    5.595042059    0.692159771
  359 SOLV  OW      3982    5.133052061    0.035722811    3.766571326
  359 SOLV  HW1     3983    5.063082289   -0.033502552    3.748863576
  359 SOLV  HW2     3984    5.153086056    0.038550198    3.864510205
  360 SOLV  OW      3985    6.060975862    8.192164980    4.403198126
  360 SOLV  HW1     3986    6.084921219    8.214752622    4.497634313
  360 SOLV  HW2     3987    6.144029586    8.169607025    4.352257231
  361 SOLV  OW      3988    2.034595963    7.244705752    1.766686029
  361 SOLV  HW1     3989    2.048780275    7.286085663    1.676753703
  361 SOLV  HW2     3990    2.063878726    7.308656676    1.837778564
  362 SOLV  OW      3991    6.317799830    2.853369679    1.134981298
  362 SOLV  HW1     3992    6.356940286    2.938157788    1.099218924
  362 SOLV  HW2     3993    6.315122153    2.857451265    1.234871538
  363 SOLV  OW      3994    0.308574179    6.856632732    3.383864434
  363 SOLV  HW1     3995    0.402649457    6.889389135    3.392630587
  363 SOLV  HW2     3996    0.248919501    6.932936106    3.358983507
  364 SOLV  OW      3997    0.294840222    0.808399112    5.421479902
  364 SOLV  HW1     3998    0.242341195    0.890865375    5.400391516
  364 SOLV  HW2     3999    0.249693297    0.758109265    5.495197537
  365 SOLV  OW      4000    4.910626305    0.892202956    1.782015545
  365 SOLV  HW1     4001    4.825607673    0.940207999    1.760353472
  365 SOLV  HW2     4002    4.894576877    0.793509388    1.780081278
  366 SOLV  OW      4003    6.787962002    1.190770707    2.725987286
  366 SOLV  HW1     4004    6.720283203    1.186044556    2.652508480
  366 SOLV  HW2     4005    6.864561133    1.130106843    2.704674283
  367 SOLV  OW      4006    7.528420961    5.620305306    1.019493916
  367 SOLV  HW1     4007    7.574019740    5.532142223    1.031734771
  367 SOLV  HW2     4008    7.523244740    5.641874724    0.921975501
  368 SOLV  OW      4009    7.360268279    3.566107709    5.757613358
  368 SOLV  HW1     4010    7.345722181    3.484427940    5.813455503
  368 SOLV  HW2     4011    7.295780564    3.566123379    5.681175082
  369 SOLV  OW      4012    6.208686210    1.583791558    2.926978558
  369 SOLV  HW1     4013    6.189711412    1.675901031    2.960997096
  369 SOLV  HW2     4014    6.181314243    1.516570890    2.995779471
  370 SOLV  OW      4015    6.654302948    7.984001017    4.359237244
  370 SOLV  HW1     4016    6.629010100    7.925075121    4.435979642
  370 SOLV  HW2     4017    6.677994595    8.074936706    4.393453835
  371 SOLV  OW      4018    2.943373027    6.640161680    1.374715078
  371 SOLV  HW1     4019    2.951648376    6.733617247    1.409344811
  371 SOLV  HW2     4020    2.928412440    6.642467554    1.275859814
  372 SOLV  OW      4021    0.826789167    1.194968748    0.624877177
  372 SOLV  HW1     4022    0.825923039    1.146354756    0.537493679
  372 SOLV  HW2     4023    0.753482119    1.159953283    0.683203232
  373 SOLV  OW      4024    4.674896379    4.437731057    1.835604736
  373 SOLV  HW1     4025    4.704599986    4.524782277    1.796365382
  373 SOLV  HW2     4026    4.599369610    4.400816770    1.781429973
  374 SOLV  OW      4027    2.537277971    8.162409450    3.011315142
  374 SOLV  HW1     4028    2.594507058    8.090191641    3.050184859
  374 SOLV  HW2     4029    2.486301796    8.207566979    3.084551571
  375 SOLV  OW      4030    4.613511711    2.920341971    0.104780675
  375 SOLV  HW1     4031    4.569184196    2.836866383    0.072094733
  375 SOLV  HW2     4032    4.701736385    2.931336155    0.058987510
  376 SOLV  OW      4033    5.863711765    6.686221142    2.010340798
  376 SOLV  HW1     4034    5.931421007    6.636676978    2.064771822
  376 SOLV  HW2     4035    5.812489814    6.621462185    1.953910191
  377 SOLV  OW      4036    0.709737773    0.119278865    5.375436352
  377 SOLV  HW1     4037    0.758521757    0.206379761    5.381347344
  377 SOLV  HW2     4038    0.733959287    0.073256636    5.290016416
  378 SOLV  OW      4039    1.576028980    0.101430788    5.174199023
  378 SOLV  HW1     4040    1.496207150    0.154009681    5.203590884
  378 SOLV  HW2     4041    1.581600142    0.102353002    5.074348899
  379 SOLV  OW      4042    1.418126622    4.632613475    6.064311558
  379 SOLV  HW1     4043    1.437439707    4.702629184    5.995562302
  379 SOLV  HW2     4044    1.385662643    4.549549027    6.019057428
  380 SOLV  OW      4045    3.884309880    5.844279627    4.434074944
  380 SOLV  HW1     4046    3.972595046    5.839298973    4.387375173
  380 SOLV  HW2     4047    3.868408675    5.937931376    4.465354466
  381 SOLV  OW      4048    2.210599417    4.148963231    2.495828446
  381 SOLV  HW1     4049    2.196916348    4.145000474    2.594816346
  381 SOLV  HW2     4050    2.122203646    4.141513489    2.449653428
  382 SOLV  OW      4051    6.864779006    0.338994069    7.183210862
  382 SOLV  HW1     4052    6.951247511    0.366088079    7.225530422
  382 SOLV  HW2     4053    6.809346818    0.420363658    7.165657434
  383 SOLV  OW      4054    7.569330930    6.436191609    1.209511310
  383 SOLV  HW1     4055    7.482489445    6.477949469    1.236274142
  383 SOLV  HW2     4056    7.552706861    6.366630564    1.139609590
  384 SOLV  OW      4057    5.969067669    1.690766452    2.167416468
  384 SOLV  HW1     4058    5.947490210    1.763076945    2.233045648
  384 SOLV  HW2     4059    6.043762814    1.720821058    2.108095875
  385 SOLV  OW      4060    3.016764039    7.477134304    5.265425464
  385 SOLV  HW1     4061    3.089194786    7.519891086    5.319514571
  385 SOLV  HW2     4062    2.929139296    7.520112673    5.287213310
  386 SOLV  OW      4063    5.254424087    0.797895029    3.000717029
  386 SOLV  HW1     4064    5.176896065    0.807308848    2.938245893
  386 SOLV  HW2     4065    5.331864093    0.850742007    2.965902551
  387 SOLV  OW      4066    6.951031821    7.092045181    2.260307222
  387 SOLV  HW1     4067    7.026461840    7.028824231    2.278055421
  387 SOLV  HW2     4068    6.987773531    7.180548598    2.231694328
  388 SOLV  OW      4069    7.995726103    2.516044274    6.245327825
  388 SOLV  HW1     4070    7.904839844    2.550341737    6.269094064
  388 SOLV  HW2     4071    8.055116939    2.520616655    6.325659371
  389 SOLV  OW      4072    1.554744448    5.053839432    2.801138620
  389 SOLV  HW1     4073    1.520869972    5.137907421    2.843411656
  389 SOLV  HW2     4074    1.624315444    5.012646859    2.860002192
  390 SOLV  OW      4075    1.793934244    2.527880645    6.515604835
  390 SOLV  HW1     4076    1.737998166    2.590270082    6.461014384
  390 SOLV  HW2     4077    1.777705316    2.544967267    6.612795202
  391 SOLV  OW      4078    4.221031421    7.344244581    7.860705791
  391 SOLV  HW1     4079    4.180962176    7.269313898    7.913446598
  391 SOLV  HW2     4080    4.241762666    7.312485460    7.768167775
  392 SOLV  OW      4081    2.794174491    0.337116272    4.077426941
  392 SOLV  HW1     4082    2.891709690    0.347052018    4.057688469
  392 SOLV  HW2     4083    2.741056035    0.362820275    3.996686353
  393 SOLV  OW      4084    3.129666736    8.169472674    0.393545582
  393 SOLV  HW1     4085    3.215357971    8.195991528    0.349323270
  393 SOLV  HW2     4086    3.079117759    8.251561164    0.420154338
  394 SOLV  OW      4087    5.356147334    1.664124256    4.996013753
  394 SOLV  HW1     4088    5.294278984    1.632134508    4.924247882
  394 SOLV  HW2     4089    5.418715033    1.590348669    5.021387128
  395 SOLV  OW      4090    1.763393236    5.813657828    1.944406767
  395 SOLV  HW1     4091    1.811672173    5.731003005    1.973369385
  395 SOLV  HW2     4092    1.822127899    5.893312827    1.958787920
  396 SOLV  OW      4093    0.836511605    0.854099321    8.056338640
  396 SOLV  HW1     4094    0.790356608    0.831082305    7.970655037
  396 SOLV  HW2     4095    0.773850015    0.839485482    8.132899725
  397 SOLV  OW      4096    6.367744585    0.210957307    2.686881321
  397 SOLV  HW1     4097    6.366700022    0.119465911    2.727256171
  397 SOLV  HW2     4098    6.373315436    0.203366738    2.587315799
  398 SOLV  OW      4099    7.126926422    3.442879562    4.323779365
  398 SOLV  HW1     4100    7.207184750    3.497058956    4.348742142
  398 SOLV  HW2     4101    7.154747368    3.348548172    4.305628468
  399 SOLV  OW      4102    6.893270008    4.871417732    7.433149195
  399 SOLV  HW1     4103    6.831395934    4.793872218    7.445730127
  399 SOLV  HW2     4104    6.901132863    4.922029160    7.519036358
  400 SOLV  OW      4105    7.787503341    0.745228924    1.845881781
  400 SOLV  HW1     4106    7.807936823    0.667760772    1.905737584
  400 SOLV  HW2     4107    7.725313952    0.715764066    1.773315664
  401 SOLV  OW      4108    8.166826152    6.494427090    5.199656623
  401 SOLV  HW1     4109    8.233892829    6.488925135    5.125685443
  401 SOLV  HW2     4110    8.098413818    6.422411828    5.188017537
  402 SOLV  OW      4111    2.435486684    2.216136284    7.393976438
  402 SOLV  HW1     4112    2.350264060    2.247506904    7.435844952
  402 SOLV  HW2     4113    2.458020943    2.274898757    7.316264630
  403 SOLV  OW      4114    1.380616735    0.014438316    4.592922975
  403 SOLV  HW1     4115    1.325250340    0.040021850    4.513666817
  403 SOLV  HW2     4116    1.400329064   -0.083548987    4.589560513
  404 SOLV  OW      4117    2.908683428    2.560960288    4.021246036
  404 SOLV  HW1     4118    2.967894683    2.544213532    3.942410116
  404 SOLV  HW2     4119    2.848313412    2.482399585    4.034853479
  405 SOLV  OW      4120    7.419166834    5.223356649    7.846940237
  405 SOLV  HW1     4121    7.337509505    5.260201352    7.802489549
  405 SOLV  HW2     4122    7.447207542    5.139249101    7.800669255
  406 SOLV  OW      4123    4.562572744    2.459227553    7.846868649
  406 SOLV  HW1     4124    4.551779059    2.406723089    7.762437482
  406 SOLV  HW2     4125    4.472504478    2.485478315    7.881515503
  407 SOLV  OW      4126    1.778469792    4.359235240    0.424828727
  407 SOLV  HW1     4127    1.852702575    4.293765237    0.439135466
  407 SOLV  HW2     4128    1.690828916    4.311086724    0.426356396
  408 SOLV  OW      4129    7.442339959    2.038593136    3.671089034
  408 SOLV  HW1     4130    7.414063971    1.944242658    3.653757310
  408 SOLV  HW2     4131    7.399813762    2.071129428    3.755556618
  409 SOLV  OW      4132    7.983412918    4.114662340    4.683497139
  409 SOLV  HW1     4133    7.999966394    4.208671217    4.713330859
  409 SOLV  HW2     4134    7.982515060    4.111097876    4.583556771
  410 SOLV  OW      4135    4.305993753    6.721002186    1.752149353
  410 SOLV  HW1     4136    4.302836831    6.631631173    1.707377157
  410 SOLV  HW2     4137    4.393372529    6.765284108    1.732006412
  411 SOLV  OW      4138    2.373185631    2.847605161    0.525897739
  411 SOLV  HW1     4139    2.420330353    2.812853158    0.444836096
  411 SOLV  HW2     4140    2.353097013    2.944804460    0.513647081
  412 SOLV  OW      4141    7.214704801    2.988498186    7.263724502
  412 SOLV  HW1     4142    7.190441906    3.043971122    7.184126622
  412 SOLV  HW2     4143    7.259591828    3.046109824    7.332045972
  413 SOLV  OW      4144    6.543394425    2.804822369    6.471391893
  413 SOLV  HW1     4145    6.459529379    2.825389444    6.521840314
  413 SOLV  HW2     4146    6.614373281    2.870644597    6.496507392
  414 SOLV  OW      4147    6.269710046    1.852799545    0.684622283
  414 SOLV  HW1     4148    6.290481932    1.756695399    0.702899796
  414 SOLV  HW2     4149    6.282086070    1.871610530    0.587182718
  415 SOLV  OW      4150    4.610544359    6.625888362    5.230765484
  415 SOLV  HW1     4151    4.649305498    6.581095807    5.311342198
  415 SOLV  HW2     4152    4.546554105    6.697062343    5.259763778
  416 SOLV  OW      4153    5.813026717    3.157000172    6.224005131
  416 SOLV  HW1     4154    5.798772301    3.091963967    6.298628232
  416 SOLV  HW2     4155    5.735972546    3.152178962    6.160437187
  417 SOLV  OW      4156    3.694155939    0.749317322    4.479350504
  417 SOLV  HW1     4157    3.627000168    0.814618739    4.514362125
  417 SOLV  HW2     4158    3.785355431    0.774920286    4.511398702
  418 SOLV  OW      4159    6.994302346    7.568524049    2.752100911
  418 SOLV  HW1     4160    7.083427590    7.568964948    2.706731318
  418 SOLV  HW2     4161    6.986624982    7.648817501    2.811226508
  419 SOLV  OW      4162    7.105620727    3.285979660    5.038448713
  419 SOLV  HW1     4163    7.089009793    3.242342539    5.126887326
  419 SOLV  HW2     4164    7.068304077    3.378757705    5.039545493
  420 SOLV  OW      4165    7.690352245    4.051173994    5.143130336
  420 SOLV  HW1     4166    7.704562985    4.010871824    5.052711067
  420 SOLV  HW2     4167    7.738405166    3.996648353    5.211829952
  421 SOLV  OW      4168    4.524496001    2.510832227    3.483222383
  421 SOLV  HW1     4169    4.522509387    2.544177158    3.388958840
  421 SOLV  HW2     4170    4.436729145    2.529957900    3.527183232
  422 SOLV  OW      4171    5.788028274    7.876331633    4.607106989
  422 SOLV  HW1     4172    5.714467632    7.871608989    4.674694859
  422 SOLV  HW2     4173    5.808560927    7.972090153    4.586851775
  423 SOLV  OW      4174    3.484535477    3.419514446    1.186117945
  423 SOLV  HW1     4175    3.412199084    3.487029912    1.171590890
  423 SOLV  HW2     4176    3.573623137    3.462412153    1.171180689
  424 SOLV  OW      4177    6.884935080    6.426776350    3.675266537
  424 SOLV  HW1     4178    6.907901793    6.438574434    3.771884986
  424 SOLV  HW2     4179    6.863157994    6.515738270    3.635099919
  425 SOLV  OW      4180    0.598359131    3.815407344    0.843556597
  425 SOLV  HW1     4181    0.560273559    3.741092170    0.898586493
  425 SOLV  HW2     4182    0.534563783    3.892421133    0.842864217
  426 SOLV  OW      4183    5.014877765    7.114474677    4.909382422
  426 SOLV  HW1     4184    5.020152232    7.128023896    5.008327457
  426 SOLV  HW2     4185    5.090877069    7.056710710    4.879568587
  427 SOLV  OW      4186    3.738826915    6.298957233    4.867390957
  427 SOLV  HW1     4187    3.815484639    6.360503388    4.849026461
  427 SOLV  HW2     4188    3.770465500    6.221952637    4.922805769
  428 SOLV  OW      4189    7.094129587    5.027155911    1.855860489
  428 SOLV  HW1     4190    7.100749646    5.023759704    1.955583242
  428 SOLV  HW2     4191    7.122200066    5.117578478    1.823677361
  429 SOLV  OW      4192    2.808256964    8.074924680    7.769320613
  429 SOLV  HW1     4193    2.828106830    8.005685596    7.838702591
  429 SOLV  HW2     4194    2.894068285    8.111354198    7.733110674
  430 SOLV  OW      4195    1.382893731    3.394903088    7.576296845
  430 SOLV  HW1     4196    1.431163632    3.308568949    7.561533629
  430 SOLV  HW2     4197    1.440669171    3.470894555    7.546484971
  431 SOLV  OW      4198    2.826078701    3.851716737    1.980374293
  431 SOLV  HW1     4199    2.739124122    3.826014330    1.938184741
  431 SOLV  HW2     4200    2.862707894    3.932691450    1.934515512
  432 SOLV  OW      4201    1.434535042    3.569265268    1.042336380
  432 SOLV  HW1     4202    1.351686729    3.614754314    1.009651078
  432 SOLV  HW2     4203    1.505540734    3.574902725    0.972138203
  433 SOLV  OW      4204    0.169472685    7.845458894    6.314959410
  433 SOLV  HW1     4205    0.203007325    7.786077697    6.388110139
  433 SOLV  HW2     4206    0.209788045    7.817123779    6.227933416
  434 SOLV  OW      4207    7.982300355    3.297950645    6.862863977
  434 SOLV  HW1     4208    7.902771521    3.317808053    6.805573903
  434 SOLV  HW2     4209    7.971135398    3.208125762    6.905386703
  435 SOLV  OW      4210    5.906248571    2.512200979    7.226402723
  435 SOLV  HW1     4211    5.898154024    2.601961116    7.183072107
  435 SOLV  HW2     4212    5.869822273    2.442165525    7.165001739
  436 SOLV  OW      4213    5.713509251    2.200154807    7.415798852
  436 SOLV  HW1     4214    5.684119274    2.118961591    7.365344091
  436 SOLV  HW2     4215    5.659037330    2.278880087    7.386870597
  437 SOLV  OW      4216    1.695042120    0.806046368    7.435768554
  437 SOLV  HW1     4217    1.613719824    0.800357057    7.377840647
  437 SOLV  HW2     4218    1.682133065    0.749154875    7.516996620
  438 SOLV  OW      4219    5.414007744    4.822124928    7.648077242
  438 SOLV  HW1     4220    5.493156750    4.817506099    7.709036471
  438 SOLV  HW2     4221    5.363342936    4.736022177    7.652687875
  439 SOLV  OW      4222    6.063089484    6.535662147    2.112498639
  439 SOLV  HW1     4223    6.123937593    6.591044579    2.169347863
  439 SOLV  HW2     4224    6.098185062    6.442153034    2.107424241
  440 SOLV  OW      4225    3.559455370    6.803975425    4.251158533
  440 SOLV  HW1     4226    3.589687588    6.710106507    4.267730368
  440 SOLV  HW2     4227    3.474410466    6.802782634    4.198566825
  441 SOLV  OW      4228    5.107458123    5.269895228    3.648682410
  441 SOLV  HW1     4229    5.172425417    5.343427686    3.629346398
  441 SOLV  HW2     4230    5.156959622    5.189567707    3.681828162
  442 SOLV  OW      4231    0.576204294    0.468762856    3.269088057
  442 SOLV  HW1     4232    0.491505048    0.421275156    3.293013890
  442 SOLV  HW2     4233    0.561550667    0.523561925    3.186724437
  443 SOLV  OW      4234    2.994399155    3.328821888    5.264113794
  443 SOLV  HW1     4235    3.009947990    3.420662604    5.300520246
  443 SOLV  HW2     4236    3.078254152    3.295422827    5.221048953
  444 SOLV  OW      4237    7.208465242    1.752886069    4.329563236
  444 SOLV  HW1     4238    7.264364741    1.825839764    4.368991334
  444 SOLV  HW2     4239    7.240664661    1.732519568    4.237097183
  445 SOLV  OW      4240    4.058380434    6.011328189    5.395913017
  445 SOLV  HW1     4241    4.107055969    5.928813304    5.367216869
  445 SOLV  HW2     4242    4.122012192    6.088446527    5.398200175
  446 SOLV  OW      4243    0.448393796    1.167337262    4.544160460
  446 SOLV  HW1     4244    0.514232135    1.148201297    4.471365431
  446 SOLV  HW2     4245    0.450511734    1.093260487    4.611302786
  447 SOLV  OW      4246    1.077728713    0.666799418    6.587353130
  447 SOLV  HW1     4247    1.155194204    0.684760231    6.647999840
  447 SOLV  HW2     4248    1.065246479    0.744311492    6.525405085
  448 SOLV  OW      4249    4.497268064    1.486004764    5.463133911
  448 SOLV  HW1     4250    4.513959216    1.547764789    5.540000444
  448 SOLV  HW2     4251    4.516435271    1.533667151    5.377330393
  449 SOLV  OW      4252    4.451932662    8.193392110    6.615292471
  449 SOLV  HW1     4253    4.384478277    8.119634878    6.611962571
  449 SOLV  HW2     4254    4.422808512    8.267910026    6.555290766
  450 SOLV  OW      4255    3.914333903    4.320636134    4.511256302
  450 SOLV  HW1     4256    3.860456215    4.403105449    4.528514258
  450 SOLV  HW2     4257    3.993543587    4.343809645    4.454770249
  451 SOLV  OW      4258    5.687376652    3.909119310    4.699677389
  451 SOLV  HW1     4259    5.770978271    3.952154920    4.733716993
  451 SOLV  HW2     4260    5.616836711    3.912770025    4.770463935
  452 SOLV  OW      4261    2.203020518    6.406146808    6.626575048
  452 SOLV  HW1     4262    2.233916951    6.328422430    6.681386339
  452 SOLV  HW2     4263    2.158542143    6.473203594    6.685963079
  453 SOLV  OW      4264    3.927913718    4.769752716    4.058604658
  453 SOLV  HW1     4265    4.000336325    4.830907427    4.090485596
  453 SOLV  HW2     4266    3.858079974    4.760935792    4.129645788
  454 SOLV  OW      4267    7.353490814    7.566675301    8.083642314
  454 SOLV  HW1     4268    7.265869099    7.542755354    8.041785370
  454 SOLV  HW2     4269    7.339976330    7.641223862    8.148923090
  455 SOLV  OW      4270    8.072582963    6.152284307    1.038111167
  455 SOLV  HW1     4271    8.052889638    6.139847260    0.940852374
  455 SOLV  HW2     4272    8.076174687    6.249990683    1.059142918
  456 SOLV  OW      4273    0.615091974    2.841210437    0.148978365
  456 SOLV  HW1     4274    0.550689037    2.836285562    0.225332420
  456 SOLV  HW2     4275    0.604388948    2.760351834    0.091105714
  457 SOLV  OW      4276    2.511669545    0.206269874    7.694641280
  457 SOLV  HW1     4277    2.497179651    0.148916778    7.775279930
  457 SOLV  HW2     4278    2.566695844    0.285886211    7.719842639
  458 SOLV  OW      4279    6.097508154    3.560789465    7.909466943
  458 SOLV  HW1     4280    6.113804993    3.468004664    7.875920246
  458 SOLV  HW2     4281    6.004802586    3.567037014    7.946434386
  459 SOLV  OW      4282    4.659815095    0.380433559    6.205376873
  459 SOLV  HW1     4283    4.738579030    0.439332296    6.223506544
  459 SOLV  HW2     4284    4.681512113    0.317936735    6.130378114
  460 SOLV  OW      4285    3.777935138    0.757368439    5.752841900
  460 SOLV  HW1     4286    3.775833066    0.856708862    5.741506568
  460 SOLV  HW2     4287    3.805789827    0.735079227    5.846269367
  461 SOLV  OW      4288    4.593249908    1.679412292    5.625996238
  461 SOLV  HW1     4289    4.544005864    1.763550893    5.603694721
  461 SOLV  HW2     4290    4.690906595    1.692413485    5.608800022
  462 SOLV  OW      4291    2.467497463    4.239260064    2.813939337
  462 SOLV  HW1     4292    2.463964518    4.314708603    2.879487727
  462 SOLV  HW2     4293    2.534517468    4.260128089    2.742704437
  463 SOLV  OW      4294    4.826903644    7.108659415    0.932411034
  463 SOLV  HW1     4295    4.775816200    7.100488456    1.017996021
  463 SOLV  HW2     4296    4.829525660    7.204570745    0.904204146
  464 SOLV  OW      4297    8.060545110    6.419745368    1.161866366
  464 SOLV  HW1     4298    7.979406743    6.453937778    1.114441140
  464 SOLV  HW2     4299    8.119451669    6.496631785    1.186767210
  465 SOLV  OW      4300    3.377546960    6.660190386    2.175964726
  465 SOLV  HW1     4301    3.283169843    6.670111320    2.207528516
  465 SOLV  HW2     4302    3.381321649    6.591630199    2.103253130
  466 SOLV  OW      4303    4.871845252    1.964323999    1.583000462
  466 SOLV  HW1     4304    4.939253645    1.897317906    1.614113570
  466 SOLV  HW2     4305    4.818063301    1.925247152    1.508286930
  467 SOLV  OW      4306    4.107853031    5.673236288    2.389611910
  467 SOLV  HW1     4307    4.066913088    5.720848247    2.467448479
  467 SOLV  HW2     4308    4.144357348    5.740275613    2.325000651
  468 SOLV  OW      4309    4.583843963    6.550582049    0.447447255
  468 SOLV  HW1     4310    4.605057210    6.626399513    0.509118256
  468 SOLV  HW2     4311    4.487695494    6.555553325    0.420385709
  469 SOLV  OW      4312    5.316175156    0.497628329    6.717531767
  469 SOLV  HW1     4313    5.223339765    0.487449870    6.753300296
  469 SOLV  HW2     4314    5.350454337    0.589006967    6.739355357
  470 SOLV  OW      4315    5.622551463    6.208558824    6.601007607
  470 SOLV  HW1     4316    5.659360271    6.222293619    6.509041205
  470 SOLV  HW2     4317    5.540749257    6.264845556    6.612902553
  471 SOLV  OW      4318    3.058386589    0.183883385    6.770885418
  471 SOLV  HW1     4319    3.122377494    0.153259473    6.841377158
  471 SOLV  HW2     4320    2.965040405    0.179660019    6.806527892
  472 SOLV  OW      4321    2.282752507    5.338383629    5.325031577
  472 SOLV  HW1     4322    2.363613584    5.390875271    5.351635632
  472 SOLV  HW2     4323    2.229409083    5.390757479    5.258600381
  473 SOLV  OW      4324    6.222117987    1.832942718    1.491790059
  473 SOLV  HW1     4325    6.153498646    1.904857582    1.480780259
  473 SOLV  HW2     4326    6.189230252    1.748698165    1.449095743
  474 SOLV  OW      4327    6.602197803    4.828308068    7.809137008
  474 SOLV  HW1     4328    6.650980057    4.786711261    7.885893160
  474 SOLV  HW2     4329    6.657858717    4.901655917    7.770105294
  475 SOLV  OW      4330    1.426104677    5.239839380    6.153514351
  475 SOLV  HW1     4331    1.459144695    5.311850401    6.092486454
  475 SOLV  HW2     4332    1.504006708    5.194906277    6.197261887
  476 SOLV  OW      4333    7.707316096    4.617054305    0.421042877
  476 SOLV  HW1     4334    7.619596690    4.598882575    0.376583220
  476 SOLV  HW2     4335    7.707391024    4.710053386    0.457821299
  477 SOLV  OW      4336    6.164967570    8.158832317    2.181554129
  477 SOLV  HW1     4337    6.142533146    8.065801096    2.152511662
  477 SOLV  HW2     4338    6.235497008    8.196407043    2.121427472
  478 SOLV  OW      4339    5.547703128    7.535806425    0.646628412
  478 SOLV  HW1     4340    5.506388781    7.619344225    0.610352875
  478 SOLV  HW2     4341    5.634503766    7.518614804    0.600030363
  479 SOLV  OW      4342    5.383703243    0.309050714    3.925714095
  479 SOLV  HW1     4343    5.365543159    0.361828498    3.842728985
  479 SOLV  HW2     4344    5.419630344    0.219106527    3.900793045
  480 SOLV  OW      4345    6.086813350    2.841307225    7.091077883
  480 SOLV  HW1     4346    6.001894349    2.891612288    7.074957673
  480 SOLV  HW2     4347    6.150197842    2.857864033    7.015514007
  481 SOLV  OW      4348    0.839340835    2.385688750    7.302016506
  481 SOLV  HW1     4349    0.914687324    2.425685151    7.249832386
  481 SOLV  HW2     4350    0.780861967    2.458700086    7.337364955
  482 SOLV  OW      4351    7.489114320    4.306652626    0.590830929
  482 SOLV  HW1     4352    7.398629317    4.332948641    0.624311792
  482 SOLV  HW2     4353    7.559174082    4.342553767    0.652496834
  483 SOLV  OW      4354    1.131476934    6.721038513    6.546049508
  483 SOLV  HW1     4355    1.048226666    6.753359851    6.501036880
  483 SOLV  HW2     4356    1.124939530    6.622425749    6.561351201
  484 SOLV  OW      4357    4.000581942    1.679935657    3.472371333
  484 SOLV  HW1     4358    4.026825716    1.661841498    3.377580582
  484 SOLV  HW2     4359    3.943768624    1.604871569    3.506119939
  485 SOLV  OW      4360    0.603670596    5.849190450    3.892550269
  485 SOLV  HW1     4361    0.699518880    5.861735064    3.918157445
  485 SOLV  HW2     4362    0.579338552    5.752556120    3.900899162
  486 SOLV  OW      4363    7.198413180    6.742538005    3.519541409
  486 SOLV  HW1     4364    7.297314070    6.746756942    3.505323649
  486 SOLV  HW2     4365    7.178749890    6.744141237    3.617582781
  487 SOLV  OW      4366    6.918651893    5.195541353    7.456446846
  487 SOLV  HW1     4367    6.882326701    5.153646534    7.373218695
  487 SOLV  HW2     4368    7.006745906    5.238442001    7.436432699
  488 SOLV  OW      4369    7.545847083    4.623527467    6.248525351
  488 SOLV  HW1     4370    7.542337869    4.663137232    6.340289345
  488 SOLV  HW2     4371    7.478166953    4.668494093    6.190223301
  489 SOLV  OW      4372    3.839866848    0.090798895    2.772472863
  489 SOLV  HW1     4373    3.860207851    0.018603577    2.706322865
  489 SOLV  HW2     4374    3.740766552    0.101037747    2.781188100
  490 SOLV  OW      4375    3.481232808    4.153907675    1.287618844
  490 SOLV  HW1     4376    3.579024764    4.145523029    1.268477864
  490 SOLV  HW2     4377    3.428965019    4.122890898    1.208196687
  491 SOLV  OW      4378    2.473050824    2.194760431    5.094990521
  491 SOLV  HW1     4379    2.431281959    2.137336483    5.024578887
  491 SOLV  HW2     4380    2.433476305    2.286517676    5.090941564
  492 SOLV  OW      4381    4.659525275    3.399453883    6.207467923
  492 SOLV  HW1     4382    4.722645991    3.395767719    6.129982010
  492 SOLV  HW2     4383    4.708666702    3.376790774    6.291570608
  493 SOLV  OW      4384    4.556802953    3.721262563    7.471235886
  493 SOLV  HW1     4385    4.465625707    3.684423539    7.489436771
  493 SOLV  HW2     4386    4.605586142    3.660154294    7.408885544
  494 SOLV  OW      4387    2.637157198    4.592705180    6.430175465
  494 SOLV  HW1     4388    2.564710668    4.654406548    6.399414579
  494 SOLV  HW2     4389    2.706299162    4.644839026    6.480208025
  495 SOLV  OW      4390    4.763326481    1.716483766    7.307954976
  495 SOLV  HW1     4391    4.776261913    1.667715869    7.221608468
  495 SOLV  HW2     4392    4.715802587    1.657149430    7.372934077
  496 SOLV  OW      4393    8.111293631    4.833629028    6.660297925
  496 SOLV  HW1     4394    8.075764005    4.908182176    6.716697149
  496 SOLV  HW2     4395    8.038146671    4.798129948    6.602067908
  497 SOLV  OW      4396    0.823048678    5.517630292    5.861439472
  497 SOLV  HW1     4397    0.727156944    5.538439440    5.842113799
  497 SOLV  HW2     4398    0.839133961    5.419758843    5.848631741
  498 SOLV  OW      4399    1.988871272    6.602805668    3.898596032
  498 SOLV  HW1     4400    1.907087279    6.652625842    3.927418425
  498 SOLV  HW2     4401    2.017948935    6.541270295    3.971871268
  499 SOLV  OW      4402    6.374660021    3.268727861    3.640412503
  499 SOLV  HW1     4403    6.431374373    3.334638449    3.689818005
  499 SOLV  HW2     4404    6.308660279    3.227758834    3.703398101
  500 SOLV  OW      4405    5.118019797    7.688927501    7.390579324
  500 SOLV  HW1     4406    5.166289332    7.737699713    7.317826701
  500 SOLV  HW2     4407    5.182746943    7.631714402    7.440963538
  501 SOLV  OW      4408    4.452583959    3.568149144    1.719628584
  501 SOLV  HW1     4409    4.427993624    3.664654338    1.710489996
  501 SOLV  HW2     4410    4.531081716    3.559436078    1.780976751
  502 SOLV  OW      4411    6.670452416    5.738846145    0.352025744
  502 SOLV  HW1     4412    6.605018286    5.696733245    0.289206634
  502 SOLV  HW2     4413    6.727932807    5.667873179    0.392770802
  503 SOLV  OW      4414    7.317547061    5.067167710    5.205005516
  503 SOLV  HW1     4415    7.402817002    5.047070039    5.253242156
  503 SOLV  HW2     4416    7.295507817    5.164170765    5.215313559
  504 SOLV  OW      4417    5.024491090    0.732782685    0.252983964
  504 SOLV  HW1     4418    5.083465415    0.657109303    0.281217466
  504 SOLV  HW2     4419    4.962622045    0.701673663    0.180831623
  505 SOLV  OW      4420    5.609507425    5.574078226    0.301422141
  505 SOLV  HW1     4421    5.693044804    5.555032385    0.353003892
  505 SOLV  HW2     4422    5.632396318    5.588717669    0.205174657
  506 SOLV  OW      4423    5.882934804    1.423618418    0.163749407
  506 SOLV  HW1     4424    5.942897308    1.393673401    0.089524582
  506 SOLV  HW2     4425    5.892678323    1.522304212    0.176694461
  507 SOLV  OW      4426    1.626691292    1.781018356    4.898141838
  507 SOLV  HW1     4427    1.572847924    1.699207896    4.877897737
  507 SOLV  HW2     4428    1.572148174    1.862503949    4.878471553
  508 SOLV  OW      4429    6.938358935    7.233135283    5.789249755
  508 SOLV  HW1     4430    7.008433579    7.300408177    5.765470408
  508 SOLV  HW2     4431    6.848898326    7.277755252    5.791961306
  509 SOLV  OW      4432    5.303133569    6.088832316    0.999182091
  509 SOLV  HW1     4433    5.227231006    6.023942129    1.004605501
  509 SOLV  HW2     4434    5.350911881    6.091631127    1.086992760
  510 SOLV  OW      4435    2.207164581    8.042771462    3.895566559
  510 SOLV  HW1     4436    2.243543962    7.958917638    3.854987867
  510 SOLV  HW2     4437    2.243706341    8.122005566    3.846698041
  511 SOLV  OW      4438    8.113998182    6.907214894    5.363336545
  511 SOLV  HW1     4439    8.179846628    6.964675360    5.411954695
  511 SOLV  HW2     4440    8.042030014    6.964684820    5.324359029
  512 SOLV  OW      4441    0.985276314    4.186609592    6.196977177
  512 SOLV  HW1     4442    0.888482784    4.164354112    6.185328463
  512 SOLV  HW2     4443    1.012447779    4.168607809    6.291516023
  513 SOLV  OW      4444    3.323511270    0.576614211    0.261599848
  513 SOLV  HW1     4445    3.395982877    0.638365380    0.292198840
  513 SOLV  HW2     4446    3.303447773    0.510417848    0.333829396
  514 SOLV  OW      4447    3.851645211    1.273298615    0.820141926
  514 SOLV  HW1     4448    3.811825967    1.275715606    0.911848381
  514 SOLV  HW2     4449    3.782567635    1.242685412    0.754624413
  515 SOLV  OW      4450    8.193178159    6.424934097    7.024204575
  515 SOLV  HW1     4451    8.265382073    6.486407049    6.992435749
  515 SOLV  HW2     4452    8.109239018    6.477151813    7.039341042
  516 SOLV  OW      4453    5.160686882    3.460795470    7.291341320
  516 SOLV  HW1     4454    5.258961994    3.455025975    7.308961048
  516 SOLV  HW2     4455    5.112733612    3.481710000    7.376574973
  517 SOLV  OW      4456    6.323053064    6.885355115    2.472840843
  517 SOLV  HW1     4457    6.390007936    6.953177129    2.442533128
  517 SOLV  HW2     4458    6.238695991    6.931666706    2.500051966
  518 SOLV  OW      4459    3.190463210    4.294193322    3.341383530
  518 SOLV  HW1     4460    3.285306912    4.268684191    3.360245205
  518 SOLV  HW2     4461    3.133009404    4.268691531    3.419167940
  519 SOLV  OW      4462    6.726456214    6.477856492    8.016928210
  519 SOLV  HW1     4463    6.757787696    6.557884018    8.068036446
  519 SOLV  HW2     4464    6.790633498    6.402389593    8.030499038
  520 SOLV  OW      4465    6.259462259    5.429735761    7.868488198
  520 SOLV  HW1     4466    6.226643705    5.488765981    7.942245111
  520 SOLV  HW2     4467    6.358975928    5.437034724    7.861756108
  521 SOLV  OW      4468    0.436822822    7.257386295    6.619495278
  521 SOLV  HW1     4469    0.441855258    7.176567451    6.560804453
  521 SOLV  HW2     4470    0.529216965    7.290783469    6.638193427
  522 SOLV  OW      4471    6.134887809    0.923148051    3.099675301
  522 SOLV  HW1     4472    6.100451980    0.918239021    3.005911890
  522 SOLV  HW2     4473    6.062888734    0.895009310    3.163124494
  523 SOLV  OW      4474    7.881997383    4.815352651    7.080013952
  523 SOLV  HW1     4475    7.943552172    4.765314643    7.019114672
  523 SOLV  HW2     4476    7.909676675    4.800442562    7.174950803
  524 SOLV  OW      4477    4.809961087    5.969579438    1.196104057
  524 SOLV  HW1     4478    4.787955204    5.877527128    1.163792364
  524 SOLV  HW2     4479    4.784321467    5.978099348    1.292384725
  525 SOLV  OW      4480    7.620047227    1.504142448    5.879741286
  525 SOLV  HW1     4481    7.681944878    1.495052884    5.957764413
  525 SOLV  HW2     4482    7.560395881    1.424011347    5.875027717
  526 SOLV  OW      4483    7.522197666    7.996875305    6.799860411
  526 SOLV  HW1     4484    7.530164552    7.934578766    6.877678250
  526 SOLV  HW2     4485    7.503849834    7.944260414    6.716812731
  527 SOLV  OW      4486    6.173467986    3.805913473    2.458247616
  527 SOLV  HW1     4487    6.132175000    3.870571716    2.522400105
  527 SOLV  HW2     4488    6.221415168    3.734453096    2.509196567
  528 SOLV  OW      4489    2.645937061    8.007639502    7.557339998
  528 SOLV  HW1     4490    2.714121263    8.017317556    7.629855949
  528 SOLV  HW2     4491    2.633861728    8.095449720    7.511027537
  529 SOLV  OW      4492    1.590593301    0.124206910    4.927416046
  529 SOLV  HW1     4493    1.645728177    0.055626436    4.879895498
  529 SOLV  HW2     4494    1.539549818    0.178159131    4.860445192
  530 SOLV  OW      4495    0.353690381    5.947607458    1.691263399
  530 SOLV  HW1     4496    0.424150360    5.940588010    1.620651048
  530 SOLV  HW2     4497    0.336394451    6.043979318    1.711592231
  531 SOLV  OW      4498    7.393644764    2.363305838    7.344748773
  531 SOLV  HW1     4499    7.418726584    2.457639932    7.366509770
  531 SOLV  HW2     4500    7.475642812    2.312088514    7.319162675
  532 SOLV  OW      4501    3.567544293    2.796976734    1.169869378
  532 SOLV  HW1     4502    3.518579506    2.780155757    1.255434126
  532 SOLV  HW2     4503    3.559208898    2.893522175    1.145144836
  533 SOLV  OW      4504    6.342636431    2.092368274    4.592293340
  533 SOLV  HW1     4505    6.355009167    2.186414561    4.560613538
  533 SOLV  HW2     4506    6.315439647    2.034592637    4.515328041
  534 SOLV  OW      4507    7.385020130    4.444339757    7.473455366
  534 SOLV  HW1     4508    7.415701497    4.539480436    7.470565049
  534 SOLV  HW2     4509    7.304709236    4.437016348    7.532599301
  535 SOLV  OW      4510    1.249431621    5.927979890    4.280867315
  535 SOLV  HW1     4511    1.280690337    6.018842134    4.308593155
  535 SOLV  HW2     4512    1.326221835    5.863980252    4.283872719
  536 SOLV  OW      4513    6.465421343    1.138938202    6.393687079
  536 SOLV  HW1     4514    6.479863878    1.080173647    6.314065956
  536 SOLV  HW2     4515    6.395377869    1.207107098    6.372516217
  537 SOLV  OW      4516    6.748151439    2.495356591    5.910553189
  537 SOLV  HW1     4517    6.717488732    2.590477958    5.906947123
  537 SOLV  HW2     4518    6.844926395    2.492474111    5.935605592
  538 SOLV  OW      4519    6.777195858    0.218750288    5.280912428
  538 SOLV  HW1     4520    6.706552162    0.169566655    5.229999969
  538 SOLV  HW2     4521    6.867157814    0.195664445    5.243825655
  539 SOLV  OW      4522    3.599698664    7.710663422    5.478487798
  539 SOLV  HW1     4523    3.546947432    7.785444583    5.438175657
  539 SOLV  HW2     4524    3.592692515    7.714908558    5.578151427
  540 SOLV  OW      4525    1.233703883    3.177931340    1.978099402
  540 SOLV  HW1     4526    1.238599995    3.201814071    2.075082043
  540 SOLV  HW2     4527    1.145973258    3.208082712    1.940760704
  541 SOLV  OW      4528    1.913744379    4.929516234    6.920927192
  541 SOLV  HW1     4529    1.917269239    5.025850403    6.894304787
  541 SOLV  HW2     4530    1.956210066    4.918203237    7.010761299
  542 SOLV  OW      4531    1.384212247    5.674668626    1.665345895
  542 SOLV  HW1     4532    1.288243438    5.649474581    1.652823262
  542 SOLV  HW2     4533    1.441649775    5.617002815    1.607232694
  543 SOLV  OW      4534    3.308308492    5.506465734    7.524569855
  543 SOLV  HW1     4535    3.226676323    5.560590234    7.504354776
  543 SOLV  HW2     4536    3.380172183    5.528688027    7.458663530
  544 SOLV  OW      4537    4.786791082    7.428501832    7.100347114
  544 SOLV  HW1     4538    4.870324414    7.451300615    7.150383941
  544 SOLV  HW2     4539    4.792051920    7.466120469    7.007834973
  545 SOLV  OW      4540    6.494364665    1.406041663    0.988051199
  545 SOLV  HW1     4541    6.555347495    1.347832223    0.934253699
  545 SOLV  HW2     4542    6.496507274    1.499164696    0.951652856
  546 SOLV  OW      4543    1.916617235    6.028998588    5.461284453
  546 SOLV  HW1     4544    1.819817953    6.003880903    5.461923360
  546 SOLV  HW2     4545    1.956761002    6.009215109    5.550718446
  547 SOLV  OW      4546    6.587880393    0.601147503    4.631292301
  547 SOLV  HW1     4547    6.563437093    0.542964162    4.553721611
  547 SOLV  HW2     4548    6.570310203    0.696801060    4.608019321
  548 SOLV  OW      4549    4.837099953    5.329468614    3.772124955
  548 SOLV  HW1     4550    4.841392233    5.414526974    3.824551440
  548 SOLV  HW2     4551    4.919012980    5.321161278    3.715353060
  549 SOLV  OW      4552    1.135779903    6.223826086    5.756310341
  549 SOLV  HW1     4553    1.103660533    6.132089045    5.779855766
  549 SOLV  HW2     4554    1.097272178    6.250983753    5.668098631
  550 SOLV  OW      4555    6.904290063    2.922043548    2.363029967
  550 SOLV  HW1     4556    6.811770111    2.893200667    2.338342002
  550 SOLV  HW2     4557    6.965361152    2.908441411    2.285013476
  551 SOLV  OW      4558    4.938210809    7.983455958    4.805410223
  551 SOLV  HW1     4559    5.030676062    8.017709964    4.822100078
  551 SOLV  HW2     4560    4.881076168    8.057590665    4.770178780
  552 SOLV  OW      4561    5.092660370    0.335484070    8.127701446
  552 SOLV  HW1     4562    5.014447015    0.273301250    8.123538510
  552 SOLV  HW2     4563    5.059964708    0.429883507    8.132288143
  553 SOLV  OW      4564    2.233635862    7.726149937    5.240194314
  553 SOLV  HW1     4565    2.331026036    7.745983902    5.229159986
  553 SOLV  HW2     4566    2.189538962    7.801704477    5.288639344
  554 SOLV  OW      4567    1.874791967    5.868448048    2.317517196
  554 SOLV  HW1     4568    1.870195180    5.768592140    2.314750536
  554 SOLV  HW2     4569    1.951938766    5.899785327    2.262143083
  555 SOLV  OW      4570    8.034086214    0.400713169    4.942831683
  555 SOLV  HW1     4571    8.118518760    0.361595736    4.906191565
  555 SOLV  HW2     4572    7.956167253    0.345482013    4.913174097
  556 SOLV  OW      4573    4.054181139    0.342796785    3.577957266
  556 SOLV  HW1     4574    3.995391881    0.423695438    3.576873217
  556 SOLV  HW2     4575    4.142220330    0.365038554    3.536072296
  557 SOLV  OW      4576    5.360394284    4.099090386    5.004095058
  557 SOLV  HW1     4577    5.300083956    4.178752815    4.999824511
  557 SOLV  HW2     4578    5.333627708    4.041132057    5.081075748
  558 SOLV  OW      4579    3.765341603    1.087156431    5.131500549
  558 SOLV  HW1     4580    3.815500131    1.014085087    5.085169052
  558 SOLV  HW2     4581    3.730266097    1.053301104    5.218824144
  559 SOLV  OW      4582    3.354246457    2.853494636    7.560449730
  559 SOLV  HW1     4583    3.380778681    2.943435168    7.595210874
  559 SOLV  HW2     4584    3.434487333    2.807471322    7.522439773
  560 SOLV  OW      4585    7.454494411    2.711122104    0.218821166
  560 SOLV  HW1     4586    7.513465525    2.634455817    0.244239637
  560 SOLV  HW2     4587    7.358938360    2.681674228    0.220613446
  561 SOLV  OW      4588    4.243620159    3.386236128    5.856966359
  561 SOLV  HW1     4589    4.227547669    3.291043839    5.830861721
  561 SOLV  HW2     4590    4.212582165    3.400711707    5.950925921
  562 SOLV  OW      4591    4.841971485    7.821079264    2.501773071
  562 SOLV  HW1     4592    4.765778966    7.770540916    2.542298607
  562 SOLV  HW2     4593    4.873865527    7.773280690    2.419921284
  563 SOLV  OW      4594    1.179703437    6.373410772    7.380163817
  563 SOLV  HW1     4595    1.144334647    6.359272010    7.472633508
  563 SOLV  HW2     4596    1.142882991    6.303115229    7.319301422
  564 SOLV  OW      4597    3.444841577    2.516103711    1.312449540
  564 SOLV  HW1     4598    3.476906181    2.602455171    1.351394107
  564 SOLV  HW2     4599    3.493089660    2.440022071    1.355866533
  565 SOLV  OW      4600    7.046623276    4.460377695    6.355409641
  565 SOLV  HW1     4601    7.128704676    4.437195818    6.303189450
  565 SOLV  HW2     4602    6.987218178    4.380151617    6.361447065
  566 SOLV  OW      4603    7.168270628    0.551134732    3.161995198
  566 SOLV  HW1     4604    7.072874177    0.549803725    3.191988459
  566 SOLV  HW2     4605    7.187234869    0.469375636    3.107612073
  567 SOLV  OW      4606    1.108553599    7.184331053    4.017270521
  567 SOLV  HW1     4607    1.173376098    7.248939052    3.976949636
  567 SOLV  HW2     4608    1.054077305    7.142176254    3.944763882
  568 SOLV  OW      4609    6.216110464    2.085838681    7.715576089
  568 SOLV  HW1     4610    6.143719007    2.095952742    7.783829459
  568 SOLV  HW2     4611    6.182696354    2.030071928    7.639583474
  569 SOLV  OW      4612    3.740999243    3.331624997    4.116766441
  569 SOLV  HW1     4613    3.832119409    3.320996198    4.076944433
  569 SOLV  HW2     4614    3.741423108    3.408341678    4.180922161
  570 SOLV  OW      4615    2.891107840    5.414253996    3.258377484
  570 SOLV  HW1     4616    2.929636640    5.502202603    3.230439692
  570 SOLV  HW2     4617    2.964093710    5.346084628    3.263662752
  571 SOLV  OW      4618    6.819583238    6.683589492    8.169638095
  571 SOLV  HW1     4619    6.862380759    6.696926335    8.259027395
  571 SOLV  HW2     4620    6.858912862    6.747927958    8.103944558
  572 SOLV  OW      4621    5.402886337    7.184549311    6.547052006
  572 SOLV  HW1     4622    5.424423980    7.091567903    6.576894560
  572 SOLV  HW2     4623    5.371538790    7.238245088    6.625372124
  573 SOLV  OW      4624    4.154491004    6.458170118    3.707252323
  573 SOLV  HW1     4625    4.111630345    6.516576452    3.776198173
  573 SOLV  HW2     4626    4.246453156    6.492076663    3.687378187
  574 SOLV  OW      4627    7.360012917    7.104488296    6.564912636
  574 SOLV  HW1     4628    7.272126348    7.115319258    6.611394732
  574 SOLV  HW2     4629    7.355102783    7.146330144    6.474209980
  575 SOLV  OW      4630    8.077891480    1.537500261    5.974464610
  575 SOLV  HW1     4631    8.034294816    1.452494060    5.944887040
  575 SOLV  HW2     4632    8.175184264    1.534792969    5.951480430
  576 SOLV  OW      4633    6.741586339    1.518152883    1.832345050
  576 SOLV  HW1     4634    6.764781552    1.590636056    1.897215393
  576 SOLV  HW2     4635    6.673849324    1.457121569    1.873415986
  577 SOLV  OW      4636    4.772190816    5.069257917    2.891318400
  577 SOLV  HW1     4637    4.741698505    5.057247065    2.985802611
  577 SOLV  HW2     4638    4.813917326    4.984413841    2.858734979
  578 SOLV  OW      4639    7.907912128    4.420359931    5.999586053
  578 SOLV  HW1     4640    7.979693872    4.456403138    6.059165074
  578 SOLV  HW2     4641    7.883227381    4.489438075    5.931613795
  579 SOLV  OW      4642    5.515553197    7.051787027    8.211631729
  579 SOLV  HW1     4643    5.493886455    6.966670992    8.163803592
  579 SOLV  HW2     4644    5.587058790    7.100764437    8.161733866
  580 SOLV  OW      4645    1.976537927    5.438035109    2.493376959
  580 SOLV  HW1     4646    2.008925112    5.343727740    2.501064569
  580 SOLV  HW2     4647    1.903403333    5.453656207    2.559778334
  581 SOLV  OW      4648    1.164840405    7.159396170    2.784321101
  581 SOLV  HW1     4649    1.241111964    7.223848298    2.778977349
  581 SOLV  HW2     4650    1.200386838    7.066541257    2.795015135
  582 SOLV  OW      4651    7.488754016    5.014425078    0.377394676
  582 SOLV  HW1     4652    7.561205788    4.986703916    0.440499878
  582 SOLV  HW2     4653    7.433254973    5.086003319    0.419778135
  583 SOLV  OW      4654    5.057412154    5.732719646    3.646312217
  583 SOLV  HW1     4655    5.021847268    5.774419643    3.729965339
  583 SOLV  HW2     4656    4.985676312    5.677877065    3.603325644
  584 SOLV  OW      4657    6.141333992    0.157771655    2.353653342
  584 SOLV  HW1     4658    6.131048480    0.151417641    2.254386922
  584 SOLV  HW2     4659    6.055425102    0.189136119    2.394099344
  585 SOLV  OW      4660    5.636908569    4.857843062    7.830317658
  585 SOLV  HW1     4661    5.630760357    4.956999159    7.818844886
  585 SOLV  HW2     4662    5.580410032    4.829713066    7.907892709
  586 SOLV  OW      4663    4.491870859    2.206574154    6.879319279
  586 SOLV  HW1     4664    4.552246881    2.271691198    6.925320099
  586 SOLV  HW2     4665    4.503995618    2.115793173    6.919485618
  587 SOLV  OW      4666    6.475794352    3.561485544    8.240667001
  587 SOLV  HW1     4667    6.517311687    3.631213040    8.299114189
  587 SOLV  HW2     4668    6.382070416    3.588262591    8.218296633
  588 SOLV  OW      4669    1.462254495    4.268625528    0.130245524
  588 SOLV  HW1     4670    1.460473479    4.329507695    0.209566470
  588 SOLV  HW2     4671    1.446688811    4.174474418    0.160159125
  589 SOLV  OW      4672    5.031914511    1.605950897    1.083611329
  589 SOLV  HW1     4673    5.052410492    1.518011194    1.040618659
  589 SOLV  HW2     4674    5.109884290    1.667546499    1.072278961
  590 SOLV  OW      4675    3.379706430    4.779045470    7.616418351
  590 SOLV  HW1     4676    3.331215938    4.768170195    7.703204524
  590 SOLV  HW2     4677    3.313804697    4.797683831    7.543541712
  591 SOLV  OW      4678    1.354484831    2.107199284    7.120126562
  591 SOLV  HW1     4679    1.365873171    2.087825046    7.217577419
  591 SOLV  HW2     4680    1.443371148    2.129233571    7.079933612
  592 SOLV  OW      4681    2.579949108    0.362815601    3.088767372
  592 SOLV  HW1     4682    2.583074454    0.388626601    3.185328295
  592 SOLV  HW2     4683    2.491803561    0.320143525    3.068533674
  593 SOLV  OW      4684    4.498450721    5.052230783    8.000418023
  593 SOLV  HW1     4685    4.416903964    5.065871670    7.944155117
  593 SOLV  HW2     4686    4.504995733    4.955993394    8.026817227
  594 SOLV  OW      4687    7.229861345    4.157048635    3.554560785
  594 SOLV  HW1     4688    7.140901727    4.183090646    3.517014853
  594 SOLV  HW2     4689    7.302558323    4.198472213    3.499781970
  595 SOLV  OW      4690    6.036900346    4.162291415    3.915748433
  595 SOLV  HW1     4691    6.036923145    4.089484447    3.984298628
  595 SOLV  HW2     4692    6.042589399    4.122023158    3.824391725
  596 SOLV  OW      4693    5.738004356    5.544648733    6.547879919
  596 SOLV  HW1     4694    5.652347505    5.510894635    6.508827565
  596 SOLV  HW2     4695    5.722717431    5.634486766    6.589073927
  597 SOLV  OW      4696    4.942316161    7.072243178    7.611039542
  597 SOLV  HW1     4697    5.033632936    7.112819548    7.615125746
  597 SOLV  HW2     4698    4.935357410    6.998983948    7.678763763
  598 SOLV  OW      4699    5.127340941    0.724275126    4.635451393
  598 SOLV  HW1     4700    5.117427774    0.625305719    4.645863232
  598 SOLV  HW2     4701    5.049749734    0.760257528    4.583620867
  599 SOLV  OW      4702    2.468642279    3.059887013    3.441343654
  599 SOLV  HW1     4703    2.461674776    3.080568166    3.343744645
  599 SOLV  HW2     4704    2.432141922    3.136464146    3.494309814
  600 SOLV  OW      4705    4.597922262    5.539403988    5.991492580
  600 SOLV  HW1     4706    4.507783026    5.511974185    6.025023679
  600 SOLV  HW2     4707    4.589617588    5.624272704    5.939241590
  601 SOLV  OW      4708    8.015430193    6.786904609    4.645082298
  601 SOLV  HW1     4709    7.954252457    6.748298310    4.714135723
  601 SOLV  HW2     4710    8.002919071    6.886049619    4.641179865
  602 SOLV  OW      4711    4.712503075    3.262492355    7.279678636
  602 SOLV  HW1     4712    4.725283425    3.251769864    7.181073236
  602 SOLV  HW2     4713    4.789618643    3.220996047    7.327975828
  603 SOLV  OW      4714    0.126856500    6.672694532    5.293126643
  603 SOLV  HW1     4715    0.032859349    6.641102341    5.280224831
  603 SOLV  HW2     4716    0.126573222    6.770546006    5.313741078
  604 SOLV  OW      4717    0.679399683    4.007236449    8.142910212
  604 SOLV  HW1     4718    0.739635369    4.007423003    8.222742517
  604 SOLV  HW2     4719    0.683676401    3.917902462    8.098158864
  605 SOLV  OW      4720    7.100324469    4.882369364    7.090128007
  605 SOLV  HW1     4721    7.110978675    4.783801798    7.076983920
  605 SOLV  HW2     4722    7.134841077    4.930633664    7.009623629
  606 SOLV  OW      4723    7.257526195    1.433748840    2.722416693
  606 SOLV  HW1     4724    7.327094030    1.501817701    2.699429785
  606 SOLV  HW2     4725    7.166613162    1.472903575    2.708163858
  607 SOLV  OW      4726    5.865310862    4.578084556    5.764128262
  607 SOLV  HW1     4727    5.882758331    4.515385655    5.840061283
  607 SOLV  HW2     4728    5.951117335    4.597516516    5.716578540
  608 SOLV  OW      4729    1.113671048    4.199947346    0.770092762
  608 SOLV  HW1     4730    1.084982793    4.124758908    0.710718550
  608 SOLV  HW2     4731    1.213269717    4.199151149    0.779090178
  609 SOLV  OW      4732    6.558092341    1.755064901    3.855755395
  609 SOLV  HW1     4733    6.490016857    1.823520431    3.881855734
  609 SOLV  HW2     4734    6.648359280    1.784012891    3.887622128
  610 SOLV  OW      4735    3.279230639    0.372769287    5.144387497
  610 SOLV  HW1     4736    3.245717581    0.280233399    5.162155294
  610 SOLV  HW2     4737    3.375155031    0.368657360    5.116399750
  611 SOLV  OW      4738    1.448052920    4.914998206    7.662485739
  611 SOLV  HW1     4739    1.387714308    4.905978177    7.741730971
  611 SOLV  HW2     4740    1.461247449    4.825294200    7.620283892
  612 SOLV  OW      4741    1.934606447    3.601076071    3.375526807
  612 SOLV  HW1     4742    1.914039865    3.506692291    3.401415384
  612 SOLV  HW2     4743    1.949338901    3.606068666    3.276736861
  613 SOLV  OW      4744    2.848958506    2.299885833    4.444285557
  613 SOLV  HW1     4745    2.910918123    2.235348862    4.488982133
  613 SOLV  HW2     4746    2.836225474    2.379893169    4.502923846
  614 SOLV  OW      4747    4.575318019    2.922591720    4.867158501
  614 SOLV  HW1     4748    4.605182183    2.852500231    4.931943624
  614 SOLV  HW2     4749    4.647888053    2.939352220    4.800416591
  615 SOLV  OW      4750    5.989341655    2.066142210    3.349377067
  615 SOLV  HW1     4751    6.061109844    2.016222357    3.300810513
  615 SOLV  HW2     4752    5.936770274    2.002443156    3.405768717
  616 SOLV  OW      4753    2.625460034    5.751027387    2.174740809
  616 SOLV  HW1     4754    2.636834962    5.772091930    2.077638667
  616 SOLV  HW2     4755    2.528569810    5.735984567    2.194434793
  617 SOLV  OW      4756    5.660903803    2.013611242    6.038072493
  617 SOLV  HW1     4757    5.757084901    2.016407491    6.065333655
  617 SOLV  HW2     4758    5.646221497    2.075966344    5.961273727
  618 SOLV  OW      4759    3.877968055    7.110129008    7.121631541
  618 SOLV  HW1     4760    3.970198450    7.088392872    7.153610781
  618 SOLV  HW2     4761    3.812210260    7.091975914    7.194760672
  619 SOLV  OW      4762    4.686994775    3.679552501    1.550251915
  619 SOLV  HW1     4763    4.648045084    3.597083405    1.509222363
  619 SOLV  HW2     4764    4.785798081    3.668106770    1.560663721
  620 SOLV  OW      4765    5.716170973    5.584391559    8.176721421
  620 SOLV  HW1     4766    5.643674716    5.516191421    8.186456259
  620 SOLV  HW2     4767    5.745519623    5.588409003    8.081201066
  621 SOLV  OW      4768    4.290204014    6.677552161    5.651107676
  621 SOLV  HW1     4769    4.388548866    6.690538548    5.663816107
  621 SOLV  HW2     4770    4.274578382    6.607906336    5.581057022
  622 SOLV  OW      4771    2.976966240    0.436909125    3.442753944
  622 SOLV  HW1     4772    2.971285463    0.366836362    3.371625150
  622 SOLV  HW2     4773    2.884924636    0.468493175    3.465827696
  623 SOLV  OW      4774    1.308208732    4.994392939    7.157620525
  623 SOLV  HW1     4775    1.250400352    5.075923577    7.161185738
  623 SOLV  HW2     4776    1.388715955    5.013076390    7.101307154
  624 SOLV  OW      4777    5.578696035    7.985152935    3.194794884
  624 SOLV  HW1     4778    5.669703708    7.968708997    3.156731726
  624 SOLV  HW2     4779    5.527913652    7.899061898    3.198099362
  625 SOLV  OW      4780    2.308539294    3.831140846    3.654643885
  625 SOLV  HW1     4781    2.214152819    3.820895495    3.623240506
  625 SOLV  HW2     4782    2.365738063    3.862136288    3.578686831
  626 SOLV  OW      4783    5.250072477    4.301461572    4.262910329
  626 SOLV  HW1     4784    5.260828566    4.209304256    4.300236189
  626 SOLV  HW2     4785    5.166752411    4.305544565    4.207748894
  627 SOLV  OW      4786    1.515377326    8.029927447    4.692239672
  627 SOLV  HW1     4787    1.585147367    7.960330920    4.709269845
  627 SOLV  HW2     4788    1.426210287    7.985858156    4.681814708
  628 SOLV  OW      4789    4.788820803    7.544180186    4.792311823
  628 SOLV  HW1     4790    4.856065879    7.475566068    4.764527848
  628 SOLV  HW2     4791    4.717417275    7.500571364    4.847097332
  629 SOLV  OW      4792    4.144916497    3.680193810    5.150757990
  629 SOLV  HW1     4793    4.243873163    3.681131959    5.136325010
  629 SOLV  HW2     4794    4.104342407    3.605178089    5.098528218
  630 SOLV  OW      4795    7.828422559    5.136783015    4.324407114
  630 SOLV  HW1     4796    7.886335311    5.100945204    4.251174081
  630 SOLV  HW2     4797    7.745733253    5.081023438    4.331800405
  631 SOLV  OW      4798    5.754999101    1.684627758    5.545016757
  631 SOLV  HW1     4799    5.684766680    1.642285594    5.602253008
  631 SOLV  HW2     4800    5.774859723    1.776508399    5.579146692
  632 SOLV  OW      4801    6.624666807    2.447636499    7.729127099
  632 SOLV  HW1     4802    6.555553695    2.400355740    7.674451948
  632 SOLV  HW2     4803    6.631316880    2.542863257    7.699310892
  633 SOLV  OW      4804    4.718987124    3.005925853    5.630366562
  633 SOLV  HW1     4805    4.629258353    2.963043712    5.619815004
  633 SOLV  HW2     4806    4.726907394    3.044422505    5.722326353
  634 SOLV  OW      4807    1.837582350    6.082321417    1.152674393
  634 SOLV  HW1     4808    1.837777579    6.173956661    1.192727940
  634 SOLV  HW2     4809    1.914615283    6.073398391    1.089527062
  635 SOLV  OW      4810    6.740993489    7.877892746    2.190678291
  635 SOLV  HW1     4811    6.673335639    7.887628646    2.263668803
  635 SOLV  HW2     4812    6.799420569    7.959015861    2.188384257
  636 SOLV  OW      4813    7.537828935    0.379183209    5.991540951
  636 SOLV  HW1     4814    7.612922392    0.343525923    5.935957538
  636 SOLV  HW2     4815    7.574446360    0.417566555    6.076310221
  637 SOLV  OW      4816    3.398437617    2.039373874    6.697534354
  637 SOLV  HW1     4817    3.441433196    2.058135373    6.609209266
  637 SOLV  HW2     4818    3.469255274    2.025332286    6.766741198
  638 SOLV  OW      4819    2.402774363    4.428968357    2.989655117
  638 SOLV  HW1     4820    2.365680489    4.508951540    2.942451859
  638 SOLV  HW2     4821    2.329475884    4.362898622    3.005888374
  639 SOLV  OW      4822    6.217950260    6.828481006    0.451886111
  639 SOLV  HW1     4823    6.156480459    6.906155545    0.438117061
  639 SOLV  HW2     4824    6.300542942    6.841210728    0.396951645
  640 SOLV  OW      4825    5.748199233    5.584184045    2.526496989
  640 SOLV  HW1     4826    5.721230806    5.605427491    2.620428220
  640 SOLV  HW2     4827    5.801375807    5.660184230    2.489108389
  641 SOLV  OW      4828    6.046233787    3.332737514    5.333704190
  641 SOLV  HW1     4829    6.044088531    3.391292901    5.414750906
  641 SOLV  HW2     4830    5.991786696    3.374528532    5.260965686
  642 SOLV  OW      4831    3.355418903    7.987979591    3.132319222
  642 SOLV  HW1     4832    3.357910225    8.008583446    3.034487066
  642 SOLV  HW2     4833    3.446081983    7.958419607    3.162454836
  643 SOLV  OW      4834    3.058301604    7.964339637    7.678390513
  643 SOLV  HW1     4835    3.003336694    7.922094165    7.606310238
  643 SOLV  HW2     4836    3.118138474    7.895468957    7.719350361
  644 SOLV  OW      4837    4.465629547    7.985505733    3.337205315
  644 SOLV  HW1     4838    4.425438703    7.987687305    3.245654493
  644 SOLV  HW2     4839    4.521282827    8.067425662    3.351115946
  645 SOLV  OW      4840    3.829670106    5.212278722    2.952597017
  645 SOLV  HW1     4841    3.738028253    5.215535756    2.912683594
  645 SOLV  HW2     4842    3.897726926    5.228437859    2.881119542
  646 SOLV  OW      4843    6.906903100    5.044389072    5.042547018
  646 SOLV  HW1     4844    6.940686085    5.059821601    5.135401668
  646 SOLV  HW2     4845    6.974109557    5.078107558    4.976609618
  647 SOLV  OW      4846    0.861260285    3.480997466    7.964220420
  647 SOLV  HW1     4847    0.820891300    3.401161249    8.008920636
  647 SOLV  HW2     4848    0.817395291    3.495223355    7.875479571
  648 SOLV  OW      4849    2.378185756    2.148329915    7.777630442
  648 SOLV  HW1     4850    2.316621379    2.221598642    7.748621677
  648 SOLV  HW2     4851    2.326597211    2.079959276    7.829244625
  649 SOLV  OW      4852    7.215884971    2.604039503    1.056211308
  649 SOLV  HW1     4853    7.305463566    2.617739339    1.013908497
  649 SOLV  HW2     4854    7.146458691    2.653597346    1.004005321
  650 SOLV  OW      4855    0.066803204    2.710016034    6.086642760
  650 SOLV  HW1     4856    0.117138159    2.660394353    6.015889521
  650 SOLV  HW2     4857   -0.017467182    2.660740084    6.108329827
  651 SOLV  OW      4858    3.368893187    0.792535080    1.439635696
  651 SOLV  HW1     4859    3.438905737    0.721128113    1.440678041
  651 SOLV  HW2     4860    3.291919565    0.764555885    1.497029738
  652 SOLV  OW      4861    7.133953725    0.902650165    5.889828223
  652 SOLV  HW1     4862    7.192891269    0.822827218    5.877331903
  652 SOLV  HW2     4863    7.068916509    0.908230163    5.814062515
  653 SOLV  OW      4864    6.555415429    5.103203532    4.807231218
  653 SOLV  HW1     4865    6.466308101    5.146015725    4.822351661
  653 SOLV  HW2     4866    6.577747224    5.044404089    4.884984059
  654 SOLV  OW      4867    7.700063515    6.035485274    7.957128186
  654 SOLV  HW1     4868    7.665116023    6.037498866    7.863448229
  654 SOLV  HW2     4869    7.659036053    6.110080021    8.009603727
  655 SOLV  OW      4870    6.647778370    4.146136462    3.981504181
  655 SOLV  HW1     4871    6.678783853    4.200408448    4.059563120
  655 SOLV  HW2     4872    6.555799312    4.175213659    3.955154313
  656 SOLV  OW      4873    6.310157178    6.799691435    6.404638914
  656 SOLV  HW1     4874    6.378778012    6.778211199    6.474147377
  656 SOLV  HW2     4875    6.253791807    6.876128196    6.435975003
  657 SOLV  OW      4876    8.146292949    6.763512972    5.119734935
  657 SOLV  HW1     4877    8.159337178    6.664578314    5.126197693
  657 SOLV  HW2     4878    8.224523519    6.804424679    5.072765197
  658 SOLV  OW      4879    3.758345154    2.104605450    3.467507859
  658 SOLV  HW1     4880    3.658905401    2.104744309    3.456856913
  658 SOLV  HW2     4881    3.797518500    2.030035882    3.413596312
  659 SOLV  OW      4882    1.361045023    6.019524300    6.436615842
  659 SOLV  HW1     4883    1.410957765    6.021838559    6.349982886
  659 SOLV  HW2     4884    1.349053046    5.924568244    6.465623326
  660 SOLV  OW      4885    7.354515127    5.388934268    8.255933311
  660 SOLV  HW1     4886    7.417358003    5.331641255    8.203305294
  660 SOLV  HW2     4887    7.279682634    5.419225503    8.196909050
  661 SOLV  OW      4888    1.383253540    6.383890625    4.923670886
  661 SOLV  HW1     4889    1.472426755    6.361762939    4.963169058
  661 SOLV  HW2     4890    1.331113035    6.299675808    4.909858266
  662 SOLV  OW      4891    4.938416980    6.431019910    6.403269009
  662 SOLV  HW1     4892    4.939844211    6.522321349    6.362484443
  662 SOLV  HW2     4893    5.011685197    6.375679074    6.363640229
  663 SOLV  OW      4894    4.938944088    3.987525665    7.352110139
  663 SOLV  HW1     4895    4.891885122    3.962237379    7.436652389
  663 SOLV  HW2     4896    4.949269066    3.906615342    7.294245607
  664 SOLV  OW      4897    5.646382807    4.625719827    5.580924059
  664 SOLV  HW1     4898    5.690027426    4.635648651    5.491490873
  664 SOLV  HW2     4899    5.713541784    4.592750444    5.647289585
  665 SOLV  OW      4900    3.191197977    2.614415225    3.780044969
  665 SOLV  HW1     4901    3.232999467    2.582068328    3.695145158
  665 SOLV  HW2     4902    3.139995679    2.698420009    3.762070502
  666 SOLV  OW      4903    0.484566803    5.446536315    6.661895767
  666 SOLV  HW1     4904    0.416495281    5.378784315    6.634010176
  666 SOLV  HW2     4905    0.459795045    5.483783269    6.751342054
  667 SOLV  OW      4906    3.088650585    5.905606980    5.296003574
  667 SOLV  HW1     4907    3.133688727    5.816454304    5.291031645
  667 SOLV  HW2     4908    2.992365858    5.893004917    5.319915379
  668 SOLV  OW      4909    4.937739157    4.823392646    6.445438285
  668 SOLV  HW1     4910    5.025471790    4.775454998    6.443221711
  668 SOLV  HW2     4911    4.872556570    4.771048450    6.500330816
  669 SOLV  OW      4912    5.046044162    0.203847274    4.231086331
  669 SOLV  HW1     4913    4.973977897    0.244307935    4.174777425
  669 SOLV  HW2     4914    5.097164568    0.276491129    4.277030570
  670 SOLV  OW      4915    6.084210797    2.492914096    1.791401120
  670 SOLV  HW1     4916    6.150058197    2.481555277    1.717002964
  670 SOLV  HW2     4917    5.992043125    2.500729460    1.753401298
  671 SOLV  OW      4918    1.157507295    2.606732019    4.080087386
  671 SOLV  HW1     4919    1.206817039    2.568670781    4.158326832
  671 SOLV  HW2     4920    1.195168571    2.696574971    4.057474212
  672 SOLV  OW      4921    7.193746766    6.714612390    7.630349409
  672 SOLV  HW1     4922    7.155661895    6.652855625    7.699175664
  672 SOLV  HW2     4923    7.230903482    6.795817705    7.675364591
  673 SOLV  OW      4924    4.787503409    2.840332008    3.670130363
  673 SOLV  HW1     4925    4.877779244    2.830359194    3.711995582
  673 SOLV  HW2     4926    4.790021857    2.804829403    3.576668975
  674 SOLV  OW      4927    6.372027797    1.463391571    7.437554766
  674 SOLV  HW1     4928    6.414200598    1.462877888    7.346874431
  674 SOLV  HW2     4929    6.338453899    1.555314793    7.458159093
  675 SOLV  OW      4930    4.858302791    6.179931214    2.354476532
  675 SOLV  HW1     4931    4.949172447    6.218449545    2.370613671
  675 SOLV  HW2     4932    4.854878001    6.086565557    2.390148018
  676 SOLV  OW      4933    6.851012207    6.235716601    0.146190239
  676 SOLV  HW1     4934    6.949521591    6.220544527    0.138085066
  676 SOLV  HW2     4935    6.810402287    6.240329857    0.054924153
  677 SOLV  OW      4936    6.822949674    6.062730165    0.911052583
  677 SOLV  HW1     4937    6.726175965    6.041039768    0.898156039
  677 SOLV  HW2     4938    6.876839417    5.978606692    0.906465996
  678 SOLV  OW      4939    6.307379166    7.095572151    1.106944884
  678 SOLV  HW1     4940    6.406414097    7.109218193    1.109715738
  678 SOLV  HW2     4941    6.286217802    7.016757587    1.049132680
  679 SOLV  OW      4942    0.666365291    6.130591389    2.866396272
  679 SOLV  HW1     4943    0.723445534    6.138273037    2.784639186
  679 SOLV  HW2     4944    0.571359104    6.150967413    2.842733853
  680 SOLV  OW      4945    5.903105228    7.658371633    2.939575001
  680 SOLV  HW1     4946    5.879683945    7.590432316    3.009114036
  680 SOLV  HW2     4947    5.887648511    7.750152726    2.976143662
  681 SOLV  OW      4948    7.763448487    6.437667613    0.805215326
  681 SOLV  HW1     4949    7.838806489    6.408557206    0.746262122
  681 SOLV  HW2     4950    7.676692869    6.407240022    0.765854442
  682 SOLV  OW      4951    4.165158446    0.505059725    5.881230911
  682 SOLV  HW1     4952    4.216614956    0.568009564    5.939465947
  682 SOLV  HW2     4953    4.155896260    0.544353909    5.789732618
  683 SOLV  OW      4954    5.013927080    1.387970351    4.472317849
  683 SOLV  HW1     4955    5.025418097    1.303213398    4.420491140
  683 SOLV  HW2     4956    4.921390544    1.423249370    4.458386437
  684 SOLV  OW      4957    7.003983680    5.474717149    4.956755985
  684 SOLV  HW1     4958    6.926391480    5.415099110    4.936091508
  684 SOLV  HW2     4959    7.056291295    5.491485125    4.873181772
  685 SOLV  OW      4960    1.395631274    7.358060936    6.059050262
  685 SOLV  HW1     4961    1.344402879    7.349477771    5.973590169
  685 SOLV  HW2     4962    1.420004630    7.453925085    6.073797722
  686 SOLV  OW      4963    4.719098518    4.028883458    7.175921359
  686 SOLV  HW1     4964    4.811518838    4.041619569    7.211948383
  686 SOLV  HW2     4965    4.657764788    4.096404862    7.216916648
  687 SOLV  OW      4966    0.778179359    3.197524001    8.124501366
  687 SOLV  HW1     4967    0.744640097    3.115370977    8.078393399
  687 SOLV  HW2     4968    0.857817964    3.174224827    8.180329183
  688 SOLV  OW      4969    6.792069262    6.692025600    5.831167280
  688 SOLV  HW1     4970    6.812800755    6.788207201    5.849084904
  688 SOLV  HW2     4971    6.699932920    6.684350339    5.793040067
  689 SOLV  OW      4972    5.482858639    2.242730503    6.913916900
  689 SOLV  HW1     4973    5.397750107    2.217006227    6.868148057
  689 SOLV  HW2     4974    5.461722053    2.293056991    6.997704939
  690 SOLV  OW      4975    1.841355640    2.395934328    6.848817517
  690 SOLV  HW1     4976    1.773035056    2.376839069    6.778322799
  690 SOLV  HW2     4977    1.820131619    2.483089656    6.893036121
  691 SOLV  OW      4978    0.157551889    5.203101649    1.307692395
  691 SOLV  HW1     4979    0.189976869    5.230574248    1.398221197
  691 SOLV  HW2     4980    0.191493699    5.111436478    1.286550651
  692 SOLV  OW      4981    1.877602953    6.544714652    1.677710141
  692 SOLV  HW1     4982    1.935509285    6.492091595    1.615426979
  692 SOLV  HW2     4983    1.925523570    6.628020559    1.705371529
  693 SOLV  OW      4984    2.672485552    1.995576199    4.636658464
  693 SOLV  HW1     4985    2.626928019    1.914316149    4.673008207
  693 SOLV  HW2     4986    2.606781154    2.050125069    4.584626752
  694 SOLV  OW      4987    0.017921400    3.932756632    4.671386246
  694 SOLV  HW1     4988    0.093001166    3.998779210    4.669060060
  694 SOLV  HW2     4989   -0.032810475    3.942997861    4.756959388
  695 SOLV  OW      4990    7.318985536    2.154189207    6.175116671
  695 SOLV  HW1     4991    7.353855666    2.212044374    6.101368509
  695 SOLV  HW2     4992    7.310156640    2.208435881    6.258670110
  696 SOLV  OW      4993    1.849476168    7.799678701    3.095372274
  696 SOLV  HW1     4994    1.870094186    7.801439925    2.997527113
  696 SOLV  HW2     4995    1.831577822    7.705526150    3.123952812
  697 SOLV  OW      4996    1.232766421    4.495664889    5.473480262
  697 SOLV  HW1     4997    1.319192882    4.507452093    5.424563403
  697 SOLV  HW2     4998    1.167642775    4.447404732    5.414904255
  698 SOLV  OW      4999    2.302775735    7.267795765    1.448225892
  698 SOLV  HW1     5000    2.334243578    7.175029612    1.468370964
  698 SOLV  HW2     5001    2.345155990    7.331969662    1.512156345
  699 SOLV  OW      5002    3.881387408    0.724651650    6.008299843
  699 SOLV  HW1     5003    3.980399709    0.714573393    6.018132699
  699 SOLV  HW2     5004    3.838659295    0.634239333    6.007064108
  700 SOLV  OW      5005    3.053554370    1.117015418    7.774343488
  700 SOLV  HW1     5006    3.023541766    1.119170253    7.869718776
  700 SOLV  HW2     5007    2.976588981    1.091575251    7.715769525
  701 SOLV  OW      5008    4.694086450    5.692127424    0.112118767
  701 SOLV  HW1     5009    4.788921622    5.679923061    0.141431763
  701 SOLV  HW2     5010    4.642984552    5.739808437    0.183651819
  702 SOLV  OW      5011    4.903088239    7.098156760    5.363456091
  702 SOLV  HW1     5012    4.832879116    7.163263968    5.334582718
  702 SOLV  HW2     5013    4.867852561    7.004995594    5.354442226
  703 SOLV  OW      5014    6.283318231    3.848292668    0.448254238
  703 SOLV  HW1     5015    6.278578872    3.808431931    0.356656668
  703 SOLV  HW2     5016    6.241800605    3.939268344    0.447186287
  704 SOLV  OW      5017    3.131833528    7.522858773    0.337548519
  704 SOLV  HW1     5018    3.137381561    7.613901292    0.296536227
  704 SOLV  HW2     5019    3.087825234    7.529296137    0.427121670
  705 SOLV  OW      5020    1.656240187    8.207358599    3.196734150
  705 SOLV  HW1     5021    1.608859610    8.181856556    3.112444695
  705 SOLV  HW2     5022    1.717669759    8.133352111    3.224109205
  706 SOLV  OW      5023    2.111979368    0.297730867    3.683508746
  706 SOLV  HW1     5024    2.053613251    0.378861713    3.679888533
  706 SOLV  HW2     5025    2.059037255    0.220111882    3.717776410
  707 SOLV  OW      5026    7.696083921    8.122673945    2.657603278
  707 SOLV  HW1     5027    7.604277861    8.150303147    2.686060927
  707 SOLV  HW2     5028    7.695496267    8.100601457    2.560063450
  708 SOLV  OW      5029    6.581657538    2.127689142    5.993832748
  708 SOLV  HW1     5030    6.535491215    2.212595407    5.968122461
  708 SOLV  HW2     5031    6.678859297    2.134481275    5.971315431
  709 SOLV  OW      5032    6.619329253    4.427613339    1.721733446
  709 SOLV  HW1     5033    6.667747079    4.346630408    1.688582588
  709 SOLV  HW2     5034    6.668520951    4.509863087    1.693155708
  710 SOLV  OW      5035    4.112109596    2.485396376    7.871094225
  710 SOLV  HW1     5036    4.098726781    2.584468215    7.868404963
  710 SOLV  HW2     5037    4.114155760    2.449510981    7.777768815
  711 SOLV  OW      5038    3.393397126    2.779408322    5.622745422
  711 SOLV  HW1     5039    3.399436038    2.689577601    5.579203888
  711 SOLV  HW2     5040    3.481658751    2.825890584    5.615599163
  712 SOLV  OW      5041    4.476973769    3.813516864    3.811710826
  712 SOLV  HW1     5042    4.488249272    3.802076800    3.713009378
  712 SOLV  HW2     5043    4.383093891    3.841739010    3.831459879
  713 SOLV  OW      5044    2.367074693    4.781962693    7.257785973
  713 SOLV  HW1     5045    2.306994487    4.790830918    7.337232246
  713 SOLV  HW2     5046    2.456425139    4.748048194    7.287218109
  714 SOLV  OW      5047    2.192920741    6.283456659    0.388692447
  714 SOLV  HW1     5048    2.280560404    6.302938640    0.432749705
  714 SOLV  HW2     5049    2.198104569    6.195314456    0.341730531
  715 SOLV  OW      5050    3.407520009    6.024970303    3.795042787
  715 SOLV  HW1     5051    3.429074115    6.010097869    3.698524507
  715 SOLV  HW2     5052    3.358811037    6.111707600    3.805318618
  716 SOLV  OW      5053    4.312588817    3.605327100    7.482885002
  716 SOLV  HW1     5054    4.315521475    3.506971191    7.465020253
  716 SOLV  HW2     5055    4.217453876    3.634609070    7.492547286
  717 SOLV  OW      5056    4.520250413    4.961773110    6.986074518
  717 SOLV  HW1     5057    4.443082622    4.913751702    6.944350449
  717 SOLV  HW2     5058    4.602811244    4.906001638    6.977412870
  718 SOLV  OW      5059    0.250494308    4.068642027    3.128499386
  718 SOLV  HW1     5060    0.310683305    4.111609600    3.195823089
  718 SOLV  HW2     5061    0.275462506    4.099793315    3.036806454
  719 SOLV  OW      5062    4.669855047    7.136593528    1.150888668
  719 SOLV  HW1     5063    4.699219910    7.199830829    1.222585808
  719 SOLV  HW2     5064    4.614740636    7.063614874    1.191362651
  720 SOLV  OW      5065    4.299100722    0.240274919    2.345785936
  720 SOLV  HW1     5066    4.383190000    0.286272566    2.374301824
  720 SOLV  HW2     5067    4.265428403    0.281809440    2.261281212
  721 SOLV  OW      5068    5.157121155    0.281532754    6.514446228
  721 SOLV  HW1     5069    5.117407715    0.229862907    6.590305798
  721 SOLV  HW2     5070    5.200870845    0.364238252    6.549764555
  722 SOLV  OW      5071    1.673651240    5.224117581    3.324226355
  722 SOLV  HW1     5072    1.689601518    5.212198784    3.226219694
  722 SOLV  HW2     5073    1.627743363    5.143057090    3.360605016
  723 SOLV  OW      5074    6.561104540    0.381605358    2.224211618
  723 SOLV  HW1     5075    6.529830489    0.363178588    2.131032357
  723 SOLV  HW2     5076    6.660474808    0.371315078    2.228639510
  724 SOLV  OW      5077    2.365685972    6.191873023    4.661858302
  724 SOLV  HW1     5078    2.315978923    6.105626118    4.652336413
  724 SOLV  HW2     5079    2.446259562    6.190590924    4.602645136
  725 SOLV  OW      5080    7.870806646    3.162202268    5.465378039
  725 SOLV  HW1     5081    7.810138941    3.212437038    5.527003797
  725 SOLV  HW2     5082    7.964132654    3.164596256    5.501243055
  726 SOLV  OW      5083    3.368271359    1.656953661    7.254111917
  726 SOLV  HW1     5084    3.324201027    1.604366209    7.326871551
  726 SOLV  HW2     5085    3.315361615    1.739914905    7.236235821
  727 SOLV  OW      5086    2.083967482    1.387157568    5.898060013
  727 SOLV  HW1     5087    2.042242826    1.473786939    5.925552171
  727 SOLV  HW2     5088    2.029671380    1.345729693    5.825005066
  728 SOLV  OW      5089    3.766201260    2.375480817    6.912765794
  728 SOLV  HW1     5090    3.721428505    2.293663436    6.876669810
  728 SOLV  HW2     5091    3.864793160    2.369088008    6.897264206
  729 SOLV  OW      5092    6.749138421    5.720394206    1.784100556
  729 SOLV  HW1     5093    6.848022405    5.710822082    1.795574416
  729 SOLV  HW2     5094    6.718806413    5.663496985    1.707654098
  730 SOLV  OW      5095    4.795511757    7.743229230    3.653101021
  730 SOLV  HW1     5096    4.866592390    7.777164795    3.714725309
  730 SOLV  HW2     5097    4.754732353    7.660452953    3.691658058
  731 SOLV  OW      5098    1.628901175    5.445494133    2.944035148
  731 SOLV  HW1     5099    1.564906510    5.521088375    2.957878544
  731 SOLV  HW2     5100    1.701667316    5.474412420    2.881824242
  732 SOLV  OW      5101    4.557322834    6.310518591    0.344633503
  732 SOLV  HW1     5102    4.559996366    6.405137979    0.376909613
  732 SOLV  HW2     5103    4.620871785    6.299590204    0.268188545
  733 SOLV  OW      5104    4.389316718    2.890577871    7.926606256
  733 SOLV  HW1     5105    4.453502910    2.814290207    7.934479016
  733 SOLV  HW2     5106    4.382519841    2.918648696    7.830858895
  734 SOLV  OW      5107    2.923463139    5.087450653    6.798807353
  734 SOLV  HW1     5108    2.890546811    5.072769437    6.892094726
  734 SOLV  HW2     5109    3.021583658    5.106689812    6.800742810
  735 SOLV  OW      5110    4.174862814    4.266765236    2.739942237
  735 SOLV  HW1     5111    4.100570545    4.205786273    2.712306198
  735 SOLV  HW2     5112    4.173364490    4.349006996    2.683060926
  736 SOLV  OW      5113    1.561970026    1.014026125    2.975318664
  736 SOLV  HW1     5114    1.647344768    1.027525817    2.925030511
  736 SOLV  HW2     5115    1.495347374    1.082997414    2.946957958
  737 SOLV  OW      5116    3.892686699    3.958769233    8.045905408
  737 SOLV  HW1     5117    3.817847084    3.966635551    7.980036270
  737 SOLV  HW2     5118    3.968642698    4.017126699    8.017154278
  738 SOLV  OW      5119    2.516170680    7.685680694    6.173299377
  738 SOLV  HW1     5120    2.432702496    7.649944122    6.215219392
  738 SOLV  HW2     5121    2.581941194    7.611296141    6.161362505
  739 SOLV  OW      5122    1.119222929    0.364768535    6.802536485
  739 SOLV  HW1     5123    1.059784700    0.410317931    6.736251197
  739 SOLV  HW2     5124    1.154280203    0.432105523    6.867637347
  740 SOLV  OW      5125    5.916463560    5.892637040    1.280475999
  740 SOLV  HW1     5126    5.930602260    5.795301388    1.262379817
  740 SOLV  HW2     5127    6.003168187    5.934404782    1.307666150
  741 SOLV  OW      5128    4.334530472    4.739886777    0.347592721
  741 SOLV  HW1     5129    4.326789397    4.642235572    0.367700007
  741 SOLV  HW2     5130    4.291556876    4.759240287    0.259396021
  742 SOLV  OW      5131    5.278056635    8.266231291    1.787141861
  742 SOLV  HW1     5132    5.238233539    8.254594004    1.878139239
  742 SOLV  HW2     5133    5.206840237    8.254666782    1.717886703
  743 SOLV  OW      5134    4.244260264    5.147640014    2.416827425
  743 SOLV  HW1     5135    4.285434511    5.113086665    2.332492193
  743 SOLV  HW2     5136    4.304207857    5.216702523    2.457302991
  744 SOLV  OW      5137    1.524970448    6.492339903    2.008130896
  744 SOLV  HW1     5138    1.574355413    6.569011431    1.967094035
  744 SOLV  HW2     5139    1.493755160    6.517959115    2.099622070
  745 SOLV  OW      5140    0.442329347    7.550612686    5.334130050
  745 SOLV  HW1     5141    0.435557811    7.604558901    5.250190349
  745 SOLV  HW2     5142    0.383009081    7.590364817    5.404150015
  746 SOLV  OW      5143    6.163297206    6.843246621    0.964572586
  746 SOLV  HW1     5144    6.101632658    6.786750477    0.909734054
  746 SOLV  HW2     5145    6.210635725    6.785756825    1.031322555
  747 SOLV  OW      5146    6.360671771    2.855877675    3.937896771
  747 SOLV  HW1     5147    6.371199331    2.896934156    3.847315848
  747 SOLV  HW2     5148    6.264693157    2.860488395    3.965614457
  748 SOLV  OW      5149    0.787482320    3.721551547    4.500943851
  748 SOLV  HW1     5150    0.789399838    3.623187352    4.518899980
  748 SOLV  HW2     5151    0.692564936    3.752588787    4.495561385
  749 SOLV  OW      5152    2.795404915    2.287654016    5.420283833
  749 SOLV  HW1     5153    2.837056139    2.377936201    5.409513073
  749 SOLV  HW2     5154    2.830599790    2.226101279    5.349756135
  750 SOLV  OW      5155    6.858806378    3.034907376    7.165017795
  750 SOLV  HW1     5156    6.824029681    2.981560190    7.242129274
  750 SOLV  HW2     5157    6.902717291    3.118034372    7.199123723
  751 SOLV  OW      5158    4.552995869    4.722520998    2.079608093
  751 SOLV  HW1     5159    4.612902351    4.652757590    2.118927344
  751 SOLV  HW2     5160    4.489705090    4.679601672    2.015157165
  752 SOLV  OW      5161    5.144241727    8.245718261    5.579180730
  752 SOLV  HW1     5162    5.073938136    8.242586500    5.650239252
  752 SOLV  HW2     5163    5.220220443    8.302985537    5.609991729
  753 SOLV  OW      5164    5.401941495    6.325913771    2.075722241
  753 SOLV  HW1     5165    5.342829701    6.247725492    2.095571381
  753 SOLV  HW2     5166    5.473316723    6.332273259    2.145483624
  754 SOLV  OW      5167    1.579401040    3.405086170    1.527443063
  754 SOLV  HW1     5168    1.578137659    3.316565937    1.573964715
  754 SOLV  HW2     5169    1.485864217    3.431947953    1.504401634
  755 SOLV  OW      5170    7.483231276    5.703280571    8.224924212
  755 SOLV  HW1     5171    7.549521555    5.750003113    8.283442748
  755 SOLV  HW2     5172    7.437832461    5.631042054    8.277099829
  756 SOLV  OW      5173    1.717872618    6.664280941    4.288877625
  756 SOLV  HW1     5174    1.765823589    6.637113268    4.372329299
  756 SOLV  HW2     5175    1.674651248    6.753385906    4.302797310
  757 SOLV  OW      5176    6.358317258    4.545927825    5.897930177
  757 SOLV  HW1     5177    6.355926536    4.448024987    5.918205483
  757 SOLV  HW2     5178    6.312278988    4.596230997    5.971085443
  758 SOLV  OW      5179    6.404432744    5.066916649    5.579435744
  758 SOLV  HW1     5180    6.324162273    5.104574484    5.625695369
  758 SOLV  HW2     5181    6.376894132    5.027405757    5.491789587
  759 SOLV  OW      5182    6.689049161    7.786723545    5.797241328
  759 SOLV  HW1     5183    6.643950728    7.756015888    5.881054161
  759 SOLV  HW2     5184    6.788220416    7.783984194    5.809847065
  760 SOLV  OW      5185    3.730269080    3.736921262    2.762301944
  760 SOLV  HW1     5186    3.739447465    3.780492608    2.672754779
  760 SOLV  HW2     5187    3.685395558    3.648174692    2.751728069
  761 SOLV  OW      5188    7.636909359    5.689354519    4.597837688
  761 SOLV  HW1     5189    7.711354917    5.627470267    4.572774120
  761 SOLV  HW2     5190    7.617233230    5.750534121    4.521222726
  762 SOLV  OW      5191    1.739062861    4.959681010    3.615966639
  762 SOLV  HW1     5192    1.729209761    4.860289364    3.610860368
  762 SOLV  HW2     5193    1.737207904    4.988462915    3.711726568
  763 SOLV  OW      5194    6.609254509    5.911638689    2.695160099
  763 SOLV  HW1     5195    6.558298173    5.867628992    2.621213891
  763 SOLV  HW2     5196    6.620025679    5.847386341    2.771035017
  764 SOLV  OW      5197    0.481636935    6.748111260    2.605992822
  764 SOLV  HW1     5198    0.568444820    6.751639620    2.556460878
  764 SOLV  HW2     5199    0.405901244    6.753878183    2.540936885
  765 SOLV  OW      5200    4.417237640    1.214026901    8.038989070
  765 SOLV  HW1     5201    4.319137503    1.194680864    8.040911047
  765 SOLV  HW2     5202    4.436514457    1.281403792    7.967643016
  766 SOLV  OW      5203    0.935737308    6.450015056    1.443911250
  766 SOLV  HW1     5204    1.026115201    6.486446645    1.421405999
  766 SOLV  HW2     5205    0.877012307    6.524229700    1.476243830
  767 SOLV  OW      5206    3.699837568    7.242184369    7.927908808
  767 SOLV  HW1     5207    3.792916190    7.235569667    7.891934884
  767 SOLV  HW2     5208    3.648141320    7.160668134    7.901754112
  768 SOLV  OW      5209    1.115567004    1.917022312    7.776875101
  768 SOLV  HW1     5210    1.044217534    1.856425342    7.741678016
  768 SOLV  HW2     5211    1.150385111    1.880785091    7.863339300
  769 SOLV  OW      5212    0.226943626    2.819074602    4.560811465
  769 SOLV  HW1     5213    0.215398613    2.751323285    4.633461688
  769 SOLV  HW2     5214    0.196693603    2.780115286    4.473813440
  770 SOLV  OW      5215    6.693597567    3.649349359    7.079187099
  770 SOLV  HW1     5216    6.733886250    3.570566859    7.032581921
  770 SOLV  HW2     5217    6.746505507    3.731437016    7.057641192
  771 SOLV  OW      5218    1.705482960    7.285858603    1.185945528
  771 SOLV  HW1     5219    1.642977593    7.242198500    1.121239555
  771 SOLV  HW2     5220    1.653079630    7.341119566    1.250753422
  772 SOLV  OW      5221    1.440093923    5.932362164    5.568436243
  772 SOLV  HW1     5222    1.450141738    6.031851445    5.566795356
  772 SOLV  HW2     5223    1.343100521    5.908583859    5.563094023
  773 SOLV  OW      5224    5.752385692    5.571355515    2.215737797
  773 SOLV  HW1     5225    5.786154230    5.636919953    2.283261890
  773 SOLV  HW2     5226    5.828766975    5.517033336    2.180900899
  774 SOLV  OW      5227    4.265382584    3.180712957    6.318972273
  774 SOLV  HW1     5228    4.166776370    3.186337751    6.334681839
  774 SOLV  HW2     5229    4.313897402    3.218111161    6.398024338
  775 SOLV  OW      5230    7.952745418    6.811632368    2.706373121
  775 SOLV  HW1     5231    7.897030169    6.894357555    2.713734020
  775 SOLV  HW2     5232    7.901781922    6.741471032    2.656554026
  776 SOLV  OW      5233    4.027873244    1.169530312    4.460172802
  776 SOLV  HW1     5234    4.000734963    1.245439540    4.400986868
  776 SOLV  HW2     5235    3.970462435    1.168962590    4.542058729
  777 SOLV  OW      5236    7.760883277    0.906779945    5.939153281
  777 SOLV  HW1     5237    7.679140448    0.945336077    5.896338921
  777 SOLV  HW2     5238    7.797436210    0.833756436    5.881421939
  778 SOLV  OW      5239    6.342352826    3.970519906    6.630665047
  778 SOLV  HW1     5240    6.322428335    3.929816480    6.541512615
  778 SOLV  HW2     5241    6.287038339    4.052957751    6.642755864
  779 SOLV  OW      5242    0.672655455    1.431500342    4.758097783
  779 SOLV  HW1     5243    0.659185213    1.467834752    4.665902927
  779 SOLV  HW2     5244    0.588693868    1.443267448    4.811140104
  780 SOLV  OW      5245    3.117040258    3.954538112    2.461214301
  780 SOLV  HW1     5246    3.041999287    3.897022330    2.493809964
  780 SOLV  HW2     5247    3.085019424    4.048792290    2.451601356
  781 SOLV  OW      5248    1.583743991    6.485927663    4.676478099
  781 SOLV  HW1     5249    1.525959897    6.537471318    4.613188604
  781 SOLV  HW2     5250    1.598390949    6.539681531    4.759528200
  782 SOLV  OW      5251    4.507263151    7.424297012    1.162632396
  782 SOLV  HW1     5252    4.515615435    7.453064532    1.258049404
  782 SOLV  HW2     5253    4.530343077    7.327293177    1.154942262
  783 SOLV  OW      5254    5.955013501    2.580695037    6.711531081
  783 SOLV  HW1     5255    5.895388018    2.639646762    6.766040687
  783 SOLV  HW2     5256    6.049694458    2.592095628    6.741651504
  784 SOLV  OW      5257    5.261226509    0.278685248    1.060830551
  784 SOLV  HW1     5258    5.353636527    0.242403013    1.048752558
  784 SOLV  HW2     5259    5.266387036    0.370787119    1.099438328
  785 SOLV  OW      5260    4.643954057    3.501525403    2.270667888
  785 SOLV  HW1     5261    4.710608573    3.440027800    2.228511676
  785 SOLV  HW2     5262    4.609376979    3.565366543    2.201888684
  786 SOLV  OW      5263    7.833970040    5.330592134    0.194693247
  786 SOLV  HW1     5264    7.760757059    5.317588565    0.261571578
  786 SOLV  HW2     5265    7.794476193    5.338206637    0.103128102
  787 SOLV  OW      5266    5.581746789    2.698252130    7.339676415
  787 SOLV  HW1     5267    5.522270609    2.718629778    7.417440685
  787 SOLV  HW2     5268    5.548447227    2.746590328    7.258705119
  788 SOLV  OW      5269    6.845785379    0.830256004    3.800602821
  788 SOLV  HW1     5270    6.880031479    0.782935986    3.719436532
  788 SOLV  HW2     5271    6.784562140    0.904240929    3.772678171
  789 SOLV  OW      5272    6.318442424    7.625066948    2.012007028
  789 SOLV  HW1     5273    6.386463311    7.655822608    2.078557492
  789 SOLV  HW2     5274    6.352615287    7.641435211    1.919454588
  790 SOLV  OW      5275    0.482524165    2.901625481    2.764442615
  790 SOLV  HW1     5276    0.460011157    2.820435468    2.818320898
  790 SOLV  HW2     5277    0.564757676    2.944611672    2.801742092
  791 SOLV  OW      5278    3.954004894    7.913735697    5.515480095
  791 SOLV  HW1     5279    3.992377591    7.987167205    5.459486013
  791 SOLV  HW2     5280    4.027200044    7.869914618    5.567654122
  792 SOLV  OW      5281    7.240249350    1.214267276    5.263347879
  792 SOLV  HW1     5282    7.251287077    1.151384232    5.340323800
  792 SOLV  HW2     5283    7.163982758    1.183927981    5.206214591
  793 SOLV  OW      5284    0.528480275    2.655438435    1.226859033
  793 SOLV  HW1     5285    0.502418570    2.559546401    1.215596990
  793 SOLV  HW2     5286    0.627960997    2.663836110    1.220998398
  794 SOLV  OW      5287    2.615875764    4.491115247    6.167735788
  794 SOLV  HW1     5288    2.632977327    4.527261042    6.259400472
  794 SOLV  HW2     5289    2.533479995    4.434453953    6.169103490
  795 SOLV  OW      5290    1.211871683    3.917806119    6.639981528
  795 SOLV  HW1     5291    1.297630535    3.957671808    6.607483335
  795 SOLV  HW2     5292    1.171899580    3.861367180    6.567753949
  796 SOLV  OW      5293    5.676632928    3.016110535    6.440596490
  796 SOLV  HW1     5294    5.589499686    3.051030529    6.406103353
  796 SOLV  HW2     5295    5.679429229    2.916756015    6.429543741
  797 SOLV  OW      5296    5.033602421    1.412820198    5.430517434
  797 SOLV  HW1     5297    4.934196687    1.418084455    5.440137410
  797 SOLV  HW2     5298    5.058015176    1.417941987    5.333669662
  798 SOLV  OW      5299    1.036671858    3.365826050    2.222778629
  798 SOLV  HW1     5300    1.002348309    3.400200373    2.135359524
  798 SOLV  HW2     5301    0.969850496    3.302808867    2.262344589
  799 SOLV  OW      5302    6.501839142    4.908710263    6.345722758
  799 SOLV  HW1     5303    6.502865265    4.872195896    6.252624615
  799 SOLV  HW2     5304    6.561210342    4.853158177    6.403951536
  800 SOLV  OW      5305    5.229392039    7.953880406    1.772427423
  800 SOLV  HW1     5306    5.310692012    7.927069923    1.824131704
  800 SOLV  HW2     5307    5.244247745    8.043806979    1.731265999
  801 SOLV  OW      5308    2.047348884    7.491680064    5.832924227
  801 SOLV  HW1     5309    2.137191963    7.449383717    5.821069865
  801 SOLV  HW2     5310    2.056514399    7.591166981    5.828489870
  802 SOLV  OW      5311    7.504099699    0.270745950    3.687537258
  802 SOLV  HW1     5312    7.575045071    0.254666294    3.756167709
  802 SOLV  HW2     5313    7.470546038    0.364606878    3.695674403
  803 SOLV  OW      5314    0.383594104    2.717539505    3.189194519
  803 SOLV  HW1     5315    0.342493009    2.697710456    3.278183718
  803 SOLV  HW2     5316    0.482801940    2.706372804    3.195088669
  804 SOLV  OW      5317    6.461239259    0.645024440    1.093156111
  804 SOLV  HW1     5318    6.460141420    0.655054229    0.993657691
  804 SOLV  HW2     5319    6.552719417    0.665936116    1.127737215
  805 SOLV  OW      5320    8.264645894    4.234941925    2.946366722
  805 SOLV  HW1     5321    8.285994474    4.197584315    3.036646426
  805 SOLV  HW2     5322    8.207681213    4.169948215    2.896041664
  806 SOLV  OW      5323    8.149799747    6.055536664    7.718662702
  806 SOLV  HW1     5324    8.143913112    6.154855041    7.708603006
  806 SOLV  HW2     5325    8.220703307    6.020033458    7.657735257
  807 SOLV  OW      5326    0.766122044    3.343334618    4.050443003
  807 SOLV  HW1     5327    0.839763587    3.276623590    4.061752838
  807 SOLV  HW2     5328    0.797736630    3.433291418    4.080603467
  808 SOLV  OW      5329    6.707698199    6.256800060    4.166887744
  808 SOLV  HW1     5330    6.646361710    6.222718715    4.095629108
  808 SOLV  HW2     5331    6.735696015    6.180991839    4.225800800
  809 SOLV  OW      5332    6.202803331    2.300487238    4.784275296
  809 SOLV  HW1     5333    6.266004181    2.277764710    4.710175348
  809 SOLV  HW2     5334    6.115523982    2.254107887    4.769018223
  810 SOLV  OW      5335    1.355310505    7.049258875    5.485891817
  810 SOLV  HW1     5336    1.352661243    6.971487057    5.548707960
  810 SOLV  HW2     5337    1.423131129    7.115502896    5.517726465
  811 SOLV  OW      5338    0.100344536    4.377246046    1.080097743
  811 SOLV  HW1     5339    0.016732136    4.370100311    1.134484250
  811 SOLV  HW2     5340    0.090939426    4.451875515    1.014204402
  812 SOLV  OW      5341    6.233573754    4.993545928    4.932878818
  812 SOLV  HW1     5342    6.135797680    4.987526349    4.912749799
  812 SOLV  HW2     5343    6.267713590    5.083517282    4.905653789
  813 SOLV  OW      5344    0.912985761    6.348541302    6.941017879
  813 SOLV  HW1     5345    0.872030380    6.325643454    7.029334487
  813 SOLV  HW2     5346    0.993962886    6.405392005    6.955584555
  814 SOLV  OW      5347    5.203843092    7.595556222    1.532695895
  814 SOLV  HW1     5348    5.267277092    7.666441001    1.501827713
  814 SOLV  HW2     5349    5.219410617    7.576862498    1.629698398
  815 SOLV  OW      5350    0.870541662    5.364359765    0.458927774
  815 SOLV  HW1     5351    0.939951994    5.424728785    0.419689227
  815 SOLV  HW2     5352    0.912683091    5.277341271    0.484494686
  816 SOLV  OW      5353    7.472143350    4.758813357    3.796906017
  816 SOLV  HW1     5354    7.534681387    4.758534272    3.718865221
  816 SOLV  HW2     5355    7.466824616    4.666776771    3.835666075
  817 SOLV  OW      5356    6.419247803    0.100585885    3.910269520
  817 SOLV  HW1     5357    6.366976025    0.182376875    3.886230371
  817 SOLV  HW2     5358    6.388045718    0.023571686    3.854635096
  818 SOLV  OW      5359    3.302524842    1.468367155    0.920992526
  818 SOLV  HW1     5360    3.361914705    1.389460568    0.905238794
  818 SOLV  HW2     5361    3.207941586    1.443598538    0.899968240
  819 SOLV  OW      5362    2.385974146    2.469219022    4.924600379
  819 SOLV  HW1     5363    2.442084338    2.468191958    5.007368595
  819 SOLV  HW2     5364    2.374069306    2.563544424    4.893601357
  820 SOLV  OW      5365    5.135912058    6.848404508    5.326190223
  820 SOLV  HW1     5366    5.205834908    6.919852671    5.323388675
  820 SOLV  HW2     5367    5.116986037    6.824034208    5.421310359
  821 SOLV  OW      5368    4.448852487    3.807251659    3.201842425
  821 SOLV  HW1     5369    4.352067392    3.823802470    3.182865717
  821 SOLV  HW2     5370    4.457476356    3.734845954    3.270284870
  822 SOLV  OW      5371    0.415101991    1.560369119    5.726439564
  822 SOLV  HW1     5372    0.441253197    1.612505138    5.645201688
  822 SOLV  HW2     5373    0.325697259    1.518101767    5.711543595
  823 SOLV  OW      5374    4.953701388    5.684713794    5.283421826
  823 SOLV  HW1     5375    4.904730248    5.672662463    5.197061881
  823 SOLV  HW2     5376    4.941971648    5.778694234    5.315538721
  824 SOLV  OW      5377    3.796126922    5.434157947    0.922229428
  824 SOLV  HW1     5378    3.877572999    5.470975689    0.967091261
  824 SOLV  HW2     5379    3.799208741    5.455770363    0.824633334
  825 SOLV  OW      5380    6.684173967    1.361120105    4.913842693
  825 SOLV  HW1     5381    6.725969547    1.383418473    4.825767386
  825 SOLV  HW2     5382    6.743230409    1.393318046    4.987849097
  826 SOLV  OW      5383    3.317216330    1.576247725    6.339240583
  826 SOLV  HW1     5384    3.404395676    1.570392759    6.387891042
  826 SOLV  HW2     5385    3.242251243    1.578728265    6.405387384
  827 SOLV  OW      5386    2.875728827    5.694066813    4.929256640
  827 SOLV  HW1     5387    2.820807929    5.770563767    4.895587629
  827 SOLV  HW2     5388    2.820926225    5.638817696    4.992072751
  828 SOLV  OW      5389    7.854274887    1.027744811    1.958182021
  828 SOLV  HW1     5390    7.952453313    1.046258834    1.953758368
  828 SOLV  HW2     5391    7.837576373    0.931361335    1.937379324
  829 SOLV  OW      5392    6.382768254    7.073108735    6.952110528
  829 SOLV  HW1     5393    6.449945177    7.014706990    6.997694337
  829 SOLV  HW2     5394    6.428953038    7.152669737    6.912888499
  830 SOLV  OW      5395    6.348586029    0.680899039    0.082098433
  830 SOLV  HW1     5396    6.274399377    0.614587201    0.092051695
  830 SOLV  HW2     5397    6.351152105    0.714101475   -0.012193453
  831 SOLV  OW      5398    5.533370366    1.387721614    7.804213911
  831 SOLV  HW1     5399    5.592325253    1.405184273    7.725341268
  831 SOLV  HW2     5400    5.449024993    1.343542538    7.773629482
  832 SOLV  OW      5401    0.889642614    2.188425386    7.520876867
  832 SOLV  HW1     5402    0.833173904    2.110453255    7.493802323
  832 SOLV  HW2     5403    0.884175446    2.259478830    7.450713572
  833 SOLV  OW      5404    7.224190827    0.306076003    3.047328131
  833 SOLV  HW1     5405    7.153766291    0.253494426    3.095049656
  833 SOLV  HW2     5406    7.194439209    0.324202939    2.953584325
  834 SOLV  OW      5407    2.114531957    5.528800626    3.748567815
  834 SOLV  HW1     5408    2.033174318    5.471391678    3.757896322
  834 SOLV  HW2     5409    2.088313569    5.617996492    3.711710700
  835 SOLV  OW      5410    7.073521799    7.497408640    8.015281294
  835 SOLV  HW1     5411    6.980719005    7.534148599    8.009132786
  835 SOLV  HW2     5412    7.069316086    7.398539232    8.029672202
  836 SOLV  OW      5413    4.963346155    6.033061762    7.391196681
  836 SOLV  HW1     5414    4.879149324    6.012836888    7.441230649
  836 SOLV  HW2     5415    4.944282514    6.100384417    7.319741894
  837 SOLV  OW      5416    4.354986140    7.986557381    3.097158714
  837 SOLV  HW1     5417    4.274528668    7.927174086    3.096751948
  837 SOLV  HW2     5418    4.374462982    8.016901525    3.003875448
  838 SOLV  OW      5419    2.482722496    6.621398954    0.266012862
  838 SOLV  HW1     5420    2.403033653    6.566459469    0.240848138
  838 SOLV  HW2     5421    2.519204009    6.666448345    0.184517925
  839 SOLV  OW      5422    7.012978156    6.548932895    3.386338295
  839 SOLV  HW1     5423    7.051840897    6.624385229    3.439239284
  839 SOLV  HW2     5424    6.914196468    6.561836371    3.377529710
  840 SOLV  OW      5425    3.600593341    5.669517246    3.874208546
  840 SOLV  HW1     5426    3.523926741    5.709732673    3.924273548
  840 SOLV  HW2     5427    3.603417696    5.570991922    3.891128233
  841 SOLV  OW      5428    8.124779346    6.405902277    3.824856085
  841 SOLV  HW1     5429    8.025092872    6.410680264    3.831303030
  841 SOLV  HW2     5430    8.163471166    6.497058263    3.838833571
  842 SOLV  OW      5431    2.680268684    2.693268062    2.215516542
  842 SOLV  HW1     5432    2.636185231    2.622649240    2.160112408
  842 SOLV  HW2     5433    2.774933085    2.704913110    2.185466747
  843 SOLV  OW      5434    4.540232422    0.835602551    5.865923026
  843 SOLV  HW1     5435    4.596742962    0.766256594    5.821227567
  843 SOLV  HW2     5436    4.598001837    0.911733370    5.895363462
  844 SOLV  OW      5437    7.026333371    4.361331707    3.149157109
  844 SOLV  HW1     5438    7.113036244    4.410110128    3.159408841
  844 SOLV  HW2     5439    7.031061598    4.301433222    3.069209576
  845 SOLV  OW      5440    1.137575976    5.938015594    1.244158552
  845 SOLV  HW1     5441    1.151490249    5.854951863    1.298088271
  845 SOLV  HW2     5442    1.040182678    5.960664307    1.242393354
  846 SOLV  OW      5443    5.430810697    5.790029116    3.512206453
  846 SOLV  HW1     5444    5.346201303    5.838890476    3.490864387
  846 SOLV  HW2     5445    5.437181302    5.708026834    3.455314889
  847 SOLV  OW      5446    3.250475093    4.548925906    4.874834402
  847 SOLV  HW1     5447    3.200026291    4.463263516    4.863935016
  847 SOLV  HW2     5448    3.209518356    4.602542976    4.948655455
  848 SOLV  OW      5449    3.644643679    6.670835092    5.036955535
  848 SOLV  HW1     5450    3.728984396    6.687572385    4.985883637
  848 SOLV  HW2     5451    3.583801183    6.612884849    4.982717135
  849 SOLV  OW      5452    5.519121155    3.054418403    4.956851209
  849 SOLV  HW1     5453    5.532752881    3.080948287    5.052306315
  849 SOLV  HW2     5454    5.590788056    2.990232670    4.929550399
  850 SOLV  OW      5455    6.586609816    3.494162762    2.406632801
  850 SOLV  HW1     5456    6.548720073    3.402357840    2.418372696
  850 SOLV  HW2     5457    6.545427936    3.537175830    2.326287458
  851 SOLV  OW      5458    3.366751636    3.811242427    6.023499185
  851 SOLV  HW1     5459    3.420702196    3.894424175    6.010402803
  851 SOLV  HW2     5460    3.269705832    3.834899187    6.028383174
  852 SOLV  OW      5461    8.090364862    1.783975422    5.323513385
  852 SOLV  HW1     5462    8.003307302    1.772465102    5.371370408
  852 SOLV  HW2     5463    8.165770909    1.769529628    5.387599371
  853 SOLV  OW      5464    3.067796008    4.265100187    3.096398762
  853 SOLV  HW1     5465    3.062436791    4.279641299    3.195197742
  853 SOLV  HW2     5466    3.122445138    4.183470034    3.077654109
  854 SOLV  OW      5467    8.049710242    0.289656325    3.268956237
  854 SOLV  HW1     5468    8.135423317    0.238821282    3.260537454
  854 SOLV  HW2     5469    7.974519114    0.234359289    3.233035669
  855 SOLV  OW      5470    2.725691918    1.097600470    5.251571648
  855 SOLV  HW1     5471    2.768374640    1.105770449    5.161500572
  855 SOLV  HW2     5472    2.796477987    1.083802309    5.320855592
  856 SOLV  OW      5473    1.113093141    0.023641626    5.331668202
  856 SOLV  HW1     5474    1.151596283    0.058566974    5.417094845
  856 SOLV  HW2     5475    1.067046139    0.097921082    5.283065917
  857 SOLV  OW      5476    4.916075755    7.370437703    1.013355540
  857 SOLV  HW1     5477    4.950898100    7.307613042    1.082940423
  857 SOLV  HW2     5478    4.831981215    7.413367645    1.046318598
  858 SOLV  OW      5479    2.750312852    5.881866662    3.229159689
  858 SOLV  HW1     5480    2.737457013    5.824028828    3.148593220
  858 SOLV  HW2     5481    2.847127496    5.905200789    3.238314552
  859 SOLV  OW      5482    3.351320896    7.149522570    7.772688075
  859 SOLV  HW1     5483    3.298247224    7.068136719    7.749005629
  859 SOLV  HW2     5484    3.421928842    7.125075076    7.839157171
  860 SOLV  OW      5485    3.966394581    1.946115500    5.609079976
  860 SOLV  HW1     5486    3.866780550    1.939366971    5.614818529
  860 SOLV  HW2     5487    4.007309279    1.859005766    5.636270167
  861 SOLV  OW      5488    1.407818395    0.127219216    2.906230573
  861 SOLV  HW1     5489    1.329231440    0.184802167    2.928775627
  861 SOLV  HW2     5490    1.485745757    0.185118895    2.882253508
  862 SOLV  OW      5491    2.833793002    7.880067194    7.963683091
  862 SOLV  HW1     5492    2.763593514    7.923930725    8.019803311
  862 SOLV  HW2     5493    2.923214966    7.892002447    8.006841945
  863 SOLV  OW      5494    7.358129267    3.356162058    4.932525487
  863 SOLV  HW1     5495    7.326289823    3.363655204    4.838017369
  863 SOLV  HW2     5496    7.282084273    3.328272838    4.991185177
  864 SOLV  OW      5497    2.196081060    2.811439066    0.234215168
  864 SOLV  HW1     5498    2.213346348    2.798817984    0.136520910
  864 SOLV  HW2     5499    2.192413626    2.722195454    0.279199671
  865 SOLV  OW      5500    3.534126127    7.190602979    6.127639201
  865 SOLV  HW1     5501    3.520020297    7.129084190    6.205216005
  865 SOLV  HW2     5502    3.449597519    7.197271146    6.074611292
  866 SOLV  OW      5503    4.074949449    3.504618831    2.753118882
  866 SOLV  HW1     5504    4.140036896    3.564357206    2.706252795
  866 SOLV  HW2     5505    4.113015774    3.412358717    2.759476267
  867 SOLV  OW      5506    0.218773770    6.333641563    7.257520283
  867 SOLV  HW1     5507    0.248259775    6.420757948    7.218239512
  867 SOLV  HW2     5508    0.139967881    6.299091393    7.206554705
  868 SOLV  OW      5509    7.904392193    5.428698357    4.742339467
  868 SOLV  HW1     5510    7.901271911    5.461608009    4.647954314
  868 SOLV  HW2     5511    7.816268200    5.387969647    4.766352711
  869 SOLV  OW      5512    4.069787303    5.628555017    7.963702250
  869 SOLV  HW1     5513    4.005921550    5.569173821    7.914763664
  869 SOLV  HW2     5514    4.065354979    5.720883472    7.925521978
  870 SOLV  OW      5515    2.427554918    6.746841846    8.043420038
  870 SOLV  HW1     5516    2.486404270    6.666805141    8.031915967
  870 SOLV  HW2     5517    2.347675556    6.721867208    8.098164986
  871 SOLV  OW      5518    1.980295651    4.840100499    5.734504071
  871 SOLV  HW1     5519    2.055969473    4.899271446    5.706682485
  871 SOLV  HW2     5520    1.998775620    4.746324788    5.705069173
  872 SOLV  OW      5521    0.129676612    3.887701064    1.695716385
  872 SOLV  HW1     5522    0.226028090    3.865718994    1.680391848
  872 SOLV  HW2     5523    0.121422148    3.983202999    1.724227055
  873 SOLV  OW      5524    3.148756715    5.337172027    6.869102345
  873 SOLV  HW1     5525    3.174172338    5.433831776    6.872407513
  873 SOLV  HW2     5526    3.084226987    5.322243236    6.794182445
  874 SOLV  OW      5527    2.574824007    5.883187900    6.403649898
  874 SOLV  HW1     5528    2.608450272    5.817677619    6.471321936
  874 SOLV  HW2     5529    2.494451002    5.845340746    6.357720273
  875 SOLV  OW      5530    4.154324486    1.227056751    7.642991976
  875 SOLV  HW1     5531    4.145375372    1.278035867    7.728563526
  875 SOLV  HW2     5532    4.185702216    1.134162863    7.662679354
  876 SOLV  OW      5533    2.516062492    5.832287248    5.954961571
  876 SOLV  HW1     5534    2.565697324    5.822017062    5.868768457
  876 SOLV  HW2     5535    2.421094067    5.857181691    5.935997668
  877 SOLV  OW      5536    7.169705863    0.080872478    2.530962016
  877 SOLV  HW1     5537    7.159728169    0.130002573    2.444426743
  877 SOLV  HW2     5538    7.114486089    0.125691335    2.601273762
  878 SOLV  OW      5539    7.172387767    6.796922280    1.479241448
  878 SOLV  HW1     5540    7.254508482    6.823491751    1.428741576
  878 SOLV  HW2     5541    7.106972821    6.754600695    1.416554014
  879 SOLV  OW      5542    6.695283402    2.929509201    4.560776181
  879 SOLV  HW1     5543    6.749199580    2.885126884    4.632366378
  879 SOLV  HW2     5544    6.689729015    3.027638155    4.579260732
  880 SOLV  OW      5545    3.826549093    6.188064071    7.692361668
  880 SOLV  HW1     5546    3.740763537    6.194690798    7.743307221
  880 SOLV  HW2     5547    3.894262264    6.249437084    7.732943601
  881 SOLV  OW      5548    0.421284993    2.964477911    5.048543329
  881 SOLV  HW1     5549    0.392791554    2.880980821    5.001448755
  881 SOLV  HW2     5550    0.521099430    2.967153100    5.054154039
  882 SOLV  OW      5551    3.655629309    7.450603864    1.953378094
  882 SOLV  HW1     5552    3.698445103    7.368998666    1.992222885
  882 SOLV  HW2     5553    3.716192408    7.529189088    1.965945872
  883 SOLV  OW      5554    2.692538138    7.500973707    3.651149761
  883 SOLV  HW1     5555    2.688958704    7.570773379    3.579619523
  883 SOLV  HW2     5556    2.783453899    7.500593199    3.692808834
  884 SOLV  OW      5557    0.713436158    0.356555819    6.342500012
  884 SOLV  HW1     5558    0.724979793    0.317295740    6.251256728
  884 SOLV  HW2     5559    0.674115436    0.448171905    6.334612461
  885 SOLV  OW      5560    7.744886327    0.479439312    5.110233760
  885 SOLV  HW1     5561    7.810897367    0.545031356    5.073606501
  885 SOLV  HW2     5562    7.654786997    0.522469743    5.115878783
  886 SOLV  OW      5563    4.390544561    7.770631650    5.413589902
  886 SOLV  HW1     5564    4.336291624    7.697505733    5.454931952
  886 SOLV  HW2     5565    4.417845001    7.835895104    5.484281047
  887 SOLV  OW      5566    3.315849369    0.833949357    0.075905875
  887 SOLV  HW1     5567    3.334340464    0.922374509    0.118790150
  887 SOLV  HW2     5568    3.358381811    0.761248064    0.129808189
  888 SOLV  OW      5569    3.277118888    0.801744500    5.632688814
  888 SOLV  HW1     5570    3.218154671    0.736235447    5.679946177
  888 SOLV  HW2     5571    3.241490679    0.894243334    5.645955617
  889 SOLV  OW      5572    6.718317215    1.252094077    8.019061489
  889 SOLV  HW1     5573    6.658834612    1.181213509    8.056997354
  889 SOLV  HW2     5574    6.810175916    1.214873817    8.005721500
  890 SOLV  OW      5575    2.500015371    7.461297156    0.551336736
  890 SOLV  HW1     5576    2.549602089    7.466199755    0.638046583
  890 SOLV  HW2     5577    2.419063539    7.403640438    0.562465908
  891 SOLV  OW      5578    3.645971731    1.079625242    7.637348960
  891 SOLV  HW1     5579    3.575411552    1.135447921    7.593686110
  891 SOLV  HW2     5580    3.713776355    1.052273977    7.569115880
  892 SOLV  OW      5581    6.539697146    2.442156297    3.199251460
  892 SOLV  HW1     5582    6.538677634    2.409933097    3.293920169
  892 SOLV  HW2     5583    6.518663129    2.366018446    3.137915866
  893 SOLV  OW      5584    6.847198091    6.043242706    6.864885106
  893 SOLV  HW1     5585    6.875720994    6.116652576    6.926522075
  893 SOLV  HW2     5586    6.753259648    6.016408240    6.886264015
  894 SOLV  OW      5587    3.363551206    2.203715603    0.018878561
  894 SOLV  HW1     5588    3.347466894    2.239001159   -0.073304459
  894 SOLV  HW2     5589    3.408163424    2.274095244    0.074176916
  895 SOLV  OW      5590    7.557888883    4.521969639    4.392235486
  895 SOLV  HW1     5591    7.549514138    4.423475869    4.377048115
  895 SOLV  HW2     5592    7.509764376    4.546926334    4.476276936
  896 SOLV  OW      5593    1.124677716    1.189195758    6.927765682
  896 SOLV  HW1     5594    1.041430324    1.242378813    6.943348816
  896 SOLV  HW2     5595    1.129535472    1.162342622    6.831553866
  897 SOLV  OW      5596    2.574002521    2.992789649    0.058096011
  897 SOLV  HW1     5597    2.509289636    2.992232362   -0.018152331
  897 SOLV  HW2     5598    2.529898726    3.031802313    0.138933328
  898 SOLV  OW      5599    2.422062990    3.740887222    0.059930024
  898 SOLV  HW1     5600    2.398331943    3.644189120    0.050640246
  898 SOLV  HW2     5601    2.403659769    3.788128275   -0.026264816
  899 SOLV  OW      5602    4.999581913    2.830731687    7.242426748
  899 SOLV  HW1     5603    5.082631988    2.796587245    7.198417312
  899 SOLV  HW2     5604    4.921500648    2.816882814    7.181504905
  900 SOLV  OW      5605    6.927578992    5.384170410    5.535857583
  900 SOLV  HW1     5606    6.855323966    5.334456199    5.487803473
  900 SOLV  HW2     5607    6.946017453    5.470252895    5.488410541
  901 SOLV  OW      5608    3.120224271    4.035811351    3.802407478
  901 SOLV  HW1     5609    3.217981736    4.028428970    3.822167724
  901 SOLV  HW2     5610    3.081421880    3.944278748    3.791564361
  902 SOLV  OW      5611    7.490997917    6.169859518    2.874075763
  902 SOLV  HW1     5612    7.488135717    6.266884622    2.898114966
  902 SOLV  HW2     5613    7.453720023    6.157206913    2.782139957
  903 SOLV  OW      5614    4.811483153    0.241941932    1.211504875
  903 SOLV  HW1     5615    4.717656519    0.269486502    1.232474288
  903 SOLV  HW2     5616    4.873928600    0.316858397    1.233640566
  904 SOLV  OW      5617    2.204200262    5.334524373    4.819654310
  904 SOLV  HW1     5618    2.280753287    5.378853795    4.866300540
  904 SOLV  HW2     5619    2.156643322    5.274152939    4.883646058
  905 SOLV  OW      5620    1.702285792    4.593673340    4.224479675
  905 SOLV  HW1     5621    1.755943071    4.555088059    4.149422705
  905 SOLV  HW2     5622    1.756145946    4.591082376    4.308704806
  906 SOLV  OW      5623    1.097949983    0.572751097    2.822030945
  906 SOLV  HW1     5624    1.183721962    0.601219146    2.779202031
  906 SOLV  HW2     5625    1.066757544    0.487271936    2.780535422
  907 SOLV  OW      5626    6.048456359    1.012860518    5.607741827
  907 SOLV  HW1     5627    6.139748135    1.047776579    5.586607336
  907 SOLV  HW2     5628    5.979597877    1.076785525    5.573506625
  908 SOLV  OW      5629    1.593964837    8.032602894    2.007238562
  908 SOLV  HW1     5630    1.644639343    8.078898498    2.079962686
  908 SOLV  HW2     5631    1.525606097    7.971877889    2.047729333
  909 SOLV  OW      5632    6.754382939    1.421578451    6.056156445
  909 SOLV  HW1     5633    6.780419995    1.387828651    6.146624734
  909 SOLV  HW2     5634    6.746362560    1.521228085    6.058811854
  910 SOLV  OW      5635    2.998588320    1.638489937    6.186208555
  910 SOLV  HW1     5636    2.952510781    1.674012588    6.104866598
  910 SOLV  HW2     5637    2.937336437    1.645548832    6.264947745
  911 SOLV  OW      5638    6.143097569    4.511079868    5.490957927
  911 SOLV  HW1     5639    6.070146555    4.569381352    5.455171912
  911 SOLV  HW2     5640    6.185596499    4.460873497    5.415627310
  912 SOLV  OW      5641    0.370353361    6.458166886    0.897920903
  912 SOLV  HW1     5642    0.284251542    6.485794755    0.855202266
  912 SOLV  HW2     5643    0.397222319    6.368175388    0.863551388
  913 SOLV  OW      5644    2.678966799    4.311047522    2.644839591
  913 SOLV  HW1     5645    2.716416916    4.223126102    2.674321513
  913 SOLV  HW2     5646    2.650510390    4.304737134    2.549172046
  914 SOLV  OW      5647    4.093060185    6.141407464    3.900217965
  914 SOLV  HW1     5648    4.160874340    6.077159841    3.864553906
  914 SOLV  HW2     5649    4.001167270    6.106845927    3.881251436
  915 SOLV  OW      5650    0.563083801    4.712547386    4.796972345
  915 SOLV  HW1     5651    0.505287305    4.650602735    4.850114580
  915 SOLV  HW2     5652    0.508411286    4.789975764    4.765074475
  916 SOLV  OW      5653    1.677467160    5.249669084    6.947194912
  916 SOLV  HW1     5654    1.772404422    5.222310464    6.962688591
  916 SOLV  HW2     5655    1.653175265    5.323071495    7.010626495
  917 SOLV  OW      5656    7.138651395    4.741231637    4.985588554
  917 SOLV  HW1     5657    7.175186929    4.760200466    4.894444388
  917 SOLV  HW2     5658    7.201239514    4.777324744    5.054739247
  918 SOLV  OW      5659    6.766963300    6.990477622    6.665561728
  918 SOLV  HW1     5660    6.794728573    7.051161056    6.740046302
  918 SOLV  HW2     5661    6.670003866    7.004549437    6.645507822
  919 SOLV  OW      5662    5.822810986    6.973438921    4.011217382
  919 SOLV  HW1     5663    5.732849440    6.994851318    4.049294957
  919 SOLV  HW2     5664    5.843940413    7.037659499    3.937524320
  920 SOLV  OW      5665    3.297505527    5.730173558    3.275631836
  920 SOLV  HW1     5666    3.212115227    5.684217112    3.251176202
  920 SOLV  HW2     5667    3.372582457    5.691785354    3.221860518
  921 SOLV  OW      5668    4.241387268    6.471466476    2.017216831
  921 SOLV  HW1     5669    4.321292270    6.508668527    2.064468523
  921 SOLV  HW2     5670    4.263604199    6.381282010    1.980140700
  922 SOLV  OW      5671    6.315078645    3.290004017    2.104817228
  922 SOLV  HW1     5672    6.263613753    3.373630831    2.123773480
  922 SOLV  HW2     5673    6.403067408    3.313657826    2.063587630
  923 SOLV  OW      5674    5.167471391    2.061691520    6.000853613
  923 SOLV  HW1     5675    5.263521167    2.034770185    5.993806109
  923 SOLV  HW2     5676    5.128194917    2.023393190    6.084463078
  924 SOLV  OW      5677    0.828875311    6.125842686    0.890691943
  924 SOLV  HW1     5678    0.787663394    6.182404949    0.962135345
  924 SOLV  HW2     5679    0.769426747    6.125208079    0.810272372
  925 SOLV  OW      5680    7.020211505    4.086220060    2.960980077
  925 SOLV  HW1     5681    6.928118216    4.048114943    2.969239831
  925 SOLV  HW2     5682    7.087461730    4.016536418    2.985938957
  926 SOLV  OW      5683    2.041440286    4.835230920    6.353580995
  926 SOLV  HW1     5684    1.977639426    4.775834809    6.402601473
  926 SOLV  HW2     5685    2.087526093    4.895553820    6.418685581
  927 SOLV  OW      5686    5.278919663    7.969614615    4.698243703
  927 SOLV  HW1     5687    5.263429342    8.040642147    4.766910477
  927 SOLV  HW2     5688    5.273733233    7.879659883    4.741616426
  928 SOLV  OW      5689    3.365917332    3.031502193    0.928111901
  928 SOLV  HW1     5690    3.313523799    3.084471326    0.861398038
  928 SOLV  HW2     5691    3.393798128    3.091069605    1.003450544
  929 SOLV  OW      5692    7.682985487    3.149519338    6.812371221
  929 SOLV  HW1     5693    7.751312545    3.100465780    6.866455486
  929 SOLV  HW2     5694    7.672952263    3.242505674    6.847794433
  930 SOLV  OW      5695    8.055085030    7.595450242    4.823094504
  930 SOLV  HW1     5696    7.989771045    7.667209406    4.847274852
  930 SOLV  HW2     5697    8.018967779    7.541881900    4.746766770
  931 SOLV  OW      5698    4.490335756    7.942882141    5.591568166
  931 SOLV  HW1     5699    4.456466280    7.915967720    5.681735252
  931 SOLV  HW2     5700    4.577035669    7.991677054    5.601750635
  932 SOLV  OW      5701    8.018576124    3.321509638    6.228208274
  932 SOLV  HW1     5702    8.048265441    3.374197026    6.148559288
  932 SOLV  HW2     5703    8.066820157    3.354042109    6.309543516
  933 SOLV  OW      5704    3.056665655    7.808247240    2.040825241
  933 SOLV  HW1     5705    3.105855698    7.888140695    2.006222324
  933 SOLV  HW2     5706    2.964182876    7.835148299    2.067717896
  934 SOLV  OW      5707    0.740254516    0.883220645    4.638948842
  934 SOLV  HW1     5708    0.822150631    0.940176518    4.631813362
  934 SOLV  HW2     5709    0.703536925    0.889156737    4.731784311
  935 SOLV  OW      5710    6.066848046    7.142526171    5.364721426
  935 SOLV  HW1     5711    6.084609355    7.081701439    5.287350480
[truncated: 8,871,673 more chars]
