# Supplementary material for: Accelerated Enveloping Distribution Sampling to Probe the Presence of Water Molecules
Source: J Chem Theory Comput. 2023 May 11;19(11):3379–90. doi: 10.1021/acs.jctc.3c00109 (PMC10269333; doi:10.1021/acs.jctc.3c00109)
Supplement: Supplementary file 2 — ct3c00109_si_002.zip [file ct3c00109_si_002.zip › paper_TI_AEDS/eq/4L6/eq_4zv3_4l6_5.cnf]

TITLE
	MD++
	Automatically generated input file
	ogracia Thu Dec  1 20:00:00 2022

	final configuration
END
TIMESTEP
          10000  100.000000000
END
POSITION
# first 24 chars ignored
    1 GLY   H1         1    0.165794302    0.501928120    3.161046914
    1 GLY   H2         2    0.062189106    0.387059820    3.121041900
    1 GLY   N          3    0.131371092    0.412204338    3.188733948
    1 GLY   H3         4    0.202158482    0.341558322    3.188949559
    1 GLY   CA         5    0.056088961    0.411873506    3.314999980
    1 GLY   C          6    8.168079321    0.500615192    3.308099824
    1 GLY   O          7    8.165505436    0.592852472    3.226758791
    2 LEU   N          8    8.086475566    0.497706402    3.413093326
    2 LEU   H          9    8.126471699    0.455885092    3.494648752
    2 LEU   CA        10    7.952050039    0.556019762    3.425011849
    2 LEU   CB        11    7.898199859    0.547308172    3.567962074
    2 LEU   CG        12    7.905791936    0.404738331    3.622972599
    2 LEU   CD1       13    7.881343566    0.410863597    3.773876462
    2 LEU   CD2       14    7.798085283    0.316822463    3.559097659
    2 LEU   C         15    7.917711788    0.695288965    3.371742305
    2 LEU   O         16    7.805549483    0.716428847    3.325881098
    3 GLY   N         17    8.000776957    0.797189203    3.391918803
    3 GLY   H         18    8.071735325    0.786089719    3.461512967
    3 GLY   CA        19    8.005122480    0.932088820    3.333676121
    3 GLY   C         20    8.006085129    0.947733172    3.181472597
    3 GLY   O         21    7.966042627    1.051829335    3.129611367
    4 TYR   N         22    8.042959825    0.838409340    3.115293453
    4 TYR   H         23    8.076824016    0.771484948    3.181439066
    4 TYR   CA        24    8.067023654    0.820061242    2.971438830
    4 TYR   CB        25    8.203729810    0.755160095    2.948879451
    4 TYR   CG        26    8.322594289    0.850234622    2.964434281
    4 TYR   CD1       27    0.152205959    0.898292803    2.851966272
    4 TYR   HD1       28    0.090836643    0.902048699    2.761952922
    4 TYR   CD2       29    0.146427169    0.863303225    3.089007475
    4 TYR   HD2       30    0.099093155    0.816026512    3.175070962
    4 TYR   CE1       31    0.275812276    0.960709301    2.864076579
    4 TYR   HE1       32    0.344964629    0.959008231    2.779831720
    4 TYR   CE2       33    0.264258116    0.935243094    3.105184431
    4 TYR   HE2       34    0.295294568    0.967214940    3.204660760
    4 TYR   CZ        35    0.329888439    0.979155567    2.990797112
    4 TYR   OH        36    0.457749467    1.025466207    2.993265686
    4 TYR   HH        37    0.504779703    1.003960391    2.907675633
    4 TYR   C         38    7.962018501    0.723164064    2.916722684
    4 TYR   O         39    7.899652592    0.634842396    2.975380008
    5 GLY   N         40    7.941261026    0.735924276    2.785975995
    5 GLY   H         41    7.986366113    0.809149084    2.734941169
    5 GLY   CA        42    7.872558857    0.635075502    2.703989603
    5 GLY   C         43    7.968219798    0.520156425    2.671508278
    5 GLY   O         44    8.088013177    0.547875042    2.668062172
    6 SER   N         45    7.918398322    0.396840231    2.672657036
    6 SER   H         46    7.830098787    0.368253210    2.709909614
    6 SER   CA        47    7.994735114    0.276089809    2.637967226
    6 SER   CB        48    7.898136012    0.158155472    2.624907674
    6 SER   OG        49    7.800470700    0.187031856    2.524520848
    6 SER   HG        50    7.720437216    0.127070564    2.524816295
    6 SER   C         51    8.089434778    0.290726819    2.518679267
    6 SER   O         52    8.202410303    0.243876362    2.531803893
    7 TRP   N         53    8.039796373    0.353721165    2.412574219
    7 TRP   H         54    7.940485240    0.365291415    2.414800569
    7 TRP   CA        55    8.101821827    0.388231794    2.283841922
    7 TRP   CB        56    7.996140425    0.437605464    2.184810167
    7 TRP   CG        57    7.910194319    0.553373942    2.236010344
    7 TRP   CD1       58    7.922191245    0.679620126    2.195923249
    7 TRP   HD1       59    8.012767384    0.714431954    2.146263579
    7 TRP   CD2       60    7.780565992    0.540131234    2.284435333
    7 TRP   NE1       61    7.814021856    0.752998008    2.220489101
    7 TRP   HE1       62    7.802246925    0.851478726    2.207769879
    7 TRP   CE2       63    7.727650926    0.668364548    2.275835718
    7 TRP   CE3       64    7.705358569    0.436111418    2.337773384
    7 TRP   HE3       65    7.733451679    0.331159929    2.328995578
    7 TRP   CZ2       66    7.606422519    0.690441464    2.340144591
    7 TRP   HZ2       67    7.552027810    0.784071582    2.327669940
    7 TRP   CZ3       68    7.589181358    0.456305889    2.411351064
    7 TRP   HZ3       69    7.523974011    0.376578372    2.447023537
    7 TRP   CH2       70    7.544191847    0.587810893    2.410252821
    7 TRP   HH2       71    7.444423675    0.607818744    2.449316120
    7 TRP   C         72    8.213324794    0.492629991    2.275060977
    7 TRP   O         73    8.273260331    0.514007839    2.169788275
    8 GLU   N         74    0.007610830    0.558416471    2.386502473
    8 GLU   H         75   -0.039098400    0.546933428    2.474174519
    8 GLU   CA        76    0.114007886    0.659800657    2.390060209
    8 GLU   CB        77    0.070820031    0.777684325    2.477508768
    8 GLU   CG        78   -0.073292603    0.824537444    2.456410009
    8 GLU   CD        79    8.128379445    0.952344893    2.532965549
    8 GLU   OE1       80    8.079007348    0.947705026    2.647708173
    8 GLU   OE2       81    8.142050975    1.055672986    2.463978273
    8 GLU   C         82    0.243947169    0.606541942    2.450826623
    8 GLU   O         83    0.255367621    0.578124818    2.569956832
    9 ILE   N         84    0.339493884    0.572353834    2.364855705
    9 ILE   H         85    0.333763820    0.562109476    2.265542720
    9 ILE   CA        86    0.475559532    0.542546150    2.411859945
    9 ILE   CB        87    0.564879990    0.473961125    2.308308616
    9 ILE   CG1       88    0.503531620    0.338739407    2.271409770
    9 ILE   CG2       89    0.704484083    0.445006934    2.363845560
    9 ILE   CD        90    0.571939921    0.265880278    2.155561369
    9 ILE   C         91    0.539587130    0.680580706    2.427809218
    9 ILE   O         92    0.533578237    0.755388093    2.330357956
   10 ASP   N         93    0.586473232    0.718325358    2.546418020
   10 ASP   H         94    0.572798474    0.643146285    2.610939281
   10 ASP   CA        95    0.653867490    0.842984292    2.585535386
   10 ASP   CB        96    0.671628920    0.831530746    2.737078438
   10 ASP   CG        97    0.724024137    0.966802755    2.785675707
   10 ASP   OD1       98    0.641984603    1.061040870    2.789201868
   10 ASP   OD2       99    0.842922799    0.985277309    2.819540133
   10 ASP   C        100    0.782633854    0.871175458    2.507859895
   10 ASP   O        101    0.877141540    0.792691087    2.514225750
   11 PRO   N        102    0.801165059    1.001813164    2.491070017
   11 PRO   CA       103    0.924551387    1.053863585    2.430438963
   11 PRO   CB       104    0.897463316    1.204057730    2.419624374
   11 PRO   CG       105    0.749346688    1.212397925    2.382220640
   11 PRO   CD       106    0.692513284    1.097585238    2.465874449
   11 PRO   C        107    1.057487862    1.031394660    2.502791235
   11 PRO   O        108    1.165481961    1.029326572    2.443930145
   12 LYSH  N        109    1.046168863    1.027922233    2.635261539
   12 LYSH  H        110    0.963129706    1.016408765    2.689776713
   12 LYSH  CA       111    1.168423434    0.992216755    2.708690497
   12 LYSH  CB       112    1.178159099    1.048840286    2.850504971
   12 LYSH  CG       113    1.209076839    1.198186416    2.862704452
   12 LYSH  CD       114    1.204721493    1.246734524    3.007735906
   12 LYSH  CE       115    1.247847543    1.391199755    3.033792440
   12 LYSH  NZ       116    1.170915302    1.487249199    2.953405828
   12 LYSH  HZ1      117    1.072912956    1.467382028    2.952630621
   12 LYSH  HZ2      118    1.210917982    1.497063971    2.862283135
   12 LYSH  HZ3      119    1.181516307    1.574813431    3.000524029
   12 LYSH  C        120    1.211474518    0.845622185    2.700457725
   12 LYSH  O        121    1.332097033    0.822782044    2.692872415
   13 ASP   N        122    1.110362578    0.761252112    2.681747903
   13 ASP   H        123    1.013037309    0.784216052    2.683170934
   13 ASP   CA       124    1.131882718    0.616737031    2.665583890
   13 ASP   CB       125    0.995400762    0.548225051    2.674986106
   13 ASP   CG       126    0.972736642    0.470826891    2.805004809
   13 ASP   OD1      127    0.903195448    0.367751069    2.817704307
   13 ASP   OD2      128    1.030935524    0.517884449    2.905117031
   13 ASP   C        129    1.205188143    0.582907792    2.535613511
   13 ASP   O        130    1.260568475    0.474185075    2.520132285
   14 LEU   N        131    1.144060608    0.648827416    2.437590387
   14 LEU   H        132    1.064342360    0.703253169    2.411460451
   14 LEU   CA       133    1.193989046    0.647437572    2.299341527
   14 LEU   CB       134    1.106879636    0.735489960    2.209523542
   14 LEU   CG       135    0.966005565    0.678313106    2.192334108
   14 LEU   CD1      136    0.868647158    0.781349456    2.134768039
   14 LEU   CD2      137    0.966098698    0.542819964    2.121234007
   14 LEU   C        138    1.333523464    0.709996320    2.294061283
   14 LEU   O        139    1.366364839    0.805228866    2.364646375
   15 THR   N        140    1.420916635    0.657221281    2.208808553
   15 THR   H        141    1.392657989    0.572444383    2.163916466
   15 THR   CA       142    1.553871691    0.709615893    2.174359195
   15 THR   CB       143    1.673086632    0.649286901    2.248932696
   15 THR   OG1      144    1.647555579    0.608930640    2.383723415
   15 THR   HG1      145    1.596731716    0.683232636    2.427287914
   15 THR   CG2      146    1.783091252    0.755641089    2.249244991
   15 THR   C        147    1.576998825    0.693609879    2.023953447
   15 THR   O        148    1.593947392    0.579169228    1.982165591
   16 PHE   N        149    1.614030205    0.798964949    1.951717817
   16 PHE   H        150    1.640120640    0.881934972    2.001073411
   16 PHE   CA       151    1.636823616    0.806471164    1.806675951
   16 PHE   CB       152    1.611666432    0.945544947    1.748055452
   16 PHE   CG       153    1.464712070    0.980429250    1.723632072
   16 PHE   CD1      154    1.424738979    0.978883383    1.590502297
   16 PHE   HD1      155    1.499440046    0.990736131    1.512003122
   16 PHE   CD2      156    1.367220875    0.995914653    1.821501360
   16 PHE   HD2      157    1.392207146    0.947864019    1.916099626
   16 PHE   CE1      158    1.291346760    1.003672045    1.560322207
   16 PHE   HE1      159    1.265600600    1.015084562    1.455023157
   16 PHE   CE2      160    1.235519200    1.025978635    1.788717239
   16 PHE   HE2      161    1.160869729    1.055912463    1.862286512
   16 PHE   CZ       162    1.194847655    1.032927549    1.655992356
   16 PHE   HZ       163    1.091262679    1.050513624    1.626977137
   16 PHE   C        164    1.780300587    0.771046661    1.767061194
   16 PHE   O        165    1.882117582    0.808906004    1.824776354
   17 LEU   N        166    1.788750430    0.701906052    1.653753746
   17 LEU   H        167    1.707050753    0.668057466    1.607069313
   17 LEU   CA       168    1.911916545    0.654490551    1.589015899
   17 LEU   CB       169    1.906100122    0.502905895    1.568999589
   17 LEU   CG       170    1.897273285    0.419964817    1.697271799
   17 LEU   CD1      171    1.846695864    0.280714260    1.659033725
   17 LEU   CD2      172    2.033321234    0.424493629    1.767124827
   17 LEU   C        173    1.949732371    0.725367164    1.458788053
   17 LEU   O        174    2.050569013    0.795427299    1.466150868
   18 LYSH  N        175    1.864196812    0.717873944    1.357210446
   18 LYSH  H        176    1.774059054    0.674555296    1.357891591
   18 LYSH  CA       177    1.895518430    0.756288546    1.218813163
   18 LYSH  CB       178    2.019589737    0.681574571    1.169445878
   18 LYSH  CG       179    1.996832018    0.530298988    1.172755749
   18 LYSH  CD       180    2.120076478    0.454373201    1.123207005
   18 LYSH  CE       181    2.146860738    0.484331083    0.975575746
   18 LYSH  NZ       182    2.259423962    0.419266788    0.906954209
   18 LYSH  HZ1      183    2.350390861    0.449259398    0.935691238
   18 LYSH  HZ2      184    2.250590074    0.438630976    0.809244705
   18 LYSH  HZ3      185    2.252508019    0.320017042    0.917036812
   18 LYSH  C        186    1.791190728    0.750057699    1.107068285
   18 LYSH  O        187    1.704083400    0.664235640    1.120330560
   19 GLU   N        188    1.793357024    0.840789916    1.009834165
   19 GLU   H        189    1.861959103    0.876239057    0.946281237
   19 GLU   CA       190    1.681592561    0.856035344    0.915561254
   19 GLU   CB       191    1.687866364    0.984331199    0.832419298
   19 GLU   CG       192    1.678283521    1.112519093    0.915401391
   19 GLU   CD       193    1.705535896    1.236723025    0.830315011
   19 GLU   OE1      194    1.808718485    1.302324972    0.856239052
   19 GLU   OE2      195    1.630095697    1.271516432    0.736927406
   19 GLU   C        196    1.673465955    0.729827301    0.829438691
   19 GLU   O        197    1.777920663    0.680615274    0.787040919
   20 LEU   N        198    1.553125525    0.684537604    0.795396404
   20 LEU   H        199    1.471238041    0.727308534    0.833688656
   20 LEU   CA       200    1.531250926    0.574378759    0.700551630
   20 LEU   CB       201    1.440535174    0.471877714    0.768926094
   20 LEU   CG       202    1.519838043    0.358090401    0.833540174
   20 LEU   CD1      203    1.411188541    0.266377883    0.890047703
   20 LEU   CD2      204    1.610955974    0.279146420    0.739317054
   20 LEU   C        205    1.489060765    0.614534362    0.559064767
   20 LEU   O        206    1.527966593    0.537861299    0.471106947
   21 GLY   N        207    1.402691848    0.714157245    0.541537528
   21 GLY   H        208    1.349635973    0.760364182    0.612612103
   21 GLY   CA       209    1.353103475    0.743293963    0.406245478
   21 GLY   C        210    1.235079803    0.840656256    0.408187111
   21 GLY   O        211    1.171554438    0.858380618    0.512018045
   22 THR   N        212    1.215687346    0.910580752    0.296721621
   22 THR   H        213    1.278521850    0.899709313    0.219681275
   22 THR   CA       214    1.110263016    1.012134680    0.283191134
   22 THR   CB       215    1.166096437    1.135508868    0.211981108
   22 THR   OG1      216    1.225079919    1.105617106    0.085188239
   22 THR   HG1      217    1.323288210    1.123022790    0.078011824
   22 THR   CG2      218    1.266656129    1.205466110    0.303669104
   22 THR   C        219    0.979424923    0.982065479    0.209792711
   22 THR   O        220    0.979653394    0.883335138    0.136435587
   23 GLY   N        221    0.862076113    1.037871957    0.238192179
   23 GLY   H        222    0.844948769    1.085354096    0.324527720
   23 GLY   CA       223    0.738755706    1.016101362    0.161190950
   23 GLY   C        224    0.648731447    1.134678373    0.196433542
   23 GLY   O        225    0.684665077    1.213093106    0.284132542
   24 GLN   N        226    0.523441743    1.136084021    0.151828244
   24 GLN   H        227    0.479648327    1.052565940    0.118558634
   24 GLN   CA       228    0.440387062    1.257352721    0.149158929
   24 GLN   CB       229    0.309791719    1.238044971    0.071792224
   24 GLN   CG       230    0.207990729    1.147229194    0.141041234
   24 GLN   CD       231    0.230654709    0.996982554    0.123212609
   24 GLN   OE1      232    0.337289273    0.936853131    0.111314489
   24 GLN   NE2      233    0.118794191    0.925281016    0.129130472
   24 GLN   HE21     234    0.120011338    0.825501348    0.122671113
   24 GLN   HE22     235    0.031704041    0.974350442    0.131868608
   24 GLN   C        236    0.417365632    1.317659727    0.287878110
   24 GLN   O        237    0.430006261    1.439813152    0.294788637
   25 PHE   N        238    0.412406371    1.241326658    0.396695025
   25 PHE   H        239    0.445400672    1.147348606    0.405611415
   25 PHE   CA       240    0.390013454    1.311366590    0.523986329
   25 PHE   CB       241    0.290647583    1.234722286    0.611519756
   25 PHE   CG       242    0.161569268    1.192433390    0.541107306
   25 PHE   CD1      243    0.071187802    1.294130340    0.512648188
   25 PHE   HD1      244    0.091005243    1.398036130    0.538925872
   25 PHE   CD2      245    0.136126801    1.058230791    0.515410701
   25 PHE   HD2      246    0.211205751    0.983956551    0.542354331
   25 PHE   CE1      247    8.190132952    1.262424612    0.445501091
   25 PHE   HE1      248    8.111814691    1.335672296    0.425975382
   25 PHE   CE2      249    0.012742286    1.024222161    0.461182713
   25 PHE   HE2      250   -0.023704349    0.921493434    0.461692973
   25 PHE   CZ       251    8.162729607    1.127460065    0.426669509
   25 PHE   HZ       252    8.064771683    1.100259936    0.387340494
   25 PHE   C        253    0.515658700    1.338738279    0.606898015
   25 PHE   O        254    0.508295265    1.361849453    0.727482648
   26 GLY   N        255    0.630710862    1.310866301    0.546256924
   26 GLY   H        256    0.634255192    1.294727980    0.447623357
   26 GLY   CA       257    0.763746783    1.331696113    0.605243192
   26 GLY   C        258    0.854930928    1.209108982    0.596942693
   26 GLY   O        259    0.832707750    1.115566492    0.520223331
   27 VAL   N        260    0.945398955    1.198319217    0.693834989
   27 VAL   H        261    0.927916620    1.247308237    0.779245916
   27 VAL   CA       262    1.053259993    1.098895423    0.703420787
   27 VAL   CB       263    1.181363852    1.172398455    0.743367074
   27 VAL   CG1      264    1.307609382    1.086026947    0.746969916
   27 VAL   CG2      265    1.214544774    1.298430142    0.663209323
   27 VAL   C        266    1.020238006    0.994190882    0.809977064
   27 VAL   O        267    0.935931965    1.016593268    0.896703724
   28 VAL   N        268    1.055563103    0.870393325    0.776562991
   28 VAL   H        269    1.065909570    0.841638311    0.681346922
   28 VAL   CA       270    1.061566315    0.765065613    0.878934872
   28 VAL   CB       271    1.010841795    0.635542817    0.815182439
   28 VAL   CG1      272    1.026590273    0.516301628    0.909748099
   28 VAL   CG2      273    0.861335256    0.657227320    0.790945097
   28 VAL   C        274    1.201493656    0.755870217    0.940129516
   28 VAL   O        275    1.297045598    0.774068353    0.864827898
   29 LYSH  N        276    1.210530847    0.754000860    1.072813161
   29 LYSH  H        277    1.134350957    0.764676066    1.136718096
   29 LYSH  CA       278    1.340911658    0.750735760    1.140627609
   29 LYSH  CB       279    1.362197165    0.880447797    1.218912374
   29 LYSH  CG       280    1.352964858    1.001538017    1.125860393
   29 LYSH  CD       281    1.388005029    1.118793111    1.217663558
   29 LYSH  CE       282    1.416230431    1.242434630    1.132081955
   29 LYSH  NZ       283    1.410610540    1.363104634    1.215844521
   29 LYSH  HZ1      284    1.452155123    1.431222635    1.155568031
   29 LYSH  HZ2      285    1.472509475    1.354304104    1.293883273
   29 LYSH  HZ3      286    1.316906011    1.381101439    1.245760499
   29 LYSH  C        287    1.349570148    0.639183963    1.244990983
   29 LYSH  O        288    1.247363767    0.597290367    1.299099971
   30 TYR   N        289    1.464105257    0.571714744    1.249570012
   30 TYR   H        290    1.546016526    0.601240980    1.200374111
   30 TYR   CA       291    1.488369546    0.453936600    1.334139173
   30 TYR   CB       292    1.596038361    0.368112536    1.267417841
   30 TYR   CG       293    1.650839210    0.241216731    1.333050727
   30 TYR   CD1      294    1.576214542    0.145433879    1.400725069
   30 TYR   HD1      295    1.468335536    0.158138397    1.409857639
   30 TYR   CD2      296    1.782321496    0.206057676    1.304815120
   30 TYR   HD2      297    1.852033342    0.274863055    1.256982785
   30 TYR   CE1      298    1.627963110    0.025449521    1.448136477
   30 TYR   HE1      299    1.564035442   -0.042365879    1.504678245
   30 TYR   CE2      300    1.836386444    0.085481187    1.347978201
   30 TYR   HE2      301    1.937931969    0.061541944    1.316388563
   30 TYR   CZ       302    1.761625284    8.232543225    1.423769211
   30 TYR   OH       303    1.815617879    8.115045145    1.465912320
   30 TYR   HH       304    1.752251612    8.080436400    1.535102793
   30 TYR   C        305    1.525695564    0.490922563    1.477839745
   30 TYR   O        306    1.578064407    0.599562194    1.502027609
   31 GLY   N        307    1.485388988    0.399899818    1.566040264
   31 GLY   H        308    1.435415165    0.322544596    1.527068647
   31 GLY   CA       309    1.485658874    0.409409342    1.712736421
   31 GLY   C        310    1.462441830    0.282702826    1.795319986
   31 GLY   O        311    1.455378506    0.171361226    1.743515163
   32 LYSH  N        312    1.496338393    0.302703374    1.922369815
   32 LYSH  H        313    1.537996373    0.389195046    1.950399613
   32 LYSH  CA       314    1.473078448    0.209467109    2.033617336
   32 LYSH  CB       315    1.598278940    0.187364110    2.118759758
   32 LYSH  CG       316    1.716137406    0.115315727    2.052944449
   32 LYSH  CD       317    1.679727953   -0.032131065    2.034466908
   32 LYSH  CE       318    1.802710687    8.129137226    1.983160995
   32 LYSH  NZ       319    1.782479731    7.983596568    1.987558878
   32 LYSH  HZ1      320    1.726118859    7.953522173    2.064495207
   32 LYSH  HZ2      321    1.865869808    7.928610177    1.992319243
   32 LYSH  HZ3      322    1.735558588    7.955324503    1.903898272
   32 LYSH  C        323    1.361029941    0.260254412    2.124597920
   32 LYSH  O        324    1.340989592    0.381087960    2.135908348
   33 TRP   N        325    1.278998071    0.168877788    2.175686913
   33 TRP   H        326    1.266279776    0.088074132    2.118157007
   33 TRP   CA       327    1.194159768    0.181397278    2.295097853
   33 TRP   CB       328    1.051374291    0.131923316    2.271083051
   33 TRP   CG       329    0.946088740    0.164878286    2.377097898
   33 TRP   CD1      330    0.961947511    0.259986917    2.468704928
   33 TRP   HD1      331    1.040564879    0.334364255    2.481759327
   33 TRP   CD2      332    0.845262983    0.078706341    2.418730955
   33 TRP   NE1      333    0.876654745    0.237988629    2.568358530
   33 TRP   HE1      334    0.873704628    0.292614072    2.652074348
   33 TRP   CE2      335    0.802155282    0.131548907    2.539866019
   33 TRP   CE3      336    0.785142722    8.206212442    2.356763303
   33 TRP   HE3      337    0.799693125    8.180127136    2.251935621
   33 TRP   CZ2      338    0.691154657    0.073271070    2.599895638
   33 TRP   HZ2      339    0.643043510    0.120405620    2.685601690
   33 TRP   CZ3      340    0.675640039    8.148818776    2.420269206
   33 TRP   HZ3      341    0.635671419    8.052329984    2.389069473
   33 TRP   CH2      342    0.627934005    8.201558008    2.539697879
   33 TRP   HH2      343    0.532437345    8.158221935    2.569419471
   33 TRP   C        344    1.261065982    0.106242761    2.410370377
   33 TRP   O        345    1.317371884   -0.001788747    2.393364690
   34 ARG   N        346    1.286377435    0.180014505    2.518101805
   34 ARG   H        347    1.254934734    0.274414886    2.528148257
   34 ARG   CA       348    1.362755568    0.134165132    2.635041696
   34 ARG   CB       349    1.266791459    0.045257633    2.714388543
   34 ARG   CG       350    1.175000560    0.126414398    2.806023748
   34 ARG   CD       351    1.060057647    0.031042841    2.839154601
   34 ARG   NE       352    0.944520050    0.098311650    2.900250171
   34 ARG   HE       353    0.947696096    0.197539602    2.912238765
   34 ARG   CZ       354    0.831262709    0.034691291    2.933111916
   34 ARG   NH1      355    0.819060153   -0.096144317    2.906860409
   34 ARG   HH11     356    0.734058360   -0.141606026    2.933450672
   34 ARG   HH12     357    0.895631116   -0.155584576    2.882307928
   34 ARG   NH2      358    0.731118939    0.096304151    2.997358316
   34 ARG   HH21     359    0.645629151    0.045320769    3.006877454
   34 ARG   HH22     360    0.743440843    0.183356280    3.044986250
   34 ARG   C        361    1.498216396    0.066092133    2.614405884
   34 ARG   O        362    1.537349795   -0.024322349    2.688045540
   35 GLY   N        363    1.571842005    0.117148997    2.516105744
   35 GLY   H        364    1.543105287    0.206971890    2.482837718
   35 GLY   CA       365    1.705657653    0.065537587    2.483818543
   35 GLY   C        366    1.696868868    8.165328279    2.415559794
   35 GLY   O        367    1.794943554    8.112624797    2.363274894
   36 GLN   N        368    1.579770921    8.102298774    2.417646078
   36 GLN   H        369    1.495135209    8.150638489    2.440043344
   36 GLN   CA       370    1.556377296    7.968897819    2.360473133
   36 GLN   CB       371    1.518738378    7.869792417    2.470800813
   36 GLN   CG       372    1.646760544    7.822550271    2.539983586
   36 GLN   CD       373    1.626783159    7.699750621    2.629027286
   36 GLN   OE1      374    1.654544036    7.692805145    2.748652092
   36 GLN   NE2      375    1.573948829    7.596364755    2.564169467
   36 GLN   HE21     376    1.543001019    7.522844863    2.624468484
   36 GLN   HE22     377    1.575228583    7.594183660    2.464207115
   36 GLN   C        378    1.456818015    7.947690336    2.246236680
   36 GLN   O        379    1.491983307    7.872999174    2.155051390
   37 TYR   N        380    1.341303297    8.011998265    2.231750817
   37 TYR   H        381    1.336632096    8.100327796    2.278406894
   37 TYR   CA       382    1.242714410    7.986694426    2.125672228
   37 TYR   CB       383    1.096949360    8.009814408    2.166008525
   37 TYR   CG       384    1.048770489    7.925210762    2.284030613
   37 TYR   CD1      385    1.040135720    7.787006063    2.271849981
   37 TYR   HD1      386    1.071711816    7.734265724    2.181840835
   37 TYR   CD2      387    1.022916147    7.983389018    2.407600229
   37 TYR   HD2      388    1.061985335    8.083515557    2.425810992
   37 TYR   CE1      389    0.986856308    7.708413714    2.373366221
   37 TYR   HE1      390    0.923672380    7.623973127    2.345809519
   37 TYR   CE2      391    0.974721300    7.904893188    2.511708535
   37 TYR   HE2      392    0.944356374    7.962472270    2.599136338
   37 TYR   CZ       393    0.960797525    7.767430683    2.496498973
   37 TYR   OH       394    0.961128534    7.677748214    2.598754123
   37 TYR   HH       395    0.917493782    7.713026616    2.681534632
   37 TYR   C        396    1.272686268    8.065508709    1.997992548
   37 TYR   O        397    1.279391712    8.188296097    1.995109992
   38 ASP   N        398    1.335275359    7.992040868    1.906482536
   38 ASP   H        399    1.345482049    7.892561127    1.907135346
   38 ASP   CA       400    1.363182361    8.040701289    1.770593441
   38 ASP   CB       401    1.428039213    7.931252329    1.685588358
   38 ASP   CG       402    1.570765421    7.900455484    1.731271363
   38 ASP   OD1      403    1.666816915    7.945739729    1.665336342
   38 ASP   OD2      404    1.586952739    7.806291284    1.811869591
   38 ASP   C        405    1.230473063    8.080488980    1.705646229
   38 ASP   O        406    1.141680843    7.996507968    1.691717798
   39 VAL   N        407    1.210263762    8.211290075    1.692481330
   39 VAL   H        408    1.280214514    8.281083513    1.707900622
   39 VAL   CA       409    1.092058373    0.039462845    1.633630666
   39 VAL   CB       410    1.010912724    0.100779887    1.747935411
   39 VAL   CG1      411    0.946056025   -0.005766467    1.836538364
   39 VAL   CG2      412    1.096332344    0.196911955    1.830847542
   39 VAL   C        413    1.121551174    0.140400328    1.522476058
   39 VAL   O        414    1.230521054    0.197243048    1.517501104
   40 ALA   N        415    1.028397613    0.169425186    1.432093691
   40 ALA   H        416    0.941461487    0.120021650    1.430568216
   40 ALA   CA       417    1.041429311    0.289430240    1.348202242
   40 ALA   CB       418    1.014642263    0.271910265    1.198596992
   40 ALA   C        419    0.944392758    0.395400273    1.400753304
   40 ALA   O        420    0.830795936    0.369789353    1.440361928
   41 ILE   N        421    0.982370235    0.518982176    1.369496872
   41 ILE   H        422    1.071261414    0.528130833    1.324611900
   41 ILE   CA       423    0.915255168    0.642218732    1.413318156
   41 ILE   CB       424    1.003852785    0.709772062    1.518192343
   41 ILE   CG1      425    1.037443991    0.613562528    1.632320959
   41 ILE   CG2      426    0.933855573    0.830251427    1.581419535
   41 ILE   CD       427    1.186428288    0.578866517    1.629508500
   41 ILE   C        428    0.890756939    0.732515557    1.292249055
   41 ILE   O        429    0.975426472    0.759860767    1.207317981
   42 LYSH  N        430    0.760591060    0.745173592    1.268049506
   42 LYSH  H        431    0.689382535    0.702027202    1.323443118
   42 LYSH  CA       432    0.701759449    0.834878554    1.167540325
   42 LYSH  CB       433    0.568866881    0.790494532    1.106031815
   42 LYSH  CG       434    0.579480234    0.658516617    1.029362478
   42 LYSH  CD       435    0.446140751    0.583531108    1.026769337
   42 LYSH  CE       436    0.334088590    0.646249839    0.943584756
   42 LYSH  NZ       437    0.382425168    0.662905801    0.805765168
   42 LYSH  HZ1      438    0.451643094    0.593688148    0.785328460
   42 LYSH  HZ2      439    0.424972241    0.753066602    0.797940165
   42 LYSH  HZ3      440    0.306924976    0.656544291    0.740502215
   42 LYSH  C        441    0.675759143    0.971060379    1.232249028
   42 LYSH  O        442    0.603945924    0.984276046    1.331243426
   43 MET   N        443    0.752953260    1.069622481    1.187315305
   43 MET   H        444    0.833486313    1.055080059    1.129837039
   43 MET   CA       445    0.735149015    1.207120420    1.236190064
   43 MET   CB       446    0.870920694    1.276150107    1.250734406
   43 MET   CG       447    0.942507818    1.217956083    1.372800221
   43 MET   SD       448    1.117595982    1.270697985    1.365785167
   43 MET   CE       449    1.118231325    1.399465025    1.488677992
   43 MET   C        450    0.639767098    1.287478103    1.147548213
   43 MET   O        451    0.667470966    1.367076408    1.057956446
   44 ILE   N        452    0.511876270    1.265050397    1.176356793
   44 ILE   H        453    0.466706555    1.210648594    1.247075945
   44 ILE   CA       454    0.397607909    1.304944847    1.092930397
   44 ILE   CB       455    0.271656463    1.230018418    1.136916539
   44 ILE   CG1      456    0.290198531    1.079439444    1.117097848
   44 ILE   CG2      457    0.139974815    1.273065077    1.071986348
   44 ILE   CD       458    0.274307037    1.037836945    0.970708034
   44 ILE   C        459    0.365392869    1.454045649    1.081143025
   44 ILE   O        460    0.350964958    1.528999833    1.177578914
   45 LYSH  N        461    0.354902057    1.501310833    0.957260557
   45 LYSH  H        462    0.374699867    1.440614880    0.880291293
   45 LYSH  CA       463    0.323627554    1.639573979    0.918347725
   45 LYSH  CB       464    0.346359094    1.646568303    0.767192157
   45 LYSH  CG       465    0.328380510    1.788799547    0.713738282
   45 LYSH  CD       466    0.380084997    1.799066685    0.570110381
   45 LYSH  CE       467    0.313746536    1.914111949    0.494110122
   45 LYSH  NZ       468    0.173973769    1.880495427    0.463398769
   45 LYSH  HZ1      469    0.116846400    1.962514726    0.466487115
   45 LYSH  HZ2      470    0.135622897    1.808413000    0.521134354
   45 LYSH  HZ3      471    0.170965730    1.842189505    0.371075379
   45 LYSH  C        472    0.177594224    1.668738445    0.953492603
   45 LYSH  O        473    0.101206141    1.574473103    0.973746147
   46 GLU   N        474    0.165480822    1.793518799    0.997901263
   46 GLU   H        475    0.218709259    1.854457841    1.056677029
   46 GLU   CA       476    0.035933805    1.852565721    1.034491039
   46 GLU   CB       477    0.067430361    1.976846820    1.117978257
   46 GLU   CG       478   -0.047650998    2.050498704    1.186830871
   46 GLU   CD       479    8.231319153    2.155233978    1.289946113
   46 GLU   OE1      480    8.351787377    2.162702062    1.322452038
   46 GLU   OE2      481    8.143130102    2.235036617    1.328386578
   46 GLU   C        482    8.182671549    1.891701116    0.916888828
   46 GLU   O        483    8.228905677    1.927254954    0.808596029
   47 GLY   N        484    8.051544574    1.902251782    0.936541495
   47 GLY   H        485    8.005442808    1.839450932    0.999236637
   47 GLY   CA       486    7.961817007    1.971345806    0.842808158
   47 GLY   C        487    7.907557024    1.885835003    0.728113388
   47 GLY   O        488    7.787907287    1.861106784    0.713919873
   48 SER   N        489    8.009657105    1.824732298    0.668680947
   48 SER   H        490    8.100936375    1.840947682    0.706187445
   48 SER   CA       491    7.990747632    1.730675058    0.557293318
   48 SER   CB       492    8.121196761    1.683134621    0.492988349
   48 SER   OG       493    8.219571969    1.671748138    0.596164033
   48 SER   HG       494    8.209702441    1.588236141    0.650278266
   48 SER   C        495    7.902158515    1.608625811    0.583133517
   48 SER   O        496    7.851910214    1.549166828    0.487896709
   49 MET   N        497    7.895492619    1.561838446    0.707453703
   49 MET   H        498    7.953965365    1.598325858    0.779914036
   49 MET   CA       499    7.801125257    1.460368857    0.756559827
   49 MET   CB       500    7.877926865    1.335070037    0.799112369
   49 MET   CG       501    7.787719904    1.215642257    0.830858555
   49 MET   SD       502    7.887777046    1.063101923    0.845316324
   49 MET   CE       503    7.921624837    1.032803687    0.673203988
   49 MET   C        504    7.719845641    1.514330170    0.874433231
   49 MET   O        505    7.776254650    1.555850163    0.975547861
   50 SER   N        506    7.595778494    1.466635084    0.879072405
   50 SER   H        507    7.551495771    1.428331349    0.798000819
   50 SER   CA       508    7.498871441    1.483513655    0.988328332
   50 SER   CB       509    7.366271699    1.428876138    0.934985960
   50 SER   OG       510    7.257303929    1.472668625    1.016572530
   50 SER   HG       511    7.180364926    1.412165491    0.996084155
   50 SER   C        512    7.546500990    1.410190665    1.113892424
   50 SER   O        513    7.534241499    1.287832099    1.116761672
   51 GLU   N        514    7.596426901    1.491194743    1.206815741
   51 GLU   H        515    7.581201373    1.590032372    1.206869229
   51 GLU   CA       516    7.669237856    1.440377321    1.323975044
   51 GLU   CB       517    7.759893938    1.550742308    1.378862515
   51 GLU   CG       518    7.859515747    1.504392073    1.485341030
   51 GLU   CD       519    7.980857216    1.597487580    1.489182843
   51 GLU   OE1      520    8.042538267    1.638136331    1.590014934
   51 GLU   OE2      521    8.017001714    1.645577735    1.379611348
   51 GLU   C        522    7.598201897    1.358649476    1.432076672
   51 GLU   O        523    7.637507244    1.243633772    1.450930786
   52 ASP   N        524    7.492667616    1.416362512    1.488856754
   52 ASP   H        525    7.442460421    1.501372621    1.472965903
   52 ASP   CA       526    7.400947598    1.343595956    1.577753213
   52 ASP   CB       527    7.296020659    1.440931252    1.631831729
   52 ASP   CG       528    7.355534252    1.507094409    1.756288827
   52 ASP   OD1      529    7.366491874    1.443950782    1.863597041
   52 ASP   OD2      530    7.358667584    1.632046895    1.755264502
   52 ASP   C        531    7.330170201    1.222277002    1.517055044
   52 ASP   O        532    7.333913680    1.114085114    1.575457027
   53 GLU   N        533    7.284841462    1.240079995    1.393295562
   53 GLU   H        534    7.270375787    1.336578995    1.371421565
   53 GLU   CA       535    7.227379633    1.127208463    1.318676706
   53 GLU   CB       536    7.169631893    1.187676398    1.190544635
   53 GLU   CG       537    7.023102355    1.229325822    1.204757536
   53 GLU   CD       538    6.958642427    1.258580317    1.069131695
   53 GLU   OE1      539    6.848842009    1.216817085    1.026428785
   53 GLU   OE2      540    7.024605676    1.331412292    0.991870103
   53 GLU   C        541    7.315889845    1.008167462    1.281253667
   53 GLU   O        542    7.286675354    0.896073938    1.322624774
   54 PHE   N        543    7.438574042    1.047706067    1.248453812
   54 PHE   H        544    7.458645100    1.138373172    1.211350862
   54 PHE   CA       545    7.547734567    0.949260756    1.246831509
   54 PHE   CB       546    7.676010735    1.012329906    1.192236698
   54 PHE   CG       547    7.789122819    0.909497367    1.186032264
   54 PHE   CD1      548    7.810807720    0.834658403    1.070930113
   54 PHE   HD1      549    7.787357166    0.877956127    0.973698115
   54 PHE   CD2      550    7.867560052    0.891399081    1.299350633
   54 PHE   HD2      551    7.865186410    0.964164447    1.380464755
   54 PHE   CE1      552    7.899519492    0.727905025    1.078392682
   54 PHE   HE1      553    7.911910383    0.665341827    0.990006426
   54 PHE   CE2      554    7.959581661    0.787310559    1.303315954
   54 PHE   HE2      555    8.025034881    0.775827773    1.389716311
   54 PHE   CZ       556    7.975816364    0.705207801    1.192337066
   54 PHE   HZ       557    8.042327063    0.619469437    1.202645307
   54 PHE   C        558    7.571653099    0.882876581    1.382592150
   54 PHE   O        559    7.558607047    0.760583588    1.384387825
   55 ILE   N        560    7.592092983    0.956911001    1.491185440
   55 ILE   H        561    7.581391820    1.056259031    1.487092045
   55 ILE   CA       562    7.610806357    0.899065820    1.625032302
   55 ILE   CB       563    7.678312602    0.999677777    1.718479335
   55 ILE   CG1      564    7.811885606    1.043662493    1.658198779
   55 ILE   CG2      565    7.709318689    0.925315859    1.848548272
   55 ILE   CD       566    7.861634278    1.181643342    1.701757459
   55 ILE   C        567    7.497115036    0.815003622    1.683482028
   55 ILE   O        568    7.526846623    0.705551989    1.731095364
   56 GLU   N        569    7.376757440    0.839844469    1.632595364
   56 GLU   H        570    7.360428601    0.937812169    1.620910949
   56 GLU   CA       571    7.269091674    0.745703878    1.666630401
   56 GLU   CB       572    7.135811011    0.819159236    1.650773261
   56 GLU   CG       573    7.011254263    0.735283109    1.680088993
   56 GLU   CD       574    6.968537493    0.713060824    1.825319231
   56 GLU   OE1      575    6.983173917    0.810011896    1.902870236
   56 GLU   OE2      576    6.913405287    0.605472285    1.857121417
   56 GLU   C        577    7.263398331    0.618769421    1.581399950
   56 GLU   O        578    7.243693724    0.507769305    1.630616577
   57 GLU   N        579    7.284919165    0.628007676    1.450469739
   57 GLU   H        580    7.305047628    0.712616892    1.401094413
   57 GLU   CA       581    7.312175800    0.511660306    1.364858024
   57 GLU   CB       582    7.336404984    0.547307059    1.218051933
   57 GLU   CG       583    7.262705974    0.446715956    1.129406915
   57 GLU   CD       584    7.110065779    0.455880379    1.134504416
   57 GLU   OE1      585    7.043806743    0.536690903    1.065931100
   57 GLU   OE2      586    7.044183571    0.376818078    1.205445440
   57 GLU   C        587    7.432484365    0.426188673    1.405273082
   57 GLU   O        588    7.434021625    0.303194150    1.405253321
   58 ALA   N        589    7.531058590    0.492190022    1.465406768
   58 ALA   H        590    7.538472569    0.591851363    1.468963469
   58 ALA   CA       591    7.651096746    0.424704110    1.516881375
   58 ALA   CB       592    7.749330237    0.534910272    1.557079666
   58 ALA   C        593    7.623530693    0.322427614    1.627289186
   58 ALA   O        594    7.676224581    0.211287517    1.627772145
   59 LYSH  N        595    7.512665528    0.342853779    1.697877450
   59 LYSH  H        596    7.451680336    0.421265941    1.686292365
   59 LYSH  CA       597    7.467542531    0.248881040    1.801525096
   59 LYSH  CB       598    7.356320040    0.318435443    1.880286194
   59 LYSH  CG       599    7.405215607    0.438426992    1.961667019
   59 LYSH  CD       600    7.285606720    0.520285325    2.010676489
   59 LYSH  CE       601    7.326068097    0.658242393    2.063054324
   59 LYSH  NZ       602    7.218674784    0.749052259    2.105828641
   59 LYSH  HZ1      603    7.256895345    0.840762993    2.117160847
   59 LYSH  HZ2      604    7.186949573    0.717711795    2.195334434
   59 LYSH  HZ3      605    7.142245171    0.744707654    2.041474914
   59 LYSH  C        606    7.409773773    0.120923442    1.740683937
   59 LYSH  O        607    7.462331809    0.011489279    1.760482829
   60 VAL   N        608    7.330513626    0.129711052    1.634237206
   60 VAL   H        609    7.305588806    0.223286366    1.609261663
   60 VAL   CA       610    7.282015262    0.027514189    1.540361170
   60 VAL   CB       611    7.182143211    0.091549179    1.443736853
   60 VAL   CG1      612    7.116564192   -0.006540556    1.346323044
   60 VAL   CG2      613    7.086479000    0.186821590    1.515721454
   60 VAL   C        614    7.392430658    8.187469840    1.467088375
   60 VAL   O        615    7.408753938    8.065911453    1.476367887
   61 MET   N        616    7.486704007    0.030762004    1.417634918
   61 MET   H        617    7.471519989    0.129175959    1.408386027
   61 MET   CA       618    7.601337069    8.210622271    1.345056642
   61 MET   CB       619    7.681946166    8.323153721    1.279891705
   61 MET   CG       620    7.608258012    0.142000264    1.157737710
   61 MET   SD       621    7.697162738    0.240030707    1.031332104
   61 MET   CE       622    7.758696694    0.374867113    1.129911142
   61 MET   C        623    7.698116438    8.127812105    1.429839674
   61 MET   O        624    7.790272183    8.066634861    1.376034275
   62 MET   N        625    7.694795712    8.146382090    1.561499915
   62 MET   H        626    7.641056792    8.223137335    1.596460611
   62 MET   CA       627    7.754935508    8.062998846    1.666574710
   62 MET   CB       628    7.738649738    8.136279183    1.799905707
   62 MET   CG       629    7.849939749    0.001267817    1.827026601
   62 MET   SD       630    8.014331634   -0.060522596    1.878526925
   62 MET   CE       631    8.104761386    0.088267097    1.915514635
   62 MET   C        632    7.701573658    7.920058767    1.677960984
   62 MET   O        633    7.775655958    7.831860711    1.721143391
   63 ASN   N        634    7.581506550    7.896573241    1.625797720
   63 ASN   H        635    7.524548830    7.976314868    1.605873974
   63 ASN   CA       636    7.520996806    7.762791899    1.618873777
   63 ASN   CB       637    7.371034158    7.781386648    1.594948459
   63 ASN   CG       638    7.298732775    7.781411184    1.729776804
   63 ASN   OD1      639    7.321678574    7.694664621    1.813899056
   63 ASN   ND2      640    7.202900484    7.871971506    1.747209995
   63 ASN   HD21     641    7.155491109    7.881190444    1.834769325
   63 ASN   HD22     642    7.183348628    7.924428250    1.664348574
   63 ASN   C        643    7.568493059    7.675426517    1.502596538
   63 ASN   O        644    7.591000987    7.555118055    1.514651273
   64 LEU   N        645    7.610693933    7.744806053    1.397270295
   64 LEU   H        646    7.591142129    7.842530214    1.389110628
   64 LEU   CA       647    7.671073308    7.680536005    1.279652300
   64 LEU   CB       648    7.697635147    7.783365732    1.169500250
   64 LEU   CG       649    7.568143873    7.842909942    1.113871170
   64 LEU   CD1      650    7.619173274    7.911181945    0.986820854
   64 LEU   CD2      651    7.470365200    7.732349560    1.073563189
   64 LEU   C        652    7.799068920    7.601253237    1.306908678
   64 LEU   O        653    7.893916542    7.668255722    1.347469801
   65 SER   N        654    7.788002707    7.470169486    1.287291864
   65 SER   H        655    7.703225467    7.431579611    1.250889604
   65 SER   CA       656    7.889389513    7.368041601    1.317304954
   65 SER   CB       657    7.866899483    7.284433155    1.443458421
   65 SER   OG       658    7.963552903    7.320668527    1.542431337
   65 SER   HG       659    7.937183804    7.411455267    1.575032561
   65 SER   C        660    7.921321179    7.266026974    1.207840874
   65 SER   O        661    7.849126567    7.167346369    1.194351873
   66 HISB  N        662    8.033275375    7.284820335    1.138525904
   66 HISB  H        663    8.093898604    7.359938656    1.164672787
   66 HISB  CA       664    8.089843576    7.206374575    1.027815021
   66 HISB  CB       665    8.022019579    7.255136267    0.899630766
   66 HISB  CG       666    8.028955020    7.146951438    0.791643733
   66 HISB  ND1      667    8.135651232    7.131804055    0.713692658
   66 HISB  CD2      668    7.951097257    7.039708375    0.780407889
   66 HISB  HD2      669    7.855727148    7.016180656    0.827651818
   66 HISB  CE1      670    8.121249017    7.010020635    0.662193188
   66 HISB  HE1      671    8.203423235    6.957783549    0.613206584
   66 HISB  NE2      672    8.005215007    6.953688395    0.694615939
   66 HISB  HE2      673    7.966467222    6.866112155    0.665823218
   66 HISB  C        674    0.004195391    7.230152881    1.017513615
   66 HISB  O        675    0.041444479    7.347289145    1.012858116
   67 GLU   N        676    0.073652519    7.128685449    0.966802454
   67 GLU   H        677    0.029781812    7.044679573    0.934890482
   67 GLU   CA       678    0.219230053    7.130038904    0.946444672
   67 GLU   CB       679    0.279531886    6.989456248    0.943251970
   67 GLU   CG       680    0.214368168    6.903292938    0.834895687
   67 GLU   CD       681    0.262957462    6.759452177    0.853814390
   67 GLU   OE1      682    0.192812520    6.683695711    0.924261440
   67 GLU   OE2      683    0.369600882    6.737988246    0.792225119
   67 GLU   C        684    0.261978231    7.206829605    0.821188154
   67 GLU   O        685    0.377406251    7.249223878    0.818177174
   68 LYSH  N        686    0.175214841    7.238583595    0.725517895
   68 LYSH  H        687    0.088087093    7.189807732    0.720011641
   68 LYSH  CA       688    0.205552806    7.313941686    0.602998510
   68 LYSH  CB       689    0.152204079    7.252715444    0.473324833
   68 LYSH  CG       690    0.188781949    7.104318645    0.466030672
   68 LYSH  CD       691    0.337633855    7.072914585    0.482370428
   68 LYSH  CE       692    0.369890592    6.923413590    0.478133025
   68 LYSH  NZ       693    0.346347454    6.847399650    0.354528068
   68 LYSH  HZ1      694    0.392773525    6.890950853    0.277404778
   68 LYSH  HZ2      695    0.247571916    6.837772364    0.342251721
   68 LYSH  HZ3      696    0.382660914    6.754917251    0.365922989
   68 LYSH  C        697    0.153849372    7.457907420    0.606635731
   68 LYSH  O        698    0.161635342    7.538099710    0.513690378
   69 LEU   N        699    0.080769055    7.492838430    0.712142267
   69 LEU   H        700    0.032418859    7.422062896    0.763656375
   69 LEU   CA       701    0.054073143    7.629803325    0.758407499
   69 LEU   CB       702   -0.092955767    7.632333649    0.800667396
   69 LEU   CG       703    8.043342989    7.612383501    0.686721419
   69 LEU   CD1      704    7.903783121    7.602076630    0.748567703
   69 LEU   CD2      705    8.056876860    7.732654279    0.593117666
   69 LEU   C        706    0.143413585    7.681154048    0.871502102
   69 LEU   O        707    0.171286795    7.615231191    0.971546164
   70 VAL   N        708    0.200234245    7.800234959    0.854735512
   70 VAL   H        709    0.170274333    7.864970559    0.784643877
   70 VAL   CA       710    0.279501711    7.876496981    0.952274433
   70 VAL   CB       711    0.347930830    8.000495919    0.894380805
   70 VAL   CG1      712    0.435693657    8.072218455    0.997155142
   70 VAL   CG2      713    0.446481686    7.969692374    0.781454409
   70 VAL   C        714    0.189223598    7.906230350    1.072187225
   70 VAL   O        715    0.087424353    7.973469554    1.056491420
   71 GLN   N        716    0.239678589    7.868599104    1.189355359
   71 GLN   H        717    0.318303200    7.806924680    1.193361191
   71 GLN   CA       718    0.173400769    7.892033114    1.318456475
   71 GLN   CB       719    0.215934719    7.786388121    1.420637520
   71 GLN   CG       720    0.111822417    7.768637333    1.531331988
   71 GLN   CD       721    8.236106456    7.671251768    1.494686732
   71 GLN   OE1      722    8.254120095    7.559258094    1.447127022
   71 GLN   NE2      723    8.114567624    7.714041303    1.527608923
   71 GLN   HE21     724    8.029547355    7.665989403    1.506136583
   71 GLN   HE22     725    8.112947552    7.800539117    1.577752996
   71 GLN   C        726    0.203665661    8.034877540    1.364182279
   71 GLN   O        727    0.317502491    8.080195235    1.374974996
   72 LEU   N        728    0.096796687    8.104141237    1.402558264
   72 LEU   H        729    0.006979950    8.099574729    1.358815884
   72 LEU   CA       730    0.106420593    8.228784883    1.479903309
   72 LEU   CB       731   -0.025101464    8.306051214    1.467973895
   72 LEU   CG       732    8.198620770    0.216805640    1.507705259
   72 LEU   CD1      733    8.274283308    0.309015975    1.411879765
   72 LEU   CD2      734    8.051847799    0.258930494    1.498115108
   72 LEU   C        735    0.139176183    8.197302942    1.626016027
   72 LEU   O        736    0.062242235    8.127949972    1.692351040
   73 TYR   N        737    0.250849265    0.015788582    1.672921529
   73 TYR   H        738    0.308699107    0.073295991    1.615073039
   73 TYR   CA       739    0.291249928    0.008305835    1.814049715
   73 TYR   CB       740    0.441636066    0.005765909    1.842057381
   73 TYR   CG       741    0.519577600   -0.114056112    1.787497315
   73 TYR   CD1      742    0.482955704    7.990436228    1.811266520
   73 TYR   HD1      743    0.389200066    7.961316704    1.858604835
   73 TYR   CD2      744    0.629928889    8.149052703    1.707300663
   73 TYR   HD2      745    0.660583026    8.253466443    1.700947373
   73 TYR   CE1      746    0.554757191    7.886991117    1.752420211
   73 TYR   HE1      747    0.546784937    7.789449969    1.800411541
   73 TYR   CE2      748    0.704709931    8.044633334    1.654138307
   73 TYR   HE2      749    0.780619504    8.069986568    1.580138642
   73 TYR   CZ       750    0.667927377    7.912348160    1.675790914
   73 TYR   OH       751    0.746222749    7.807701746    1.638132794
   73 TYR   HH       752    0.823678735    7.849491491    1.590654487
   73 TYR   C        753    0.241618130    0.122674030    1.902722145
   73 TYR   O        754    0.206348341    0.101346606    2.018606662
   74 GLY   N        755    0.238344199    0.242973451    1.846085601
   74 GLY   H        756    0.287692721    0.235448939    1.759436002
   74 GLY   CA       757    0.174016877    0.353647824    1.918359116
   74 GLY   C        758    0.164933047    0.488065964    1.845822604
   74 GLY   O        759    0.220343286    0.506850821    1.737620680
   75 VAL   N        760    0.092006184    0.575741686    1.914269858
   75 VAL   H        761    0.069525251    0.550012521    2.008261249
   75 VAL   CA       762    0.084737965    0.718707879    1.880822403
   75 VAL   CB       763   -0.039028783    0.751425371    1.797029448
   75 VAL   CG1      764   -0.164428976    0.694898078    1.864025396
   75 VAL   CG2      765   -0.050310790    0.900603184    1.764907714
   75 VAL   C        766    0.105168037    0.803890337    2.006273085
   75 VAL   O        767    0.010521994    0.826752759    2.081429164
   76 CYSH  N        768    0.209973030    0.885136007    1.995964086
   76 CYSH  H        769    0.279682685    0.855700604    1.930578344
   76 CYSH  CA       770    0.248939315    0.991527770    2.089625389
   76 CYSH  CB       771    0.398279750    1.024465315    2.084805316
   76 CYSH  SG       772    0.509604057    0.879397275    2.091668896
   76 CYSH  HG       773    0.475075599    0.859360450    2.218542287
   76 CYSH  C        774    0.172317481    1.119693712    2.056240696
   76 CYSH  O        775    0.219546073    1.205569577    1.981909760
   77 THR   N        776    0.052285810    1.121724433    2.113497432
   77 THR   H        777    0.021204845    1.055849991    2.182024733
   77 THR   CA       778    8.196665756    1.234606306    2.093708747
   77 THR   CB       779    8.055672290    1.202528004    2.143748242
   77 THR   OG1      780    8.032793976    1.213178812    2.284517954
   77 THR   HG1      781    8.061569874    1.132021748    2.335378762
   77 THR   CG2      782    7.994219985    1.073271508    2.089643133
   77 THR   C        783    0.002557563    1.368788953    2.153826028
   77 THR   O        784    0.000096012    1.473755042    2.089746830
   78 LYSH  N        785    0.052405079    1.366938511    2.277122771
   78 LYSH  H        786    0.092511754    1.282925504    2.313656267
   78 LYSH  CA       787    0.076523028    1.485701013    2.360326095
   78 LYSH  CB       788    0.098031280    1.437079711    2.503797400
   78 LYSH  CG       789    8.202369077    1.388735070    2.563981149
   78 LYSH  CD       790    8.089686531    1.491372476    2.577349050
   78 LYSH  CE       791    7.968960780    1.434144113    2.651909148
   78 LYSH  NZ       792    7.911517423    1.319518327    2.579992080
   78 LYSH  HZ1      793    7.855617492    1.355401975    2.505240668
   78 LYSH  HZ2      794    7.853423152    1.261855844    2.637439163
   78 LYSH  HZ3      795    7.985899978    1.262100804    2.545780035
   78 LYSH  C        796    0.175852086    1.597234653    2.327070499
   78 LYSH  O        797    0.131378914    1.711776115    2.332854624
   79 GLN   N        798    0.289041659    1.567963971    2.263650873
   79 GLN   H        799    0.325175715    1.474749952    2.266337631
   79 GLN   CA       800    0.374712420    1.667991810    2.198337128
   79 GLN   CB       801    0.498896789    1.590237048    2.154275356
   79 GLN   CG       802    0.467769054    1.496528293    2.037416292
   79 GLN   CD       803    0.581396362    1.395281864    2.021734196
   79 GLN   OE1      804    0.579209363    1.295614626    2.093780424
   79 GLN   NE2      805    0.686112854    1.430900477    1.947893011
   79 GLN   HE21     806    0.756705501    1.361179503    1.935467298
   79 GLN   HE22     807    0.700676953    1.525448970    1.918789147
   79 GLN   C        808    0.307057862    1.738106369    2.080353293
   79 GLN   O        809    0.361222321    1.841614407    2.041843294
   80 ARG   N        810    0.208545910    1.679787199    2.012638080
   80 ARG   H        811    0.145643712    1.630539663    2.072801989
   80 ARG   CA       812    0.136562445    1.729488863    1.894483200
   80 ARG   CB       813    0.070617913    1.867204368    1.904300804
   80 ARG   CG       814   -0.051882344    1.870703955    1.995906598
   80 ARG   CD       815    8.062967412    1.811709706    1.924185442
   80 ARG   NE       816    7.970490684    1.736633417    2.010317240
   80 ARG   HE       817    7.990768160    1.746894552    2.107694634
   80 ARG   CZ       818    7.867093771    1.663698529    1.966220994
   80 ARG   NH1      819    7.847419622    1.636403288    1.836514025
   80 ARG   HH11     820    7.768333495    1.588944225    1.797885296
   80 ARG   HH12     821    7.923349118    1.657420268    1.774931444
   80 ARG   NH2      822    7.773530063    1.613784276    2.048121247
   80 ARG   HH21     823    7.698607529    1.554708071    2.018206347
   80 ARG   HH22     824    7.789541182    1.637395690    2.143960481
   80 ARG   C        825    0.196242974    1.704584083    1.755811504
   80 ARG   O        826    0.112309510    1.672040968    1.671988375
   81 PRO   N        827    0.322206819    1.729182738    1.720905056
   81 PRO   CA       828    0.382162228    1.660021563    1.605869739
   81 PRO   CB       829    0.518692650    1.725726679    1.584635215
   81 PRO   CG       830    0.491480348    1.870653505    1.625452699
   81 PRO   CD       831    0.397680791    1.852996284    1.745048082
   81 PRO   C        832    0.391157147    1.511677917    1.642281620
   81 PRO   O        833    0.494819405    1.457391864    1.680178335
   82 ILE   N        834    0.285503176    1.445168912    1.596390478
   82 ILE   H        835    0.216596845    1.495869813    1.544608858
   82 ILE   CA       836    0.253620259    1.306616655    1.633791223
   82 ILE   CB       837    0.108517572    1.261938015    1.614842810
   82 ILE   CG1      838    0.054748495    1.291161880    1.474609576
   82 ILE   CG2      839    0.012120328    1.323996633    1.716171829
   82 ILE   CD       840   -0.077250845    1.218545733    1.447909204
   82 ILE   C        841    0.348564523    1.196686677    1.585728897
   82 ILE   O        842    0.384772776    1.180922358    1.469234432
   83 PHE   N        843    0.404516217    1.138208442    1.691274062
   83 PHE   H        844    0.392229885    1.173480474    1.784031816
   83 PHE   CA       845    0.509607997    1.036529640    1.676159843
   83 PHE   CB       846    0.617133924    1.023967116    1.784288186
   83 PHE   CG       847    0.736047271    1.119410239    1.796906686
   83 PHE   CD1      848    0.769784449    1.220623671    1.707821824
   83 PHE   HD1      849    0.704987076    1.243772761    1.623285321
   83 PHE   CD2      850    0.797758827    1.112839573    1.921277114
   83 PHE   HD2      851    0.760741268    1.049696940    2.002046593
   83 PHE   CE1      852    0.877295797    1.304227081    1.735586135
   83 PHE   HE1      853    0.908133463    1.385855766    1.670265416
   83 PHE   CE2      854    0.904663371    1.196483778    1.951181357
   83 PHE   HE2      855    0.958179050    1.182633425    2.045124105
   83 PHE   CZ       856    0.948607589    1.284861367    1.853308979
   83 PHE   HZ       857    1.044260294    1.335622554    1.865753337
   83 PHE   C        858    0.446392048    0.897397792    1.668525524
   83 PHE   O        859    0.399737922    0.849550988    1.771795164
   84 ILE   N        860    0.413926531    0.861548615    1.544625831
   84 ILE   H        861    0.438025761    0.924724326    1.470939211
   84 ILE   CA       862    0.363681925    0.728698553    1.506739936
   84 ILE   CB       863    0.279522039    0.735850094    1.379158688
   84 ILE   CG1      864    0.151375925    0.812747574    1.411971103
   84 ILE   CG2      865    0.240145967    0.598080958    1.325498859
   84 ILE   CD       866    0.059742772    0.839899041    1.292482958
   84 ILE   C        867    0.472831036    0.621504604    1.509197714
   84 ILE   O        868    0.564061018    0.623479673    1.426706464
   85 ILE   N        869    0.459228278    0.528596224    1.603400128
   85 ILE   H        870    0.375586953    0.529318331    1.658220866
   85 ILE   CA       871    0.560387402    0.425676710    1.631404818
   85 ILE   CB       872    0.588360743    0.400518425    1.779721174
   85 ILE   CG1      873    0.596954327    0.534702140    1.852743987
   85 ILE   CG2      874    0.716902328    0.318856975    1.794494707
   85 ILE   CD       875    0.712436584    0.627519331    1.814515560
   85 ILE   C        876    0.517179310    0.294092258    1.566362272
   85 ILE   O        877    0.413660613    0.237521069    1.601201150
   86 THR   N        878    0.580547712    0.255274136    1.456059517
   86 THR   H        879    0.652364342    0.314244823    1.419115914
   86 THR   CA       880    0.554146746    0.135731798    1.374660455
   86 THR   CB       881    0.510282225    0.166776573    1.231402711
   86 THR   OG1      882    0.615755510    0.239518682    1.167886626
   86 THR   HG1      883    0.586052684    0.261248247    1.074902901
   86 THR   CG2      884    0.364036294    0.211478179    1.226617917
   86 THR   C        885    0.666645999    0.032038520    1.372924401
   86 THR   O        886    0.771182135    0.057151352    1.432678414
   87 GLU   N        887    0.642599831    8.157965616    1.302929477
   87 GLU   H        888    0.579392420    8.097370706    1.254627507
   87 GLU   CA       889    0.750068449    8.063182198    1.270132662
   87 GLU   CB       890    0.697336223    7.939502442    1.197120396
   87 GLU   CG       891    0.625567913    7.844431700    1.293146232
   87 GLU   CD       892    0.590298581    7.711300679    1.226495921
   87 GLU   OE1      893    0.469431541    7.679425337    1.226844274
   87 GLU   OE2      894    0.687029664    7.637338704    1.198213703
   87 GLU   C        895    0.871833593    8.123891381    1.200137088
   87 GLU   O        896    0.878749581    8.213990492    1.116685805
   88 TYR   N        897    0.990509071    8.074207374    1.233852186
   88 TYR   H        898    0.975818417    8.014985947    1.313079752
   88 TYR   CA       899    1.115770100    8.097926312    1.160638708
   88 TYR   CB       900    1.230592258    8.082616380    1.260607743
   88 TYR   CG       901    1.377211676    8.091744131    1.217847584
   88 TYR   CD1      902    1.418297873    8.214684092    1.167654168
   88 TYR   HD1      903    1.368276002    8.309929592    1.185147208
   88 TYR   CD2      904    1.466348416    7.985126787    1.215278737
   88 TYR   HD2      905    1.429980842    7.883870483    1.232764452
   88 TYR   CE1      906    1.545923754    8.226772504    1.113949040
   88 TYR   HE1      907    1.583413346    8.327282747    1.094630089
   88 TYR   CE2      908    1.595510339    7.992005067    1.164377978
   88 TYR   HE2      909    1.676387273    7.925400883    1.194407119
   88 TYR   CZ       910    1.630644941    8.116583646    1.113725112
   88 TYR   OH       911    1.753531829    8.145998081    1.063461118
   88 TYR   HH       912    1.793910766    8.057469396    1.086524939
   88 TYR   C        913    1.137255204    8.014711781    1.034043112
   88 TYR   O        914    1.163001318    7.894540053    1.028925459
   89 MET   N        915    1.126607723    8.074886296    0.915907994
   89 MET   H        916    1.102649788    8.171748530    0.922648825
   89 MET   CA       917    1.133355462    8.006689593    0.785854487
   89 MET   CB       918    0.996779232    8.037787677    0.724266986
   89 MET   CG       919    0.873706225    7.993889097    0.803870246
   89 MET   SD       920    0.849119296    7.812800871    0.813609266
   89 MET   CE       921    0.827903252    7.759299388    0.645185941
   89 MET   C        922    1.250114732    8.056180116    0.700238686
   89 MET   O        923    1.236677172    8.152196465    0.624536469
   90 ALA   N        924    1.365814189    7.992885793    0.717517183
   90 ALA   H        925    1.373774878    7.919108474    0.784551016
   90 ALA   CA       926    1.493326732    8.041936666    0.663227474
   90 ALA   CB       927    1.602644005    7.943300989    0.704817582
   90 ALA   C        928    1.522208805    8.083369947    0.518788645
   90 ALA   O        929    1.557866813    8.199948220    0.502400434
   91 ASN   N        930    1.476432199    8.009861565    0.417843013
   91 ASN   H        931    1.402120974    7.943491911    0.426449304
   91 ASN   CA       932    1.508595996    8.038253490    0.277236500
   91 ASN   CB       933    1.552558894    7.913130720    0.200932362
   91 ASN   CG       934    1.688483307    7.876537193    0.260859751
   91 ASN   OD1      935    1.783365915    7.954723427    0.264330105
   91 ASN   ND2      936    1.708686718    7.745469523    0.270959242
   91 ASN   HD21     937    1.804273691    7.718838605    0.283365895
   91 ASN   HD22     938    1.644667361    7.668655443    0.271026862
   91 ASN   C        939    1.408527980    8.130314582    0.207061169
   91 ASN   O        940    1.405656892    8.143144056    0.084765782
   92 GLY   N        941    1.325336420    8.197384653    0.286250104
   92 GLY   H        942    1.304366568    8.171080605    0.380427986
   92 GLY   CA       943    1.229209869    0.056568529    0.229450663
   92 GLY   C        944    1.120517532    8.228124361    0.143502874
   92 GLY   O        945    1.087887858    8.109979630    0.153804676
   93 CYSH  N        946    1.073079793    0.069565309    0.046677205
   93 CYSH  H        947    1.130061385    0.143658618    0.011106715
   93 CYSH  CA       948    0.961008550    0.032985388    8.195289414
   93 CYSH  CB       949    0.895943759    0.159395875    8.138739595
   93 CYSH  SG       950    0.992047115    0.252837503    8.014153049
   93 CYSH  HG       951    0.903270510    0.351291329    8.024853823
   93 CYSH  C        952    0.996690683    8.175208313    8.080130204
   93 CYSH  O        953    1.103830816    8.175063765    8.019705949
   94 LEU   N        954    0.895498454    8.102056094    8.034312540
   94 LEU   H        955    0.806525268    8.109434964    8.079375771
   94 LEU   CA       956    0.897597895    7.992397528    7.936432029
   94 LEU   CB       957    0.766953226    7.913651893    7.924595826
   94 LEU   CG       958    0.775270013    7.781066509    7.848712475
   94 LEU   CD1      959    0.842923687    7.678658798    7.940061484
   94 LEU   CD2      960    0.630034981    7.736226341    7.831272354
   94 LEU   C        961    0.933997178    8.049656967    7.799283222
   94 LEU   O        962    1.011842794    7.989008356    7.725852653
   95 LEU   N        963    0.874730850    8.161387819    7.758126304
   95 LEU   H        964    0.801997632    8.202470928    7.813112884
   95 LEU   CA       965    0.901007375    8.231129521    7.631419400
   95 LEU   CB       966    0.819544438    8.360610152    7.628228914
   95 LEU   CG       967    0.801819710    0.191349800    7.491908839
   95 LEU   CD1      968    0.723790975    0.094614756    7.402674048
   95 LEU   CD2      969    0.758891381    0.338198288    7.489489462
   95 LEU   C        970    1.049080465    0.016337444    7.599500511
   95 LEU   O        971    1.102404381   -0.027248475    7.497582610
   96 ASN   N        972    1.117865007    0.077759698    7.695347068
   96 ASN   H        973    1.070964809    0.129253852    7.767113770
   96 ASN   CA       974    1.264219418    0.089393299    7.702799100
   96 ASN   CB       975    1.310229756    0.188037919    7.810340767
   96 ASN   CG       976    1.258573683    0.331213612    7.794897862
   96 ASN   OD1      977    1.156787769    0.360554054    7.732394273
   96 ASN   ND2      978    1.336501720    0.422858238    7.851618921
   96 ASN   HD21     979    1.294146022    0.513429717    7.853266104
   96 ASN   HD22     980    1.431869393    0.409956078    7.878795039
   96 ASN   C        981    1.331285091    8.188533350    7.710641123
   96 ASN   O        982    1.417987672    8.160692423    7.627947590
   97 TYR   N        983    1.285341141    8.106086174    7.804346070
   97 TYR   H        984    1.224892479    8.132370691    7.879554118
   97 TYR   CA       985    1.343787410    7.972062884    7.819659546
   97 TYR   CB       986    1.269032279    7.897916852    7.930683113
   97 TYR   CG       987    1.332211765    7.768519122    7.982368658
   97 TYR   CD1      988    1.428658016    7.786133675    8.080906681
   97 TYR   HD1      989    1.434462415    7.882146625    8.132168602
   97 TYR   CD2      990    1.274254249    7.645480439    7.953665751
   97 TYR   HD2      991    1.201244716    7.633385391    7.873640718
   97 TYR   CE1      992    1.473201919    7.671178203    8.145124753
   97 TYR   HE1      993    1.553069390    7.685092062    8.217999528
   97 TYR   CE2      994    1.319794114    7.533335487    8.022007762
   97 TYR   HE2      995    1.275579567    7.438921417    7.990164497
   97 TYR   CZ       996    1.417774148    7.546251917    8.119759046
   97 TYR   OH       997    1.475999748    7.440205065    8.181909940
   97 TYR   HH       998    1.417842540    7.360859784    8.163941176
   97 TYR   C        999    1.351769941    7.892101649    7.689445796
   97 TYR   O       1000    1.461209699    7.874341001    7.636171961
   98 LEU   N       1001    1.241126000    7.892120870    7.615628547
   98 LEU   H       1002    1.155559534    7.931807615    7.648845143
   98 LEU   CA      1003    1.223147701    7.830872529    7.483194985
   98 LEU   CB      1004    1.076188431    7.834163263    7.440706697
   98 LEU   CG      1005    0.985866622    7.722156732    7.492721196
   98 LEU   CD1     1006    0.842686658    7.767364427    7.463301816
   98 LEU   CD2     1007    1.004378280    7.585228624    7.427001903
   98 LEU   C       1008    1.311473943    7.893781723    7.375241511
   98 LEU   O       1009    1.377085368    7.813818230    7.308675303
   99 ARG   N       1010    1.332333095    8.024953640    7.382157002
   99 ARG   H       1011    1.293545197    8.083942454    7.452984540
   99 ARG   CA      1012    1.406611262    8.101102216    7.280687124
   99 ARG   CB      1013    1.396989897    8.249615119    7.316215177
   99 ARG   CG      1014    1.265543805    8.296653512    7.253633008
   99 ARG   CD      1015    1.252518251    0.212586622    7.258017200
   99 ARG   NE      1016    1.115534932    0.232837718    7.208676912
   99 ARG   HE      1017    1.085676584    0.160077277    7.146926912
   99 ARG   CZ      1018    1.047118610    0.347794463    7.201020991
   99 ARG   NH1     1019    1.095100861    0.463262487    7.249169636
   99 ARG   HH11    1020    1.038287354    0.544998575    7.239680222
   99 ARG   HH12    1021    1.180593717    0.467125993    7.300886676
   99 ARG   NH2     1022    0.930811791    0.355417604    7.134918748
   99 ARG   HH21    1023    0.884847025    0.443930330    7.127729185
   99 ARG   HH22    1024    0.904747664    0.278946955    7.075995569
   99 ARG   C       1025    1.556412300    8.070703088    7.287578636
   99 ARG   O       1026    1.627948688    8.076736280    7.187702165
  100 GLU   N       1027    1.604363936    8.037204105    7.407025104
  100 GLU   H       1028    1.560538415    8.050951582    7.495857107
  100 GLU   CA      1029    1.743200740    7.993604695    7.427893372
  100 GLU   CB      1030    1.771989474    8.013924960    7.576784379
  100 GLU   CG      1031    1.763309547    8.157542073    7.628846583
  100 GLU   CD      1032    1.850702604    8.185236588    7.751332201
  100 GLU   OE1     1033    1.973770646    8.164744709    7.743628926
  100 GLU   OE2     1034    1.793070720    8.236413588    7.849732973
  100 GLU   C       1035    1.784061464    7.857646206    7.370843474
  100 GLU   O       1036    1.770421689    7.752318140    7.432904650
  101 MET   N       1037    1.847337247    7.859674891    7.253872336
  101 MET   H       1038    1.891684659    7.944036716    7.223569820
  101 MET   CA      1039    1.877360687    7.739400713    7.174848716
  101 MET   CB      1040    1.915900514    7.762680998    7.028615524
  101 MET   CG      1041    1.791945101    7.786815435    6.942241255
  101 MET   SD      1042    1.683369223    7.640298026    6.957474391
  101 MET   CE      1043    1.604575270    7.651287192    6.798242630
  101 MET   C       1044    1.980849793    7.640840622    7.229512684
  101 MET   O       1045    1.969842741    7.520603335    7.206012622
  102 ARG   N       1046    2.074856553    7.683407825    7.313428911
  102 ARG   H       1047    2.090920325    7.781565891    7.323770547
  102 ARG   CA      1048    2.166841543    7.599760524    7.391879536
  102 ARG   CB      1049    2.249118253    7.696402101    7.477319274
  102 ARG   CG      1050    2.170954345    7.770060891    7.586303388
  102 ARG   CD      1051    2.258752620    7.839147186    7.690830453
  102 ARG   NE      1052    2.182892939    7.920993302    7.786496921
  102 ARG   HE      1053    2.146790755    8.003374089    7.742792935
  102 ARG   CZ      1054    2.152412752    7.906629232    7.916181180
  102 ARG   NH1     1055    2.211172369    7.813151340    7.992104237
  102 ARG   HH11    1056    2.171595342    7.795315347    8.082185339
  102 ARG   HH12    1057    2.306249336    7.787933175    7.974118213
  102 ARG   NH2     1058    2.097329422    8.008488476    7.983607533
  102 ARG   HH21    1059    2.076393059    7.992442505    8.080065309
  102 ARG   HH22    1060    2.078588778    8.093989618    7.935251115
  102 ARG   C       1061    2.121947150    7.484854454    7.482403660
  102 ARG   O       1062    2.204765744    7.422589331    7.548697027
  103 HISB  N       1063    1.991089150    7.476557478    7.504713825
  103 HISB  H       1064    1.949734837    7.561916020    7.473009652
  103 HISB  CA      1065    1.904699813    7.372291739    7.561937408
  103 HISB  CB      1066    1.766631617    7.425326505    7.601109543
  103 HISB  CG      1067    1.780797429    7.540231574    7.701149210
  103 HISB  ND1     1068    1.878358828    7.543480605    7.791483134
  103 HISB  CD2     1069    1.705983364    7.650080288    7.706498437
  103 HISB  HD2     1070    1.620957347    7.688041771    7.649837092
  103 HISB  CE1     1071    1.855741280    7.659773355    7.851932398
  103 HISB  HE1     1072    1.910884626    7.693735072    7.939606872
  103 HISB  NE2     1073    1.754029941    7.729351331    7.801886555
  103 HISB  HE2     1074    1.718994176    7.819322020    7.827920873
  103 HISB  C       1075    1.891827870    7.248038779    7.473570605
  103 HISB  O       1076    1.890550486    7.134728484    7.521415974
  104 ARG   N       1077    1.886890406    7.276014255    7.343639876
  104 ARG   H       1078    1.891344629    7.375350735    7.332945426
  104 ARG   CA      1079    1.881431932    7.178122262    7.234101931
  104 ARG   CB      1080    2.011919721    7.098268634    7.231154553
  104 ARG   CG      1081    2.136796097    7.181658798    7.201776361
  104 ARG   CD      1082    2.255871680    7.086456272    7.189006255
  104 ARG   NE      1083    2.370368689    7.176417156    7.168922066
  104 ARG   HE      1084    2.377679462    7.247407619    7.098872748
  104 ARG   CZ      1085    2.488329425    7.160405289    7.230418149
  104 ARG   NH1     1086    2.594078189    7.236768498    7.199743142
  104 ARG   HH11    1087    2.679102453    7.221620274    7.250145456
  104 ARG   HH12    1088    2.584653205    7.299002991    7.122043971
  104 ARG   NH2     1089    2.507006788    7.095127139    7.345942690
  104 ARG   HH21    1090    2.595708833    7.077511906    7.388611963
  104 ARG   HH22    1091    2.426681105    7.050943110    7.385878229
  104 ARG   C       1092    1.766843196    7.077325399    7.245103165
  104 ARG   O       1093    1.778822231    6.955329669    7.255285795
  105 PHE   N       1094    1.647992446    7.135926432    7.256537060
  105 PHE   H       1095    1.629130799    7.234102269    7.253847214
  105 PHE   CA      1096    1.520397920    7.063015588    7.260421955
  105 PHE   CB      1097    1.404944641    7.146671995    7.315930027
  105 PHE   CG      1098    1.426475041    7.197016642    7.458805574
  105 PHE   CD1     1099    1.408307893    7.112722144    7.567825723
  105 PHE   HD1     1100    1.436010940    7.007961117    7.556010885
  105 PHE   CD2     1101    1.414328161    7.334455899    7.475629441
  105 PHE   HD2     1102    1.432277404    7.403113322    7.392902950
  105 PHE   CE1     1103    1.387293350    7.166847962    7.694112420
  105 PHE   HE1     1104    1.394910330    7.104105954    7.782915792
  105 PHE   CE2     1105    1.386203248    7.387498726    7.600987323
  105 PHE   HE2     1106    1.386217628    7.494268666    7.622923139
  105 PHE   CZ      1107    1.370375789    7.303792606    7.710820935
  105 PHE   HZ      1108    1.346215122    7.344350190    7.809067282
  105 PHE   C       1109    1.484892459    6.981195087    7.136094668
  105 PHE   O       1110    1.520435560    7.019915093    7.024883885
  106 GLN   N       1111    1.437287540    6.861997195    7.170963149
  106 GLN   H       1112    1.430182171    6.837878663    7.267757645
  106 GLN   CA      1113    1.364046712    6.770188630    7.082550540
  106 GLN   CB      1114    1.418071954    6.629078413    7.106653301
  106 GLN   CG      1115    1.553216637    6.602150412    7.040196666
  106 GLN   CD      1116    1.563396814    6.565311674    6.892055883
  106 GLN   OE1     1117    1.482519130    6.481842363    6.851798281
  106 GLN   NE2     1118    1.658100316    6.611408192    6.810851022
  106 GLN   HE21    1119    1.656027682    6.589849384    6.713227359
  106 GLN   HE22    1120    1.732389521    6.665233947    6.850640453
  106 GLN   C       1121    1.214870033    6.765138619    7.116199584
  106 GLN   O       1122    1.177152992    6.807350632    7.225399268
  107 THR   N       1123    1.132158359    6.714729950    7.025040135
  107 THR   H       1124    1.153553163    6.634476310    6.969332303
  107 THR   CA      1125    0.986919820    6.736845062    7.030515917
  107 THR   CB      1126    0.923520042    6.702199024    6.895638517
  107 THR   OG1     1127    0.982506611    6.587644904    6.833591615
  107 THR   HG1     1128    0.932004003    6.502897100    6.849957554
  107 THR   CG2     1129    0.928774292    6.826691036    6.806829059
  107 THR   C       1130    0.909920718    6.682547672    7.151083416
  107 THR   O       1131    0.835926895    6.762636580    7.208019910
  108 GLN   N       1132    0.941574629    6.564310292    7.203111801
  108 GLN   H       1133    0.998281141    6.500962097    7.150455358
  108 GLN   CA      1134    0.882217790    6.508973227    7.325699759
  108 GLN   CB      1135    0.931659204    6.369370672    7.364082735
  108 GLN   CG      1136    1.082692097    6.365741106    7.388267270
  108 GLN   CD      1137    1.114583044    6.242515246    7.473148010
  108 GLN   OE1     1138    1.176350473    6.246211216    7.579450055
  108 GLN   NE2     1139    1.101918263    6.122834491    7.416563001
  108 GLN   HE21    1140    1.114120177    6.045784222    7.479112747
  108 GLN   HE22    1141    1.077644796    6.103195935    7.321562338
  108 GLN   C       1142    0.887968121    6.590131887    7.455261721
  108 GLN   O       1143    0.800413215    6.576100480    7.540510378
  109 GLN   N       1144    0.996088026    6.667005627    7.464790494
  109 GLN   H       1145    1.079777104    6.644991582    7.414675425
  109 GLN   CA      1146    1.016620876    6.764999585    7.572433582
  109 GLN   CB      1147    1.163625372    6.804315917    7.556530613
  109 GLN   CG      1148    1.265024447    6.694669102    7.589820958
  109 GLN   CD      1149    1.405907360    6.746475171    7.560221778
  109 GLN   OE1     1150    1.463420753    6.750556283    7.451586882
  109 GLN   NE2     1151    1.472857163    6.776723591    7.671089975
  109 GLN   HE21    1152    1.562064010    6.819238157    7.655803118
  109 GLN   HE22    1153    1.431896034    6.776768325    7.762311374
  109 GLN   C       1154    0.919033202    6.882844967    7.573996901
  109 GLN   O       1155    0.868587543    6.919728043    7.679946299
  110 LEU   N       1156    0.879412606    6.926870867    7.454913196
  110 LEU   H       1157    0.924613939    6.895008166    7.371591509
  110 LEU   CA      1158    0.782163000    7.035727613    7.437445780
  110 LEU   CB      1159    0.774094324    7.079172479    7.290955111
  110 LEU   CG      1160    0.908732435    7.106039269    7.223443406
  110 LEU   CD1     1161    0.877172590    7.128254509    7.075388310
  110 LEU   CD2     1162    0.981565284    7.229727148    7.276412124
  110 LEU   C       1163    0.642408858    6.988354006    7.477914864
  110 LEU   O       1164    0.580780548    7.046556422    7.567052775
  111 LEU   N       1165    0.610268289    6.865716375    7.437689657
  111 LEU   H       1166    0.658685711    6.826751057    7.359347731
  111 LEU   CA      1167    0.499284849    6.781219977    7.484111470
  111 LEU   CB      1168    0.515949342    6.647439020    7.411749588
  111 LEU   CG      1169    0.394307553    6.554745497    7.416536298
  111 LEU   CD1     1170    0.291480938    6.588140636    7.308260899
  111 LEU   CD2     1171    0.438304979    6.408216039    7.414834916
  111 LEU   C       1172    0.489622611    6.768373642    7.636277118
  111 LEU   O       1173    0.380959244    6.781748930    7.692347930
  112 GLU   N       1174    0.598705758    6.742442378    7.707822802
  112 GLU   H       1175    0.669068022    6.692090310    7.657668893
  112 GLU   CA      1176    0.609792549    6.736130348    7.854268156
  112 GLU   CB      1177    0.747455421    6.683803333    7.895772933
  112 GLU   CG      1178    0.749752579    6.655372051    8.046084471
  112 GLU   CD      1179    0.690842499    6.522496962    8.093850304
  112 GLU   OE1     1180    0.628265744    6.447026924    8.016304040
  112 GLU   OE2     1181    0.686674395    6.507227251    8.217834482
  112 GLU   C       1182    0.580851377    6.870046906    7.922390689
  112 GLU   O       1183    0.478730385    6.874338884    7.990814968
  113 MET   N       1184    0.633797843    6.971322880    7.854336523
  113 MET   H       1185    0.674768749    6.972521070    7.763122766
  113 MET   CA      1186    0.601991154    7.108379929    7.896957147
  113 MET   CB      1187    0.686706658    7.214350148    7.826208858
  113 MET   CG      1188    0.833485301    7.207155241    7.868785274
  113 MET   SD      1189    0.932908862    7.348210396    7.807896853
  113 MET   CE      1190    0.975538078    7.273372879    7.652123172
  113 MET   C       1191    0.454180243    7.138553917    7.871431386
  113 MET   O       1192    0.392571540    7.202377323    7.956636672
  114 CYSH  N       1193    0.391504579    7.084513634    7.767303302
  114 CYSH  H       1194    0.439561050    7.026343868    7.701664649
  114 CYSH  CA      1195    0.251862122    7.101605522    7.724653853
  114 CYSH  CB      1196    0.216594883    7.033743448    7.592134137
  114 CYSH  SG      1197    0.266043935    7.124215238    7.440925093
  114 CYSH  HG      1198    0.237125127    7.025480808    7.356638585
  114 CYSH  C       1199    0.168186610    7.039623733    7.836738776
  114 CYSH  O       1200    0.082989369    7.102793158    7.899028855
  115 LYSH  N       1201    0.206634918    6.920979950    7.882912879
  115 LYSH  H       1202    0.281787112    6.867521345    7.844277430
  115 LYSH  CA      1203    0.133688317    6.855986184    7.992753691
  115 LYSH  CB      1204    0.176842886    6.709231502    7.995397780
  115 LYSH  CG      1205    0.105328604    6.625809706    8.101864029
  115 LYSH  CD      1206    0.157017640    6.483677463    8.078719476
  115 LYSH  CE      1207    0.307194663    6.454546250    8.081370029
  115 LYSH  NZ      1208    0.359829042    6.451053255    8.218579896
  115 LYSH  HZ1     1209    0.457525187    6.472356500    8.217301080
  115 LYSH  HZ2     1210    0.353581829    6.359719890    8.258826162
  115 LYSH  HZ3     1211    0.312369542    6.515385605    8.278638625
  115 LYSH  C       1212    0.151017314    6.928705494    8.126256965
  115 LYSH  O       1213    0.052134530    6.929920473    8.199398738
  116 ASP   N       1214    0.268201702    6.982982602    8.158070976
  116 ASP   H       1215    0.349735870    6.952441921    8.108875812
  116 ASP   CA      1216    0.280036046    7.068925284    0.040299377
  116 ASP   CB      1217    0.417807155    7.134557300    0.051247780
  116 ASP   CG      1218    0.515505421    7.047851976    0.130902434
  116 ASP   OD1     1219    0.557371430    6.944138771    0.075083003
  116 ASP   OD2     1220    0.563584578    7.077865856    0.242300590
  116 ASP   C       1221    0.172256142    7.176706243    0.053531821
  116 ASP   O       1222    0.089779694    7.176343170    0.144781505
  117 VAL   N       1223    0.164562755    7.249406399    8.178862320
  117 VAL   H       1224    0.233742462    7.243499496    8.106888249
  117 VAL   CA      1225    0.071904400    7.362956733    8.167291484
  117 VAL   CB      1226    0.104783081    7.431444026    8.034472820
  117 VAL   CG1     1227    0.021721741    7.555731671    8.001853310
  117 VAL   CG2     1228    0.249923500    7.479818079    8.032534816
  117 VAL   C       1229    8.163622653    7.313322690    8.167043524
  117 VAL   O       1230    8.078407231    7.374848013    8.230933796
  118 CYSH  N       1231    8.132751333    7.207318083    8.092872423
  118 CYSH  H       1232    8.201060440    7.152047890    8.045114251
  118 CYSH  CA      1233    7.999627685    7.145194351    8.087231811
  118 CYSH  CB      1234    7.980741004    7.035152865    7.982622228
  118 CYSH  SG      1235    7.805573568    6.984746198    7.966167454
  118 CYSH  HG      1236    7.773977287    6.979443283    8.095260549
  118 CYSH  C       1237    7.943571454    7.089940121    8.218446752
  118 CYSH  O       1238    7.825622002    7.103768254    8.250473453
  119 GLU   N       1239    8.035108390    7.041814884    0.065643474
  119 GLU   H       1240    8.129121501    7.023386511    0.036974151
  119 GLU   CA      1241    7.999817855    6.989235656    0.198305031
  119 GLU   CB      1242    8.119919899    6.902985054    0.237637513
  119 GLU   CG      1243    8.085177280    6.796711386    0.342078206
  119 GLU   CD      1244    8.208288497    6.712298395    0.375672789
  119 GLU   OE1     1245    8.220861013    6.675191015    0.494381937
  119 GLU   OE2     1246    8.298135937    6.697558062    0.290027236
  119 GLU   C       1247    7.949015694    7.081720993    0.309112872
  119 GLU   O       1248    7.849634996    7.053438644    0.375852770
  120 ALA   N       1249    8.018096281    7.195119539    0.316820532
  120 ALA   H       1250    8.108111886    7.177049683    0.277166539
  120 ALA   CA      1251    7.977721948    7.322875215    0.377311486
  120 ALA   CB      1252    8.080605917    7.430008912    0.340600950
  120 ALA   C       1253    7.834023759    7.350935789    0.332870952
  120 ALA   O       1254    7.745599083    7.387198878    0.410298759
  121 MET   N       1255    7.811738093    7.338250444    0.202361699
  121 MET   H       1256    7.881206010    7.311630872    0.135525361
  121 MET   CA      1257    7.679224407    7.374591916    0.150117925
  121 MET   CB      1258    7.678108571    7.422724046    0.004878635
  121 MET   CG      1259    7.721265839    7.567004762    8.214277798
  121 MET   SD      1260    7.651542487    7.685384151    8.335173091
  121 MET   CE      1261    7.481267146    7.696784812    8.284573317
  121 MET   C       1262    7.558115742    7.286482702    0.181418982
  121 MET   O       1263    7.450882486    7.342785676    0.202926348
  122 GLU   N       1264    7.586572817    7.157415475    0.196395890
  122 GLU   H       1265    7.658113139    7.107313346    0.147677344
  122 GLU   CA      1266    7.480248089    7.065283954    0.239008515
  122 GLU   CB      1267    7.504815773    6.925049037    0.182945350
  122 GLU   CG      1268    7.622087718    6.864622497    0.260408280
  122 GLU   CD      1269    7.585184155    6.780807005    0.382961000
  122 GLU   OE1     1270    7.583014576    6.835579475    0.495295953
  122 GLU   OE2     1271    7.560383947    6.659534397    0.365556848
  122 GLU   C       1272    7.426682238    7.082113576    0.381348950
  122 GLU   O       1273    7.304924550    7.072517014    0.395946459
  123 TYR   N       1274    7.515713787    7.127010824    0.469364336
  123 TYR   H       1275    7.607002660    7.087828167    0.457916138
  123 TYR   CA      1276    7.486591893    7.170393356    0.606775658
  123 TYR   CB      1277    7.618120661    7.186501909    0.683247569
  123 TYR   CG      1278    7.610871244    7.233865920    0.828542840
  123 TYR   CD1     1279    7.567592336    7.142123835    0.923569897
  123 TYR   HD1     1280    7.540507058    7.040042620    0.896624050
  123 TYR   CD2     1281    7.640709963    7.365149281    0.863080061
  123 TYR   HD2     1282    7.674876075    7.432970995    0.784900676
  123 TYR   CE1     1283    7.544273105    7.184522085    1.053875699
  123 TYR   HE1     1284    7.539646212    7.109811873    1.133102948
  123 TYR   CE2     1285    7.615117947    7.408625178    0.992597803
  123 TYR   HE2     1286    7.659288711    7.504184075    1.020822603
  123 TYR   CZ      1287    7.564263650    7.318424549    1.085326909
  123 TYR   OH      1288    7.544744791    7.366126187    1.211172744
  123 TYR   HH      1289    7.507356952    7.285274349    1.256613045
  123 TYR   C       1290    7.407895295    7.301513633    0.601604431
  123 TYR   O       1291    7.292581589    7.297195830    0.644200573
  124 LEU   N       1292    7.450426202    7.396632952    0.518945872
  124 LEU   H       1293    7.544988677    7.384650630    0.488695960
  124 LEU   CA      1294    7.375345554    7.521970977    0.502808111
  124 LEU   CB      1295    7.457423424    7.630586425    0.432995860
  124 LEU   CG      1296    7.583580201    7.681401798    0.503076285
  124 LEU   CD1     1297    7.650129339    7.802818269    0.437943798
  124 LEU   CD2     1298    7.564367930    7.686383846    0.654786811
  124 LEU   C       1299    7.237282398    7.501319815    0.440198830
  124 LEU   O       1300    7.140790982    7.556154727    0.493222780
  125 GLU   N       1301    7.220532837    7.416644312    0.339006899
  125 GLU   H       1302    7.311102190    7.376051772    0.326782398
  125 GLU   CA      1303    7.087513961    7.393655643    0.280803222
  125 GLU   CB      1304    7.106498017    7.323930332    0.145928560
  125 GLU   CG      1305    6.988537339    7.355866866    0.053895048
  125 GLU   CD      1306    6.987004757    7.263272020    8.168558006
  125 GLU   OE1     1307    7.044774455    7.295320790    8.062442322
  125 GLU   OE2     1308    6.919473180    7.158928815    8.181768235
  125 GLU   C       1309    7.001805672    7.307979807    0.374198836
  125 GLU   O       1310    6.884922494    7.344356762    0.386299773
  126 SER   N       1311    7.049492621    7.212165391    0.453160456
  126 SER   H       1312    7.134481129    7.160848241    0.441155338
  126 SER   CA      1313    6.961194121    7.146296022    0.550486621
  126 SER   CB      1314    7.004499204    7.007827538    0.599067986
  126 SER   OG      1315    7.134074885    7.011731961    0.659408119
  126 SER   HG      1316    7.204951048    7.055647579    0.604190502
  126 SER   C       1317    6.930079453    7.236040480    0.670416040
  126 SER   O       1318    6.814481928    7.259142079    0.705523429
  127 LYSH  N       1319    7.026555809    7.312877618    0.720161300
  127 LYSH  H       1320    7.114423915    7.308213250    0.672648775
  127 LYSH  CA      1321    7.003605504    7.403447616    0.833656838
  127 LYSH  CB      1322    7.136513622    7.409023111    0.909221355
  127 LYSH  CG      1323    7.175912953    7.271988283    0.964683156
  127 LYSH  CD      1324    7.067627750    7.213027385    1.055266143
  127 LYSH  CE      1325    7.094869313    7.062604841    1.048944937
  127 LYSH  NZ      1326    6.996364394    6.994987566    1.134565051
  127 LYSH  HZ1     1327    7.010350173    7.010686545    1.232327754
  127 LYSH  HZ2     1328    7.005042050    6.897557748    1.113781908
  127 LYSH  HZ3     1329    6.905934969    7.026552801    1.105822101
  127 LYSH  C       1330    6.954276626    7.541458670    0.789740883
  127 LYSH  O       1331    6.963872305    7.637838092    0.865573532
  128 GLN   N       1332    6.880800135    7.543519612    0.678883809
  128 GLN   H       1333    6.887621281    7.465433283    0.616773945
  128 GLN   CA      1334    6.816045109    7.655210345    0.608572023
  128 GLN   CB      1335    6.665961193    7.661263432    0.637678357
  128 GLN   CG      1336    6.614727874    7.679040255    0.780759600
  128 GLN   CD      1337    6.607872915    7.825295962    0.825182773
  128 GLN   OE1     1338    6.587792365    7.917043755    0.745759136
  128 GLN   NE2     1339    6.620269586    7.848162418    0.955612666
  128 GLN   HE21    1340    6.614000988    7.942781962    0.987360257
  128 GLN   HE22    1341    6.623139568    7.778186869    1.026993237
  128 GLN   C       1342    6.883366634    7.791812818    0.593773382
  128 GLN   O       1343    6.811895016    7.883956832    0.554654478
  129 PHE   N       1344    7.013275471    7.799058141    0.621395779
  129 PHE   H       1345    7.081632633    7.729308042    0.642939542
  129 PHE   CA      1346    7.092239719    7.922704736    0.630826724
  129 PHE   CB      1347    7.205840312    7.898869498    0.730527405
  129 PHE   CG      1348    7.288334362    8.026208423    0.750171260
  129 PHE   CD1     1349    7.252392258    8.107647913    0.856926938
  129 PHE   HD1     1350    7.192298077    8.062960739    0.936122423
  129 PHE   CD2     1351    7.398184353    8.050291018    0.668458648
  129 PHE   HD2     1352    7.420477167    7.982215233    0.586293183
  129 PHE   CE1     1353    7.328988134    8.220795887    0.882423754
  129 PHE   HE1     1354    7.324376508    8.269696190    0.979729939
  129 PHE   CE2     1355    7.473798708    8.163275340    0.697407102
  129 PHE   HE2     1356    7.561700742    8.191412806    0.639407598
  129 PHE   CZ      1357    7.436698382    0.013514693    0.799542748
  129 PHE   HZ      1358    7.477530712    0.114105133    0.809304151
  129 PHE   C       1359    7.142547067    7.951914822    0.489303100
  129 PHE   O       1360    7.188641996    7.858106605    0.424448089
  130 LEU   N       1361    7.146224446    8.077667026    0.446128681
  130 LEU   H       1362    7.136742386    8.168636537    0.486563820
  130 LEU   CA      1363    7.193855973    8.103537303    0.309486935
  130 LEU   CB      1364    7.098477734    8.208288589    0.251685783
  130 LEU   CG      1365    6.994186948    8.151713482    0.155069648
  130 LEU   CD1     1366    6.874494748    8.246901499    0.150377129
  130 LEU   CD2     1367    7.054892719    8.125798249    0.017025473
  130 LEU   C       1368    7.339725991    8.149213857    0.302548784
  130 LEU   O       1369    7.379953044    8.232351085    0.383782926
  131 HISB  N       1370    7.418808763    8.109873786    0.203102327
  131 HISB  H       1371    7.386367448    8.057190807    0.124539837
  131 HISB  CA      1372    7.551062760    8.172158695    0.187656682
  131 HISB  CB      1373    7.658638764    8.088454468    0.118144411
  131 HISB  CG      1374    7.799217288    8.148772781    0.115209924
  131 HISB  ND1     1375    7.835312108    8.276730538    0.112042439
  131 HISB  CD2     1376    7.910880176    8.076521148    0.115965829
  131 HISB  HD2     1377    7.916590641    7.969437918    0.135499760
  131 HISB  CE1     1378    7.967974925    8.284090636    0.105882984
  131 HISB  HE1     1379    8.050683252    8.354660663    0.113642294
  131 HISB  NE2     1380    8.014543301    8.159539382    0.108739968
  131 HISB  HE2     1381    8.089238974    8.094923871    0.093074959
  131 HISB  C       1382    7.540815259    0.073345382    0.121613785
  131 HISB  O       1383    7.583520619    0.168658654    0.186601441
  132 ARG   N       1384    7.467975448    0.081503564    0.010621930
  132 ARG   H       1385    7.442318132    0.000543611   -0.042190291
  132 ARG   CA      1386    7.447571457    0.208178580    8.175316678
  132 ARG   CB      1387    7.356551313    0.306190627    8.249599733
  132 ARG   CG      1388    7.209970966    0.262303062    8.249491161
  132 ARG   CD      1389    7.124817543    0.357934487    0.096776202
  132 ARG   NE      1390    7.128392953    0.495467192    0.045023554
  132 ARG   HE      1391    7.209770803    0.526947756   -0.003829489
  132 ARG   CZ      1392    7.023975869    0.579013941    0.053412233
  132 ARG   NH1     1393    6.912621824    0.536678133    0.114754595
  132 ARG   HH11    1394    6.841225222    0.603981105    0.134038061
  132 ARG   HH12    1395    6.900935413    0.443215249    0.148326922
  132 ARG   NH2     1396    7.037257861    0.708624014    0.022095870
  132 ARG   HH21    1397    6.959188819    0.770197998    0.032729983
  132 ARG   HH22    1398    7.116246837    0.737394844   -0.032061136
  132 ARG   C       1399    7.565965957    0.292990287    8.128392751
  132 ARG   O       1400    7.549657826    0.399972980    8.069921824
  133 ASP   N       1401    7.687184739    0.239684409    8.140781874
  133 ASP   H       1402    7.699861650    0.167571866    8.208897825
  133 ASP   CA      1403    7.810057203    0.292222166    8.079523949
  133 ASP   CB      1404    7.875245468    0.398027681    8.168786701
  133 ASP   CG      1405    7.954537047    0.506137839    8.095087136
  133 ASP   OD1     1406    7.905762933    0.601613586    8.030818401
  133 ASP   OD2     1407    8.076536222    0.498507756    8.121225166
  133 ASP   C       1408    7.913560350    0.186819992    8.039639691
  133 ASP   O       1409    8.031688203    0.189106845    8.073854303
  134 LEU   N       1410    7.861825423    0.075909258    7.987569484
  134 LEU   H       1411    7.767290242    0.068313666    7.955850788
  134 LEU   CA      1412    7.942288528    8.194374709    7.952658352
  134 LEU   CB      1413    7.836547940    8.092381127    7.909892952
  134 LEU   CG      1414    7.869889350    7.944386332    7.929784374
  134 LEU   CD1     1415    7.867852071    7.909141264    8.078655587
  134 LEU   CD2     1416    7.771208925    7.857537814    7.851493267
  134 LEU   C       1417    8.040247153    0.004448453    7.844713031
  134 LEU   O       1418    7.997432240    0.054849097    7.740994034
  135 ALA   N       1419    8.166989026    8.231662582    7.883976526
  135 ALA   H       1420    8.190301692    8.186163203    7.969931370
  135 ALA   CA      1421    0.045815168    0.045089451    7.807586929
  135 ALA   CB      1422    0.035930068    0.196968192    7.791835678
  135 ALA   C       1423    0.185788639    0.016207049    7.862226199
  135 ALA   O       1424    0.216487655    0.015843830    7.981337888
  136 ALA   N       1425    0.279886176    8.226314334    7.771999630
  136 ALA   H       1426    0.256880181    8.231039522    7.674792555
  136 ALA   CA      1427    0.420192100    8.186975656    7.791479163
  136 ALA   CB      1428    0.473931442    8.160824972    7.650625834
  136 ALA   C       1429    0.507749906    0.056935632    7.857980589
  136 ALA   O       1430    0.602553966    0.019758320    7.926974354
  137 ARG   N       1431    0.465247167    0.182856004    7.852825277
  137 ARG   H       1432    0.422849665    0.212219784    7.767146538
  137 ARG   CA      1433    0.516552711    0.286756346    7.943283201
  137 ARG   CB      1434    0.468848350    0.424102804    7.895624088
  137 ARG   CG      1435    0.316210333    0.434318676    7.892472988
  137 ARG   CD      1436    0.269141344    0.555772806    7.812218872
  137 ARG   NE      1437    0.123874120    0.563931775    7.833105748
  137 ARG   HE      1438    0.101592446    0.589470757    7.927187030
  137 ARG   CZ      1439    0.026680423    0.539926448    7.744055767
  137 ARG   NH1     1440    0.060540737    0.508371716    7.618308310
  137 ARG   HH11    1441   -0.013023538    0.488851748    7.553454075
  137 ARG   HH12    1442    0.155700679    0.510877075    7.587695818
  137 ARG   NH2     1443   -0.100488198    0.528432286    7.784700896
  137 ARG   HH21    1444   -0.177686667    0.508884850    7.724225628
  137 ARG   HH22    1445   -0.117122467    0.540120893    7.882608541
  137 ARG   C       1446    0.499184992    0.272626902    8.094650753
  137 ARG   O       1447    0.593236933    0.304163196    8.167384934
  138 ASN   N       1448    0.386735502    0.213344541    8.133776553
  138 ASN   H       1449    0.317015599    0.180994112    8.069791114
  138 ASN   CA      1450    0.357444173    0.169225085    0.034468086
  138 ASN   CB      1451    0.208079548    0.175891553    0.066959074
  138 ASN   CG      1452    0.142349394    0.308876726    0.029494445
  138 ASN   OD1     1453    0.202487509    0.415342822    0.042812771
  138 ASN   ND2     1454    0.045707635    0.298705157   -0.061300242
  138 ASN   HD21    1455   -0.021347942    0.371864041   -0.073530952
  138 ASN   HD22    1456    0.029314239    0.213642915   -0.111242328
  138 ASN   C       1457    0.410343221    0.034101661    0.082969129
  138 ASN   O       1458    0.411870630    0.001292160    0.201513583
  139 CYSH  N       1459    0.431441756    8.183500318    8.221088201
  139 CYSH  H       1460    0.397349540    8.202606409    8.129032469
  139 CYSH  CA      1461    0.479854505    8.048044130    0.014919602
  139 CYSH  CB      1462    0.463717431    7.940014160    8.144220402
  139 CYSH  SG      1463    0.292489653    7.949139736    8.080292364
  139 CYSH  HG      1464    0.304352880    7.869009826    7.974794650
  139 CYSH  C       1465    0.623842873    8.037095058    0.065517871
  139 CYSH  O       1466    0.720533550    8.040171788   -0.010453203
  140 LEU   N       1467    0.638966320    8.011136915    0.195085223
  140 LEU   H       1468    0.566242001    7.978593637    0.255530167
  140 LEU   CA      1469    0.768576422    8.012367384    0.264444980
  140 LEU   CB      1470    0.767215648    8.085735504    0.398702666
  140 LEU   CG      1471    0.721384456    8.231446940    0.389888550
  140 LEU   CD1     1472    0.712191591    8.287473340    0.531955125
  140 LEU   CD2     1473    0.814542075    8.328177529    0.316596884
  140 LEU   C       1474    0.826647122    7.872808090    0.288109248
  140 LEU   O       1475    0.761250259    7.786260562    0.346111286
  141 VAL   N       1476    0.956180565    7.860080071    0.260784256
  141 VAL   H       1477    1.004516955    7.940594875    0.226430624
  141 VAL   CA      1478    1.033189221    7.735800600    0.275959327
  141 VAL   CB      1479    1.109380542    7.699274776    0.148410096
  141 VAL   CG1     1480    1.165159819    7.557359688    0.160893597
  141 VAL   CG2     1481    1.034184156    7.723361459    0.017367978
  141 VAL   C       1482    1.145910573    7.739836259    0.379325796
  141 VAL   O       1483    1.225051495    7.833277742    0.390919078
  142 ASN   N       1484    1.132299955    7.653133771    0.479240556
  142 ASN   H       1485    1.055426847    7.592697747    0.458311810
  142 ASN   CA      1486    1.228519957    7.658207076    0.590257954
  142 ASN   CB      1487    1.172376923    7.572347822    0.703760038
  142 ASN   CG      1488    1.185879788    7.419953638    0.704483107
  142 ASN   OD1     1489    1.188422320    7.345499799    0.606609915
  142 ASN   ND2     1490    1.188739808    7.375599385    0.829823779
  142 ASN   HD21    1491    1.185047245    7.278009694    0.851289636
  142 ASN   HD22    1492    1.193128911    7.434871715    0.910234182
  142 ASN   C       1493    1.368391815    7.610829490    0.550213470
  142 ASN   O       1494    1.385660681    7.558014958    0.440476117
  143 ASP   N       1495    1.455269958    7.602197316    0.650556606
  143 ASP   H       1496    1.436579843    7.621347811    0.746909802
  143 ASP   CA      1497    1.592970340    7.553248471    0.634567240
  143 ASP   CB      1498    1.661981162    7.568517264    0.770280072
  143 ASP   CG      1499    1.584118083    7.526639625    0.895154189
  143 ASP   OD1     1500    1.611926143    7.599198539    0.993066988
  143 ASP   OD2     1501    1.518330905    7.420412954    0.891188334
  143 ASP   C       1502    1.605070162    7.414154233    0.571962824
  143 ASP   O       1503    1.666849011    7.392100841    0.467904756
  144 GLN   N       1504    1.536783667    7.315088862    0.628665623
  144 GLN   H       1505    1.500037133    7.327033766    0.720899086
  144 GLN   CA      1506    1.514050596    7.178818985    0.578399632
  144 GLN   CB      1507    1.474667448    7.083988036    0.691827439
  144 GLN   CG      1508    1.560782925    7.085071212    0.818286728
  144 GLN   CD      1509    1.712089941    7.107698268    0.818370016
  144 GLN   OE1     1510    1.799449130    7.021140256    0.816115525
  144 GLN   NE2     1511    1.743054976    7.233565671    0.848125355
  144 GLN   HE21    1512    1.837291023    7.262799949    0.831890364
  144 GLN   HE22    1513    1.672525346    7.292678883    0.887239639
  144 GLN   C       1514    1.438109758    7.152211117    0.448254749
  144 GLN   O       1515    1.475022069    7.060550469    0.375000546
  145 GLY   N       1516    1.339012967    7.236732345    0.421329139
  145 GLY   H       1517    1.317871724    7.320973531    0.470901811
  145 GLY   CA      1518    1.272406591    7.229948603    0.290458039
  145 GLY   C       1519    1.122762235    7.198122665    0.288821807
  145 GLY   O       1520    1.067770102    7.123832569    0.207666472
  146 VAL   N       1521    1.050551565    7.227820063    0.396483085
  146 VAL   H       1522    1.101337903    7.250523022    0.479591370
  146 VAL   CA      1523    0.906093929    7.206459160    0.413342167
  146 VAL   CB      1524    0.884080991    7.169018226    0.560054954
  146 VAL   CG1     1525    0.736388210    7.134637212    0.580379172
  146 VAL   CG2     1526    0.960509638    7.041398883    0.595845531
  146 VAL   C       1527    0.835114704    7.337078548    0.377140600
  146 VAL   O       1528    0.863718914    7.438187163    0.441093557
  147 VAL   N       1529    0.736500918    7.323082150    0.289001947
  147 VAL   H       1530    0.678642375    7.242000100    0.280120198
  147 VAL   CA      1531    0.677700793    7.441459558    0.224684545
  147 VAL   CB      1532    0.639782933    7.400740167    0.082175931
  147 VAL   CG1     1533    0.556717776    7.507493222    0.010683386
  147 VAL   CG2     1534    0.762155951    7.372534654   -0.005229447
  147 VAL   C       1535    0.556261133    7.486629398    0.306060709
  147 VAL   O       1536    0.444161262    7.436612462    0.298144890
  148 LYSH  N       1537    0.583737340    7.575253785    0.401348569
  148 LYSH  H       1538    0.682162753    7.592778365    0.403980421
  148 LYSH  CA      1539    0.476352749    7.622758334    0.489789750
  148 LYSH  CB      1540    0.512075597    7.627436523    0.638502286
  148 LYSH  CG      1541    0.564738592    7.499492270    0.703825686
  148 LYSH  CD      1542    0.566723827    7.511124849    0.856369917
  148 LYSH  CE      1543    0.654822142    7.399320017    0.912469946
  148 LYSH  NZ      1544    0.627481065    7.360427306    1.051571607
  148 LYSH  HZ1     1545    0.659903081    7.433529576    1.111613093
  148 LYSH  HZ2     1546    0.671428244    7.273713280    1.075009260
  148 LYSH  HZ3     1547    0.528660450    7.351420874    1.063957929
  148 LYSH  C       1548    0.418982600    7.759080765    0.450570245
  148 LYSH  O       1549    0.488494747    7.859915683    0.462015743
  149 VAL   N       1550    0.290783686    7.760271576    0.415159369
  149 VAL   H       1551    0.234636007    7.680674633    0.437819400
  149 VAL   CA      1552    0.219929626    7.876250152    0.359144438
  149 VAL   CB      1553    0.094742828    7.835191933    0.281335599
  149 VAL   CG1     1554    0.016710048    7.949760659    0.216549110
  149 VAL   CG2     1555    0.121205685    7.722550800    0.181222321
  149 VAL   C       1556    0.184343455    7.977369247    0.468329648
  149 VAL   O       1557    0.163720592    7.946638431    0.585635290
  150 SER   N       1558    0.246302503    8.090979785    0.437625866
  150 SER   H       1559    0.327721476    8.113515276    0.384106565
  150 SER   CA      1560    0.216129348    8.210650919    0.517500563
  150 SER   CB      1561    0.342417351    0.057087957    0.541886745
  150 SER   OG      1562    0.325013090    0.143055298    0.654827919
  150 SER   HG      1563    0.329357257    0.239190931    0.627625568
  150 SER   C       1564    0.106282816    0.065525592    0.462684059
  150 SER   O       1565    0.032269671    0.030612840    0.370857294
  151 ASP   N       1566    0.073478608    0.164340125    0.545455926
  151 ASP   H       1567    0.111099375    0.151991172    0.637292221
  151 ASP   CA      1568    8.226039461    0.276984742    0.502017163
  151 ASP   CB      1569    8.297807404    0.369508707    0.403535132
  151 ASP   CG      1570    0.181122095    0.448416975    0.456831338
  151 ASP   OD1     1571    0.248789447    0.407059805    0.553464202
  151 ASP   OD2     1572    0.185987735    0.567505192    0.419157442
  151 ASP   C       1573    8.080655467    0.254620546    0.459878188
  151 ASP   O       1574    8.016805445    0.315227773    0.373972623
  152 PHE   N       1575    8.018125487    0.153680164    0.519804767
  152 PHE   H       1576    8.046593439    0.080296767    0.581495016
  152 PHE   CA      1577    7.875688649    0.122496897    0.501140596
  152 PHE   CB      1578    7.843244502   -0.025225196    0.524356685
  152 PHE   CG      1579    7.915006653   -0.098340233    0.637993764
  152 PHE   CD1     1580    7.845247714    8.104047881    0.753307656
  152 PHE   HD1     1581    7.736974979    8.093053467    0.747076906
  152 PHE   CD2     1582    8.050390042    8.108208036    0.627982531
  152 PHE   HD2     1583    8.101623321    8.103071665    0.531902810
  152 PHE   CE1     1584    7.913659471    8.046654709    0.859829276
  152 PHE   HE1     1585    7.866257114    8.008860744    0.950409126
  152 PHE   CE2     1586    8.122623954    8.059369312    0.736232950
  152 PHE   HE2     1587    8.228761972    8.034577880    0.735180931
  152 PHE   CZ      1588    8.050796302    8.026073758    0.850481473
  152 PHE   HZ      1589    8.098418949    7.985117136    0.939563678
  152 PHE   C       1590    7.772127043    0.215462743    0.564747175
  152 PHE   O       1591    7.774388807    0.244654256    0.684216091
  153 GLY   N       1592    7.665173958    0.233356567    0.487741664
  153 GLY   H       1593    7.649475972    0.170651524    0.411437492
  153 GLY   CA      1594    7.547074190    0.312684726    0.524783656
  153 GLY   C       1595    7.565800186    0.463005813    0.546275711
  153 GLY   O       1596    7.472610849    0.537881620    0.575274420
  154 LEU   N       1597    7.678255711    0.513701139    0.496537862
  154 LEU   H       1598    7.720828037    0.454563736    0.428046504
  154 LEU   CA      1599    7.724197680    0.652808988    0.508765979
  154 LEU   CB      1600    7.872244702    0.680529294    0.481870238
  154 LEU   CG      1601    7.956555837    0.619147411    0.593805972
  154 LEU   CD1     1602    8.107317137    0.636140493    0.574025501
  154 LEU   CD2     1603    7.920182062    0.682143974    0.728390798
  154 LEU   C       1604    7.655619549    0.754997303    0.417849326
  154 LEU   O       1605    7.621070775    0.861498705    0.468780630
  155 SER   N       1606    7.623306931    0.716637740    0.294663412
  155 SER   H       1607    7.653150410    0.627077656    0.261662688
  155 SER   CA      1608    7.560297961    0.802447280    0.193284341
  155 SER   CB      1609    7.538339006    0.732722328    0.058869400
  155 SER   OG      1610    7.441084250    0.627894218    0.060126438
  155 SER   HG      1611    7.435485517    0.593802648   -0.033718490
  155 SER   C       1612    7.430019374    0.862108137    0.246922686
  155 SER   O       1613    7.413842092    0.982168571    0.225578108
  156 ARG   N       1614    7.354379151    0.791894065    0.330828959
  156 ARG   H       1615    7.371954120    0.693803260    0.339266741
  156 ARG   CA      1616    7.227188057    0.839250735    0.387298170
  156 ARG   CB      1617    7.171097285    0.733473630    0.482570832
  156 ARG   CG      1618    7.110651850    0.620039825    0.399571286
  156 ARG   CD      1619    7.027576421    0.516744841    0.475969812
  156 ARG   NE      1620    7.117392355    0.449990503    0.571278151
  156 ARG   HE      1621    7.200816388    0.408039226    0.535521304
  156 ARG   CZ      1622    7.094540663    0.423281670    0.700581219
  156 ARG   NH1     1623    6.973684059    0.445874316    0.753865869
  156 ARG   HH11    1624    6.959906592    0.442442040    0.852848609
  156 ARG   HH12    1625    6.892205794    0.432037098    0.697571092
  156 ARG   NH2     1626    7.197557136    0.421928405    0.786248024
  156 ARG   HH21    1627    7.176793683    0.418061203    0.883987828
  156 ARG   HH22    1628    7.292459503    0.408214780    0.757895068
  156 ARG   C       1629    7.230792828    0.969279552    0.467872507
  156 ARG   O       1630    7.136630096    1.048363528    0.470925671
  157 TYR   N       1631    7.349939299    0.994126329    0.521509868
  157 TYR   H       1632    7.424400102    0.927594546    0.515979259
  157 TYR   CA      1633    7.380246799    1.108510522    0.608740820
  157 TYR   CB      1634    7.413037636    1.061970051    0.750754009
  157 TYR   CG      1635    7.304082823    0.984599773    0.825289738
  157 TYR   CD1     1636    7.183399193    1.047519493    0.853531032
  157 TYR   HD1     1637    7.177120460    1.156332616    0.851752479
  157 TYR   CD2     1638    7.320539744    0.848956322    0.850832206
  157 TYR   HD2     1639    7.412732153    0.798411689    0.822047661
  157 TYR   CE1     1640    7.073398435    0.972658838    0.893756846
  157 TYR   HE1     1641    6.976655578    1.020998628    0.907392157
  157 TYR   CE2     1642    7.215597386    0.779106469    0.909411288
  157 TYR   HE2     1643    7.225970368    0.671192567    0.920809349
  157 TYR   CZ      1644    7.091349746    0.838886139    0.927015696
  157 TYR   OH      1645    6.983838582    0.768503975    0.971586645
  157 TYR   HH      1646    7.004221476    0.677793611    1.008428254
  157 TYR   C       1647    7.473620049    1.217272271    0.555211819
  157 TYR   O       1648    7.492314582    1.322059943    0.616857918
  158 VAL   N       1649    7.536086506    1.194486164    0.440026163
  158 VAL   H       1650    7.525036043    1.109860843    0.387898185
  158 VAL   CA      1651    7.619302973    1.297170249    0.375653280
  158 VAL   CB      1652    7.698925716    1.239808201    0.258263502
  158 VAL   CG1     1653    7.790080939    1.336777035    0.182777818
  158 VAL   CG2     1654    7.779937352    1.117005973    0.300337001
  158 VAL   C       1655    7.538880244    1.422315006    0.339840684
  158 VAL   O       1656    7.426791482    1.412586423    0.290125212
  159 LEU   N       1657    7.596535159    1.538253107    0.370226007
  159 LEU   H       1658    7.690362577    1.542380138    0.404579197
  159 LEU   CA      1659    7.534934622    1.669318544    0.344977005
  159 LEU   CB      1660    7.534346453    1.753647202    0.472625079
  159 LEU   CG      1661    7.435793817    1.710985618    0.581597078
  159 LEU   CD1     1662    7.478682509    1.774998574    0.713778402
  159 LEU   CD2     1663    7.300419417    1.774647735    0.549551399
  159 LEU   C       1664    7.625086809    1.737531774    0.241887897
  159 LEU   O       1665    7.717028080    1.814299137    0.269893409
  160 ASP   N       1666    7.588484126    1.697480790    0.120453572
  160 ASP   H       1667    7.507062151    1.640724459    0.108169319
  160 ASP   CA      1668    7.649183906    1.749252268    8.233429880
  160 ASP   CB      1669    7.773727465    1.666459697    8.201150970
  160 ASP   CG      1670    7.872648846    1.743232696    8.113241639
  160 ASP   OD1     1671    7.836457240    1.778472501    7.998903002
  160 ASP   OD2     1672    7.986565618    1.770219116    8.157022431
  160 ASP   C       1673    7.555178865    1.732238531    8.113906942
  160 ASP   O       1674    7.532693080    1.619175624    8.070991838
  161 ASP   N       1675    7.501321175    1.839154789    8.055950686
  161 ASP   H       1676    7.515793829    1.935726212    8.077503012
  161 ASP   CA      1677    7.418218633    1.817953870    7.936554926
  161 ASP   CB      1678    7.363874819    1.949603101    7.880653006
  161 ASP   CG      1679    7.316626628    2.048149059    7.987723711
  161 ASP   OD1     1680    7.200829666    2.035648331    8.033108681
  161 ASP   OD2     1681    7.394174475    2.142477817    8.014389808
  161 ASP   C       1682    7.487784700    1.743847736    7.822182169
  161 ASP   O       1683    7.438254491    1.639810674    7.779135297
  162 GLU   N       1684    7.612678913    1.776460507    7.790115433
  162 GLU   H       1685    7.677522650    1.819297894    7.853058098
  162 GLU   CA      1686    7.682012819    1.708523155    7.679712473
  162 GLU   CB      1687    7.809335249    1.782929530    7.638908015
  162 GLU   CG      1688    7.773869589    1.922199312    7.586437666
  162 GLU   CD      1689    7.725908137    1.925759142    7.441203905
  162 GLU   OE1     1690    7.809400810    1.971931045    7.360451941
  162 GLU   OE2     1691    7.608380172    1.898966514    7.408123206
  162 GLU   C       1692    7.706037453    1.558242987    7.695571180
  162 GLU   O       1693    7.731705537    1.497936081    7.591480768
  163 TYR   N       1694    7.730705508    1.515089794    7.818933611
  163 TYR   H       1695    7.773220122    1.576438386    7.885490365
  163 TYR   CA      1696    7.738551831    1.370661175    7.845123875
  163 TYR   CB      1697    7.801458467    1.326860417    7.977526437
  163 TYR   CG      1698    7.954077941    1.332447954    7.968287541
  163 TYR   CD1     1699    8.014477177    1.241020660    7.882765715
  163 TYR   HD1     1700    7.957714976    1.162561801    7.832746326
  163 TYR   CD2     1701    8.028797659    1.420247917    8.045932821
  163 TYR   HD2     1702    7.983049409    1.481823558    8.123370139
  163 TYR   CE1     1703    8.152892984    1.230865663    7.890301478
  163 TYR   HE1     1704    8.197584243    1.154258656    7.826936987
  163 TYR   CE2     1705    8.167167757    1.406947590    8.044771997
  163 TYR   HE2     1706    8.223959584    1.448912993    8.127805686
  163 TYR   CZ      1707    8.234341780    1.313309059    7.967050659
  163 TYR   OH      1708    8.361661959    1.330089908    7.922246155
  163 TYR   HH      1709    8.396548913    1.398824217    7.985952511
  163 TYR   C       1710    7.602899898    1.299956064    7.841859941
  163 TYR   O       1711    7.599273677    1.183294645    7.803065800
  164 THR   N       1712    7.502232560    1.357711892    7.906816477
  164 THR   H       1713    7.510132657    1.454065100    7.932359142
  164 THR   CA      1714    7.370291033    1.295669731    7.925541878
  164 THR   CB      1715    7.292177362    1.359035354    8.040835153
  164 THR   OG1     1716    7.262003887    1.496949252    8.018068539
  164 THR   HG1     1717    7.333255017    1.547363265    8.066875272
  164 THR   CG2     1718    7.362162688    1.326782020    8.173022623
  164 THR   C       1719    7.273168708    1.308345440    7.807987028
  164 THR   O       1720    7.222355855    1.200020759    7.779444243
  165 SER   N       1721    7.260384201    1.419409287    7.735932171
  165 SER   H       1722    7.302426505    1.504252333    7.768089633
  165 SER   CA      1723    7.171466143    1.429419818    7.619294946
  165 SER   CB      1724    7.176970941    1.573807187    7.568940987
  165 SER   OG      1725    7.100000126    1.607403804    7.453196048
  165 SER   HG      1726    7.107494406    1.706636896    7.443334259
  165 SER   C       1727    7.208066167    1.341247459    7.499718928
  165 SER   O       1728    7.317166856    1.355032137    7.444607145
  166 SER   N       1729    7.107626075    1.297551630    7.424267415
  166 SER   H       1730    7.013762321    1.329647645    7.436964684
  166 SER   CA      1731    7.123048196    1.227439709    7.295988511
  166 SER   CB      1732    6.992334535    1.191429450    7.225078194
  166 SER   OG      1733    6.907895060    1.304443286    7.201607676
  166 SER   HG      1734    6.863448146    1.285726684    7.114005324
  166 SER   C       1735    7.210213704    1.297918555    7.191835927
  166 SER   O       1736    7.262347835    1.228741047    7.104504850
  167 VAL   N       1737    7.191506063    1.429491136    7.186574702
  167 VAL   H       1738    7.140373301    1.475785834    7.258982989
  167 VAL   CA      1739    7.257326200    1.514583417    7.086383131
  167 VAL   CB      1740    7.160182244    1.610786580    7.017698478
  167 VAL   CG1     1741    7.061565937    1.523658669    6.939658123
  167 VAL   CG2     1742    7.069074943    1.687739223    7.113546038
  167 VAL   C       1743    7.380487987    1.590480240    7.136181190
  167 VAL   O       1744    7.436310285    1.666126229    7.056851323
  168 GLY   N       1745    7.432282261    1.559172194    7.254618367
  168 GLY   H       1746    7.385375383    1.490926912    7.310683676
  168 GLY   CA      1747    7.555622561    1.608086914    7.317907950
  168 GLY   C       1748    7.690843756    1.554764474    7.270104224
  168 GLY   O       1749    7.711520522    1.436850640    7.241858876
  169 SER   N       1750    7.793238330    1.639538753    7.274160429
  169 SER   H       1751    7.783369762    1.723716919    7.327223436
  169 SER   CA      1752    7.925977865    1.616360827    7.215418619
  169 SER   CB      1753    8.007734214    1.745385701    7.223998867
  169 SER   OG      1754    8.006247690    1.787008203    7.360798674
  169 SER   HG      1755    7.936429157    1.857859578    7.371068670
  169 SER   C       1756    8.011034304    1.506323561    7.279164496
  169 SER   O       1757    8.090022626    1.443060415    7.209262013
  170 LYSH  N       1758    7.977313179    1.474107179    7.403719668
  170 LYSH  H       1759    7.892496868    1.511437687    7.441294805
  170 LYSH  CA      1760    8.040782566    1.357486753    7.466799607
  170 LYSH  CB      1761    8.111619206    1.403337184    7.594412014
  170 LYSH  CG      1762    8.213535711    1.513003586    7.562877273
  170 LYSH  CD      1763    8.304965986    1.526344487    7.684820016
  170 LYSH  CE      1764    0.165921917    1.644179700    7.678787906
  170 LYSH  NZ      1765    0.277515193    1.629462699    7.773328593
  170 LYSH  HZ1     1766    0.303522759    1.720679170    7.805029619
  170 LYSH  HZ2     1767    0.355926172    1.587955121    7.727200663
  170 LYSH  HZ3     1768    0.250232401    1.571662746    7.850236427
  170 LYSH  C       1769    7.939851058    1.246793353    7.497991897
  170 LYSH  O       1770    7.983270219    1.149661281    7.559734305
  171 PHE   N       1771    7.826760087    1.244717751    7.428007158
  171 PHE   H       1772    7.804115916    1.309850359    7.355573372
  171 PHE   CA      1773    7.734527432    1.130860969    7.439787253
  171 PHE   CB      1774    7.605788579    1.170562358    7.367238780
  171 PHE   CG      1775    7.489671826    1.079375662    7.407317447
  171 PHE   CD1     1776    7.448976363    1.083261723    7.540160949
  171 PHE   HD1     1777    7.503852319    1.146377605    7.610060985
  171 PHE   CD2     1778    7.444582259    0.984789532    7.315986204
  171 PHE   HD2     1779    7.493122796    0.971692076    7.219282459
  171 PHE   CE1     1780    7.358475986    0.986475068    7.582120703
  171 PHE   HE1     1781    7.325387083    0.988285914    7.685957876
  171 PHE   CE2     1782    7.355452690    0.888043829    7.360885414
  171 PHE   HE2     1783    7.336092816    0.801540381    7.297455535
  171 PHE   CZ      1784    7.316733699    0.887070081    7.494386841
  171 PHE   HZ      1785    7.266415663    0.800592887    7.537652704
  171 PHE   C       1786    7.793225130    1.003437617    7.378721777
  171 PHE   O       1787    7.866882856    1.023803966    7.282343609
  172 PRO   N       1788    7.769565114    0.886615780    7.437752746
  172 PRO   CA      1789    7.826162862    0.757688409    7.395484325
  172 PRO   CB      1790    7.805179168    0.662930065    7.513762566
  172 PRO   CG      1791    7.823369997    0.756121206    7.633733503
  172 PRO   CD      1792    7.735703660    0.869321966    7.579760982
  172 PRO   C       1793    7.757326884    0.703471973    7.270064286
  172 PRO   O       1794    7.700068025    0.594621619    7.271091204
  173 VAL   N       1795    7.754878487    0.783481630    7.163850066
  173 VAL   H       1796    7.822317817    0.856550301    7.153313314
  173 VAL   CA      1797    7.687410151    0.742231511    7.039941082
  173 VAL   CB      1798    7.696890389    0.858901158    6.941415354
  173 VAL   CG1     1799    7.650686343    0.834035332    6.797702465
  173 VAL   CG2     1800    7.609019541    0.973671010    6.991558749
  173 VAL   C       1801    7.739914957    0.612019561    6.979103192
  173 VAL   O       1802    7.651842905    0.526292807    6.974174927
  174 ARG   N       1803    7.868516648    0.582509476    6.995829227
  174 ARG   H       1804    7.934088529    0.637224183    7.047868940
  174 ARG   CA      1805    7.922503172    0.458736252    6.937704727
  174 ARG   CB      1806    8.075121997    0.453244376    6.947052316
  174 ARG   CG      1807    8.139176336    0.560256282    6.858402857
  174 ARG   CD      1808    0.055591445    0.565453464    6.854842205
  174 ARG   NE      1809    0.107619097    0.692349673    6.801952092
  174 ARG   HE      1810    0.155400695    0.752193001    6.866248171
  174 ARG   CZ      1811    0.098350865    0.746252670    6.679622344
  174 ARG   NH1     1812    0.046755482    0.692255063    6.568380909
  174 ARG   HH11    1813    0.040953066    0.727260522    6.474887861
  174 ARG   HH12    1814    0.052471394    0.592720097    6.576068443
  174 ARG   NH2     1815    0.128378255    0.875373820    6.660119685
  174 ARG   HH21    1816    0.124620569    0.919237611    6.570338938
  174 ARG   HH22    1817    0.170217139    0.922738376    6.737612548
  174 ARG   C       1818    7.874378577    0.322096266    6.986962417
  174 ARG   O       1819    7.872480708    0.228309647    6.907393301
  175 TRP   N       1820    7.819115985    0.320686398    7.107929598
  175 TRP   H       1821    7.823605939    0.402854207    7.164756916
  175 TRP   CA      1822    7.757861944    0.207322985    7.178703258
  175 TRP   CB      1823    7.821509220    0.194259345    7.317207435
  175 TRP   CG      1824    7.974345559    0.189132980    7.312331559
  175 TRP   CD1     1825    8.043941241    0.078946465    7.285855325
  175 TRP   HD1     1826    7.996300476   -0.013325649    7.252729244
  175 TRP   CD2     1827    8.064162794    0.295194638    7.311078896
  175 TRP   NE1     1828    8.170163730    0.112659783    7.260909503
  175 TRP   HE1     1829    8.242390888    0.050607619    7.230386435
  175 TRP   CE2     1830    8.189657518    0.242313908    7.283243345
  175 TRP   CE3     1831    8.047354084    0.431745518    7.330798185
  175 TRP   HE3     1832    7.952080296    0.472155069    7.364989274
  175 TRP   CZ2     1833    0.063540480    0.326837016    7.281578136
  175 TRP   HZ2     1834    0.163070148    0.284771041    7.267260496
  175 TRP   CZ3     1835    8.159078834    0.514288515    7.325573107
  175 TRP   HZ3     1836    8.135901622    0.618587423    7.303996383
  175 TRP   CH2     1837    0.050014455    0.463554645    7.302749208
  175 TRP   HH2     1838    0.137034436    0.524083581    7.277356865
  175 TRP   C       1839    7.608141169    0.231609466    7.198836412
  175 TRP   O       1840    7.540324169    0.164802002    7.276730819
  176 SER   N       1841    7.550649867    0.338279647    7.144007690
  176 SER   H       1842    7.609157049    0.409147616    7.104561297
  176 SER   CA      1843    7.410375482    0.370206148    7.174264454
  176 SER   CB      1844    7.381500430    0.519704194    7.189349762
  176 SER   OG      1845    7.447561893    0.579257354    7.301324332
  176 SER   HG      1846    7.545005377    0.567040027    7.282460591
  176 SER   C       1847    7.305934925    0.313546401    7.077851706
  176 SER   O       1848    7.320289360    0.344598992    6.959692990
  177 PRO   N       1849    7.215538700    0.224236696    7.117138223
  177 PRO   CA      1850    7.101360020    0.170740624    7.041551293
  177 PRO   CB      1851    7.039281433    0.066383908    7.134651068
  177 PRO   CG      1852    7.083465398    0.110333014    7.274396225
  177 PRO   CD      1853    7.226618055    0.157145849    7.247474518
  177 PRO   C       1854    7.008287563    0.277237364    6.983161684
  177 PRO   O       1855    6.998192314    0.381710925    7.047308792
  178 PRO   N       1856    6.926953363    0.235128540    6.886715951
  178 PRO   CA      1857    6.827300916    0.319188752    6.818802249
  178 PRO   CB      1858    6.740793249    0.235545183    6.724291908
  178 PRO   CG      1859    6.837201776    0.120597202    6.694254386
  178 PRO   CD      1860    6.928187439    0.106025995    6.816407192
  178 PRO   C       1861    6.733710399    0.396760994    6.911731924
  178 PRO   O       1862    6.740300400    0.519555402    6.914397535
  179 GLU   N       1863    6.682707899    0.332530730    7.016444450
  179 GLU   H       1864    6.698075491    0.233846920    7.021607597
  179 GLU   CA      1865    6.603889340    0.391487079    7.125632292
  179 GLU   CB      1866    6.537610455    0.279115506    7.205590076
  179 GLU   CG      1867    6.636897610    0.204141314    7.294663179
  179 GLU   CD      1868    6.677810070    0.067861969    7.238454280
  179 GLU   OE1     1869    6.737922626    0.058685808    7.129242191
  179 GLU   OE2     1870    6.644022107   -0.026403622    7.313254827
  179 GLU   C       1871    6.670069216    0.499145486    7.211887123
  179 GLU   O       1872    6.623364626    0.612706597    7.204706905
  180 VAL   N       1873    6.790263447    0.473947478    7.262983661
  180 VAL   H       1874    6.830022093    0.383155803    7.249642804
  180 VAL   CA      1875    6.875393960    0.566318617    7.339347422
  180 VAL   CB      1876    6.994889906    0.491060275    7.398219327
  180 VAL   CG1     1877    7.096029706    0.583467867    7.466340884
  180 VAL   CG2     1878    6.943756706    0.403266177    7.512630833
  180 VAL   C       1879    6.920734337    0.681094405    7.248883082
  180 VAL   O       1880    6.938006710    0.790163910    7.303067868
  181 LEU   N       1881    6.934811539    0.662283939    7.117969491
  181 LEU   H       1882    6.935123492    0.568922297    7.082118632
  181 LEU   CA      1883    6.969844533    0.770118539    7.024403618
  181 LEU   CB      1884    7.051084800    0.723569817    6.903379581
  181 LEU   CG      1885    7.200069295    0.722498923    6.938250516
  181 LEU   CD1     1886    7.279581640    0.684283653    6.813244994
  181 LEU   CD2     1887    7.257960917    0.851569357    6.996555531
  181 LEU   C       1888    6.856140390    0.864039435    6.983669928
  181 LEU   O       1889    6.881786334    0.966815115    6.921130274
  182 MET   N       1890    6.733717369    0.827339135    7.020491640
  182 MET   H       1891    6.704253553    0.731814316    7.017678797
  182 MET   CA      1892    6.623071027    0.923859820    7.027674146
  182 MET   CB      1893    6.493328617    0.864639545    6.972276796
  182 MET   CG      1894    6.500201246    0.852458727    6.819920168
  182 MET   SD      1895    6.357926121    0.751893894    6.763944497
  182 MET   CE      1896    6.217294002    0.846225185    6.818791699
  182 MET   C       1897    6.594899471    0.991563299    7.161948999
  182 MET   O       1898    6.616391896    1.111430741    7.179230323
  183 TYR   N       1899    6.577284823    0.903640907    7.260175153
  183 TYR   H       1900    6.586315356    0.806510243    7.238189025
  183 TYR   CA      1901    6.542693741    0.942586833    7.397627042
  183 TYR   CB      1902    6.391481457    0.933853716    7.419152176
  183 TYR   CG      1903    6.324362662    1.036695933    7.327894608
  183 TYR   CD1     1904    6.334092901    1.174181475    7.345971592
  183 TYR   HD1     1905    6.391508128    1.218620225    7.427277241
  183 TYR   CD2     1906    6.249259352    0.990995573    7.220220649
  183 TYR   HD2     1907    6.226362038    0.884804585    7.211250328
  183 TYR   CE1     1908    6.276564992    1.257758641    7.250955274
  183 TYR   HE1     1909    6.301743304    1.363022900    7.263933833
  183 TYR   CE2     1910    6.191162219    1.077421493    7.128139479
  183 TYR   HE2     1911    6.147708688    1.037088822    7.036673274
  183 TYR   CZ      1912    6.208484059    1.215028285    7.137552877
  183 TYR   OH      1913    6.174461912    1.291201284    7.030138015
  183 TYR   HH      1914    6.100465316    1.245965882    6.980355866
  183 TYR   C       1915    6.601941731    0.842311802    7.496862110
  183 TYR   O       1916    6.627522160    0.728361228    7.458262776
  184 SER   N       1917    6.621884113    0.884229849    7.621503550
  184 SER   H       1918    6.590394674    0.974773011    7.649982921
  184 SER   CA      1919    6.695775671    0.811642845    7.725803326
  184 SER   CB      1920    6.733467511    0.905870358    7.840295563
  184 SER   OG      1921    6.827723420    0.997437688    7.783885873
  184 SER   HG      1922    6.841922247    0.963901428    7.690753084
  184 SER   C       1923    6.618655752    0.689339281    7.775864496
  184 SER   O       1924    6.575295181    0.695932172    7.890779224
  185 LYSH  N       1925    6.585838054    0.594002692    7.689123539
  185 LYSH  H       1926    6.604100537    0.605549606    7.591478196
  185 LYSH  CA      1927    6.522869772    0.465930319    7.724401478
  185 LYSH  CB      1928    6.412049495    0.442625934    7.621512766
  185 LYSH  CG      1929    6.340961540    0.311499236    7.655546034
  185 LYSH  CD      1930    6.243381889    0.273850972    7.543883355
  185 LYSH  CE      1931    6.118536652    0.362180352    7.548420749
  185 LYSH  NZ      1932    6.034990198    0.334267255    7.430737665
  185 LYSH  HZ1     1933    6.082802970    0.329930681    7.343015083
  185 LYSH  HZ2     1934    5.964875408    0.405568448    7.430975989
  185 LYSH  HZ3     1935    5.989428439    0.246076557    7.442772364
  185 LYSH  C       1936    6.626791242    0.355871701    7.746682164
  185 LYSH  O       1937    6.669037809    0.282419739    7.657510458
  186 PHE   N       1938    6.664210159    0.343436601    7.873706677
  186 PHE   H       1939    6.618617617    0.394682688    7.946480127
  186 PHE   CA      1940    6.763406785    0.246127640    7.921679774
  186 PHE   CB      1941    6.857092958    0.296913725    8.031477844
  186 PHE   CG      1942    6.931149840    0.422846006    7.986028522
  186 PHE   CD1     1943    7.039400336    0.412490413    7.899449492
  186 PHE   HD1     1944    7.102113952    0.323569861    7.905770992
  186 PHE   CD2     1945    6.887106409    0.551817627    8.013368874
  186 PHE   HD2     1946    6.794800434    0.565823547    8.069634557
  186 PHE   CE1     1947    7.103320670    0.523897278    7.846324951
  186 PHE   HE1     1948    7.184679085    0.514965807    7.774338584
  186 PHE   CE2     1949    6.944895126    0.663338778    7.953861655
  186 PHE   HE2     1950    6.903549114    0.762058517    7.974499508
  186 PHE   CZ      1951    7.054024754    0.651949637    7.868537689
  186 PHE   HZ      1952    7.090923340    0.735589398    7.809184047
  186 PHE   C       1953    6.700960001    0.117449641    7.975993215
  186 PHE   O       1954    6.597783700    0.118490800    8.042945190
  187 SER   N       1955    6.770023725    0.007725005    7.946310334
  187 SER   H       1956    6.862796246    0.015623001    7.909817193
  187 SER   CA      1957    6.718423379    8.109807009    7.976231822
  187 SER   CB      1958    6.617202834    8.061248178    7.872280290
  187 SER   OG      1959    6.676289470    8.040950423    7.743649924
  187 SER   HG      1960    6.637070311    8.118622533    7.694362719
  187 SER   C       1961    6.831647920    8.007121634    7.983139528
  187 SER   O       1962    6.938780215    8.031963375    7.928040666
  188 SER   N       1963    6.804994261    7.887397463    8.034577591
  188 SER   H       1964    6.723819383    7.876747719    8.092012098
  188 SER   CA      1965    6.893957016    7.770663694    8.026168553
  188 SER   CB      1966    6.827939162    7.644936223    8.083137061
  188 SER   OG      1967    6.723128972    7.594950068    7.999679235
  188 SER   HG      1968    6.652097952    7.561570830    8.061654241
  188 SER   C       1969    6.934978416    7.733810249    7.883446296
  188 SER   O       1970    7.046683901    7.685806812    7.864830308
  189 LYSH  N       1971    6.846467354    7.768963090    7.790590139
  189 LYSH  H       1972    6.761739829    7.813996164    7.818785544
  189 LYSH  CA      1973    6.852188337    7.752331161    7.644641715
  189 LYSH  CB      1974    6.711171025    7.760907960    7.585908789
  189 LYSH  CG      1975    6.612782910    7.659667471    7.644862904
  189 LYSH  CD      1976    6.661699909    7.516472483    7.622297679
  189 LYSH  CE      1977    6.556203985    7.428040032    7.689075778
  189 LYSH  NZ      1978    6.609096951    7.290996168    7.683833496
  189 LYSH  HZ1     1979    6.659212663    7.274922529    7.768860508
  189 LYSH  HZ2     1980    6.669029190    7.280480906    7.604477816
  189 LYSH  HZ3     1981    6.530605008    7.229800720    7.674131199
  189 LYSH  C       1982    6.934080018    7.864711052    7.580790959
  189 LYSH  O       1983    6.988983713    7.841948540    7.473104133
  190 SER   N       1984    6.939287668    7.984556105    7.638256159
  190 SER   H       1985    6.866708139    8.016030269    7.699424691
  190 SER   CA      1986    7.043978925    8.079982454    7.598958735
  190 SER   CB      1987    7.008773256    8.226178231    7.627153311
  190 SER   OG      1988    6.994316959    8.249706999    7.767462793
  190 SER   HG      1989    7.082411431    8.288747001    7.794206924
  190 SER   C       1990    7.186337507    8.044751501    7.642542346
  190 SER   O       1991    7.282324318    8.073350043    7.571143735
  191 ASP   N       1992    7.202427212    7.997050462    7.765657219
  191 ASP   H       1993    7.146445929    8.022187798    7.844614236
  191 ASP   CA      1994    7.332150809    7.935098426    7.796407150
  191 ASP   CB      1995    7.338672777    7.910938342    7.947346723
  191 ASP   CG      1996    7.352851721    8.026521566    8.046601838
  191 ASP   OD1     1997    7.396658072    8.135285754    8.003258133
  191 ASP   OD2     1998    7.352416547    7.997053586    8.168082344
  191 ASP   C       1999    7.378864384    7.814910379    7.714029443
  191 ASP   O       2000    7.498030040    7.810063340    7.683918221
  192 ILE   N       2001    7.284649394    7.734590075    7.665437419
  192 ILE   H       2002    7.204164467    7.727456361    7.724361703
  192 ILE   CA      2003    7.312147772    7.622141553    7.574818568
  192 ILE   CB      2004    7.185215945    7.544031063    7.540221669
  192 ILE   CG1     2005    7.122081211    7.466549453    7.656080486
  192 ILE   CG2     2006    7.190198092    7.456859458    7.414576777
  192 ILE   CD      2007    7.184206449    7.332551276    7.696004709
  192 ILE   C       2008    7.385923187    7.671103507    7.450026683
  192 ILE   O       2009    7.478196142    7.611360521    7.394823868
  193 TRP   N       2010    7.320326763    7.771043561    7.391719385
  193 TRP   H       2011    7.221831332    7.781348798    7.405592101
  193 TRP   CA      2012    7.376227837    7.848337520    7.279862486
  193 TRP   CB      2013    7.275935697    7.956988344    7.240549821
  193 TRP   CG      2014    7.314749640    8.034730794    7.114628362
  193 TRP   CD1     2015    7.403378665    8.133875725    7.116025104
  193 TRP   HD1     2016    7.446454053    8.172709874    7.208320642
  193 TRP   CD2     2017    7.267688037    8.028681749    6.983974106
  193 TRP   NE1     2018    7.411524294    8.188854721    6.995194286
  193 TRP   HE1     2019    7.481813789    8.253718181    6.966003215
  193 TRP   CE2     2020    7.327280893    8.130476789    6.910420733
  193 TRP   CE3     2021    7.161567425    7.960023771    6.926158531
  193 TRP   HE3     2022    7.130572979    7.864948272    6.969528960
  193 TRP   CZ2     2023    7.279885124    8.165932926    6.784653075
  193 TRP   HZ2     2024    7.328527059    8.249799236    6.734830064
  193 TRP   CZ3     2025    7.116562252    7.993295470    6.798925623
  193 TRP   HZ3     2026    7.027695707    7.944016127    6.759488537
  193 TRP   CH2     2027    7.174707555    8.096414478    6.726093587
  193 TRP   HH2     2028    7.126170414    8.129938747    6.634435127
  193 TRP   C       2029    7.518415843    7.902079487    7.297386767
  193 TRP   O       2030    7.611947287    7.859303848    7.229916226
  194 ALA   N       2031    7.543677673    7.975384478    7.405455858
  194 ALA   H       2032    7.481047400    7.974170954    7.483415528
  194 ALA   CA      2033    7.677141119    8.026676369    7.439640797
  194 ALA   CB      2034    7.668136086    8.102962493    7.571968914
  194 ALA   C       2035    7.776488822    7.910382580    7.444024609
  194 ALA   O       2036    7.877772004    7.922882689    7.375346620
  195 PHE   N       2037    7.739535289    7.795249019    7.499425505
  195 PHE   H       2038    7.659985131    7.776653655    7.557096858
  195 PHE   CA      2039    7.836415135    7.685287624    7.510953529
  195 PHE   CB      2040    7.789793457    7.575086082    7.606300472
  195 PHE   CG      2041    7.884623272    7.456235697    7.623472734
  195 PHE   CD1     2042    7.991817819    7.469321718    7.710995290
  195 PHE   HD1     2043    8.012147669    7.562343654    7.764061269
  195 PHE   CD2     2044    7.862230439    7.332628496    7.563967936
  195 PHE   HD2     2045    7.777772859    7.325310657    7.495446437
  195 PHE   CE1     2046    8.076357772    7.361796481    7.735701917
  195 PHE   HE1     2047    8.164223099    7.372656211    7.799284549
  195 PHE   CE2     2048    7.948705282    7.225510050    7.583171295
  195 PHE   HE2     2049    7.919209324    7.123981903    7.556656684
  195 PHE   CZ      2050    8.052440802    7.239236651    7.674646642
  195 PHE   HZ      2051    8.113373504    7.152946386    7.701520351
  195 PHE   C       2052    7.880160345    7.619606467    7.379866601
  195 PHE   O       2053    7.998714906    7.611467342    7.348109817
  196 GLY   N       2054    7.781454224    7.609376343    7.291323943
  196 GLY   H       2055    7.684184862    7.623534955    7.309687759
  196 GLY   CA      2056    7.799854191    7.575023467    7.149579858
  196 GLY   C       2057    7.893407386    7.672190905    7.077340602
  196 GLY   O       2058    7.970856130    7.620160841    6.997183263
  197 VAL   N       2059    7.882864038    7.802601113    7.101272211
  197 VAL   H       2060    7.808188732    7.836817608    7.158305800
  197 VAL   CA      2061    7.977905409    7.896037818    7.039237660
  197 VAL   CB      2062    7.921217379    8.037914781    7.031034902
  197 VAL   CG1     2063    8.017162530    8.122993629    6.947577619
  197 VAL   CG2     2064    7.777242381    8.033693952    6.979405849
  197 VAL   C       2065    8.115261832    7.887502444    7.106122829
  197 VAL   O       2066    8.217020237    7.874965354    7.038166478
  198 LEU   N       2067    8.128410179    7.859874911    7.235560366
  198 LEU   H       2068    8.045406644    7.860595990    7.291339266
  198 LEU   CA      2069    0.016506905    7.842446777    7.311684627
  198 LEU   CB      2070   -0.009161601    7.829097763    7.461934518
  198 LEU   CG      2071    0.018411692    7.952256956    7.548440770
  198 LEU   CD1     2072   -0.076838387    8.067497096    7.515942572
  198 LEU   CD2     2073    0.011260580    7.918501560    7.697512106
  198 LEU   C       2074    0.105467824    7.727556217    7.263777277
  198 LEU   O       2075    0.227343075    7.737983803    7.250758108
  199 MET   N       2076    0.045275007    7.622153304    7.209378379
  199 MET   H       2077   -0.050896348    7.632329725    7.234824619
  199 MET   CA      2078    0.112871944    7.506939331    7.147987387
  199 MET   CB      2079    0.009297583    7.396655754    7.125163690
  199 MET   CG      2080    8.196944022    7.323044803    7.250111670
  199 MET   SD      2081    8.077507488    7.186611438    7.225379824
  199 MET   CE      2082    8.188996755    7.087051972    7.128724602
  199 MET   C       2083    0.196911764    7.531451203    7.022488729
  199 MET   O       2084    0.310438793    7.486168251    7.008626454
  200 TRP   N       2085    0.158425480    7.643132954    6.961355917
  200 TRP   H       2086    0.085505581    7.701611216    6.996894366
  200 TRP   CA      2087    0.212734020    7.705642691    6.839886019
  200 TRP   CB      2088    0.138550485    7.822376806    6.774452689
  200 TRP   CG      2089    0.155854055    7.833496412    6.622831345
  200 TRP   CD1     2090    0.086275702    7.763547216    6.533636441
  200 TRP   HD1     2091    0.016814554    7.683826343    6.560125068
  200 TRP   CD2     2092    0.262674289    7.891370316    6.555295804
  200 TRP   NE1     2093    0.139332063    7.777185883    6.412438930
  200 TRP   HE1     2094    0.098472073    7.747864067    6.326001471
  200 TRP   CE2     2095    0.247608029    7.853810905    6.422309346
  200 TRP   CE3     2096    0.367484130    7.973159544    6.595894639
  200 TRP   HE3     2097    0.354526627    8.031112694    6.687303096
  200 TRP   CZ2     2098    0.339654072    7.909548793    6.334313495
  200 TRP   HZ2     2099    0.340455453    7.874261549    6.231181904
  200 TRP   CZ3     2100    0.457523058    8.029309399    6.506102907
  200 TRP   HZ3     2101    0.537084639    8.099189210    6.531944103
  200 TRP   CH2     2102    0.442246744    7.995342324    6.372187236
  200 TRP   HH2     2103    0.526878729    8.013765405    6.306013089
  200 TRP   C       2104    0.349680778    7.759265037    6.882100769
  200 TRP   O       2105    0.460098723    7.730107761    6.836410714
  201 GLU   N       2106    0.352671662    7.826533954    6.996796309
  201 GLU   H       2107    0.259898234    7.844046502    7.029756922
  201 GLU   CA      2108    0.472240722    7.891134322    7.052856799
  201 GLU   CB      2109    0.441314066    7.978819557    7.174363349
  201 GLU   CG      2110    0.352711455    8.099252064    7.141901412
  201 GLU   CD      2111    0.274461650    8.157531820    7.259754873
  201 GLU   OE1     2112    0.181065361    8.234435696    7.228275488
  201 GLU   OE2     2113    0.302176222    8.124632120    7.377113875
  201 GLU   C       2114    0.573622832    7.788956018    7.104766029
  201 GLU   O       2115    0.691700701    7.805943978    7.074765667
  202 ILE   N       2116    0.522872043    7.687224059    7.173798688
  202 ILE   H       2117    0.430504118    7.711486385    7.203484906
  202 ILE   CA      2118    0.595836405    7.571599992    7.227815153
  202 ILE   CB      2119    0.496481816    7.496673885    7.316830571
  202 ILE   CG1     2120    0.478508897    7.566133079    7.451980308
  202 ILE   CG2     2121    0.532030715    7.348659448    7.332318494
  202 ILE   CD      2122    0.360836234    7.508293419    7.530837840
  202 ILE   C       2123    0.666372008    7.493259980    7.116920297
  202 ILE   O       2124    0.787395756    7.492592610    7.094920017
  203 TYR   N       2125    0.590662736    7.461209709    7.012369981
  203 TYR   H       2126    0.500219730    7.502622344    7.022648593
  203 TYR   CA      2127    0.642944322    7.386178562    6.897272617
  203 TYR   CB      2128    0.530424099    7.304712284    6.833180988
  203 TYR   CG      2129    0.490260435    7.179235298    6.910953682
  203 TYR   CD1     2130    0.564675111    7.062762059    6.896207764
  203 TYR   HD1     2131    0.659571028    7.066713442    6.842746081
  203 TYR   CD2     2132    0.397028862    7.184038215    7.013929895
  203 TYR   HD2     2133    0.340513061    7.277191092    7.010528279
  203 TYR   CE1     2134    0.542314430    6.953397127    6.979033817
  203 TYR   HE1     2135    0.594973358    6.860596257    6.956738002
  203 TYR   CE2     2136    0.386693522    7.084163520    7.110046687
  203 TYR   HE2     2137    0.312945917    7.094371609    7.189658784
  203 TYR   CZ      2138    0.454995089    6.965411501    7.086509241
  203 TYR   OH      2139    0.413223451    6.849532002    7.144172549
  203 TYR   HH      2140    0.475117017    6.777687196    7.112431152
  203 TYR   C       2141    0.723366603    7.469072215    6.796907482
  203 TYR   O       2142    0.782081287    7.405441463    6.709534105
  204 SER   N       2143    0.719009683    7.600528195    6.816664182
  204 SER   H       2144    0.642737797    7.646588912    6.862079552
  204 SER   CA      2145    0.817714641    7.683484422    6.746056093
  204 SER   CB      2146    0.748917655    7.811897665    6.699276813
  204 SER   OG      2147    0.631345313    7.789901917    6.620900328
  204 SER   HG      2148    0.564870105    7.755536117    6.687244972
  204 SER   C       2149    0.932653322    7.726746056    6.837330216
  204 SER   O       2150    1.002351727    7.823368607    6.806701483
  205 LEU   N       2151    0.949713297    7.664630208    6.953689912
  205 LEU   H       2152    0.863645085    7.624459904    6.984993549
  205 LEU   CA      2153    1.053944834    7.699671456    7.051261171
  205 LEU   CB      2154    1.180551799    7.647094735    6.983324693
  205 LEU   CG      2155    1.197063716    7.496798935    7.006774612
  205 LEU   CD1     2156    1.303872804    7.442080622    6.911875843
  205 LEU   CD2     2157    1.245488401    7.460992703    7.147423397
  205 LEU   C       2158    1.069390354    7.846678299    7.090797717
  205 LEU   O       2159    1.181878944    7.896410171    7.088996612
  206 GLY   N       2160    0.964782842    7.915270610    7.135979169
  206 GLY   H       2161    0.865364154    7.918833440    7.146205126
  206 GLY   CA      2162    0.963392476    8.061089901    7.154557810
  206 GLY   C       2163    0.918857455    8.182682047    7.073037783
  206 GLY   O       2164    0.915352039    8.302225459    7.101795114
  207 LYSH  N       2165    0.895181826    8.146718900    6.947200122
  207 LYSH  H       2166    0.938984826    8.061428652    6.918759911
  207 LYSH  CA      2167    0.843513570    0.003375102    6.845849182
  207 LYSH  CB      2168    0.872973616   -0.046554582    6.704250547
  207 LYSH  CG      2169    1.019982166    8.208932226    6.666419499
  207 LYSH  CD      2170    1.071625783    8.161014738    6.530603985
  207 LYSH  CE      2171    0.984654870    8.212066998    6.415548904
  207 LYSH  NZ      2172    1.028443967    8.130939550    6.301048126
  207 LYSH  HZ1     2173    0.998056613    8.035817745    6.306394799
  207 LYSH  HZ2     2174    1.126183961    8.138446881    6.281285409
  207 LYSH  HZ3     2175    0.987347030    8.163374766    6.215848369
  207 LYSH  C       2176    0.693330867    0.029805366    6.858495395
  207 LYSH  O       2177    0.620849232   -0.069467493    6.863226386
  208 MET   N       2178    0.655407003    0.154388577    6.831427897
  208 MET   H       2179    0.724753221    0.214297312    6.791392689
  208 MET   CA      2180    0.515316833    0.195954370    6.847428807
  208 MET   CB      2181    0.506601935    0.345123809    6.880367284
  208 MET   CG      2182    0.568683628    0.433749296    6.772180277
  208 MET   SD      2183    0.447064445    0.553716709    6.706565342
  208 MET   CE      2184    0.445980846    0.663205187    6.846904572
  208 MET   C       2185    0.427112872    0.171103202    6.724893645
  208 MET   O       2186    0.476076395    0.192224677    6.614049598
  209 PRO   N       2187    0.305873585    0.117509530    6.735796926
  209 PRO   CA      2188    0.207882966    0.102458575    6.627243010
  209 PRO   CB      2189    0.088866986    0.024199504    6.683097415
  209 PRO   CG      2190    0.114329688    0.018611657    6.833865326
  209 PRO   CD      2191    0.267115360    0.022563712    6.841115926
  209 PRO   C       2192    0.164376608    0.234677501    6.563693583
  209 PRO   O       2193    0.162025444    0.342092891    6.623584672
  210 TYR   N       2194    0.127664425    0.231547080    6.435890544
  210 TYR   H       2195    0.139105755    0.149940172    6.379238901
  210 TYR   CA      2196    0.092595763    0.346827410    6.351672094
  210 TYR   CB      2197   -0.040679550    0.408913618    6.394020084
  210 TYR   CG      2198   -0.161555862    0.315847789    6.405742934
  210 TYR   CD1     2199    7.996369513    0.265069582    6.302894712
  210 TYR   HD1     2200    8.037052789    0.268200815    6.201824345
  210 TYR   CD2     2201    8.031983281    0.287219089    6.534817522
  210 TYR   HD2     2202    8.085650918    0.318509419    6.624386690
  210 TYR   CE1     2203    7.883167788    0.186812184    6.322399936
  210 TYR   HE1     2204    7.818366901    0.162074376    6.238317319
  210 TYR   CE2     2205    7.917780152    0.210280116    6.553836751
  210 TYR   HE2     2206    7.889581031    0.184894516    6.656019828
  210 TYR   CZ      2207    7.839485777    0.158527685    6.451304624
  210 TYR   OH      2208    7.705165624    0.138136206    6.457743650
  210 TYR   HH      2209    7.683842434    0.083081804    6.538455089
  210 TYR   C       2210    0.194405351    0.460648937    6.342078846
  210 TYR   O       2211    0.152128164    0.569800550    6.304273861
  211 GLU   N       2212    0.320797390    0.422392420    6.326210173
  211 GLU   H       2213    0.343558674    0.325009617    6.326764544
  211 GLU   CA      2214    0.436337915    0.512738785    6.336182109
  211 GLU   CB      2215    0.566446624    0.436144608    6.360992821
  211 GLU   CG      2216    0.591029322    0.348459098    6.238048068
  211 GLU   CD      2217    0.723582665    0.272097527    6.239946833
  211 GLU   OE1     2218    0.755760162    0.186850573    6.325509128
  211 GLU   OE2     2219    0.792873289    0.317794890    6.146482611
  211 GLU   C       2220    0.446381133    0.615150878    6.222944585
  211 GLU   O       2221    0.517711807    0.714020087    6.239281779
  212 ARG   N       2222    0.389858821    0.599296833    6.103601057
  212 ARG   H       2223    0.367212490    0.505526275    6.077238937
  212 ARG   CA      2224    0.385246084    0.700915202    5.997466461
  212 ARG   CB      2225    0.335965813    0.633916253    5.869032565
  212 ARG   CG      2226    0.361398121    0.709541187    5.738468557
  212 ARG   CD      2227    0.324876599    0.631935632    5.611766267
  212 ARG   NE      2228    0.311132011    0.729629052    5.502782698
  212 ARG   HE      2229    0.370878186    0.710636951    5.424864725
  212 ARG   CZ      2230    0.215628137    0.822747554    5.489978214
  212 ARG   NH1     2231    0.225042699    0.915375448    5.393595648
  212 ARG   HH11    2232    0.166947726    0.996285766    5.384681572
  212 ARG   HH12    2233    0.279222161    0.896293714    5.311734619
  212 ARG   NH2     2234    0.102825686    0.822870202    5.562316754
  212 ARG   HH21    2235    0.032257994    0.887846782    5.534028973
  212 ARG   HH22    2236    0.082480680    0.762298593    5.639245406
  212 ARG   C       2237    0.311663786    0.833344324    6.018875050
  212 ARG   O       2238    0.369955201    0.939887252    5.999388758
  213 PHE   N       2239    0.210997424    0.818673535    6.104562398
  213 PHE   H       2240    0.206656073    0.765249032    6.188992586
  213 PHE   CA      2241    0.094883832    0.908838119    6.104370091
  213 PHE   CB      2242   -0.033459819    0.827191543    6.087849834
  213 PHE   CG      2243   -0.059144742    0.753299405    5.956350956
  213 PHE   CD1     2244    8.101130608    0.810669807    5.855215235
  213 PHE   HD1     2245    8.053409665    0.907318118    5.871463761
  213 PHE   CD2     2246    8.216811435    0.620039007    5.955027883
  213 PHE   HD2     2247    8.257707002    0.573458544    6.044691516
  213 PHE   CE1     2248    8.078347522    0.725782131    5.747531819
  213 PHE   HE1     2249    8.026859223    0.765045153    5.659848463
  213 PHE   CE2     2250    8.181854882    0.537837967    5.848531540
  213 PHE   HE2     2251    8.205494076    0.432117421    5.860521274
  213 PHE   CZ      2252    8.111790341    0.591035304    5.740913113
  213 PHE   HZ      2253    8.085812932    0.544446191    5.645857186
  213 PHE   C       2254    0.078993521    0.976529051    6.240661570
  213 PHE   O       2255    0.098707582    0.917288542    6.346632463
  214 THR   N       2256    0.031616446    1.100260836    6.228961557
  214 THR   H       2257   -0.005635399    1.130617732    6.141264579
  214 THR   CA      2258    0.001191571    1.182098345    6.347217098
  214 THR   CB      2259    8.195889884    1.324879142    6.311476751
  214 THR   OG1     2260    8.087058448    1.328141657    6.218787858
  214 THR   HG1     2261    8.121850906    1.309096486    6.126990362
  214 THR   CG2     2262    0.078062131    1.408168792    6.262463036
  214 THR   C       2263    8.117914699    1.119698114    6.419197834
  214 THR   O       2264    8.037145479    1.049547391    6.358490671
  215 ASN   N       2265    8.109393103    1.141977961    6.550036117
  215 ASN   H       2266    8.194893683    1.157638138    6.599487841
  215 ASN   CA      2267    7.988710284    1.106453743    6.626103825
  215 ASN   CB      2268    8.006070914    1.144410603    6.773295247
  215 ASN   CG      2269    8.094404855    1.041183194    6.843643181
  215 ASN   OD1     2270    8.063980362    0.922060099    6.847254089
  215 ASN   ND2     2271    8.185577840    1.076950133    6.933612549
  215 ASN   HD21    2272    8.231689722    1.004538137    6.984881365
  215 ASN   HD22    2273    8.188346587    1.169961115    6.970212033
  215 ASN   C       2274    7.856986781    1.165491895    6.575349743
  215 ASN   O       2275    7.754685489    1.101858971    6.600168145
  216 SER   N       2276    7.864646683    1.283593216    6.514666926
  216 SER   H       2277    7.932282154    1.350498034    6.545491313
  216 SER   CA      2278    7.757484855    1.343694345    6.433958089
  216 SER   CB      2279    7.804824733    1.473912686    6.369094295
  216 SER   OG      2280    7.693025083    1.536339513    6.305433241
  216 SER   HG      2281    7.633863342    1.571967812    6.377759168
  216 SER   C       2282    7.710787813    1.250025126    6.322344723
  216 SER   O       2283    7.601593431    1.193505454    6.325678477
  217 GLU   N       2284    7.805318405    1.187082021    6.253102376
  217 GLU   H       2285    7.895740668    1.229660235    6.256405435
  217 GLU   CA      2286    7.777173457    1.091272928    6.145213950
  217 GLU   CB      2287    7.899880532    1.089020240    6.053847425
  217 GLU   CG      2288    7.907413787    1.214099201    5.966072405
  217 GLU   CD      2289    8.046468343    1.226789456    5.903563216
  217 GLU   OE1     2290    8.155158841    1.229672725    5.965221593
  217 GLU   OE2     2291    8.049442861    1.256153185    5.782097484
  217 GLU   C       2292    7.739386702    0.950691883    6.192351093
  217 GLU   O       2293    7.638553765    0.892358576    6.152841567
  218 THR   N       2294    7.803123901    0.906265392    6.300307069
  218 THR   H       2295    7.885226393    0.950930442    6.335862859
  218 THR   CA      2296    7.778180536    0.773789261    6.358953960
  218 THR   CB      2297    7.884076998    0.745903607    6.465814036
  218 THR   OG1     2298    8.014253045    0.724282375    6.410709012
  218 THR   HG1     2299    7.980577109    0.655909898    6.345971278
  218 THR   CG2     2300    7.852002402    0.621862010    6.549430476
  218 THR   C       2301    7.635115944    0.752938506    6.409048943
  218 THR   O       2302    7.587089588    0.640220213    6.398162123
  219 ALA   N       2303    7.570908924    0.861531929    6.451178863
  219 ALA   H       2304    7.616591700    0.950402964    6.455253818
  219 ALA   CA      2305    7.428048962    0.857559475    6.485630902
  219 ALA   CB      2306    7.372590641    0.989586891    6.539510751
  219 ALA   C       2307    7.332264179    0.818662554    6.372827106
  219 ALA   O       2308    7.232773255    0.750340993    6.396586934
  220 GLU   N       2309    7.373736584    0.857627034    6.252610062
  220 GLU   H       2310    7.462155411    0.888699586    6.217701983
  220 GLU   CA      2311    7.298467885    0.820800490    6.131822579
  220 GLU   CB      2312    7.344588706    0.908384332    6.015156643
  220 GLU   CG      2313    7.266897880    0.895202965    5.883998342
  220 GLU   CD      2314    7.133173554    0.968107691    5.898441671
  220 GLU   OE1     2315    7.130946387    1.089849808    5.870176865
  220 GLU   OE2     2316    7.028491000    0.904733751    5.923894984
  220 GLU   C       2317    7.286267602    0.671513110    6.100580961
  220 GLU   O       2318    7.179313495    0.619930147    6.068502663
  221 HISB  N       2319    7.395144255    0.605296086    6.138695653
  221 HISB  H       2320    7.489102065    0.638822732    6.145752851
  221 HISB  CA      2321    7.413687297    0.463374228    6.105187023
  221 HISB  CB      2322    7.543041542    0.418670948    6.173582839
  221 HISB  CG      2323    7.664334138    0.429966032    6.081011095
  221 HISB  ND1     2324    7.732960665    0.543609509    6.073075359
  221 HISB  CD2     2325    7.729685607    0.328911964    6.024378502
  221 HISB  HD2     2326    7.702287072    0.223987920    6.035444536
  221 HISB  CE1     2327    7.849078892    0.513120504    6.015823578
  221 HISB  HE1     2328    7.938889990    0.573184704    6.001427065
  221 HISB  NE2     2329    7.842261837    0.384926479    5.981042990
  221 HISB  HE2     2330    7.900069897    0.345645020    5.909516756
  221 HISB  C       2331    7.299854358    0.372241835    6.151511414
  221 HISB  O       2332    7.245851831    0.295391430    6.072079764
  222 ILE   N       2333    7.251100710    0.393034872    6.273506469
  222 ILE   H       2334    7.313583009    0.452604484    6.323995533
  222 ILE   CA      2335    7.141583384    0.316626765    6.334985028
  222 ILE   CB      2336    7.142030116    0.318444758    6.487982825
  222 ILE   CG1     2337    7.166419022    0.448312840    6.565133175
  222 ILE   CG2     2338    7.227764986    0.207446280    6.549120949
  222 ILE   CD      2339    7.042467808    0.537730102    6.558142484
  222 ILE   C       2340    7.004072613    0.358729457    6.282720175
  222 ILE   O       2341    6.908883487    0.281150787    6.289907060
  223 ALA   N       2342    6.990077916    0.480454284    6.230963432
  223 ALA   H       2343    7.068934479    0.541794609    6.235323169
  223 ALA   CA      2344    6.867770892    0.525151745    6.162737779
  223 ALA   CB      2345    6.870660640    0.677088551    6.144921093
  223 ALA   C       2346    6.848096684    0.446926062    6.032717881
  223 ALA   O       2347    6.757659926    0.364554248    6.019826498
  224 GLN   N       2348    6.962144527    0.443250529    5.964390872
  224 GLN   H       2349    7.054530042    0.477897865    5.980683387
  224 GLN   CA      2350    6.975531679    0.367273120    5.839257533
  224 GLN   CB      2351    7.099982184    0.413584459    5.763234945
  224 GLN   CG      2352    7.069993326    0.552605576    5.706849394
  224 GLN   CD      2353    7.189421179    0.612681611    5.632439327
  224 GLN   OE1     2354    7.289023974    0.546011108    5.604861363
  224 GLN   NE2     2355    7.176783436    0.735741122    5.583608750
  224 GLN   HE21    2356    7.254395068    0.783219827    5.542121840
  224 GLN   HE22    2357    7.095641811    0.788842656    5.607988491
  224 GLN   C       2358    6.971656116    0.214355336    5.842597163
  224 GLN   O       2359    6.972374756    0.143449335    5.742088495
  225 GLY   N       2360    6.977402074    0.160790390    5.964198071
  225 GLY   H       2361    6.962055027    0.212439998    6.048452017
  225 GLY   CA      2362    6.998016144    0.018705949    5.995804783
  225 GLY   C       2363    7.134381119    8.195278238    5.960709749
  225 GLY   O       2364    7.146731499    8.073008082    5.955564035
  226 LEU   N       2365    7.237306804    0.042826309    5.966971346
  226 LEU   H       2366    7.223536657    0.137729690    5.995305655
  226 LEU   CA      2367    7.376096298    8.235782138    5.945642267
  226 LEU   CB      2368    7.466131171    8.344729429    5.887061551
  226 LEU   CG      2369    7.444932837    0.135860453    5.738056901
  226 LEU   CD1     2370    7.531167603    0.256548936    5.700534714
  226 LEU   CD2     2371    7.459809744    0.015817762    5.644368961
  226 LEU   C       2372    7.445080422    8.180115718    6.070338675
  226 LEU   O       2373    7.414095584    8.243834842    6.170881269
  227 ARG   N       2374    7.534980472    8.084884157    6.047217031
  227 ARG   H       2375    7.568854629    8.069929960    5.954333273
  227 ARG   CA      2376    7.602525835    8.013334438    6.156414708
  227 ARG   CB      2377    7.559490390    7.866515227    6.155670249
  227 ARG   CG      2378    7.411775435    7.839025871    6.184525250
  227 ARG   CD      2379    7.353915501    7.881209054    6.319724114
  227 ARG   NE      2380    7.208737504    7.866871952    6.301597293
  227 ARG   HE      2381    7.192539243    7.776550797    6.261833482
  227 ARG   CZ      2382    7.109900478    7.955523744    6.319710894
  227 ARG   NH1     2383    7.136414323    8.085028124    6.341728200
  227 ARG   HH11    2384    7.061234588    8.150075807    6.352611015
  227 ARG   HH12    2385    7.230543753    8.118765989    6.340020202
  227 ARG   NH2     2386    6.982876404    7.913337293    6.326241934
  227 ARG   HH21    2387    6.913698539    7.985552014    6.325541262
  227 ARG   HH22    2388    6.956208748    7.817454225    6.336063451
  227 ARG   C       2389    7.749536600    8.004694203    6.114889588
  227 ARG   O       2390    7.786017541    8.039303026    6.002638216
  228 LEU   N       2391    7.831708898    7.964361231    6.211391976
  228 LEU   H       2392    7.797378462    7.947531385    6.303794235
  228 LEU   CA      2393    7.973805237    7.935908453    6.186722769
  228 LEU   CB      2394    8.051756410    7.931573369    6.318306691
  228 LEU   CG      2395    8.058561119    8.064053288    6.394541654
  228 LEU   CD1     2396    8.078905114    8.053758159    6.545831754
  228 LEU   CD2     2397    8.177186345    8.144398946    6.340837509
  228 LEU   C       2398    7.999273391    7.809103768    6.104969459
  228 LEU   O       2399    7.939862283    7.706185427    6.136725417
  229 TYR   N       2400    8.093600474    7.819418709    6.011769924
  229 TYR   H       2401    8.079933329    7.907744876    5.966900466
  229 TYR   CA      2402    8.163942654    7.698845454    5.965679756
  229 TYR   CB      2403    8.252936622    7.714129671    5.842147933
  229 TYR   CG      2404    8.376960306    7.803503652    5.848455343
  229 TYR   CD1     2405    0.249402217    7.764154207    5.925368694
  229 TYR   HD1     2406    0.247071640    7.669916578    5.980090540
  229 TYR   CD2     2407    0.156771516    7.890538017    5.741309474
  229 TYR   HD2     2408    0.070400686    7.922892047    5.683220774
  229 TYR   CE1     2409    0.372410728    7.822074614    5.896488088
  229 TYR   HE1     2410    0.454388700    7.795723741    5.963332025
  229 TYR   CE2     2411    0.279901591    7.946816651    5.709829559
  229 TYR   HE2     2412    0.289807962    8.015489231    5.625764461
  229 TYR   CZ      2413    0.386574723    7.912941047    5.792256141
  229 TYR   OH      2414    0.503293379    7.982707496    5.790637860
  229 TYR   HH      2415    0.499787743    8.045043801    5.712523212
  229 TYR   C       2416    8.220773112    7.603223361    6.070735986
  229 TYR   O       2417    8.263167529    7.645865510    6.178036316
  230 ARG   N       2418    8.222048557    7.472878108    6.044260447
  230 ARG   H       2419    8.169013232    7.432335901    5.969791933
  230 ARG   CA      2420    0.051427590    7.370446681    6.126623289
  230 ARG   CB      2421    0.044104369    7.234558120    6.056682454
  230 ARG   CG      2422    0.048757487    7.111210361    6.147091822
  230 ARG   CD      2423    0.022725412    6.980160285    6.072530660
  230 ARG   NE      2424    0.136207116    6.938311234    5.988986900
  230 ARG   HE      2425    0.201016782    7.011065981    5.966516311
  230 ARG   CZ      2426    0.151303784    6.822010885    5.924171288
  230 ARG   NH1     2427    0.062048929    6.723506784    5.940996491
  230 ARG   HH11    2428    0.070688341    6.632292510    5.900930083
  230 ARG   HH12    2429   -0.021510955    6.742512739    5.992521527
  230 ARG   NH2     2430    0.267976407    6.790549313    5.866274112
  230 ARG   HH21    2431    0.264679685    6.704518955    5.815414986
  230 ARG   HH22    2432    0.351660802    6.845204442    5.869167984
  230 ARG   C       2433    0.202388048    7.391300367    6.140385254
  230 ARG   O       2434    0.271874329    7.398045172    6.039111926
  231 PRO   N       2435    0.250085944    7.419812600    6.261233011
  231 PRO   CA      2436    0.388665521    7.454171603    6.296235039
  231 PRO   CB      2437    0.400881229    7.465013810    6.448368493
  231 PRO   CG      2438    0.255272802    7.470230771    6.495035194
  231 PRO   CD      2439    0.172223568    7.403999749    6.384911644
  231 PRO   C       2440    0.475361946    7.336327219    6.251421779
  231 PRO   O       2441    0.441231935    7.221246240    6.278264120
  232 HISB  N       2442    0.595442139    7.369467296    6.204840082
  232 HISB  H       2443    0.629648309    7.463272603    6.210460021
  232 HISB  CA      2444    0.696208388    7.278325174    6.148751910
  232 HISB  CB      2445    0.812371280    7.356150792    6.086645654
  232 HISB  CG      2446    0.754084375    7.405819322    5.954202104
  232 HISB  ND1     2447    0.714225796    7.531574373    5.937312233
  232 HISB  CD2     2448    0.707958851    7.324664629    5.859463770
  232 HISB  HD2     2449    0.704774635    7.215753342    5.862427339
  232 HISB  CE1     2450    0.638938205    7.534360162    5.827707443
  232 HISB  HE1     2451    0.611917865    7.626673182    5.776431638
  232 HISB  NE2     2452    0.636645968    7.408495099    5.784786941
  232 HISB  HE2     2453    0.593103825    7.379494341    5.699563482
  232 HISB  C       2454    0.743651609    7.156374903    6.228037926
  232 HISB  O       2455    0.722977818    7.043202450    6.184551191
  233 LEU   N       2456    0.744245990    7.185272197    6.357848221
  233 LEU   H       2457    0.767395050    7.278424362    6.385863604
  233 LEU   CA      2458    0.778854800    7.080899672    6.455422660
  233 LEU   CB      2459    0.867137263    7.130428674    6.570143102
  233 LEU   CG      2460    1.010986495    7.164823282    6.530964725
  233 LEU   CD1     2461    1.089229651    7.203914949    6.656498988
  233 LEU   CD2     2462    1.073072063    7.049712643    6.451547191
  233 LEU   C       2463    0.655884210    7.005217462    6.506046847
  233 LEU   O       2464    0.683209071    6.917320766    6.587646295
  234 ALA   N       2465    0.536934082    7.031290222    6.452540686
  234 ALA   H       2466    0.545984756    7.098560466    6.379097713
  234 ALA   CA      2467    0.418257313    6.957235362    6.497714821
  234 ALA   CB      2468    0.302789196    7.050045099    6.535979670
  234 ALA   C       2469    0.357741615    6.842899422    6.416010636
  234 ALA   O       2470    0.311478209    6.861898526    6.303624799
  235 SER   N       2471    0.365723370    6.721113407    6.468886167
  235 SER   H       2472    0.428635754    6.703691509    6.544652010
  235 SER   CA      2473    0.315664621    6.599890790    6.402491898
  235 SER   CB      2474    0.342447394    6.475960767    6.488135901
  235 SER   OG      2475    0.263756702    6.466702225    6.607182649
  235 SER   HG      2476    0.281491488    6.380208574    6.654139831
  235 SER   C       2477    0.163253601    6.603316745    6.389381306
  235 SER   O       2478    0.096464426    6.683385231    6.454638297
  236 GLU   N       2479    0.107916104    6.511915895    6.310181266
  236 GLU   H       2480    0.163642437    6.449586890    6.255313183
  236 GLU   CA      2481    8.199759191    6.486804983    6.301852478
  236 GLU   CB      2482    8.172287830    6.369967863    6.206948826
  236 GLU   CG      2483    8.198508000    6.415703147    6.063313573
  236 GLU   CD      2484    8.232550329    6.292387107    5.979389351
  236 GLU   OE1     2485    8.140645764    6.224452516    5.928739464
  236 GLU   OE2     2486    8.355178746    6.269487765    5.971425536
  236 GLU   C       2487    8.122818083    6.476203202    6.433668127
  236 GLU   O       2488    8.036291305    6.558721277    6.462527881
  237 LYSH  N       2489    8.181436794    6.394278580    6.520524132
  237 LYSH  H       2490    8.232934733    6.315469889    6.486793261
  237 LYSH  CA      2491    8.127196660    6.381032193    6.656515843
  237 LYSH  CB      2492    8.186384464    6.257630175    6.724913597
  237 LYSH  CG      2493    8.153388211    6.138176581    6.635175085
  237 LYSH  CD      2494    8.015433661    6.076370321    6.658787141
  237 LYSH  CE      2495    7.981276053    5.965986592    6.558509888
  237 LYSH  NZ      2496    8.079706832    5.856805261    6.558450869
  237 LYSH  HZ1     2497    8.078390533    5.806394308    6.472096924
  237 LYSH  HZ2     2498    8.055753007    5.794124180    6.632605210
  237 LYSH  HZ3     2499    8.171414755    5.891271494    6.578458273
  237 LYSH  C       2500    8.138884757    6.505857379    6.744214542
  237 LYSH  O       2501    8.044720732    6.534096733    6.818151290
  238 VAL   N       2502    0.003712018    6.591006836    6.730599957
  238 VAL   H       2503    0.082470101    6.568794704    6.673121391
  238 VAL   CA      2504    0.004798596    6.717513922    6.805459018
  238 VAL   CB      2505    0.150906672    6.761202037    6.817903835
  238 VAL   CG1     2506    0.172594125    6.897191318    6.884559188
  238 VAL   CG2     2507    0.225577615    6.656087673    6.900286239
  238 VAL   C       2508    8.152096500    6.824638360    6.742298140
  238 VAL   O       2509    8.073978408    6.883062700    6.817227226
  239 TYR   N       2510    8.132615174    6.817267366    6.610934704
  239 TYR   H       2511    8.176355757    6.753207631    6.547822805
  239 TYR   CA      2512    8.039776816    6.902161795    6.534883160
  239 TYR   CB      2513    8.046335763    6.866823935    6.386164580
  239 TYR   CG      2514    7.947775147    6.934715365    6.290851830
  239 TYR   CD1     2515    7.933185510    7.071796400    6.273054485
  239 TYR   HD1     2516    7.993565986    7.145639504    6.325802891
  239 TYR   CD2     2517    7.861017412    6.849940705    6.223001766
  239 TYR   HD2     2518    7.882085980    6.743061137    6.226726507
  239 TYR   CE1     2519    7.824625063    7.118836828    6.200108713
  239 TYR   HE1     2520    7.805798639    7.226122445    6.204263407
  239 TYR   CE2     2521    7.753975266    6.894958067    6.146617491
  239 TYR   HE2     2522    7.683219705    6.819492676    6.112305416
  239 TYR   CZ      2523    7.740079822    7.032434441    6.131512373
  239 TYR   OH      2524    7.688652671    7.080106199    6.014994352
  239 TYR   HH      2525    7.634555205    7.005528180    5.976115254
  239 TYR   C       2526    7.894732759    6.876924662    6.576579322
  239 TYR   O       2527    7.823559798    6.976031131    6.592153326
  240 THR   N       2528    7.848150653    6.754313909    6.598647449
  240 THR   H       2529    7.902934052    6.682405755    6.555876741
  240 THR   CA      2530    7.715973617    6.713416947    6.648302963
  240 THR   CB      2531    7.706968491    6.562595217    6.672421037
  240 THR   OG1     2532    7.758382390    6.498392383    6.555428826
  240 THR   HG1     2533    7.763950036    6.399116313    6.566141710
  240 THR   CG2     2534    7.564715981    6.512895061    6.699001042
  240 THR   C       2535    7.682154158    6.785316029    6.779071053
  240 THR   O       2536    7.585464911    6.860760678    6.788538608
  241 ILE   N       2537    7.779382732    6.791105217    6.869644600
  241 ILE   H       2538    7.866093553    6.742621852    6.858139242
  241 ILE   CA      2539    7.775105270    6.871981743    6.992325234
  241 ILE   CB      2540    7.893031796    6.844816063    7.085965988
  241 ILE   CG1     2541    7.958701087    6.708077002    7.106044123
  241 ILE   CG2     2542    7.853203507    6.892287764    7.225862123
  241 ILE   CD      2543    8.097970747    6.712103793    7.169282162
  241 ILE   C       2544    7.758112637    7.021493094    6.964637572
  241 ILE   O       2545    7.680810441    7.083574761    7.037450697
  242 MET   N       2546    7.834597542    7.081438662    6.873817550
  242 MET   H       2547    7.900776419    7.029242881    6.820003455
  242 MET   CA      2548    7.816385469    7.222635715    6.837200800
  242 MET   CB      2549    7.938091595    7.261867765    6.753177017
  242 MET   CG      2550    8.053463115    7.292040989    6.849016202
  242 MET   SD      2551    8.201075685    7.358260383    6.763495307
  242 MET   CE      2552    8.308396782    7.220873704    6.727563665
  242 MET   C       2553    7.683482928    7.243212236    6.764213455
  242 MET   O       2554    7.602920017    7.322541507    6.812662640
  243 TYR   N       2555    7.661769097    7.167109367    6.657315661
  243 TYR   H       2556    7.723974787    7.097009371    6.622410008
  243 TYR   CA      2557    7.540290391    7.181588141    6.575797043
  243 TYR   CB      2558    7.554093268    7.106035244    6.443464835
  243 TYR   CG      2559    7.494247562    7.188498432    6.329311012
  243 TYR   CD1     2560    7.574355172    7.291272030    6.280899508
  243 TYR   HD1     2561    7.657777344    7.319518154    6.345130783
  243 TYR   CD2     2562    7.375261069    7.163016938    6.262124026
  243 TYR   HD2     2563    7.307804835    7.080683991    6.285617487
  243 TYR   CE1     2564    7.548145726    7.356360185    6.160909520
  243 TYR   HE1     2565    7.609300497    7.440728946    6.128897239
  243 TYR   CE2     2566    7.345204668    7.231119885    6.144721084
  243 TYR   HE2     2567    7.244677193    7.220428939    6.103966568
  243 TYR   CZ      2568    7.431299875    7.326545914    6.091770652
  243 TYR   OH      2569    7.418726732    7.368485346    5.963000011
  243 TYR   HH      2570    7.358942507    7.303239731    5.916428959
  243 TYR   C       2571    7.399603716    7.168486360    6.634519773
  243 TYR   O       2572    7.324890885    7.266203675    6.633989900
  244 SER   N       2573    7.390598914    7.072085588    6.725705328
  244 SER   H       2574    7.463538133    7.004718287    6.737656802
  244 SER   CA      2575    7.278865557    7.058481576    6.820274736
  244 SER   CB      2576    7.282778402    6.930804044    6.904489568
  244 SER   OG      2577    7.397822352    6.928355260    6.989396101
  244 SER   HG      2578    7.478650124    6.906291647    6.934797872
  244 SER   C       2579    7.240279547    7.178809125    6.906562178
  244 SER   O       2580    7.122830346    7.210332945    6.925092859
  245 CYSH  N       2581    7.339854152    7.252264723    6.955315668
  245 CYSH  H       2582    7.431684432    7.244774900    6.916430644
  245 CYSH  CA      2583    7.318752309    7.368994445    7.042131103
  245 CYSH  CB      2584    7.438676079    7.382119818    7.136232190
  245 CYSH  SG      2585    7.438712136    7.245782591    7.258297478
  245 CYSH  HG      2586    7.560854904    7.270665245    7.304687055
  245 CYSH  C       2587    7.307518004    7.497222152    6.959401454
  245 CYSH  O       2588    7.244193847    7.591467386    7.006721627
  246 TRP   N       2589    7.365750204    7.506093473    6.840156702
  246 TRP   H       2590    7.442893755    7.445612463    6.820349123
  246 TRP   CA      2591    7.351423880    7.624818827    6.754656847
  246 TRP   CB      2592    7.452873717    7.624200673    6.640109722
  246 TRP   CG      2593    7.600653979    7.626635944    6.679638514
  246 TRP   CD1     2594    7.663887073    7.651299782    6.794006073
  246 TRP   HD1     2595    7.615320398    7.678737947    6.887656075
  246 TRP   CD2     2596    7.700275982    7.591684961    6.589240038
  246 TRP   NE1     2597    7.795195359    7.636736370    6.778566742
  246 TRP   HE1     2598    7.861213264    7.644298243    6.853305981
  246 TRP   CE2     2599    7.822569127    7.595216245    6.655214576
  246 TRP   CE3     2600    7.695345890    7.564880681    6.452942834
  246 TRP   HE3     2601    7.600284281    7.547067308    6.402695841
  246 TRP   CZ2     2602    7.941522872    7.571251301    6.587414810
  246 TRP   HZ2     2603    8.035195154    7.558130504    6.641575899
  246 TRP   CZ3     2604    7.815648440    7.544306641    6.386422119
  246 TRP   HZ3     2605    7.812814034    7.526330045    6.278956883
  246 TRP   CH2     2606    7.939099662    7.550780036    6.449951885
  246 TRP   HH2     2607    8.028188954    7.523317428    6.393481681
  246 TRP   C       2608    7.211154251    7.654111675    6.701014629
  246 TRP   O       2609    7.199531978    7.738105597    6.611908035
  247 HISB  N       2610    7.117097305    7.567645148    6.737971778
  247 HISB  H       2611    7.139173802    7.493232302    6.801027213
  247 HISB  CA      2612    6.979568391    7.571734448    6.686222757
  247 HISB  CB      2613    6.899009102    7.443621664    6.708743750
  247 HISB  CG      2614    6.937415978    7.343971098    6.599176713
  247 HISB  ND1     2615    6.951143088    7.371769343    6.469831596
  247 HISB  CD2     2616    6.984136352    7.220445900    6.615017248
  247 HISB  HD2     2617    6.996298444    7.161465889    6.705871210
  247 HISB  CE1     2618    7.014322874    7.273316858    6.406539367
  247 HISB  HE1     2619    7.033895316    7.276458265    6.299357037
  247 HISB  NE2     2620    7.031103241    7.178195048    6.497971801
  247 HISB  HE2     2621    7.090582782    7.097835763    6.500109574
  247 HISB  C       2622    6.909360919    7.697127261    6.738725652
  247 HISB  O       2623    6.935458667    7.756052770    6.843487714
  248 GLU   N       2624    6.822141933    7.749051458    6.652779205
  248 GLU   H       2625    6.788422163    7.692544506    6.577480190
  248 GLU   CA      2626    6.743950910    7.871598259    6.674643948
  248 GLU   CB      2627    6.678673490    7.912738202    6.542527781
  248 GLU   CG      2628    6.618108438    8.053239515    6.544002198
  248 GLU   CD      2629    6.551006567    8.102806237    6.415737032
  248 GLU   OE1     2630    6.443710153    8.044892140    6.388175997
  248 GLU   OE2     2631    6.606723371    8.193348322    6.349989266
  248 GLU   C       2632    6.634659096    7.854800838    6.780378524
  248 GLU   O       2633    6.626611719    7.942291418    6.866451211
  249 LYSH  N       2634    6.557522190    7.746768712    6.772032388
  249 LYSH  H       2635    6.587895535    7.675386480    6.708926813
  249 LYSH  CA      2636    6.445100606    7.709002632    6.858900382
  249 LYSH  CB      2637    6.359454986    7.615455657    6.773318324
  249 LYSH  CG      2638    6.265254057    7.696611224    6.684184021
  249 LYSH  CD      2639    6.192633184    7.607729774    6.583014374
  249 LYSH  CE      2640    6.091280312    7.516080793    6.651827793
  249 LYSH  NZ      2641    6.024503229    7.440535725    6.544846768
  249 LYSH  HZ1     2642    5.965341333    7.492524579    6.483226425
  249 LYSH  HZ2     2643    5.959100276    7.374564131    6.581863019
  249 LYSH  HZ3     2644    6.093108414    7.380966457    6.503058816
  249 LYSH  C       2645    6.492899041    7.647055260    6.990385850
  249 LYSH  O       2646    6.577288429    7.558518504    7.003373317
  250 ALA   N       2647    6.422370777    7.697952967    7.091022432
  250 ALA   H       2648    6.339139727    7.748479812    7.068188984
  250 ALA   CA      2649    6.450432807    7.668240247    7.232222432
  250 ALA   CB      2650    6.364580900    7.750582457    7.328442439
  250 ALA   C       2651    6.416189771    7.522863669    7.265400718
  250 ALA   O       2652    6.496330341    7.442898795    7.313485103
  251 ASP   N       2653    6.304323312    7.477925286    7.209214817
  251 ASP   H       2654    6.258262712    7.519656705    7.130873857
  251 ASP   CA      2655    6.260513820    7.337804806    7.216761596
  251 ASP   CB      2656    6.121968655    7.318755021    7.154685320
  251 ASP   CG      2657    6.103230905    7.363660912    7.009644660
  251 ASP   OD1     2658    6.027905218    7.291321456    6.940967334
  251 ASP   OD2     2659    6.153753771    7.470803927    6.969734576
  251 ASP   C       2660    6.364574702    7.237078416    7.167409806
  251 ASP   O       2661    6.379899613    7.135346032    7.234823969
  252 GLU   N       2662    6.413951684    7.257385377    7.045582666
  252 GLU   H       2663    6.347081197    7.295767245    6.981887573
  252 GLU   CA      2664    6.530847472    7.184697687    6.993967235
  252 GLU   CB      2665    6.567521375    7.216395936    6.848839579
  252 GLU   CG      2666    6.455384868    7.173898016    6.753804236
  252 GLU   CD      2667    6.475490021    7.212362371    6.607085477
  252 GLU   OE1     2668    6.433168621    7.326155313    6.577335423
  252 GLU   OE2     2669    6.516826722    7.117198602    6.537353201
  252 GLU   C       2670    6.656590873    7.181276680    7.081079329
  252 GLU   O       2671    6.742203856    7.095810026    7.058833697
  253 ARG   N       2672    6.704789230    7.294674128    7.131157991
  253 ARG   H       2673    6.638323508    7.369100926    7.137828479
  253 ARG   CA      2674    6.824823201    7.303568430    7.215556293
  253 ARG   CB      2675    6.848834888    7.447738468    7.260825691
  253 ARG   CG      2676    6.867593192    7.547254002    7.146129915
  253 ARG   CD      2677    6.915326282    7.683732505    7.196180501
  253 ARG   NE      2678    6.882275247    7.796077668    7.107327799
  253 ARG   HE      2679    6.882962491    7.768524167    7.011201151
  253 ARG   CZ      2680    6.863636814    7.924745282    7.139821880
  253 ARG   NH1     2681    6.866153154    7.962025191    7.268507068
  253 ARG   HH11    2682    6.835956308    8.055677415    7.286345293
  253 ARG   HH12    2683    6.897637941    7.903131591    7.342952282
  253 ARG   NH2     2684    6.822608901    8.013134234    7.047831063
  253 ARG   HH21    2685    6.807065301    8.109327488    7.070315073
  253 ARG   HH22    2686    6.804392246    7.986842506    6.953084557
  253 ARG   C       2687    6.823232052    7.221789635    7.344874087
  253 ARG   O       2688    6.729091378    7.227893695    7.423806978
  254 PRO   N       2689    6.914531549    7.127524943    7.366560301
  254 PRO   CA      2690    6.925499606    7.024763243    7.471110266
  254 PRO   CB      2691    7.041040201    6.935415528    7.425500959
  254 PRO   CG      2692    7.136470305    7.044130487    7.375687113
  254 PRO   CD      2693    7.041194471    7.129742155    7.291990948
  254 PRO   C       2694    6.937148040    7.072870662    7.615882468
  254 PRO   O       2695    6.918413449    7.192080635    7.639745588
  255 THR   N       2696    6.930611230    6.988536761    7.718529367
  255 THR   H       2697    6.871119847    6.908148316    7.717900011
  255 THR   CA      2698    6.981645142    7.027270149    7.850837275
  255 THR   CB      2699    6.917483355    6.944835623    7.962640805
  255 THR   OG1     2700    6.969640565    6.811747807    7.958315670
  255 THR   HG1     2701    6.911063730    6.759965513    8.020669356
  255 THR   CG2     2702    6.765267857    6.960074736    7.965488270
  255 THR   C       2703    7.132241394    7.010421427    7.872018670
  255 THR   O       2704    7.194453871    6.932505311    7.799983603
  256 PHE   N       2705    7.190918193    7.072509796    7.973965054
  256 PHE   H       2706    7.137871966    7.141975333    8.022551441
  256 PHE   CA      2707    7.331622921    7.053332285    8.012004017
  256 PHE   CB      2708    7.373738477    7.175718092    8.093609167
  256 PHE   CG      2709    7.397164012    7.299095728    8.006221348
  256 PHE   CD1     2710    7.514918461    7.305525770    7.932651497
  256 PHE   HD1     2711    7.578023010    7.216657695    7.932700610
  256 PHE   CD2     2712    7.333767613    7.419868633    8.033013867
  256 PHE   HD2     2713    7.237662504    7.412173359    8.083861125
  256 PHE   CE1     2714    7.561114496    7.427689867    7.885047624
  256 PHE   HE1     2715    7.646946495    7.426737962    7.817869041
  256 PHE   CE2     2716    7.375851683    7.542157891    7.982055394
  256 PHE   HE2     2717    7.305110205    7.623912290    7.995942862
  256 PHE   CZ      2718    7.494467361    7.547147741    7.909759117
  256 PHE   HZ      2719    7.539241249    7.640037788    7.874435776
  256 PHE   C       2720    7.376438213    6.918696766    8.069259338
  256 PHE   O       2721    7.492548384    6.878942873    8.060962517
  257 LYSH  N       2722    7.279483486    6.837115638    8.109690348
  257 LYSH  H       2723    7.188121670    6.873409556    8.128066044
  257 LYSH  CA      2724    7.291019154    6.692105356    8.130876762
  257 LYSH  CB      2725    7.175722617    6.620862593    8.201884751
  257 LYSH  CG      2726    7.191606842    6.472862195    0.000887775
  257 LYSH  CD      2727    7.295597414    6.446462239    0.109960830
  257 LYSH  CE      2728    7.284086786    6.296170553    0.136208033
  257 LYSH  NZ      2729    7.284666895    6.274459711    0.281590453
  257 LYSH  HZ1     2730    7.268721450    6.177160705    0.298282001
  257 LYSH  HZ2     2731    7.207462285    6.326142216    0.318580706
  257 LYSH  HZ3     2732    7.371291586    6.302914893    0.322657057
  257 LYSH  C       2733    7.313548659    6.610924189    8.003162081
  257 LYSH  O       2734    7.409604860    6.534574796    7.994480131
  258 ILE   N       2735    7.236929802    6.646080653    7.900286000
  258 ILE   H       2736    7.151835512    6.696214767    7.915982771
  258 ILE   CA      2737    7.244131607    6.582099554    7.768120089
  258 ILE   CB      2738    7.123316180    6.616205478    7.680646351
  258 ILE   CG1     2739    7.005354054    6.535928889    7.735877011
  258 ILE   CG2     2740    7.139490757    6.580083501    7.532845390
  258 ILE   CD      2741    6.877652627    6.555599267    7.653925988
  258 ILE   C       2742    7.379615978    6.613078442    7.704130711
  258 ILE   O       2743    7.457555787    6.520068923    7.684040522
  259 LEU   N       2744    7.417464430    6.739412439    7.721398867
  259 LEU   H       2745    7.364876969    6.811363238    7.766766316
  259 LEU   CA      2746    7.552296983    6.786824581    7.687003459
  259 LEU   CB      2747    7.563719713    6.937762057    7.709363479
  259 LEU   CG      2748    7.527637803    7.019318701    7.585059543
  259 LEU   CD1     2749    7.516719427    7.168889334    7.615291613
  259 LEU   CD2     2750    7.639104232    6.995465139    7.483004413
  259 LEU   C       2751    7.665824243    6.710756009    7.755816772
  259 LEU   O       2752    7.746704039    6.662378914    7.676764457
  260 LEU   N       2753    7.650729671    6.685576677    7.885536298
  260 LEU   H       2754    7.594713848    6.749978585    7.937644272
  260 LEU   CA      2755    7.749023590    6.602398073    7.956476920
  260 LEU   CB      2756    7.718535664    6.613128374    8.106031186
  260 LEU   CG      2757    7.834889085    6.567359600    8.194207775
  260 LEU   CD1     2758    7.948188153    6.670136794    8.191179438
  260 LEU   CD2     2759    7.766795502    6.549369065    8.330027316
  260 LEU   C       2760    7.771084489    6.460980837    7.902386231
  260 LEU   O       2761    7.878570770    6.430791336    7.850758439
  261 SER   N       2762    7.657146820    6.394794466    7.884314929
  261 SER   H       2763    7.578419323    6.454624193    7.899244056
  261 SER   CA      2764    7.642109461    6.264575192    7.817765965
  261 SER   CB      2765    7.505894201    6.206451537    7.856242473
  261 SER   OG      2766    7.500000757    6.065686925    7.831695815
  261 SER   HG      2767    7.493888774    6.060558397    7.732014595
  261 SER   C       2768    7.678398283    6.258714032    7.669233468
  261 SER   O       2769    7.767319681    6.179083169    7.639516113
  262 ASN   N       2770    7.649577595    6.365333373    7.595114504
  262 ASN   H       2771    7.576096443    6.426385600    7.624663549
  262 ASN   CA      2772    7.698708572    6.377074673    7.457052512
  262 ASN   CB      2773    7.627429181    6.487416657    7.378611415
  262 ASN   CG      2774    7.479648770    6.465046221    7.345963268
  262 ASN   OD1     2775    7.417644935    6.365426697    7.382834619
  262 ASN   ND2     2776    7.405514110    6.574491015    7.331304156
  262 ASN   HD21    2777    7.309289424    6.556245045    7.311126450
  262 ASN   HD22    2778    7.437175109    6.668836937    7.321534901
  262 ASN   C       2779    7.849737519    6.397221299    7.443042423
  262 ASN   O       2780    7.905297135    6.358659316    7.340297898
  263 ILE   N       2781    7.907005778    6.479745537    7.530222832
  263 ILE   H       2782    7.856114726    6.545713049    7.585540391
  263 ILE   CA      2783    8.052513445    6.499371462    7.537450518
  263 ILE   CB      2784    8.092399945    6.621697751    7.620241496
  263 ILE   CG1     2785    8.070826896    6.749203506    7.538462785
  263 ILE   CG2     2786    8.238335775    6.617609783    7.666023023
  263 ILE   CD      2787    8.041589066    6.865473411    7.633522261
  263 ILE   C       2788    8.118669032    6.367135772    7.576797374
  263 ILE   O       2789    8.197501449    6.321515717    7.494117456
  264 LEU   N       2790    8.068506379    6.293413666    7.675489886
  264 LEU   H       2791    7.996426879    6.323224495    7.738081110
  264 LEU   CA      2792    8.120824974    6.160162941    7.708946229
  264 LEU   CB      2793    8.051225842    6.112763289    7.836696744
  264 LEU   CG      2794    8.094181784    6.178372831    7.968084096
  264 LEU   CD1     2795    7.985553933    6.144122397    8.070261367
  264 LEU   CD2     2796    8.229745249    6.128865383    8.018883364
  264 LEU   C       2797    8.099442957    6.055182009    7.599717959
  264 LEU   O       2798    8.190220478    5.976359383    7.573732910
  265 ASP   N       2799    7.984380376    6.067386260    7.534150631
  265 ASP   H       2800    7.892880758    6.092216007    7.565959512
  265 ASP   CA      2801    7.959019983    5.991834283    7.410628368
  265 ASP   CB      2802    7.816180506    6.026418067    7.368042190
  265 ASP   CG      2803    7.707202381    5.945504012    7.438651448
  265 ASP   OD1     2804    7.605996910    5.919183466    7.370170198
  265 ASP   OD2     2805    7.732681871    5.893334521    7.549338821
  265 ASP   C       2806    8.066809575    5.999770503    7.302314525
  265 ASP   O       2807    8.126169081    5.895236073    7.276250414
  266 VAL   N       2808    8.113497186    6.122503288    7.281197449
  266 VAL   H       2809    8.071261096    6.205168582    7.318392254
  266 VAL   CA      2810    8.229980301    6.141173859    7.193502477
  266 VAL   CB      2811    8.259274377    6.288147380    7.162668005
  266 VAL   CG1     2812    8.379447498    6.310929818    7.070773733
  266 VAL   CG2     2813    8.133676644    6.363928577    7.119177513
  266 VAL   C       2814    0.120295545    6.078688312    7.252152258
  266 VAL   O       2815    0.176198027    6.000951484    7.174932227
  267 MET   N       2816    0.138504304    6.093984220    7.383008961
  267 MET   H       2817    0.096282674    6.179811124    7.412194866
  267 MET   CA      2818    0.256633999    6.045657603    7.455957400
  267 MET   CB      2819    0.237974639    6.088832274    7.601553765
  267 MET   CG      2820    0.361769602    6.063331227    7.687791049
  267 MET   SD      2821    0.372333971    6.158228331    7.843907770
  267 MET   CE      2822    0.424949309    6.312649591    7.772705933
  267 MET   C       2823    0.278736897    5.894751557    7.443798939
  267 MET   O       2824    0.395184480    5.857101823    7.431540663
  268 ASP   N       2825    0.168858474    5.821271323    7.458601214
  268 ASP   H       2826    0.102552460    5.863437365    7.520450483
  268 ASP   CA      2827    0.167038891    5.677033106    7.430254614
  268 ASP   CB      2828    0.024588043    5.632322933    7.463746525
  268 ASP   CG      2829    0.025919133    5.535952489    7.582568972
  268 ASP   OD1     2830    0.073294782    5.421374178    7.566683169
  268 ASP   OD2     2831   -0.026669461    5.575527822    7.688826774
  268 ASP   C       2832    0.194554655    5.644345541    7.283326973
  268 ASP   O       2833    0.285744435    5.567118528    7.254146247
  269 GLU   N       2834    0.124261498    5.702549472    7.186571001
  269 GLU   H       2835    0.053963085    5.773151438    7.195245325
  269 GLU   CA      2836    0.160176326    5.677388866    7.046255579
  269 GLU   CB      2837    0.049538337    5.728006235    6.953480364
  269 GLU   CG      2838   -0.076446569    5.641302900    6.948930562
  269 GLU   CD      2839    8.053446450    5.676098415    6.844803773
  269 GLU   OE1     2840    7.988703551    5.782589706    6.854445525
  269 GLU   OE2     2841    8.052466963    5.589514438    6.754657728
  269 GLU   C       2842    0.301136394    5.718245410    7.003012052
  269 GLU   O       2843    0.374966700    5.630279204    6.958937638
  270 GLU   N       2844    0.337128945    5.843768956    7.028281649
  270 GLU   H       2845    0.320606672    5.919957839    7.090923245
  270 GLU   CA      2846    0.473271682    5.883372303    6.989426820
  270 GLU   CB      2847    0.465406723    5.960295153    6.857401323
  270 GLU   CG      2848    0.355299416    6.066303092    6.864307720
  270 GLU   CD      2849    0.350788960    6.145200140    6.733304567
  270 GLU   OE1     2850    0.305167557    6.091285491    6.630169227
  270 GLU   OE2     2851    0.401325091    6.259480162    6.736282821
  270 GLU   C       2852    0.542979346    5.967772473    7.096337492
  270 GLU   O       2853    0.488627058    6.041533013    7.178410988
  271 SER   N       2854    0.675274348    5.961826465    7.083967489
  271 SER   H       2855    0.727658071    5.899233206    7.026176463
  271 SER   CA      2856    0.781751987    6.021676934    7.165756450
  271 SER   CB      2857    0.785152046    5.991824173    7.315783961
  271 SER   OG      2858    0.690644801    6.076710073    7.381469722
  271 SER   HG      2859    0.617933575    6.085942405    7.313441477
  271 SER   C       2860    0.920040216    5.987315919    7.110051899
  271 SER   O1      2861    0.928860854    5.904081214    7.017212353
  271 SER   O2      2862    1.018617910    6.044932071    7.160908247
  272 4L6   H14     2863    0.864835520    0.083962977    0.938895602
  272 4L6   N6      2864    0.871425766    0.154113266    0.867929353
  272 4L6   H13     2865    0.789453725    0.209791011    0.854465148
  272 4L6   C17     2866    0.983749052    0.168729688    0.798216122
  272 4L6   O1      2867    1.079704831    0.103098437    0.838391084
  272 4L6   N3      2868    1.187733573    0.213721167    0.587220538
  272 4L6   H11     2869    1.254882924    0.223355695    0.513742171
  272 4L6   H12     2870    1.212333080    0.145712600    0.656289225
  272 4L6   C13     2871    1.042580385    0.375135001    0.498250769
  272 4L6   C14     2872    1.074920337    0.283416323    0.597578687
  272 4L6   C12     2873    1.134366289    0.417886525    0.403015370
  272 4L6   H10     2874    1.239309427    0.395622863    0.422349785
  272 4L6   C11     2875    1.100307945    0.499536138    0.295802998
  272 4L6   H9      2876    1.170924746    0.516013104    0.214422550
  272 4L6   C10     2877    0.970033216    0.545602379    0.280647391
  272 4L6   H8      2878    0.948028694    0.607869915    0.193932023
  272 4L6   C15     2879    0.975448123    0.256741805    0.690938642
  272 4L6   N4      2880    0.854521335    0.311653832    0.673073214
  272 4L6   C16     2881    0.915177465    0.428481880    0.482615324
  272 4L6   N5      2882    0.823034736    0.397024377    0.574693061
  272 4L6   C8      2883    0.748497356    0.594378585    0.400803631
  272 4L6   C9      2884    0.878767399    0.516498175    0.381374584
  272 4L6   C2      2885    0.629072662    0.538026872    0.357407464
  272 4L6   C1      2886    0.628386436    0.407825848    0.277042420
  272 4L6   C3      2887    0.508170175    0.603107351    0.379049971
  272 4L6   H4      2888    0.417981917    0.545525094    0.358325070
  272 4L6   C4      2889    0.508103545    0.733516763    0.427173261
  272 4L6   C5      2890    0.411295024    0.833205118    0.423536057
  272 4L6   H5      2891    0.306566924    0.819181624    0.396740105
  272 4L6   N1      2892    0.471628002    0.949825576    0.444716328
  272 4L6   C6      2893    0.628672061    0.797153339    0.454325831
  272 4L6   N2      2894    0.598481658    0.924869348    0.475968609
  272 4L6   H6      2895    0.671567220    0.987117841    0.503979978
  272 4L6   C7      2896    0.747746801    0.725966832    0.445609378
  272 4L6   H7      2897    0.840889162    0.781437581    0.456984027
  273 H2O   OW      2898    0.520767897    1.057875300    0.398863002
  273 H2O   HW1     2899    0.558069982    1.010453032    0.478621364
  273 H2O   HW2     2900    0.579794403    1.041572552    0.319793820
  274 NA+   NA      2901    7.804839638    5.606526386    7.865066942
  275 NA+   NA      2902    1.034636099    5.577506947    7.180554899
  276 NA+   NA      2903    0.653042002    7.364132423    1.512709694
  277 NA+   NA      2904    6.771811022    0.882032111    2.011574267
  278 NA+   NA      2905    0.410682104    6.496360682    1.260091823
  279 NA+   NA      2906    8.235809721    1.755149742    1.481877991
  280 NA+   NA      2907    0.132915484    3.892358489    6.851712582
    1 SOLV  OW      2908    6.982594364    6.339943718    0.278050095
    1 SOLV  HW1     2909    6.971813070    6.270979311    0.206428795
    1 SOLV  HW2     2910    6.920964068    6.319025269    0.353983967
    2 SOLV  OW      2911    0.796423973    0.680562794    6.357639971
    2 SOLV  HW1     2912    0.723644784    0.694522449    6.290495656
    2 SOLV  HW2     2913    0.783819555    0.743820018    6.434057589
    3 SOLV  OW      2914    1.082608377    0.119876608    5.008926747
    3 SOLV  HW1     2915    1.105669905    0.130062575    4.912156656
    3 SOLV  HW2     2916    1.141609351    0.179238575    5.063653725
    4 SOLV  OW      2917    0.740575153    1.371950978    5.880321361
    4 SOLV  HW1     2918    0.736963997    1.469774354    5.900756276
    4 SOLV  HW2     2919    0.673120080    1.323735959    5.936224180
    5 SOLV  OW      2920    6.585404732    7.354900395    5.526517067
    5 SOLV  HW1     2921    6.504326227    7.406839291    5.553510163
    5 SOLV  HW2     2922    6.558328491    7.279814078    5.466260789
    6 SOLV  OW      2923    0.552121723    1.337476352    2.993373720
    6 SOLV  HW1     2924    0.482414559    1.379023984    2.934922792
    6 SOLV  HW2     2925    0.536727825    1.238796817    2.998585769
    7 SOLV  OW      2926    2.386593883    1.464936420    2.449757329
    7 SOLV  HW1     2927    2.437855338    1.545417024    2.419805354
    7 SOLV  HW2     2928    2.418948558    1.436529995    2.540024788
    8 SOLV  OW      2929    7.195692784    0.989121920    0.036139405
    8 SOLV  HW1     2930    7.256327799    1.033458460    0.102152320
    8 SOLV  HW2     2931    7.246222597    0.970276710   -0.048072211
    9 SOLV  OW      2932    7.938743916    1.677599842    2.310868813
    9 SOLV  HW1     2933    8.001348277    1.719387154    2.376716404
    9 SOLV  HW2     2934    7.880506072    1.611197360    2.357777197
   10 SOLV  OW      2935    7.388863309    0.513942329    0.291117758
   10 SOLV  HW1     2936    7.423952332    0.530058101    0.198863169
   10 SOLV  HW2     2937    7.335226149    0.429538990    0.292084071
   11 SOLV  OW      2938    6.203216903    6.647045187    0.054221275
   11 SOLV  HW1     2939    6.188342695    6.700300264   -0.029109518
   11 SOLV  HW2     2940    6.132641860    6.669778589    0.121331194
   12 SOLV  OW      2941    0.482019659    6.673842813    0.123091984
   12 SOLV  HW1     2942    0.557985740    6.623404996    0.082019171
   12 SOLV  HW2     2943    0.503654280    6.771475479    0.124325063
   13 SOLV  OW      2944    8.182127256    1.471672967    0.785379227
   13 SOLV  HW1     2945    8.222969791    1.495244271    0.873573285
   13 SOLV  HW2     2946    8.169974256    1.372565456    0.779722629
   14 SOLV  OW      2947    1.632756205    0.115120317    0.096925304
   14 SOLV  HW1     2948    1.683497731    0.039104666    0.056324891
   14 SOLV  HW2     2949    1.561270176    0.079187090    0.156925029
   15 SOLV  OW      2950    2.161018541    7.702847694    0.977528045
   15 SOLV  HW1     2951    2.070803568    7.695802214    1.020091636
   15 SOLV  HW2     2952    2.227062563    7.649570844    1.030440847
   16 SOLV  OW      2953    0.869175007    0.908075466    7.763272328
   16 SOLV  HW1     2954    0.776261229    0.871101625    7.763177949
   16 SOLV  HW2     2955    0.923176892    0.862631631    7.692429866
   17 SOLV  OW      2956    1.316544103    6.248967690    6.324457546
   17 SOLV  HW1     2957    1.407833897    6.211408309    6.340487441
   17 SOLV  HW2     2958    1.248006334    6.177916335    6.340448133
   18 SOLV  OW      2959    0.961989456    8.102120294    6.013262140
   18 SOLV  HW1     2960    0.893779105    8.030845430    5.996857719
   18 SOLV  HW2     2961    1.053533452    8.064643434    5.998533247
   19 SOLV  OW      2962    1.489193773    6.012071335    7.534172355
   19 SOLV  HW1     2963    1.492219521    5.963497521    7.446804767
   19 SOLV  HW2     2964    1.506176762    6.109416076    7.518773748
   20 SOLV  OW      2965    0.451355764    6.246694517    0.805357580
   20 SOLV  HW1     2966    0.536333064    6.226592440    0.756611234
   20 SOLV  HW2     2967    0.409243353    6.328656377    0.766496676
   21 SOLV  OW      2968    7.324359881    2.165860858    6.822975305
   21 SOLV  HW1     2969    7.231690862    2.199778195    6.839221432
   21 SOLV  HW2     2970    7.320636049    2.086656776    6.762027765
   22 SOLV  OW      2971    1.184384017    1.837450958    0.283086393
   22 SOLV  HW1     2972    1.259393322    1.773750312    0.265262065
   22 SOLV  HW2     2973    1.171509897    1.846966087    0.381806124
   23 SOLV  OW      2974    8.215260924    7.881672831    8.138885384
   23 SOLV  HW1     2975    8.161214387    7.805192535    8.173975098
   23 SOLV  HW2     2976    8.312046428    7.856502756    8.138148846
   24 SOLV  OW      2977    1.174333982    0.229537638    6.836579284
   24 SOLV  HW1     2978    1.224065222    0.293339560    6.895382736
   24 SOLV  HW2     2979    1.217059835    0.139262488    6.841738126
   25 SOLV  OW      2980    7.244908141    0.238997888    0.436370815
   25 SOLV  HW1     2981    7.183194495    0.184361479    0.493007472
   25 SOLV  HW2     2982    7.333920760    0.193743975    0.430877565
   26 SOLV  OW      2983    1.310239466    7.912820423    2.887945993
   26 SOLV  HW1     2984    1.211888472    7.922792634    2.903035155
   26 SOLV  HW2     2985    1.352993479    8.003202316    2.886154933
   27 SOLV  OW      2986    7.424837260    0.481940580    7.552885092
   27 SOLV  HW1     2987    7.413455419    0.530490539    7.466195279
   27 SOLV  HW2     2988    7.503341041    0.420311873    7.546493477
   28 SOLV  OW      2989    0.191354038    1.173754766    3.449743929
   28 SOLV  HW1     2990    0.245665514    1.210486701    3.374238520
   28 SOLV  HW2     2991    0.094252969    1.178487908    3.426313612
   29 SOLV  OW      2992    8.052858972    8.073940197    1.299216966
   29 SOLV  HW1     2993    8.040010140    7.985573147    1.254186382
   29 SOLV  HW2     2994    7.979316714    8.088621730    1.365379284
   30 SOLV  OW      2995    1.278540195    0.720304584    7.385094759
   30 SOLV  HW1     2996    1.305704682    0.709442480    7.289462260
   30 SOLV  HW2     2997    1.238040792    0.635035872    7.418116130
   31 SOLV  OW      2998    0.007732803    8.143448759    8.166814389
   31 SOLV  HW1     2999   -0.011812710    8.045585585    8.160304539
   31 SOLV  HW2     3000    0.100744763    8.161061767    8.134562932
   32 SOLV  OW      3001    5.704070476    0.588163840    6.438751068
   32 SOLV  HW1     3002    5.797752803    0.614721892    6.415948274
   32 SOLV  HW2     3003    5.704094209    0.535779076    6.523942086
   33 SOLV  OW      3004    7.799291782    8.036705625    5.683402253
   33 SOLV  HW1     3005    7.814010022    7.986814562    5.597985779
   33 SOLV  HW2     3006    7.721355267    7.997199232    5.732052251
   34 SOLV  OW      3007    6.622767460    0.612543624    0.416183279
   34 SOLV  HW1     3008    6.532567448    0.654210877    0.427559409
   34 SOLV  HW2     3009    6.617252271    0.539122859    0.348503778
   35 SOLV  OW      3010    7.415618540    0.607191930    7.795644847
   35 SOLV  HW1     3011    7.416054181    0.589292462    7.697252533
   35 SOLV  HW2     3012    7.508215999    0.629993825    7.825767754
   36 SOLV  OW      3013    7.184763454    6.100997030    8.142570326
   36 SOLV  HW1     3014    7.148760528    6.114170170    8.050200709
   36 SOLV  HW2     3015    7.283046307    6.083124553    8.137779604
   37 SOLV  OW      3016    0.072975911    0.667754994    8.093833917
   37 SOLV  HW1     3017   -0.016986509    0.630037239    8.115874592
   37 SOLV  HW2     3018    0.126963321    0.676259591    8.177587674
   38 SOLV  OW      3019    5.688184960    0.791176435    7.952639980
   38 SOLV  HW1     3020    5.680298996    0.772755592    8.050621275
   38 SOLV  HW2     3021    5.755899047    0.729493496    7.912492396
   39 SOLV  OW      3022    0.122652120    1.592048511    1.338649185
   39 SOLV  HW1     3023    0.205625699    1.569623987    1.287522026
   39 SOLV  HW2     3024    0.050842022    1.526174291    1.316169904
   40 SOLV  OW      3025    8.024793768    6.410871865    0.860350340
   40 SOLV  HW1     3026    8.084919891    6.484157751    0.828477800
   40 SOLV  HW2     3027    7.967500622    6.379485494    0.784625800
   41 SOLV  OW      3028    5.728022155    7.962690623    7.157374661
   41 SOLV  HW1     3029    5.799912094    7.897328227    7.181064276
   41 SOLV  HW2     3030    5.724020943    8.034462503    7.226904078
   42 SOLV  OW      3031    0.074467037    6.317151986    0.578656483
   42 SOLV  HW1     3032    0.167379900    6.299436785    0.546174853
   42 SOLV  HW2     3033    0.067647798    6.411852551    0.610071387
   43 SOLV  OW      3034    7.706572106    0.422475033    0.227645253
   43 SOLV  HW1     3035    7.668334389    0.331400330    0.212047958
   43 SOLV  HW2     3036    7.798740198    0.426956808    0.189084673
   44 SOLV  OW      3037    7.425981256    6.843027481    7.247187200
   44 SOLV  HW1     3038    7.466042258    6.928265039    7.280827486
   44 SOLV  HW2     3039    7.386679043    6.858213243    7.156486062
   45 SOLV  OW      3040    7.619213401    0.121632401    6.872295498
   45 SOLV  HW1     3041    7.565508932    0.200854888    6.843318447
   45 SOLV  HW2     3042    7.712320368    0.150748966    6.894280003
   46 SOLV  OW      3043    7.607581583    8.204386205    6.656536130
   46 SOLV  HW1     3044    7.566918669    8.113755248    6.668135853
   46 SOLV  HW2     3045    7.612251550    8.250396902    6.745210832
   47 SOLV  OW      3046    7.077522716    1.887250545    7.427644128
   47 SOLV  HW1     3047    7.173330721    1.913721614    7.416607385
   47 SOLV  HW2     3048    7.049119253    1.903590666    7.522131973
   48 SOLV  OW      3049    0.528275023    0.892129508    0.746442301
   48 SOLV  HW1     3050    0.563900275    0.972806859    0.793597419
   48 SOLV  HW2     3051    0.530510523    0.907582461    0.647660905
   49 SOLV  OW      3052    6.827037971    7.591133748    6.355658190
   49 SOLV  HW1     3053    6.850652146    7.567088187    6.261500960
   49 SOLV  HW2     3054    6.875081526    7.530124074    6.418674188
   50 SOLV  OW      3055    0.421678740    0.452754625    7.221999282
   50 SOLV  HW1     3056    0.421455503    0.353075216    7.230095315
   50 SOLV  HW2     3057    0.509327990    0.482934468    7.184471150
   51 SOLV  OW      3058    7.422874234    2.446159580    1.153373126
   51 SOLV  HW1     3059    7.426552635    2.382360947    1.230290253
   51 SOLV  HW2     3060    7.330825113    2.484601309    1.146359370
   52 SOLV  OW      3061    1.106444309    6.578230385    0.065655146
   52 SOLV  HW1     3062    1.046166720    6.499146365    0.076325745
   52 SOLV  HW2     3063    1.200393898    6.551676606    0.087330984
   53 SOLV  OW      3064    6.398559484    0.679024197    2.035307108
   53 SOLV  HW1     3065    6.498510341    0.676705975    2.032783722
   53 SOLV  HW2     3066    6.362121191    0.633449866    1.954085103
   54 SOLV  OW      3067    7.349742507    5.481634472    7.230013876
   54 SOLV  HW1     3068    7.356228710    5.536000616    7.146322524
   54 SOLV  HW2     3069    7.381360772    5.536139202    7.307675938
   55 SOLV  OW      3070    6.858133235    1.489579132    7.401189437
   55 SOLV  HW1     3071    6.939574179    1.541595628    7.426948756
   55 SOLV  HW2     3072    6.821149942    1.525811116    7.315624395
   56 SOLV  OW      3073    0.700654921    5.648421335    0.635071952
   56 SOLV  HW1     3074    0.639413196    5.633199354    0.557488367
   56 SOLV  HW2     3075    0.728122125    5.560324963    0.673620244
   57 SOLV  OW      3076    1.449502864    0.212385895    0.413614238
   57 SOLV  HW1     3077    1.536832951    0.248491283    0.380882282
   57 SOLV  HW2     3078    1.465842221    0.130552407    0.468730455
   58 SOLV  OW      3079    0.230929596    5.727551566    7.820173739
   58 SOLV  HW1     3080    0.152984739    5.664898673    7.819323664
   58 SOLV  HW2     3081    0.304665617    5.689756538    7.764173309
   59 SOLV  OW      3082    6.630420307    0.248094847    6.348554199
   59 SOLV  HW1     3083    6.617718587    0.149416708    6.338403834
   59 SOLV  HW2     3084    6.722882739    0.272928948    6.319647729
   60 SOLV  OW      3085    1.558166678    1.007490534    7.686029520
   60 SOLV  HW1     3086    1.529175938    1.097441667    7.718714850
   60 SOLV  HW2     3087    1.658052527    1.002524213    7.686379979
   61 SOLV  OW      3088    1.535870306    0.364067575    2.404196669
   61 SOLV  HW1     3089    1.481540570    0.389853162    2.484102348
   61 SOLV  HW2     3090    1.606078052    0.433390431    2.387865735
   62 SOLV  OW      3091    7.044692868    6.683050192    1.213135395
   62 SOLV  HW1     3092    6.982301893    6.620040507    1.259380935
   62 SOLV  HW2     3093    7.117209352    6.710484850    1.276303168
   63 SOLV  OW      3094    0.704745154    6.464969178    6.148767161
   63 SOLV  HW1     3095    0.677291994    6.379308279    6.192473118
   63 SOLV  HW2     3096    0.684863751    6.541485362    6.210018090
   64 SOLV  OW      3097    0.646161084    1.915736603    1.223186879
   64 SOLV  HW1     3098    0.703372394    1.968608685    1.285899590
   64 SOLV  HW2     3099    0.664313067    1.818194651    1.235734350
   65 SOLV  OW      3100    6.316779089    8.041522110    6.863577984
   65 SOLV  HW1     3101    6.340036671    7.968679172    6.799121604
   65 SOLV  HW2     3102    6.256163753    8.107380350    6.818968029
   66 SOLV  OW      3103    7.888713067    6.797492944    0.989106461
   66 SOLV  HW1     3104    7.882589876    6.698392934    1.001093629
   66 SOLV  HW2     3105    7.984762431    6.825327922    0.990377193
   67 SOLV  OW      3106    6.740848197    8.008618705    6.156863477
   67 SOLV  HW1     3107    6.688036056    8.078176283    6.205573451
   67 SOLV  HW2     3108    6.696194589    7.919720366    6.167019301
   68 SOLV  OW      3109    8.175401820    0.332850399    2.988232616
   68 SOLV  HW1     3110    8.212276424    0.358462330    2.898868008
   68 SOLV  HW2     3111    8.076913269    0.317332381    2.980426008
   69 SOLV  OW      3112    0.153683958    0.084011885    7.500569584
   69 SOLV  HW1     3113    0.066809975    0.112645149    7.460141411
   69 SOLV  HW2     3114    0.196205575    0.014610966    7.442459743
   70 SOLV  OW      3115    6.906633505    1.983592419    2.392408637
   70 SOLV  HW1     3116    6.946125468    2.061443050    2.343609553
   70 SOLV  HW2     3117    6.960121667    1.901390070    2.372827931
   71 SOLV  OW      3118    6.312724650    1.237781682    1.528580713
   71 SOLV  HW1     3119    6.363108773    1.259300140    1.612237369
   71 SOLV  HW2     3120    6.223291361    1.199893932    1.552375782
   72 SOLV  OW      3121    8.231921603    0.926613592    8.035289839
   72 SOLV  HW1     3122    8.274804028    0.838970389    8.057231930
   72 SOLV  HW2     3123    8.135557999    0.911885859    8.012955059
   73 SOLV  OW      3124    7.520209573    1.808870250    1.171845075
   73 SOLV  HW1     3125    7.427161866    1.808201376    1.135194648
   73 SOLV  HW2     3126    7.579868504    1.860449712    1.110347959
   74 SOLV  OW      3127    0.419510889    0.908909397    7.717217150
   74 SOLV  HW1     3128    0.453787307    1.001879418    7.703681431
   74 SOLV  HW2     3129    0.334570831    0.912059901    7.769911709
   75 SOLV  OW      3130    1.226191976    6.356016593    6.778807058
   75 SOLV  HW1     3131    1.167843230    6.333296762    6.700827215
   75 SOLV  HW2     3132    1.321386445    6.335104786    6.756394977
   76 SOLV  OW      3133    0.648026291    6.667826040    6.625201563
   76 SOLV  HW1     3134    0.671761031    6.764978024    6.625301136
   76 SOLV  HW2     3135    0.692250238    6.622809806    6.547616169
   77 SOLV  OW      3136    0.642849959    2.322298819    5.192846096
   77 SOLV  HW1     3137    0.630993091    2.241042326    5.135761094
   77 SOLV  HW2     3138    0.604961988    2.401946391    5.145702286
   78 SOLV  OW      3139    7.449032300    2.101052311    0.851347136
   78 SOLV  HW1     3140    7.384026423    2.129358690    0.780813948
   78 SOLV  HW2     3141    7.407539047    2.112888617    0.941569841
   79 SOLV  OW      3142    6.890236820    6.463732867    6.344478277
   79 SOLV  HW1     3143    6.846873345    6.488994966    6.430973569
   79 SOLV  HW2     3144    6.819814573    6.448371015    6.275148115
   80 SOLV  OW      3145    1.616553803    7.302768731    6.913490207
   80 SOLV  HW1     3146    1.615412506    7.380005977    6.976997275
   80 SOLV  HW2     3147    1.601740857    7.217807568    6.964108163
   81 SOLV  OW      3148    1.148109074    1.637776550    0.892183673
   81 SOLV  HW1     3149    1.206573136    1.652331235    0.812361340
   81 SOLV  HW2     3150    1.063046558    1.689162978    0.880991566
   82 SOLV  OW      3151    1.200654398    6.973238999    0.012524962
   82 SOLV  HW1     3152    1.128791948    6.940211826   -0.048683287
   82 SOLV  HW2     3153    1.159971666    7.030059495    0.084063785
   83 SOLV  OW      3154    7.012004406    7.902824673    1.514413038
   83 SOLV  HW1     3155    7.045039785    7.838455007    1.445368909
   83 SOLV  HW2     3156    6.966031442    7.979345940    1.469327016
   84 SOLV  OW      3157    0.177372533    1.797269642    6.871583827
   84 SOLV  HW1     3158    0.171114330    1.852102656    6.954987019
   84 SOLV  HW2     3159    0.095580158    1.740379281    6.862905314
   85 SOLV  OW      3160    6.841329914    6.636665469    8.139353259
   85 SOLV  HW1     3161    6.826044632    6.636160444    8.238186580
   85 SOLV  HW2     3162    6.869361793    6.545419933    8.109515110
   86 SOLV  OW      3163    7.257888546    7.183654570    5.829027091
   86 SOLV  HW1     3164    7.261245710    7.101372505    5.885771241
   86 SOLV  HW2     3165    7.176125291    7.181135192    5.771495295
   87 SOLV  OW      3166    1.710740454    7.372985089    8.001153113
   87 SOLV  HW1     3167    1.773649951    7.368280453    7.923552204
   87 SOLV  HW2     3168    1.626718249    7.419439481    7.973154550
   88 SOLV  OW      3169    2.015287764    7.069134822    7.925444991
   88 SOLV  HW1     3170    1.942241093    7.016482431    7.968963022
   88 SOLV  HW2     3171    2.040765747    7.145792013    7.984406100
   89 SOLV  OW      3172    0.786089441    7.472750416    6.433735885
   89 SOLV  HW1     3173    0.744134037    7.562865081    6.422821080
   89 SOLV  HW2     3174    0.786871198    7.447885516    6.530592097
   90 SOLV  OW      3175    6.298793892    0.237349347    6.468956436
   90 SOLV  HW1     3176    6.306350566    0.177546299    6.389155286
   90 SOLV  HW2     3177    6.386886697    0.281548486    6.485923258
   91 SOLV  OW      3178    0.967351006    6.584250014    0.982511281
   91 SOLV  HW1     3179    0.961693855    6.669599544    0.930692620
   91 SOLV  HW2     3180    0.911260517    6.514454109    0.937968344
   92 SOLV  OW      3181    0.125549931    7.918075451    2.472108344
   92 SOLV  HW1     3182    0.092156914    7.930712572    2.565517390
   92 SOLV  HW2     3183    0.225273603    7.910712705    2.473097983
   93 SOLV  OW      3184    6.281642106    7.934875486    7.713748361
   93 SOLV  HW1     3185    6.195038789    7.884888547    7.712647810
   93 SOLV  HW2     3186    6.331430659    7.913395307    7.797770393
   94 SOLV  OW      3187    1.043006311    7.766551129    1.807311365
   94 SOLV  HW1     3188    1.040268382    7.698209065    1.734346997
   94 SOLV  HW2     3189    1.060616601    7.856736727    1.767835714
   95 SOLV  OW      3190    6.381802995    7.460329641    0.686181889
   95 SOLV  HW1     3191    6.337092696    7.398938602    0.751250492
   95 SOLV  HW2     3192    6.356675774    7.554881780    0.706924515
   96 SOLV  OW      3193    8.213464112    1.609953800    6.885670019
   96 SOLV  HW1     3194    8.253307314    1.557003147    6.810767371
   96 SOLV  HW2     3195    8.117098377    1.585393409    6.896252353
   97 SOLV  OW      3196    7.231142812    0.103408334    7.863027213
   97 SOLV  HW1     3197    7.272392492    0.051301347    7.937761909
   97 SOLV  HW2     3198    7.298024487    0.168351853    7.826817130
   98 SOLV  OW      3199    0.940140346    7.691970490    1.080328167
   98 SOLV  HW1     3200    0.919839250    7.741302368    0.995736052
   98 SOLV  HW2     3201    0.855523226    7.677665226    1.131678418
   99 SOLV  OW      3202    7.058979767    0.115129055    0.588514425
   99 SOLV  HW1     3203    6.970463168    0.126023591    0.543259541
   99 SOLV  HW2     3204    7.049189107    0.053093936    0.666345105
  100 SOLV  OW      3205    0.589757406    0.460035765    0.726289328
  100 SOLV  HW1     3206    0.541130674    0.457560392    0.638933692
  100 SOLV  HW2     3207    0.686588272    0.440175824    0.711089272
  101 SOLV  OW      3208    7.268012381    1.743220505    0.098923467
  101 SOLV  HW1     3209    7.214102868    1.759234327    0.016226054
  101 SOLV  HW2     3210    7.210396827    1.700225059    0.168445419
  102 SOLV  OW      3211    8.174638660    7.558637513    1.162555704
  102 SOLV  HW1     3212    8.269310727    7.540630626    1.135823059
  102 SOLV  HW2     3213    8.163774250    7.541228203    1.260435493
  103 SOLV  OW      3214    5.696781538    6.904590090    5.696321578
  103 SOLV  HW1     3215    5.667803071    6.940758352    5.784933931
  103 SOLV  HW2     3216    5.767580611    6.835336095    5.710155431
  104 SOLV  OW      3217    1.812590716    0.365086351    6.597746794
  104 SOLV  HW1     3218    1.713964619    0.357551591    6.582993208
  104 SOLV  HW2     3219    1.859815188    0.295762230    6.543291192
  105 SOLV  OW      3220    7.900184074    4.801762353    8.139726404
  105 SOLV  HW1     3221    7.910462629    4.708066254    8.173123893
  105 SOLV  HW2     3222    7.962934587    4.861852960    8.189259030
  106 SOLV  OW      3223    2.238706063    8.087302783    1.145143893
  106 SOLV  HW1     3224    2.155243380    8.058978303    1.192405157
  106 SOLV  HW2     3225    2.216639950    8.158264333    1.078215362
  107 SOLV  OW      3226    1.636827587    6.912331303    7.955535330
  107 SOLV  HW1     3227    1.621041101    6.892855625    8.052341760
  107 SOLV  HW2     3228    1.609250998    7.006362573    7.935546187
  108 SOLV  OW      3229    0.906271721    0.476607470    7.756089661
  108 SOLV  HW1     3230    0.857117044    0.460766969    7.841732582
  108 SOLV  HW2     3231    0.973013321    0.403477565    7.741970159
  109 SOLV  OW      3232    7.420754754    1.687363019    1.411970172
  109 SOLV  HW1     3233    7.459131314    1.749238708    1.343411507
  109 SOLV  HW2     3234    7.341872031    1.730724930    1.455545642
  110 SOLV  OW      3235    1.546944448    0.354950891    6.586296516
  110 SOLV  HW1     3236    1.499403049    0.272967195    6.554356948
  110 SOLV  HW2     3237    1.504137407    0.435998115    6.546290437
  111 SOLV  OW      3238    1.953333386    7.588063737    8.214522426
  111 SOLV  HW1     3239    1.887419436    7.518567174    8.243256007
  111 SOLV  HW2     3240    2.007158530    7.617578125    8.293463890
  112 SOLV  OW      3241    7.501966001    8.156442548    2.016054484
  112 SOLV  HW1     3242    7.566681498    8.221374160    2.056024766
  112 SOLV  HW2     3243    7.488898213    8.177766288    1.919223166
  113 SOLV  OW      3244    2.437502217    7.588160427    6.378408991
  113 SOLV  HW1     3245    2.465830906    7.683700880    6.369973425
  113 SOLV  HW2     3246    2.358790322    7.571385592    6.319040597
  114 SOLV  OW      3247    6.325475468    8.143840724    0.065859835
  114 SOLV  HW1     3248    6.262971853    8.118624830    0.139744614
  114 SOLV  HW2     3249    6.411626685    8.094225716    0.076712972
  115 SOLV  OW      3250    0.311912421    8.126700156    2.155490656
  115 SOLV  HW1     3251    0.233206221    8.077321561    2.118491555
  115 SOLV  HW2     3252    0.305451793    8.223287403    2.130370691
  116 SOLV  OW      3253    0.543793653    7.168859621    1.381648827
  116 SOLV  HW1     3254    0.461146372    7.209018682    1.342173927
  116 SOLV  HW2     3255    0.518320773    7.096123477    1.445384024
  117 SOLV  OW      3256    6.738873494    6.866548783    1.305836053
  117 SOLV  HW1     3257    6.765638399    6.925995607    1.381673777
  117 SOLV  HW2     3258    6.734741665    6.771816228    1.337620686
  118 SOLV  OW      3259    2.345932283    0.155987201    1.756125222
  118 SOLV  HW1     3260    2.319076881    0.093512796    1.829455638
  118 SOLV  HW2     3261    2.404941061    0.227639788    1.793346686
  119 SOLV  OW      3262    0.775976234    0.358009407    3.132624017
  119 SOLV  HW1     3263    0.790342837    0.399873264    3.042942737
  119 SOLV  HW2     3264    0.694671987    0.397673554    3.175263610
  120 SOLV  OW      3265    2.255483929    6.711372428    7.301802518
  120 SOLV  HW1     3266    2.348819821    6.725434902    7.268754654
  120 SOLV  HW2     3267    2.253715069    6.720246423    7.401399780
  121 SOLV  OW      3268    1.177617544    6.464300530    5.598500843
  121 SOLV  HW1     3269    1.262738585    6.516333210    5.605485997
  121 SOLV  HW2     3270    1.188658964    6.376065816    5.644265266
  122 SOLV  OW      3271    5.979259663    1.167334986    7.516030892
  122 SOLV  HW1     3272    5.937231553    1.090029545    7.468534142
  122 SOLV  HW2     3273    5.960686361    1.251607171    7.465516470
  123 SOLV  OW      3274    1.744071894    6.040904137    0.205842857
  123 SOLV  HW1     3275    1.841449729    6.050353134    0.185100365
  123 SOLV  HW2     3276    1.714224558    5.947985632    0.183998434
  124 SOLV  OW      3277    3.199827747    1.340475185    2.841010620
  124 SOLV  HW1     3278    3.177273912    1.411294958    2.774095027
  124 SOLV  HW2     3279    3.120815914    1.280560223    2.854016785
  125 SOLV  OW      3280    7.928755092    1.924511523    0.129955978
  125 SOLV  HW1     3281    7.868049436    1.867732706    0.185569508
  125 SOLV  HW2     3282    7.951699401    1.875995613    0.045566038
  126 SOLV  OW      3283    0.228135292    0.000661936    5.956782741
  126 SOLV  HW1     3284    0.210871043    0.055407516    5.874889403
  126 SOLV  HW2     3285    0.325210281   -0.022969095    5.961203999
  127 SOLV  OW      3286    7.099153268    5.389457869    7.822804840
  127 SOLV  HW1     3287    7.183045877    5.398494849    7.769135825
  127 SOLV  HW2     3288    7.025353245    5.356421533    7.763948270
  128 SOLV  OW      3289    2.050677986    0.175459985    2.351505435
  128 SOLV  HW1     3290    2.013481674    0.265447430    2.374280297
  128 SOLV  HW2     3291    2.120439087    0.185245117    2.280515792
  129 SOLV  OW      3292    8.216620523    0.579840493    0.975014467
  129 SOLV  HW1     3293    8.168530359    0.516871752    1.036037508
  129 SOLV  HW2     3294    8.283935048    0.529149397    0.921156783
  130 SOLV  OW      3295    7.093585422    1.019330912    6.733765649
  130 SOLV  HW1     3296    7.020396050    0.978178363    6.788091592
  130 SOLV  HW2     3297    7.061011721    1.035164937    6.640546814
  131 SOLV  OW      3298    8.057654489    1.110554623    5.551927756
  131 SOLV  HW1     3299    8.042453060    1.170184903    5.630761296
  131 SOLV  HW2     3300    8.151996706    1.120558570    5.520289669
  132 SOLV  OW      3301    0.729017087    1.742455070    2.526321518
  132 SOLV  HW1     3302    0.630443958    1.738279828    2.542684511
  132 SOLV  HW2     3303    0.747590495    1.805083767    2.450594954
  133 SOLV  OW      3304    1.498207064    0.802026708    7.527447935
  133 SOLV  HW1     3305    1.472532980    0.880103200    7.584411985
  133 SOLV  HW2     3306    1.415621884    0.756298110    7.494425776
  134 SOLV  OW      3307    0.124975505    5.879243412    6.614598712
  134 SOLV  HW1     3308    0.175498744    5.795999695    6.637390999
  134 SOLV  HW2     3309    0.184486763    5.958700344    6.626700912
  135 SOLV  OW      3310    7.627520376    6.135474918    6.539590239
  135 SOLV  HW1     3311    7.539519047    6.088114597    6.543406998
  135 SOLV  HW2     3312    7.655003696    6.162195853    6.631961090
  136 SOLV  OW      3313    0.738001905    6.862487560    0.326989522
  136 SOLV  HW1     3314    0.805222593    6.830996428    0.259984390
  136 SOLV  HW2     3315    0.677444237    6.929700570    0.284361256
  137 SOLV  OW      3316    7.905602317    0.743617654    0.088304857
  137 SOLV  HW1     3317    7.950524044    0.701154503    0.166919867
  137 SOLV  HW2     3318    7.881130978    0.673057913    0.021793206
  138 SOLV  OW      3319    7.518071471    1.565928812    6.775555452
  138 SOLV  HW1     3320    7.463461204    1.619928779    6.839611761
  138 SOLV  HW2     3321    7.512489781    1.469198810    6.800327680
  139 SOLV  OW      3322    0.208155701    1.119164487    2.428736441
  139 SOLV  HW1     3323    0.261910671    1.151742034    2.506522233
  139 SOLV  HW2     3324    0.118086328    1.089552232    2.460548863
  140 SOLV  OW      3325    6.163295602    5.939610331    6.900898556
  140 SOLV  HW1     3326    6.161893749    5.947464147    6.801208070
  140 SOLV  HW2     3327    6.224420079    6.009032042    6.938926682
  141 SOLV  OW      3328    0.245205953    1.614664446    6.547678624
  141 SOLV  HW1     3329    0.312417045    1.665260945    6.493602346
  141 SOLV  HW2     3330    0.196373993    1.677933780    6.607795048
  142 SOLV  OW      3331    2.216003143    7.217578086    8.090973741
  142 SOLV  HW1     3332    2.159461311    7.293296822    8.058242666
  142 SOLV  HW2     3333    2.209499644    7.211787856    8.190602092
  143 SOLV  OW      3334    0.562094695    0.817751764    7.156938065
  143 SOLV  HW1     3335    0.601784941    0.833329798    7.247402529
  143 SOLV  HW2     3336    0.528556572    0.904386998    7.119907259
  144 SOLV  OW      3337    7.952194630    1.714265147    1.123429363
  144 SOLV  HW1     3338    7.977987095    1.700961806    1.219133406
  144 SOLV  HW2     3339    7.887275727    1.643219157    1.096235897
  145 SOLV  OW      3340    6.404092721    0.240818000    0.387940218
  145 SOLV  HW1     3341    6.316796140    0.289125081    0.381033653
  145 SOLV  HW2     3342    6.465388949    0.272260351    0.315441565
  146 SOLV  OW      3343    6.861211102    5.688677229    0.752068738
  146 SOLV  HW1     3344    6.916135959    5.768856733    0.775651594
  146 SOLV  HW2     3345    6.921332224    5.609899231    0.738610062
  147 SOLV  OW      3346    2.166185733    6.741313587    7.589426198
  147 SOLV  HW1     3347    2.092413272    6.680369058    7.560384372
  147 SOLV  HW2     3348    2.127182518    6.826380315    7.624673909
  148 SOLV  OW      3349    7.166960556    7.796096570    8.236375329
  148 SOLV  HW1     3350    7.170070535    7.727439051    8.163724581
  148 SOLV  HW2     3351    7.221538236    7.875487498    8.209542666
  149 SOLV  OW      3352    0.665911828    7.094218758    1.142152077
  149 SOLV  HW1     3353    0.737980321    7.034371185    1.107136937
  149 SOLV  HW2     3354    0.670938079    7.097534801    1.241978544
  150 SOLV  OW      3355    7.743236281    7.912553344    6.509728019
  150 SOLV  HW1     3356    7.720240240    7.981999127    6.577921726
  150 SOLV  HW2     3357    7.742214513    7.822185444    6.552558723
  151 SOLV  OW      3358    0.619255137    5.544833976    7.905064079
  151 SOLV  HW1     3359    0.560673218    5.531713156    7.825077402
  151 SOLV  HW2     3360    0.702478039    5.593149631    7.877836441
  152 SOLV  OW      3361    1.832532408    7.516800268    6.245961415
  152 SOLV  HW1     3362    1.741396898    7.491390599    6.213554212
  152 SOLV  HW2     3363    1.840150265    7.616464257    6.249204126
  153 SOLV  OW      3364    1.023219560    7.471073635    3.736192034
  153 SOLV  HW1     3365    1.054235291    7.381581865    3.768304251
  153 SOLV  HW2     3366    1.040228738    7.478943444    3.637954325
  154 SOLV  OW      3367    0.417910801    0.149255197    4.955001375
  154 SOLV  HW1     3368    0.381495195    0.239336967    4.931353604
  154 SOLV  HW2     3369    0.367867446    0.112646744    5.033458267
  155 SOLV  OW      3370    8.111859061    7.945133764    1.670468682
  155 SOLV  HW1     3371    8.175066084    8.020586616    1.688166577
  155 SOLV  HW2     3372    8.046379060    7.938174358    1.745737691
  156 SOLV  OW      3373    0.703858537    6.285115216    1.610944390
  156 SOLV  HW1     3374    0.795950100    6.316242973    1.634441706
  156 SOLV  HW2     3375    0.701344513    6.185138528    1.611464080
  157 SOLV  OW      3376    6.761164504    7.338345745    7.937226327
  157 SOLV  HW1     3377    6.856608256    7.308584810    7.939421126
  157 SOLV  HW2     3378    6.757004421    7.437698276    7.947798389
  158 SOLV  OW      3379    6.046055445    6.227741871    6.571241422
  158 SOLV  HW1     3380    5.982580342    6.208357730    6.496430259
  158 SOLV  HW2     3381    6.056209529    6.326699690    6.581521311
  159 SOLV  OW      3382    0.909003889    0.327604413    6.787165189
  159 SOLV  HW1     3383    1.005962093    0.303819629    6.781245681
  159 SOLV  HW2     3384    0.873188548    0.344531433    6.695337017
  160 SOLV  OW      3385    1.426120625    2.026944976    0.653940021
  160 SOLV  HW1     3386    1.456899532    2.022453249    0.748987627
  160 SOLV  HW2     3387    1.503249907    2.051129861    0.595053036
  161 SOLV  OW      3388    0.380227091    7.582911732    1.697383624
  161 SOLV  HW1     3389    0.403270728    7.548394221    1.788373097
  161 SOLV  HW2     3390    0.319437099    7.661842365    1.706105212
  162 SOLV  OW      3391    6.855490822    0.461371668    1.511783716
  162 SOLV  HW1     3392    6.885826074    0.407438074    1.590350014
  162 SOLV  HW2     3393    6.775089451    0.418250754    1.470821564
  163 SOLV  OW      3394    1.545636854    1.031807602    2.773952340
  163 SOLV  HW1     3395    1.554589414    0.952532787    2.834260615
  163 SOLV  HW2     3396    1.611950860    1.024633300    2.699435749
  164 SOLV  OW      3397    7.111141954    7.088890465    1.387528503
  164 SOLV  HW1     3398    7.174643801    7.067327041    1.461718608
  164 SOLV  HW2     3399    7.091504010    7.186950147    1.387930726
  165 SOLV  OW      3400    0.228447113    4.589924860    7.427243488
  165 SOLV  HW1     3401    0.191713473    4.533756515    7.501389415
  165 SOLV  HW2     3402    0.234720476    4.685047260    7.457479599
  166 SOLV  OW      3403    2.497898408    0.116880732    7.347270501
  166 SOLV  HW1     3404    2.459689310    0.063676954    7.422843151
  166 SOLV  HW2     3405    2.593209626    0.090330933    7.332685209
  167 SOLV  OW      3406    0.145027032    0.434014423    0.807456284
  167 SOLV  HW1     3407    0.113183939    0.342465681    0.832082702
  167 SOLV  HW2     3408    0.187611400    0.431264487    0.717009295
  168 SOLV  OW      3409    7.494464761    0.380837530    0.845737867
  168 SOLV  HW1     3410    7.556275887    0.308988957    0.877653087
  168 SOLV  HW2     3411    7.529384320    0.470027611    0.874497262
  169 SOLV  OW      3412    0.750769910    7.896440994    2.195480928
  169 SOLV  HW1     3413    0.776491706    7.836835740    2.119405149
  169 SOLV  HW2     3414    0.830922143    7.913906811    2.252686586
  170 SOLV  OW      3415    8.001851227    6.462717346    5.775339103
  170 SOLV  HW1     3416    8.044214964    6.387935287    5.826470845
  170 SOLV  HW2     3417    7.997280142    6.544201788    5.833139207
  171 SOLV  OW      3418    7.520309044    1.411033264    5.475812052
  171 SOLV  HW1     3419    7.536747838    1.361285509    5.390626492
  171 SOLV  HW2     3420    7.575328810    1.370836688    5.549014772
  172 SOLV  OW      3421    0.104214835    8.158510620    3.962402105
  172 SOLV  HW1     3422    0.153626165    8.175673173    4.047640377
  172 SOLV  HW2     3423    0.139564974    8.075339782    3.919569860
  173 SOLV  OW      3424    1.196358810    0.506823690    7.525155221
  173 SOLV  HW1     3425    1.281706977    0.454818602    7.521597834
  173 SOLV  HW2     3426    1.144332031    0.479959844    7.606230014
  174 SOLV  OW      3427    7.752376151    5.915612759    6.839182336
  174 SOLV  HW1     3428    7.847786189    5.885759548    6.841580165
  174 SOLV  HW2     3429    7.713542347    5.910461303    6.931189935
  175 SOLV  OW      3430    6.513578936    0.354136593    0.113838112
  175 SOLV  HW1     3431    6.543155035    0.412857304    0.038478483
  175 SOLV  HW2     3432    6.440202006    0.293928143    0.082331560
  176 SOLV  OW      3433    7.538473487    1.283993904    6.833289754
  176 SOLV  HW1     3434    7.449515260    1.241780049    6.850788858
  176 SOLV  HW2     3435    7.594596408    1.221935459    6.778510114
  177 SOLV  OW      3436    6.334902661    8.193571255    7.627628706
  177 SOLV  HW1     3437    6.428351565    8.227391447    7.638815144
  177 SOLV  HW2     3438    6.326133969    8.104518828    7.672288213
  178 SOLV  OW      3439    6.704204138    7.241425344    6.365821744
  178 SOLV  HW1     3440    6.641910927    7.205763808    6.435447966
  178 SOLV  HW2     3441    6.787076843    7.276014512    6.409840569
  179 SOLV  OW      3442    6.705821971    1.718149426    8.221535233
  179 SOLV  HW1     3443    6.711963877    1.781173637    8.144149648
  179 SOLV  HW2     3444    6.629625975    1.655014410    8.207164593
  180 SOLV  OW      3445    7.583823045    0.057067972    7.851048523
  180 SOLV  HW1     3446    7.516914758    0.130753107    7.841277382
  180 SOLV  HW2     3447    7.536340341   -0.028561303    7.871412563
  181 SOLV  OW      3448    0.767179389    1.909174533    1.847448144
  181 SOLV  HW1     3449    0.818381584    1.884724759    1.929792203
  181 SOLV  HW2     3450    0.690893995    1.968933475    1.872174180
  182 SOLV  OW      3451    1.043664489    7.547731450    1.598814777
  182 SOLV  HW1     3452    1.131494076    7.499984523    1.601616847
  182 SOLV  HW2     3453    1.007607901    7.545710411    1.505554771
  183 SOLV  OW      3454    0.039638505    7.181698224    1.324128416
  183 SOLV  HW1     3455    0.134157331    7.212163357    1.312301772
  183 SOLV  HW2     3456    0.010555992    7.199099169    1.418219663
  184 SOLV  OW      3457    7.910186829    1.911846680    1.400591115
  184 SOLV  HW1     3458    7.921914709    1.943023267    1.494889521
  184 SOLV  HW2     3459    7.928154728    1.813596238    1.395510095
  185 SOLV  OW      3460    7.636947144    0.749293393    5.894898031
  185 SOLV  HW1     3461    7.641109521    0.812628174    5.972182398
  185 SOLV  HW2     3462    7.685243292    0.664915201    5.918333986
  186 SOLV  OW      3463    2.051695556    7.685461958    5.956550377
  186 SOLV  HW1     3464    1.968875989    7.630698121    5.968525786
  186 SOLV  HW2     3465    2.118829641    7.633265090    5.903920238
  187 SOLV  OW      3466    0.669232014    1.095665763    0.877313101
  187 SOLV  HW1     3467    0.658447958    1.184519916    0.832701720
  187 SOLV  HW2     3468    0.766467638    1.073170199    0.883687533
  188 SOLV  OW      3469    1.162735892    6.229878900    5.766185412
  188 SOLV  HW1     3470    1.143659428    6.147037728    5.713505191
  188 SOLV  HW2     3471    1.192735289    6.204673060    5.858198979
  189 SOLV  OW      3472    0.704239892    1.878014436    0.944035841
  189 SOLV  HW1     3473    0.693507432    1.928413405    0.858325583
  189 SOLV  HW2     3474    0.620482726    1.886003579    0.998094545
  190 SOLV  OW      3475    0.325726813    6.210816563    0.496911000
  190 SOLV  HW1     3476    0.360715497    6.118222581    0.511180644
  190 SOLV  HW2     3477    0.395752297    6.266343911    0.452027807
  191 SOLV  OW      3478    1.354846214    7.751402555    0.879412033
  191 SOLV  HW1     3479    1.417495811    7.685335671    0.920785240
  191 SOLV  HW2     3480    1.288009749    7.781153192    0.947598040
  192 SOLV  OW      3481    7.542930870    1.459516842    5.832984255
  192 SOLV  HW1     3482    7.509904711    1.520762852    5.761151537
  192 SOLV  HW2     3483    7.564461955    1.512759063    5.914859085
  193 SOLV  OW      3484    6.601957542    7.541030903    6.581691660
  193 SOLV  HW1     3485    6.612773438    7.537227386    6.482341716
  193 SOLV  HW2     3486    6.574076129    7.451182653    6.615628572
  194 SOLV  OW      3487    7.259277251    0.710274024    2.685935544
  194 SOLV  HW1     3488    7.245690945    0.720270892    2.784512033
  194 SOLV  HW2     3489    7.276592203    0.614187796    2.664270389
  195 SOLV  OW      3490    6.358969397    6.955870780    5.993185233
  195 SOLV  HW1     3491    6.282913537    6.904251247    6.032567592
  195 SOLV  HW2     3492    6.424581061    6.892481204    5.952235612
  196 SOLV  OW      3493    2.083045137    1.254769926    0.964453947
  196 SOLV  HW1     3494    2.121663537    1.216191773    0.880657542
  196 SOLV  HW2     3495    1.999718361    1.305506503    0.942454117
  197 SOLV  OW      3496    8.054895146    0.774176648    7.080744216
  197 SOLV  HW1     3497    8.034523200    0.811693380    6.990305530
  197 SOLV  HW2     3498    8.150135991    0.793667739    7.104214804
  198 SOLV  OW      3499    6.157200421    7.366830491    7.812109527
  198 SOLV  HW1     3500    6.183849910    7.276559064    7.845908989
  198 SOLV  HW2     3501    6.057679324    7.375846087    7.816082258
  199 SOLV  OW      3502    7.898729680    6.106750945    5.656637166
  199 SOLV  HW1     3503    7.990552207    6.074655655    5.679882296
  199 SOLV  HW2     3504    7.831678220    6.061071306    5.715111338
  200 SOLV  OW      3505    1.489513383    1.089169354    2.237766863
  200 SOLV  HW1     3506    1.451667483    0.996692941    2.241961977
  200 SOLV  HW2     3507    1.520889509    1.116479910    2.328714252
  201 SOLV  OW      3508    1.017540429    6.980075306    8.028775463
  201 SOLV  HW1     3509    1.052333472    6.888024811    8.010943879
  201 SOLV  HW2     3510    0.926391980    6.973932581    8.069468741
  202 SOLV  OW      3511    6.627776758    6.842546085    0.454425522
  202 SOLV  HW1     3512    6.687620309    6.822849220    0.376758392
  202 SOLV  HW2     3513    6.600283306    6.756778050    0.497892252
  203 SOLV  OW      3514    0.545639464    0.241873886    0.896044791
  203 SOLV  HW1     3515    0.567314217    0.333566387    0.862514895
  203 SOLV  HW2     3516    0.513082636    0.185477987    0.820143619
  204 SOLV  OW      3517    6.837293150    6.832370816    0.927823901
  204 SOLV  HW1     3518    6.777382584    6.877787969    0.861873768
  204 SOLV  HW2     3519    6.875844983    6.749861833    0.886503495
  205 SOLV  OW      3520    1.729898985    0.998362775    2.567818292
  205 SOLV  HW1     3521    1.744374022    1.007447254    2.469282333
  205 SOLV  HW2     3522    1.812005113    1.028276585    2.616451413
  206 SOLV  OW      3523    7.819299931    7.523190971    5.965325460
  206 SOLV  HW1     3524    7.759485531    7.582547480    5.911469484
  206 SOLV  HW2     3525    7.865395185    7.577321825    6.035656445
  207 SOLV  OW      3526    0.533466189    8.161383016    5.590191617
  207 SOLV  HW1     3527    0.627126365    8.196364982    5.592598374
  207 SOLV  HW2     3528    0.507922148    8.141039821    5.495665176
  208 SOLV  OW      3529    7.472360834    6.460653296    6.979694457
  208 SOLV  HW1     3530    7.540804292    6.391706515    7.003433360
  208 SOLV  HW2     3531    7.423027704    6.488390612    7.062148132
  209 SOLV  OW      3532    7.859288972    6.053309117    1.718686637
  209 SOLV  HW1     3533    7.956876940    6.049744329    1.740266373
  209 SOLV  HW2     3534    7.830456623    5.965617405    1.680207002
  210 SOLV  OW      3535    0.185769793    6.623215571    1.928573817
  210 SOLV  HW1     3536    0.118191036    6.696578710    1.921318475
  210 SOLV  HW2     3537    0.138840278    6.535849522    1.941475381
  211 SOLV  OW      3538    7.645244446    0.644931006    7.959968292
  211 SOLV  HW1     3539    7.602142725    0.569462233    8.009448714
  211 SOLV  HW2     3540    7.744427925    0.640253751    7.971898129
  212 SOLV  OW      3541    7.695622411    7.808688853    2.426786754
  212 SOLV  HW1     3542    7.749776549    7.883272397    2.387971588
  212 SOLV  HW2     3543    7.689200858    7.734147765    2.360421749
  213 SOLV  OW      3544    1.723592993    6.924060747    7.560998714
  213 SOLV  HW1     3545    1.734205155    6.878872947    7.472424197
  213 SOLV  HW2     3546    1.797762942    6.989894903    7.573906271
  214 SOLV  OW      3547    6.226312055    8.063808741    7.110244511
  214 SOLV  HW1     3548    6.291629082    8.053584062    7.035216640
  214 SOLV  HW2     3549    6.271290807    8.108200726    7.187744599
  215 SOLV  OW      3550    0.322352796    0.052131019    6.267839326
  215 SOLV  HW1     3551    0.420945732    0.036345317    6.262171932
  215 SOLV  HW2     3552    0.273883804   -0.024223235    6.225147565
  216 SOLV  OW      3553    6.326804412    7.206250859    7.558251491
  216 SOLV  HW1     3554    6.329789896    7.274587354    7.485294633
  216 SOLV  HW2     3555    6.231668945    7.182057501    7.577365631
  217 SOLV  OW      3556    6.400279331    7.185145673    2.638367185
  217 SOLV  HW1     3557    6.373852415    7.193015717    2.542243928
  217 SOLV  HW2     3558    6.483314301    7.238484201    2.654559321
  218 SOLV  OW      3559    1.913974649    0.498835259    7.725060694
  218 SOLV  HW1     3560    1.914623784    0.526228684    7.821242115
  218 SOLV  HW2     3561    1.847398134    0.425397669    7.711787182
  219 SOLV  OW      3562    2.506447737    6.919795160    6.814617878
  219 SOLV  HW1     3563    2.530543010    6.839369874    6.760279195
  219 SOLV  HW2     3564    2.585559194    6.980644733    6.820952067
  220 SOLV  OW      3565    0.023524061    7.223542324    2.100055433
  220 SOLV  HW1     3566    0.001485071    7.228473572    2.197481157
  220 SOLV  HW2     3567   -0.058126306    7.244694605    2.046319238
  221 SOLV  OW      3568    0.361768276    1.397802458    7.557050063
  221 SOLV  HW1     3569    0.346482319    1.392652854    7.458352092
  221 SOLV  HW2     3570    0.336355243    1.310785722    7.599283916
  222 SOLV  OW      3571    0.388065579    6.900193200    1.427743040
  222 SOLV  HW1     3572    0.319300501    6.850769131    1.374558215
  222 SOLV  HW2     3573    0.365310948    6.894623069    1.524970518
  223 SOLV  OW      3574    7.956436066    2.216428116    0.484239737
  223 SOLV  HW1     3575    7.875585847    2.184011900    0.533356638
  223 SOLV  HW2     3576    7.941197391    2.207979034    0.385769458
  224 SOLV  OW      3577    2.633654479    7.921954338    0.511726328
  224 SOLV  HW1     3578    2.686320522    8.006952591    0.509911937
  224 SOLV  HW2     3579    2.536332467    7.942854048    0.502068214
  225 SOLV  OW      3580    1.453062750    8.158466892    2.941778311
  225 SOLV  HW1     3581    1.458226069    8.218691843    3.021453639
  225 SOLV  HW2     3582    1.523675042    8.184322480    2.875845457
  226 SOLV  OW      3583    6.285997395    0.550391323    0.525221137
  226 SOLV  HW1     3584    6.283030578    0.482323850    0.452011852
  226 SOLV  HW2     3585    6.292852656    0.641871545    0.485397832
  227 SOLV  OW      3586    1.424434838    0.363560103    0.187567173
  227 SOLV  HW1     3587    1.501624892    0.427099724    0.185072332
  227 SOLV  HW2     3588    1.410508093    0.331728757    0.281346271
  228 SOLV  OW      3589    1.706120489    7.974139469    7.942704026
  228 SOLV  HW1     3590    1.655044667    8.001825431    8.024105384
  228 SOLV  HW2     3591    1.750356799    8.054212260    7.902294952
  229 SOLV  OW      3592    2.323777387    1.185996618    7.828316904
  229 SOLV  HW1     3593    2.272469883    1.132807148    7.895697147
  229 SOLV  HW2     3594    2.367927916    1.263449562    7.873631624
  230 SOLV  OW      3595    1.057717902    6.731168435    1.555403348
  230 SOLV  HW1     3596    1.150345287    6.693474061    1.556243031
  230 SOLV  HW2     3597    1.035170771    6.766180382    1.646327356
  231 SOLV  OW      3598    2.082717259    7.891491576    2.561680731
  231 SOLV  HW1     3599    1.984845195    7.873860614    2.551096737
  231 SOLV  HW2     3600    2.102719500    7.985665723    2.534609472
  232 SOLV  OW      3601    7.219208540    1.533299394    1.270873684
  232 SOLV  HW1     3602    7.294921535    1.574856016    1.321295199
  232 SOLV  HW2     3603    7.236166478    1.541413686    1.172647906
  233 SOLV  OW      3604    0.768874099    1.405760260    7.893126889
  233 SOLV  HW1     3605    0.778783048    1.333261709    7.824955367
  233 SOLV  HW2     3606    0.799851858    1.492528335    7.854226697
  234 SOLV  OW      3607    7.656910733    1.933102699    0.984838327
  234 SOLV  HW1     3608    7.596818463    2.007864799    0.956561285
  234 SOLV  HW2     3609    7.691992515    1.886113844    0.903836375
  235 SOLV  OW      3610    1.005502432    7.889076074    5.770811289
  235 SOLV  HW1     3611    0.983844176    7.803256545    5.817370194
  235 SOLV  HW2     3612    1.103952270    7.893869548    5.753888755
  236 SOLV  OW      3613    1.065345370    7.302716719    1.336648652
  236 SOLV  HW1     3614    1.074929889    7.245304328    1.417974347
  236 SOLV  HW2     3615    1.144682998    7.289723556    1.277162416
  237 SOLV  OW      3616    7.742380545    1.489893938    2.402721266
  237 SOLV  HW1     3617    7.677681027    1.523054557    2.471395935
  237 SOLV  HW2     3618    7.692061841    1.449570691    2.326275718
  238 SOLV  OW      3619    8.073522438    8.028323512    5.772428893
  238 SOLV  HW1     3620    7.973688509    8.034083742    5.772212259
  238 SOLV  HW2     3621    8.108452583    8.052086098    5.681791017
  239 SOLV  OW      3622    1.857781307    6.707548649    7.221323256
  239 SOLV  HW1     3623    1.907064121    6.658930173    7.293495908
  239 SOLV  HW2     3624    1.831463911    6.798246773    7.254226873
  240 SOLV  OW      3625    0.298381748    8.032834634    3.103596779
  240 SOLV  HW1     3626    0.333535069    7.954909199    3.155497704
  240 SOLV  HW2     3627    0.236366819    8.000115349    3.032285290
  241 SOLV  OW      3628    1.285356898    0.254621714    8.225111825
  241 SOLV  HW1     3629    1.348145103    0.191825110    8.179116088
  241 SOLV  HW2     3630    1.336304308    0.310997142    8.290131339
  242 SOLV  OW      3631    7.536307451    7.948786113    5.810471524
  242 SOLV  HW1     3632    7.579366090    7.866115817    5.846709925
  242 SOLV  HW2     3633    7.451802784    7.924242868    5.762951864
  243 SOLV  OW      3634    7.920570956    1.979759064    2.419470918
  243 SOLV  HW1     3635    7.904228971    2.032791230    2.336270527
  243 SOLV  HW2     3636    7.988298232    2.026705986    2.476134365
  244 SOLV  OW      3637    0.148080129    1.195290378    7.381591561
  244 SOLV  HW1     3638    0.062304963    1.158061978    7.346116949
  244 SOLV  HW2     3639    0.146830561    1.192408467    7.481550718
  245 SOLV  OW      3640    1.652176925    7.474609790    7.191609227
  245 SOLV  HW1     3641    1.612686950    7.529942312    7.264961449
  245 SOLV  HW2     3642    1.659454115    7.529764724    7.108502623
  246 SOLV  OW      3643    2.065957458    8.186048600    1.532944712
  246 SOLV  HW1     3644    1.971986672    8.157888179    1.513501969
  246 SOLV  HW2     3645    2.112299773    8.114046357    1.584612391
  247 SOLV  OW      3646    5.728321506    7.982224424    7.520780655
  247 SOLV  HW1     3647    5.779766743    7.992602509    7.605912515
  247 SOLV  HW2     3648    5.786513160    7.939262978    7.451718014
  248 SOLV  OW      3649    0.601050139    6.624367784    0.630441348
  248 SOLV  HW1     3650    0.673259906    6.693262051    0.636864058
  248 SOLV  HW2     3651    0.522670933    6.653025496    0.685552299
  249 SOLV  OW      3652    0.394744905    1.882230187    7.831439307
  249 SOLV  HW1     3653    0.439696963    1.838646184    7.753457041
  249 SOLV  HW2     3654    0.368523426    1.975563035    7.806886130
  250 SOLV  OW      3655    0.797113178    1.653262242    7.751696527
  250 SOLV  HW1     3656    0.728246033    1.606232557    7.696492593
  250 SOLV  HW2     3657    0.754011288    1.728212454    7.801961167
  251 SOLV  OW      3658    0.677903000    0.186405511    5.724718993
  251 SOLV  HW1     3659    0.694244892    0.109893117    5.787010750
  251 SOLV  HW2     3660    0.729482865    0.172182103    5.640228833
  252 SOLV  OW      3661    7.611687893    1.201718687    2.051261893
  252 SOLV  HW1     3662    7.606154105    1.278466934    2.115142672
  252 SOLV  HW2     3663    7.521025492    1.183444476    2.013209284
  253 SOLV  OW      3664    7.951123513    0.226999783    3.282048640
  253 SOLV  HW1     3665    7.894825485    0.295340850    3.235552177
  253 SOLV  HW2     3666    7.922518393    0.135440217    3.253758072
  254 SOLV  OW      3667    0.249844496    0.303636127    5.997497034
  254 SOLV  HW1     3668    0.294923468    0.319956993    5.909730091
  254 SOLV  HW2     3669    0.257841143    0.206901015    6.021577355
  255 SOLV  OW      3670    7.192484799    6.801574128    0.818228712
  255 SOLV  HW1     3671    7.291492225    6.804718621    0.804470825
  255 SOLV  HW2     3672    7.148685183    6.870956314    0.761051005
  256 SOLV  OW      3673    7.551551580    1.370017233    2.247678821
  256 SOLV  HW1     3674    7.486611436    1.312393939    2.297315051
  256 SOLV  HW2     3675    7.501543249    1.438231307    2.194317180
  257 SOLV  OW      3676    0.196385818    3.922177438    7.947590353
  257 SOLV  HW1     3677    0.262249316    3.978007429    7.998054472
  257 SOLV  HW2     3678    0.136839590    3.874375085    8.012171902
  258 SOLV  OW      3679    0.938435803    6.336879052    5.880161403
  258 SOLV  HW1     3680    1.022394378    6.306806771    5.834901981
  258 SOLV  HW2     3681    0.944023566    6.434942640    5.898978332
  259 SOLV  OW      3682    7.423886152    0.282793307    7.771016077
  259 SOLV  HW1     3683    7.459548017    0.282701263    7.677591118
  259 SOLV  HW2     3684    7.365449581    0.362862571    7.784285458
  260 SOLV  OW      3685    0.030553714    0.208977464    0.870276216
  260 SOLV  HW1     3686   -0.068817564    0.202517839    0.861131683
  260 SOLV  HW2     3687    0.061120615    0.149332719    0.944506644
  261 SOLV  OW      3688    0.516699671    7.254873443    1.671754015
  261 SOLV  HW1     3689    0.418117144    7.238565979    1.675905224
  261 SOLV  HW2     3690    0.562096829    7.203221851    1.744368402
  262 SOLV  OW      3691    7.212142691    5.937142263    0.633073314
  262 SOLV  HW1     3692    7.197746979    5.844921298    0.668984658
  262 SOLV  HW2     3693    7.293252852    5.937828066    0.574573194
  263 SOLV  OW      3694    7.782454539    6.302334826    5.904211794
  263 SOLV  HW1     3695    7.808291972    6.381825322    5.959122697
  263 SOLV  HW2     3696    7.836194943    6.301209950    5.819877770
  264 SOLV  OW      3697    7.933627182    6.689332487    1.563533112
  264 SOLV  HW1     3698    7.944713893    6.652931258    1.656017696
  264 SOLV  HW2     3699    7.957613876    6.618762649    1.496855326
  265 SOLV  OW      3700    6.950250527    2.014261344    1.149547674
  265 SOLV  HW1     3701    6.913643991    1.991498477    1.059307534
  265 SOLV  HW2     3702    6.993569504    1.933363531    1.189302934
  266 SOLV  OW      3703    7.356910793    7.594960112    5.806244228
  266 SOLV  HW1     3704    7.413691697    7.536529157    5.864236868
  266 SOLV  HW2     3705    7.267960678    7.608785196    5.849811241
  267 SOLV  OW      3706    1.135474363    0.941431882    7.107568751
  267 SOLV  HW1     3707    1.044853086    0.913392749    7.075891391
  267 SOLV  HW2     3708    1.144541684    0.920848407    7.205015984
  268 SOLV  OW      3709    0.460530932    1.121207519    7.088255928
  268 SOLV  HW1     3710    0.518850415    1.093253591    7.011983678
  268 SOLV  HW2     3711    0.495206193    1.206555533    7.127157636
  269 SOLV  OW      3712    1.873232990    7.148736803    0.144953634
  269 SOLV  HW1     3713    1.791915798    7.090966331    0.137766869
  269 SOLV  HW2     3714    1.852901636    7.239574938    0.108393864
  270 SOLV  OW      3715    7.000938533    1.209167960    0.133543702
  270 SOLV  HW1     3716    7.065195204    1.140226790    0.100077562
  270 SOLV  HW2     3717    6.922064449    1.163821415    0.175067193
  271 SOLV  OW      3718    1.727502348    1.162328133    1.424132963
  271 SOLV  HW1     3719    1.759470560    1.089514674    1.484776967
  271 SOLV  HW2     3720    1.795030463    1.177634658    1.351972880
  272 SOLV  OW      3721    6.346265481    6.277258278    6.666140040
  272 SOLV  HW1     3722    6.354455725    6.363212775    6.615679627
  272 SOLV  HW2     3723    6.263416217    6.279252712    6.722117776
  273 SOLV  OW      3724    7.170614452    5.693415065    0.759655265
  273 SOLV  HW1     3725    7.129360342    5.679525237    0.849683989
  273 SOLV  HW2     3726    7.135691345    5.624603444    0.696036581
  274 SOLV  OW      3727    7.438393340    6.548088720    5.594637482
  274 SOLV  HW1     3728    7.379505205    6.507990312    5.524463803
  274 SOLV  HW2     3729    7.500284749    6.478047618    5.630186006
  275 SOLV  OW      3730    7.640844912    2.640358327    7.876360362
  275 SOLV  HW1     3731    7.637247458    2.603100524    7.783621999
  275 SOLV  HW2     3732    7.697118679    2.581033005    7.933938417
  276 SOLV  OW      3733    1.218910068    6.328631947    8.064546570
  276 SOLV  HW1     3734    1.152963769    6.314539730    7.990692374
  276 SOLV  HW2     3735    1.280165269    6.403967638    8.040582170
  277 SOLV  OW      3736    6.077524201    7.063487351    7.462395477
  277 SOLV  HW1     3737    6.033711149    6.973616997    7.464708530
  277 SOLV  HW2     3738    6.176881403    7.052149156    7.463466640
  278 SOLV  OW      3739    1.679926391    1.614691336    1.358588058
  278 SOLV  HW1     3740    1.642599736    1.687560802    1.416021478
  278 SOLV  HW2     3741    1.755930747    1.650606152    1.304410548
  279 SOLV  OW      3742    0.242568979    0.190145499    3.510913538
  279 SOLV  HW1     3743    0.315149053    0.136320106    3.553750405
  279 SOLV  HW2     3744    0.278413205    0.279887384    3.485192231
  280 SOLV  OW      3745    0.018741951    2.215909770    6.160529670
  280 SOLV  HW1     3746   -0.021739749    2.126439995    6.179444177
  280 SOLV  HW2     3747    0.097912942    2.229902296    6.220007087
  281 SOLV  OW      3748    5.695756739    7.597551802    6.674519443
  281 SOLV  HW1     3749    5.745433032    7.650960279    6.742940208
  281 SOLV  HW2     3750    5.665517599    7.511298320    6.715108131
  282 SOLV  OW      3751    1.206689648    0.688784543    7.899740059
  282 SOLV  HW1     3752    1.229871905    0.766070234    7.840655506
  282 SOLV  HW2     3753    1.139875754    0.718027738    7.968166977
  283 SOLV  OW      3754    2.198820187    0.854586593    0.686478187
  283 SOLV  HW1     3755    2.149674778    0.777453461    0.646039934
  283 SOLV  HW2     3756    2.291601583    0.826053285    0.710508648
  284 SOLV  OW      3757    1.314525251    8.069240652    6.260955436
  284 SOLV  HW1     3758    1.351247157    7.982993940    6.226105689
  284 SOLV  HW2     3759    1.349525499    8.085493135    6.353217902
  285 SOLV  OW      3760    0.175738868    2.211930584    0.728888458
  285 SOLV  HW1     3761    0.103531429    2.145692390    0.748895087
  285 SOLV  HW2     3762    0.149147844    2.267399331    0.650035958
  286 SOLV  OW      3763    5.999154184    7.953635689    6.960199631
  286 SOLV  HW1     3764    6.027840203    7.948730765    6.864518130
  286 SOLV  HW2     3765    6.069206025    8.001005249    7.013591304
  287 SOLV  OW      3766    7.202491120    0.187605306    2.167574152
  287 SOLV  HW1     3767    7.180717646    0.141831518    2.081361949
  287 SOLV  HW2     3768    7.121141342    0.234655971    2.201781420
  288 SOLV  OW      3769    7.821657232    2.404026171    0.804165357
  288 SOLV  HW1     3770    7.729765522    2.370668879    0.825255798
  288 SOLV  HW2     3771    7.884865542    2.375288663    0.876140031
  289 SOLV  OW      3772    6.982841263    5.343971249    6.899792852
  289 SOLV  HW1     3773    6.892814051    5.325632928    6.939299337
  289 SOLV  HW2     3774    6.997528548    5.442769853    6.894797889
  290 SOLV  OW      3775    6.235914632    1.158737726    7.710692931
  290 SOLV  HW1     3776    6.176878203    1.147995457    7.630685715
  290 SOLV  HW2     3777    6.329216923    1.178797816    7.680792531
  291 SOLV  OW      3778    1.249861894    0.715909238    0.020093797
  291 SOLV  HW1     3779    1.229876554    0.630833626   -0.028532284
  291 SOLV  HW2     3780    1.192512099    0.789327187   -0.016274523
  292 SOLV  OW      3781    6.198884659    6.955521901    7.112663363
  292 SOLV  HW1     3782    6.261365635    6.877431966    7.112743261
  292 SOLV  HW2     3783    6.191015359    6.991981348    7.205457023
  293 SOLV  OW      3784    2.076818454    7.675342414    5.550901576
  293 SOLV  HW1     3785    2.148470047    7.661671318    5.619318257
  293 SOLV  HW2     3786    2.078237355    7.770349837    5.519704442
  294 SOLV  OW      3787    0.113327741    0.705960899    3.497287360
  294 SOLV  HW1     3788    0.212906517    0.714676434    3.500450304
  294 SOLV  HW2     3789    0.078087475    0.692735206    3.589943167
  295 SOLV  OW      3790    1.596764833    1.785492065    1.851234453
  295 SOLV  HW1     3791    1.655807351    1.771238008    1.771785054
  295 SOLV  HW2     3792    1.501872096    1.766421732    1.826074138
  296 SOLV  OW      3793    6.023286513    7.932051374    7.285768347
  296 SOLV  HW1     3794    6.040343741    7.954442469    7.381735335
  296 SOLV  HW2     3795    6.101934774    7.959837439    7.230593009
  297 SOLV  OW      3796    1.996804903    7.989639770    1.304161294
  297 SOLV  HW1     3797    1.926054095    8.036741826    1.356863034
  297 SOLV  HW2     3798    2.059086705    7.942544561    1.366648937
  298 SOLV  OW      3799    0.059988572    0.848595570    7.131745653
  298 SOLV  HW1     3800    0.121964064    0.777619428    7.165256242
  298 SOLV  HW2     3801    0.050599366    0.920067440    7.201064165
  299 SOLV  OW      3802    0.098909373    1.672080716    3.215305001
  299 SOLV  HW1     3803    0.005733238    1.707444214    3.206978311
  299 SOLV  HW2     3804    0.164171214    1.744818832    3.194051220
  300 SOLV  OW      3805    0.653174946    8.038081205    3.157530297
  300 SOLV  HW1     3806    0.699987151    8.113743206    3.203195141
  300 SOLV  HW2     3807    0.603597866    8.072773449    3.077906879
  301 SOLV  OW      3808    1.140102944    6.800497121    0.367560617
  301 SOLV  HW1     3809    1.060329176    6.829006066    0.314406735
  301 SOLV  HW2     3810    1.139457221    6.701020240    0.377849189
  302 SOLV  OW      3811    2.712186087    1.225116243    0.079682140
  302 SOLV  HW1     3812    2.680131925    1.196953919   -0.010768463
  302 SOLV  HW2     3813    2.634339201    1.231375608    0.142152228
  303 SOLV  OW      3814    0.495759788    0.305518830    2.876979975
  303 SOLV  HW1     3815    0.450599159    0.332609465    2.791961851
  303 SOLV  HW2     3816    0.426731715    0.280187693    2.944765211
  304 SOLV  OW      3817    1.021818457    0.386016887    5.541114451
  304 SOLV  HW1     3818    0.925260464    0.408086391    5.527290764
  304 SOLV  HW2     3819    1.076906918    0.468634880    5.529239377
  305 SOLV  OW      3820    1.715218786    0.306232403    0.294392205
  305 SOLV  HW1     3821    1.726629221    0.402966527    0.271716640
  305 SOLV  HW2     3822    1.684292591    0.256445783    0.213357019
  306 SOLV  OW      3823    6.949369296    1.692987954    1.577804936
  306 SOLV  HW1     3824    6.900684711    1.657263004    1.657523939
  306 SOLV  HW2     3825    6.951857034    1.623171649    1.506243614
  307 SOLV  OW      3826    0.689232780    0.557328279    7.141160376
  307 SOLV  HW1     3827    0.643320562    0.633906242    7.096112186
  307 SOLV  HW2     3828    0.746013538    0.591831724    7.215905555
  308 SOLV  OW      3829    1.531334891    0.154778393    7.027224307
  308 SOLV  HW1     3830    1.626787753    0.124984375    7.028839213
  308 SOLV  HW2     3831    1.524225064    0.241118690    6.977261317
  309 SOLV  OW      3832    6.757375500    7.786690117    5.724082967
  309 SOLV  HW1     3833    6.836282550    7.840049507    5.754552532
  309 SOLV  HW2     3834    6.697059689    7.769029233    5.801877788
  310 SOLV  OW      3835    0.992054286    5.863472399    0.325047113
  310 SOLV  HW1     3836    1.042322049    5.949791066    0.320139386
  310 SOLV  HW2     3837    0.899709334    5.880607804    0.359405832
  311 SOLV  OW      3838    8.102419114    1.722903931    6.421255868
  311 SOLV  HW1     3839    8.053322690    1.663847386    6.485302016
  311 SOLV  HW2     3840    8.076507595    1.699279443    6.327605044
  312 SOLV  OW      3841    0.433831041    7.452688113    2.815295244
  312 SOLV  HW1     3842    0.363071600    7.483530392    2.878882874
  312 SOLV  HW2     3843    0.394017353    7.388545556    2.749705457
  313 SOLV  OW      3844    6.400004448    6.388077955    7.239811904
  313 SOLV  HW1     3845    6.413954479    6.367189439    7.143008602
  313 SOLV  HW2     3846    6.478916683    6.438659659    7.274684278
  314 SOLV  OW      3847    0.095354684    1.985688631    7.074112442
  314 SOLV  HW1     3848    0.136903754    2.049694924    7.009470093
  314 SOLV  HW2     3849    0.001011371    1.967112646    7.046618328
  315 SOLV  OW      3850    6.714340291    0.379631642    0.293032050
  315 SOLV  HW1     3851    6.646442196    0.354792655    0.223935065
  315 SOLV  HW2     3852    6.751116481    0.296616603    0.334954905
  316 SOLV  OW      3853    6.497085815    1.501899992    7.424561747
  316 SOLV  HW1     3854    6.581575783    1.448517941    7.420900544
  316 SOLV  HW2     3855    6.493518878    1.564035953    7.346280612
  317 SOLV  OW      3856    6.549712248    7.834019843    8.204301065
  317 SOLV  HW1     3857    6.577707110    7.757863074    8.262767373
  317 SOLV  HW2     3858    6.550379930    7.918769603    8.257393543
  318 SOLV  OW      3859    1.122216144    6.712605832    8.068711333
  318 SOLV  HW1     3860    1.124046522    6.681455725    8.163718514
  318 SOLV  HW2     3861    1.077085826    6.643749533    8.011948101
  319 SOLV  OW      3862    1.538929516    2.281016749    7.306429625
  319 SOLV  HW1     3863    1.580054277    2.351013408    7.248024741
  319 SOLV  HW2     3864    1.454856021    2.247390439    7.263969676
  320 SOLV  OW      3865    6.932297372    6.903734289    6.680566828
  320 SOLV  HW1     3866    6.930928911    6.934536687    6.775704233
  320 SOLV  HW2     3867    6.839328210    6.880966779    6.651582758
  321 SOLV  OW      3868    1.932769604    8.124825035    0.451871756
  321 SOLV  HW1     3869    1.895920462    8.217672583    0.447053977
  321 SOLV  HW2     3870    1.860774864    8.059196263    0.429260536
  322 SOLV  OW      3871    5.745507214    6.661631492    1.065769803
  322 SOLV  HW1     3872    5.797698821    6.660833424    1.151076154
  322 SOLV  HW2     3873    5.700202698    6.750168646    1.055262334
  323 SOLV  OW      3874    0.608123345    0.635657352    3.100477393
  323 SOLV  HW1     3875    0.636679920    0.614193946    3.007066382
  323 SOLV  HW2     3876    0.651069634    0.721141199    3.129629774
  324 SOLV  OW      3877    7.822076877    0.931445345    5.564711315
  324 SOLV  HW1     3878    7.892723467    1.001129083    5.552330836
  324 SOLV  HW2     3879    7.759101563    0.960306443    5.636830292
  325 SOLV  OW      3880    6.241241709    7.111863049    7.876754798
  325 SOLV  HW1     3881    6.199031792    7.086515231    7.963803006
  325 SOLV  HW2     3882    6.322165720    7.168014164    7.894071209
  326 SOLV  OW      3883    0.890193135    6.940994505    1.100229437
  326 SOLV  HW1     3884    0.852010102    6.848627332    1.097004306
  326 SOLV  HW2     3885    0.986467486    6.938193988    1.073333219
  327 SOLV  OW      3886    1.101991676    6.325694744    7.815709172
  327 SOLV  HW1     3887    1.141752516    6.304333974    7.726464256
  327 SOLV  HW2     3888    1.002485012    6.331246474    7.807376824
  328 SOLV  OW      3889    0.272977196    0.812124995    7.492014741
  328 SOLV  HW1     3890    0.324023501    0.859086684    7.564048888
  328 SOLV  HW2     3891    0.279007478    0.864750454    7.407196129
  329 SOLV  OW      3892    0.401439849    5.354603220    7.579540438
  329 SOLV  HW1     3893    0.460380527    5.281495773    7.545148386
  329 SOLV  HW2     3894    0.306465250    5.335161841    7.554977152
  330 SOLV  OW      3895    7.454120205    6.023010820    8.138369215
  330 SOLV  HW1     3896    7.469954103    6.020685709    8.039651132
  330 SOLV  HW2     3897    7.541300977    6.013025753    8.186339619
  331 SOLV  OW      3898    1.673365986    0.658964080    8.079396677
  331 SOLV  HW1     3899    1.620201945    0.602971290    8.015848042
  331 SOLV  HW2     3900    1.611911879    0.719807353    8.129611108
  332 SOLV  OW      3901    6.594032178    6.502053902    8.049676346
  332 SOLV  HW1     3902    6.692883659    6.516870514    8.046470426
  332 SOLV  HW2     3903    6.561045439    6.517410668    8.142828901
  333 SOLV  OW      3904    0.141894449    1.173318055    6.657671568
  333 SOLV  HW1     3905    0.205962840    1.141584916    6.587743023
  333 SOLV  HW2     3906    0.184895013    1.166688252    6.747719686
  334 SOLV  OW      3907    0.380960019    1.285310288    2.318738018
  334 SOLV  HW1     3908    0.356025328    1.200888023    2.366184223
  334 SOLV  HW2     3909    0.426626420    1.262890168    2.232645260
  335 SOLV  OW      3910    8.112703807    1.868661319    5.977449561
  335 SOLV  HW1     3911    8.084258611    1.773540683    5.989406915
  335 SOLV  HW2     3912    8.105550212    1.916797000    6.064809634
  336 SOLV  OW      3913    6.195224561    0.097376630    7.026758584
  336 SOLV  HW1     3914    6.258665298    0.109409925    6.950389142
  336 SOLV  HW2     3915    6.193503203    0.001103639    7.053782630
  337 SOLV  OW      3916    0.902777125    0.829495946    6.993281427
  337 SOLV  HW1     3917    0.884911290    0.745180659    6.942554995
  337 SOLV  HW2     3918    0.859205691    0.906395710    6.946491110
  338 SOLV  OW      3919    3.097382390    7.194171514    7.424363738
  338 SOLV  HW1     3920    3.101602955    7.115035106    7.485352710
  338 SOLV  HW2     3921    3.129969869    7.167986852    7.333520908
  339 SOLV  OW      3922    7.899112754    6.570314554    1.828126828
  339 SOLV  HW1     3923    7.804938279    6.543534821    1.848514415
  339 SOLV  HW2     3924    7.958633805    6.490193853    1.834408027
  340 SOLV  OW      3925    5.690178057    7.723823066    0.089336216
  340 SOLV  HW1     3926    5.657599760    7.671383318    0.168014708
  340 SOLV  HW2     3927    5.702486914    7.819467595    0.115834692
  341 SOLV  OW      3928    0.136901622    7.399774639    2.431466369
  341 SOLV  HW1     3929    0.126990536    7.491054984    2.391827199
  341 SOLV  HW2     3930    0.063557388    7.340698994    2.397816833
  342 SOLV  OW      3931    6.950639810    6.740004046    7.041450552
  342 SOLV  HW1     3932    6.977550153    6.834053080    7.020656549
  342 SOLV  HW2     3933    6.975736179    6.680514132    6.965077193
  343 SOLV  OW      3934    6.759568419    6.996838829    0.112067989
  343 SOLV  HW1     3935    6.830491353    7.053431131    0.070012793
  343 SOLV  HW2     3936    6.802283388    6.920810526    0.161021856
  344 SOLV  OW      3937    0.733816064    6.690489133    1.066108683
  344 SOLV  HW1     3938    0.672351032    6.667417830    1.141549682
  344 SOLV  HW2     3939    0.813797209    6.630510049    1.068766728
  345 SOLV  OW      3940    0.966199778    7.411323532    2.084675596
  345 SOLV  HW1     3941    1.059919673    7.394068550    2.115018014
  345 SOLV  HW2     3942    0.956688998    7.384266183    1.988867686
  346 SOLV  OW      3943    6.270024952    1.521941768    7.574767213
  346 SOLV  HW1     3944    6.275678025    1.621400225    7.565953077
  346 SOLV  HW2     3945    6.337336530    1.479263927    7.514357872
  347 SOLV  OW      3946    1.901510623    1.132315760    0.592376836
  347 SOLV  HW1     3947    1.818976575    1.147070335    0.646893391
  347 SOLV  HW2     3948    1.932062860    1.037697517    0.603125338
  348 SOLV  OW      3949    6.810765506    6.847273753    6.321787326
  348 SOLV  HW1     3950    6.764661155    6.834270883    6.409567245
  348 SOLV  HW2     3951    6.762375962    6.916887358    6.268736499
  349 SOLV  OW      3952    5.795839025    7.048812511    7.821644018
  349 SOLV  HW1     3953    5.857704992    7.124603015    7.800945125
  349 SOLV  HW2     3954    5.711742365    7.059000346    7.768503074
  350 SOLV  OW      3955    6.647106063    1.450887817    1.652826428
  350 SOLV  HW1     3956    6.577115640    1.389385102    1.689162149
  350 SOLV  HW2     3957    6.695839488    1.494352218    1.728571743
  351 SOLV  OW      3958    8.183293253    6.858217406    0.980070633
  351 SOLV  HW1     3959    8.199638404    6.852201586    1.078551747
  351 SOLV  HW2     3960    8.254311125    6.807378778    0.931349936
  352 SOLV  OW      3961    6.413013751    6.758416373    7.956466997
  352 SOLV  HW1     3962    6.460162223    6.817051243    8.022350817
  352 SOLV  HW2     3963    6.480275458    6.704598481    7.905661494
  353 SOLV  OW      3964    0.642608484    7.878860145    2.952689548
  353 SOLV  HW1     3965    0.657251704    7.851908597    3.047879043
  353 SOLV  HW2     3966    0.548731558    7.857074706    2.925964101
  354 SOLV  OW      3967    4.634622315    7.657040976    5.510482884
  354 SOLV  HW1     3968    4.601395526    7.622496092    5.598255388
  354 SOLV  HW2     3969    4.608455335    7.753035337    5.500397183
  355 SOLV  OW      3970    1.621019038    0.446695810    7.879537191
  355 SOLV  HW1     3971    1.646532819    0.508511207    7.805175917
  355 SOLV  HW2     3972    1.702933870    0.401491702    7.914867808
  356 SOLV  OW      3973    7.164630124    6.340107683    6.201082523
  356 SOLV  HW1     3974    7.197065014    6.257523922    6.247229411
  356 SOLV  HW2     3975    7.068535106    6.355556850    6.224074036
  357 SOLV  OW      3976    6.316765582    6.162171990    7.962975257
  357 SOLV  HW1     3977    6.393449909    6.216842150    7.929320480
  357 SOLV  HW2     3978    6.253136563    6.221127574    8.012749277
  358 SOLV  OW      3979    0.313758769    0.508879769    7.476825388
  358 SOLV  HW1     3980    0.287818958    0.605164384    7.469197743
  358 SOLV  HW2     3981    0.342997508    0.475068978    7.387362073
  359 SOLV  OW      3982    5.809818944    0.320125450    7.195543700
  359 SOLV  HW1     3983    5.829276949    0.280616771    7.105763454
  359 SOLV  HW2     3984    5.718430354    0.292282006    7.225088043
  360 SOLV  OW      3985    1.693678099    6.893560333    1.114642789
  360 SOLV  HW1     3986    1.606617517    6.860243220    1.150865992
  360 SOLV  HW2     3987    1.718861948    6.978397384    1.161226743
  361 SOLV  OW      3988    8.017281716    0.054234602    1.118003266
  361 SOLV  HW1     3989    8.051490949   -0.032701711    1.153666205
  361 SOLV  HW2     3990    7.938554248    0.083770317    1.172129300
  362 SOLV  OW      3991    6.203118949    6.687300966    6.910795050
  362 SOLV  HW1     3992    6.234009771    6.714066136    7.002060503
  362 SOLV  HW2     3993    6.105011931    6.704676801    6.902357789
  363 SOLV  OW      3994    2.190826392    7.537797443    1.881047365
  363 SOLV  HW1     3995    2.171190391    7.469091144    1.811080635
  363 SOLV  HW2     3996    2.262279250    7.503667807    1.942129625
  364 SOLV  OW      3997    8.131342808    8.097279127    3.276717290
  364 SOLV  HW1     3998    8.178711979    8.051306259    3.201588242
  364 SOLV  HW2     3999    8.198238171    8.128162180    3.344341382
  365 SOLV  OW      4000    6.558729811    7.224769048    0.686660550
  365 SOLV  HW1     4001    6.518996103    7.315660369    0.699384465
  365 SOLV  HW2     4002    6.654440128    7.233814599    0.659101094
  366 SOLV  OW      4003    6.875210811    3.027022141    0.323538557
  366 SOLV  HW1     4004    6.848267803    3.103250763    0.382388124
  366 SOLV  HW2     4005    6.875972759    2.942421648    0.376869222
  367 SOLV  OW      4006    6.829259020    6.285030040    0.502081525
  367 SOLV  HW1     4007    6.775565634    6.201762636    0.515682345
  367 SOLV  HW2     4008    6.816690003    6.345940936    0.580396857
  368 SOLV  OW      4009    6.882787875    6.620870151    7.293070743
  368 SOLV  HW1     4010    6.895221823    6.695494138    7.227662588
  368 SOLV  HW2     4011    6.969871311    6.573607642    7.306641698
  369 SOLV  OW      4012    0.909290602    1.373914547    0.910629448
  369 SOLV  HW1     4013    0.987173568    1.433524582    0.930146881
  369 SOLV  HW2     4014    0.824291048    1.425305426    0.922207592
  370 SOLV  OW      4015    7.731433299    5.977745822    5.823520349
  370 SOLV  HW1     4016    7.650191928    5.925946918    5.850326418
  370 SOLV  HW2     4017    7.754077236    6.043662108    5.895243459
  371 SOLV  OW      4018    7.531203353    6.746618608    1.184205752
  371 SOLV  HW1     4019    7.543995497    6.695761630    1.099047752
  371 SOLV  HW2     4020    7.611055976    6.804515544    1.200743584
  372 SOLV  OW      4021    0.020369269    0.843782558    0.842256152
  372 SOLV  HW1     4022   -0.024433776    0.913329081    0.898450617
  372 SOLV  HW2     4023    0.001480024    0.753149252    0.880080497
  373 SOLV  OW      4024    6.960590657    6.632106800    0.786445200
  373 SOLV  HW1     4025    6.973200095    6.537890659    0.817528366
  373 SOLV  HW2     4026    7.047732991    6.668138635    0.753132123
  374 SOLV  OW      4027    2.892769686    0.196466361    0.334656167
  374 SOLV  HW1     4028    2.940358319    0.168934626    0.418194861
  374 SOLV  HW2     4029    2.794007976    0.189348101    0.348686366
  375 SOLV  OW      4030    2.421991269    0.207414830    0.716932408
  375 SOLV  HW1     4031    2.493620160    0.153114040    0.760777537
  375 SOLV  HW2     4032    2.347591239    0.147207335    0.687926807
  376 SOLV  OW      4033    1.751489307    7.142079610    1.265349781
  376 SOLV  HW1     4034    1.843486458    7.167692640    1.295050073
  376 SOLV  HW2     4035    1.704365667    7.222718571    1.229596912
  377 SOLV  OW      4036    7.962280694    6.075692296    6.129522395
  377 SOLV  HW1     4037    7.919632161    6.156281624    6.170608910
  377 SOLV  HW2     4038    8.021526295    6.104135581    6.054140289
  378 SOLV  OW      4039    8.027920567    0.011352846    6.009773102
  378 SOLV  HW1     4040    8.064405475   -0.049283669    5.939104786
  378 SOLV  HW2     4041    7.968458656   -0.040809223    6.070971975
  379 SOLV  OW      4042    0.585778326    6.231161153    6.229404765
  379 SOLV  HW1     4043    0.547756035    6.164010175    6.293017839
  379 SOLV  HW2     4044    0.514155097    6.262030213    6.166805269
  380 SOLV  OW      4045    1.950271851    0.150319405    7.308048562
  380 SOLV  HW1     4046    1.859064979    0.191265374    7.305872713
  380 SOLV  HW2     4047    2.016082865    0.213373346    7.266876989
  381 SOLV  OW      4048    6.084340618    7.582030442    7.597632342
  381 SOLV  HW1     4049    6.167826797    7.549184903    7.641821813
  381 SOLV  HW2     4050    6.043860483    7.654904694    7.652878148
  382 SOLV  OW      4051    6.819689840    5.989640458    0.256150069
  382 SOLV  HW1     4052    6.870344721    6.051382498    0.195951665
  382 SOLV  HW2     4053    6.731994873    6.031198763    0.280322871
  383 SOLV  OW      4054    6.015063922    0.332750539    7.902816177
  383 SOLV  HW1     4055    6.038133591    0.273929935    7.980339232
  383 SOLV  HW2     4056    6.059647325    0.421574642    7.913970839
  384 SOLV  OW      4057    7.127451779    6.120235851    1.165729405
  384 SOLV  HW1     4058    7.069282944    6.056281143    1.115454743
  384 SOLV  HW2     4059    7.166258376    6.186994895    1.102179036
  385 SOLV  OW      4060    7.966610431    1.522710928    6.885576029
  385 SOLV  HW1     4061    7.929954667    1.434017905    6.913710124
  385 SOLV  HW2     4062    7.901129555    1.594674805    6.908706399
  386 SOLV  OW      4063    7.972189013    8.019715460    2.866545816
  386 SOLV  HW1     4064    7.942302206    8.112416245    2.889234595
  386 SOLV  HW2     4065    7.933727133    7.955209923    2.932584383
  387 SOLV  OW      4066    7.209299874    6.834811185    6.183254947
  387 SOLV  HW1     4067    7.176730133    6.784496620    6.263313414
  387 SOLV  HW2     4068    7.308025993    6.848938819    6.190683091
  388 SOLV  OW      4069    6.566948822    6.134063461    7.627782681
  388 SOLV  HW1     4070    6.574597271    6.193234597    7.708034283
  388 SOLV  HW2     4071    6.621402506    6.051409191    7.642032878
  389 SOLV  OW      4072    7.089480917    6.825145935    5.729601403
  389 SOLV  HW1     4073    6.998084936    6.865580685    5.733316687
  389 SOLV  HW2     4074    7.082528598    6.729724586    5.700507909
  390 SOLV  OW      4075    0.070785606    2.518601434    0.792531575
  390 SOLV  HW1     4076   -0.011318617    2.564785355    0.826087259
  390 SOLV  HW2     4077    0.046263206    2.457686553    0.717112551
  391 SOLV  OW      4078    0.642284930    6.817292816    0.838047673
  391 SOLV  HW1     4079    0.681370476    6.775115460    0.919872517
  391 SOLV  HW2     4080    0.545851723    6.791937048    0.830327747
  392 SOLV  OW      4081    1.091521097    6.533085452    0.437106258
  392 SOLV  HW1     4082    1.188000392    6.509944590    0.449664667
  392 SOLV  HW2     4083    1.042385990    6.453275776    0.402213060
  393 SOLV  OW      4084    2.681593813    8.169526443    7.254917624
  393 SOLV  HW1     4085    2.664413397    8.185327087    7.157669824
  393 SOLV  HW2     4086    2.641305359    8.082116436    7.282089051
  394 SOLV  OW      4087    0.316198694    8.107863280    4.971513642
  394 SOLV  HW1     4088    0.249148742    8.148376514    5.033666833
  394 SOLV  HW2     4089    0.268715001    8.054936321    4.901199802
  395 SOLV  OW      4090    1.009253859    6.783108484    1.812143736
  395 SOLV  HW1     4091    0.950059775    6.702587723    1.808606836
  395 SOLV  HW2     4092    1.030814916    6.804435997    1.907434124
  396 SOLV  OW      4093    0.345642864    0.250060794    7.601164260
  396 SOLV  HW1     4094    0.332404218    0.343927336    7.569323217
  396 SOLV  HW2     4095    0.275042846    0.191240874    7.561719937
  397 SOLV  OW      4096    8.221424535    5.569420884    4.365995123
  397 SOLV  HW1     4097    8.222245007    5.668217606    4.381495398
  397 SOLV  HW2     4098    8.147184502    5.528046584    4.418705194
  398 SOLV  OW      4099    7.202694762    6.332709429    6.621277865
  398 SOLV  HW1     4100    7.108577080    6.309658410    6.596568481
  398 SOLV  HW2     4101    7.210950306    6.336749325    6.720854596
  399 SOLV  OW      4102    6.704874056    6.165133351    8.147033999
  399 SOLV  HW1     4103    6.611773406    6.175284597    8.182118698
  399 SOLV  HW2     4104    6.705118423    6.099265145    8.071781422
  400 SOLV  OW      4105    8.133310284    7.215301410    3.129156575
  400 SOLV  HW1     4106    8.201000600    7.283564609    3.156722618
  400 SOLV  HW2     4107    8.086965036    7.179683195    3.210305319
  401 SOLV  OW      4108    0.092431023    8.039992569    2.012801971
  401 SOLV  HW1     4109    0.057501647    8.106327197    1.946612657
  401 SOLV  HW2     4110    0.022544905    8.022065124    2.082054500
  402 SOLV  OW      4111    6.577921613    7.028541683    7.563716618
  402 SOLV  HW1     4112    6.614585770    6.997576065    7.475974674
  402 SOLV  HW2     4113    6.483505728    7.059143826    7.551433254
  403 SOLV  OW      4114    6.635966748    6.929389981    7.318793373
  403 SOLV  HW1     4115    6.665394738    6.857154845    7.256202580
  403 SOLV  HW2     4116    6.567445248    6.986633601    7.273744327
  404 SOLV  OW      4117    7.177280912    6.539343419    6.006568465
  404 SOLV  HW1     4118    7.204400902    6.483481393    5.928174807
  404 SOLV  HW2     4119    7.173525752    6.482150512    6.088522921
  405 SOLV  OW      4120    1.045800182    7.071096187    1.685872289
  405 SOLV  HW1     4121    0.965215317    7.122826783    1.657033187
  405 SOLV  HW2     4122    1.018122134    6.998999707    1.749414395
  406 SOLV  OW      4123    1.218468533    2.032218905    7.477798743
  406 SOLV  HW1     4124    1.220849627    1.993153032    7.569829946
  406 SOLV  HW2     4125    1.123424645    2.042671898    7.448492324
  407 SOLV  OW      4126    4.608905829    5.235365616    5.047147217
  407 SOLV  HW1     4127    4.708255304    5.225843115    5.040755780
  407 SOLV  HW2     4128    4.574274636    5.175447005    5.119343162
  408 SOLV  OW      4129    5.286904570    4.536916591    6.797149323
  408 SOLV  HW1     4130    5.358850810    4.606364133    6.795610231
  408 SOLV  HW2     4131    5.328364457    4.445938185    6.794797118
  409 SOLV  OW      4132    7.436000374    7.444952836    5.204717656
  409 SOLV  HW1     4133    7.386797782    7.409342970    5.125265057
  409 SOLV  HW2     4134    7.412515721    7.541248317    5.218034291
  410 SOLV  OW      4135    5.608025549    4.402313168    3.748444969
  410 SOLV  HW1     4136    5.540553770    4.462277870    3.791495076
  410 SOLV  HW2     4137    5.621454594    4.321093755    3.805230655
  411 SOLV  OW      4138    7.576151875    5.277885839    4.548216942
  411 SOLV  HW1     4139    7.609579660    5.301105056    4.456864668
  411 SOLV  HW2     4140    7.603632233    5.184464016    4.570996433
  412 SOLV  OW      4141    6.904271931    3.638759108    7.131900549
  412 SOLV  HW1     4142    6.880588884    3.725037017    7.087210322
  412 SOLV  HW2     4143    6.936766479    3.657127012    7.224683493
  413 SOLV  OW      4144    6.689648866    4.114413850    4.301160105
  413 SOLV  HW1     4145    6.597462138    4.144718936    4.325338321
  413 SOLV  HW2     4146    6.723890713    4.169412175    4.224975863
  414 SOLV  OW      4147    4.778467185    4.659307823    5.986406750
  414 SOLV  HW1     4148    4.700550638    4.711631628    5.951892534
  414 SOLV  HW2     4149    4.817926332    4.706442904    6.065294381
  415 SOLV  OW      4150    5.350694383    5.737009340    5.416957247
  415 SOLV  HW1     4151    5.450123740    5.746614349    5.421780892
  415 SOLV  HW2     4152    5.312778263    5.736177657    5.509495539
  416 SOLV  OW      4153    5.997898121    4.388828400    4.826074322
  416 SOLV  HW1     4154    5.924454078    4.451652096    4.851777441
  416 SOLV  HW2     4155    5.979948933    4.352162903    4.734778359
  417 SOLV  OW      4156    4.058728037    5.396943725    5.223482140
  417 SOLV  HW1     4157    4.046048557    5.483348210    5.174743725
  417 SOLV  HW2     4158    4.005975586    5.325079181    5.178154782
  418 SOLV  OW      4159    6.025608289    5.197586424    4.920547177
  418 SOLV  HW1     4160    5.984810563    5.107038662    4.908795325
  418 SOLV  HW2     4161    5.953700660    5.267057281    4.918427516
  419 SOLV  OW      4162    5.096919430    5.472488713    7.838970099
  419 SOLV  HW1     4163    5.099608932    5.506248262    7.933060797
  419 SOLV  HW2     4164    5.010442477    5.499213064    7.796454345
  420 SOLV  OW      4165    6.714526801    4.358047343    4.929182414
  420 SOLV  HW1     4166    6.628436903    4.332820866    4.884998772
  420 SOLV  HW2     4167    6.777242303    4.395585235    4.860935271
  421 SOLV  OW      4168    4.736699121    7.274572783    5.523763668
  421 SOLV  HW1     4169    4.661500092    7.337970607    5.505660757
  421 SOLV  HW2     4170    4.701622309    7.194097323    5.571670224
  422 SOLV  OW      4171    6.498504737    5.376581478    6.892677267
  422 SOLV  HW1     4172    6.402341340    5.378540731    6.920067385
  422 SOLV  HW2     4173    6.521004352    5.460988949    6.843988841
  423 SOLV  OW      4174    6.905389095    5.215112229    4.975951441
  423 SOLV  HW1     4175    6.897571845    5.122494745    4.939034422
  423 SOLV  HW2     4176    6.870830452    5.216594419    5.069788822
  424 SOLV  OW      4177    4.463084146    6.099935752    7.889175386
  424 SOLV  HW1     4178    4.389037260    6.144557239    7.939449005
  424 SOLV  HW2     4179    4.548881977    6.148394902    7.906260117
  425 SOLV  OW      4180    4.833687498    4.229597292    6.277422296
  425 SOLV  HW1     4181    4.759772581    4.164005325    6.292778590
  425 SOLV  HW2     4182    4.796787085    4.322519385    6.279748512
  426 SOLV  OW      4183    4.962614821    4.004457091    5.686682305
  426 SOLV  HW1     4184    4.995253185    3.915980244    5.653416374
  426 SOLV  HW2     4185    4.884918134    3.990370299    5.748040168
  427 SOLV  OW      4186    7.141829278    5.550286474    5.400509897
  427 SOLV  HW1     4187    7.092980394    5.464319489    5.415513127
  427 SOLV  HW2     4188    7.113656141    5.589788211    5.313059835
  428 SOLV  OW      4189    6.543009349    4.619522555    5.852179049
  428 SOLV  HW1     4190    6.627737684    4.599837379    5.802847484
  428 SOLV  HW2     4191    6.473482526    4.552118638    5.827184633
  429 SOLV  OW      4192    5.835189795    5.293853957    6.829964833
  429 SOLV  HW1     4193    5.771340570    5.326165162    6.899830369
  429 SOLV  HW2     4194    5.833189458    5.193919328    6.826670829
  430 SOLV  OW      4195    5.566500147    7.426703945    5.118515144
  430 SOLV  HW1     4196    5.591483981    7.503130993    5.177981581
  430 SOLV  HW2     4197    5.604963188    7.441444216    5.027384050
  431 SOLV  OW      4198    7.627336145    5.574120291    5.812800880
  431 SOLV  HW1     4199    7.609366391    5.663229910    5.854489977
  431 SOLV  HW2     4200    7.722288290    5.547842666    5.829974828
  432 SOLV  OW      4201    7.692346351    4.206801316    0.116782995
  432 SOLV  HW1     4202    7.643492169    4.276944509    0.168695779
  432 SOLV  HW2     4203    7.631999684    4.128511273    0.101598378
  433 SOLV  OW      4204    4.010918879    5.167551483    3.561719080
  433 SOLV  HW1     4205    4.069329986    5.108323419    3.617231577
  433 SOLV  HW2     4206    4.004495599    5.130585014    3.469017247
  434 SOLV  OW      4207    6.466760528    5.712862929    5.761651388
  434 SOLV  HW1     4208    6.559796190    5.739010836    5.735914072
  434 SOLV  HW2     4209    6.408458837    5.712912641    5.680394223
  435 SOLV  OW      4210    7.664365982    5.615035916    7.088054332
  435 SOLV  HW1     4211    7.755271976    5.646180315    7.115761324
  435 SOLV  HW2     4212    7.659866905    5.609954521    6.988277490
  436 SOLV  OW      4213    7.849808970    4.059911168    4.241124743
  436 SOLV  HW1     4214    7.931036094    4.028385192    4.192034470
  436 SOLV  HW2     4215    7.798187012    4.122926334    4.183109367
  437 SOLV  OW      4216    5.702586204    5.961371060    6.449858527
  437 SOLV  HW1     4217    5.764897279    5.895416692    6.491917823
  437 SOLV  HW2     4218    5.708456977    5.953943333    6.350299715
  438 SOLV  OW      4219    4.414225303    0.354018714    6.663649584
  438 SOLV  HW1     4220    4.390188323    0.394356971    6.575359764
  438 SOLV  HW2     4221    4.376356195    0.261650342    6.669481795
  439 SOLV  OW      4222    6.597045972    6.246954215    6.381776315
  439 SOLV  HW1     4223    6.615797157    6.329598280    6.328670983
  439 SOLV  HW2     4224    6.640785129    6.168482722    6.337832983
  440 SOLV  OW      4225    7.229059621    4.961774053    6.891871467
  440 SOLV  HW1     4226    7.246520725    4.874340165    6.937168651
  440 SOLV  HW2     4227    7.134771410    4.963815113    6.858600923
  441 SOLV  OW      4228    6.433675155    6.679412098    5.480372625
  441 SOLV  HW1     4229    6.510664176    6.712540823    5.425809329
  441 SOLV  HW2     4230    6.359276505    6.746159249    5.476977078
  442 SOLV  OW      4231    6.029826791    6.444256809    5.912944232
  442 SOLV  HW1     4232    5.942672216    6.472329204    5.953165076
  442 SOLV  HW2     4233    6.104439634    6.494338290    5.956834758
  443 SOLV  OW      4234    4.883937190    3.738348807    5.563161175
  443 SOLV  HW1     4235    4.930833498    3.720788774    5.649719720
  443 SOLV  HW2     4236    4.832353711    3.657043944    5.536131042
  444 SOLV  OW      4237    5.652620749    4.619052856    5.894632222
  444 SOLV  HW1     4238    5.730743746    4.587491917    5.948505470
  444 SOLV  HW2     4239    5.568324142    4.604281788    5.946375662
  445 SOLV  OW      4240    7.175882302    5.982002121    5.043488539
  445 SOLV  HW1     4241    7.076000076    5.977557150    5.045816962
  445 SOLV  HW2     4242    7.208970998    6.030436596    5.124487553
  446 SOLV  OW      4243    6.947881927    7.403434595    5.857449230
  446 SOLV  HW1     4244    6.850551641    7.388688621    5.839810221
  446 SOLV  HW2     4245    7.001898781    7.343436214    5.798423911
  447 SOLV  OW      4246    6.826117989    4.232494809    5.440175231
  447 SOLV  HW1     4247    6.757239437    4.302733083    5.422177995
  447 SOLV  HW2     4248    6.789907906    4.142927833    5.414328350
  448 SOLV  OW      4249    5.750410530    6.069125986    4.389894533
  448 SOLV  HW1     4250    5.696454881    5.995897604    4.431464555
  448 SOLV  HW2     4251    5.761882433    6.143537150    4.455720760
  449 SOLV  OW      4252    6.687588773    4.868122848    6.548551343
  449 SOLV  HW1     4253    6.667132666    4.952821646    6.597619728
  449 SOLV  HW2     4254    6.719470341    4.798956728    6.613355768
  450 SOLV  OW      4255    5.005133924    4.897460731    6.028557802
  450 SOLV  HW1     4256    5.074237829    4.848763840    5.975127944
  450 SOLV  HW2     4257    4.943652436    4.946455807    5.966743523
  451 SOLV  OW      4258    5.865857978    4.600583176    6.080475487
  451 SOLV  HW1     4259    5.880404839    4.616699749    6.178099736
  451 SOLV  HW2     4260    5.954208301    4.597279975    6.033730469
  452 SOLV  OW      4261    6.546726590    4.329693188    6.078573426
  452 SOLV  HW1     4262    6.542327863    4.429532893    6.074744596
  452 SOLV  HW2     4263    6.570627340    4.300935857    6.171328787
  453 SOLV  OW      4264    6.130175852    4.095885435    5.471382841
  453 SOLV  HW1     4265    6.212035774    4.152534809    5.461906463
  453 SOLV  HW2     4266    6.151400945    4.015780718    5.527371447
  454 SOLV  OW      4267    8.032917058    4.205506853    6.894320038
  454 SOLV  HW1     4268    8.077836738    4.293774511    6.908201940
  454 SOLV  HW2     4269    7.953248447    4.217620729    6.835092959
  455 SOLV  OW      4270    6.696749969    4.645698611    6.714590492
  455 SOLV  HW1     4271    6.735095541    4.613087162    6.801008198
  455 SOLV  HW2     4272    6.597688836    4.631962299    6.714812546
  456 SOLV  OW      4273    6.707300681    6.836478725    6.036327150
  456 SOLV  HW1     4274    6.738901722    6.930738485    6.047207897
  456 SOLV  HW2     4275    6.785988477    6.774752645    6.036353454
  457 SOLV  OW      4276    4.817196320    7.800539624    6.289092996
  457 SOLV  HW1     4277    4.726720778    7.766814018    6.263041305
  457 SOLV  HW2     4278    4.887014324    7.736038638    6.257999580
  458 SOLV  OW      4279    7.649044519    4.247481300    7.837353356
  458 SOLV  HW1     4280    7.550581857    4.264861342    7.839511782
  458 SOLV  HW2     4281    7.683050573    4.236834333    7.930797540
  459 SOLV  OW      4282    6.306759926    7.653244621    5.209252384
  459 SOLV  HW1     4283    6.352153006    7.565501514    5.193683006
  459 SOLV  HW2     4284    6.304085102    7.672419896    5.307368977
  460 SOLV  OW      4285    6.281698378    5.743407709    5.548580613
  460 SOLV  HW1     4286    6.288115414    5.652459726    5.507484558
  460 SOLV  HW2     4287    6.274338262    5.812167010    5.476334324
  461 SOLV  OW      4288    5.963574757    6.809400648    7.384112910
  461 SOLV  HW1     4289    5.892150093    6.793726455    7.452336849
  461 SOLV  HW2     4290    5.921925489    6.817601040    7.293560296
  462 SOLV  OW      4291    8.010828504    5.409696081    3.913437285
  462 SOLV  HW1     4292    7.947439621    5.463219469    3.857592530
  462 SOLV  HW2     4293    7.963277119    5.375870828    3.994654386
  463 SOLV  OW      4294    6.728935772    6.235431476    7.433639377
  463 SOLV  HW1     4295    6.818621787    6.211949363    7.471141884
  463 SOLV  HW2     4296    6.657629549    6.189256569    7.486409501
  464 SOLV  OW      4297    5.778621232    6.292690443    7.693772597
  464 SOLV  HW1     4298    5.684503206    6.318484710    7.715641218
  464 SOLV  HW2     4299    5.832622306    6.289264727    7.777878576
  465 SOLV  OW      4300    5.726083143    4.454232542    7.137243403
  465 SOLV  HW1     4301    5.754021331    4.476313529    7.230695174
  465 SOLV  HW2     4302    5.627689069    4.436461300    7.135204216
  466 SOLV  OW      4303    5.939296347    4.981203964    3.637939811
  466 SOLV  HW1     4304    5.857110488    5.036882338    3.650073922
  466 SOLV  HW2     4305    6.020279606    5.039556969    3.644136808
  467 SOLV  OW      4306    3.799398086    4.768195880    5.173874672
  467 SOLV  HW1     4307    3.713720948    4.764762411    5.225347920
  467 SOLV  HW2     4308    3.793102004    4.838860220    5.103385931
  468 SOLV  OW      4309    6.370456198    7.636590565    5.886639952
  468 SOLV  HW1     4310    6.301432731    7.703450769    5.858942862
  468 SOLV  HW2     4311    6.458679925    7.682388279    5.897624322
  469 SOLV  OW      4312    6.346347976    6.745251370    7.123873972
  469 SOLV  HW1     4313    6.446204397    6.743660871    7.129127130
  469 SOLV  HW2     4314    6.308292057    6.686371995    7.195193271
  470 SOLV  OW      4315    4.373862814    5.113039427    5.856481742
  470 SOLV  HW1     4316    4.421615786    5.094034469    5.770692011
  470 SOLV  HW2     4317    4.407322986    5.199105977    5.894878394
  471 SOLV  OW      4318    5.632957050    3.702466194    6.622216795
  471 SOLV  HW1     4319    5.593936518    3.782918624    6.667008444
  471 SOLV  HW2     4320    5.683340984    3.648108268    6.689359575
  472 SOLV  OW      4321    4.835510498    4.080639898    4.995406404
  472 SOLV  HW1     4322    4.793759960    4.052759344    5.081891136
  472 SOLV  HW2     4323    4.850751983    4.179469038    4.996112304
  473 SOLV  OW      4324    6.918167757    6.663780810    6.050985793
  473 SOLV  HW1     4325    6.952431832    6.696355320    6.139112464
  473 SOLV  HW2     4326    6.995131375    6.635692110    5.993636392
  474 SOLV  OW      4327    5.876112196    6.431312915    7.474522956
  474 SOLV  HW1     4328    5.848210637    6.398735365    7.384188875
  474 SOLV  HW2     4329    5.824789427    6.382247609    7.544940065
  475 SOLV  OW      4330    6.362611687    5.774459995    7.157182881
  475 SOLV  HW1     4331    6.278910479    5.771253922    7.102543234
  475 SOLV  HW2     4332    6.422429656    5.698722518    7.130968662
  476 SOLV  OW      4333    5.290166974    5.767367093    7.304605258
  476 SOLV  HW1     4334    5.226564458    5.697094624    7.336515451
  476 SOLV  HW2     4335    5.308221941    5.754170961    7.207128778
  477 SOLV  OW      4336    5.981071480    6.741073731    6.532916232
  477 SOLV  HW1     4337    5.990120394    6.820107900    6.593526881
  477 SOLV  HW2     4338    5.885310718    6.712421589    6.529611670
  478 SOLV  OW      4339    6.816364884    4.520917055    7.228547922
  478 SOLV  HW1     4340    6.844704110    4.525251834    7.324358219
  478 SOLV  HW2     4341    6.775057271    4.431742794    7.210025630
  479 SOLV  OW      4342    5.488022219    5.351553101    7.313964986
  479 SOLV  HW1     4343    5.567463038    5.400182355    7.350381473
  479 SOLV  HW2     4344    5.413551219    5.416438608    7.298290686
  480 SOLV  OW      4345    4.840066539    4.174583401    6.965083575
  480 SOLV  HW1     4346    4.759980825    4.148381114    7.018951149
  480 SOLV  HW2     4347    4.859791695    4.103218608    6.897853246
  481 SOLV  OW      4348    6.976326005    5.036083012    7.211669797
  481 SOLV  HW1     4349    6.935747200    5.103688364    7.273186268
  481 SOLV  HW2     4350    7.075753993    5.046820832    7.211293251
  482 SOLV  OW      4351    6.177733678    5.333793786    6.296537630
  482 SOLV  HW1     4352    6.197120531    5.368063359    6.204607402
  482 SOLV  HW2     4353    6.081447179    5.307472915    6.302663700
  483 SOLV  OW      4354    0.467784160    5.442548191    4.604828485
  483 SOLV  HW1     4355    0.375268615    5.468755426    4.577334738
  483 SOLV  HW2     4356    0.467443597    5.347797673    4.636828929
  484 SOLV  OW      4357    6.688963565    3.990548347    3.753794260
  484 SOLV  HW1     4358    6.639631802    3.909880112    3.786337395
  484 SOLV  HW2     4359    6.783795059    3.965820062    3.733907086
  485 SOLV  OW      4360    7.642297273    4.369480287    4.531575601
  485 SOLV  HW1     4361    7.623214490    4.375526124    4.629561784
  485 SOLV  HW2     4362    7.727424539    4.318994507    4.517274042
  486 SOLV  OW      4363    6.769294712    4.267706657    7.175764431
  486 SOLV  HW1     4364    6.709039226    4.225794360    7.243691031
  486 SOLV  HW2     4365    6.844968647    4.205548293    7.155487556
  487 SOLV  OW      4366    0.068188887    5.424277815    6.711871109
  487 SOLV  HW1     4367    0.060912470    5.338374607    6.661182153
  487 SOLV  HW2     4368   -0.022512746    5.452054138    6.743545746
  488 SOLV  OW      4369    4.923764853    5.630739765    7.158237239
  488 SOLV  HW1     4370    4.873053791    5.580158213    7.088442514
  488 SOLV  HW2     4371    4.859603867    5.669998896    7.224141869
  489 SOLV  OW      4372    6.115073032    7.063391447    3.457900485
  489 SOLV  HW1     4373    6.200822596    7.106112392    3.486602533
  489 SOLV  HW2     4374    6.050211276    7.064462513    3.534016477
  490 SOLV  OW      4375    4.488416567    0.162188634    8.118943550
  490 SOLV  HW1     4376    4.488581567    0.262051412    8.124321440
  490 SOLV  HW2     4377    4.491209826    0.123848603    8.211267627
  491 SOLV  OW      4378    6.135883839    7.053026224    6.171267124
  491 SOLV  HW1     4379    6.100703070    7.146621037    6.169729321
  491 SOLV  HW2     4380    6.217062601    7.048911308    6.229517242
  492 SOLV  OW      4381    0.247316096    4.796619794    5.625991455
  492 SOLV  HW1     4382    0.256808456    4.786564717    5.725037929
  492 SOLV  HW2     4383    0.309766720    4.867689413    5.593581587
  493 SOLV  OW      4384    7.307733256    6.178889778    5.795353449
  493 SOLV  HW1     4385    7.282976840    6.271419833    5.766591551
  493 SOLV  HW2     4386    7.365616042    6.136681579    5.725568029
  494 SOLV  OW      4387    4.377954372    6.916176169    0.213866050
  494 SOLV  HW1     4388    4.308466049    6.880326190    0.276218571
  494 SOLV  HW2     4389    4.367388515    7.015284276    0.205642216
  495 SOLV  OW      4390    5.982100678    4.282077118    4.581872476
  495 SOLV  HW1     4391    6.042409262    4.282935234    4.502097957
  495 SOLV  HW2     4392    5.935636267    4.193699358    4.587555841
  496 SOLV  OW      4393    7.268153634    4.682916807    6.843098147
  496 SOLV  HW1     4394    7.301458789    4.589493499    6.830270530
  496 SOLV  HW2     4395    7.171302133    4.687417594    6.818579504
  497 SOLV  OW      4396    7.027800712    7.783038534    4.727152218
  497 SOLV  HW1     4397    7.102878454    7.752583318    4.785780018
  497 SOLV  HW2     4398    7.064933257    7.819975464    4.641957126
  498 SOLV  OW      4399    4.457421518    7.191493087    0.130509889
  498 SOLV  HW1     4400    4.456614287    7.150889993    0.039117650
  498 SOLV  HW2     4401    4.542990983    7.241468250    0.144004301
  499 SOLV  OW      4402    5.920465070    6.108781205    5.618456387
  499 SOLV  HW1     4403    5.993363570    6.049701323    5.653053058
  499 SOLV  HW2     4404    5.948627993    6.204432270    5.626152765
  500 SOLV  OW      4405    5.733527872    5.869067851    7.573937377
  500 SOLV  HW1     4406    5.799997564    5.941953407    7.557473152
  500 SOLV  HW2     4407    5.772107107    5.802636454    7.637968323
  501 SOLV  OW      4408    5.557909393    5.068840726    7.566257909
  501 SOLV  HW1     4409    5.648646168    5.040643420    7.597453971
  501 SOLV  HW2     4410    5.522079785    5.000876201    7.502237991
  502 SOLV  OW      4411    6.147637281    6.675815952    5.163009300
  502 SOLV  HW1     4412    6.098238438    6.757443060    5.133033042
  502 SOLV  HW2     4413    6.218625857    6.653433667    5.096216210
  503 SOLV  OW      4414    5.974830873    7.012247516    5.936633745
  503 SOLV  HW1     4415    6.053954970    7.038903633    5.991684791
  503 SOLV  HW2     4416    6.005730715    6.960911907    5.856561604
  504 SOLV  OW      4417    7.316821070    6.759164779    5.909969294
  504 SOLV  HW1     4418    7.259255140    6.691697067    5.956186920
  504 SOLV  HW2     4419    7.259450114    6.832519353    5.873509175
  505 SOLV  OW      4420    5.529478942    4.134376392    7.038458214
  505 SOLV  HW1     4421    5.627111579    4.153212856    7.049156187
  505 SOLV  HW2     4422    5.496435665    4.083577014    7.118012694
  506 SOLV  OW      4423    7.383069828    4.135660396    6.845773565
  506 SOLV  HW1     4424    7.317384094    4.135942478    6.921174781
  506 SOLV  HW2     4425    7.465798709    4.087002915    6.873851703
  507 SOLV  OW      4426    6.768518424    5.075276897    6.352828002
  507 SOLV  HW1     4427    6.847472485    5.042138342    6.404496818
  507 SOLV  HW2     4428    6.781697596    5.055693481    6.255646270
  508 SOLV  OW      4429    4.674315202    4.914406896    6.416362298
  508 SOLV  HW1     4430    4.751050089    4.974477687    6.438832038
  508 SOLV  HW2     4431    4.679366073    4.831600960    6.472211770
  509 SOLV  OW      4432    6.568270938    5.051888739    4.878604472
  509 SOLV  HW1     4433    6.586630247    5.050105693    4.780312106
  509 SOLV  HW2     4434    6.633633973    4.992698628    4.925782523
  510 SOLV  OW      4435    6.318899144    4.136834700    5.732009813
  510 SOLV  HW1     4436    6.353287527    4.118602053    5.824133495
  510 SOLV  HW2     4437    6.235082270    4.084450430    5.716766145
  511 SOLV  OW      4438    3.955245684    5.561011563    4.786237776
  511 SOLV  HW1     4439    3.987813705    5.519559206    4.701252474
  511 SOLV  HW2     4440    3.946232037    5.659830792    4.773788058
  512 SOLV  OW      4441    4.186122212    6.360526754    5.622762212
  512 SOLV  HW1     4442    4.107764997    6.397699342    5.672559824
  512 SOLV  HW2     4443    4.158443752    6.337559662    5.529446420
  513 SOLV  OW      4444    6.973683342    4.713199893    0.200603377
  513 SOLV  HW1     4445    7.008536477    4.786679889    0.258808224
  513 SOLV  HW2     4446    6.875869910    4.726779115    0.184794420
  514 SOLV  OW      4447    4.055215410    7.583909195    7.178633746
  514 SOLV  HW1     4448    3.976135772    7.599351557    7.237861994
  514 SOLV  HW2     4449    4.123484409    7.529738689    7.227673526
  515 SOLV  OW      4450    5.692608934    6.214939825    6.592177203
  515 SOLV  HW1     4451    5.760739573    6.199992534    6.663845313
  515 SOLV  HW2     4452    5.677439328    6.129592000    6.542307673
  516 SOLV  OW      4453    5.022568690    8.192024460    7.899508080
  516 SOLV  HW1     4454    5.065951197    8.134143611    7.830445074
  516 SOLV  HW2     4455    4.976394057    8.268538027    7.854615792
  517 SOLV  OW      4456    4.327245351    7.184638605    0.454259047
  517 SOLV  HW1     4457    4.304486679    7.094728248    0.491676603
  517 SOLV  HW2     4458    4.285241523    7.194788936    0.364067644
  518 SOLV  OW      4459    5.055022487    4.915188082    7.584966878
  518 SOLV  HW1     4460    5.131337600    4.919246126    7.520459164
  518 SOLV  HW2     4461    5.020485093    5.007563252    7.601566320
  519 SOLV  OW      4462    3.765240196    4.410991122    8.173623495
  519 SOLV  HW1     4463    3.711710975    4.352121979    8.234208889
  519 SOLV  HW2     4464    3.709808110    4.436422195    8.094364632
  520 SOLV  OW      4465    6.227892084    7.376539732    4.564679990
  520 SOLV  HW1     4466    6.150367780    7.439033206    4.573972246
  520 SOLV  HW2     4467    6.265406194    7.356314375    4.655153046
  521 SOLV  OW      4468    3.823427599    6.119674933    4.790377015
  521 SOLV  HW1     4469    3.886610281    6.086003256    4.860202827
  521 SOLV  HW2     4470    3.874327800    6.141398002    4.707078282
  522 SOLV  OW      4471    4.205179864    7.456554546    7.772133176
  522 SOLV  HW1     4472    4.118688402    7.477957868    7.817548906
  522 SOLV  HW2     4473    4.275195468    7.437684135    7.841003720
  523 SOLV  OW      4474    7.071812873    5.850111484    6.008666400
  523 SOLV  HW1     4475    7.083491374    5.893717969    5.919435872
  523 SOLV  HW2     4476    7.152913241    5.866788157    6.064761049
  524 SOLV  OW      4477    5.820473271    4.445742897    5.548654389
  524 SOLV  HW1     4478    5.829140478    4.353597212    5.510785506
  524 SOLV  HW2     4479    5.746309714    4.494051779    5.502092904
  525 SOLV  OW      4480    6.391155523    7.773161844    6.341928003
  525 SOLV  HW1     4481    6.432327815    7.863201957    6.356047825
  525 SOLV  HW2     4482    6.300125931    7.784051852    6.301969303
  526 SOLV  OW      4483    4.838603069    5.557262803    6.276781803
  526 SOLV  HW1     4484    4.902095508    5.600933985    6.213037717
  526 SOLV  HW2     4485    4.744610739    5.578001843    6.249633182
  527 SOLV  OW      4486    4.671776887    4.714625782    4.817759355
  527 SOLV  HW1     4487    4.645440203    4.782075446    4.886740364
  527 SOLV  HW2     4488    4.753747601    4.666095427    4.848208475
  528 SOLV  OW      4489    5.327469324    5.961054889    6.937650827
  528 SOLV  HW1     4490    5.370497299    5.908402871    7.010974757
  528 SOLV  HW2     4491    5.241233236    5.917617619    6.911640430
  529 SOLV  OW      4492    7.246672790    5.075810081    7.266112155
  529 SOLV  HW1     4493    7.303727299    4.993758425    7.269626199
  529 SOLV  HW2     4494    7.256143990    5.119149359    7.176490710
  530 SOLV  OW      4495    6.909641769    5.924118626    5.034309586
  530 SOLV  HW1     4496    6.908787295    5.960564581    4.941182239
  530 SOLV  HW2     4497    6.884965766    5.827221638    5.032389465
  531 SOLV  OW      4498    6.184829060    7.035838190    8.152729925
  531 SOLV  HW1     4499    6.152697485    6.944272306    8.128545838
  531 SOLV  HW2     4500    6.197322548    7.041678418    8.251782265
  532 SOLV  OW      4501    5.642629072    4.245647632    0.140331774
  532 SOLV  HW1     4502    5.656015964    4.312450841    0.213541012
  532 SOLV  HW2     4503    5.668095597    4.286654570    0.052745494
  533 SOLV  OW      4504    3.984120491    4.308692756    7.562128859
  533 SOLV  HW1     4505    3.973513057    4.306988771    7.661550280
  533 SOLV  HW2     4506    4.081242665    4.314751549    7.539094657
  534 SOLV  OW      4507    8.173027019    4.591293164    7.789244578
  534 SOLV  HW1     4508    8.198751188    4.649656011    7.866264601
  534 SOLV  HW2     4509    8.079857428    4.557548747    7.802688596
  535 SOLV  OW      4510    7.233390694    5.277436100    4.265118056
  535 SOLV  HW1     4511    7.161431289    5.212347698    4.240883777
  535 SOLV  HW2     4512    7.202841455    5.370279497    4.243934820
  536 SOLV  OW      4513    5.566659640    5.155078169    6.933291896
  536 SOLV  HW1     4514    5.628717656    5.197177644    6.999458260
  536 SOLV  HW2     4515    5.527001618    5.226008281    6.875002623
  537 SOLV  OW      4516    5.064831436    3.675714141    6.701617162
  537 SOLV  HW1     4517    5.074936795    3.636833458    6.610030240
  537 SOLV  HW2     4518    4.995210950    3.624578757    6.752016774
  538 SOLV  OW      4519    6.793679666    4.587377350    5.758181101
  538 SOLV  HW1     4520    6.868519224    4.640634656    5.718627239
  538 SOLV  HW2     4521    6.823456588    4.492830786    5.771447112
  539 SOLV  OW      4522    4.707966556    6.072850500    6.005313080
  539 SOLV  HW1     4523    4.620693762    6.118343211    6.023082300
  539 SOLV  HW2     4524    4.691767590    5.988645574    5.953846486
  540 SOLV  OW      4525    0.151379908    6.507574175    5.764336220
  540 SOLV  HW1     4526    0.141534707    6.425670989    5.820877486
  540 SOLV  HW2     4527    0.166240536    6.480747421    5.669144916
  541 SOLV  OW      4528    7.144475145    5.317810852    4.972587919
  541 SOLV  HW1     4529    7.139101203    5.392940658    5.038377383
  541 SOLV  HW2     4530    7.052235589    5.285710976    4.951069170
  542 SOLV  OW      4531    4.447803780    6.085625689    6.775691026
  542 SOLV  HW1     4532    4.492447598    6.071141600    6.864001622
  542 SOLV  HW2     4533    4.438073782    5.997985238    6.728509192
  543 SOLV  OW      4534    5.251501868    5.249419240    6.323617990
  543 SOLV  HW1     4535    5.241885075    5.348289137    6.335191690
  543 SOLV  HW2     4536    5.312076787    5.230666827    6.246283425
  544 SOLV  OW      4537    7.865309977    7.338128678    4.988531134
  544 SOLV  HW1     4538    7.781501898    7.315910274    4.938687418
  544 SOLV  HW2     4539    7.941382663    7.345755487    4.924059771
  545 SOLV  OW      4540    4.496779192    7.006615905    7.408633858
  545 SOLV  HW1     4541    4.431362034    7.001676757    7.333148757
  545 SOLV  HW2     4542    4.583436994    7.043724778    7.375240730
  546 SOLV  OW      4543    6.339018927    6.688222134    4.946028211
  546 SOLV  HW1     4544    6.364074133    6.599333636    4.984408044
  546 SOLV  HW2     4545    6.256972184    6.678259815    4.889716995
  547 SOLV  OW      4546    8.076515518    4.765346938    6.093073478
  547 SOLV  HW1     4547    8.000554024    4.715187686    6.051674191
  547 SOLV  HW2     4548    8.052242450    4.862049815    6.100906632
  548 SOLV  OW      4549    5.210266127    7.953807365    5.997893116
  548 SOLV  HW1     4550    5.115028639    7.959311269    5.967878294
  548 SOLV  HW2     4551    5.255369058    8.041620071    5.981892272
  549 SOLV  OW      4552    4.277753631    5.141448861    6.250142029
  549 SOLV  HW1     4553    4.314367355    5.223064954    6.294844296
  549 SOLV  HW2     4554    4.349807630    5.072537070    6.242435766
  550 SOLV  OW      4555    5.521035281    0.229773797    7.031284261
  550 SOLV  HW1     4556    5.452562079    0.189345259    7.091936876
  550 SOLV  HW2     4557    5.485518832    0.315136224    6.993159097
  551 SOLV  OW      4558    4.199151891    7.065723671    6.426247679
  551 SOLV  HW1     4559    4.284934922    7.045128620    6.473353272
  551 SOLV  HW2     4560    4.214430299    7.138720823    6.359616025
  552 SOLV  OW      4561    4.716562983    3.991711977    4.141573947
  552 SOLV  HW1     4562    4.785990587    4.041098181    4.193945623
  552 SOLV  HW2     4563    4.627235434    4.034199204    4.156318908
  553 SOLV  OW      4564    4.396000229    6.562430091    5.223235009
  553 SOLV  HW1     4565    4.443471996    6.513419650    5.150118446
  553 SOLV  HW2     4566    4.462334720    6.592255646    5.291877563
  554 SOLV  OW      4567    4.292482594    3.938694623    3.898344454
  554 SOLV  HW1     4568    4.336003575    3.859863419    3.941854321
  554 SOLV  HW2     4569    4.251765223    3.997198045    3.968493843
  555 SOLV  OW      4570    7.250867178    6.220100620    7.555623676
  555 SOLV  HW1     4571    7.277164317    6.297089262    7.497475154
  555 SOLV  HW2     4572    7.324955472    6.152963952    7.557519148
  556 SOLV  OW      4573    8.204542874    5.199431217    4.735293409
  556 SOLV  HW1     4574    8.167950504    5.266937907    4.671219315
  556 SOLV  HW2     4575    8.129866949    5.161408170    4.789877147
  557 SOLV  OW      4576    6.106401351    6.905255840    4.739155435
  557 SOLV  HW1     4577    6.155029447    6.987453464    4.768825245
  557 SOLV  HW2     4578    6.149217030    6.869324686    4.656226970
  558 SOLV  OW      4579    5.736979818    7.173465566    4.896292228
  558 SOLV  HW1     4580    5.762544380    7.232561267    4.819767209
  558 SOLV  HW2     4581    5.638798975    7.181753742    4.913427415
  559 SOLV  OW      4582    5.653414673    6.984794146    6.764153105
  559 SOLV  HW1     4583    5.615230326    7.061073818    6.816353838
  559 SOLV  HW2     4584    5.729951140    7.017407526    6.708655400
  560 SOLV  OW      4585    7.376931440    4.845673976    8.049831662
  560 SOLV  HW1     4586    7.459038137    4.849191835    8.106821982
  560 SOLV  HW2     4587    7.301520874    4.806346441    8.102446154
  561 SOLV  OW      4588    4.252909203    4.041255192    4.628465210
  561 SOLV  HW1     4589    4.257194730    4.108192524    4.702645815
  561 SOLV  HW2     4590    4.267108927    4.087547658    4.540960744
  562 SOLV  OW      4591    7.918376543    5.404007127    5.586740176
  562 SOLV  HW1     4592    7.860041246    5.468204125    5.536965415
  562 SOLV  HW2     4593    8.012843592    5.436802539    5.585255655
  563 SOLV  OW      4594    7.889755011    4.817715333    5.455180381
  563 SOLV  HW1     4595    7.953884258    4.816950925    5.531917037
  563 SOLV  HW2     4596    7.928018220    4.871885844    5.380326581
  564 SOLV  OW      4597    7.149535359    7.271993520    4.809117553
  564 SOLV  HW1     4598    7.053673168    7.298488818    4.819614327
  564 SOLV  HW2     4599    7.154672742    7.176746437    4.779062598
  565 SOLV  OW      4600    7.992896444    7.117787792    5.931787868
  565 SOLV  HW1     4601    7.903553363    7.128620125    5.975401925
  565 SOLV  HW2     4602    8.026547228    7.207173517    5.902132302
  566 SOLV  OW      4603    7.069132245    3.606840872    4.672896314
  566 SOLV  HW1     4604    7.004345741    3.678529020    4.647106572
  566 SOLV  HW2     4605    7.082795406    3.608349825    4.771954857
  567 SOLV  OW      4606    5.266297945    3.973715406    5.446330882
  567 SOLV  HW1     4607    5.308789742    4.049575378    5.396919275
  567 SOLV  HW2     4608    5.194797953    3.932877352    5.389570360
  568 SOLV  OW      4609    8.091942897    5.335921874    6.317713807
  568 SOLV  HW1     4610    8.055650541    5.361263212    6.407393471
  568 SOLV  HW2     4611    8.169787302    5.274251515    6.329493996
  569 SOLV  OW      4612    5.732485660    4.811973514    6.465649155
  569 SOLV  HW1     4613    5.651998002    4.834880142    6.410891352
  569 SOLV  HW2     4614    5.730208970    4.714804449    6.489194840
  570 SOLV  OW      4615    6.330747806    6.126826559    6.988101898
  570 SOLV  HW1     4616    6.428448082    6.106714853    6.980914694
  570 SOLV  HW2     4617    6.308726704    6.205922435    6.931002661
  571 SOLV  OW      4618    7.596314769    4.523115868    6.629036060
  571 SOLV  HW1     4619    7.654965995    4.563896662    6.699026050
  571 SOLV  HW2     4620    7.568855403    4.593453796    6.563460915
  572 SOLV  OW      4621    5.898898581    3.551471214    6.471374303
  572 SOLV  HW1     4622    5.890250472    3.633261463    6.528273744
  572 SOLV  HW2     4623    5.877611168    3.574547138    6.376420393
  573 SOLV  OW      4624    5.546674967    7.001394223    5.914263644
  573 SOLV  HW1     4625    5.501795976    6.923482821    5.958050100
  573 SOLV  HW2     4626    5.479798184    7.052130247    5.859904797
  574 SOLV  OW      4627    7.710280296    5.944257477    8.230595769
  574 SOLV  HW1     4628    7.712923268    5.857325285    8.279967599
  574 SOLV  HW2     4629    7.727049643    5.927875206    8.133373881
  575 SOLV  OW      4630    7.613695687    5.713744080    7.724608922
  575 SOLV  HW1     4631    7.638128064    5.784413162    7.658196698
  575 SOLV  HW2     4632    7.523951534    5.734317924    7.763651669
  576 SOLV  OW      4633    7.197379992    4.589952225    7.675748331
  576 SOLV  HW1     4634    7.296136329    4.605647769    7.674150563
  576 SOLV  HW2     4635    7.151635452    4.669550260    7.715412314
  577 SOLV  OW      4636    5.199658162    4.550710449    7.647918230
  577 SOLV  HW1     4637    5.248665628    4.491877901    7.583587809
  577 SOLV  HW2     4638    5.229819971    4.645332030    7.636154293
  578 SOLV  OW      4639    7.112450719    4.792683662    4.595166710
  578 SOLV  HW1     4640    7.017187516    4.769036999    4.614337326
  578 SOLV  HW2     4641    7.116921067    4.885409900    4.557971286
  579 SOLV  OW      4642    4.687041894    5.777891284    3.867607714
  579 SOLV  HW1     4643    4.725524859    5.853270707    3.920871625
  579 SOLV  HW2     4644    4.643259403    5.814181950    3.785351522
  580 SOLV  OW      4645    0.237009643    6.541941990    4.129738294
  580 SOLV  HW1     4646    0.171523627    6.505804504    4.063348095
  580 SOLV  HW2     4647    0.316937449    6.577851468    4.081531029
  581 SOLV  OW      4648    5.633692837    7.304823723    3.887755427
  581 SOLV  HW1     4649    5.676558587    7.262200747    3.808094601
  581 SOLV  HW2     4650    5.690881642    7.289768075    3.968395170
  582 SOLV  OW      4651    7.848891054    5.356493459    4.659301124
  582 SOLV  HW1     4652    7.848810060    5.455908190    4.648419175
  582 SOLV  HW2     4653    7.771579586    5.317445305    4.609303356
  583 SOLV  OW      4654    4.453248814    5.245801807    6.422811612
  583 SOLV  HW1     4655    4.469359739    5.170947539    6.487148344
  583 SOLV  HW2     4656    4.536113419    5.262096149    6.369239731
  584 SOLV  OW      4657    4.012636462    8.065294756    6.069880271
  584 SOLV  HW1     4658    4.005928761    7.987173205    6.007815241
  584 SOLV  HW2     4659    4.099761074    8.061565039    6.118823006
  585 SOLV  OW      4660    5.718196496    5.323720718    7.080060615
  585 SOLV  HW1     4661    5.689376480    5.415427496    7.107645024
  585 SOLV  HW2     4662    5.762637671    5.278154946    7.157199122
  586 SOLV  OW      4663    5.888376095    7.929574575    5.406426414
  586 SOLV  HW1     4664    5.849404487    8.011657620    5.448183214
  586 SOLV  HW2     4665    5.952630850    7.887071391    5.470182244
  587 SOLV  OW      4666    4.787984452    5.833533032    7.979049238
  587 SOLV  HW1     4667    4.876813625    5.831728977    7.933137551
  587 SOLV  HW2     4668    4.776487584    5.921122878    8.025927528
  588 SOLV  OW      4669    5.532473496    6.057545674    7.736305752
  588 SOLV  HW1     4670    5.462611546    6.026093592    7.800582738
  588 SOLV  HW2     4671    5.615331583    6.082194723    7.786589263
  589 SOLV  OW      4672    4.431440169    6.348008787    8.194272245
  589 SOLV  HW1     4673    4.511031407    6.379199620    8.142366046
  589 SOLV  HW2     4674    4.402206973    6.420199123    8.257008303
  590 SOLV  OW      4675    8.144355408    4.469370576    6.885992950
  590 SOLV  HW1     4676    8.093380100    4.555103818    6.878697347
  590 SOLV  HW2     4677    8.227343661    4.484428986    6.939733372
  591 SOLV  OW      4678    4.015802544    0.041605085    7.109952546
  591 SOLV  HW1     4679    4.108048553    0.051317977    7.147340618
  591 SOLV  HW2     4680    3.958484787   -0.008042241    7.175154432
  592 SOLV  OW      4681    5.082114953    4.104347085    5.164832378
  592 SOLV  HW1     4682    5.025300528    4.084012836    5.244583581
  592 SOLV  HW2     4683    5.024052121    4.135714550    5.089690270
  593 SOLV  OW      4684    3.922898858    6.100201539    7.238984392
  593 SOLV  HW1     4685    3.862257849    6.024118478    7.215841280
  593 SOLV  HW2     4686    4.006201687    6.094334838    7.183960281
  594 SOLV  OW      4687    6.281640108    4.559218170    4.381210828
  594 SOLV  HW1     4688    6.378923322    4.540942103    4.395423531
  594 SOLV  HW2     4689    6.257178778    4.645561681    4.425329323
  595 SOLV  OW      4690    4.115300265    5.570294068    5.746267062
  595 SOLV  HW1     4691    4.043717052    5.637774266    5.764220031
  595 SOLV  HW2     4692    4.126646698    5.559242529    5.647529420
  596 SOLV  OW      4693    5.579558924    6.234829753    5.355818491
  596 SOLV  HW1     4694    5.541791969    6.239447142    5.263329880
  596 SOLV  HW2     4695    5.507417473    6.208783333    5.419997326
  597 SOLV  OW      4696    6.835518527    6.946098543    5.752633788
  597 SOLV  HW1     4697    6.788636809    6.890852206    5.683701847
  597 SOLV  HW2     4698    6.768727697    7.002557849    5.801141365
  598 SOLV  OW      4699    4.538140485    6.513277415    5.000038197
  598 SOLV  HW1     4700    4.449499478    6.530414471    4.957018658
  598 SOLV  HW2     4701    4.560620094    6.416123778    4.992464531
  599 SOLV  OW      4702    5.959801646    6.311410268    6.964705761
  599 SOLV  HW1     4703    5.887121895    6.250124668    6.933664342
  599 SOLV  HW2     4704    5.945626808    6.402371867    6.925631313
  600 SOLV  OW      4705    5.173787583    4.889482085    6.674363264
  600 SOLV  HW1     4706    5.249421596    4.910452397    6.736342027
  600 SOLV  HW2     4707    5.096770179    4.853231853    6.726859511
  601 SOLV  OW      4708    4.233891048    5.007051434    6.909332591
  601 SOLV  HW1     4709    4.311511989    5.068279221    6.894247466
  601 SOLV  HW2     4710    4.148609950    5.058439694    6.899963502
  602 SOLV  OW      4711    7.767106626    5.153966839    5.981359841
  602 SOLV  HW1     4712    7.765022147    5.054738095    5.993644505
  602 SOLV  HW2     4713    7.798325414    5.175428574    5.888805273
  603 SOLV  OW      4714    6.202327807    7.427929565    0.150734948
  603 SOLV  HW1     4715    6.161043550    7.503169236    0.202078517
  603 SOLV  HW2     4716    6.242775984    7.362341169    0.214481277
  604 SOLV  OW      4717    7.602825305    7.077938358    4.484760141
  604 SOLV  HW1     4718    7.551079198    7.146066048    4.536556611
  604 SOLV  HW2     4719    7.553010203    7.054728241    4.401204330
  605 SOLV  OW      4720    6.023085624    4.771884301    4.119590987
  605 SOLV  HW1     4721    6.109006328    4.720806357    4.116341756
  605 SOLV  HW2     4722    5.982283583    4.774279284    4.028315874
  606 SOLV  OW      4723    7.146872081    5.752908686    4.169097142
  606 SOLV  HW1     4724    7.066830632    5.773967361    4.225237579
  606 SOLV  HW2     4725    7.120372056    5.751025950    4.072680798
  607 SOLV  OW      4726    4.840093846    0.702964378    6.807553455
  607 SOLV  HW1     4727    4.752449131    0.699976499    6.855610470
  607 SOLV  HW2     4728    4.826074840    0.679954995    6.711241456
  608 SOLV  OW      4729    8.069575102    3.864994514    4.409750664
  608 SOLV  HW1     4730    8.086150344    3.930227841    4.483720339
  608 SOLV  HW2     4731    8.097166865    3.905670712    4.322654677
  609 SOLV  OW      4732    6.312833624    6.512762308    6.107712267
  609 SOLV  HW1     4733    6.253992928    6.456326953    6.165628637
  609 SOLV  HW2     4734    6.368619581    6.572633059    6.165200021
  610 SOLV  OW      4735    4.077649218    7.592188902    6.056078366
  610 SOLV  HW1     4736    4.050620339    7.675435430    6.007692770
  610 SOLV  HW2     4737    4.099498265    7.614485609    6.151089532
  611 SOLV  OW      4738    6.590893879    5.123261326    7.219052320
  611 SOLV  HW1     4739    6.619411952    5.035167887    7.181267892
  611 SOLV  HW2     4740    6.495398474    5.117660186    7.248217438
  612 SOLV  OW      4741    7.700564756    4.559373170    7.341029076
  612 SOLV  HW1     4742    7.620015468    4.567491503    7.282314571
  612 SOLV  HW2     4743    7.725131646    4.462917478    7.350735519
  613 SOLV  OW      4744    7.404560955    7.192069072    4.754379920
  613 SOLV  HW1     4745    7.325339846    7.135784272    4.730764657
  613 SOLV  HW2     4746    7.373439016    7.278271941    4.794406608
  614 SOLV  OW      4747    7.203327033    5.203016788    7.031992317
  614 SOLV  HW1     4748    7.160030556    5.265903563    6.967396812
  614 SOLV  HW2     4749    7.233991852    5.121190902    6.983351009
  615 SOLV  OW      4750    6.999984865    8.021765452    4.849314905
  615 SOLV  HW1     4751    6.994646657    7.937246834    4.796116866
  615 SOLV  HW2     4752    6.957858761    8.096340403    4.797682408
  616 SOLV  OW      4753    5.945770063    6.606865182    4.382680701
  616 SOLV  HW1     4754    5.978114601    6.609661346    4.477254824
  616 SOLV  HW2     4755    5.929698866    6.700043431    4.350158171
  617 SOLV  OW      4756    4.344652842    5.999443094    4.455412004
  617 SOLV  HW1     4757    4.381506964    5.993075274    4.548162137
  617 SOLV  HW2     4758    4.268534136    6.064295501    4.454186698
  618 SOLV  OW      4759    6.747452340    4.768918474    6.015709484
  618 SOLV  HW1     4760    6.739077856    4.696006065    6.083647834
  618 SOLV  HW2     4761    6.703130976    4.740477416    5.930688085
  619 SOLV  OW      4762    4.834056627    5.808159915    7.542968662
  619 SOLV  HW1     4763    4.887905609    5.735090781    7.584951422
  619 SOLV  HW2     4764    4.736697468    5.787050168    7.551741730
  620 SOLV  OW      4765    4.677653992    5.258122768    6.234284257
  620 SOLV  HW1     4766    4.683127837    5.306428845    6.146886600
  620 SOLV  HW2     4767    4.769368833    5.248992508    6.273101186
  621 SOLV  OW      4768    7.421971674    4.346757803    6.186802328
  621 SOLV  HW1     4769    7.486923548    4.329194608    6.112814118
  621 SOLV  HW2     4770    7.416730726    4.445156942    6.203876011
  622 SOLV  OW      4771    3.849423386    5.109963141    5.803634181
  622 SOLV  HW1     4772    3.817146217    5.045968074    5.733900288
  622 SOLV  HW2     4773    3.944006232    5.135794436    5.783919158
  623 SOLV  OW      4774    6.336724630    5.152683497    3.771446801
  623 SOLV  HW1     4775    6.293068329    5.077027445    3.820152047
  623 SOLV  HW2     4776    6.405218683    5.116479975    3.708204024
  624 SOLV  OW      4777    5.397944147    4.871036149    6.013593830
  624 SOLV  HW1     4778    5.414131472    4.808964900    5.936868310
  624 SOLV  HW2     4779    5.341947866    4.824970115    6.082470246
  625 SOLV  OW      4780    5.055997183    5.614598760    6.104573819
  625 SOLV  HW1     4781    5.081509879    5.528494389    6.060561958
  625 SOLV  HW2     4782    5.130020709    5.680918053    6.093429724
  626 SOLV  OW      4783    7.248873920    4.132446880    5.183952986
  626 SOLV  HW1     4784    7.334843643    4.083978491    5.167777412
  626 SOLV  HW2     4785    7.249689157    4.219221884    5.134243819
  627 SOLV  OW      4786    6.875665731    6.379574971    8.086043782
  627 SOLV  HW1     4787    6.819724953    6.313239609    8.135763075
  627 SOLV  HW2     4788    6.891759630    6.346516514    7.993038807
  628 SOLV  OW      4789    5.162348610    7.253459133    5.774195658
  628 SOLV  HW1     4790    5.165316475    7.352891736    5.784500756
  628 SOLV  HW2     4791    5.188386144    7.228854163    5.680823204
  629 SOLV  OW      4792    4.388213041    7.137536604    4.651143960
  629 SOLV  HW1     4793    4.463763448    7.080383605    4.619089320
  629 SOLV  HW2     4794    4.424312973    7.224160419    4.685711028
  630 SOLV  OW      4795    7.220836743    4.481162566    4.330347344
  630 SOLV  HW1     4796    7.230485320    4.436926873    4.419520383
  630 SOLV  HW2     4797    7.227448823    4.412310659    4.258115968
  631 SOLV  OW      4798    5.733521347    4.213496506    4.862430585
  631 SOLV  HW1     4799    5.797068361    4.166926626    4.800843058
  631 SOLV  HW2     4800    5.640146119    4.202830286    4.828236340
  632 SOLV  OW      4801    4.534133131    6.739445537    3.959487684
  632 SOLV  HW1     4802    4.448941254    6.723716243    3.909538376
  632 SOLV  HW2     4803    4.513946878    6.784711502    4.046351907
  633 SOLV  OW      4804    6.565434788    5.621844280    6.812727080
  633 SOLV  HW1     4805    6.627592979    5.612381994    6.734953698
  633 SOLV  HW2     4806    6.504411225    5.699567597    6.797335505
  634 SOLV  OW      4807    7.326683752    6.556499990    4.996877787
  634 SOLV  HW1     4808    7.282503015    6.485876524    4.941574319
  634 SOLV  HW2     4809    7.425473275    6.541088869    4.997945105
  635 SOLV  OW      4810    5.819718541    6.978795237    4.728950512
  635 SOLV  HW1     4811    5.811018264    7.064292813    4.780097871
  635 SOLV  HW2     4812    5.916151243    6.952841465    4.723598157
  636 SOLV  OW      4813    5.758775659    6.014609566    5.947731122
  636 SOLV  HW1     4814    5.661757215    6.022602451    5.924849362
  636 SOLV  HW2     4815    5.804312583    5.956800234    5.880022410
  637 SOLV  OW      4816    4.995450686    7.591097634    5.276911074
  637 SOLV  HW1     4817    5.092090340    7.573344166    5.258276318
  637 SOLV  HW2     4818    4.971879318    7.555518408    5.367354804
  638 SOLV  OW      4819    5.911055671    6.068910422    7.602661958
  638 SOLV  HW1     4820    6.003254053    6.088798054    7.635915174
  638 SOLV  HW2     4821    5.852001458    6.147965392    7.618931583
  639 SOLV  OW      4822    6.712329687    6.057956532    6.144814814
  639 SOLV  HW1     4823    6.785111915    6.120690060    6.117082424
  639 SOLV  HW2     4824    6.751523110    5.968074193    6.164482352
  640 SOLV  OW      4825    3.968884337    6.454688218    6.117579417
  640 SOLV  HW1     4826    3.896889646    6.389306874    6.094296716
  640 SOLV  HW2     4827    3.941748653    6.506662943    6.198587335
  641 SOLV  OW      4828    6.973136863    5.628232271    6.951962147
  641 SOLV  HW1     4829    7.047035762    5.695506345    6.948115609
  641 SOLV  HW2     4830    6.909747364    5.652538923    7.025396008
  642 SOLV  OW      4831    6.443090045    7.498460078    6.354450467
  642 SOLV  HW1     4832    6.442120810    7.440283758    6.435792451
  642 SOLV  HW2     4833    6.393238639    7.583060874    6.373408218
  643 SOLV  OW      4834    4.230039097    6.486669835    6.081617325
  643 SOLV  HW1     4835    4.284890816    6.484438492    6.165211157
  643 SOLV  HW2     4836    4.135050278    6.464305992    6.103493579
  644 SOLV  OW      4837    7.543350255    7.918436550    5.034087055
  644 SOLV  HW1     4838    7.547915908    8.002534080    5.088017013
  644 SOLV  HW2     4839    7.454879435    7.913348276    4.987734060
  645 SOLV  OW      4840    5.482796322    3.935618613    6.772761120
  645 SOLV  HW1     4841    5.389902188    3.905891050    6.750653478
  645 SOLV  HW2     4842    5.479340282    4.024527859    6.818422931
  646 SOLV  OW      4843    7.689352657    5.589408850    8.084341900
  646 SOLV  HW1     4844    7.645438605    5.645047011    8.154894004
  646 SOLV  HW2     4845    7.665921953    5.493206453    8.098401161
  647 SOLV  OW      4846    6.980387172    5.093584244    5.476643022
  647 SOLV  HW1     4847    7.053716677    5.026567913    5.465099415
  647 SOLV  HW2     4848    6.989675601    5.138120237    5.565704501
  648 SOLV  OW      4849    0.833017082    5.649474531    4.110626135
  648 SOLV  HW1     4850    0.814837811    5.743056680    4.140852866
  648 SOLV  HW2     4851    0.912038293    5.649023379    4.049330365
  649 SOLV  OW      4852    5.437550792    7.331395117    7.138441534
  649 SOLV  HW1     4853    5.339570691    7.346077795    7.152085556
  649 SOLV  HW2     4854    5.487910427    7.412253643    7.168897563
  650 SOLV  OW      4855    7.527789371    4.861748176    5.663824649
  650 SOLV  HW1     4856    7.556626975    4.797441898    5.592870390
  650 SOLV  HW2     4857    7.564938634    4.952397687    5.643724925
  651 SOLV  OW      4858    6.603354371    5.804757343    4.515385686
  651 SOLV  HW1     4859    6.520414631    5.751602496    4.532626819
  651 SOLV  HW2     4860    6.630146730    5.852733080    4.598944502
  652 SOLV  OW      4861    0.071714682    6.515963133    3.909722575
  652 SOLV  HW1     4862    0.041538050    6.608368852    3.886217423
  652 SOLV  HW2     4863   -0.001080060    6.450746028    3.888520866
  653 SOLV  OW      4864    5.433725447    3.766983200    5.364127959
  653 SOLV  HW1     4865    5.379258459    3.850659250    5.369911463
  653 SOLV  HW2     4866    5.436398044    3.722713142    5.453765058
  654 SOLV  OW      4867    5.212704660    7.053651853    6.894766520
  654 SOLV  HW1     4868    5.292949979    7.064054350    6.835995127
  654 SOLV  HW2     4869    5.241675067    7.023909645    6.985747756
  655 SOLV  OW      4870    5.669387620    5.430102855    6.555523034
  655 SOLV  HW1     4871    5.629051968    5.428150228    6.464029318
  655 SOLV  HW2     4872    5.738887117    5.358560079    6.562822108
  656 SOLV  OW      4873    5.096056078    8.096149073    5.310126582
  656 SOLV  HW1     4874    5.092549801    8.191578522    5.339837437
  656 SOLV  HW2     4875    5.002995024    8.060777258    5.300626021
  657 SOLV  OW      4876    4.726650930    5.711249784    4.316744551
  657 SOLV  HW1     4877    4.685687149    5.729990161    4.406023908
  657 SOLV  HW2     4878    4.707911337    5.787510822    4.254832663
  658 SOLV  OW      4879    4.756667146    5.786524711    6.002874434
  658 SOLV  HW1     4880    4.680678490    5.768733827    6.065412152
  658 SOLV  HW2     4881    4.830222604    5.832986957    6.052196355
  659 SOLV  OW      4882    6.424166965    6.496423693    7.659198815
  659 SOLV  HW1     4883    6.486751142    6.536373734    7.592200084
  659 SOLV  HW2     4884    6.350205782    6.448915032    7.611510806
  660 SOLV  OW      4885    5.953820405    6.796028178    7.746392643
  660 SOLV  HW1     4886    5.903664881    6.869416909    7.792217219
  660 SOLV  HW2     4887    6.049307884    6.823286220    7.734540199
  661 SOLV  OW      4888    6.860394631    6.104898011    5.237499722
  661 SOLV  HW1     4889    6.871732078    6.045928100    5.157525475
  661 SOLV  HW2     4890    6.897346251    6.058946604    5.318276826
  662 SOLV  OW      4891    5.565254330    6.671030998    4.057414777
  662 SOLV  HW1     4892    5.627763839    6.596751670    4.033400521
  662 SOLV  HW2     4893    5.499168091    6.684163349    3.983511686
  663 SOLV  OW      4894    5.381042744    5.082693057    4.835685443
  663 SOLV  HW1     4895    5.376029366    5.165249415    4.779462216
  663 SOLV  HW2     4896    5.401273659    5.108002375    4.930300096
  664 SOLV  OW      4897    5.412503566    6.283439035    5.717099374
  664 SOLV  HW1     4898    5.357490879    6.200190397    5.710389561
  664 SOLV  HW2     4899    5.508171239    6.261813538    5.697560633
  665 SOLV  OW      4900    5.073907402    6.899387402    7.274347894
  665 SOLV  HW1     4901    5.033443967    6.856305504    7.355020564
  665 SOLV  HW2     4902    5.002866735    6.914870948    7.205683076
  666 SOLV  OW      4903    6.037010425    7.678001958    8.192771155
  666 SOLV  HW1     4904    6.070569693    7.761439777    8.149028031
  666 SOLV  HW2     4905    5.948076403    7.653568541    8.154102881
  667 SOLV  OW      4906    4.972174623    6.464960456    5.084527914
  667 SOLV  HW1     4907    4.881540248    6.506354198    5.093109661
  667 SOLV  HW2     4908    5.023147058    6.511135659    5.011923375
  668 SOLV  OW      4909    5.716992719    7.405713779    5.381542035
  668 SOLV  HW1     4910    5.683333541    7.492476196    5.344924771
  668 SOLV  HW2     4911    5.816975992    7.405208504    5.379429972
  669 SOLV  OW      4912    6.142088184    5.362022724    7.472474922
  669 SOLV  HW1     4913    6.058814525    5.399194693    7.431420375
  669 SOLV  HW2     4914    6.212192056    5.433262935    7.475931628
  670 SOLV  OW      4915    4.312101121    4.139374421    5.940167041
  670 SOLV  HW1     4916    4.318152577    4.047351825    5.978855906
  670 SOLV  HW2     4917    4.401511103    4.166450656    5.904469159
  671 SOLV  OW      4918    5.670998097    7.357242055    7.925329113
  671 SOLV  HW1     4919    5.597248673    7.292066148    7.907591287
  671 SOLV  HW2     4920    5.689569874    7.409923200    7.842375686
  672 SOLV  OW      4921    8.089446542    6.438744002    0.419217668
  672 SOLV  HW1     4922    8.128524004    6.522944096    0.456431305
  672 SOLV  HW2     4923    8.103976315    6.363851632    0.483882396
  673 SOLV  OW      4924    7.704465304    4.619015038    4.896348847
  673 SOLV  HW1     4925    7.780518161    4.648108062    4.954411546
  673 SOLV  HW2     4926    7.728915434    4.534118776    4.849482213
  674 SOLV  OW      4927    0.456614565    6.839321545    4.954598704
  674 SOLV  HW1     4928    0.503446296    6.908027805    4.899029049
  674 SOLV  HW2     4929    0.520745018    6.766363680    4.978392730
  675 SOLV  OW      4930    6.237405874    5.434118867    6.676414639
  675 SOLV  HW1     4931    6.207691203    5.345997198    6.639630412
  675 SOLV  HW2     4932    6.254489648    5.425204876    6.774547471
  676 SOLV  OW      4933    5.027285369    5.032086840    7.187826223
  676 SOLV  HW1     4934    5.056352768    5.108921584    7.244863111
  676 SOLV  HW2     4935    4.961445759    4.976197937    7.238255761
  677 SOLV  OW      4936    7.605096459    4.844519203    8.224081930
  677 SOLV  HW1     4937    7.617499884    4.818663041    8.319891890
  677 SOLV  HW2     4938    7.683160624    4.812300850    8.170510654
  678 SOLV  OW      4939    4.952500741    4.717219874    5.802011123
  678 SOLV  HW1     4940    4.940470522    4.814919650    5.784402317
  678 SOLV  HW2     4941    4.881435068    4.685716625    5.864917526
  679 SOLV  OW      4942    7.300434151    6.037381299    5.309444039
  679 SOLV  HW1     4943    7.335166000    6.102200140    5.241665389
  679 SOLV  HW2     4944    7.373230841    5.973780001    5.335077914
  680 SOLV  OW      4945    6.840565889    7.555885084    6.071112525
  680 SOLV  HW1     4946    6.751958281    7.515165713    6.093293963
  680 SOLV  HW2     4947    6.884960837    7.502071712    5.999456707
  681 SOLV  OW      4948    7.280606996    5.816768441    0.039204554
  681 SOLV  HW1     4949    7.258791531    5.847615062    0.131802898
  681 SOLV  HW2     4950    7.332988106    5.887658352   -0.008046904
  682 SOLV  OW      4951    4.182619110    6.429016873    5.338013845
  682 SOLV  HW1     4952    4.211778780    6.495157457    5.268899254
  682 SOLV  HW2     4953    4.089129740    6.449888792    5.366748755
  683 SOLV  OW      4954    5.580349140    6.281438742    6.147871089
  683 SOLV  HW1     4955    5.511436133    6.212626793    6.170618711
  683 SOLV  HW2     4956    5.549916371    6.334088947    6.068477730
  684 SOLV  OW      4957    0.432371139    4.034819060    7.181527430
  684 SOLV  HW1     4958    0.337733052    4.041606587    7.213133357
  684 SOLV  HW2     4959    0.480709929    3.965988686    7.235630230
  685 SOLV  OW      4960    8.202964997    6.604575431    5.114587668
  685 SOLV  HW1     4961    8.148533368    6.649619898    5.043819073
  685 SOLV  HW2     4962    8.184326269    6.506324541    5.113456705
  686 SOLV  OW      4963    6.398918488    4.084169088    6.549040833
  686 SOLV  HW1     4964    6.490066365    4.047638808    6.568002865
  686 SOLV  HW2     4965    6.358393487    4.034427567    6.472324862
  687 SOLV  OW      4966    6.786238539    5.681636227    3.991762935
  687 SOLV  HW1     4967    6.702804713    5.647057641    3.948814386
  687 SOLV  HW2     4968    6.772164329    5.689344778    4.090474562
  688 SOLV  OW      4969    5.048125015    5.172736328    5.229777287
  688 SOLV  HW1     4970    4.957015028    5.175848868    5.270894785
  688 SOLV  HW2     4971    5.089153305    5.083068717    5.246443143
  689 SOLV  OW      4972    6.152930424    4.476337928    7.220441233
  689 SOLV  HW1     4973    6.159890645    4.437956258    7.128353770
  689 SOLV  HW2     4974    6.189044674    4.569597571    7.220479614
  690 SOLV  OW      4975    5.889907041    5.053735218    6.425408997
  690 SOLV  HW1     4976    5.882518981    5.144680971    6.384469602
  690 SOLV  HW2     4977    5.798339553    5.016500746    6.440596402
  691 SOLV  OW      4978    4.978733694    8.001962439    7.159401315
  691 SOLV  HW1     4979    4.921146911    7.933719116    7.114368577
  691 SOLV  HW2     4980    5.005043422    7.968796499    7.250006021
  692 SOLV  OW      4981    7.926481956    5.463196834    7.305762470
  692 SOLV  HW1     4982    7.845576590    5.495223745    7.355060003
  692 SOLV  HW2     4983    7.903334835    5.448809527    7.209539320
  693 SOLV  OW      4984    5.400060483    7.023800004    6.668849416
  693 SOLV  HW1     4985    5.366546992    7.045938369    6.577259776
  693 SOLV  HW2     4986    5.488548821    6.977748206    6.661712244
  694 SOLV  OW      4987    5.494026525    6.341751857    7.374765890
  694 SOLV  HW1     4988    5.544806046    6.364723451    7.291726958
  694 SOLV  HW2     4989    5.527008977    6.254540066    7.410930355
  695 SOLV  OW      4990    4.752111171    6.110780168    4.801977812
  695 SOLV  HW1     4991    4.782609437    6.204948352    4.816247366
  695 SOLV  HW2     4992    4.730074171    6.069165664    4.890204590
  696 SOLV  OW      4993    0.261583884    5.477483381    6.139764974
  696 SOLV  HW1     4994    0.162276298    5.486005766    6.131581558
  696 SOLV  HW2     4995    0.287625759    5.381347320    6.130753293
  697 SOLV  OW      4996    5.324588062    5.932770571    4.444274254
  697 SOLV  HW1     4997    5.307203885    5.874570383    4.364826369
  697 SOLV  HW2     4998    5.241117469    5.940506772    4.498809733
  698 SOLV  OW      4999    8.231191800    5.150548344    4.321864062
  698 SOLV  HW1     5000    8.228805353    5.231418647    4.263077761
  698 SOLV  HW2     5001    8.161816429    5.159276784    4.393364367
  699 SOLV  OW      5002    5.241709776    4.916694563    4.437395642
  699 SOLV  HW1     5003    5.204303859    5.008945290    4.447009441
  699 SOLV  HW2     5004    5.339465153    4.918023461    4.458464125
  700 SOLV  OW      5005    4.160094607    6.031033621    5.847925335
  700 SOLV  HW1     5006    4.217219389    6.112574628    5.838468120
  700 SOLV  HW2     5007    4.169407649    5.974170057    5.766185507
  701 SOLV  OW      5008    5.002843405    7.221327070    7.361649727
  701 SOLV  HW1     5009    5.044989568    7.130715527    7.365479650
  701 SOLV  HW2     5010    4.959038780    7.241427263    7.449276651
  702 SOLV  OW      5011    6.628337521    5.117623961    4.612678784
  702 SOLV  HW1     5012    6.660370930    5.028879725    4.579513144
  702 SOLV  HW2     5013    6.559913627    5.154077210    4.549505080
  703 SOLV  OW      5014    4.467769897    6.003842402    5.722790443
  703 SOLV  HW1     5015    4.401613729    5.943363705    5.678454355
  703 SOLV  HW2     5016    4.438089719    6.098799013    5.712672527
  704 SOLV  OW      5017    3.460466425    6.436218164    5.755772980
  704 SOLV  HW1     5018    3.559862327    6.438086088    5.766656262
  704 SOLV  HW2     5019    3.419825784    6.382860347    5.829952769
  705 SOLV  OW      5020    5.763185766    7.782004462    6.904332636
  705 SOLV  HW1     5021    5.794187482    7.705681331    6.961037669
  705 SOLV  HW2     5022    5.826601078    7.858710379    6.914154480
  706 SOLV  OW      5023    3.957868190    7.502994171    0.642283604
  706 SOLV  HW1     5024    3.888190213    7.544856432    0.700544130
  706 SOLV  HW2     5025    4.005984239    7.431966959    0.693681313
  707 SOLV  OW      5026    6.475680354    6.184827034    0.043039822
  707 SOLV  HW1     5027    6.493619586    6.216251702    0.136271097
  707 SOLV  HW2     5028    6.468202326    6.085102634    0.042353854
  708 SOLV  OW      5029    4.305041123    4.349244276    4.659367651
  708 SOLV  HW1     5030    4.310410320    4.307662960    4.568572101
  708 SOLV  HW2     5031    4.347336709    4.439839371    4.657072960
  709 SOLV  OW      5032    6.032518795    7.801705054    4.575653739
  709 SOLV  HW1     5033    6.077091316    7.888298187    4.552920026
  709 SOLV  HW2     5034    6.007329008    7.801608574    4.672438623
  710 SOLV  OW      5035    4.883625512    7.709424496    6.728078248
  710 SOLV  HW1     5036    4.841947406    7.622541543    6.754836822
  710 SOLV  HW2     5037    4.816734654    7.764465872    6.678101136
  711 SOLV  OW      5038    4.882753722    5.695001348    4.647127290
  711 SOLV  HW1     5039    4.806462511    5.661599068    4.702492691
  711 SOLV  HW2     5040    4.869732414    5.792227622    4.627661788
  712 SOLV  OW      5041    5.290829106    7.581945006    5.214483009
  712 SOLV  HW1     5042    5.248417355    7.501084568    5.173683307
  712 SOLV  HW2     5043    5.390323171    7.574339310    5.207786771
  713 SOLV  OW      5044    4.657370635    6.271781565    7.171005646
  713 SOLV  HW1     5045    4.745228932    6.275405876    7.218626903
  713 SOLV  HW2     5046    4.662331243    6.326910110    7.087709643
  714 SOLV  OW      5047    7.380088054    5.601723817    5.495307968
  714 SOLV  HW1     5048    7.286942043    5.585418460    5.462754650
  714 SOLV  HW2     5049    7.392568719    5.557453881    5.584111774
  715 SOLV  OW      5050    6.689350748    6.178891380    3.628750653
  715 SOLV  HW1     5051    6.661889983    6.114450142    3.700129871
  715 SOLV  HW2     5052    6.652011719    6.149157271    3.540867826
  716 SOLV  OW      5053    8.235050469    4.650551697    3.974184171
  716 SOLV  HW1     5054    8.302818387    4.583480215    4.004361078
  716 SOLV  HW2     5055    8.260736449    4.685660781    3.884132935
  717 SOLV  OW      5056    6.169741696    6.580124235    7.887042988
  717 SOLV  HW1     5057    6.157631999    6.536401986    7.797917199
  717 SOLV  HW2     5058    6.265194888    6.607954943    7.897801947
  718 SOLV  OW      5059    5.702262159    3.938433304    6.356988830
  718 SOLV  HW1     5060    5.692902183    4.035776092    6.336089724
  718 SOLV  HW2     5061    5.699575603    3.925232610    6.456077518
  719 SOLV  OW      5062    4.752698697    8.229346447    0.158162477
  719 SOLV  HW1     5063    4.800348225    8.316845462    0.149508087
  719 SOLV  HW2     5064    4.817026338    8.154594801    0.141562828
  720 SOLV  OW      5065    5.298847660    5.061502073    5.805401215
  720 SOLV  HW1     5066    5.315978519    4.985299926    5.867860818
  720 SOLV  HW2     5067    5.237524570    5.031529854    5.732308852
  721 SOLV  OW      5068    6.042569829    7.971482547    5.179851401
  721 SOLV  HW1     5069    5.986924252    7.943524529    5.258104959
  721 SOLV  HW2     5070    6.023141767    8.067028341    5.157597925
  722 SOLV  OW      5071    7.746986398    6.288255318    3.484347539
  722 SOLV  HW1     5072    7.693036469    6.372461754    3.484720488
  722 SOLV  HW2     5073    7.767315914    6.262130938    3.389977474
  723 SOLV  OW      5074    7.559393562    5.666767211    3.695696383
  723 SOLV  HW1     5075    7.574813808    5.761211444    3.666637399
  723 SOLV  HW2     5076    7.489096270    5.625208165    3.637963789
  724 SOLV  OW      5077    5.821783287    5.801275747    6.832085958
  724 SOLV  HW1     5078    5.778964834    5.823426546    6.919698525
  724 SOLV  HW2     5079    5.868900938    5.713369232    6.839322788
  725 SOLV  OW      5080    7.972492183    4.803785354    4.708368956
  725 SOLV  HW1     5081    7.875317651    4.827368377    4.706756728
  725 SOLV  HW2     5082    7.989105347    4.726755543    4.646790224
  726 SOLV  OW      5083    7.826001081    5.176949614    0.179299290
  726 SOLV  HW1     5084    7.839542784    5.151529455    0.083526809
  726 SOLV  HW2     5085    7.895953194    5.132976278    0.235645872
  727 SOLV  OW      5086    5.423846277    0.200783143    4.802898519
  727 SOLV  HW1     5087    5.357109171    0.214962268    4.729778838
  727 SOLV  HW2     5088    5.383963094    0.228650017    4.890272066
  728 SOLV  OW      5089    7.139653108    6.618432160    4.489658051
  728 SOLV  HW1     5090    7.051229039    6.581943510    4.518837272
  728 SOLV  HW2     5091    7.161040177    6.700407887    4.542801189
  729 SOLV  OW      5092    4.428790302    5.998773997    6.197049892
  729 SOLV  HW1     5093    4.336637096    5.963043844    6.212254673
  729 SOLV  HW2     5094    4.492213424    5.955747835    6.261285841
  730 SOLV  OW      5095    4.489721973    4.907655458    4.994448983
  730 SOLV  HW1     5096    4.583150055    4.941079377    4.981967499
  730 SOLV  HW2     5097    4.428068383    4.957575762    4.933551508
  731 SOLV  OW      5098    7.701540974    6.526729739    5.467726205
  731 SOLV  HW1     5099    7.625921633    6.570294193    5.516567999
  731 SOLV  HW2     5100    7.735795944    6.588796579    5.397186839
  732 SOLV  OW      5101    4.670155841    7.206202098    5.264537298
  732 SOLV  HW1     5102    4.671052840    7.118418449    5.312444059
  732 SOLV  HW2     5103    4.619016815    7.273085872    5.318510729
  733 SOLV  OW      5104    4.597180446    7.321727853    4.607939763
  733 SOLV  HW1     5105    4.578183836    7.416676891    4.632948923
  733 SOLV  HW2     5106    4.635714908    7.273606802    4.686686146
  734 SOLV  OW      5107    6.968213020    6.651168416    5.109144030
  734 SOLV  HW1     5108    6.920375856    6.657902478    5.196712318
  734 SOLV  HW2     5109    6.935110634    6.571111542    5.059174018
  735 SOLV  OW      5110    5.935650693    0.177556465    6.713013566
  735 SOLV  HW1     5111    5.963487323    0.197705626    6.806932888
  735 SOLV  HW2     5112    5.836256312    0.185486604    6.705298596
  736 SOLV  OW      5113    4.170909767    4.932265054    4.908993549
  736 SOLV  HW1     5114    4.165763672    4.896244574    5.002146514
  736 SOLV  HW2     5115    4.093288221    4.993118567    4.892468340
  737 SOLV  OW      5116    4.582538332    6.276663045    6.620386496
  737 SOLV  HW1     5117    4.505654312    6.220822471    6.651570859
  737 SOLV  HW2     5118    4.550968228    6.369886320    6.602650703
  738 SOLV  OW      5119    4.346044744    4.180723116    4.417579083
  738 SOLV  HW1     5120    4.443219945    4.159776762    4.428454404
  738 SOLV  HW2     5121    4.314723734    4.148115642    4.328384088
  739 SOLV  OW      5122    5.336375455    5.314243807    4.446655604
  739 SOLV  HW1     5123    5.423265116    5.282168963    4.484381000
  739 SOLV  HW2     5124    5.312622638    5.402222016    4.487855241
  740 SOLV  OW      5125    4.361383288    4.648264253    7.681858545
  740 SOLV  HW1     5126    4.404684154    4.565638887    7.717913042
  740 SOLV  HW2     5127    4.262884539    4.633223345    7.673283747
  741 SOLV  OW      5128    7.290556254    3.748277923    4.263976924
  741 SOLV  HW1     5129    7.313739068    3.729438146    4.359419765
  741 SOLV  HW2     5130    7.365420332    3.798625282    4.220824127
  742 SOLV  OW      5131    4.127411618    6.588013694    5.056680801
  742 SOLV  HW1     5132    4.034503107    6.609863062    5.026813666
  742 SOLV  HW2     5133    4.182260884    6.560708433    4.977640244
  743 SOLV  OW      5134    4.857890851    4.126816871    4.328974517
  743 SOLV  HW1     5135    4.773529588    4.156615129    4.373659660
  743 SOLV  HW2     5136    4.875408982    4.030947419    4.351416022
  744 SOLV  OW      5137    7.035285148    4.237781069    4.254686233
  744 SOLV  HW1     5138    6.982178810    4.246005549    4.170344740
  744 SOLV  HW2     5139    7.122843364    4.193757443    4.234766649
  745 SOLV  OW      5140    5.159826616    4.975761945    5.007357341
  745 SOLV  HW1     5141    5.209271736    4.953841196    5.091479093
  745 SOLV  HW2     5142    5.223640422    5.012972063    4.939941489
  746 SOLV  OW      5143    5.476196005    7.630659758    3.543014093
  746 SOLV  HW1     5144    5.390186251    7.670751237    3.574583688
  746 SOLV  HW2     5145    5.545284964    7.639241986    3.614809553
  747 SOLV  OW      5146    4.440369273    4.750293351    8.210234697
  747 SOLV  HW1     5147    4.459365352    4.806526549    8.129742608
  747 SOLV  HW2     5148    4.526040309    4.730048921    8.257696454
  748 SOLV  OW      5149    7.294615405    5.032090371    6.419619336
  748 SOLV  HW1     5150    7.333554073    5.050562874    6.509855625
  748 SOLV  HW2     5151    7.292018451    5.116772026    6.366494264
  749 SOLV  OW      5152    5.907644568    7.247396852    5.654655607
  749 SOLV  HW1     5153    5.942454624    7.340868466    5.647489199
  749 SOLV  HW2     5154    5.860916413    7.235887550    5.742314124
  750 SOLV  OW      5155    6.515199773    7.349790390    5.927469627
  750 SOLV  HW1     5156    6.552840032    7.385849898    6.012809670
  750 SOLV  HW2     5157    6.539100184    7.410964286    5.852047460
  751 SOLV  OW      5158    7.738706721    6.726181641    4.904528135
  751 SOLV  HW1     5159    7.794895898    6.807487499    4.919819471
  751 SOLV  HW2     5160    7.725602323    6.712735736    4.806298250
  752 SOLV  OW      5161    4.619192500    6.633563088    5.398576102
  752 SOLV  HW1     5162    4.631194630    6.590040927    5.487813466
  752 SOLV  HW2     5163    4.648495284    6.729034789    5.403861353
  753 SOLV  OW      5164    6.113240626    4.567614617    6.001930996
  753 SOLV  HW1     5165    6.186289639    4.547943989    6.067329071
  753 SOLV  HW2     5166    6.147575397    4.555001755    5.908850478
  754 SOLV  OW      5167    0.261281466    5.252864460    7.303912022
  754 SOLV  HW1     5168    0.250761469    5.351753520    7.314484044
  754 SOLV  HW2     5169    0.173071973    5.208186554    7.318892243
  755 SOLV  OW      5170    6.745178995    5.567960985    6.098048203
  755 SOLV  HW1     5171    6.708975578    5.522203921    6.179272528
  755 SOLV  HW2     5172    6.673008701    5.622755865    6.055732033
  756 SOLV  OW      5173    4.572785574    7.028064395    7.907833948
  756 SOLV  HW1     5174    4.541745389    7.057787234    7.817539440
  756 SOLV  HW2     5175    4.671241906    7.010764036    7.905179070
  757 SOLV  OW      5176    7.977510809    6.716614040    5.955036479
  757 SOLV  HW1     5177    7.888918939    6.694800511    5.914084940
  757 SOLV  HW2     5178    8.012793801    6.801199389    5.915012883
  758 SOLV  OW      5179    7.105916389    4.455935152    7.067178672
  758 SOLV  HW1     5180    7.054238541    4.540901271    7.077744321
  758 SOLV  HW2     5181    7.101992047    4.426198255    6.971775532
  759 SOLV  OW      5182    6.156449011    7.142899575    4.975620177
  759 SOLV  HW1     5183    6.097398590    7.180954149    4.904441517
  759 SOLV  HW2     5184    6.125446089    7.050702357    4.998857469
  760 SOLV  OW      5185    4.253604746    6.289939448    6.796415400
  760 SOLV  HW1     5186    4.156594155    6.272407068    6.813243221
  760 SOLV  HW2     5187    4.304826943    6.204439725    6.804638297
  761 SOLV  OW      5188    6.184032968    7.523173075    4.870066119
  761 SOLV  HW1     5189    6.133844908    7.568009623    4.944042595
  761 SOLV  HW2     5190    6.154850064    7.561093198    4.782247940
  762 SOLV  OW      5191    7.934553157    6.628732534    4.058229233
  762 SOLV  HW1     5192    7.984358191    6.711760953    4.083274292
  762 SOLV  HW2     5193    7.964512742    6.553090384    4.116385807
  763 SOLV  OW      5194    7.077022252    3.885728610    7.287928841
  763 SOLV  HW1     5195    7.161657565    3.884781842    7.341200212
  763 SOLV  HW2     5196    7.070998029    3.971278582    7.236482849
  764 SOLV  OW      5197    5.999977114    7.182628981    4.185422053
  764 SOLV  HW1     5198    6.006849647    7.282280519    4.180526861
  764 SOLV  HW2     5199    6.035347836    7.151082338    4.273486283
  765 SOLV  OW      5200    4.147830691    6.026177736    7.100279322
  765 SOLV  HW1     5201    4.235122235    6.074952986    7.098569300
  765 SOLV  HW2     5202    4.156948863    5.939816540    7.050677457
  766 SOLV  OW      5203    4.320680328    5.587780351    7.650996072
  766 SOLV  HW1     5204    4.257217510    5.665029749    7.648750741
  766 SOLV  HW2     5205    4.294114897    5.524966242    7.724130644
  767 SOLV  OW      5206    4.170137344    5.416109358    7.859960024
  767 SOLV  HW1     5207    4.191392883    5.508440876    7.891967683
  767 SOLV  HW2     5208    4.074154612    5.411736091    7.832218743
  768 SOLV  OW      5209    4.259195953    7.997235709    7.890037740
  768 SOLV  HW1     5210    4.216244400    8.027308194    7.804874723
  768 SOLV  HW2     5211    4.345369071    7.950896937    7.869331709
  769 SOLV  OW      5212    7.043026922    5.972485617    5.402907132
  769 SOLV  HW1     5213    7.037452164    5.909118743    5.480066751
  769 SOLV  HW2     5214    7.138711960    5.984304163    5.376361032
  770 SOLV  OW      5215    6.311110833    4.735969380    4.914573803
  770 SOLV  HW1     5216    6.400001940    4.702545827    4.945930074
  770 SOLV  HW2     5217    6.250800620    4.749070891    4.993268731
  771 SOLV  OW      5218    7.757135724    4.306508924    6.250108733
  771 SOLV  HW1     5219    7.729146189    4.401086418    6.233572249
  771 SOLV  HW2     5220    7.714451700    4.273365633    6.334260069
  772 SOLV  OW      5221    6.973083557    4.635883871    4.358108759
  772 SOLV  HW1     5222    7.006311546    4.719139872    4.402448551
  772 SOLV  HW2     5223    7.050289858    4.575294032    4.338880901
  773 SOLV  OW      5224    7.290041460    4.477627531    7.977061534
  773 SOLV  HW1     5225    7.311766217    4.482361203    8.074567374
  773 SOLV  HW2     5226    7.357426683    4.530387545    7.925318735
  774 SOLV  OW      5227    4.689417718    7.345620846    0.105421193
  774 SOLV  HW1     5228    4.732517141    7.395518779    0.030236903
  774 SOLV  HW2     5229    4.755484742    7.333408280    0.179488741
  775 SOLV  OW      5230    7.731445345    6.800318493    3.628342410
  775 SOLV  HW1     5231    7.779869861    6.724634773    3.672259886
  775 SOLV  HW2     5232    7.682068758    6.852930314    3.697592911
  776 SOLV  OW      5233    5.013219572    5.130782032    6.722073614
  776 SOLV  HW1     5234    5.109842540    5.111784542    6.704663920
  776 SOLV  HW2     5235    4.985799626    5.087812224    6.808118139
  777 SOLV  OW      5236    8.074779680    5.065584090    6.176047867
  777 SOLV  HW1     5237    8.149239007    5.076320135    6.241942580
  777 SOLV  HW2     5238    7.994435680    5.115777186    6.208095349
  778 SOLV  OW      5239    6.200972508    5.760535892    5.229351047
  778 SOLV  HW1     5240    6.270846334    5.815721417    5.183810477
  778 SOLV  HW2     5241    6.121143091    5.817473889    5.249021150
  779 SOLV  OW      5242    3.746154653    6.510671337    5.208711494
  779 SOLV  HW1     5243    3.730428151    6.467304344    5.119976102
  779 SOLV  HW2     5244    3.663580529    6.559465996    5.237040995
  780 SOLV  OW      5245    4.087419858    7.638735454    5.692681795
  780 SOLV  HW1     5246    4.103679480    7.551749124    5.739269705
  780 SOLV  HW2     5247    4.107478525    7.628596725    5.595232984
  781 SOLV  OW      5248    7.404592641    4.928234161    5.265211213
  781 SOLV  HW1     5249    7.322137691    4.983606608    5.253517108
  781 SOLV  HW2     5250    7.393483109    4.841335839    5.216973661
  782 SOLV  OW      5251    6.356246500    8.011137146    6.095033310
  782 SOLV  HW1     5252    6.385913073    8.044838986    6.184395963
  782 SOLV  HW2     5253    6.351689098    8.087402609    6.030501125
  783 SOLV  OW      5254    6.944279655    6.290649052    3.634924313
  783 SOLV  HW1     5255    6.880422244    6.213865587    3.629601079
  783 SOLV  HW2     5256    6.942635957    6.329002702    3.727271252
  784 SOLV  OW      5257    5.187319114    0.475947775    7.558838325
  784 SOLV  HW1     5258    5.151682143    0.403161030    7.617439154
  784 SOLV  HW2     5259    5.286718836    0.480959006    7.568662826
  785 SOLV  OW      5260    6.169144531    6.010409213    5.035341078
  785 SOLV  HW1     5261    6.197631792    6.084303177    5.096399724
  785 SOLV  HW2     5262    6.248381842    5.976946270    4.984315194
  786 SOLV  OW      5263    7.546909828    5.802449406    4.467271440
  786 SOLV  HW1     5264    7.514388710    5.755477247    4.549344803
  786 SOLV  HW2     5265    7.501049402    5.764614117    4.386864274
  787 SOLV  OW      5266    7.893730881    5.380184520    7.024420824
  787 SOLV  HW1     5267    7.920850925    5.455661624    6.964674226
  787 SOLV  HW2     5268    7.932356324    5.294706806    6.989728893
  788 SOLV  OW      5269    6.630336788    5.879339812    6.545119044
  788 SOLV  HW1     5270    6.639380419    5.781059063    6.528965944
  788 SOLV  HW2     5271    6.578309687    5.894639265    6.629148115
  789 SOLV  OW      5272    7.242341873    6.247015943    5.137584627
  789 SOLV  HW1     5273    7.278429839    6.291541452    5.055638682
  789 SOLV  HW2     5274    7.144536462    6.266286018    5.145631455
  790 SOLV  OW      5275    4.724410081    5.852588429    6.615698765
  790 SOLV  HW1     5276    4.789896350    5.921281215    6.647237210
  790 SOLV  HW2     5277    4.680195709    5.884697740    6.531937676
  791 SOLV  OW      5278    4.446888364    4.907996306    5.403255930
  791 SOLV  HW1     5279    4.447845559    4.959218153    5.317366698
  791 SOLV  HW2     5280    4.362851023    4.928605612    5.453401124
  792 SOLV  OW      5281    6.327211697    5.458010550    5.675521750
  792 SOLV  HW1     5282    6.339614497    5.369089066    5.719574650
  792 SOLV  HW2     5283    6.381164274    5.526955332    5.723866723
  793 SOLV  OW      5284    5.376291130    6.421507030    6.678420172
  793 SOLV  HW1     5285    5.280375295    6.449600638    6.681997558
  793 SOLV  HW2     5286    5.396447982    6.383226400    6.588252394
  794 SOLV  OW      5287    4.863316187    7.425142967    4.865170343
  794 SOLV  HW1     5288    4.830147650    7.428917570    4.959434037
  794 SOLV  HW2     5289    4.812505000    7.490720273    4.809332719
  795 SOLV  OW      5290    5.624448380    7.158698433    4.458652629
  795 SOLV  HW1     5291    5.545279411    7.187102104    4.404549320
  795 SOLV  HW2     5292    5.611297698    7.064684687    4.490118740
  796 SOLV  OW      5293    3.620181177    4.841965397    4.492138525
  796 SOLV  HW1     5294    3.521615381    4.857939990    4.497741345
  796 SOLV  HW2     5295    3.668320537    4.911911422    4.544977407
  797 SOLV  OW      5296    5.042249818    0.152518001    6.371737441
  797 SOLV  HW1     5297    4.993721984    0.168580011    6.457694194
  797 SOLV  HW2     5298    4.976592136    0.127426142    6.300597119
  798 SOLV  OW      5299    4.393725086    7.440237764    0.575564246
  798 SOLV  HW1     5300    4.426460000    7.412155672    0.665794369
  798 SOLV  HW2     5301    4.340515193    7.365996844    0.534838588
  799 SOLV  OW      5302    7.538470897    7.225480401    5.601184614
  799 SOLV  HW1     5303    7.573376160    7.135338611    5.575533763
  799 SOLV  HW2     5304    7.582126847    7.255172448    5.686122375
  800 SOLV  OW      5305    5.124832707    4.339091143    4.735506269
  800 SOLV  HW1     5306    5.207963489    4.387872464    4.708866174
  800 SOLV  HW2     5307    5.078122286    4.305701668    4.653632710
  801 SOLV  OW      5308    6.590324447    6.737159318    7.557401546
  801 SOLV  HW1     5309    6.639022084    6.779838562    7.481186835
  801 SOLV  HW2     5310    6.517353720    6.798028798    7.588576259
  802 SOLV  OW      5311    7.378400642    3.773117573    7.788495090
  802 SOLV  HW1     5312    7.318071364    3.709707492    7.836880934
  802 SOLV  HW2     5313    7.395055182    3.853452296    7.845683589
  803 SOLV  OW      5314    4.148711556    5.504907704    5.449360123
  803 SOLV  HW1     5315    4.111294095    5.457699018    5.369529666
  803 SOLV  HW2     5316    4.197286412    5.587140232    5.419697956
  804 SOLV  OW      5317    6.261303972    4.452569701    4.813160605
  804 SOLV  HW1     5318    6.277358098    4.547984497    4.838425656
  804 SOLV  HW2     5319    6.165175128    4.429748216    4.828601631
  805 SOLV  OW      5320    5.257594920    3.879690095    8.090115236
  805 SOLV  HW1     5321    5.344687633    3.842536844    8.122302703
  805 SOLV  HW2     5322    5.237478072    3.843383224    7.999128203
  806 SOLV  OW      5323    7.174131500    4.459837793    6.578684131
  806 SOLV  HW1     5324    7.250162120    4.458452701    6.643638937
  806 SOLV  HW2     5325    7.193694259    4.525570517    6.505895904
  807 SOLV  OW      5326    4.506378678    6.262583737    6.107574354
  807 SOLV  HW1     5327    4.486233020    6.169821983    6.139055018
  807 SOLV  HW2     5328    4.446076472    6.327389143    6.154108440
  808 SOLV  OW      5329    5.382892058    7.456805132    4.820507513
  808 SOLV  HW1     5330    5.327525839    7.450719895    4.737444776
  808 SOLV  HW2     5331    5.400925017    7.364806957    4.855334944
  809 SOLV  OW      5332    4.704279514    4.131516684    5.903927160
  809 SOLV  HW1     5333    4.770210903    4.081137970    5.959740078
  809 SOLV  HW2     5334    4.735124831    4.226024977    5.893122105
  810 SOLV  OW      5335    7.687023759    4.776714247    4.672198107
  810 SOLV  HW1     5336    7.669519075    4.718693792    4.751751055
  810 SOLV  HW2     5337    7.673984391    4.723426012    4.588581724
  811 SOLV  OW      5338    3.716849845    6.493533819    4.521324026
  811 SOLV  HW1     5339    3.801138288    6.473802033    4.571400676
  811 SOLV  HW2     5340    3.647615131    6.425149220    4.544380169
  812 SOLV  OW      5341    7.662187057    4.541547963    8.081228696
  812 SOLV  HW1     5342    7.571667629    4.521068964    8.118469588
  812 SOLV  HW2     5343    7.654264449    4.613231762    8.011956296
  813 SOLV  OW      5344    7.401963821    5.476602232    5.723347609
  813 SOLV  HW1     5345    7.395274063    5.399489934    5.786674845
  813 SOLV  HW2     5346    7.485568967    5.528109043    5.742284317
  814 SOLV  OW      5347    5.007716258    6.000476524    6.761537774
  814 SOLV  HW1     5348    4.962643468    6.074253578    6.811807740
  814 SOLV  HW2     5349    5.102979222    6.025412177    6.744080659
  815 SOLV  OW      5350    6.419939954    5.970936059    6.189800423
  815 SOLV  HW1     5351    6.372981172    6.014233876    6.266753062
  815 SOLV  HW2     5352    6.506862541    5.932639671    6.221094233
  816 SOLV  OW      5353    0.289181740    5.211071916    6.128754073
  816 SOLV  HW1     5354    0.294544361    5.174317469    6.035898780
  816 SOLV  HW2     5355    0.344749523    5.154910746    6.190072010
  817 SOLV  OW      5356    7.043225751    6.870284438    4.954845211
  817 SOLV  HW1     5357    6.992765285    6.956056019    4.944922248
  817 SOLV  HW2     5358    6.995835452    6.811103905    5.020062266
  818 SOLV  OW      5359    6.558840261    4.559410553    3.984126186
  818 SOLV  HW1     5360    6.518440436    4.598609930    3.901474477
  818 SOLV  HW2     5361    6.652712857    4.592379485    3.994175331
  819 SOLV  OW      5362    6.413584845    4.915034936    5.163746428
  819 SOLV  HW1     5363    6.375349599    4.993106285    5.114303512
  819 SOLV  HW2     5364    6.509151847    4.902324638    5.137155532
  820 SOLV  OW      5365    6.883324054    5.029632019    7.614156189
  820 SOLV  HW1     5366    6.921585763    5.102471873    7.557319239
  820 SOLV  HW2     5367    6.946491493    5.009044890    7.688896037
  821 SOLV  OW      5368    7.765994362    6.220528582    6.316084746
  821 SOLV  HW1     5369    7.712399649    6.199469326    6.234319732
  821 SOLV  HW2     5370    7.722783551    6.178627273    6.395950011
  822 SOLV  OW      5371    0.049069431    4.008424689    6.417453480
  822 SOLV  HW1     5372   -0.034387578    4.044720850    6.458915502
  822 SOLV  HW2     5373    0.029495397    3.978206453    6.324151396
  823 SOLV  OW      5374    6.530577902    6.977422342    5.608090441
  823 SOLV  HW1     5375    6.493923226    6.941307975    5.693846328
  823 SOLV  HW2     5376    6.603292367    6.917266065    5.574989518
  824 SOLV  OW      5377    6.228320969    6.658560537    5.894250622
  824 SOLV  HW1     5378    6.320640114    6.675088773    5.859526756
  824 SOLV  HW2     5379    6.233566038    6.605636508    5.978946404
  825 SOLV  OW      5380    4.412611657    6.257186989    5.313259927
  825 SOLV  HW1     5381    4.507460173    6.270214962    5.342172203
  825 SOLV  HW2     5382    4.363110118    6.343699793    5.321445289
  826 SOLV  OW      5383    8.036901377    7.250415623    5.267745090
  826 SOLV  HW1     5384    7.966153546    7.216598245    5.329817730
  826 SOLV  HW2     5385    7.994339000    7.282986489    5.183309214
  827 SOLV  OW      5386    8.110046005    6.444648123    4.429298891
  827 SOLV  HW1     5387    8.059455280    6.418014409    4.347242928
  827 SOLV  HW2     5388    8.066328386    6.524356784    4.470979032
  828 SOLV  OW      5389    5.030391958    6.099983989    5.353796719
  828 SOLV  HW1     5390    5.065075472    6.189250369    5.324978776
  828 SOLV  HW2     5391    5.052527904    6.031611148    5.284247971
  829 SOLV  OW      5392    6.058702352    7.212307755    4.687529691
  829 SOLV  HW1     5393    6.079767341    7.176499185    4.596558061
  829 SOLV  HW2     5394    5.969885995    7.258234987    4.685506992
  830 SOLV  OW      5395    5.708338029    5.136042276    4.239017050
  830 SOLV  HW1     5396    5.783923646    5.075821989    4.213288774
  830 SOLV  HW2     5397    5.713327661    5.220447638    4.185608592
  831 SOLV  OW      5398    4.592459150    7.671198799    6.180572243
  831 SOLV  HW1     5399    4.649435803    7.592223742    6.203301116
  831 SOLV  HW2     5400    4.605408640    7.695015323    6.084307041
  832 SOLV  OW      5401    7.713645262    4.600148007    7.036641931
  832 SOLV  HW1     5402    7.633014975    4.657011061    7.020300736
  832 SOLV  HW2     5403    7.684943155    4.510769045    7.071126916
  833 SOLV  OW      5404    7.823301687    5.499875169    3.585038246
  833 SOLV  HW1     5405    7.792191681    5.515712638    3.678757608
  833 SOLV  HW2     5406    7.832954501    5.587539535    3.537882297
  834 SOLV  OW      5407    0.204614026    4.749616297    4.757157715
  834 SOLV  HW1     5408    0.185824459    4.655503522    4.729029792
  834 SOLV  HW2     5409    0.118260502    4.797770887    4.772176893
  835 SOLV  OW      5410    7.944001030    0.075579099    4.946657752
  835 SOLV  HW1     5411    7.887774484    0.039838847    5.021242912
  835 SOLV  HW2     5412    7.911040291    0.166342697    4.920634554
  836 SOLV  OW      5413    7.017168901    6.992804258    4.446286856
  836 SOLV  HW1     5414    6.979947820    7.084688705    4.459464776
  836 SOLV  HW2     5415    6.943335716    6.930263916    4.421005678
  837 SOLV  OW      5416    6.138223103    4.901195490    6.383570859
  837 SOLV  HW1     5417    6.055348204    4.953613339    6.403204890
  837 SOLV  HW2     5418    6.210251697    4.963182426    6.352412136
  838 SOLV  OW      5419    4.132259206    7.455275107    7.523883378
  838 SOLV  HW1     5420    4.161804000    7.470931051    7.618138279
  838 SOLV  HW2     5421    4.047326118    7.505260269    7.506859874
  839 SOLV  OW      5422    4.908274619    4.977605542    6.930434607
  839 SOLV  HW1     5423    4.931378213    5.018483721    7.018735053
  839 SOLV  HW2     5424    4.869786997    4.886451795    6.944974248
  840 SOLV  OW      5425    6.620110686    4.025025764    6.713325880
  840 SOLV  HW1     5426    6.589390899    3.948739202    6.770233510
  840 SOLV  HW2     5427    6.609272898    4.110694666    6.763776151
  841 SOLV  OW      5428    7.343871132    6.823571962    5.570335464
  841 SOLV  HW1     5429    7.365009193    6.727641407    5.589102493
  841 SOLV  HW2     5430    7.267107693    6.852570408    5.627503079
  842 SOLV  OW      5431    5.685575200    5.770203935    4.201163779
  842 SOLV  HW1     5432    5.680442692    5.812943980    4.291433759
  842 SOLV  HW2     5433    5.777027384    5.732107078    4.187494563
  843 SOLV  OW      5434    6.773818886    5.046468919    6.079867210
  843 SOLV  HW1     5435    6.766123205    4.947688727    6.066262157
  843 SOLV  HW2     5436    6.856871765    5.079866502    6.035273475
  844 SOLV  OW      5437    6.221480257    6.656717188    7.362754615
  844 SOLV  HW1     5438    6.206957442    6.567664559    7.405883625
  844 SOLV  HW2     5439    6.137351089    6.710509291    7.368241867
  845 SOLV  OW      5440    7.066939061    4.448198723    6.281928891
  845 SOLV  HW1     5441    7.118704736    4.529433246    6.308811519
  845 SOLV  HW2     5442    6.992577325    4.433017570    6.347053607
  846 SOLV  OW      5443    5.376391465    6.102408741    6.215570374
  846 SOLV  HW1     5444    5.298866823    6.096172880    6.152713459
  846 SOLV  HW2     5445    5.359192288    6.044841877    6.295509380
  847 SOLV  OW      5446    6.032055238    6.397195530    5.619463115
  847 SOLV  HW1     5447    6.034412796    6.475097371    5.556795456
  847 SOLV  HW2     5448    6.001801230    6.427928092    5.709694470
  848 SOLV  OW      5449    5.413867631    5.134912715    5.142462134
  848 SOLV  HW1     5450    5.405182571    5.044710878    5.184772842
  848 SOLV  HW2     5451    5.340285994    5.194249789    5.175123372
  849 SOLV  OW      5452    7.081964120    5.884875428    4.591423797
  849 SOLV  HW1     5453    7.170786922    5.930793788    4.593288327
  849 SOLV  HW2     5454    7.029537430    5.910429279    4.672663584
  850 SOLV  OW      5455    5.818441762    7.780461800    6.231529316
  850 SOLV  HW1     5456    5.819004732    7.763274272    6.133011833
  850 SOLV  HW2     5457    5.751905483    7.852127030    6.252466601
  851 SOLV  OW      5458    4.041610735    7.401913616    5.866357731
  851 SOLV  HW1     5459    4.048348242    7.305739132    5.892947490
  851 SOLV  HW2     5460    4.060265806    7.459807615    5.945743683
  852 SOLV  OW      5461    4.986361178    6.823669819    7.525318080
  852 SOLV  HW1     5462    4.895381626    6.792234363    7.552448191
  852 SOLV  HW2     5463    5.044566227    6.831095227    7.606303105
  853 SOLV  OW      5464    4.261208823    4.858005397    5.946900663
  853 SOLV  HW1     5465    4.307153520    4.938385446    5.909088082
  853 SOLV  HW2     5466    4.318282872    4.817554142    6.018369815
  854 SOLV  OW      5467    4.857420357    4.617603437    4.965454873
  854 SOLV  HW1     5468    4.856407528    4.710974732    5.001268546
  854 SOLV  HW2     5469    4.788686077    4.562860761    5.013210931
  855 SOLV  OW      5470    6.498636858    7.046650303    4.767349846
  855 SOLV  HW1     5471    6.473038882    7.140904732    4.788861762
  855 SOLV  HW2     5472    6.504093519    6.993493749    4.851886961
  856 SOLV  OW      5473    4.629130132    6.656314970    4.720846800
  856 SOLV  HW1     5474    4.538530118    6.673203932    4.682033905
  856 SOLV  HW2     5475    4.629888663    6.684000360    4.816935009
  857 SOLV  OW      5476    5.220809095    7.390358638    7.301640861
  857 SOLV  HW1     5477    5.152940035    7.322704665    7.330244785
  857 SOLV  HW2     5478    5.174231891    7.473423925    7.271109979
  858 SOLV  OW      5479    5.974329859    8.055367954    5.740919678
  858 SOLV  HW1     5480    5.973617971    8.133735040    5.678793303
  858 SOLV  HW2     5481    6.001855664    7.973341947    5.690762100
  859 SOLV  OW      5482    4.350433165    3.779258451    4.579607798
  859 SOLV  HW1     5483    4.334513314    3.876508115    4.596650472
  859 SOLV  HW2     5484    4.293638157    3.724871459    4.641395414
  860 SOLV  OW      5485    5.765601040    6.425274335    0.259951469
  860 SOLV  HW1     5486    5.834693848    6.385653804    0.199468410
  860 SOLV  HW2     5487    5.809383559    6.457667141    0.343829182
  861 SOLV  OW      5488    4.314011195    7.137610025    5.472116378
  861 SOLV  HW1     5489    4.353673616    7.175590427    5.555700125
  861 SOLV  HW2     5490    4.297588582    7.211324449    5.406555522
  862 SOLV  OW      5491    4.580435370    7.620573906    7.743420587
  862 SOLV  HW1     5492    4.643124270    7.631679816    7.820546279
  862 SOLV  HW2     5493    4.584115056    7.526094341    7.710836736
  863 SOLV  OW      5494    6.760339457    6.875169575    4.640000119
  863 SOLV  HW1     5495    6.717391179    6.902212462    4.553825458
  863 SOLV  HW2     5496    6.712450607    6.918768763    4.716207857
  864 SOLV  OW      5497    7.724492352    4.671957993    4.050467356
  864 SOLV  HW1     5498    7.766691736    4.761815785    4.062575274
  864 SOLV  HW2     5499    7.781453598    4.602260393    4.094051113
  865 SOLV  OW      5500    3.999795183    7.978228794    0.541248097
  865 SOLV  HW1     5501    4.034436692    7.889278002    0.511429147
  865 SOLV  HW2     5502    3.930692602    8.010466061    0.476541012
  866 SOLV  OW      5503    4.668113127    4.286280428    4.722351848
  866 SOLV  HW1     5504    4.596076134    4.305470550    4.789016661
  866 SOLV  HW2     5505    4.739407755    4.356066179    4.729328367
  867 SOLV  OW      5506    8.175282304    8.140927319    4.315128292
  867 SOLV  HW1     5507    8.242071622    8.215209166    4.319912305
  867 SOLV  HW2     5508    8.222327746    8.055094362    4.294614232
  868 SOLV  OW      5509    5.160032721    5.335863467    6.021321024
  868 SOLV  HW1     5510    5.252210462    5.301374587    6.003557127
  868 SOLV  HW2     5511    5.119431083    5.368012488    5.935766343
  869 SOLV  OW      5512    4.755431363    7.325512249    7.896307859
  869 SOLV  HW1     5513    4.724945125    7.240923830    7.940089027
  869 SOLV  HW2     5514    4.715999556    7.403924660    7.944244723
  870 SOLV  OW      5515    4.853321498    4.424221131    8.221386856
  870 SOLV  HW1     5516    4.941307416    4.469110529    8.237042867
  870 SOLV  HW2     5517    4.859856230    4.365280880    8.140857255
  871 SOLV  OW      5518    7.452413859    6.728659958    6.321271125
  871 SOLV  HW1     5519    7.509154886    6.655874993    6.282739687
  871 SOLV  HW2     5520    7.390712281    6.690028157    6.389844657
  872 SOLV  OW      5521    4.864362191    4.758962236    6.210133143
  872 SOLV  HW1     5522    4.930879299    4.825462943    6.176175367
  872 SOLV  HW2     5523    4.822551986    4.793584186    6.294128517
  873 SOLV  OW      5524    5.599195356    7.650607357    5.310733605
  873 SOLV  HW1     5525    5.576712190    7.688322747    5.400588267
  873 SOLV  HW2     5526    5.652885580    7.717328309    5.259086126
  874 SOLV  OW      5527    7.793247018    5.165623174    6.682041227
  874 SOLV  HW1     5528    7.786824991    5.257401113    6.642837393
  874 SOLV  HW2     5529    7.865956165    5.163725874    6.750678807
  875 SOLV  OW      5530    7.822933527    7.367516345    5.581624659
  875 SOLV  HW1     5531    7.818132894    7.285144338    5.525115702
  875 SOLV  HW2     5532    7.770547582    7.353387030    5.665633092
  876 SOLV  OW      5533    5.051641211    7.265145910    6.779926024
  876 SOLV  HW1     5534    5.085296923    7.343221153    6.832586597
  876 SOLV  HW2     5535    5.094798026    7.181340376    6.813327658
  877 SOLV  OW      5536    6.978264389    6.331859907    5.141921710
  877 SOLV  HW1     5537    6.920177871    6.353200737    5.063357360
  877 SOLV  HW2     5538    6.941503951    6.252155564    5.189854930
  878 SOLV  OW      5539    4.682248603    5.049684758    6.755940768
  878 SOLV  HW1     5540    4.757861977    5.022905174    6.815666881
  878 SOLV  HW2     5541    4.707675218    5.131762611    6.704770933
  879 SOLV  OW      5542    6.054881463    4.967729965    6.024986778
  879 SOLV  HW1     5543    6.096766479    5.004413614    5.941910154
  879 SOLV  HW2     5544    6.121152865    4.910401655    6.073187036
  880 SOLV  OW      5545    6.969123351    7.947624948    5.737346754
  880 SOLV  HW1     5546    7.013372678    7.975160797    5.822700062
  880 SOLV  HW2     5547    7.033420564    7.958378921    5.661507585
  881 SOLV  OW      5548    5.149280914    4.917349847    5.311596465
  881 SOLV  HW1     5549    5.215714859    4.849435675    5.342830761
  881 SOLV  HW2     5550    5.121078866    4.974327293    5.388794620
  882 SOLV  OW      5551    6.181278314    7.125060501    5.634239093
  882 SOLV  HW1     5552    6.217757909    7.135940381    5.726710215
  882 SOLV  HW2     5553    6.086022725    7.155430222    5.632225912
  883 SOLV  OW      5554    6.890629348    6.933626135    5.366021184
  883 SOLV  HW1     5555    6.858368252    6.965515106    5.276893563
  883 SOLV  HW2     5556    6.987865506    6.911006116    5.360114923
  884 SOLV  OW      5557    3.810203339    4.841669792    4.303315601
  884 SOLV  HW1     5558    3.760587004    4.831509485    4.389542198
  884 SOLV  HW2     5559    3.795866048    4.760384565    4.246860716
  885 SOLV  OW      5560    6.614839332    7.808033022    5.498859700
  885 SOLV  HW1     5561    6.671077432    7.857549760    5.432625188
  885 SOLV  HW2     5562    6.657631949    7.812882000    5.589119833
  886 SOLV  OW      5563    0.033583655    4.759547043    0.086702376
  886 SOLV  HW1     5564    0.047602522    4.660647633    0.081794547
  886 SOLV  HW2     5565    0.079394910    4.795697160    0.167919069
  887 SOLV  OW      5566    6.915908061    5.639344429    6.429530184
  887 SOLV  HW1     5567    6.893294744    5.702990778    6.355775962
  887 SOLV  HW2     5568    6.924647076    5.546942900    6.392281509
  888 SOLV  OW      5569    7.678415767    7.464830618    5.356645250
  888 SOLV  HW1     5570    7.579525069    7.466772624    5.341852258
  888 SOLV  HW2     5571    7.701860692    7.386990183    5.414895543
  889 SOLV  OW      5572    6.559222459    5.728662418    5.259453031
  889 SOLV  HW1     5573    6.489910243    5.664534570    5.292396693
  889 SOLV  HW2     5574    6.640561966    5.722415981    5.317303815
  890 SOLV  OW      5575    7.829443734    5.655088399    4.297226964
  890 SOLV  HW1     5576    7.844295898    5.564623239    4.257260571
  890 SOLV  HW2     5577    7.791656241    5.716375343    4.227816912
  891 SOLV  OW      5578    6.189239046    6.710896232    6.335834563
  891 SOLV  HW1     5579    6.171733204    6.704072963    6.237607906
  891 SOLV  HW2     5580    6.111221581    6.673821428    6.386234121
  892 SOLV  OW      5581    4.209069054    4.128588553    6.676632883
  892 SOLV  HW1     5582    4.184729438    4.225582078    6.677939120
  892 SOLV  HW2     5583    4.293301600    4.114677374    6.728720968
  893 SOLV  OW      5584    5.255344101    6.063711204    6.695444342
  893 SOLV  HW1     5585    5.308274706    6.022966909    6.621015427
  893 SOLV  HW2     5586    5.314228809    6.076056267    6.775328850
  894 SOLV  OW      5587    6.768568367    5.699588839    4.296522364
  894 SOLV  HW1     5588    6.843479564    5.765827800    4.298104470
  894 SOLV  HW2     5589    6.704486813    5.719997528    4.370541789
  895 SOLV  OW      5590    5.836216477    4.997495263    7.569481283
  895 SOLV  HW1     5591    5.918816361    4.941128593    7.569795183
  895 SOLV  HW2     5592    5.837011903    5.058192446    7.648949638
  896 SOLV  OW      5593    5.879409193    4.994836433    6.755968342
  896 SOLV  HW1     5594    5.960067699    5.018263952    6.701683181
  896 SOLV  HW2     5595    5.797744876    5.000714218    6.698541261
  897 SOLV  OW      5596    7.427125711    5.641113093    5.212111585
  897 SOLV  HW1     5597    7.361726748    5.694589101    5.158588026
  897 SOLV  HW2     5598    7.404303506    5.648101440    5.309228927
  898 SOLV  OW      5599    5.632980121    7.459414846    6.040766440
  898 SOLV  HW1     5600    5.599164857    7.509464965    6.120471887
  898 SOLV  HW2     5601    5.732515108    7.467817953    6.035915394
  899 SOLV  OW      5602    6.190546744    7.503239312    6.216184316
  899 SOLV  HW1     5603    6.194739666    7.578834395    6.150842349
  899 SOLV  HW2     5604    6.279826848    7.491917983    6.259802308
  900 SOLV  OW      5605    5.507203810    4.882489557    6.350783520
  900 SOLV  HW1     5606    5.423665438    4.829631912    6.335645227
  900 SOLV  HW2     5607    5.529111144    4.934534822    6.268242360
  901 SOLV  OW      5608    6.345480964    5.551439941    5.323312472
  901 SOLV  HW1     5609    6.297629197    5.463637535    5.324845388
  901 SOLV  HW2     5610    6.293012851    5.617034796    5.269037383
  902 SOLV  OW      5611    7.319634604    5.957013845    6.101009275
  902 SOLV  HW1     5612    7.335894490    6.054279514    6.084370147
  902 SOLV  HW2     5613    7.372086105    5.927669424    6.180944552
  903 SOLV  OW      5614    6.228247875    3.843192486    5.622550515
  903 SOLV  HW1     5615    6.304823759    3.856197109    5.685547710
  903 SOLV  HW2     5616    6.261943993    3.844660943    5.528401898
  904 SOLV  OW      5617    4.751060988    5.051742461    8.231855427
  904 SOLV  HW1     5618    4.811609687    5.121133338    8.270847807
  904 SOLV  HW2     5619    4.657934403    5.087843279    8.226776923
  905 SOLV  OW      5620    6.291086908    4.663449510    6.459362342
  905 SOLV  HW1     5621    6.223802600    4.737363699    6.462453643
  905 SOLV  HW2     5622    6.379742239    4.700263563    6.431345242
  906 SOLV  OW      5623    7.715132666    7.047697101    4.737411868
  906 SOLV  HW1     5624    7.628655404    7.057881844    4.786600419
  906 SOLV  HW2     5625    7.703172677    7.077077014    4.642568182
  907 SOLV  OW      5626    7.715377890    5.033110886    4.948610395
  907 SOLV  HW1     5627    7.695296587    5.053489144    5.044439443
  907 SOLV  HW2     5628    7.804042910    5.072337197    4.924083503
  908 SOLV  OW      5629    5.625112273    5.017929575    5.743516448
  908 SOLV  HW1     5630    5.654365486    5.113048852    5.733618343
  908 SOLV  HW2     5631    5.689578906    4.969205562    5.802434667
  909 SOLV  OW      5632    4.463476089    5.107812257    5.236351453
  909 SOLV  HW1     5633    4.383739575    5.140881155    5.185868423
  909 SOLV  HW2     5634    4.480504749    5.167663414    5.314644493
  910 SOLV  OW      5635    4.584650409    6.731577202    5.993210747
  910 SOLV  HW1     5636    4.667595724    6.678656231    5.975296148
  910 SOLV  HW2     5637    4.517827336    6.714299777    5.920839455
  911 SOLV  OW      5638    6.553832890    5.397868685    7.304905132
  911 SOLV  HW1     5639    6.560237765    5.299404516    7.288608475
  911 SOLV  HW2     5640    6.574518042    5.447049042    7.220316957
  912 SOLV  OW      5641    6.489176486    7.448372315    5.169440447
  912 SOLV  HW1     5642    6.570244657    7.458917561    5.227044143
  912 SOLV  HW2     5643    6.516576677    7.447109723    5.073268701
  913 SOLV  OW      5644    5.544991446    4.048318774    7.798616083
  913 SOLV  HW1     5645    5.577262457    3.954156196    7.788940938
  913 SOLV  HW2     5646    5.620143804    4.111433877    7.779376165
  914 SOLV  OW      5647    5.972059769    7.067447160    3.780643545
  914 SOLV  HW1     5648    5.997996566    7.163601728    3.789773413
  914 SOLV  HW2     5649    6.020848631    7.013148265    3.849002649
  915 SOLV  OW      5650    5.371631849    6.780597448    5.145292082
  915 SOLV  HW1     5651    5.347725463    6.686638114    5.120764745
  915 SOLV  HW2     5652    5.433791116    6.779792679    5.223631136
  916 SOLV  OW      5653    6.869410712    5.995218912    6.475717800
  916 SOLV  HW1     5654    6.769846348    5.991507815    6.467083244
  916 SOLV  HW2     5655    6.897238879    5.949670179    6.560289032
  917 SOLV  OW      5656    5.068706982    0.361597411    8.044220916
  917 SOLV  HW1     5657    4.977938026    0.391960571    8.073216473
  917 SOLV  HW2     5658    5.083911383    0.267733953    8.075206112
  918 SOLV  OW      5659    5.547482492    5.423430986    6.802063882
  918 SOLV  HW1     5660    5.599986200    5.424631936    6.716953872
  918 SOLV  HW2     5661    5.569017841    5.505083195    6.855644605
  919 SOLV  OW      5662    6.099637182    4.764380871    8.057116121
  919 SOLV  HW1     5663    6.133860875    4.829654132    7.989517277
  919 SOLV  HW2     5664    6.157022574    4.767987741    8.138940688
  920 SOLV  OW      5665    5.094464590    5.012135427    6.279629050
  920 SOLV  HW1     5666    5.149630462    5.095118425    6.288145692
  920 SOLV  HW2     5667    5.089963380    4.984846924    6.183519694
  921 SOLV  OW      5668    5.509952374    8.186051468    5.268443218
  921 SOLV  HW1     5669    5.467204856    8.104189171    5.230065325
  921 SOLV  HW2     5670    5.569394592    8.227905752    5.199766330
  922 SOLV  OW      5671    5.496106631    6.347584301    7.719598726
  922 SOLV  HW1     5672    5.460341103    6.276426766    7.780091577
  922 SOLV  HW2     5673    5.459597889    6.334395883    7.627429882
  923 SOLV  OW      5674    3.985990276    5.918549047    5.496975399
  923 SOLV  HW1     5675    3.896913364    5.874131394    5.506659660
  923 SOLV  HW2     5676    3.972904042    6.016596828    5.482255138
  924 SOLV  OW      5677    5.281911783    4.642331445    5.593910137
  924 SOLV  HW1     5678    5.337278503    4.686634947    5.664432946
  924 SOLV  HW2     5679    5.210724012    4.587071659    5.637272746
  925 SOLV  OW      5680    6.746042471    7.088682652    6.142066614
  925 SOLV  HW1     5681    6.733295795    7.138258341    6.227972449
  925 SOLV  HW2     5682    6.823999515    7.127166893    6.092653433
  926 SOLV  OW      5683    7.757554782    6.655064123    5.762329805
  926 SOLV  HW1     5684    7.811421225    6.572504315    5.745527270
  926 SOLV  HW2     5685    7.697207504    6.640092258    5.840649977
  927 SOLV  OW      5686    4.789673856    6.439045473    8.188896387
  927 SOLV  HW1     5687    4.714948327    6.489025369    8.232693052
  927 SOLV  HW2     5688    4.875295839    6.489050906    8.201870694
  928 SOLV  OW      5689    5.131464114    4.458389838    5.211110192
  928 SOLV  HW1     5690    5.042133027    4.476977079    5.252050712
  928 SOLV  HW2     5691    5.121917303    4.387735223    5.140979005
  929 SOLV  OW      5692    0.796764368    3.979922478    6.986753887
  929 SOLV  HW1     5693    0.701935131    4.010144188    6.976956634
  929 SOLV  HW2     5694    0.813249893    3.901865993    6.926445049
  930 SOLV  OW      5695    5.220764394    6.098176874    4.912953922
  930 SOLV  HW1     5696    5.298919106    6.158388563    4.896631166
  930 SOLV  HW2     5697    5.157198501    6.104512898    4.836017376
  931 SOLV  OW      5698    7.492049517    4.064928947    4.384139413
  931 SOLV  HW1     5699    7.475964786    4.111992081    4.470903586
  931 SOLV  HW2     5700    7.561111481    3.993773733    4.397140273
  932 SOLV  OW      5701    5.790837196    7.495978241    7.704021039
  932 SOLV  HW1     5702    5.886278565    7.487574713    7.675378989
  932 SOLV  HW2     5703    5.736203147    7.425370199    7.658969678
  933 SOLV  OW      5704    0.424259755    6.948981669    5.396765515
  933 SOLV  HW1     5705    0.325122975    6.947168528    5.409814668
  933 SOLV  HW2     5706    0.469076946    6.966700871    5.484395535
  934 SOLV  OW      5707    7.197389572    6.477236203    5.448811359
  934 SOLV  HW1     5708    7.153362530    6.394452309    5.483596873
  934 SOLV  HW2     5709    7.180498271    6.485181469    5.350561408
  935 SOLV  OW      5710    5.605745452    4.675719017    4.046213465
  935 SOLV  HW1     5711    5.627790118    4.758570465    3.994721951
[truncated: 8,871,428 more chars]
