# Supplementary material for: Accelerated Enveloping Distribution Sampling to Probe the Presence of Water Molecules
Source: J Chem Theory Comput. 2023 May 11;19(11):3379–90. doi: 10.1021/acs.jctc.3c00109 (PMC10269333; doi:10.1021/acs.jctc.3c00109)
Supplement: Supplementary file 2 — ct3c00109_si_002.zip [file ct3c00109_si_002.zip › paper_TI_AEDS/eq/4L6/eq_4zv3_4l6_4.cnf]

TITLE
	MD++
	Automatically generated input file
	ogracia Thu Dec  1 20:00:00 2022

	final configuration
END
TIMESTEP
          10000   80.000000000
END
POSITION
# first 24 chars ignored
    1 GLY   H1         1    0.389270693    0.396588944    3.254513468
    1 GLY   H2         2    0.533723125    0.467459713    3.260825950
    1 GLY   N          3    0.437848379    0.482116708    3.236443038
    1 GLY   H3         4    0.427275545    0.506817759    3.140115019
    1 GLY   CA         5    0.375183679    0.587359168    3.317721327
    1 GLY   C          6    0.222476145    0.579173474    3.322891029
    1 GLY   O          7    0.175206568    0.473048339    3.282470807
    2 LEU   N          8    0.156462141    0.670396250    3.393676424
    2 LEU   H          9    0.190621181    0.762582432    3.412024648
    2 LEU   CA        10    0.019104267    0.645347582    3.439658799
    2 LEU   CB        11    0.001987117    0.680813302    3.587510783
    2 LEU   CG        12    0.077719316    0.581961349    3.676412366
    2 LEU   CD1       13    0.082799267    0.628405405    3.822111046
    2 LEU   CD2       14    0.018685787    0.440957062    3.669944367
    2 LEU   C         15    8.138368491    0.703235648    3.360101239
    2 LEU   O         16    8.036454222    0.637728934    3.338831979
    3 GLY   N         17    8.149686860    0.833381075    3.335140017
    3 GLY   H         18    8.215326745    0.892637775    3.381838534
    3 GLY   CA        19    8.047328478    0.910989968    3.263638246
    3 GLY   C         20    8.047121951    0.888604563    3.112273990
    3 GLY   O         21    8.009878176    0.981687680    3.041017867
    4 TYR   N         22    8.073783607    0.764987042    3.071063248
    4 TYR   H         23    8.064918350    0.673463282    3.110386980
    4 TYR   CA        24    8.095954520    0.726641969    2.930888643
    4 TYR   CB        25    8.224959466    0.647736975    2.907668692
    4 TYR   CG        26    8.346150654    0.740754286    2.915899058
    4 TYR   CD1       27    0.168692636    0.781891199    2.796963218
    4 TYR   HD1       28    0.108785348    0.761992211    2.708102947
    4 TYR   CD2       29    0.156796343    0.778157517    3.041209058
    4 TYR   HD2       30    0.095574920    0.768277657    3.130849038
    4 TYR   CE1       31    0.286807034    0.854590564    2.805974043
    4 TYR   HE1       32    0.334710087    0.881324527    2.711791798
    4 TYR   CE2       33    0.273334486    0.853473059    3.049345358
    4 TYR   HE2       34    0.305733921    0.899507064    3.142672607
    4 TYR   CZ        35    0.340093939    0.883230563    2.931113947
    4 TYR   OH        36    0.463422975    0.938627404    2.945763958
    4 TYR   HH        37    0.492169957    0.971190550    2.855693200
    4 TYR   C         38    7.976538518    0.640038181    2.890299654
    4 TYR   O         39    7.945809523    0.542115848    2.958093060
    5 GLY   N         40    7.954486951    0.652509240    2.759724126
    5 GLY   H         41    8.019525311    0.712342729    2.712927058
    5 GLY   CA        42    7.862303191    0.573513452    2.676820936
    5 GLY   C         43    7.913536223    0.433859152    2.640969623
    5 GLY   O         44    8.033068949    0.417074832    2.617285042
    6 SER   N         45    7.823809771    0.342238166    2.605702649
    6 SER   H         46    7.724288053    0.343148891    2.615506848
    6 SER   CA        47    7.861796308    0.204388636    2.571582611
    6 SER   CB        48    7.744909825    0.105714560    2.574624051
    6 SER   OG        49    7.637003262    0.162410990    2.499840137
    6 SER   HG        50    7.554585457    0.138132721    2.551005289
    6 SER   C         51    7.932904855    0.188909524    2.436991043
    6 SER   O         52    8.017671169    0.104546291    2.408224877
    7 TRP   N         53    7.900917563    0.280663076    2.346162294
    7 TRP   H         54    7.840237161    0.351809705    2.381603035
    7 TRP   CA        55    7.960039443    0.310078684    2.214814388
    7 TRP   CB        56    7.858103866    0.389088565    2.132477464
    7 TRP   CG        57    7.809263434    0.516935791    2.200889152
    7 TRP   CD1       58    7.874324424    0.631403838    2.219681006
    7 TRP   HD1       59    7.974255289    0.653491492    2.182146247
    7 TRP   CD2       60    7.686929621    0.533911765    2.264663929
    7 TRP   NE1       61    7.804551584    0.717480731    2.293229533
    7 TRP   HE1       62    7.837390316    0.808847744    2.317181297
    7 TRP   CE2       63    7.687329085    0.661033203    2.320859780
    7 TRP   CE3       64    7.585307445    0.443978409    2.294762518
    7 TRP   HE3       65    7.575175639    0.349821661    2.240801358
    7 TRP   CZ2       66    7.586606584    0.695627904    2.410169834
    7 TRP   HZ2       67    7.586142276    0.796698389    2.450989732
    7 TRP   CZ3       68    7.489551393    0.474309777    2.390828007
    7 TRP   HZ3       69    7.408364505    0.406311775    2.416634232
    7 TRP   CH2       70    7.492513808    0.600762532    2.448461194
    7 TRP   HH2       71    7.427012164    0.616103605    2.534223577
    7 TRP   C         72    8.095372492    0.381431714    2.216460902
    7 TRP   O         73    8.159547857    0.389454498    2.111825919
    8 GLU   N         74    8.136637336    0.440566723    2.328220909
    8 GLU   H         75    8.096426086    0.399711604    2.410163618
    8 GLU   CA        76    0.021879345    0.523055610    2.328643978
    8 GLU   CB        77    0.019663392    0.636808775    2.430955304
    8 GLU   CG        78   -0.066634139    0.757249671    2.392816995
    8 GLU   CD        79    8.180006357    0.855313419    2.509802818
    8 GLU   OE1       80    8.096865996    0.836755079    2.601274906
    8 GLU   OE2       81    8.255787319    0.954722421    2.509492180
    8 GLU   C         82    0.148989391    0.447759657    2.368425330
    8 GLU   O         83    0.149343609    0.372101005    2.465415034
    9 ILE   N         84    0.258748183    0.498710584    2.313224821
    9 ILE   H         85    0.265253078    0.544719852    2.224672017
    9 ILE   CA        86    0.397380852    0.474080478    2.355444471
    9 ILE   CB        87    0.466440535    0.373287141    2.263351841
    9 ILE   CG1       88    0.415146738    0.232773266    2.295525216
    9 ILE   CG2       89    0.618613240    0.370647739    2.279020351
    9 ILE   CD        90    0.459062106    0.121888728    2.199676487
    9 ILE   C         91    0.466517830    0.610503645    2.359831902
    9 ILE   O         92    0.497869006    0.674508746    2.259585575
   10 ASP   N         93    0.512734495    0.641897666    2.480534980
   10 ASP   H         94    0.512363027    0.576720686    2.556375758
   10 ASP   CA        95    0.573812379    0.773029872    2.506746962
   10 ASP   CB        96    0.589981440    0.777605366    2.658821373
   10 ASP   CG        97    0.649971966    0.907183701    2.713758998
   10 ASP   OD1       98    0.577927298    1.008858610    2.723538373
   10 ASP   OD2       99    0.773057968    0.903632635    2.735258448
   10 ASP   C        100    0.710621436    0.796976057    2.442540542
   10 ASP   O        101    0.798912439    0.711371645    2.445145432
   11 PRO   N        102    0.742135016    0.919437015    2.401305011
   11 PRO   CA       103    0.870977387    0.959032877    2.342646580
   11 PRO   CB       104    0.859462902    1.103592822    2.293851732
   11 PRO   CG       105    0.735768135    1.156407025    2.366801526
   11 PRO   CD       106    0.649841958    1.033826442    2.398429260
   11 PRO   C        107    0.996858455    0.940599724    2.427649036
   11 PRO   O        108    1.099442715    0.898295633    2.374584608
   12 LYSH  N        109    0.995842771    0.956195971    2.559738040
   12 LYSH  H        110    0.911475923    0.964258877    2.612826536
   12 LYSH  CA       111    1.116490274    0.941725373    2.642450403
   12 LYSH  CB       112    1.093620859    0.974658692    2.790099271
   12 LYSH  CG       113    1.064600768    1.123446632    2.810811197
   12 LYSH  CD       114    1.060560693    1.146128508    2.962080795
   12 LYSH  CE       115    1.203179934    1.141958073    3.017319912
   12 LYSH  NZ       116    1.286500894    1.251023907    2.964656590
   12 LYSH  HZ1      117    1.248917289    1.340175111    2.989951756
   12 LYSH  HZ2      118    1.292155748    1.246366431    2.864924753
   12 LYSH  HZ3      119    1.380905562    1.247325930    2.997429820
   12 LYSH  C        120    1.183933993    0.804729492    2.632855319
   12 LYSH  O        121    1.306157578    0.793621382    2.641039343
   13 ASP   N        122    1.094567414    0.709765659    2.606749884
   13 ASP   H        123    0.997285818    0.726457074    2.622802550
   13 ASP   CA       124    1.132841567    0.572684320    2.570016000
   13 ASP   CB       125    1.012479985    0.478426194    2.564014346
   13 ASP   CG       126    0.960168491    0.442066248    2.703115211
   13 ASP   OD1      127    1.047260709    0.443222818    2.792785894
   13 ASP   OD2      128    0.845604998    0.393485764    2.714998200
   13 ASP   C        129    1.218911122    0.555186372    2.444742146
   13 ASP   O        130    1.271060997    0.445290776    2.426511712
   14 LEU   N        131    1.204050326    0.646382994    2.349096371
   14 LEU   H        132    1.159373083    0.721240678    2.398082612
   14 LEU   CA       133    1.263835976    0.631876971    2.215580689
   14 LEU   CB       134    1.168476009    0.696861369    2.115112352
   14 LEU   CG       135    1.027424471    0.637808778    2.110004819
   14 LEU   CD1      136    0.922912921    0.737166123    2.058873082
   14 LEU   CD2      137    1.040976378    0.515092048    2.019641742
   14 LEU   C        138    1.398714159    0.700582302    2.193231953
   14 LEU   O        139    1.435327488    0.796280698    2.261289639
   15 THR   N        140    1.472163239    0.640641723    2.099950872
   15 THR   H        141    1.439209568    0.554068242    2.062268177
   15 THR   CA       142    1.608476334    0.675907001    2.057662579
   15 THR   CB       143    1.716366318    0.584912038    2.116739295
   15 THR   OG1      144    1.691443081    0.556018297    2.254557771
   15 THR   HG1      145    1.674561313    0.637015638    2.310728764
   15 THR   CG2      146    1.849964964    0.658935295    2.107601279
   15 THR   C        147    1.615529223    0.671214164    1.904884810
   15 THR   O        148    1.611842579    0.563208222    1.846136788
   16 PHE   N        149    1.643577188    0.785478618    1.842869112
   16 PHE   H        150    1.690355179    0.861818877    1.887420596
   16 PHE   CA       151    1.655634356    0.789285214    1.696414764
   16 PHE   CB       152    1.613994176    0.928430843    1.648337488
   16 PHE   CG       153    1.463205500    0.954083467    1.644837013
   16 PHE   CD1      154    1.396836386    0.962185956    1.522974423
   16 PHE   HD1      155    1.448719821    0.932889135    1.431707567
   16 PHE   CD2      156    1.408451372    1.007080877    1.761074892
   16 PHE   HD2      157    1.452282572    0.987506380    1.858935330
   16 PHE   CE1      158    1.272991390    1.024944307    1.516256377
   16 PHE   HE1      159    1.225453465    1.045355258    1.420303747
   16 PHE   CE2      160    1.283574676    1.067568210    1.752948904
   16 PHE   HE2      161    1.242572282    1.116759352    1.841153420
   16 PHE   CZ       162    1.213063125    1.070300076    1.633185663
   16 PHE   HZ       163    1.115352072    1.118619778    1.632812191
   16 PHE   C        164    1.794355610    0.770263625    1.634728658
   16 PHE   O        165    1.890712413    0.818146300    1.694324098
   17 LEU   N        166    1.798797809    0.687589418    1.530627581
   17 LEU   H        167    1.716518769    0.638401704    1.502124168
   17 LEU   CA       168    1.914908734    0.652870220    1.447413139
   17 LEU   CB       169    1.910589441    0.501759007    1.423741457
   17 LEU   CG       170    1.961220468    0.423767194    1.545247173
   17 LEU   CD1      171    1.887550008    0.295171895    1.583235788
   17 LEU   CD2      172    2.107030415    0.384537687    1.520623868
   17 LEU   C        173    1.935204087    0.729042187    1.316279977
   17 LEU   O        174    2.036773632    0.798307632    1.312416598
   18 LYSH  N        175    1.840225695    0.724367950    1.223280166
   18 LYSH  H        176    1.766652142    0.664553595    1.255060774
   18 LYSH  CA       177    1.864615196    0.766647488    1.084622894
   18 LYSH  CB       178    1.955800692    0.676078584    1.001614466
   18 LYSH  CG       179    1.888034753    0.546000384    0.958066333
   18 LYSH  CD       180    1.993844413    0.456389788    0.893417133
   18 LYSH  CE       181    1.921673589    0.343751725    0.819141482
   18 LYSH  NZ       182    2.010021724    0.269020352    0.728480156
   18 LYSH  HZ1      183    2.057651608    0.330329262    0.665450103
   18 LYSH  HZ2      184    1.962876419    0.201587643    0.671645274
   18 LYSH  HZ3      185    2.080383944    0.221349736    0.781174279
   18 LYSH  C        186    1.735414623    0.791277209    1.006450549
   18 LYSH  O        187    1.634495871    0.732634079    1.045263878
   19 GLU   N        188    1.747268193    0.859129482    0.892672482
   19 GLU   H        189    1.842068942    0.889790544    0.901278479
   19 GLU   CA       190    1.624780344    0.880132507    0.814157516
   19 GLU   CB       191    1.641641205    1.012449467    0.739205209
   19 GLU   CG       192    1.558594729    1.029667228    0.611862151
   19 GLU   CD       193    1.589067604    1.168578598    0.555460679
   19 GLU   OE1      194    1.706608043    1.201027591    0.527980031
   19 GLU   OE2      195    1.491616864    1.245210435    0.539463333
   19 GLU   C        196    1.604053252    0.762351088    0.718706395
   19 GLU   O        197    1.697612363    0.712995854    0.655928356
   20 LEU   N        198    1.492074790    0.692009964    0.732917338
   20 LEU   H        199    1.426189058    0.717761048    0.803606068
   20 LEU   CA       200    1.453513524    0.581643176    0.643794368
   20 LEU   CB       201    1.356956135    0.480021853    0.705136448
   20 LEU   CG       202    1.428277951    0.352689199    0.751070716
   20 LEU   CD1      203    1.334531958    0.270311793    0.839584291
   20 LEU   CD2      204    1.465137426    0.272110592    0.626337446
   20 LEU   C        205    1.399770488    0.627000544    0.507919333
   20 LEU   O        206    1.443462580    0.586790270    0.400194224
   21 GLY   N        207    1.298179466    0.712520927    0.515485848
   21 GLY   H        208    1.260995689    0.733423123    0.605931772
   21 GLY   CA       209    1.242568216    0.780782645    0.397787504
   21 GLY   C        210    1.119960608    0.870136046    0.417616827
   21 GLY   O        211    1.042266883    0.863624061    0.512740663
   22 THR   N        212    1.087764262    0.934204106    0.305600404
   22 THR   H        213    1.108967844    0.899235002    0.214337631
   22 THR   CA       214    0.990342716    1.044258780    0.302764031
   22 THR   CB       215    1.052250095    1.155617577    0.218040914
   22 THR   OG1      216    1.072216321    1.112546276    0.083146976
   22 THR   HG1      217    1.163647157    1.139647720    0.053048351
   22 THR   CG2      218    1.184928774    1.203170615    0.277573062
   22 THR   C        219    0.856754729    1.011875525    0.235573447
   22 THR   O        220    0.846397490    0.914718865    0.160842133
   23 GLY   N        221    0.770921837    1.113308615    0.229636866
   23 GLY   H        222    0.790995813    1.203257118    0.268467480
   23 GLY   CA       223    0.639802449    1.115318577    0.163186148
   23 GLY   C        224    0.551884624    1.235724142    0.197584130
   23 GLY   O        225    0.587051014    1.320885061    0.279069977
   24 GLN   N        226    0.426450240    1.229339616    0.153790627
   24 GLN   H        227    0.396672351    1.140422052    0.119021847
   24 GLN   CA       228    0.319590081    1.330039490    0.160822126
   24 GLN   CB       229    0.194072097    1.292581052    0.081751831
   24 GLN   CG       230    0.115388445    1.164686450    0.111052424
   24 GLN   CD       231    0.188456199    1.030548850    0.102487073
   24 GLN   OE1      232    0.292906063    1.007911435    0.041613865
   24 GLN   NE2      233    0.128709400    0.935514213    0.173814710
   24 GLN   HE21     234    0.161182939    0.841107971    0.179466411
   24 GLN   HE22     235    0.034756027    0.952340558    0.203641508
   24 GLN   C        236    0.280815516    1.375237891    0.301761858
   24 GLN   O        237    0.217087451    1.478994321    0.319149810
   25 PHE   N        238    0.327399766    1.302324895    0.402761898
   25 PHE   H        239    0.367945574    1.214190566    0.378482859
   25 PHE   CA       240    0.296017879    1.328378327    0.543999567
   25 PHE   CB       241    0.204930613    1.213244255    0.587116679
   25 PHE   CG       242    0.056329704    1.206756953    0.551274173
   25 PHE   CD1      243    8.207209633    1.315840380    0.541179331
   25 PHE   HD1      244    8.249378806    1.416198221    0.546946239
   25 PHE   CD2      245    0.005096171    1.077620573    0.555400996
   25 PHE   HD2      246    0.070983777    0.991846890    0.568917603
   25 PHE   CE1      247    8.069272808    1.299427878    0.546151983
   25 PHE   HE1      248    8.002401316    1.384932992    0.536248490
   25 PHE   CE2      249    8.103860160    1.058891059    0.558723184
   25 PHE   HE2      250    8.059571813    0.959849076    0.548224221
   25 PHE   CZ       251    8.020265629    1.169942757    0.558415811
   25 PHE   HZ       252    7.915486391    1.154363767    0.584098623
   25 PHE   C        253    0.418812247    1.347654885    0.633212558
   25 PHE   O        254    0.402836048    1.365793377    0.753820496
   26 GLY   N        255    0.534239186    1.364553734    0.569328455
   26 GLY   H        256    0.540475692    1.359388029    0.469650529
   26 GLY   CA       257    0.658291114    1.376600895    0.647244441
   26 GLY   C        258    0.757615730    1.263864676    0.618362509
   26 GLY   O        259    0.734751284    1.187759359    0.524478284
   27 VAL   N        260    0.856511922    1.259476738    0.707192401
   27 VAL   H        261    0.875117049    1.341625159    0.761113045
   27 VAL   CA       262    0.964995314    1.160450590    0.713038499
   27 VAL   CB       263    1.096423522    1.232678713    0.743404263
   27 VAL   CG1      264    1.213151842    1.144935690    0.697700369
   27 VAL   CG2      265    1.110593360    1.372959868    0.683995352
   27 VAL   C        266    0.951607949    1.050392355    0.818486300
   27 VAL   O        267    0.924054773    1.073783931    0.936050946
   28 VAL   N        268    0.967298722    0.930590812    0.762876696
   28 VAL   H        269    0.970619657    0.911937922    0.664687892
   28 VAL   CA       270    0.994362803    0.815188085    0.849824914
   28 VAL   CB       271    0.934552417    0.684429357    0.797529172
   28 VAL   CG1      272    0.922213094    0.579618109    0.908305270
   28 VAL   CG2      273    0.797929041    0.702830850    0.731148194
   28 VAL   C        274    1.143480529    0.801809785    0.881421977
   28 VAL   O        275    1.230785556    0.779210700    0.797761673
   29 LYSH  N        276    1.168374288    0.783695935    1.010816193
   29 LYSH  H        277    1.095556620    0.780345952    1.079273225
   29 LYSH  CA       278    1.303167959    0.765865770    1.066690324
   29 LYSH  CB       279    1.339402375    0.890495784    1.147690143
   29 LYSH  CG       280    1.360048822    1.009369298    1.053616746
   29 LYSH  CD       281    1.448007352    1.112666798    1.124319428
   29 LYSH  CE       282    1.425918804    1.245150896    1.051045524
   29 LYSH  NZ       283    1.521057424    1.342295493    1.106875035
   29 LYSH  HZ1      284    1.521911907    1.337566436    1.206757316
   29 LYSH  HZ2      285    1.493134441    1.434188969    1.079024308
   29 LYSH  HZ3      286    1.610075280    1.321079223    1.066555139
   29 LYSH  C        287    1.319882695    0.644116698    1.157837985
   29 LYSH  O        288    1.240288060    0.618737421    1.248128743
   30 TYR   N        289    1.437629540    0.582835936    1.149510368
   30 TYR   H        290    1.516271225    0.627894561    1.107237079
   30 TYR   CA       291    1.469646042    0.458196290    1.220591561
   30 TYR   CB       292    1.579147573    0.382712717    1.144948930
   30 TYR   CG       293    1.643595835    0.260698458    1.211055830
   30 TYR   CD1      294    1.569062927    0.166996774    1.281650063
   30 TYR   HD1      295    1.460530394    0.158929964    1.275619331
   30 TYR   CD2      296    1.781085422    0.244507120    1.198679490
   30 TYR   HD2      297    1.825257415    0.299184110    1.115382981
   30 TYR   CE1      298    1.639040989    0.060854137    1.337844474
   30 TYR   HE1      299    1.584747566   -0.001656406    1.408724549
   30 TYR   CE2      300    1.853663268    0.140355144    1.255281320
   30 TYR   HE2      301    1.962619068    0.137721770    1.253638387
   30 TYR   CZ       302    1.776298883    0.045957703    1.321780482
   30 TYR   OH       303    1.841712878   -0.056521288    1.382723355
   30 TYR   HH       304    1.773701195   -0.115222502    1.426618039
   30 TYR   C        305    1.514676867    0.491178301    1.363057086
   30 TYR   O        306    1.580457136    0.592184585    1.387545590
   31 GLY   N        307    1.480836929    0.401901690    1.455656597
   31 GLY   H        308    1.409425254    0.332680481    1.445161713
   31 GLY   CA       309    1.511804981    0.416698691    1.598600774
   31 GLY   C        310    1.506422418    0.288303329    1.681631487
   31 GLY   O        311    1.473647799    0.179567536    1.634370753
   32 LYSH  N        312    1.551209890    0.302847847    1.806028034
   32 LYSH  H        313    1.593430839    0.391807578    1.823450949
   32 LYSH  CA       314    1.552009212    0.204681775    1.915443950
   32 LYSH  CB       315    1.695147616    0.180576737    1.963798575
   32 LYSH  CG       316    1.790532867    0.111947967    1.865833990
   32 LYSH  CD       317    1.749726607   -0.033581221    1.842100621
   32 LYSH  CE       318    1.877794771    8.133204439    1.795681436
   32 LYSH  NZ       319    1.853779798    7.989441774    1.776658349
   32 LYSH  HZ1      320    1.816694131    7.946305977    1.858900341
   32 LYSH  HZ2      321    1.940719271    7.945400601    1.754255153
   32 LYSH  HZ3      322    1.790745200    7.975304725    1.700325246
   32 LYSH  C        323    1.451577067    0.245228482    2.023510361
   32 LYSH  O        324    1.459048600    0.351429625    2.085090875
   33 TRP   N        325    1.350696663    0.160163377    2.040124569
   33 TRP   H        326    1.323349380    0.097176827    1.967427269
   33 TRP   CA       327    1.272606721    0.165352798    2.164564250
   33 TRP   CB       328    1.133380328    0.112982470    2.128693538
   33 TRP   CG       329    1.034559174    0.143071013    2.241541969
   33 TRP   CD1      330    0.997472635    0.257090458    2.299097340
   33 TRP   HD1      331    1.047650543    0.352897686    2.285571623
   33 TRP   CD2      332    0.957567667    0.045010440    2.303002785
   33 TRP   NE1      333    0.904904522    0.233950280    2.391746804
   33 TRP   HE1      334    0.863726564    0.303587485    2.450535380
   33 TRP   CE2      335    0.870258044    0.105534381    2.392646012
   33 TRP   CE3      336    0.956455882    8.143374340    2.287153023
   33 TRP   HE3      337    1.033366712    8.093869704    2.227874176
   33 TRP   CZ2      338    0.773372862    0.030154715    2.457854659
   33 TRP   HZ2      339    0.680752392    0.067429850    2.501605389
   33 TRP   CZ3      340    0.861336831    8.068146662    2.355068809
   33 TRP   HZ3      341    0.867878234    7.960044674    2.342802456
   33 TRP   CH2      342    0.772859069    8.128322725    2.443770005
   33 TRP   HH2      343    0.727666329    8.067752016    2.522318128
   33 TRP   C        344    1.335133003    0.088982610    2.281483659
   33 TRP   O        345    1.382634968   -0.024090905    2.272073464
   34 ARG   N        346    1.328386190    0.159692646    2.393932912
   34 ARG   H        347    1.283911158    0.249264903    2.394639433
   34 ARG   CA       348    1.385857476    0.117316494    2.522429193
   34 ARG   CB       349    1.294903540    0.039987025    2.618140080
   34 ARG   CG       350    1.173605679    0.121418727    2.663593667
   34 ARG   CD       351    1.070852531    0.027699327    2.727381983
   34 ARG   NE       352    0.954108878    0.103225718    2.775085153
   34 ARG   HE       353    0.947914264    0.199607785    2.749159797
   34 ARG   CZ       354    0.857771344    0.058020751    2.856500790
   34 ARG   NH1      355    0.862540820   -0.060619903    2.918610754
   34 ARG   HH11     356    0.781822645   -0.108826284    2.952666151
   34 ARG   HH12     357    0.949289400   -0.077276789    2.965478794
   34 ARG   NH2      358    0.761569120    0.145608783    2.888539887
   34 ARG   HH21     359    0.690142788    0.118169689    2.952911721
   34 ARG   HH22     360    0.751765350    0.231083220    2.837583467
   34 ARG   C        361    1.524663163    0.054531612    2.508244330
   34 ARG   O        362    1.544600030   -0.064258365    2.533153424
   35 GLY   N        363    1.603628504    0.122530941    2.425591217
   35 GLY   H        364    1.589226389    0.219329328    2.404997636
   35 GLY   CA       365    1.737674813    0.078962048    2.383820547
   35 GLY   C        366    1.757569870    8.198790854    2.286812409
   35 GLY   O        367    1.841413281    8.208787118    2.197360418
   36 GLN   N        368    1.672794870    8.096887893    2.297806242
   36 GLN   H        369    1.611259407    8.093848990    2.376572684
   36 GLN   CA       370    1.691689117    7.973429632    2.220254983
   36 GLN   CB       371    1.655315705    7.855742348    2.310992251
   36 GLN   CG       372    1.670258600    7.717743371    2.246647041
   36 GLN   CD       373    1.612229803    7.595286084    2.317671546
   36 GLN   OE1      374    1.491896357    7.580571609    2.338464483
   36 GLN   NE2      375    1.692935045    7.507810912    2.377009808
   36 GLN   HE21     376    1.644406259    7.430709650    2.418229904
   36 GLN   HE22     377    1.792605616    7.508033768    2.369003022
   36 GLN   C        378    1.614578894    7.962422785    2.088574915
   36 GLN   O        379    1.676447515    7.940483430    1.984563156
   37 TYR   N        380    1.491019706    8.011410584    2.093299640
   37 TYR   H        381    1.463835829    8.068422268    2.170822572
   37 TYR   CA       382    1.387402352    7.978625161    1.994325420
   37 TYR   CB       383    1.252731819    7.990055316    2.066040965
   37 TYR   CG       384    1.230683457    7.875931156    2.165519606
   37 TYR   CD1      385    1.191703066    7.747763769    2.128443331
   37 TYR   HD1      386    1.185209729    7.725684114    2.021897110
   37 TYR   CD2      387    1.243642007    7.896438291    2.302380083
   37 TYR   HD2      388    1.277669072    7.993577533    2.338256634
   37 TYR   CE1      389    1.165143958    7.645423176    2.218665992
   37 TYR   HE1      390    1.127972428    7.554097726    2.172199800
   37 TYR   CE2      391    1.210201457    7.801030710    2.397756977
   37 TYR   HE2      392    1.209744444    7.829764473    2.502900510
   37 TYR   CZ       393    1.171928341    7.674647813    2.354389583
   37 TYR   OH       394    1.145774565    7.580466780    2.448944716
   37 TYR   HH       395    1.174941606    7.616772642    2.537435912
   37 TYR   C        396    1.394702744    8.064086218    1.867620329
   37 TYR   O        397    1.367295114    8.183841019    1.873758498
   38 ASP   N        398    1.400243441    7.990598004    1.756900122
   38 ASP   H        399    1.401644014    7.890598415    1.757230122
   38 ASP   CA       400    1.397716339    8.049629054    1.622290404
   38 ASP   CB       401    1.456364572    7.948735656    1.523357650
   38 ASP   CG       402    1.606646182    7.931556872    1.546273579
   38 ASP   OD1      403    1.689405066    8.021931348    1.521635811
   38 ASP   OD2      404    1.640722537    7.831521911    1.613032916
   38 ASP   C        405    1.263979897    8.100169297    1.567767443
   38 ASP   O        406    1.183361137    8.023661329    1.515062880
   39 VAL   N        407    1.254670621    8.232838209    1.566628230
   39 VAL   H        408    1.326387444    8.282738205    1.615285883
   39 VAL   CA       409    1.130946101    0.069004838    1.534532140
   39 VAL   CB       410    1.050979180    0.120957622    1.654193287
   39 VAL   CG1      411    1.002209050    0.016799326    1.755087083
   39 VAL   CG2      412    1.127117022    0.227864760    1.732840308
   39 VAL   C        413    1.150972473    0.181402781    1.432683301
   39 VAL   O        414    1.260704670    0.236599184    1.426428436
   40 ALA   N        415    1.045095768    0.210452524    1.357624653
   40 ALA   H        416    0.963421237    0.153118148    1.351264411
   40 ALA   CA       417    1.043676471    0.329779408    1.271798921
   40 ALA   CB       418    1.004562208    0.294220932    1.128225695
   40 ALA   C        419    0.937959180    0.423718120    1.330155879
   40 ALA   O        420    0.829263360    0.387600885    1.374973052
   41 ILE   N        421    0.980516876    0.549672147    1.326491752
   41 ILE   H        422    1.075502843    0.574023502    1.306898498
   41 ILE   CA       423    0.894489552    0.655578873    1.381171096
   41 ILE   CB       424    0.975837306    0.741129900    1.478498201
   41 ILE   CG1      425    1.032531261    0.652260597    1.589402443
   41 ILE   CG2      426    0.891186006    0.860907350    1.522077368
   41 ILE   CD       427    1.088230527    0.724967712    1.711959659
   41 ILE   C        428    0.850554522    0.742391766    1.263101664
   41 ILE   O        429    0.930102999    0.794942380    1.185396544
   42 LYSH  N        430    0.724282402    0.732002175    1.222631750
   42 LYSH  H        431    0.662040714    0.663417630    1.260342923
   42 LYSH  CA       432    0.661106960    0.832762023    1.136208367
   42 LYSH  CB       433    0.527977348    0.780477758    1.081860150
   42 LYSH  CG       434    0.543964809    0.647834152    1.007293910
   42 LYSH  CD       435    0.417755530    0.563111884    0.989777244
   42 LYSH  CE       436    0.304281307    0.632795147    0.914425222
   42 LYSH  NZ       437    0.321373364    0.639442386    0.768571424
   42 LYSH  HZ1      438    0.345839733    0.549839736    0.731518067
   42 LYSH  HZ2      439    0.389974354    0.707995057    0.744189623
   42 LYSH  HZ3      440    0.236538411    0.672615402    0.727309069
   42 LYSH  C        441    0.631828735    0.966267405    1.204980053
   42 LYSH  O        442    0.543891466    0.981303215    1.289655677
   43 MET   N        443    0.719477072    1.060252965    1.170729287
   43 MET   H        444    0.799630789    1.035165418    1.116449214
   43 MET   CA       445    0.716479615    1.201784324    1.210303105
   43 MET   CB       446    0.850594698    1.275402869    1.211423227
   43 MET   CG       447    0.943135215    1.231889248    1.325211159
   43 MET   SD       448    1.106685270    1.310503970    1.301526244
   43 MET   CE       449    1.058450209    1.481802061    1.305313732
   43 MET   C        450    0.619108744    1.276907094    1.119283968
   43 MET   O        451    0.641964120    1.297171112    1.000149402
   44 ILE   N        452    0.499206353    1.292021248    1.174818631
   44 ILE   H        453    0.508367940    1.258272644    1.268509778
   44 ILE   CA       454    0.387182293    1.355735975    1.104090305
   44 ILE   CB       455    0.257973326    1.299252453    1.163461280
   44 ILE   CG1      456    0.263536944    1.147614141    1.143770746
   44 ILE   CG2      457    0.129299407    1.363180757    1.110859797
   44 ILE   CD       458    0.248275112    1.101254069    0.998751255
   44 ILE   C        459    0.390286309    1.508691793    1.102119625
   44 ILE   O        460    0.377328172    1.584994279    1.197726683
   45 LYSH  N        461    0.395438840    1.556004856    0.977915164
   45 LYSH  H        462    0.415426924    1.489884363    0.905606401
   45 LYSH  CA       463    0.375753586    1.693715703    0.930438829
   45 LYSH  CB       464    0.402850979    1.688368524    0.779966303
   45 LYSH  CG       465    0.392033479    1.819804427    0.702397866
   45 LYSH  CD       466    0.462591223    1.813941560    0.566757645
   45 LYSH  CE       467    0.398384393    1.724419179    0.460586899
   45 LYSH  NZ       468    0.266535008    1.770502919    0.414723132
   45 LYSH  HZ1      469    0.272801323    1.844669191    0.347937898
   45 LYSH  HZ2      470    0.215155951    1.808346828    0.491717372
   45 LYSH  HZ3      471    0.213636544    1.693914828    0.378171563
   45 LYSH  C        472    0.251401762    1.769422903    0.977492497
   45 LYSH  O        473    0.147852997    1.703251126    0.982822375
   46 GLU   N        474    0.259615484    1.899951730    1.001704892
   46 GLU   H        475    0.359549416    1.896144431    1.001816237
   46 GLU   CA       476    0.142341580    1.982347777    1.034365618
   46 GLU   CB       477    0.204120786    2.110370456    1.090995941
   46 GLU   CG       478    0.108873171    2.181919389    1.187016664
   46 GLU   CD       479    0.181052373    2.300531570    1.251262707
   46 GLU   OE1      480    0.228910423    2.292351379    1.366443921
   46 GLU   OE2      481    0.167050429    2.410363934    1.193247213
   46 GLU   C        482    0.049753706    2.004385392    0.914561038
   46 GLU   O        483    0.086462848    1.977542913    0.800276654
   47 GLY   N        484    8.162435269    2.034252266    0.953044622
   47 GLY   H        485    8.130395822    2.018520704    1.046466015
   47 GLY   CA       486    8.052721110    2.074675997    0.863961571
   47 GLY   C        487    7.992713764    1.974280396    0.765345836
   47 GLY   O        488    7.875745729    1.989683350    0.730518717
   48 SER   N        489    8.071346634    1.880459275    0.713350928
   48 SER   H        490    8.168757483    1.873945993    0.735043623
   48 SER   CA       491    8.022535057    1.777604979    0.620355987
   48 SER   CB       492    8.141730587    1.713938834    0.548599955
   48 SER   OG       493    8.260916233    1.712990735    0.627634594
   48 SER   HG       494    8.273832204    1.630911521    0.683278107
   48 SER   C        495    7.935221509    1.662742106    0.671290174
   48 SER   O        496    7.870274276    1.594785794    0.591955391
   49 MET   N        497    7.928726104    1.646815006    0.803178705
   49 MET   H        498    7.982657751    1.704579297    0.864469179
   49 MET   CA       499    7.846655961    1.538598209    0.859450781
   49 MET   CB       500    7.933864466    1.425939513    0.915249132
   49 MET   CG       501    7.867342350    1.292311741    0.881656766
   49 MET   SD       502    7.942888097    1.150735589    0.969611402
   49 MET   CE       503    7.877320657    1.023234077    0.864136896
   49 MET   C        504    7.747367363    1.574709989    0.970131297
   49 MET   O        505    7.771190563    1.660403175    1.055097083
   50 SER   N        506    7.634185530    1.505823298    0.981685380
   50 SER   H        507    7.597302879    1.453050945    0.905163742
   50 SER   CA       508    7.531969734    1.525334092    1.085524999
   50 SER   CB       509    7.393200522    1.483765389    1.036290043
   50 SER   OG       510    7.283736836    1.537223826    1.111173991
   50 SER   HG       511    7.206898772    1.486540472    1.072095694
   50 SER   C        512    7.551702700    1.435098654    1.207497031
   50 SER   O        513    7.522105352    1.315721541    1.207716712
   51 GLU   N        514    7.632752354    1.496393876    1.293298680
   51 GLU   H        515    7.663716891    1.589816940    1.275559493
   51 GLU   CA       516    7.699948163    1.430268752    1.406103518
   51 GLU   CB       517    7.800527021    1.524750014    1.472198285
   51 GLU   CG       518    7.918522254    1.534160654    1.375236882
   51 GLU   CD       519    8.029255253    1.635545358    1.404699182
   51 GLU   OE1      520    8.074885574    1.653608627    1.519662622
   51 GLU   OE2      521    8.079080838    1.688038372    1.302789992
   51 GLU   C        522    7.617682496    1.348592228    1.505972889
   51 GLU   O        523    7.644651547    1.230051401    1.524709772
   52 ASP   N        524    7.511038610    1.410767751    1.555462952
   52 ASP   H        525    7.502894245    1.509331101    1.540667501
   52 ASP   CA       526    7.423110834    1.340118476    1.649721364
   52 ASP   CB       527    7.316563571    1.439246033    1.696941386
   52 ASP   CG       528    7.381970688    1.545245233    1.785791197
   52 ASP   OD1      529    7.405449517    1.512506183    1.904109107
   52 ASP   OD2      530    7.403469236    1.658594459    1.737692106
   52 ASP   C        531    7.347568511    1.219613125    1.593322622
   52 ASP   O        532    7.336040351    1.108541311    1.644877747
   53 GLU   N        533    7.288224811    1.242450077    1.476519369
   53 GLU   H        534    7.302630241    1.329693414    1.429817292
   53 GLU   CA       535    7.226162046    1.136245474    1.396015161
   53 GLU   CB       536    7.160428938    1.205107775    1.276228173
   53 GLU   CG       537    7.023534317    1.270005245    1.297705916
   53 GLU   CD       538    6.962633992    1.317816939    1.165743064
   53 GLU   OE1      539    6.842878300    1.293503341    1.139463594
   53 GLU   OE2      540    7.037097448    1.383793726    1.090045941
   53 GLU   C        541    7.328755438    1.026677748    1.366322368
   53 GLU   O        542    7.290436517    0.910463270    1.378835646
   54 PHE   N        543    7.447661293    1.066720483    1.322182631
   54 PHE   H        544    7.455645745    1.159564397    1.285876678
   54 PHE   CA       545    7.559988690    0.973518533    1.304616913
   54 PHE   CB       546    7.675251970    1.048644472    1.237679269
   54 PHE   CG       547    7.805613400    0.970599852    1.255607605
   54 PHE   CD1      548    7.821751105    0.857666352    1.176203114
   54 PHE   HD1      549    7.758933120    0.841061635    1.088694985
   54 PHE   CD2      550    7.876737452    0.991143824    1.373252472
   54 PHE   HD2      551    7.851063376    1.077248281    1.434951905
   54 PHE   CE1      552    7.917218527    0.764189640    1.214492065
   54 PHE   HE1      553    7.926885464    0.672454944    1.156435832
   54 PHE   CE2      554    7.974567574    0.898759901    1.408093606
   54 PHE   HE2      555    8.049646256    0.921684482    1.483707052
   54 PHE   CZ       556    7.991509859    0.784953701    1.330123600
   54 PHE   HZ       557    8.070184134    0.715247363    1.358962988
   54 PHE   C        558    7.594005678    0.887274986    1.426338928
   54 PHE   O        559    7.601510338    0.765178349    1.413443900
   55 ILE   N        560    7.611855878    0.949857907    1.542333859
   55 ILE   H        561    7.616962976    1.049595573    1.547601592
   55 ILE   CA       562    7.639115539    0.877935745    1.667610229
   55 ILE   CB       563    7.680437451    0.979531250    1.774307474
   55 ILE   CG1      564    7.820627093    1.031375549    1.741556400
   55 ILE   CG2      565    7.687071259    0.915594785    1.913162268
   55 ILE   CD       566    7.853207713    1.168637278    1.800786336
   55 ILE   C        567    7.524847692    0.785645709    1.710466958
   55 ILE   O        568    7.543820104    0.666128348    1.732505333
   56 GLU   N        569    7.403785436    0.840309610    1.703774549
   56 GLU   H        570    7.382567043    0.935958506    1.683728139
   56 GLU   CA       571    7.278218043    0.765343279    1.718764831
   56 GLU   CB       572    7.152948390    0.852235379    1.705706096
   56 GLU   CG       573    7.016622366    0.793753561    1.743114918
   56 GLU   CD       574    7.014273710    0.775978842    1.895046802
   56 GLU   OE1      575    6.991414048    0.875828367    1.966677916
   56 GLU   OE2      576    7.010516024    0.661398649    1.944869083
   56 GLU   C        577    7.261409139    0.639039874    1.634050284
   56 GLU   O        578    7.272415154    0.530569407    1.690999212
   57 GLU   N        579    7.267985198    0.650102219    1.501674379
   57 GLU   H        580    7.260214006    0.737231625    1.453208797
   57 GLU   CA       581    7.277160799    0.533381522    1.412779013
   57 GLU   CB       582    7.287896357    0.584737519    1.269055664
   57 GLU   CG       583    7.266762827    0.480727043    1.158853503
   57 GLU   CD       584    7.120089810    0.446131463    1.132466285
   57 GLU   OE1      585    7.037930282    0.539273387    1.146535288
   57 GLU   OE2      586    7.092685329    0.331064937    1.092047360
   57 GLU   C        587    7.401137543    0.445168676    1.428944192
   57 GLU   O        588    7.390699521    0.323496585    1.414211616
   58 ALA   N        589    7.513578150    0.499559851    1.474635660
   58 ALA   H        590    7.514094639    0.597308023    1.495748070
   58 ALA   CA       591    7.634411291    0.420682888    1.502754700
   58 ALA   CB       592    7.758366942    0.508300574    1.521915546
   58 ALA   C        593    7.615892202    0.330128890    1.624697691
   58 ALA   O        594    7.685037519    0.229072839    1.636390033
   59 LYSH  N        595    7.526049859    0.356592221    1.719127802
   59 LYSH  H        596    7.470627302    0.439801200    1.716791668
   59 LYSH  CA       597    7.489167580    0.270171965    1.832195497
   59 LYSH  CB       598    7.382195794    0.319211941    1.929981297
   59 LYSH  CG       599    7.419654007    0.456724534    1.985606508
   59 LYSH  CD       600    7.294780729    0.508587050    2.057202209
   59 LYSH  CE       601    7.318394652    0.649921590    2.110801832
   59 LYSH  NZ       602    7.210697555    0.710034715    2.190782065
   59 LYSH  HZ1      603    7.133471583    0.739699490    2.134602439
   59 LYSH  HZ2      604    7.249012995    0.791093062    2.235060974
   59 LYSH  HZ3      605    7.180034264    0.647907843    2.262887314
   59 LYSH  C        606    7.436113591    0.134961491    1.784084433
   59 LYSH  O        607    7.485561708    0.028316805    1.820303885
   60 VAL   N        608    7.348136650    0.139170047    1.684422055
   60 VAL   H        609    7.306040110    0.225470859    1.656492654
   60 VAL   CA       610    7.299937266    0.019866273    1.613327565
   60 VAL   CB       611    7.180123233    0.051104637    1.523451192
   60 VAL   CG1      612    7.130444371   -0.075268914    1.452933782
   60 VAL   CG2      613    7.062216256    0.104969584    1.604752311
   60 VAL   C        614    7.415281533    8.188603526    1.539008337
   60 VAL   O        615    7.428970532    8.066364578    1.539482720
   61 MET   N        616    7.502577230    0.030609037    1.476449986
   61 MET   H        617    7.493632436    0.130173139    1.479217605
   61 MET   CA       618    7.613500218    8.217250683    1.393825295
   61 MET   CB       619    7.686407369    8.320538967    1.307639629
   61 MET   CG       620    7.609517672    0.113658585    1.178706186
   61 MET   SD       621    7.699579128    0.207060758    1.049636643
   61 MET   CE       622    7.752364525    0.352981768    1.136841944
   61 MET   C        623    7.720703509    8.140004421    1.470974626
   61 MET   O        624    7.774484865    8.038253027    1.427565186
   62 MET   N        625    7.746768902    8.189035747    1.591827945
   62 MET   H        626    7.712976219    8.279102987    1.619154114
   62 MET   CA       627    7.832100320    8.122712758    1.691485584
   62 MET   CB       628    7.817679259    8.180547179    1.832410327
   62 MET   CG       629    7.865275934    0.088163603    1.852135207
   62 MET   SD       630    8.044939266    0.113146689    1.827980675
   62 MET   CE       631    8.114385544    0.038558567    1.973918431
   62 MET   C        632    7.795881145    7.976797553    1.719915523
   62 MET   O        633    7.883742594    7.890826510    1.715510730
   63 ASN   N        634    7.667366648    7.942611917    1.722038459
   63 ASN   H        635    7.589600210    7.999604220    1.695500585
   63 ASN   CA       636    7.620000457    7.804275205    1.737059431
   63 ASN   CB       637    7.469500284    7.789017794    1.759937298
   63 ASN   CG       638    7.401537497    7.893226101    1.848971114
   63 ASN   OD1      639    7.453686993    7.943835071    1.948203598
   63 ASN   ND2      640    7.284151071    7.939384085    1.806794490
   63 ASN   HD21     641    7.238099456    8.009387995    1.861364395
   63 ASN   HD22     642    7.248198348    7.907747776    1.719011818
   63 ASN   C        643    7.647731725    7.709812201    1.619950147
   63 ASN   O        644    7.681339958    7.594592237    1.646873181
   64 LEU   N        645    7.658863930    7.772164332    1.503005025
   64 LEU   H        646    7.637327804    7.865582466    1.474591525
   64 LEU   CA       647    7.694350928    7.690938731    1.385735784
   64 LEU   CB       648    7.663353108    7.774171805    1.261170484
   64 LEU   CG       649    7.514410340    7.773813549    1.226171565
   64 LEU   CD1      650    7.481014724    7.889407154    1.131676694
   64 LEU   CD2      651    7.466539494    7.643118317    1.162654553
   64 LEU   C        652    7.843002158    7.655972440    1.376516546
   64 LEU   O        653    7.926216495    7.731229228    1.426922808
   65 SER   N        654    7.869429442    7.535130517    1.327648377
   65 SER   H        655    7.803285998    7.481261756    1.275469755
   65 SER   CA       656    8.000023750    7.469929612    1.345004190
   65 SER   CB       657    8.022573338    7.417451127    1.486933714
   65 SER   OG       658    8.051895953    7.532392902    1.566788035
   65 SER   HG       659    7.984500651    7.601226524    1.539958818
   65 SER   C        660    8.009970758    7.350269149    1.250194320
   65 SER   O        661    7.942202126    7.248378411    1.262583572
   66 HISB  N        662    8.111813374    7.362019261    1.165472018
   66 HISB  H        663    8.163758911    7.447325989    1.160592857
   66 HISB  CA       664    8.148488327    7.258862760    1.067373129
   66 HISB  CB       665    8.061554569    7.284811406    0.944173332
   66 HISB  CG       666    8.066531625    7.165618463    0.848370695
   66 HISB  ND1      667    8.146299023    7.155995631    0.742368138
   66 HISB  CD2      668    7.983320698    7.061853607    0.848772251
   66 HISB  HD2      669    7.903277801    7.033219120    0.916980671
   66 HISB  CE1      670    8.107700504    7.045054036    0.679996483
   66 HISB  HE1      671    8.144850608    7.010562516    0.583501898
   66 HISB  NE2      672    8.007729406    6.984447895    0.743410958
   66 HISB  HE2      673    7.960684967    6.899963004    0.717933040
   66 HISB  C        674    0.059255478    7.271289598    1.027583755
   66 HISB  O        675    0.106852583    7.382836489    1.007039499
   67 GLU   N        676    0.117883052    7.156547602    0.994627995
   67 GLU   H        677    0.063406548    7.072693791    0.993364375
   67 GLU   CA       678    0.258432962    7.148559074    0.952267186
   67 GLU   CB       679    0.299013807    7.001051274    0.950097344
   67 GLU   CG       680    0.216652034    6.914473549    0.854550456
   67 GLU   CD       681    0.234444949    6.767167205    0.891840099
   67 GLU   OE1      682    0.177423717    6.713736533    0.989399115
   67 GLU   OE2      683    0.320083525    6.704527405    0.825754625
   67 GLU   C        684    0.296318761    7.213951896    0.819231318
   67 GLU   O        685    0.414636417    7.218867956    0.785978276
   68 LYSH  N        686    0.197409892    7.246573382    0.736494405
   68 LYSH  H        687    0.113144816    7.192763041    0.738864714
   68 LYSH  CA       688    0.214558301    7.326079597    0.614040719
   68 LYSH  CB       689    0.164410536    7.255504455    0.487892585
   68 LYSH  CG       690    0.216010164    7.111560324    0.482583454
   68 LYSH  CD       691    0.365798867    7.111184745    0.451403273
   68 LYSH  CE       692    0.429108999    6.972332936    0.462606303
   68 LYSH  NZ       693    0.394056766    6.867578942    0.365615003
   68 LYSH  HZ1      694    0.431744851    6.889642711    0.275654654
   68 LYSH  HZ2      695    0.294976176    6.860102739    0.354339214
   68 LYSH  HZ3      696    0.431066984    6.779423061    0.394952086
   68 LYSH  C        697    0.154488463    7.466796329    0.616058110
   68 LYSH  O        698    0.144279278    7.535180553    0.514326087
   69 LEU   N        699    0.104526795    7.511626890    0.730875586
   69 LEU   H        700    0.065751853    7.446617296    0.796228232
   69 LEU   CA       701    0.082243500    7.653410356    0.762703953
   69 LEU   CB       702   -0.056423036    7.676200755    0.823239283
   69 LEU   CG       703    8.070080938    7.641077698    0.722801553
   69 LEU   CD1      704    7.938889040    7.632535670    0.801068333
   69 LEU   CD2      705    8.061551565    7.729756187    0.598398745
   69 LEU   C        706    0.184770553    7.697150196    0.867524092
   69 LEU   O        707    0.191815000    7.647220491    0.979718764
   70 VAL   N        708    0.226870144    7.822634915    0.854477631
   70 VAL   H        709    0.174653391    7.876542593    0.788385581
   70 VAL   CA       710    0.330119331    7.896103262    0.928995525
   70 VAL   CB       711    0.382900830    8.020631117    0.857465446
   70 VAL   CG1      712    0.482712233    8.097195286    0.944576185
   70 VAL   CG2      713    0.452602501    7.970405559    0.730847336
   70 VAL   C        714    0.273130302    7.931030973    1.066637458
   70 VAL   O        715    0.178052049    8.007577130    1.081855580
   71 GLN   N        716    0.332909069    7.873347172    1.170503135
   71 GLN   H        717    0.418377079    7.823881400    1.154707839
   71 GLN   CA       718    0.280673760    7.876638137    1.307874740
   71 GLN   CB       719    0.353833807    7.779012859    1.400215595
   71 GLN   CG       720    0.278584558    7.741399207    1.527993933
   71 GLN   CD       721    0.165837640    7.640952466    1.503344690
   71 GLN   OE1      722    0.154512517    7.567590028    1.405284852
   71 GLN   NE2      723    0.066955935    7.642873407    1.592263858
   71 GLN   HE21     724   -0.008713831    7.578268652    1.582309661
   71 GLN   HE22     725    0.088834471    7.683537008    1.680958747
   71 GLN   C        726    0.286946066    8.015758398    1.371218395
   71 GLN   O        727    0.392238342    8.078772494    1.379629723
   72 LEU   N        728    0.168412580    8.071836021    1.393444899
   72 LEU   H        729    0.083261597    8.019480278    1.390583722
   72 LEU   CA       730    0.156504997    8.198332066    1.467365051
   72 LEU   CB       731    0.021329475    8.252631397    1.420614976
   72 LEU   CG       732    8.215097519    0.147675551    1.486159875
   72 LEU   CD1      733    8.306692555    0.262865650    1.444319813
   72 LEU   CD2      734    8.070412059    0.175630866    1.445033166
   72 LEU   C        735    0.167412299    8.173501641    1.617952582
   72 LEU   O        736    0.099333962    8.086179241    1.671516935
   73 TYR   N        737    0.265841665    0.003145511    1.678206345
   73 TYR   H        738    0.330374340    0.068231023    1.638223843
   73 TYR   CA       739    0.284152805    8.229079260    1.823674813
   73 TYR   CB       740    0.432147862    8.222734475    1.861954926
   73 TYR   CG       741    0.510670927    8.112086248    1.791255876
   73 TYR   CD1      742    0.480015748    7.980881452    1.825365401
   73 TYR   HD1      743    0.395299202    7.960501022    1.890851661
   73 TYR   CD2      744    0.605349526    8.136953288    1.692573117
   73 TYR   HD2      745    0.610777338    8.237186449    1.650089563
   73 TYR   CE1      746    0.551417057    7.873851314    1.772776472
   73 TYR   HE1      747    0.523339467    7.769503013    1.787017287
   73 TYR   CE2      748    0.677168941    8.031054814    1.638300289
   73 TYR   HE2      749    0.744421147    8.055222869    1.555997778
   73 TYR   CZ       750    0.649924675    7.900824775    1.678497325
   73 TYR   OH       751    0.717418209    7.795515751    1.625106009
   73 TYR   HH       752    0.812015006    7.820800544    1.604816078
   73 TYR   C        753    0.212423616    0.103427407    1.901058229
   73 TYR   O        754    0.182601697    0.074283788    2.016771065
   74 GLY   N        755    0.214667423    0.225785576    1.849004994
   74 GLY   H        756    0.261610338    0.221365194    1.760818696
   74 GLY   CA       757    0.140856247    0.333417830    1.916661324
   74 GLY   C        758    0.152182387    0.469806455    1.848233816
   74 GLY   O        759    0.234201375    0.497871406    1.760966414
   75 VAL   N        760    0.069653464    0.567368386    1.885133676
   75 VAL   H        761   -0.006288128    0.537078506    1.942730107
   75 VAL   CA       762    0.078302158    0.711209739    1.856044087
   75 VAL   CB       763   -0.039728436    0.768963136    1.777671104
   75 VAL   CG1      764   -0.170309952    0.749781655    1.855089591
   75 VAL   CG2      765   -0.023926715    0.915786004    1.737598904
   75 VAL   C        766    0.107592773    0.794205373    1.981204788
   75 VAL   O        767    0.042381397    0.777940848    2.084219069
   76 CYSH  N        768    0.204236377    0.884659311    1.968174954
   76 CYSH  H        769    0.269293876    0.891816179    1.892556695
   76 CYSH  CA       770    0.255153391    0.972976846    2.074100717
   76 CYSH  CB       771    0.400223181    1.013471738    2.047139078
   76 CYSH  SG       772    0.518263815    0.874563032    2.030850440
   76 CYSH  HG       773    0.501733958    0.791910166    2.133730311
   76 CYSH  C        774    0.167245637    1.097639161    2.086142310
   76 CYSH  O        775    0.198320300    1.200646356    2.026511839
   77 THR   N        776    0.061913085    1.089723767    2.166959389
   77 THR   H        777    0.050628299    1.007232311    2.222359099
   77 THR   CA       778    8.195162808    1.194063509    2.175616838
   77 THR   CB       779    8.076411141    1.157600540    2.264956724
   77 THR   OG1      780    8.105984974    1.158490690    2.404866760
   77 THR   HG1      781    8.141484352    1.069297621    2.432902558
   77 THR   CG2      782    8.017555506    1.029235945    2.206039905
   77 THR   C        783    0.003388624    1.334360953    2.217243647
   77 THR   O        784   -0.036178184    1.434293130    2.157426081
   78 LYSH  N        785    0.089552795    1.349132317    2.317476091
   78 LYSH  H        786    0.140788394    1.272262725    2.355775372
   78 LYSH  CA       787    0.101103855    1.470138662    2.400160930
   78 LYSH  CB       788    0.149788886    1.457409002    2.544648729
   78 LYSH  CG       789    0.057909807    1.370892210    2.631153236
   78 LYSH  CD       790   -0.074407370    1.444828531    2.652025382
   78 LYSH  CE       791    8.052621856    1.369897537    2.728319521
   78 LYSH  NZ       792    7.983425973    1.268456837    2.647506220
   78 LYSH  HZ1      793    7.898692226    1.236603186    2.689997831
   78 LYSH  HZ2      794    8.041049899    1.188007007    2.633047731
   78 LYSH  HZ3      795    7.961065032    1.306598583    2.557812919
   78 LYSH  C        796    0.177029740    1.585211011    2.333784373
   78 LYSH  O        797    0.139956769    1.702121669    2.343134219
   79 GLN   N        798    0.275655472    1.554977130    2.249832734
   79 GLN   H        799    0.312685946    1.462917821    2.237400113
   79 GLN   CA       800    0.361587568    1.655471897    2.185577819
   79 GLN   CB       801    0.490133396    1.587404972    2.138123954
   79 GLN   CG       802    0.462968059    1.472208079    2.041171419
   79 GLN   CD       803    0.585563728    1.381836677    2.026600491
   79 GLN   OE1      804    0.595961705    1.287161729    2.104423558
   79 GLN   NE2      805    0.651004606    1.398465880    1.912021728
   79 GLN   HE21     806    0.736054163    1.349738296    1.892213388
   79 GLN   HE22     807    0.625288373    1.465425763    1.842343539
   79 GLN   C        808    0.308095805    1.754269433    2.081696755
   79 GLN   O        809    0.365122928    1.861877509    2.064383922
   80 ARG   N        810    0.203672647    1.713896679    2.009887106
   80 ARG   H        811    0.144999006    1.642849933    2.048742785
   80 ARG   CA       812    0.145633602    1.782068354    1.893292502
   80 ARG   CB       813    0.083464618    1.921259434    1.906478653
   80 ARG   CG       814   -0.065443713    1.916432788    1.941335517
   80 ARG   CD       815    8.086643124    1.901004246    1.814623807
   80 ARG   NE       816    7.949088033    1.892706032    1.865797402
   80 ARG   HE       817    7.896400164    1.975981277    1.882761066
   80 ARG   CZ       818    7.867723587    1.786897401    1.854011649
   80 ARG   NH1      819    7.900511949    1.684289939    1.774324079
   80 ARG   HH11     820    7.841931656    1.603308779    1.777324872
   80 ARG   HH12     821    7.971547396    1.694089577    1.704635382
   80 ARG   NH2      822    7.766120058    1.763501280    1.938178481
   80 ARG   HH21     823    7.713617699    1.680334805    1.920099765
   80 ARG   HH22     824    7.744912253    1.819028596    2.018587886
   80 ARG   C        825    0.209668754    1.766819707    1.755176687
   80 ARG   O        826    0.135326533    1.758774209    1.657507325
   81 PRO   N        827    0.340125814    1.780724412    1.733318464
   81 PRO   CA       828    0.404442343    1.711413047    1.620766137
   81 PRO   CB       829    0.543192204    1.775566892    1.614399965
   81 PRO   CG       830    0.517828599    1.918477189    1.662797642
   81 PRO   CD       831    0.414012707    1.901165876    1.773842089
   81 PRO   C        832    0.417228097    1.565262738    1.664221070
   81 PRO   O        833    0.520574491    1.522030942    1.715024721
   82 ILE   N        834    0.312343381    1.489494420    1.633441879
   82 ILE   H        835    0.249108560    1.516216780    1.560718743
   82 ILE   CA       836    0.298901912    1.348781436    1.673833739
   82 ILE   CB       837    0.154051574    1.302283702    1.657544455
   82 ILE   CG1      838    0.090736790    1.350310264    1.526793371
   82 ILE   CG2      839    0.064427418    1.344973698    1.773985562
   82 ILE   CD       840   -0.032810513    1.264663122    1.498339278
   82 ILE   C        841    0.393237711    1.249952204    1.604941510
   82 ILE   O        842    0.417724810    1.255642472    1.484533097
   83 PHE   N        843    0.451250077    1.163653186    1.687863432
   83 PHE   H        844    0.448708426    1.165276765    1.787822412
   83 PHE   CA       845    0.528761940    1.049066960    1.638133521
   83 PHE   CB       846    0.646649425    1.022880275    1.732092429
   83 PHE   CG       847    0.739966645    1.135923339    1.775969183
   83 PHE   CD1      848    0.784612550    1.233720506    1.687851552
   83 PHE   HD1      849    0.739795315    1.248870697    1.589649877
   83 PHE   CD2      850    0.804632011    1.124610137    1.898490211
   83 PHE   HD2      851    0.756854122    1.068036720    1.978482432
   83 PHE   CE1      852    0.890228340    1.319104841    1.717442381
   83 PHE   HE1      853    0.913230481    1.400328692    1.648488861
   83 PHE   CE2      854    0.909948029    1.210213515    1.928544240
   83 PHE   HE2      855    0.959690710    1.203557639    2.025309716
   83 PHE   CZ       856    0.952454813    1.309801707    1.841386471
   83 PHE   HZ       857    1.022857747    1.386838896    1.872827330
   83 PHE   C        858    0.448131187    0.919080579    1.634720013
   83 PHE   O        859    0.392547558    0.875122837    1.735260713
   84 ILE   N        860    0.442580057    0.854399628    1.518634852
   84 ILE   H        861    0.484129169    0.897811015    1.438693096
   84 ILE   CA       862    0.362756686    0.732816904    1.497247894
   84 ILE   CB       863    0.268537575    0.746302074    1.377448498
   84 ILE   CG1      864    0.161959827    0.852410538    1.405576379
   84 ILE   CG2      865    0.204276317    0.608780750    1.358197490
   84 ILE   CD       866    0.073229844    0.878208159    1.283616060
   84 ILE   C        867    0.464326186    0.618597849    1.490418225
   84 ILE   O        868    0.560741132    0.616416064    1.414056270
   85 ILE   N        869    0.454626751    0.519535206    1.578637520
   85 ILE   H        870    0.385686576    0.504804817    1.649572262
   85 ILE   CA       871    0.557172103    0.416212357    1.599166584
   85 ILE   CB       872    0.582811059    0.384956289    1.746729123
   85 ILE   CG1      873    0.601664501    0.504619367    1.840205422
   85 ILE   CG2      874    0.704465217    0.292814341    1.757702769
   85 ILE   CD       875    0.714414930    0.599774054    1.799629722
   85 ILE   C        876    0.511221728    0.288932722    1.527740044
   85 ILE   O        877    0.432970078    0.210357952    1.580981800
   86 THR   N        878    0.598060919    0.245317274    1.436918899
   86 THR   H        879    0.684870542    0.294538485    1.430487564
   86 THR   CA       880    0.583365082    0.128699248    1.348625445
   86 THR   CB       881    0.545077909    0.173494317    1.207415269
   86 THR   OG1      882    0.649423963    0.245198755    1.140957730
   86 THR   HG1      883    0.619029262    0.247735787    1.045722618
   86 THR   CG2      884    0.412277708    0.249436005    1.205156515
   86 THR   C        885    0.710020879    0.043379160    1.339130965
   86 THR   O        886    0.812031731    0.071953819    1.401631166
   87 GLU   N        887    0.690845180    8.170554649    1.265775267
   87 GLU   H        888    0.599873223    8.129721306    1.258290966
   87 GLU   CA       889    0.800003828    8.079430488    1.228495550
   87 GLU   CB       890    0.748791577    7.956903125    1.152533392
   87 GLU   CG       891    0.705289289    7.845044911    1.247431417
   87 GLU   CD       892    0.674943910    7.715967174    1.171103162
   87 GLU   OE1      893    0.558804695    7.692990547    1.131024048
   87 GLU   OE2      894    0.768209170    7.633009696    1.164421226
   87 GLU   C        895    0.909184725    8.141542865    1.141144268
   87 GLU   O        896    0.881524674    8.225202511    1.055328788
   88 TYR   N        897    1.030565849    8.094391418    1.168208341
   88 TYR   H        898    1.033671444    8.032537018    1.246721962
   88 TYR   CA       899    1.145576371    8.126065170    1.082299173
   88 TYR   CB       900    1.273800197    8.103588271    1.162688475
   88 TYR   CG       901    1.405397287    8.103138077    1.084634372
   88 TYR   CD1      902    1.442065206    8.199495390    0.991413050
   88 TYR   HD1      903    1.373141979    8.282279009    0.974820879
   88 TYR   CD2      904    1.499401013    8.006133980    1.117390935
   88 TYR   HD2      905    1.483730867    7.944619533    1.206008547
   88 TYR   CE1      906    1.567091488    8.206993839    0.931151812
   88 TYR   HE1      907    1.587832105    8.282439521    0.855265212
   88 TYR   CE2      908    1.627171566    8.016106396    1.063605149
   88 TYR   HE2      909    1.707588216    7.958916157    1.109894624
   88 TYR   CZ       910    1.662617708    8.114840804    0.972412563
   88 TYR   OH       911    1.788966370    8.121046841    0.922505226
   88 TYR   HH       912    1.837779595    8.041033979    0.957356410
   88 TYR   C        913    1.142466170    8.038216119    0.957067286
   88 TYR   O        914    1.150966752    7.915528286    0.959173489
   89 MET   N        915    1.144778705    8.107974116    0.843840032
   89 MET   H        916    1.140562158    8.207836036    0.840613170
   89 MET   CA       917    1.136197001    8.046445494    0.710606076
   89 MET   CB       918    1.005188849    8.084976361    0.641604361
   89 MET   CG       919    0.880559570    8.065128181    0.728112383
   89 MET   SD       920    0.857487958    7.893817087    0.788212440
   89 MET   CE       921    0.831439058    7.797187747    0.641011129
   89 MET   C        922    1.262614800    8.089951161    0.636195180
   89 MET   O        923    1.255338961    8.188532315    0.562998059
   90 ALA   N        924    1.370960709    8.013803601    0.648606326
   90 ALA   H        925    1.360362067    7.924631892    0.692619663
   90 ALA   CA       926    1.506813534    8.056833014    0.612553938
   90 ALA   CB       927    1.605818810    7.945752340    0.648139700
   90 ALA   C        928    1.531311789    8.100950991    0.468119537
   90 ALA   O        929    1.597869761    8.201581335    0.444245842
   91 ASN   N        930    1.472391112    8.029405694    0.372719170
   91 ASN   H        931    1.440867977    7.935820048    0.388503720
   91 ASN   CA       932    1.508375132    8.061085303    0.233760179
   91 ASN   CB       933    1.486176219    7.931437056    0.155619582
   91 ASN   CG       934    1.572712117    7.812974260    0.199042854
   91 ASN   OD1      935    1.645315643    7.812721674    0.298328625
   91 ASN   ND2      936    1.550884075    7.695582004    0.140487071
   91 ASN   HD21     937    1.611629997    7.619680840    0.163885477
   91 ASN   HD22     938    1.472584886    7.684732954    0.079248924
   91 ASN   C        939    1.428958636    8.172927175    0.165951892
   91 ASN   O        940    1.440150798    8.206784659    0.048234407
   92 GLY   N        941    1.327876782    8.218127069    0.239637770
   92 GLY   H        942    1.295500364    8.168038427    0.319909942
   92 GLY   CA       943    1.241759005    0.094431936    0.201164617
   92 GLY   C        944    1.114702292    0.047604271    0.129913081
   92 GLY   O        945    1.074609791   -0.067133808    0.148830438
   93 CYSH  N        946    1.058009652    0.131417938    0.043581514
   93 CYSH  H        947    1.096319911    0.223593239    0.037578344
   93 CYSH  CA       948    0.941262170    0.092127347    8.199808234
   93 CYSH  CB       949    0.849046444    0.208039386    8.161444232
   93 CYSH  SG       950    0.896603160    0.318357264    8.023391022
   93 CYSH  HG       951    0.818925036    0.415585974    8.070331700
   93 CYSH  C        952    0.973468454    0.012031090    8.073472450
   93 CYSH  O        953    1.079950545    0.032429904    8.015367331
   94 LEU   N        954    0.871541944    8.172409611    8.034569242
   94 LEU   H        955    0.782342048    8.177332182    8.079515554
   94 LEU   CA       956    0.878371206    8.076023288    7.923781860
   94 LEU   CB       957    0.756853373    7.983935148    7.910908360
   94 LEU   CG       958    0.780347724    7.860218837    7.824010199
   94 LEU   CD1      959    0.900099548    7.776210096    7.868835993
   94 LEU   CD2      960    0.655261167    7.772124045    7.822299913
   94 LEU   C        961    0.913340283    8.142232786    7.790339754
   94 LEU   O        962    1.002332022    8.092764721    7.721329747
   95 LEU   N        963    0.851729053    0.020142686    7.761725639
   95 LEU   H        964    0.773349524    0.047479704    7.817487068
   95 LEU   CA       965    0.862371764    0.094674296    7.635468514
   95 LEU   CB       966    0.791016219    0.226221354    7.667343368
   95 LEU   CG       967    0.783201621    0.316030474    7.543726694
   95 LEU   CD1      968    0.682302628    0.253573384    7.447147681
   95 LEU   CD2      969    0.735068753    0.457162211    7.577941826
   95 LEU   C        970    1.006743826    0.113288089    7.588313783
   95 LEU   O        971    1.046393035    0.079052317    7.477026532
   96 ASN   N        972    1.082743700    0.171112324    7.680903084
   96 ASN   H        973    1.045880241    0.193760970    7.771059197
   96 ASN   CA       974    1.224271210    0.205518848    7.660986085
   96 ASN   CB       975    1.271959765    0.277102556    7.787518985
   96 ASN   CG       976    1.209130761    0.415579453    7.804353557
   96 ASN   OD1      977    1.093519844    0.443932901    7.773382636
   96 ASN   ND2      978    1.290442290    0.515340778    7.837862132
   96 ASN   HD21     979    1.244127453    0.602052622    7.856156743
   96 ASN   HD22     980    1.390334013    0.511349657    7.839897746
   96 ASN   C        981    1.313513257    0.081955557    7.647803509
   96 ASN   O        982    1.404092296    0.066979237    7.565937694
   97 TYR   N        983    1.285324524    8.225506090    7.738719692
   97 TYR   H        984    1.257924867    8.253027320    7.830881429
   97 TYR   CA       985    1.344789579    8.091178361    7.733176859
   97 TYR   CB       986    1.291711227    8.016475165    7.855696741
   97 TYR   CG       987    1.368437668    7.893059413    7.903579896
   97 TYR   CD1      988    1.481884218    7.910519564    7.981965748
   97 TYR   HD1      989    1.530803997    8.007876906    7.985032238
   97 TYR   CD2      990    1.311556532    7.767160454    7.888377069
   97 TYR   HD2      991    1.222102769    7.754909595    7.827318726
   97 TYR   CE1      992    1.532540724    7.801064650    8.051048670
   97 TYR   HE1      993    1.600813048    7.817496094    8.134414716
   97 TYR   CE2      994    1.357462402    7.655435591    7.957160835
   97 TYR   HE2      995    1.308400256    7.558570406    7.947723457
   97 TYR   CZ       996    1.471579714    7.677402598    8.033415277
   97 TYR   OH       997    1.540493037    7.576054397    8.092345223
   97 TYR   HH       998    1.497112395    7.492535859    8.058540284
   97 TYR   C        999    1.318688663    8.010469500    7.605839387
   97 TYR   O       1000    1.413411438    7.955734593    7.549594492
   98 LEU   N       1001    1.197575349    8.011667297    7.550868041
   98 LEU   H       1002    1.123900205    8.048969246    7.607281595
   98 LEU   CA      1003    1.158675458    7.959897914    7.418890776
   98 LEU   CB      1004    1.007623863    7.978454967    7.403141119
   98 LEU   CG      1005    0.920430695    7.862618109    7.451999001
   98 LEU   CD1     1006    0.772077375    7.893419131    7.430748356
   98 LEU   CD2     1007    0.943125060    7.735970986    7.369210834
   98 LEU   C       1008    1.231217648    8.024389042    7.300602778
   98 LEU   O       1009    1.286884771    7.950222365    7.219785241
   99 ARG   N       1010    1.247129790    8.156430687    7.298832131
   99 ARG   H       1011    1.208588930    8.213082850    7.371668487
   99 ARG   CA      1012    1.321221229    8.233367747    7.197832562
   99 ARG   CB      1013    1.312266372    8.379741366    7.241462534
   99 ARG   CG      1014    1.173822423    8.428062774    7.197766751
   99 ARG   CD      1015    1.149527252    0.338291882    7.233917580
   99 ARG   NE      1016    1.016605009    0.370970619    7.180302373
   99 ARG   HE      1017    0.966468026    0.290560451    7.148334589
   99 ARG   CZ      1018    0.952428424    0.488124706    7.169705857
   99 ARG   NH1     1019    1.013136080    0.600499063    7.210271512
   99 ARG   HH11    1020    0.978056271    0.694090677    7.206836187
   99 ARG   HH12    1021    1.095781290    0.589713473    7.265540553
   99 ARG   NH2     1022    0.825237320    0.498621554    7.128842079
   99 ARG   HH21    1023    0.778312536    0.586926574    7.130055310
   99 ARG   HH22    1024    0.785418828    0.420634173    7.080536141
   99 ARG   C       1025    1.468362562    8.194584618    7.181757307
   99 ARG   O       1026    1.534648453    8.235396407    7.086522971
  100 GLU   N       1027    1.531849938    8.149607126    7.289613977
  100 GLU   H       1028    1.521452762    8.125772970    7.386173481
  100 GLU   CA      1029    1.668013284    8.094639773    7.282939077
  100 GLU   CB      1030    1.735805661    8.093731807    7.420081320
  100 GLU   CG      1031    1.777407075    8.237856472    7.450115872
  100 GLU   CD      1032    1.909646129    8.226290861    7.526195235
  100 GLU   OE1     1033    2.019686277    8.216683953    7.467705961
  100 GLU   OE2     1034    1.908068255    8.243266396    7.650022835
  100 GLU   C       1035    1.686465664    7.956597079    7.219606180
  100 GLU   O       1036    1.672952281    7.852027451    7.282954684
  101 MET   N       1037    1.763414791    7.968733434    7.111807566
  101 MET   H       1038    1.769392160    8.058210225    7.067546540
  101 MET   CA      1039    1.812616754    7.855006993    7.032704003
  101 MET   CB      1040    1.853726458    7.907918001    6.895141645
  101 MET   CG      1041    1.738094126    7.938302337    6.799662092
  101 MET   SD      1042    1.636245933    7.791937079    6.758468359
  101 MET   CE      1043    1.505738063    7.871332583    6.667100693
  101 MET   C       1044    1.919066308    7.764776584    7.095459227
  101 MET   O       1045    1.921266309    7.644414284    7.070201544
  102 ARG   N       1046    1.986862530    7.808961498    7.201007662
  102 ARG   H       1047    2.002792597    7.907546745    7.206221322
  102 ARG   CA      1048    2.079064421    7.727713538    7.281678331
  102 ARG   CB      1049    2.150980296    7.810016717    7.388754105
  102 ARG   CG      1050    2.062514884    7.880705195    7.491659185
  102 ARG   CD      1051    2.152314317    7.915912757    7.610434732
  102 ARG   NE      1052    2.082446483    7.985811998    7.719253766
  102 ARG   HE      1053    2.034160914    8.067698820    7.688194898
  102 ARG   CZ      1054    2.054085115    7.937466989    7.840977437
  102 ARG   NH1     1055    2.104189823    7.818825593    7.877987405
  102 ARG   HH11    1056    2.064805807    7.776192386    7.959424319
  102 ARG   HH12    1057    2.186426874    7.780412855    7.836008825
  102 ARG   NH2     1058    1.997321644    8.015976101    7.933566246
  102 ARG   HH21    1059    1.979608232    7.988605932    8.028110683
  102 ARG   HH22    1060    1.980579712    8.112534321    7.913629890
  102 ARG   C       1061    2.025424701    7.600408047    7.347454144
  102 ARG   O       1062    2.096246649    7.504896143    7.378950902
  103 HISB  N       1063    1.899421758    7.608933044    7.389189552
  103 HISB  H       1064    1.849550803    7.694003356    7.372537485
  103 HISB  CA      1065    1.830200579    7.502685180    7.463567883
  103 HISB  CB      1066    1.700301478    7.560203257    7.520373644
  103 HISB  CG      1067    1.729436388    7.666687158    7.626308797
  103 HISB  ND1     1068    1.782019555    7.640442223    7.745615884
  103 HISB  CD2     1069    1.678438299    7.789484075    7.629708855
  103 HISB  HD2     1070    1.621915662    7.834605562    7.548159832
  103 HISB  CE1     1071    1.764209519    7.745823445    7.824781630
  103 HISB  HE1     1072    1.784271854    7.738601855    7.931685148
  103 HISB  NE2     1073    1.711525520    7.840712228    7.747907313
  103 HISB  HE2     1074    1.684952105    7.931928708    7.779106794
  103 HISB  C       1075    1.814904210    7.371253799    7.386728776
  103 HISB  O       1076    1.838456443    7.264631474    7.443359816
  104 ARG   N       1077    1.773613742    7.378825760    7.260526976
  104 ARG   H       1078    1.759388065    7.466181048    7.213979323
  104 ARG   CA      1079    1.748421664    7.267024716    7.168473121
  104 ARG   CB      1080    1.882424983    7.200828460    7.135777466
  104 ARG   CG      1081    1.966399135    7.286146913    7.040505640
  104 ARG   CD      1082    2.113559752    7.245618048    7.050945577
  104 ARG   NE      1083    2.200715141    7.318101587    6.957355645
  104 ARG   HE      1084    2.216399300    7.323944195    6.858773538
  104 ARG   CZ      1085    2.294802761    7.406947609    6.992130613
  104 ARG   NH1     1086    2.351868620    7.473069752    6.890507041
  104 ARG   HH11    1087    2.425333149    7.538343002    6.909026278
  104 ARG   HH12    1088    2.308876849    7.474029848    6.800221239
  104 ARG   NH2     1089    2.307269408    7.451440538    7.117906655
  104 ARG   HH21    1090    2.360118445    7.532399009    7.143457368
  104 ARG   HH22    1091    2.270511942    7.401865458    7.196590839
  104 ARG   C       1092    1.635937717    7.169325971    7.203216265
  104 ARG   O       1093    1.645806455    7.047124624    7.193385703
  105 PHE   N       1094    1.522076548    7.235912434    7.220271404
  105 PHE   H       1095    1.507600804    7.319462814    7.167273704
  105 PHE   CA      1096    1.403979084    7.156871763    7.257911247
  105 PHE   CB      1097    1.291298840    7.252635127    7.297219225
  105 PHE   CG      1098    1.304189448    7.340768142    7.421601542
  105 PHE   CD1     1099    1.300475616    7.297091962    7.553494459
  105 PHE   HD1     1100    1.289734886    7.191688225    7.579055192
  105 PHE   CD2     1101    1.310496659    7.476925769    7.394376630
  105 PHE   HD2     1102    1.312594426    7.509024386    7.290239865
  105 PHE   CE1     1103    1.308578602    7.393253339    7.653530433
  105 PHE   HE1     1104    1.333830467    7.361354847    7.754644836
  105 PHE   CE2     1105    1.311629237    7.571312885    7.496409908
  105 PHE   HE2     1106    1.320046460    7.676357072    7.468569672
  105 PHE   CZ      1107    1.316555174    7.529834633    7.628975908
  105 PHE   HZ      1108    1.305680288    7.603160250    7.708883668
  105 PHE   C       1109    1.347652808    7.061258766    7.152583939
  105 PHE   O       1110    1.281307914    7.096392319    7.055158241
  106 GLN   N       1111    1.355566869    6.935169010    7.194150050
  106 GLN   H       1112    1.429597847    6.907236394    7.255285935
  106 GLN   CA      1113    1.292748478    6.825016378    7.119793392
  106 GLN   CB      1114    1.340760578    6.690776896    7.175293625
  106 GLN   CG      1115    1.486364237    6.682008395    7.129144827
  106 GLN   CD      1116    1.557710578    6.565850631    7.198590438
  106 GLN   OE1     1117    1.511338178    6.451935703    7.199524655
  106 GLN   NE2     1118    1.675649667    6.588168615    7.255871904
  106 GLN   HE21    1119    1.725036126    6.512015737    7.297844717
  106 GLN   HE22    1120    1.719517973    6.677918876    7.251451580
  106 GLN   C       1121    1.140821436    6.826749854    7.137907011
  106 GLN   O       1122    1.100171592    6.866802593    7.246878298
  107 THR   N       1123    1.067476103    6.766414697    7.044792239
  107 THR   H       1124    1.109692703    6.735849877    6.959448520
  107 THR   CA      1125    0.920692576    6.765710220    7.052741967
  107 THR   CB      1126    0.848969544    6.719027515    6.925903997
  107 THR   OG1     1127    0.852469632    6.576868573    6.910703552
  107 THR   HG1     1128    0.933748163    6.540705065    6.956376349
  107 THR   CG2     1129    0.891573381    6.793283689    6.799097317
  107 THR   C       1130    0.854460395    6.695168254    7.171270863
  107 THR   O       1131    0.762573328    6.754777675    7.227253045
  108 GLN   N       1132    0.931423711    6.607030135    7.234517695
  108 GLN   H       1133    1.003087132    6.564168401    7.179497462
  108 GLN   CA      1134    0.897092805    6.551322329    7.366154399
  108 GLN   CB      1135    0.989849827    6.434443072    7.400030788
  108 GLN   CG      1136    1.141484248    6.451230008    7.388500296
  108 GLN   CD      1137    1.221530340    6.328782419    7.433298888
  108 GLN   OE1     1138    1.179377723    6.241176667    7.508647341
  108 GLN   NE2     1139    1.350621402    6.325939779    7.401453850
  108 GLN   HE21    1140    1.407848644    6.256343528    7.444815459
  108 GLN   HE22    1141    1.387522282    6.381858975    7.327223321
  108 GLN   C       1142    0.901236017    6.651141339    7.482042915
  108 GLN   O       1143    0.800434822    6.664947528    7.551169656
  109 GLN   N       1144    0.995303829    6.745083310    7.478150244
  109 GLN   H       1145    1.045406308    6.759003403    7.392730028
  109 GLN   CA      1146    1.015274775    6.855848787    7.572719591
  109 GLN   CB      1147    1.151527590    6.922648903    7.553085418
  109 GLN   CG      1148    1.276984820    6.841334926    7.585622795
  109 GLN   CD      1149    1.408126749    6.918625576    7.570229613
  109 GLN   OE1     1150    1.483507928    6.906889111    7.473762238
  109 GLN   NE2     1151    1.439773462    7.000489385    7.670153047
  109 GLN   HE21    1152    1.526614318    7.046121758    7.650781283
  109 GLN   HE22    1153    1.399285852    7.006969707    7.761352280
  109 GLN   C       1154    0.907885016    6.962691116    7.551190812
  109 GLN   O       1155    0.851588865    7.019175529    7.644840692
  110 LEU   N       1156    0.881451280    6.994903158    7.424881807
  110 LEU   H       1157    0.940239528    6.962672909    7.350675069
  110 LEU   CA      1158    0.775381534    7.088044050    7.383857623
  110 LEU   CB      1159    0.787481417    7.127546398    7.236533601
  110 LEU   CG      1160    0.920583855    7.196542472    7.205924952
  110 LEU   CD1     1161    0.944893948    7.186632946    7.055188547
  110 LEU   CD2     1162    0.916960382    7.342909521    7.250338444
  110 LEU   C       1163    0.634853020    7.040285237    7.421034707
  110 LEU   O       1164    0.567165157    7.115477002    7.490988634
  111 LEU   N       1165    0.604949040    6.911519526    7.406316752
  111 LEU   H       1166    0.653575545    6.852590328    7.341784417
  111 LEU   CA      1167    0.475834472    6.859073526    7.453102694
  111 LEU   CB      1168    0.446711188    6.723028336    7.389432846
  111 LEU   CG      1169    0.296927320    6.692881693    7.397437831
  111 LEU   CD1     1170    0.212867245    6.780013938    7.303897722
  111 LEU   CD2     1171    0.271767712    6.544535487    7.369753093
  111 LEU   C       1172    0.469478667    6.835576731    7.604158487
  111 LEU   O       1173    0.368086472    6.865905272    7.666838650
  112 GLU   N       1174    0.580344197    6.804365389    7.670686728
  112 GLU   H       1175    0.657115315    6.769222016    7.617090652
  112 GLU   CA      1176    0.601966447    6.811813826    7.815906881
  112 GLU   CB      1177    0.746017607    6.765107768    7.837765305
  112 GLU   CG      1178    0.796169968    6.732016008    7.978483919
  112 GLU   CD      1179    0.739985307    6.602236290    8.036874919
  112 GLU   OE1     1180    0.807436031    6.497982035    8.022598344
  112 GLU   OE2     1181    0.641859982    6.600302376    8.114279690
  112 GLU   C       1182    0.572314412    6.947726646    7.879605096
  112 GLU   O       1183    0.490049704    6.954308361    7.970821983
  113 MET   N       1184    0.606093018    7.057664363    7.812790989
  113 MET   H       1185    0.670720444    7.048300064    7.737046789
  113 MET   CA      1186    0.566154455    7.195005864    7.846751132
  113 MET   CB      1187    0.653765065    7.304372026    7.785331071
  113 MET   CG      1188    0.795866637    7.287233079    7.839418444
  113 MET   SD      1189    0.929928481    7.402478058    7.792106132
  113 MET   CE      1190    0.943142039    7.365992543    7.618387366
  113 MET   C       1191    0.416007211    7.219551824    7.830453609
  113 MET   O       1192    0.356701357    7.272011062    7.924586193
  114 CYSH  N       1193    0.353367048    7.167362150    7.725375313
  114 CYSH  H       1194    0.405902485    7.146266955    7.642939260
  114 CYSH  CA      1195    0.208109793    7.172087937    7.703258646
  114 CYSH  CB      1196    0.170760692    7.116725527    7.565587767
  114 CYSH  SG      1197    0.241871520    7.199064820    7.418433085
  114 CYSH  HG      1198    0.159450731    7.136819591    7.334639126
  114 CYSH  C       1199    0.136327170    7.092918063    7.812750136
  114 CYSH  O       1200    0.036628775    7.140565812    7.866804240
  115 LYSH  N       1201    0.186776938    6.974199208    7.845185599
  115 LYSH  H       1202    0.247753489    6.926355422    7.781981914
  115 LYSH  CA      1203    0.130954777    6.892370642    7.953817191
  115 LYSH  CB      1204    0.210050460    6.762269880    7.968901756
  115 LYSH  CG      1205    0.112406474    6.646987896    7.993129485
  115 LYSH  CD      1206    0.166418543    6.506893653    7.963652060
  115 LYSH  CE      1207    0.283471360    6.464622922    8.052624973
  115 LYSH  NZ      1208    0.260572109    6.474369709    8.197503798
  115 LYSH  HZ1     1209    0.164640412    6.456007286    8.218951169
  115 LYSH  HZ2     1210    0.286025438    6.565946327    8.228581945
  115 LYSH  HZ3     1211    0.316803181    6.407988116    8.246801590
  115 LYSH  C       1212    0.135587280    6.966864389    8.087381176
  115 LYSH  O       1213    0.028555728    6.975950296    8.147303572
  116 ASP   N       1214    0.249318235    7.023150508    8.127239610
  116 ASP   H       1215    0.335867766    6.995155015    8.085682848
  116 ASP   CA      1216    0.263222384    7.104938197    0.012160256
  116 ASP   CB      1217    0.399990278    7.172880900    0.021552232
  116 ASP   CG      1218    0.515800438    7.075460506    0.044025898
  116 ASP   OD1     1219    0.494006707    6.974793917    0.114851539
  116 ASP   OD2     1220    0.631964422    7.101233402    0.005761882
  116 ASP   C       1221    0.154256239    7.211424315    0.026311255
  116 ASP   O       1222    0.076998402    7.214212872    0.121988317
  117 VAL   N       1223    0.135947408    7.287639383    8.155305045
  117 VAL   H       1224    0.209422487    7.286362639    8.087470359
  117 VAL   CA      1225    0.042095911    7.400633950    8.149455285
  117 VAL   CB      1226    0.078265425    7.483995294    8.026344313
  117 VAL   CG1     1227   -0.026830811    7.587353831    7.985300374
  117 VAL   CG2     1228    0.209233422    7.558577924    8.052717516
  117 VAL   C       1229    8.133702332    7.353185559    8.162915762
  117 VAL   O       1230    8.059697703    7.408264071    8.244277553
  118 CYSH  N       1231    8.095272733    7.245142927    8.095543989
  118 CYSH  H       1232    8.163652904    7.198243217    8.039640222
  118 CYSH  CA      1233    7.961840469    7.184356703    8.106159499
  118 CYSH  CB      1234    7.943572670    7.081494268    7.994366636
  118 CYSH  SG      1235    7.768587830    7.033689283    7.970140713
  118 CYSH  HG      1236    7.742726811    7.013417146    8.099016650
  118 CYSH  C       1237    7.940035103    7.117183266    0.005442506
  118 CYSH  O       1238    7.826422805    7.126171396    0.051707609
  119 GLU   N       1239    8.039121406    7.064716932    0.076992377
  119 GLU   H       1240    8.127915258    7.048122001    0.034084180
  119 GLU   CA      1241    8.020677850    7.006173138    0.210561746
  119 GLU   CB      1242    8.157248962    6.947528527    0.246867960
  119 GLU   CG      1243    8.158233363    6.823194031    0.336018192
  119 GLU   CD      1244    0.066529169    6.774543685    0.345422810
  119 GLU   OE1     1245    0.119841785    6.799196194    0.455755567
  119 GLU   OE2     1246    0.119641177    6.694254007    0.265687731
  119 GLU   C       1247    7.981761473    7.108552412    0.317393618
  119 GLU   O       1248    7.887498110    7.086676349    0.393336949
  120 ALA   N       1249    8.047792163    7.224004675    0.316488664
  120 ALA   H       1250    8.113595204    7.197621389    0.245962909
  120 ALA   CA      1251    8.004077235    7.340379025    0.394951026
  120 ALA   CB      1252    8.093452427    7.452956303    0.342513958
  120 ALA   C       1253    7.864905554    7.395378353    0.363086978
  120 ALA   O       1254    7.797349763    7.457347458    0.445109985
  121 MET   N       1255    7.823593348    7.392284483    0.236699138
  121 MET   H       1256    7.883425109    7.362298093    0.162388282
  121 MET   CA      1257    7.691231565    7.429011489    0.184309601
  121 MET   CB      1258    7.689543389    7.470693659    0.037095011
  121 MET   CG      1259    7.743748971    7.613574113    0.029616165
  121 MET   SD      1260    7.654881120    7.739263840    0.128601751
  121 MET   CE      1261    7.598156334    7.856311035    0.007085277
  121 MET   C       1262    7.580025993    7.329037318    0.216714073
  121 MET   O       1263    7.471713923    7.371617546    0.256534315
  122 GLU   N       1264    7.606900543    7.198775700    0.215917864
  122 GLU   H       1265    7.691822415    7.170217782    0.171502539
  122 GLU   CA      1266    7.502130064    7.099759123    0.244762067
  122 GLU   CB      1267    7.536256623    6.957568476    0.199712290
  122 GLU   CG      1268    7.648184940    6.886566463    0.276121863
  122 GLU   CD      1269    7.596392033    6.828845711    0.407995422
  122 GLU   OE1     1270    7.635431747    6.859689164    0.522662060
  122 GLU   OE2     1271    7.507268929    6.741359042    0.402689254
  122 GLU   C       1272    7.453045447    7.112694571    0.389103482
  122 GLU   O       1273    7.331662041    7.125359695    0.404460321
  123 TYR   N       1274    7.549464090    7.142786208    0.475630581
  123 TYR   H       1275    7.643197244    7.109764134    0.464479555
  123 TYR   CA      1276    7.531585607    7.202630323    0.608711862
  123 TYR   CB      1277    7.667824620    7.235787081    0.669953768
  123 TYR   CG      1278    7.658085272    7.267974202    0.819208681
  123 TYR   CD1     1279    7.661707155    7.167355552    0.915040061
  123 TYR   HD1     1280    7.667511297    7.064919333    0.878241514
  123 TYR   CD2     1281    7.669863963    7.403288174    0.848691200
  123 TYR   HD2     1282    7.701001919    7.473586310    0.771439261
  123 TYR   CE1     1283    7.675864939    7.199612817    1.049491350
  123 TYR   HE1     1284    7.675141440    7.122299036    1.126322696
  123 TYR   CE2     1285    7.675302903    7.436053440    0.983659940
  123 TYR   HE2     1286    7.679570081    7.540741032    1.013682724
  123 TYR   CZ      1287    7.683523714    7.335225394    1.078986345
  123 TYR   OH      1288    7.676305932    7.377749732    1.207954137
  123 TYR   HH      1289    7.617976568    7.309677698    1.252249343
  123 TYR   C       1290    7.435403214    7.321436666    0.615499045
  123 TYR   O       1291    7.322470939    7.312349679    0.663395444
  124 LEU   N       1292    7.479501820    7.435341460    0.562854324
  124 LEU   H       1293    7.573484913    7.440362624    0.529037201
  124 LEU   CA      1294    7.408743381    7.564189674    0.563471977
  124 LEU   CB      1295    7.488582285    7.668030457    0.484390595
  124 LEU   CG      1296    7.604726175    7.726987974    0.564676530
  124 LEU   CD1     1297    7.673204280    7.836897882    0.483193025
  124 LEU   CD2     1298    7.560861021    7.778818732    0.701794006
  124 LEU   C       1299    7.270842886    7.551059513    0.498476674
  124 LEU   O       1300    7.171300580    7.611539159    0.538021888
  125 GLU   N       1301    7.250723318    7.463980091    0.399969989
  125 GLU   H       1302    7.322815502    7.416175592    0.349795822
  125 GLU   CA      1303    7.120335708    7.441426395    0.335917927
  125 GLU   CB      1304    7.128624669    7.382063343    0.195140284
  125 GLU   CG      1305    7.016009575    7.433563842    0.105272207
  125 GLU   CD      1306    6.951614937    7.336292338    0.006274298
  125 GLU   OE1     1307    7.021313662    7.296727017   -0.089650419
  125 GLU   OE2     1308    6.830957984    7.305507924    0.017110049
  125 GLU   C       1309    7.023736855    7.364655891    0.426405809
  125 GLU   O       1310    6.909501172    7.407955640    0.440769648
  126 SER   N       1311    7.070394973    7.255878571    0.487076540
  126 SER   H       1312    7.164199587    7.221234184    0.486397622
  126 SER   CA      1313    6.989693198    7.181925940    0.585195360
  126 SER   CB      1314    7.046558912    7.042500304    0.612379898
  126 SER   OG      1315    7.173182573    7.040509811    0.678829105
  126 SER   HG      1316    7.232149847    6.969714687    0.639958452
  126 SER   C       1317    6.964862581    7.255160577    0.717231800
  126 SER   O       1318    6.859506430    7.242939956    0.779527865
  127 LYSH  N       1319    7.055920594    7.348235418    0.744333688
  127 LYSH  H       1320    7.150669102    7.347677546    0.712346347
  127 LYSH  CA      1321    7.041976403    7.445462836    0.853716191
  127 LYSH  CB      1322    7.179389739    7.481233564    0.910698910
  127 LYSH  CG      1323    7.241342835    7.362094838    0.984018953
  127 LYSH  CD      1324    7.169114829    7.332894077    1.115700387
  127 LYSH  CE      1325    7.230936594    7.214842274    1.190872468
  127 LYSH  NZ      1326    7.164735996    7.194475132    1.320540415
  127 LYSH  HZ1     1327    7.179202050    7.270077533    1.384378207
  127 LYSH  HZ2     1328    7.200170803    7.113926486    1.368042096
  127 LYSH  HZ3     1329    7.065623207    7.186340283    1.310029465
  127 LYSH  C       1330    6.969851151    7.574463049    0.814115130
  127 LYSH  O       1331    6.993326248    7.678191977    0.875906957
  128 GLN   N       1332    6.892794345    7.563597378    0.706245071
  128 GLN   H       1333    6.903930090    7.486197890    0.643897746
  128 GLN   CA      1334    6.823058752    7.678778824    0.647272591
  128 GLN   CB      1335    6.675861787    7.684822075    0.688554752
  128 GLN   CG      1336    6.646016790    7.652408440    0.835068110
  128 GLN   CD      1337    6.654125245    7.782243472    0.915584758
  128 GLN   OE1     1338    6.566468703    7.868503050    0.917519316
  128 GLN   NE2     1339    6.758678315    7.798357465    0.996193651
  128 GLN   HE21    1340    6.770900634    7.889003849    1.036613585
  128 GLN   HE22    1341    6.840030018    7.744200736    0.975005231
  128 GLN   C       1342    6.894266717    7.814184567    0.645705697
  128 GLN   O       1343    6.828039197    7.917816276    0.647796552
  129 PHE   N       1344    7.024361969    7.819372715    0.618605636
  129 PHE   H       1345    7.074470861    7.733269091    0.609877559
  129 PHE   CA      1346    7.095004558    7.948121707    0.624949983
  129 PHE   CB      1347    7.186496226    7.943454247    0.747481595
  129 PHE   CG      1348    7.259218331    8.074179505    0.779580701
  129 PHE   CD1     1349    7.211138109    8.154928020    0.881995717
  129 PHE   HD1     1350    7.132518724    8.116078428    0.946731346
  129 PHE   CD2     1351    7.372957137    8.110583239    0.708470392
  129 PHE   HD2     1352    7.411204521    8.044012970    0.631109249
  129 PHE   CE1     1353    7.280953444    0.033463114    0.916984905
  129 PHE   HE1     1354    7.254646182    0.084912542    1.009409254
  129 PHE   CE2     1355    7.444337672    8.223590949    0.746626150
  129 PHE   HE2     1356    7.542032708    8.243722735    0.702677187
  129 PHE   CZ      1357    7.397335213    0.068153859    0.849335768
  129 PHE   HZ      1358    7.463474716    0.142917624    0.893118709
  129 PHE   C       1359    7.178379482    7.974953078    0.499499992
  129 PHE   O       1360    7.256496704    7.891283232    0.454520776
  130 LEU   N       1361    7.132883420    8.079154502    0.430486391
  130 LEU   H       1362    7.048979597    8.125596980    0.458842127
  130 LEU   CA      1363    7.195365518    8.135255926    0.309817094
  130 LEU   CB      1364    7.098293620    8.240763092    0.256382625
  130 LEU   CG      1365    6.996138034    8.189373968    0.154747935
  130 LEU   CD1     1366    6.918661693    8.066583598    0.202984022
  130 LEU   CD2     1367    6.898662000    8.302264464    0.120642799
  130 LEU   C       1368    7.331500328    8.202634659    0.328235364
  130 LEU   O       1369    7.352358729    8.294550124    0.407271944
  131 HISB  N       1370    7.421866287    8.168528293    0.236786180
  131 HISB  H       1371    7.394166386    8.115621413    0.156572189
  131 HISB  CA      1372    7.548327487    0.006386066    0.226908479
  131 HISB  CB      1373    7.660431731   -0.055838737    0.143410603
  131 HISB  CG      1374    7.798698262    0.008960786    0.153022497
  131 HISB  ND1     1375    7.824082833    0.139283209    0.145038570
  131 HISB  CD2     1376    7.915842511   -0.052423108    0.167162986
  131 HISB  HD2     1377    7.949940007   -0.155837373    0.162088975
  131 HISB  CE1     1378    7.956367832    0.149937440    0.153771052
  131 HISB  HE1     1379    7.978463164    0.255095000    0.135476679
  131 HISB  NE2     1380    8.018124801    0.032313822    0.160203127
  131 HISB  HE2     1381    8.117228303    0.045557823    0.162301467
  131 HISB  C       1382    7.522724825    0.150797613    0.183333152
  131 HISB  O       1383    7.559725901    0.242105018    0.256992504
  132 ARG   N       1384    7.463569564    0.164259013    0.064966013
  132 ARG   H       1385    7.428583815    0.086036477    0.013400711
  132 ARG   CA      1386    7.443127631    0.292291166    8.232122604
  132 ARG   CB      1387    7.361354157    0.388824534    8.318170931
  132 ARG   CG      1388    7.211473702    0.383307475    8.287930987
  132 ARG   CD      1389    7.142463513    0.486674330    0.140713455
  132 ARG   NE      1390    6.997320934    0.486194720    0.117497130
  132 ARG   HE      1391    6.963662301    0.539886081    0.040138649
  132 ARG   CZ      1392    6.908130403    0.425880864    0.197246270
  132 ARG   NH1     1393    6.938808753    0.364171247    0.312162130
  132 ARG   HH11    1394    6.869391269    0.315290699    0.364987624
  132 ARG   HH12    1395    7.034743364    0.359354558    0.339951851
  132 ARG   NH2     1396    6.784416067    0.405263187    0.150069213
  132 ARG   HH21    1397    6.719877332    0.353217853    0.205972536
  132 ARG   HH22    1398    6.751944932    0.439717326    0.061991729
  132 ARG   C       1399    7.560918762    0.369012320    8.171722982
  132 ARG   O       1400    7.538999913    0.446605717    8.078821880
  133 ASP   N       1401    7.685087702    0.329009154    8.197679423
  133 ASP   H       1402    7.716532438    0.270296290    8.272271837
  133 ASP   CA      1403    7.801861431    0.370668576    8.118701775
  133 ASP   CB      1404    7.869074207    0.483671115    8.196960132
  133 ASP   CG      1405    7.963954163    0.575116590    8.119205768
  133 ASP   OD1     1406    7.915238351    0.687391711    8.093772072
  133 ASP   OD2     1407    8.087717269    0.559607069    8.111155839
  133 ASP   C       1408    7.895519130    0.254258500    8.085682585
  133 ASP   O       1409    8.014305559    0.255214135    8.117604803
  134 LEU   N       1410    7.843338525    0.141120579    8.039125445
  134 LEU   H       1411    7.744266365    0.132607569    8.028451261
  134 LEU   CA      1412    7.920488587    0.023956620    7.995199654
  134 LEU   CB      1413    7.811985355   -0.074151600    7.950336211
  134 LEU   CG      1414    7.865593001    8.019943647    7.966731621
  134 LEU   CD1     1415    7.898701722    7.994824022    8.113979100
  134 LEU   CD2     1416    7.749359418    7.931017384    7.922159793
  134 LEU   C       1417    8.024471040    0.044243643    7.884794000
  134 LEU   O       1418    7.986585873    0.094849375    7.779275338
  135 ALA   N       1419    8.151539589    0.042437365    7.924047921
  135 ALA   H       1420    8.171250553    0.009120283    8.016260679
  135 ALA   CA      1421    0.028964051    0.090835565    7.844665527
  135 ALA   CB      1422    0.020277263    0.242802918    7.829043073
  135 ALA   C       1423    0.172311634    0.055350983    7.884718407
  135 ALA   O       1424    0.204468845    0.026621622    7.999916453
  136 ALA   N       1425    0.262820344    0.047303226    7.787597825
  136 ALA   H       1426    0.232519849    0.051756531    7.692399235
  136 ALA   CA      1427    0.405328296    0.013338733    7.799823735
  136 ALA   CB      1428    0.468162734    0.005997582    7.660508931
  136 ALA   C       1429    0.492028856    0.102197656    7.889244677
  136 ALA   O       1430    0.605720247    0.072278293    7.925444266
  137 ARG   N       1431    0.450160961    0.228439015    7.889519683
  137 ARG   H       1432    0.420209665    0.270301375    7.803778708
  137 ARG   CA      1433    0.495340429    0.330673483    7.984997873
  137 ARG   CB      1434    0.434491164    0.462395196    7.936496449
  137 ARG   CG      1435    0.281794056    0.471356491    7.932990933
  137 ARG   CD      1436    0.239712669    0.604389410    7.870198728
  137 ARG   NE      1437    0.093177641    0.614854774    7.865006238
  137 ARG   HE      1438    0.051513338    0.658934159    7.944516238
  137 ARG   CZ      1439    0.016302569    0.584454717    7.759544934
  137 ARG   NH1     1440    0.067349196    0.555503251    7.639078944
  137 ARG   HH11    1441    0.009982754    0.527817753    7.561993893
  137 ARG   HH12    1442    0.165800847    0.553563838    7.621685303
  137 ARG   NH2     1443   -0.113205655    0.560973855    7.784736227
  137 ARG   HH21    1444   -0.177760345    0.533131313    7.713621685
  137 ARG   HH22    1445   -0.142247467    0.561906335    7.880421674
  137 ARG   C       1446    0.467107527    0.297924591    8.131769783
  137 ARG   O       1447    0.545648871    0.336354451    8.218291665
  138 ASN   N       1448    0.365304641    0.215838607    8.155999204
  138 ASN   H       1449    0.297358682    0.207233915    8.083124226
  138 ASN   CA      1450    0.316647815    0.178780808    0.053226067
  138 ASN   CB      1451    0.166249989    0.205429272    0.062064209
  138 ASN   CG      1452    0.132609331    0.350132502    0.025503688
  138 ASN   OD1     1453    0.203337219    0.449793950    0.039437889
  138 ASN   ND2     1454    0.027050407    0.358307295   -0.054976838
  138 ASN   HD21    1455   -0.011815874    0.446223696   -0.082519929
  138 ASN   HD22    1456   -0.038231855    0.285162554   -0.074636510
  138 ASN   C       1457    0.346279977    0.033022687    0.089085424
  138 ASN   O       1458    0.316361852   -0.010458795    0.200185679
  139 CYSH  N       1459    0.371389966    8.186808895    8.224397033
  139 CYSH  H       1460    0.330121162    8.224270144    8.141369682
  139 CYSH  CA      1461    0.437354235    8.055916410    8.235714678
  139 CYSH  CB      1462    0.423405345    7.972886502    8.107957389
  139 CYSH  SG      1463    0.250597478    7.953372547    8.050968357
  139 CYSH  HG      1464    0.278883347    7.930165000    7.923099987
  139 CYSH  C       1465    0.582413879    8.071232147    0.045441902
  139 CYSH  O       1466    0.667204677    8.120276370   -0.028934641
  140 LEU   N       1467    0.599392780    8.029142543    0.170455267
  140 LEU   H       1468    0.522395774    8.004025155    0.229104880
  140 LEU   CA      1469    0.730687474    8.040590413    0.235561593
  140 LEU   CB      1470    0.703247128    8.093374718    0.376522031
  140 LEU   CG      1471    0.653702678    0.001671817    0.378121835
  140 LEU   CD1     1472    0.651890812    0.056250251    0.521044587
  140 LEU   CD2     1473    0.737741940    0.091035205    0.286709068
  140 LEU   C       1474    0.803490446    7.907020073    0.251807021
  140 LEU   O       1475    0.751500828    7.809465810    0.305744446
  141 VAL   N       1476    0.935653147    7.910832644    0.237394967
  141 VAL   H       1477    0.978825565    7.998986412    0.218309488
  141 VAL   CA      1478    1.023036036    7.792636138    0.238335034
  141 VAL   CB      1479    1.103289672    7.797848357    0.108181143
  141 VAL   CG1     1480    1.195962331    7.677450381    0.090137688
  141 VAL   CG2     1481    1.012128020    7.821293883   -0.012431310
  141 VAL   C       1482    1.106243279    7.789327712    0.366688489
  141 VAL   O       1483    1.189703466    7.878746558    0.379520146
  142 ASN   N       1484    1.094650801    7.675397577    0.434316587
  142 ASN   H       1485    1.011426614    7.634863744    0.396497932
  142 ASN   CA      1486    1.190512609    7.637097083    0.538991282
  142 ASN   CB      1487    1.126415367    7.540287505    0.638626529
  142 ASN   CG      1488    1.111536992    7.395273600    0.592210146
  142 ASN   OD1     1489    1.168938874    7.346492769    0.494982372
  142 ASN   ND2     1490    1.056199488    7.313356121    0.681183668
  142 ASN   HD21    1491    1.040833481    7.216821892    0.660111751
  142 ASN   HD22    1492    1.026932419    7.344737402    0.771503710
  142 ASN   C       1493    1.327307033    7.591037067    0.488265923
  142 ASN   O       1494    1.337803209    7.552873217    0.371812980
  143 ASP   N       1495    1.420512497    7.613161725    0.580542928
  143 ASP   H       1496    1.405013639    7.656519868    0.669313230
  143 ASP   CA      1497    1.555732569    7.560192549    0.557711456
  143 ASP   CB      1498    1.628001013    7.569088824    0.692265975
  143 ASP   CG      1499    1.569670710    7.484230896    0.805421959
  143 ASP   OD1     1500    1.454999974    7.434866214    0.799196945
  143 ASP   OD2     1501    1.639959150    7.452640172    0.903828076
  143 ASP   C       1502    1.571399391    7.419871279    0.498775117
  143 ASP   O       1503    1.670243319    7.399615290    0.428410429
  144 GLN   N       1504    1.473892033    7.330632643    0.513615072
  144 GLN   H       1505    1.391634347    7.360397479    0.562087840
  144 GLN   CA      1506    1.481083994    7.193416609    0.461343760
  144 GLN   CB      1507    1.391883695    7.100765952    0.544225206
  144 GLN   CG      1508    1.421635123    7.117422768    0.693372398
  144 GLN   CD      1509    1.560252371    7.073942944    0.741369936
  144 GLN   OE1     1510    1.611548340    6.965600867    0.713857838
  144 GLN   NE2     1511    1.626076096    7.154769832    0.823964470
  144 GLN   HE21    1512    1.710985437    7.130227998    0.870729513
  144 GLN   HE22    1513    1.594193540    7.249409763    0.829057258
  144 GLN   C       1514    1.450197342    7.173287665    0.312836490
  144 GLN   O       1515    1.529280200    7.107294238    0.245595824
  145 GLY   N       1516    1.360034260    7.260449169    0.268536476
  145 GLY   H       1517    1.329278451    7.340994657    0.319214234
  145 GLY   CA      1518    1.305985597    7.264517054    0.131883542
  145 GLY   C       1519    1.153200351    7.264872379    0.123614633
  145 GLY   O       1520    1.098292949    7.276178538    0.014127174
  146 VAL   N       1521    1.078982459    7.255102242    0.233547563
  146 VAL   H       1522    1.106416156    7.268876578    0.328724676
  146 VAL   CA      1523    0.934584635    7.227522914    0.234659038
  146 VAL   CB      1524    0.893904617    7.150293862    0.360316549
  146 VAL   CG1     1525    0.747625644    7.105459687    0.362768850
  146 VAL   CG2     1526    0.989105071    7.032892403    0.384094874
  146 VAL   C       1527    0.859161673    7.360439820    0.227058159
  146 VAL   O       1528    0.904932579    7.454898938    0.291190698
  147 VAL   N       1529    0.752326278    7.369542420    0.148366727
  147 VAL   H       1530    0.708709858    7.285399755    0.116452503
  147 VAL   CA      1531    0.678085046    7.495070663    0.129915737
  147 VAL   CB      1532    0.636835831    7.510683917   -0.016595839
  147 VAL   CG1     1533    0.579620687    7.648260111   -0.051366034
  147 VAL   CG2     1534    0.759797179    7.494629616   -0.106215963
  147 VAL   C       1535    0.564303951    7.499473670    0.232100293
  147 VAL   O       1536    0.482986630    7.408602285    0.248189004
  148 LYSH  N       1537    0.577249294    7.600776243    0.317301277
  148 LYSH  H       1538    0.659448211    7.657650779    0.314600246
  148 LYSH  CA      1539    0.467752030    7.628546218    0.411365413
  148 LYSH  CB      1540    0.510519349    7.637645464    0.557987418
  148 LYSH  CG      1541    0.568196495    7.509156308    0.617787417
  148 LYSH  CD      1542    0.586467300    7.519366117    0.769357066
  148 LYSH  CE      1543    0.654795056    7.399782006    0.835990086
  148 LYSH  NZ      1544    0.645251506    7.399568695    0.982690834
  148 LYSH  HZ1     1545    0.698365414    7.475145555    1.020997625
  148 LYSH  HZ2     1546    0.675926515    7.313173238    1.022628275
  148 LYSH  HZ3     1547    0.550176503    7.412351197    1.010928265
  148 LYSH  C       1548    0.398941341    7.761906365    0.381507921
  148 LYSH  O       1549    0.471158442    7.848714078    0.332725460
  149 VAL   N       1550    0.268872586    7.765048724    0.409119900
  149 VAL   H       1551    0.197327732    7.695839417    0.418766465
  149 VAL   CA      1552    0.191758162    7.881613622    0.363543083
  149 VAL   CB      1553    0.056991596    7.838537388    0.305295260
  149 VAL   CG1     1554   -0.007315817    7.953720826    0.227789061
  149 VAL   CG2     1555    0.058226648    7.726253770    0.201350788
  149 VAL   C       1556    0.179771150    7.990966766    0.469885547
  149 VAL   O       1557    0.159183874    7.969018545    0.589147611
  150 SER   N       1558    0.174088902    8.114455243    0.420792269
  150 SER   H       1559    0.163168301    8.176355644    0.343016431
  150 SER   CA      1560    0.153869537    8.232807287    0.505627403
  150 SER   CB      1561    0.285418199    0.072088926    0.524879972
  150 SER   OG      1562    0.271636714    0.165497710    0.632275829
  150 SER   HG      1563    0.235437404    0.248883638    0.590598325
  150 SER   C       1564    0.048598493    0.095348002    0.455309915
  150 SER   O       1565   -0.023775903    0.069058955    0.359387176
  151 ASP   N       1566    0.012638517    0.193859491    0.537110692
  151 ASP   H       1567    0.048617130    0.184577724    0.629955656
  151 ASP   CA      1568    8.170968649    0.314836186    0.507596435
  151 ASP   CB      1569    8.241936853    0.404785536    0.406205366
  151 ASP   CG      1570    0.131437262    0.471160478    0.462252917
  151 ASP   OD1     1571    0.214309555    0.406070363    0.529487431
  151 ASP   OD2     1572    0.141839469    0.592267306    0.433099351
  151 ASP   C       1573    8.024424270    0.289285652    0.471790948
  151 ASP   O       1574    7.964960160    0.362221952    0.392593449
  152 PHE   N       1575    7.968700424    0.187634518    0.536999260
  152 PHE   H       1576    8.039917887    0.129158587    0.575857805
  152 PHE   CA      1577    7.828583857    0.144839913    0.524958925
  152 PHE   CB      1578    7.814870126   -0.001211749    0.568453805
  152 PHE   CG      1579    7.887725160   -0.064340535    0.687283351
  152 PHE   CD1     1580    7.823775201    8.150702754    0.808835092
  152 PHE   HD1     1581    7.732002346    8.202118820    0.837385609
  152 PHE   CD2     1582    8.017004564    8.125828461    0.665759327
  152 PHE   HD2     1583    8.073778683    8.141614686    0.574061482
  152 PHE   CE1     1584    7.880265308    8.065755808    0.903243945
  152 PHE   HE1     1585    7.810464867    8.009963818    0.965676190
  152 PHE   CE2     1586    8.079391251    8.048345178    0.762835421
  152 PHE   HE2     1587    8.181155240    8.012052404    0.748415808
  152 PHE   CZ      1588    8.007030706    8.015246126    0.876805803
  152 PHE   HZ      1589    8.054303131    7.947829094    0.948216240
  152 PHE   C       1590    7.735113767    0.237167704    0.603373561
  152 PHE   O       1591    7.754455887    0.250530009    0.724116707
  153 GLY   N       1592    7.625057873    0.273560625    0.538146957
  153 GLY   H       1593    7.610923225    0.243042849    0.443963959
  153 GLY   CA      1594    7.514037521    0.346533861    0.601073554
  153 GLY   C       1595    7.533047890    0.496020823    0.627601402
  153 GLY   O       1596    7.435483054    0.567622516    0.649617353
  154 LEU   N       1597    7.658654802    0.536840138    0.611889131
  154 LEU   H       1598    7.727606219    0.464537361    0.616294296
  154 LEU   CA      1599    7.707373542    0.674621855    0.627753655
  154 LEU   CB      1600    7.859526442    0.679310137    0.643194204
  154 LEU   CG      1601    7.905568148    0.591006834    0.759353008
  154 LEU   CD1     1602    8.057977460    0.584278847    0.770961552
  154 LEU   CD2     1603    7.837326108    0.641179881    0.886768434
  154 LEU   C       1604    7.656935863    0.781446151    0.530517798
  154 LEU   O       1605    7.634445499    0.895831947    0.569779950
  155 SER   N       1606    7.620954044    0.732701483    0.412114811
  155 SER   H       1607    7.641388781    0.636713800    0.392892393
  155 SER   CA      1608    7.588111496    0.818000288    0.296987796
  155 SER   CB      1609    7.575664231    0.743608154    0.163885297
  155 SER   OG      1610    7.463831170    0.654487269    0.164614818
  155 SER   HG      1611    7.418401399    0.661124785    0.075777349
  155 SER   C       1612    7.462742581    0.904864116    0.309011232
  155 SER   O       1613    7.468533757    1.020428789    0.267268805
  156 ARG   N       1614    7.376442797    0.864640048    0.401884902
  156 ARG   H       1615    7.351971843    0.767787240    0.397334512
  156 ARG   CA      1616    7.268647895    0.950967195    0.452289122
  156 ARG   CB      1617    7.184024967    0.867019429    0.548221527
  156 ARG   CG      1618    7.118680725    0.750281552    0.474003046
  156 ARG   CD      1619    7.046704014    0.657930738    0.572496893
  156 ARG   NE      1620    7.145655639    0.586373443    0.654332889
  156 ARG   HE      1621    7.230357626    0.616274058    0.610378189
  156 ARG   CZ      1622    7.115052194    0.507139235    0.757964539
  156 ARG   NH1     1623    6.990364065    0.485696419    0.802110671
  156 ARG   HH11    1624    6.969070362    0.419176957    0.873677001
  156 ARG   HH12    1625    6.921416489    0.553471285    0.776561920
  156 ARG   NH2     1626    7.219082157    0.459133976    0.827464263
  156 ARG   HH21    1627    7.195941095    0.401531835    0.905860044
  156 ARG   HH22    1628    7.312716663    0.489716513    0.810222039
  156 ARG   C       1629    7.313660091    1.080390095    0.520352440
  156 ARG   O       1630    7.286491957    1.192209857    0.476878240
  157 TYR   N       1631    7.409906503    1.066387263    0.611074358
  157 TYR   H       1632    7.483186455    1.000167830    0.595383370
  157 TYR   CA      1633    7.444327711    1.167631729    0.711941723
  157 TYR   CB      1634    7.500547511    1.100935138    0.837639373
  157 TYR   CG      1635    7.401712742    0.997564820    0.891982668
  157 TYR   CD1     1636    7.292426337    1.039664064    0.966850120
  157 TYR   HD1     1637    7.275498591    1.146780641    0.977791622
  157 TYR   CD2     1638    7.416409192    0.862228168    0.863909606
  157 TYR   HD2     1639    7.506833430    0.827580162    0.813889193
  157 TYR   CE1     1640    7.201306475    0.945743787    1.013725600
  157 TYR   HE1     1641    7.111055268    0.983668721    1.061678942
  157 TYR   CE2     1642    7.326705797    0.768091711    0.913010967
  157 TYR   HE2     1643    7.352431162    0.662374549    0.906454829
  157 TYR   CZ      1644    7.214297905    0.810884859    0.982683149
  157 TYR   OH      1645    7.097815402    0.741313939    0.973337894
  157 TYR   HH      1646    7.087869684    0.679878224    1.051611378
  157 TYR   C       1647    7.543545423    1.274748977    0.666247721
  157 TYR   O       1648    7.603642200    1.345649580    0.746811250
  158 VAL   N       1649    7.526887923    1.311400528    0.539501249
  158 VAL   H       1650    7.452023954    1.280334333    0.480949722
  158 VAL   CA      1651    7.618007292    1.406555451    0.474305643
  158 VAL   CB      1652    7.671517105    1.342426951    0.346124273
  158 VAL   CG1     1653    7.775316478    1.438334276    0.287518630
  158 VAL   CG2     1654    7.740794581    1.209223012    0.375557982
  158 VAL   C       1655    7.550492306    1.540583668    0.444520344
  158 VAL   O       1656    7.457654564    1.549026867    0.364259112
  159 LEU   N       1657    7.599161155    1.643971849    0.512596497
  159 LEU   H       1658    7.684970375    1.627219257    0.561136465
  159 LEU   CA      1659    7.551869173    1.782001794    0.494733465
  159 LEU   CB      1660    7.586150404    1.871337103    0.614126648
  159 LEU   CG      1661    7.538735494    1.813464874    0.747586873
  159 LEU   CD1     1662    7.577162300    1.900502606    0.867390266
  159 LEU   CD2     1663    7.389497022    1.780641972    0.755224412
  159 LEU   C       1664    7.591603074    1.858160557    0.368128785
  159 LEU   O       1665    7.574765086    1.979810457    0.361288888
  160 ASP   N       1666    7.631094322    1.778050368    0.269581651
  160 ASP   H       1667    7.648934740    1.680804207    0.284567945
  160 ASP   CA      1668    7.682292093    1.831311619    0.142481446
  160 ASP   CB      1669    7.823915032    1.775850231    0.125821337
  160 ASP   CG      1670    7.911145839    1.858086259    0.030759302
  160 ASP   OD1     1671    7.858990538    1.893032059   -0.077331474
  160 ASP   OD2     1672    8.029116466    1.872268830    0.069579408
  160 ASP   C       1673    7.590609268    1.789366205    0.027386513
  160 ASP   O       1674    7.582800095    1.671857056   -0.008121985
  161 ASP   N       1675    7.518366525    1.885165074    8.206453401
  161 ASP   H       1676    7.520079007    1.976046557    8.248147295
  161 ASP   CA      1677    7.422871722    1.877485375    8.094952826
  161 ASP   CB      1678    7.380587545    2.011641926    8.034763945
  161 ASP   CG      1679    7.299783972    2.101361315    8.128725605
  161 ASP   OD1     1680    7.207659389    2.169007286    8.078108571
  161 ASP   OD2     1681    7.323350150    2.107332257    8.251326142
  161 ASP   C       1682    7.474220084    1.799596010    7.973681981
  161 ASP   O       1683    7.403605768    1.704729471    7.939840403
  162 GLU   N       1684    7.599440731    1.818052825    7.932796342
  162 GLU   H       1685    7.653730311    1.882153073    7.987053139
  162 GLU   CA      1686    7.655099451    1.751542273    7.814090786
  162 GLU   CB      1687    7.781659578    1.825693287    7.770552176
  162 GLU   CG      1688    7.774752449    1.976055509    7.743166098
  162 GLU   CD      1689    7.697876032    2.007677519    7.614733933
  162 GLU   OE1     1690    7.724206031    1.953366336    7.505277183
  162 GLU   OE2     1691    7.606255069    2.092699772    7.613386246
  162 GLU   C       1692    7.675468527    1.600749165    7.830217930
  162 GLU   O       1693    7.691402625    1.536682243    7.726425482
  163 TYR   N       1694    7.701161779    1.552993558    7.951666599
  163 TYR   H       1695    7.710327182    1.611729194    8.032078791
  163 TYR   CA      1696    7.710545486    1.408062212    7.974381310
  163 TYR   CB      1697    7.801312400    1.363845066    8.089348939
  163 TYR   CG      1698    7.946566017    1.398962421    8.056527767
  163 TYR   CD1     1699    8.037757878    1.297977792    8.028084806
  163 TYR   HD1     1700    8.002980902    1.195651450    8.013911527
  163 TYR   CD2     1701    8.007614101    1.521192049    8.082122850
  163 TYR   HD2     1702    7.937399350    1.600921739    8.106473937
  163 TYR   CE1     1703    8.175240102    1.317465946    8.022002126
  163 TYR   HE1     1704    8.234527992    1.231292373    7.991341702
  163 TYR   CE2     1705    8.143649456    1.549677050    8.080603612
  163 TYR   HE2     1706    8.181615947    1.643308719    8.121501732
  163 TYR   CZ      1707    8.227503926    1.443300475    8.049425237
  163 TYR   OH      1708    8.358354255    1.465589964    8.019804801
  163 TYR   HH      1709    8.366795995    1.558421632    7.983616225
  163 TYR   C       1710    7.578322461    1.331924800    7.985921178
  163 TYR   O       1711    7.567668584    1.211652201    7.962441991
  164 THR   N       1712    7.483565092    1.399640834    8.050153402
  164 THR   H       1713    7.500431452    1.482850773    8.103004466
  164 THR   CA      1714    7.349710026    1.343798557    8.074100463
  164 THR   CB      1715    7.277399076    1.392152424    8.199976702
  164 THR   OG1     1716    7.262341043    1.534347016    8.197569471
  164 THR   HG1     1717    7.166053869    1.557968515    8.184451417
  164 THR   CG2     1718    7.348322188    1.340483504    0.088871266
  164 THR   C       1719    7.253897766    1.355550110    7.955376517
  164 THR   O       1720    7.184284465    1.260651927    7.919636840
  165 SER   N       1721    7.245214675    1.474508687    7.896513494
  165 SER   H       1722    7.295630481    1.553678450    7.931015599
  165 SER   CA      1723    7.152100743    1.502643937    7.786307112
  165 SER   CB      1724    7.144855682    1.650162284    7.746371575
  165 SER   OG      1725    7.041899444    1.657189635    7.647381852
  165 SER   HG      1726    7.034440033    1.755259785    7.629309443
  165 SER   C       1727    7.196121411    1.429404290    7.659397467
  165 SER   O       1728    7.311627702    1.438150364    7.618035611
  166 SER   N       1729    7.101015487    1.358649924    7.599092310
  166 SER   H       1730    7.005297992    1.357542469    7.628039034
  166 SER   CA      1731    7.130277929    1.279586345    7.478676076
  166 SER   CB      1732    7.019575443    1.181083489    7.440582143
  166 SER   OG      1733    6.895653306    1.252126872    7.433910713
  166 SER   HG      1734    6.881422426    1.271293683    7.336801879
  166 SER   C       1735    7.179700804    1.350093297    7.352217705
  166 SER   O       1736    7.258032116    1.291748348    7.277445310
  167 VAL   N       1737    7.134840188    1.474087346    7.334786521
  167 VAL   H       1738    7.050739027    1.504884328    7.379267310
  167 VAL   CA      1739    7.190005586    1.569054707    7.237057442
  167 VAL   CB      1740    7.080071155    1.669546833    7.202012230
  167 VAL   CG1     1741    6.965629950    1.602718295    7.125534507
  167 VAL   CG2     1742    7.023116312    1.749539785    7.319346988
  167 VAL   C       1743    7.319035361    1.635259415    7.285838533
  167 VAL   O       1744    7.369821990    1.721993559    7.214931077
  168 GLY   N       1745    7.369791336    1.607672652    7.405637539
  168 GLY   H       1746    7.348090441    1.520747761    7.450064912
  168 GLY   CA      1747    7.492779148    1.668178079    7.458772012
  168 GLY   C       1748    7.622234559    1.609184033    7.402443343
  168 GLY   O       1749    7.642087617    1.490696323    7.376047849
  169 SER   N       1750    7.722295836    1.696796699    7.400422086
  169 SER   H       1751    7.717958351    1.784252674    7.448726322
  169 SER   CA      1752    7.852754682    1.667874189    7.339160531
  169 SER   CB      1753    7.941103051    1.792362753    7.328682128
  169 SER   OG      1754    7.954326825    1.834548071    7.464684173
  169 SER   HG      1755    7.870592382    1.883438550    7.489143832
  169 SER   C       1756    7.934259582    1.551104117    7.395135493
  169 SER   O       1757    8.006727045    1.481271677    7.324418470
  170 LYSH  N       1758    7.917813065    1.526962805    7.524896899
  170 LYSH  H       1759    7.864979708    1.588858812    7.583024979
  170 LYSH  CA      1760    7.996827376    1.424938754    7.595326009
  170 LYSH  CB      1761    8.059719182    1.471162696    7.726926787
  170 LYSH  CG      1762    8.154668713    1.585873221    7.691745692
  170 LYSH  CD      1763    8.284054409    1.559204012    7.614563466
  170 LYSH  CE      1764    0.151380439    1.670174166    7.632620725
  170 LYSH  NZ      1765    0.271977758    1.641271218    7.553690189
  170 LYSH  HZ1     1766    0.250367010    1.636182321    7.456186236
  170 LYSH  HZ2     1767    0.315247170    1.556879591    7.585407003
  170 LYSH  HZ3     1768    0.339850696    1.713640252    7.566179681
  170 LYSH  C       1769    7.932860204    1.286687990    7.609745528
  170 LYSH  O       1770    7.987687663    1.198400292    7.675542397
  171 PHE   N       1771    7.803495896    1.281760055    7.579217082
  171 PHE   H       1772    7.754388935    1.368275594    7.568957519
  171 PHE   CA      1773    7.712416732    1.166415101    7.575605661
  171 PHE   CB      1774    7.578465801    1.217805247    7.522422474
  171 PHE   CG      1775    7.463569626    1.122296630    7.555401218
  171 PHE   CD1     1776    7.403633043    1.129655499    7.680597069
  171 PHE   HD1     1777    7.405095118    1.223916948    7.735307441
  171 PHE   CD2     1778    7.434470405    1.014330841    7.472850757
  171 PHE   HD2     1779    7.435691945    1.029635996    7.364943341
  171 PHE   CE1     1780    7.320997863    1.026089214    7.722626250
  171 PHE   HE1     1781    7.274558621    1.035244987    7.820806333
  171 PHE   CE2     1782    7.355152637    0.910806021    7.520916478
  171 PHE   HE2     1783    7.359847913    0.815275298    7.468639947
  171 PHE   CZ      1784    7.291478625    0.915064102    7.644399863
  171 PHE   HZ      1785    7.249223755    0.824145037    7.687169593
  171 PHE   C       1786    7.768536332    1.053805679    7.488541763
  171 PHE   O       1787    7.814491238    1.074321801    7.376308811
  172 PRO   N       1788    7.762372751    0.930445315    7.537904543
  172 PRO   CA      1789    7.802503120    0.807098495    7.468726519
  172 PRO   CB      1790    7.821510873    0.703535920    7.579744685
  172 PRO   CG      1791    7.718944478    0.746575852    7.684789411
  172 PRO   CD      1792    7.723541268    0.899270608    7.676225799
  172 PRO   C       1793    7.701148306    0.759566841    7.364419636
  172 PRO   O       1794    7.668608097    0.640955907    7.362649515
  173 VAL   N       1795    7.693376934    0.840293422    7.259000138
  173 VAL   H       1796    7.748780082    0.923467022    7.255212035
  173 VAL   CA      1797    7.605428773    0.822902000    7.142486871
  173 VAL   CB      1798    7.612807383    0.948582882    7.055539169
  173 VAL   CG1     1799    7.498032698    0.955588057    6.954593058
  173 VAL   CG2     1800    7.617723300    1.082221757    7.129891175
  173 VAL   C       1801    7.645121291    0.699146008    7.061738473
  173 VAL   O       1802    7.559303253    0.619057205    7.024981247
  174 ARG   N       1803    7.776179488    0.678609744    7.052198505
  174 ARG   H       1804    7.838523093    0.755841459    7.064411826
  174 ARG   CA      1805    7.842300616    0.561265521    6.993304225
  174 ARG   CB      1806    7.991494076    0.590565234    6.976197472
  174 ARG   CG      1807    8.028051179    0.696087132    6.871599499
  174 ARG   CD      1808    8.169751010    0.752638511    6.883219515
  174 ARG   NE      1809    8.160415486    0.886111516    6.822335129
  174 ARG   HE      1810    8.148089841    0.956705698    6.892081384
  174 ARG   CZ      1811    8.187850911    0.928473418    6.698215374
  174 ARG   NH1     1812    8.229306739    0.841431328    6.605160820
  174 ARG   HH11    1813    8.266699251    0.871432694    6.517410318
  174 ARG   HH12    1814    8.234994087    0.747232985    6.638241428
  174 ARG   NH2     1815    8.180247331    1.059058967    6.669134745
  174 ARG   HH21    1816    8.205738544    1.081741323    6.575136294
  174 ARG   HH22    1817    8.147794286    1.130172012    6.731493257
  174 ARG   C       1818    7.823120745    0.426608781    7.063373447
  174 ARG   O       1819    7.826873177    0.319086686    7.003754128
  175 TRP   N       1820    7.797211385    0.435805862    7.193505813
  175 TRP   H       1821    7.797625787    0.521280053    7.245418130
  175 TRP   CA      1822    7.754073607    0.317335049    7.269100786
  175 TRP   CB      1823    7.826144788    0.328956173    7.403573508
  175 TRP   CG      1824    7.975495286    0.298231548    7.390947082
  175 TRP   CD1     1825    8.029440148    0.176682781    7.389512067
  175 TRP   HD1     1826    7.986223126    0.081782847    7.421232435
  175 TRP   CD2     1827    8.077134180    0.386618743    7.356653968
  175 TRP   NE1     1828    8.156337304    0.182359655    7.350095962
  175 TRP   HE1     1829    8.214886207    0.103717342    7.330413163
  175 TRP   CE2     1830    8.190538746    0.309771788    7.333174642
  175 TRP   CE3     1831    8.076270538    0.524748511    7.341245608
  175 TRP   HE3     1832    7.987877531    0.583154293    7.366866712
  175 TRP   CZ2     1833    0.072742889    0.376175284    7.304350213
  175 TRP   HZ2     1834    0.164264538    0.319203549    7.288209388
  175 TRP   CZ3     1835    8.193368787    0.591655342    7.307595383
  175 TRP   HZ3     1836    8.197912810    0.700513477    7.310668692
  175 TRP   CH2     1837    0.072060265    0.514839537    7.294861184
  175 TRP   HH2     1838    0.160677578    0.567717978    7.259773165
  175 TRP   C       1839    7.605421130    0.304619780    7.303047920
  175 TRP   O       1840    7.563472421    0.217550656    7.379136759
  176 SER   N       1841    7.529798734    0.390134653    7.234791670
  176 SER   H       1842    7.563143925    0.442113313    7.156127662
  176 SER   CA      1843    7.385111377    0.400487910    7.258699729
  176 SER   CB      1844    7.341357234    0.539726026    7.304617301
  176 SER   OG      1845    7.415671787    0.568793942    7.423287677
  176 SER   HG      1846    7.508507078    0.591789552    7.394084717
  176 SER   C       1847    7.275882404    0.360838717    7.159147775
  176 SER   O       1848    7.286511269    0.399888872    7.042985824
  177 PRO   N       1849    7.169142595    0.292275626    7.199099932
  177 PRO   CA      1850    7.059169728    0.251289630    7.110576341
  177 PRO   CB      1851    6.982063000    0.144351167    7.188241307
  177 PRO   CG      1852    7.004263495    0.187154920    7.333433902
  177 PRO   CD      1853    7.151412981    0.228985296    7.330595523
  177 PRO   C       1854    6.965635274    0.359111899    7.055467664
  177 PRO   O       1855    6.956313579    0.463005574    7.120655710
  178 PRO   N       1856    6.891742390    0.323936693    6.950615202
  178 PRO   CA      1857    6.789870606    0.410404486    6.889341549
  178 PRO   CB      1858    6.723546284    0.324029760    6.781863097
  178 PRO   CG      1859    6.838312053    0.232906539    6.737872847
  178 PRO   CD      1860    6.914538857    0.204825467    6.867532867
  178 PRO   C       1861    6.679479487    0.460444068    6.982738773
  178 PRO   O       1862    6.671381899    0.583046490    6.988521642
  179 GLU   N       1863    6.624585898    0.371216346    7.064695853
  179 GLU   H       1864    6.651289948    0.274885593    7.067394000
  179 GLU   CA      1865    6.510844923    0.402551439    7.152389557
  179 GLU   CB      1866    6.434476908    0.280575140    7.204360281
  179 GLU   CG      1867    6.502364724    0.187168494    7.304731427
  179 GLU   CD      1868    6.626901165    0.115722727    7.251894589
  179 GLU   OE1     1869    6.661124791    0.107398281    7.131964195
  179 GLU   OE2     1870    6.702581272    0.076702433    7.343409279
  179 GLU   C       1871    6.548772258    0.500492544    7.263662503
  179 GLU   O       1872    6.487030932    0.606791752    7.268004795
  180 VAL   N       1873    6.667090944    0.483019757    7.321848562
  180 VAL   H       1874    6.706087364    0.392099324    7.307212631
  180 VAL   CA      1875    6.734645865    0.575252797    7.414252020
  180 VAL   CB      1876    6.854168901    0.515186415    7.488534198
  180 VAL   CG1     1877    6.935040914    0.611629031    7.575533140
  180 VAL   CG2     1878    6.811873974    0.400686291    7.580802410
  180 VAL   C       1879    6.770426823    0.713614544    7.359581190
  180 VAL   O       1880    6.726129553    0.814189193    7.414833951
  181 LEU   N       1881    6.828691986    0.716983821    7.240065199
  181 LEU   H       1882    6.836147851    0.631843294    7.188131261
  181 LEU   CA      1883    6.866826265    0.841243108    7.171388091
  181 LEU   CB      1884    6.969339580    0.819607204    7.059885485
  181 LEU   CG      1885    7.105745093    0.794613345    7.124527444
  181 LEU   CD1     1886    7.205049383    0.758041180    7.014043741
  181 LEU   CD2     1887    7.161155867    0.918848201    7.194539634
  181 LEU   C       1888    6.750043264    0.923775011    7.116967539
  181 LEU   O       1889    6.764910892    1.041871884    7.085947513
  182 MET   N       1890    6.639723197    0.855805019    7.086974286
  182 MET   H       1891    6.648905522    0.761171468    7.055965255
  182 MET   CA      1892    6.510569896    0.921768755    7.062929414
  182 MET   CB      1893    6.399971266    0.841697844    6.993872495
  182 MET   CG      1894    6.430508819    0.801457742    6.849440198
  182 MET   SD      1895    6.299590468    0.694935099    6.778696854
  182 MET   CE      1896    6.175448209    0.818056111    6.745328006
  182 MET   C       1897    6.451502515    0.990052230    7.186450310
  182 MET   O       1898    6.398642066    1.100938654    7.179978460
  183 TYR   N       1899    6.440413581    0.908103240    7.290619755
  183 TYR   H       1900    6.466307128    0.811509650    7.289917297
  183 TYR   CA      1901    6.383916201    0.942062383    7.422023265
  183 TYR   CB      1902    6.233596929    0.913768560    7.426124703
  183 TYR   CG      1903    6.146605482    0.953887832    7.306817066
  183 TYR   CD1     1904    6.118079655    1.087730914    7.282491758
  183 TYR   HD1     1905    6.151965628    1.169966330    7.345512613
  183 TYR   CD2     1906    6.108750871    0.854645078    7.217157127
  183 TYR   HD2     1907    6.124056709    0.750084500    7.243852513
  183 TYR   CE1     1908    6.046804538    1.111941597    7.165623660
  183 TYR   HE1     1909    6.022798126    1.216499733    7.146328861
  183 TYR   CE2     1910    6.036384981    0.881436949    7.101545658
  183 TYR   HE2     1911    6.001944110    0.800639292    7.037010855
  183 TYR   CZ      1912    6.009228238    1.014846151    7.073518947
  183 TYR   OH      1913    5.934520183    1.045072148    6.963954124
  183 TYR   HH      1914    5.897983428    0.963873156    6.918437059
  183 TYR   C       1915    6.444265334    0.852708846    7.530572461
  183 TYR   O       1916    6.466855463    0.732888513    7.514352413
  184 SER   N       1917    6.481491356    0.915826937    7.641565511
  184 SER   H       1918    6.464870935    1.013849398    7.652274357
  184 SER   CA      1919    6.550849676    0.855926670    7.756501935
  184 SER   CB      1920    6.580751505    0.964077252    7.860494126
  184 SER   OG      1921    6.689266861    1.044895387    7.814218939
  184 SER   HG      1922    6.700367359    1.038769752    7.715025827
  184 SER   C       1923    6.474108427    0.743084078    7.825676694
  184 SER   O       1924    6.424871681    0.752993371    7.937943391
  185 LYSH  N       1925    6.495420468    0.627716785    7.763031712
  185 LYSH  H       1926    6.527666913    0.629543624    7.668396749
  185 LYSH  CA      1927    6.451146922    0.499178301    7.818962833
  185 LYSH  CB      1928    6.342412523    0.432000756    7.734870653
  185 LYSH  CG      1929    6.281542432    0.297057020    7.773555535
  185 LYSH  CD      1930    6.207720166    0.241308450    7.651673561
  185 LYSH  CE      1931    6.061855674    0.287427014    7.654045972
  185 LYSH  NZ      1932    5.983698026    0.223945865    7.761156542
  185 LYSH  HZ1     1933    6.015493838    0.129978798    7.773790200
  185 LYSH  HZ2     1934    5.884558604    0.226711240    7.748356362
  185 LYSH  HZ3     1935    6.006520105    0.272171381    7.845734631
  185 LYSH  C       1936    6.571032171    0.404710295    7.829352129
  185 LYSH  O       1937    6.586822555    0.300374035    7.766177798
  186 PHE   N       1938    6.648348705    0.436596137    7.932758832
  186 PHE   H       1939    6.628425099    0.512206210    7.995097960
  186 PHE   CA      1940    6.766857271    0.356056983    7.965542512
  186 PHE   CB      1941    6.858133249    0.438314057    8.056709775
  186 PHE   CG      1942    6.911613147    0.564742613    7.989144669
  186 PHE   CD1     1943    7.035367685    0.558787247    7.926145614
  186 PHE   HD1     1944    7.100805773    0.473870895    7.945851566
  186 PHE   CD2     1945    6.847922221    0.687816031    7.999986797
  186 PHE   HD2     1946    6.756075021    0.696093555    8.058097184
  186 PHE   CE1     1947    7.088441536    0.676195704    7.873997545
  186 PHE   HE1     1948    7.180944132    0.672475996    7.816471600
  186 PHE   CE2     1949    6.905707101    0.804200698    7.950646015
  186 PHE   HE2     1950    6.860113493    0.900891295    7.971933372
  186 PHE   CZ      1951    7.027907247    0.800866882    7.884490008
  186 PHE   HZ      1952    7.070264404    0.887225330    7.833215355
  186 PHE   C       1953    6.721820890    0.232332847    8.043448184
  186 PHE   O       1954    6.655583430    0.239540699    8.146832517
  187 SER   N       1955    6.767886819    0.119819991    7.989524277
  187 SER   H       1956    6.840932803    0.119733183    7.921240882
  187 SER   CA      1957    6.709476986    8.227491738    8.029696766
  187 SER   CB      1958    6.607785069    8.181638691    7.924966094
  187 SER   OG      1959    6.676414988    8.147294906    7.804299608
  187 SER   HG      1960    6.652907032    8.211400823    7.731239133
  187 SER   C       1961    6.818680859    8.121147504    8.043076939
  187 SER   O       1962    6.929601475    8.143694125    7.994919059
  188 SER   N       1963    6.788790953    8.001795971    8.093599143
  188 SER   H       1964    6.720915631    7.993067645    8.166515239
  188 SER   CA      1965    6.881615322    7.889571435    8.073563452
  188 SER   CB      1966    6.844800831    7.760659821    8.147289223
  188 SER   OG      1967    6.737645049    7.686286172    8.088669967
  188 SER   HG      1968    6.663599592    7.749069365    8.064668820
  188 SER   C       1969    6.914773932    7.858904310    7.927370756
  188 SER   O       1970    7.031981275    7.840107773    7.895130584
  189 LYSH  N       1971    6.812985025    7.873439972    7.843002479
  189 LYSH  H       1972    6.727019727    7.910136532    7.878567157
  189 LYSH  CA      1973    6.822018273    7.854668514    7.697486043
  189 LYSH  CB      1974    6.681670899    7.851858371    7.636598569
  189 LYSH  CG      1975    6.605080809    7.731357861    7.691598483
  189 LYSH  CD      1976    6.674475112    7.595606078    7.678757753
  189 LYSH  CE      1977    6.587910456    7.476447837    7.720154334
  189 LYSH  NZ      1978    6.678213696    7.360945871    7.730819255
  189 LYSH  HZ1     1979    6.735645199    7.372201131    7.811904985
  189 LYSH  HZ2     1980    6.736684423    7.356985977    7.649779449
  189 LYSH  HZ3     1981    6.628457966    7.274373068    7.736252223
  189 LYSH  C       1982    6.912612146    7.956455739    7.627882840
  189 LYSH  O       1983    6.967517058    7.928070913    7.521535456
  190 SER   N       1984    6.934665262    8.073818465    7.686447448
  190 SER   H       1985    6.882685444    8.103767836    7.766463074
  190 SER   CA      1986    7.036713569    8.169273915    7.640787794
  190 SER   CB      1987    6.998795028    0.079857916    7.659687909
  190 SER   OG      1988    6.972850782    0.097845987    7.799164331
  190 SER   HG      1989    7.056749613    0.116787826    7.850176133
  190 SER   C       1990    7.177506460    8.144709808    7.695435633
  190 SER   O       1991    7.268522813    8.165931526    7.615457902
  191 ASP   N       1992    7.194127177    8.079114414    7.809941964
  191 ASP   H       1993    7.146127329    8.115060089    7.889978058
  191 ASP   CA      1994    7.318764844    8.011624370    7.848957349
  191 ASP   CB      1995    7.329854785    7.980578230    7.998367501
  191 ASP   CG      1996    7.327280090    8.093920944    8.101108926
  191 ASP   OD1     1997    7.349480275    8.212618231    8.068792809
  191 ASP   OD2     1998    7.325432802    8.062428518    8.222071637
  191 ASP   C       1999    7.357047032    7.886895799    7.769021010
  191 ASP   O       2000    7.475204156    7.865541715    7.742318848
  192 ILE   N       2001    7.260380284    7.807637560    7.723604363
  192 ILE   H       2002    7.173718391    7.797058529    7.772375029
  192 ILE   CA      2003    7.281304198    7.698546131    7.627310929
  192 ILE   CB      2004    7.154550140    7.618430048    7.596886028
  192 ILE   CG1     2005    7.090054839    7.562901331    7.724041467
  192 ILE   CG2     2006    7.185656992    7.506703033    7.497089340
  192 ILE   CD      2007    7.172275500    7.457094015    7.797909495
  192 ILE   C       2008    7.340163775    7.746850485    7.494603583
  192 ILE   O       2009    7.450392085    7.704410498    7.460251924
  193 TRP   N       2010    7.281209968    7.849961090    7.434738209
  193 TRP   H       2011    7.194102206    7.879608431    7.473915203
  193 TRP   CA      2012    7.337508524    7.932641936    7.327006921
  193 TRP   CB      2013    7.247348765    8.054429566    7.305803684
  193 TRP   CG      2014    7.301727257    8.136587314    7.188759471
  193 TRP   CD1     2015    7.403844842    8.221727555    7.185408427
  193 TRP   HD1     2016    7.462953171    8.250875558    7.272220682
  193 TRP   CD2     2017    7.243571385    8.132657223    7.062579845
  193 TRP   NE1     2018    7.409829380    8.280024238    7.066026974
  193 TRP   HE1     2019    7.478020208    8.347002003    7.036652776
  193 TRP   CE2     2020    7.318426814    8.222997060    6.988052415
  193 TRP   CE3     2021    7.126355634    8.073628073    7.016788017
  193 TRP   HE3     2022    7.070249367    8.002117781    7.076949176
  193 TRP   CZ2     2023    7.272820870    0.015416077    6.859959449
  193 TRP   HZ2     2024    7.326779264    0.088014091    6.799146603
  193 TRP   CZ3     2025    7.082462516    8.107297748    6.889267598
  193 TRP   HZ3     2026    6.993478727    8.061320341    6.846254262
  193 TRP   CH2     2027    7.154714420    8.196955995    6.811406883
  193 TRP   HH2     2028    7.111295393    8.232917734    6.718119468
  193 TRP   C       2029    7.481486961    7.976757130    7.354152146
  193 TRP   O       2030    7.571734396    7.948869379    7.275358417
  194 ALA   N       2031    7.501653608    8.046975519    7.465295196
  194 ALA   H       2032    7.425646488    8.086298944    7.517048555
  194 ALA   CA      2033    7.635001329    8.085415952    7.513803860
  194 ALA   CB      2034    7.630330633    8.165133268    7.644318442
  194 ALA   C       2035    7.738587794    7.972940195    7.519483071
  194 ALA   O       2036    7.842940223    7.986164036    7.455712061
  195 PHE   N       2037    7.704541587    7.855119856    7.570959700
  195 PHE   H       2038    7.615710280    7.835864452    7.612651767
  195 PHE   CA      2039    7.791314914    7.736821030    7.561623569
  195 PHE   CB      2040    7.740943069    7.627516405    7.656091427
  195 PHE   CG      2041    7.829835564    7.507949476    7.690908671
  195 PHE   CD1     2042    7.968201415    7.516024402    7.701577716
  195 PHE   HD1     2043    8.018011944    7.612949345    7.699239621
  195 PHE   CD2     2044    7.770544398    7.382295702    7.695299898
  195 PHE   HD2     2045    7.663202179    7.376540757    7.677284328
  195 PHE   CE1     2046    8.043810821    7.399653643    7.709336679
  195 PHE   HE1     2047    8.152683564    7.404891146    7.709579980
  195 PHE   CE2     2048    7.844697950    7.264795327    7.699162939
  195 PHE   HE2     2049    7.795443863    7.168418928    7.711983545
  195 PHE   CZ      2050    7.982892830    7.274721766    7.710327220
  195 PHE   HZ      2051    8.042252365    7.185779254    7.731406420
  195 PHE   C       2052    7.822571558    7.684149478    7.421408861
  195 PHE   O       2053    7.936709192    7.652010293    7.388718290
  196 GLY   N       2054    7.724276139    7.699818461    7.333182531
  196 GLY   H       2055    7.636728026    7.739560768    7.360701471
  196 GLY   CA      2056    7.741219751    7.668776787    7.190496729
  196 GLY   C       2057    7.850259219    7.757482494    7.130075768
  196 GLY   O       2058    7.948090612    7.706184277    7.075950913
  197 VAL   N       2059    7.827186073    7.888090421    7.140126525
  197 VAL   H       2060    7.744771776    7.912171640    7.191406286
  197 VAL   CA      2061    7.925775056    7.993707787    7.113011681
  197 VAL   CB      2062    7.873187188    8.135129505    7.138466754
  197 VAL   CG1     2063    7.964952985    8.230085577    7.061174391
  197 VAL   CG2     2064    7.731125617    8.157485957    7.086219833
  197 VAL   C       2065    8.062802041    7.964411166    7.174464822
  197 VAL   O       2066    8.160416751    7.960474599    7.099732822
  198 LEU   N       2067    8.062239888    7.931636033    7.303366670
  198 LEU   H       2068    7.977053080    7.944720278    7.354087763
  198 LEU   CA      2069    8.185222173    7.891085594    7.372945325
  198 LEU   CB      2070    8.159469241    7.855069994    7.519405954
  198 LEU   CG      2071    8.182481895    7.974521410    7.612190892
  198 LEU   CD1     2072    8.088873257    8.092117619    7.583597950
  198 LEU   CD2     2073    8.160618650    7.927451111    7.756104142
  198 LEU   C       2074    0.035751589    7.779588968    7.314503808
  198 LEU   O       2075    0.155520809    7.803982938    7.300746322
  199 MET   N       2076    8.208304849    7.674768077    7.263314789
  199 MET   H       2077    8.111996773    7.648938484    7.270858890
  199 MET   CA      2078    0.036953298    7.568157949    7.185817911
  199 MET   CB      2079   -0.061118507    7.456899242    7.148281014
  199 MET   CG      2080    8.135333695    7.382493500    7.275836873
  199 MET   SD      2081    8.054897315    7.222484915    7.238190322
  199 MET   CE      2082    8.063104185    7.146172851    7.398792685
  199 MET   C       2083    0.103725743    7.619685140    7.058170271
  199 MET   O       2084    0.212916660    7.573326105    7.025664179
  200 TRP   N       2085    0.046976208    7.715274482    6.985177525
  200 TRP   H       2086   -0.030970057    7.760720316    7.028308902
  200 TRP   CA      2087    0.110203499    7.751531712    6.857518271
  200 TRP   CB      2088    0.015153427    7.848339296    6.786765471
  200 TRP   CG      2089    0.062182618    7.888131130    6.646702670
  200 TRP   CD1     2090    0.058613763    7.816760647    6.534517347
  200 TRP   HD1     2091    0.001347194    7.725628358    6.517261139
  200 TRP   CD2     2092    0.145758728    7.997020791    6.624777366
  200 TRP   NE1     2093    0.136282525    7.876556200    6.444612575
  200 TRP   HE1     2094    0.149125315    7.839975048    6.352434040
  200 TRP   CE2     2095    0.190818515    7.987534407    6.493613867
  200 TRP   CE3     2096    0.188358727    8.103481835    6.703359966
  200 TRP   HE3     2097    0.145939588    8.119449935    6.802487890
  200 TRP   CZ2     2098    0.281679238    8.080135488    6.443710267
  200 TRP   HZ2     2099    0.294004944    8.092502166    6.336111420
  200 TRP   CZ3     2100    0.285000925    8.192246099    6.657510304
  200 TRP   HZ3     2101    0.336831811    8.257063245    6.728165704
  200 TRP   CH2     2102    0.330815090    8.180117039    6.526845826
  200 TRP   HH2     2103    0.421110320    8.233810828    6.497810727
  200 TRP   C       2104    0.241440684    7.825890074    6.883214280
  200 TRP   O       2105    0.346140406    7.784126913    6.833977713
  201 GLU   N       2106    0.244883163    7.901753058    6.992414424
  201 GLU   H       2107    0.159281541    7.940164646    7.027020449
  201 GLU   CA      2108    0.368364666    7.971064867    7.031875695
  201 GLU   CB      2109    0.341817357    8.064024295    7.150474123
  201 GLU   CG      2110    0.227147114    8.162663739    7.127460817
  201 GLU   CD      2111    0.186292489    0.001322785    7.254328551
  201 GLU   OE1     2112    0.247795390    0.107230236    7.279320311
  201 GLU   OE2     2113    0.090552956   -0.048545663    7.317352990
  201 GLU   C       2114    0.482028918    7.881348131    7.081314072
  201 GLU   O       2115    0.598803062    7.901643085    7.048416901
  202 ILE   N       2116    0.446955777    7.776485035    7.155231709
  202 ILE   H       2117    0.362766355    7.748074611    7.201127784
  202 ILE   CA      2118    0.537237137    7.671856260    7.205342543
  202 ILE   CB      2119    0.475375083    7.569549050    7.300831361
  202 ILE   CG1     2120    0.398910346    7.637730781    7.414488786
  202 ILE   CG2     2121    0.593577639    7.490528153    7.357359155
  202 ILE   CD      2122    0.324348808    7.541931641    7.507630323
  202 ILE   C       2123    0.602516632    7.594203340    7.090800638
  202 ILE   O       2124    0.720127483    7.614403962    7.060990861
  203 TYR   N       2125    0.522999414    7.545665291    6.995868457
  203 TYR   H       2126    0.428593249    7.519023491    6.976403061
  203 TYR   CA      2127    0.570079954    7.480089981    6.873008770
  203 TYR   CB      2128    0.462060306    7.391997547    6.809917731
  203 TYR   CG      2129    0.442082081    7.259315732    6.883446038
  203 TYR   CD1     2130    0.532496554    7.156217449    6.860709125
  203 TYR   HD1     2131    0.578926977    7.155421547    6.762093448
  203 TYR   CD2     2132    0.366013272    7.251603121    6.999532018
  203 TYR   HD2     2133    0.292631330    7.329020260    7.021994277
  203 TYR   CE1     2134    0.543843587    7.046071668    6.944751508
  203 TYR   HE1     2135    0.624283166    6.976638359    6.920472094
  203 TYR   CE2     2136    0.375265916    7.138798808    7.080237719
  203 TYR   HE2     2137    0.317336388    7.143445775    7.172463903
  203 TYR   CZ      2138    0.450224634    7.026950924    7.045708866
  203 TYR   OH      2139    0.427752179    6.899573635    7.087774064
  203 TYR   HH      2140    0.372851429    6.907688578    7.170960935
  203 TYR   C       2141    0.636313087    7.576111243    6.773979777
  203 TYR   O       2142    0.688888098    7.534518653    6.670848789
  204 SER   N       2143    0.611229024    7.706207254    6.785590886
  204 SER   H       2144    0.536124452    7.745294642    6.838810840
  204 SER   CA      2145    0.676705077    7.803040271    6.696434496
  204 SER   CB      2146    0.582576132    7.919396499    6.664642121
  204 SER   OG      2147    0.476642020    7.885068641    6.574923300
  204 SER   HG      2148    0.380583688    7.905187295    6.594128959
  204 SER   C       2149    0.793042316    7.876879139    6.762961612
  204 SER   O       2150    0.849526876    7.972086543    6.709336346
  205 LEU   N       2151    0.830922933    7.828316538    6.880849766
  205 LEU   H       2152    0.789386433    7.769097456    6.949912552
  205 LEU   CA      2153    0.947895785    7.872753402    6.958022944
  205 LEU   CB      2154    1.079471569    7.828926984    6.893394433
  205 LEU   CG      2155    1.115531390    7.680486762    6.902204751
  205 LEU   CD1     2156    1.232198881    7.641069946    6.811421162
  205 LEU   CD2     2157    1.143021591    7.657438728    7.050945552
  205 LEU   C       2158    0.956732944    8.019885561    6.999047722
  205 LEU   O       2159    1.029433442    8.100400883    6.941051870
  206 GLY   N       2160    0.860681377    8.068526259    7.077138699
  206 GLY   H       2161    0.767450898    8.041050638    7.100692186
  206 GLY   CA      2162    0.861699446    8.209315514    7.119407696
  206 GLY   C       2163    0.804336581    0.092769055    7.043654317
  206 GLY   O       2164    0.805418212    0.209869817    7.081255288
  207 LYSH  N       2165    0.763637615    0.060416862    6.921237283
  207 LYSH  H       2166    0.749444777   -0.033633803    6.890383171
  207 LYSH  CA      2167    0.712996065    0.155427364    6.821169595
  207 LYSH  CB      2168    0.703858432    0.084991322    6.685658571
  207 LYSH  CG      2169    0.844021085    0.065315183    6.627533396
  207 LYSH  CD      2170    0.861897432    0.011528216    6.485419362
  207 LYSH  CE      2171    0.797315198    0.104756294    6.382727283
  207 LYSH  NZ      2172    0.822855232    0.059428538    6.245251377
  207 LYSH  HZ1     2173    0.921079443    0.043209207    6.235831037
  207 LYSH  HZ2     2174    0.797781051    0.135568803    6.185471999
  207 LYSH  HZ3     2175    0.771093693   -0.021046838    6.216191809
  207 LYSH  C       2176    0.572915089    0.194851001    6.868380452
  207 LYSH  O       2177    0.491170885    0.120033216    6.921758211
  208 MET   N       2178    0.553959335    0.323850251    6.842165265
  208 MET   H       2179    0.634178174    0.380651898    6.823758531
  208 MET   CA      2180    0.422631223    0.386812296    6.862155529
  208 MET   CB      2181    0.434290976    0.536421578    6.892028952
  208 MET   CG      2182    0.507057885    0.622465543    6.788537825
  208 MET   SD      2183    0.496503423    0.800097682    6.831309851
  208 MET   CE      2184    0.320172519    0.823491458    6.824665719
  208 MET   C       2185    0.316004528    0.338372903    6.763700599
  208 MET   O       2186    0.354371632    0.316253443    6.648941989
  209 PRO   N       2187    0.190661624    0.319302351    6.803894781
  209 PRO   CA      2188    0.084308921    0.299006115    6.704461076
  209 PRO   CB      2189   -0.033706213    0.262442539    6.794717980
  209 PRO   CG      2190    0.028946641    0.190575215    6.914375098
  209 PRO   CD      2191    0.153328984    0.276100021    6.939363452
  209 PRO   C       2192    0.061091966    0.424614649    6.620218891
  209 PRO   O       2193    0.036473045    0.535866586    6.666572696
  210 TYR   N       2194    0.045661789    0.392513240    6.492068740
  210 TYR   H       2195    0.077820673    0.304139274    6.458070968
  210 TYR   CA      2196    0.007834057    0.485213521    6.384435916
  210 TYR   CB      2197   -0.127770423    0.545899438    6.421072706
  210 TYR   CG      2198   -0.245140820    0.449856385    6.441265116
  210 TYR   CD1     2199    7.928856067    0.396177554    6.329292772
  210 TYR   HD1     2200    7.962218809    0.429096813    6.230884150
  210 TYR   CD2     2201    7.933688151    0.430737890    6.566316962
  210 TYR   HD2     2202    7.980434900    0.467336108    6.657733977
  210 TYR   CE1     2203    7.817496393    0.314080910    6.342634707
  210 TYR   HE1     2204    7.787359211    0.255578704    6.255742577
  210 TYR   CE2     2205    7.819938929    0.352488258    6.582377241
  210 TYR   HE2     2206    7.781379314    0.331325712    6.682108394
  210 TYR   CZ      2207    7.761552909    0.297599548    6.468802885
  210 TYR   OH      2208    7.633706166    0.251514107    6.473784853
  210 TYR   HH      2209    7.628787042    0.207138951    6.563262541
  210 TYR   C       2210    0.113910206    0.593309327    6.362710838
  210 TYR   O       2211    0.078093020    0.709555084    6.344404836
  211 GLU   N       2212    0.242084923    0.559492728    6.352064855
  211 GLU   H       2213    0.267676313    0.464595449    6.333663261
  211 GLU   CA      2214    0.347861654    0.661341558    6.358973507
  211 GLU   CB      2215    0.479661718    0.584052385    6.351051955
  211 GLU   CG      2216    0.515080154    0.488406544    6.236988607
  211 GLU   CD      2217    0.649666226    0.416484472    6.248221517
  211 GLU   OE1     2218    0.738497878    0.462333124    6.323284740
  211 GLU   OE2     2219    0.655256271    0.317888339    6.171588921
  211 GLU   C       2220    0.351872806    0.774363263    6.255921437
  211 GLU   O       2221    0.421839974    0.872562017    6.280182134
  212 ARG   N       2222    0.288661084    0.748298646    6.141828754
  212 ARG   H       2223    0.257378448    0.657060381    6.115405088
  212 ARG   CA      2224    0.263209161    0.854339228    6.043243420
  212 ARG   CB      2225    0.234093707    0.775408270    5.915444033
  212 ARG   CG      2226    0.211688058    0.871478742    5.798478767
  212 ARG   CD      2227    0.169026101    0.811672768    5.664264187
  212 ARG   NE      2228    0.169835457    0.911437140    5.556315963
  212 ARG   HE      2229    0.116970604    0.995418084    5.568665389
  212 ARG   CZ      2230    0.222115378    0.897001115    5.433787362
  212 ARG   NH1     2231    0.219938382    1.001874651    5.350404671
  212 ARG   HH11    2232    0.259120027    0.994960864    5.258660470
  212 ARG   HH12    2233    0.168208327    1.085434907    5.368866645
  212 ARG   NH2     2234    0.228753767    0.779527720    5.369688952
  212 ARG   HH21    2235    0.271764132    0.785909517    5.279645103
  212 ARG   HH22    2236    0.182748190    0.696600999    5.401391011
  212 ARG   C       2237    0.157169274    0.959753342    6.075684251
  212 ARG   O       2238    0.165438708    1.075840821    6.035859584
  213 PHE   N       2239    0.063943415    0.912650504    6.158021048
  213 PHE   H       2240    0.027850848    0.845894026    6.223142086
  213 PHE   CA      2241    8.181246659    0.997478288    6.172677151
  213 PHE   CB      2242    8.050491739    0.918810055    6.161666135
  213 PHE   CG      2243    8.046097002    0.846019760    6.027162382
  213 PHE   CD1     2244    8.043833261    0.906274884    5.901933941
  213 PHE   HD1     2245    8.034623967    1.014790349    5.906268016
  213 PHE   CD2     2246    8.010271569    0.712079996    6.036987897
  213 PHE   HD2     2247    8.011487835    0.663062808    6.134331384
  213 PHE   CE1     2248    8.015818046    0.835794544    5.785464553
  213 PHE   HE1     2249    8.009498215    0.890701808    5.691516417
  213 PHE   CE2     2250    7.970332245    0.645662404    5.921598915
  213 PHE   HE2     2251    7.907791292    0.556624532    5.928248696
  213 PHE   CZ      2252    7.979849416    0.701843212    5.794815047
  213 PHE   HZ      2253    7.957671943    0.642777368    5.705932444
  213 PHE   C       2254    8.170846432    1.088475603    6.295227896
  213 PHE   O       2255    8.238808343    1.062762594    6.394470126
  214 THR   N       2256    8.086972325    1.190176968    6.277686197
  214 THR   H       2257    8.045724298    1.218787727    6.191210082
  214 THR   CA      2258    8.052675628    1.276423177    6.391687830
  214 THR   CB      2259    7.989181584    1.402894739    6.333508050
  214 THR   OG1     2260    7.860495890    1.381347644    6.274987538
  214 THR   HG1     2261    7.819856498    1.465954654    6.240489464
  214 THR   CG2     2262    8.081638664    1.492249724    6.250566302
  214 THR   C       2263    7.940553891    1.208468057    6.470564493
  214 THR   O       2264    7.885859114    1.103414362    6.437380119
  215 ASN   N       2265    7.911046037    1.272202335    6.583495229
  215 ASN   H       2266    7.952877405    1.359308154    6.609212768
  215 ASN   CA      2267    7.808886612    1.226220904    6.678653940
  215 ASN   CB      2268    7.817493615    1.300069501    6.812376445
  215 ASN   CG      2269    7.932844932    1.234460518    6.888514708
  215 ASN   OD1     2270    7.949635169    1.113231355    6.900785732
  215 ASN   ND2     2271    8.018605540    1.319811695    6.943712844
  215 ASN   HD21    2272    8.094985485    1.287018014    6.999293808
  215 ASN   HD22    2273    8.002682880    1.417498507    6.929482837
  215 ASN   C       2274    7.666538275    1.236958540    6.623581472
  215 ASN   O       2275    7.581743142    1.158207862    6.665275835
  216 SER   N       2276    7.645565145    1.345807927    6.550090390
  216 SER   H       2277    7.708449670    1.422812597    6.560885063
  216 SER   CA      2278    7.526751693    1.365693206    6.465824602
  216 SER   CB      2279    7.519004727    1.498593243    6.390390814
  216 SER   OG      2280    7.390389218    1.523070418    6.332876301
  216 SER   HG      2281    7.352946376    1.605508099    6.375332720
  216 SER   C       2282    7.508601098    1.254350333    6.362457522
  216 SER   O       2283    7.409423235    1.182128823    6.371282929
  217 GLU   N       2284    7.612391045    1.223114771    6.285379725
  217 GLU   H       2285    7.693260459    1.281848572    6.288718809
  217 GLU   CA      2286    7.607644460    1.120793661    6.179930373
  217 GLU   CB      2287    7.737837238    1.120417545    6.099557225
  217 GLU   CG      2288    7.754334527    1.237622605    6.002588698
  217 GLU   CD      2289    7.890369986    1.241806665    5.932689838
  217 GLU   OE1     2290    7.993984786    1.257599416    6.000808625
  217 GLU   OE2     2291    7.879666592    1.220828981    5.809917666
  217 GLU   C       2292    7.589508236    0.981106570    6.239690914
  217 GLU   O       2293    7.512928960    0.899753442    6.188230357
  218 THR   N       2294    7.646562465    0.959647020    6.357906410
  218 THR   H       2295    7.721770645    1.021856896    6.379670167
  218 THR   CA      2296    7.626420338    0.841434709    6.442944581
  218 THR   CB      2297    7.719135419    0.837282165    6.564582035
  218 THR   OG1     2298    7.853281741    0.836369612    6.515017756
  218 THR   HG1     2299    7.881899622    0.931879063    6.507291497
  218 THR   CG2     2300    7.684106377    0.718536522    6.654491771
  218 THR   C       2301    7.479735853    0.815871751    6.478180325
  218 THR   O       2302    7.427028811    0.710344755    6.443323171
  219 ALA   N       2303    7.405761812    0.918538725    6.519114782
  219 ALA   H       2304    7.446803627    1.009725810    6.519026809
  219 ALA   CA      2305    7.261911547    0.912442990    6.548725216
  219 ALA   CB      2306    7.211693750    1.041496101    6.613774872
  219 ALA   C       2307    7.178164200    0.882010909    6.424349692
  219 ALA   O       2308    7.085264594    0.803537529    6.442730690
  220 GLU   N       2309    7.215995882    0.936348674    6.309002987
  220 GLU   H       2310    7.269955961    1.015760535    6.336977918
  220 GLU   CA      2311    7.148639245    0.905012227    6.182150194
  220 GLU   CB      2312    7.192628381    1.020113928    6.091449238
  220 GLU   CG      2313    7.146888859    1.006195991    5.946113022
  220 GLU   CD      2314    6.995363661    1.002912999    5.925209196
  220 GLU   OE1     2315    6.939720952    1.114402035    5.915255088
  220 GLU   OE2     2316    6.941316773    0.900366932    5.878463988
  220 GLU   C       2317    7.177573530    0.763107283    6.132806560
  220 GLU   O       2318    7.083379100    0.692760089    6.096607700
  221 HISB  N       2319    7.303883544    0.721462296    6.134668821
  221 HISB  H       2320    7.375111692    0.791651427    6.134861219
  221 HISB  CA      2321    7.339399280    0.581742696    6.105877566
  221 HISB  CB      2322    7.488445113    0.563046723    6.134943023
  221 HISB  CG      2323    7.550623662    0.473680383    6.027421756
  221 HISB  ND1     2324    7.613157070    0.512529092    5.916652123
  221 HISB  CD2     2325    7.577798520    0.344463428    6.043451040
  221 HISB  HD2     2326    7.530901269    0.277375167    6.115438898
  221 HISB  CE1     2327    7.677314087    0.408169190    5.864865173
  221 HISB  HE1     2328    7.751635783    0.408301528    5.785126331
  221 HISB  NE2     2329    7.654594666    0.303008692    5.943076660
  221 HISB  HE2     2330    7.701081381    0.214470797    5.942900504
  221 HISB  C       2331    7.260173587    0.474909812    6.181519358
  221 HISB  O       2332    7.201374445    0.379574321    6.130698052
  222 ILE   N       2333    7.228448085    0.499666724    6.308297214
  222 ILE   H       2334    7.259177040    0.553968816    6.386444603
  222 ILE   CA      2335    7.125930976    0.425420628    6.383013116
  222 ILE   CB      2336    7.131545899    0.409608033    6.535090185
  222 ILE   CG1     2337    7.176775170    0.535928136    6.608626474
  222 ILE   CG2     2338    7.217589956    0.288734236    6.572426509
  222 ILE   CD      2339    7.172563974    0.517920817    6.760504723
  222 ILE   C       2340    6.979454649    0.430808284    6.339178299
  222 ILE   O       2341    6.911785881    0.328181682    6.335089873
  223 ALA   N       2342    6.940189558    0.545827919    6.285162224
  223 ALA   H       2343    7.015512798    0.610587566    6.296660881
  223 ALA   CA      2344    6.804141035    0.561916854    6.231880735
  223 ALA   CB      2345    6.787136331    0.708903656    6.193009965
  223 ALA   C       2346    6.779574996    0.478236655    6.106161091
  223 ALA   O       2347    6.682203075    0.403234644    6.101427432
  224 GLN   N       2348    6.886421138    0.459687346    6.029155443
  224 GLN   H       2349    6.958405684    0.528230918    6.040139957
  224 GLN   CA      2350    6.890499951    0.365013738    5.916763013
  224 GLN   CB      2351    7.009759584    0.406110104    5.830154359
  224 GLN   CG      2352    6.988730317    0.531263614    5.744694608
  224 GLN   CD      2353    7.110120931    0.601781829    5.683896570
  224 GLN   OE1     2354    7.166235371    0.551101190    5.586887521
  224 GLN   NE2     2355    7.133030377    0.729304539    5.713930108
  224 GLN   HE21    2356    7.211697344    0.777457826    5.675303316
  224 GLN   HE22    2357    7.065253342    0.777938016    5.769075902
  224 GLN   C       2358    6.912504368    0.219686876    5.959280100
  224 GLN   O       2359    6.860820790    0.130235293    5.892515331
  225 GLY   N       2360    6.976122338    0.200532910    6.074496765
  225 GLY   H       2361    7.004675512    0.269080901    6.141481014
  225 GLY   CA      2362    6.998429049    0.070743127    6.139830708
  225 GLY   C       2363    7.110158119    8.222995108    6.077868764
  225 GLY   O       2364    7.113666930    8.100210848    6.084249506
  226 LEU   N       2365    7.212730300    0.057989943    6.032425082
  226 LEU   H       2366    7.249376075    0.148332163    6.054705815
  226 LEU   CA      2367    7.326320678    8.226232563    5.968755323
  226 LEU   CB      2368    7.378947679    8.312601478    5.853943248
  226 LEU   CG      2369    7.271561182    0.112422807    5.751163930
  226 LEU   CD1     2370    7.324125148    0.206529746    5.642582558
  226 LEU   CD2     2371    7.196836547   -0.008187436    5.693871414
  226 LEU   C       2372    7.435186745    8.188268627    6.069329988
  226 LEU   O       2373    7.513632703    8.270149615    6.116995670
  227 ARG   N       2374    7.459501706    8.057840350    6.078675314
  227 ARG   H       2375    7.445738088    7.991519381    6.005096793
  227 ARG   CA      2376    7.533693820    8.007418627    6.195145485
  227 ARG   CB      2377    7.485583323    7.864800012    6.222664484
  227 ARG   CG      2378    7.334789076    7.844507228    6.238769419
  227 ARG   CD      2379    7.276841306    7.904895913    6.366838444
  227 ARG   NE      2380    7.129872259    7.903948864    6.364687264
  227 ARG   HE      2381    7.082817970    7.822256899    6.331335849
  227 ARG   CZ      2382    7.050389894    8.007055521    6.396378487
  227 ARG   NH1     2383    7.096761792    8.126664792    6.435083091
  227 ARG   HH11    2384    7.028535112    8.199472111    6.441644957
  227 ARG   HH12    2385    7.192574521    8.139186828    6.460811104
  227 ARG   NH2     2386    6.921032914    7.998162329    6.362560099
  227 ARG   HH21    2387    6.861466305    8.076082602    6.382038749
  227 ARG   HH22    2388    6.879996808    7.911214748    6.335077737
  227 ARG   C       2389    7.684182096    8.020082887    6.170565761
  227 ARG   O       2390    7.732087965    8.035050535    6.058267262
  228 LEU   N       2391    7.763421961    8.029319045    6.276983510
  228 LEU   H       2392    7.729136297    8.052553882    6.368007499
  228 LEU   CA      2393    7.909818557    8.017002670    6.271607079
  228 LEU   CB      2394    7.967421572    8.057408101    6.407473826
  228 LEU   CG      2395    7.962334240    8.205644439    6.445028918
  228 LEU   CD1     2396    7.991649780    8.230986255    6.593053819
  228 LEU   CD2     2397    8.044580060    8.286389952    6.344400187
  228 LEU   C       2398    7.959689725    7.881113428    6.222049222
  228 LEU   O       2399    7.897606634    7.779554446    6.253086192
  229 TYR   N       2400    8.065226930    7.876156309    6.141253125
  229 TYR   H       2401    8.116985404    7.961549653    6.135801522
  229 TYR   CA      2402    8.100550341    7.748219319    6.078070145
  229 TYR   CB      2403    8.116474843    7.763822931    5.926700489
  229 TYR   CG      2404    8.225811943    7.853632631    5.868508049
  229 TYR   CD1     2405    0.112653141    7.795726588    5.840818527
  229 TYR   HD1     2406    0.138742920    7.696179196    5.876712583
  229 TYR   CD2     2407    8.190159721    7.974202991    5.809239951
  229 TYR   HD2     2408    8.084825105    8.002154992    5.807754874
  229 TYR   CE1     2409    0.200964285    7.864311965    5.758252713
  229 TYR   HE1     2410    0.303339740    7.827257431    5.753113880
  229 TYR   CE2     2411    0.038696362    8.043386021    5.723741133
  229 TYR   HE2     2412    0.019575436    8.148555636    5.702467681
  229 TYR   CZ      2413    0.162896050    7.985192135    5.701182112
  229 TYR   OH      2414    0.238571918    8.028455121    5.596805302
  229 TYR   HH      2415    0.214240266    8.120700366    5.566839898
  229 TYR   C       2416    8.222814869    7.680231165    6.140004176
  229 TYR   O       2417    8.316374204    7.753678092    6.171297268
  230 ARG   N       2418    8.228797531    7.552254040    6.104317828
  230 ARG   H       2419    8.153099184    7.513166857    6.051954172
  230 ARG   CA      2420    0.083950835    7.458490928    6.170852620
  230 ARG   CB      2421    0.054794171    7.320807844    6.110805195
  230 ARG   CG      2422    0.145004507    7.202736504    6.147292076
  230 ARG   CD      2423    0.092677761    7.073585383    6.084118508
  230 ARG   NE      2424    0.206577775    6.982959935    6.063456158
  230 ARG   HE      2425    0.266643776    6.979583813    6.143342685
  230 ARG   CZ      2426    0.246937535    6.902475888    5.964199549
  230 ARG   NH1     2427    0.165310877    6.886001757    5.859209225
  230 ARG   HH11    2428    0.204026391    6.829917839    5.786019772
  230 ARG   HH12    2429    0.073340300    6.924498951    5.851428017
  230 ARG   NH2     2430    0.360630290    6.834489636    5.984394286
  230 ARG   HH21    2431    0.381168736    6.760723306    5.920071755
  230 ARG   HH22    2432    0.424483585    6.844018991    6.060767152
  230 ARG   C       2433    0.230768143    7.501353598    6.166794258
  230 ARG   O       2434    0.288451356    7.521877918    6.060121109
  231 PRO   N       2435    0.290121412    7.495777135    6.285696189
  231 PRO   CA      2436    0.436522926    7.507858833    6.291398709
  231 PRO   CB      2437    0.465318394    7.536998124    6.438820104
  231 PRO   CG      2438    0.330439012    7.586204882    6.491690205
  231 PRO   CD      2439    0.226180411    7.501977909    6.417904604
  231 PRO   C       2440    0.501970799    7.381215015    6.235828025
  231 PRO   O       2441    0.457667271    7.268590628    6.257767312
  232 HISB  N       2442    0.621404189    7.405454702    6.182563560
  232 HISB  H       2443    0.667288691    7.494297380    6.184164650
  232 HISB  CA      2444    0.699726051    7.298095352    6.119733959
  232 HISB  CB      2445    0.835916935    7.349973077    6.073153437
  232 HISB  CG      2446    0.819142663    7.436233490    5.947890538
  232 HISB  ND1     2447    0.705512621    7.485572464    5.899482668
  232 HISB  CD2     2448    0.907515568    7.466053756    5.853075025
  232 HISB  HD2     2449    1.005351282    7.418565651    5.845661801
  232 HISB  CE1     2450    0.721986274    7.550488269    5.784583279
  232 HISB  HE1     2451    0.649987865    7.618364304    5.738865935
  232 HISB  NE2     2452    0.851626377    7.539195967    5.757087517
  232 HISB  HE2     2453    0.900417665    7.568424944    5.674837419
  232 HISB  C       2454    0.726288498    7.185924967    6.220347454
  232 HISB  O       2455    0.727207408    7.070595839    6.177574679
  233 LEU   N       2456    0.752479603    7.219449425    6.346359901
  233 LEU   H       2457    0.760753530    7.318880357    6.353193346
  233 LEU   CA      2458    0.762770158    7.139707030    6.469432723
  233 LEU   CB      2459    0.818320912    7.218614624    6.588178968
  233 LEU   CG      2460    0.970996593    7.227264155    6.593234457
  233 LEU   CD1     2461    0.997214503    7.330802773    6.702793259
  233 LEU   CD2     2462    1.043470332    7.094703753    6.617406697
  233 LEU   C       2463    0.642081540    7.065450025    6.527139888
  233 LEU   O       2464    0.666196724    6.975405498    6.607386017
  234 ALA   N       2465    0.523466946    7.091931897    6.473086772
  234 ALA   H       2466    0.479340545    7.147125750    6.402330151
  234 ALA   CA      2467    0.399564965    7.036557761    6.529591049
  234 ALA   CB      2468    0.296322350    7.148550380    6.544031575
  234 ALA   C       2469    0.347391001    6.929536702    6.433500619
  234 ALA   O       2470    0.330956214    6.946965326    6.312845706
  235 SER   N       2471    0.326006747    6.809383380    6.486377663
  235 SER   H       2472    0.388470536    6.780162826    6.558801390
  235 SER   CA      2473    0.253909699    6.697191363    6.424533975
  235 SER   CB      2474    0.255463216    6.559527396    6.491302679
  235 SER   OG      2475    0.172373734    6.563350358    6.607624879
  235 SER   HG      2476    0.205352237    6.484550885    6.659615938
  235 SER   C       2477    0.109053452    6.737019048    6.395618988
  235 SER   O       2478    0.056094039    6.835325618    6.447174412
  236 GLU   N       2479    0.047623861    6.663447392    6.303417687
  236 GLU   H       2480    0.096997431    6.615368746    6.230956011
  236 GLU   CA      2481    8.138922457    6.678953263    6.286091897
  236 GLU   CB      2482    8.090325423    6.592594331    6.169529912
  236 GLU   CG      2483    8.153477137    6.603708033    6.030619510
  236 GLU   CD      2484    0.049383666    6.527378001    6.022522917
  236 GLU   OE1     2485    0.032155430    6.411208198    5.979723253
  236 GLU   OE2     2486    0.161292906    6.566898378    6.061758894
  236 GLU   C       2487    8.055728300    6.633644210    6.406218238
  236 GLU   O       2488    7.960661729    6.705143248    6.437485765
  237 LYSH  N       2489    8.113361577    6.545961919    6.487943765
  237 LYSH  H       2490    8.191230513    6.487327201    6.465618915
  237 LYSH  CA      2491    8.047527702    6.525761476    6.617827839
  237 LYSH  CB      2492    8.093147621    6.388929215    6.668906749
  237 LYSH  CG      2493    8.026498215    6.274364008    6.592475928
  237 LYSH  CD      2494    8.091301516    6.146994382    6.647118056
  237 LYSH  CE      2495    8.007718964    6.027391122    6.601127903
  237 LYSH  NZ      2496    8.074051302    5.900491796    6.634380063
  237 LYSH  HZ1     2497    8.021673248    5.827260411    6.590863353
  237 LYSH  HZ2     2498    8.078181577    5.878832633    6.731925695
  237 LYSH  HZ3     2499    8.165960732    5.898885398    6.595015612
  237 LYSH  C       2500    8.065616489    6.635390847    6.723024537
  237 LYSH  O       2501    7.970850972    6.683216793    6.785173367
  238 VAL   N       2502    8.184445062    6.695129792    6.723195146
  238 VAL   H       2503    8.262855716    6.654218770    6.676515701
  238 VAL   CA      2504    8.212730779    6.815530756    6.802656220
  238 VAL   CB      2505    8.362654056    6.842679346    6.816782644
  238 VAL   CG1     2506    8.392633270    6.972237409    6.892441715
  238 VAL   CG2     2507    8.420806563    6.735356847    6.909037675
  238 VAL   C       2508    8.127487100    6.936228882    6.762942555
  238 VAL   O       2509    8.077164805    7.008342538    6.848951086
  239 TYR   N       2510    8.120221573    6.956538003    6.631698273
  239 TYR   H       2511    8.162818671    6.886946212    6.573870946
  239 TYR   CA      2512    8.027185469    7.053399156    6.571923171
  239 TYR   CB      2513    8.073068886    7.079981417    6.428390046
  239 TYR   CG      2514    7.996913900    7.190422827    6.354835080
  239 TYR   CD1     2515    8.009414847    7.320536868    6.402101207
  239 TYR   HD1     2516    8.078313987    7.349673176    6.481364550
  239 TYR   CD2     2517    7.917384105    7.157471344    6.245715574
  239 TYR   HD2     2518    7.913946635    7.053983199    6.211692417
  239 TYR   CE1     2519    7.949982634    7.420165515    6.325543506
  239 TYR   HE1     2520    7.942570400    7.520546661    6.367346703
  239 TYR   CE2     2521    7.860115585    7.259491149    6.170668081
  239 TYR   HE2     2522    7.776596557    7.232882804    6.105892682
  239 TYR   CZ      2523    7.880463290    7.391656189    6.208607155
  239 TYR   OH      2524    7.883312485    7.489297422    6.113995155
  239 TYR   HH      2525    7.810943508    7.468778311    6.048113260
  239 TYR   C       2526    7.876399770    7.036364097    6.591518433
  239 TYR   O       2527    7.810057311    7.128661620    6.638516790
  240 THR   N       2528    7.828166778    6.912409180    6.590637815
  240 THR   H       2529    7.885532371    6.837287953    6.557962662
  240 THR   CA      2530    7.692648788    6.872765930    6.631536390
  240 THR   CB      2531    7.667286903    6.722595566    6.616885820
  240 THR   OG1     2532    7.662650426    6.696747141    6.476309255
  240 THR   HG1     2533    7.706491965    6.608376211    6.459923337
  240 THR   CG2     2534    7.541561274    6.659612359    6.677146927
  240 THR   C       2535    7.658615579    6.909546580    6.776111686
  240 THR   O       2536    7.554952198    6.975016353    6.785940852
  241 ILE   N       2537    7.751272575    6.895219810    6.870428110
  241 ILE   H       2538    7.818067402    6.820823180    6.872439007
  241 ILE   CA      2539    7.724194114    6.942122303    7.007088149
  241 ILE   CB      2540    7.838509929    6.895226874    7.097326506
  241 ILE   CG1     2541    7.840534053    6.742248014    7.097105186
  241 ILE   CG2     2542    7.821211685    6.939093348    7.242874093
  241 ILE   CD      2543    7.983683621    6.703889437    7.135104816
  241 ILE   C       2544    7.707989191    7.094215959    7.010932849
  241 ILE   O       2545    7.596290360    7.125372112    7.051940964
  242 MET   N       2546    7.795949672    7.168432819    6.944250627
  242 MET   H       2547    7.863236162    7.115811603    6.892245470
  242 MET   CA      2548    7.782116719    7.314757174    6.942605671
  242 MET   CB      2549    7.912575440    7.386154055    6.906676418
  242 MET   CG      2550    7.974440962    7.346476240    6.772490626
  242 MET   SD      2551    8.130833248    7.434355132    6.736365664
  242 MET   CE      2552    8.236219205    7.303462091    6.795058200
  242 MET   C       2553    7.663756312    7.363936520    6.859052057
  242 MET   O       2554    7.592129969    7.448626516    6.912233895
  243 TYR   N       2555    7.640660329    7.303544804    6.742818699
  243 TYR   H       2556    7.706675574    7.229553653    6.729849801
  243 TYR   CA      2557    7.534049403    7.348097534    6.651934674
  243 TYR   CB      2558    7.551927379    7.268704232    6.522357020
  243 TYR   CG      2559    7.478038470    7.335282418    6.406087680
  243 TYR   CD1     2560    7.530414164    7.437182972    6.327365110
  243 TYR   HD1     2561    7.628376624    7.478669289    6.351123282
  243 TYR   CD2     2562    7.350111819    7.288762129    6.377974399
  243 TYR   HD2     2563    7.320499124    7.189133239    6.410809939
  243 TYR   CE1     2564    7.456465484    7.492892224    6.223693100
  243 TYR   HE1     2565    7.504776603    7.570473360    6.164293014
  243 TYR   CE2     2566    7.276861418    7.346350102    6.274830397
  243 TYR   HE2     2567    7.167993741    7.344105748    6.279708099
  243 TYR   CZ      2568    7.328479804    7.447272829    6.194375241
  243 TYR   OH      2569    7.269276164    7.472887141    6.074647099
  243 TYR   HH      2570    7.186642812    7.417642587    6.063701324
  243 TYR   C       2571    7.392341528    7.327844109    6.705983874
  243 TYR   O       2572    7.314467773    7.422939537    6.701164628
  244 SER   N       2573    7.372342374    7.222629038    6.784843390
  244 SER   H       2574    7.434562073    7.144377611    6.787412853
  244 SER   CA      2575    7.246038623    7.195268981    6.854921791
  244 SER   CB      2576    7.249067890    7.066629452    6.937722350
  244 SER   OG      2577    7.341042187    7.067151759    7.047218725
  244 SER   HG      2578    7.437547286    7.067408187    7.020998828
  244 SER   C       2579    7.195138539    7.305497468    6.948040874
  244 SER   O       2580    7.077173774    7.340342042    6.947133792
  245 CYSH  N       2581    7.289796575    7.370997662    7.014672741
  245 CYSH  H       2582    7.371794859    7.317313227    7.034569866
  245 CYSH  CA      2583    7.263806441    7.488146520    7.099593731
  245 CYSH  CB      2584    7.394510441    7.523973459    7.170622685
  245 CYSH  SG      2585    7.457946176    7.397883970    7.287106068
  245 CYSH  HG      2586    7.565668874    7.461832202    7.331771918
  245 CYSH  C       2587    7.218511625    7.615847223    7.028499804
  245 CYSH  O       2588    7.144719419    7.696565644    7.084806126
  246 TRP   N       2589    7.262386223    7.633558852    6.904194029
  246 TRP   H       2590    7.331965528    7.569993671    6.870754708
  246 TRP   CA      2591    7.232848521    7.747420858    6.816026883
  246 TRP   CB      2592    7.339748606    7.781729889    6.712068064
  246 TRP   CG      2593    7.480428259    7.802256376    6.768644294
  246 TRP   CD1     2594    7.513008734    7.861144167    6.883361274
  246 TRP   HD1     2595    7.440451537    7.890769332    6.959126623
  246 TRP   CD2     2596    7.599975383    7.771631864    6.704660574
  246 TRP   NE1     2597    7.644853795    7.877351514    6.890047402
  246 TRP   HE1     2598    7.691066291    7.936479826    6.956140125
  246 TRP   CE2     2599    7.702026261    7.827255514    6.780910562
  246 TRP   CE3     2600    7.631650049    7.708996314    6.584674863
  246 TRP   HE3     2601    7.549999871    7.672520156    6.522362057
  246 TRP   CZ2     2602    7.831528022    7.828291494    6.730386061
  246 TRP   HZ2     2603    7.911661294    7.866178364    6.793841636
  246 TRP   CZ3     2604    7.762005959    7.706952518    6.536480447
  246 TRP   HZ3     2605    7.783094384    7.662479246    6.439226106
  246 TRP   CH2     2606    7.863912537    7.765533721    6.610668842
  246 TRP   HH2     2607    7.966900383    7.736091671    6.590478012
  246 TRP   C       2608    7.097612423    7.750408582    6.744533725
  246 TRP   O       2609    7.069050083    7.840828289    6.666177062
  247 HISB  N       2610    7.003657847    7.668630142    6.791171977
  247 HISB  H       2611    7.023026707    7.595736146    6.856837727
  247 HISB  CA      2612    6.865145226    7.669913569    6.741937900
  247 HISB  CB      2613    6.791996312    7.545402784    6.792487890
  247 HISB  CG      2614    6.828354156    7.411081982    6.728873726
  247 HISB  ND1     2615    6.920144911    7.391524235    6.634633225
  247 HISB  CD2     2616    6.805916284    7.294502251    6.788823989
  247 HISB  HD2     2617    6.727339850    7.273484903    6.861377878
  247 HISB  CE1     2618    6.944372129    7.261125866    6.624718217
  247 HISB  HE1     2619    7.014967061    7.214961955    6.555686974
  247 HISB  NE2     2620    6.877771985    7.203149416    6.724167839
  247 HISB  HE2     2621    6.855569825    7.105678863    6.726588749
  247 HISB  C       2622    6.788752646    7.800617982    6.764137386
  247 HISB  O       2623    6.790064536    7.862422884    6.870473803
  248 GLU   N       2624    6.704814411    7.832211012    6.665909784
  248 GLU   H       2625    6.682188625    7.761446480    6.598973584
  248 GLU   CA      2626    6.628420460    7.957813492    6.665768952
  248 GLU   CB      2627    6.564778355    7.975970874    6.527818714
  248 GLU   CG      2628    6.507455091    8.117798769    6.529790764
  248 GLU   CD      2629    6.466073966    8.159484158    6.388519455
  248 GLU   OE1     2630    6.343277644    8.160790453    6.365187992
  248 GLU   OE2     2631    6.556141925    8.213981702    6.321140318
  248 GLU   C       2632    6.522567132    7.963898431    6.776078967
  248 GLU   O       2633    6.524478537    8.049964636    6.863930860
  249 LYSH  N       2634    6.437271775    7.863082624    6.791958149
  249 LYSH  H       2635    6.426897465    7.795875129    6.718629746
  249 LYSH  CA      2636    6.349596458    7.842401298    6.908126699
  249 LYSH  CB      2637    6.244385502    7.733684773    6.885333320
  249 LYSH  CG      2638    6.138490481    7.786187416    6.788179283
  249 LYSH  CD      2639    6.047578376    7.669526322    6.749010687
  249 LYSH  CE      2640    5.969441121    7.596488675    6.858422489
  249 LYSH  NZ      2641    5.916711258    7.467899903    6.810567204
  249 LYSH  HZ1     2642    5.998788381    7.412316559    6.797378912
  249 LYSH  HZ2     2643    5.878868602    7.476887959    6.718441479
  249 LYSH  HZ3     2644    5.855029700    7.426580900    6.877569332
  249 LYSH  C       2645    6.432349236    7.811526935    7.033057688
  249 LYSH  O       2646    6.504466896    7.712167379    7.040406320
  250 ALA   N       2647    6.396045967    7.881276524    7.140331652
  250 ALA   H       2648    6.355050656    7.971254510    7.125427290
  250 ALA   CA      2649    6.457581573    7.846692777    7.269268492
  250 ALA   CB      2650    6.432258205    7.953673455    7.375678585
  250 ALA   C       2651    6.422927489    7.709939011    7.328519749
  250 ALA   O       2652    6.517113155    7.635619391    7.355656716
  251 ASP   N       2653    6.298688394    7.662770601    7.323002672
  251 ASP   H       2654    6.227298800    7.729540632    7.301853548
  251 ASP   CA      2655    6.253266628    7.529076098    7.363919218
  251 ASP   CB      2656    6.101338937    7.522710619    7.346955961
  251 ASP   CG      2657    6.047256386    7.556603097    7.207890388
  251 ASP   OD1     2658    6.012708040    7.675625825    7.191553969
  251 ASP   OD2     2659    6.031982289    7.461290956    7.128471888
  251 ASP   C       2660    6.317432615    7.411960673    7.289224738
  251 ASP   O       2661    6.336694116    7.302976711    7.342908194
  252 GLU   N       2662    6.364952922    7.431186734    7.166493417
  252 GLU   H       2663    6.353440220    7.520411062    7.122809302
  252 GLU   CA      2664    6.445269690    7.339242754    7.084597337
  252 GLU   CB      2665    6.423684804    7.348440786    6.933407095
  252 GLU   CG      2666    6.282447520    7.316907794    6.883737791
  252 GLU   CD      2667    6.278064936    7.318835012    6.730816255
  252 GLU   OE1     2668    6.240515561    7.427410728    6.681558172
  252 GLU   OE2     2669    6.255633974    7.212567737    6.668956577
  252 GLU   C       2670    6.590134348    7.320046825    7.129967765
  252 GLU   O       2671    6.636288628    7.214342939    7.087226008
  253 ARG   N       2672    6.652658788    7.412770187    7.201962332
  253 ARG   H       2673    6.599224332    7.492334941    7.230525664
  253 ARG   CA      2674    6.787439900    7.385404299    7.253882885
  253 ARG   CB      2675    6.849471283    7.515861155    7.304312052
  253 ARG   CG      2676    6.831644156    7.620423414    7.194051850
  253 ARG   CD      2677    6.868001215    7.761064614    7.242089094
  253 ARG   NE      2678    6.826553798    7.863464405    7.145116049
  253 ARG   HE      2679    6.829947957    7.837885509    7.048510348
  253 ARG   CZ      2680    6.803404264    7.992671233    7.172054780
  253 ARG   NH1     2681    6.834821507    8.053650404    7.287151912
  253 ARG   HH11    2682    6.809713498    8.149833080    7.297964893
  253 ARG   HH12    2683    6.895776922    8.011248225    7.354121875
  253 ARG   NH2     2684    6.731105247    8.062216560    7.083223807
  253 ARG   HH21    2685    6.713629122    8.159076655    7.100876731
  253 ARG   HH22    2686    6.698266192    8.018731140    6.999381247
  253 ARG   C       2687    6.781653985    7.275611806    7.360283693
  253 ARG   O       2688    6.695600976    7.279802584    7.448083609
  254 PRO   N       2689    6.886147824    7.193768481    7.368814837
  254 PRO   CA      2690    6.894535066    7.091967622    7.474542355
  254 PRO   CB      2691    6.998329920    6.991303046    7.424485069
  254 PRO   CG      2692    7.099706524    7.094391201    7.374438923
  254 PRO   CD      2693    7.011702916    7.189019342    7.292498071
  254 PRO   C       2694    6.931340554    7.154021140    7.609463507
  254 PRO   O       2695    6.944112739    7.275244036    7.625956077
  255 THR   N       2696    6.927290359    7.068664986    7.711396894
  255 THR   H       2697    6.878461545    6.981557098    7.706108856
  255 THR   CA      2698    6.966898394    7.099345815    7.849588257
  255 THR   CB      2699    6.904883769    7.009622504    7.956889823
  255 THR   OG1     2700    6.923000249    6.878222882    7.903471221
  255 THR   HG1     2701    6.881359597    6.815583493    7.969367844
  255 THR   CG2     2702    6.760807765    7.045655376    7.993638220
  255 THR   C       2703    7.117263143    7.075432245    7.864725753
  255 THR   O       2704    7.174203243    6.998994459    7.786963257
  256 PHE   N       2705    7.171207806    7.126477910    7.975058493
  256 PHE   H       2706    7.127313549    7.194978128    8.033218324
  256 PHE   CA      2707    7.310426473    7.095971498    8.011097159
  256 PHE   CB      2708    7.360649456    7.195433997    8.115966742
  256 PHE   CG      2709    7.391784982    7.332251420    8.054942334
  256 PHE   CD1     2710    7.511434750    7.353916704    7.987603400
  256 PHE   HD1     2711    7.572745965    7.268623510    7.958490748
  256 PHE   CD2     2712    7.315710903    7.440730680    8.096970692
  256 PHE   HD2     2713    7.226410933    7.423452381    8.157046735
  256 PHE   CE1     2714    7.547981552    7.485571486    7.962062258
  256 PHE   HE1     2715    7.651214616    7.504234820    7.932484868
  256 PHE   CE2     2716    7.355383985    7.571489439    8.071540969
  256 PHE   HE2     2717    7.297227824    7.660520831    8.095463193
  256 PHE   CZ      2718    7.474415416    7.595782966    8.003999670
  256 PHE   HZ      2719    7.494220868    7.693990044    7.961056515
  256 PHE   C       2720    7.349894234    6.952605126    8.047149647
  256 PHE   O       2721    7.453868879    6.903747372    8.003190869
  257 LYSH  N       2722    7.251289093    6.875247387    8.091667136
  257 LYSH  H       2723    7.172861678    6.916683880    8.137850996
  257 LYSH  CA      2724    7.259895250    6.729138401    8.105495342
  257 LYSH  CB      2725    7.136978422    6.668619006    8.173608358
  257 LYSH  CG      2726    7.149464176    6.518262053    8.199093038
  257 LYSH  CD      2727    7.217145420    6.488151920    8.332958311
  257 LYSH  CE      2728    7.264120607    6.343882053    0.116221983
  257 LYSH  NZ      2729    7.265899466    6.313874784    0.260121959
  257 LYSH  HZ1     2730    7.329756312    6.238148731    0.273836907
  257 LYSH  HZ2     2731    7.176306677    6.287237771    0.295670001
  257 LYSH  HZ3     2732    7.300787711    6.390653301    0.313860864
  257 LYSH  C       2733    7.292311266    6.654232612    7.976068664
  257 LYSH  O       2734    7.381669033    6.569815556    7.971573328
  258 ILE   N       2735    7.202141087    6.682148992    7.882363279
  258 ILE   H       2736    7.132061364    6.752334807    7.895121960
  258 ILE   CA      2737    7.203257845    6.631101642    7.744508985
  258 ILE   CB      2738    7.076785019    6.666583099    7.666051430
  258 ILE   CG1     2739    6.956128297    6.594178160    7.726122057
  258 ILE   CG2     2740    7.095003962    6.642106636    7.516111328
  258 ILE   CD      2741    6.824950876    6.635633244    7.659133241
  258 ILE   C       2742    7.336222205    6.666464460    7.677558667
  258 ILE   O       2743    7.411673473    6.577595715    7.638335556
  259 LEU   N       2744    7.378720169    6.790897610    7.697572256
  259 LEU   H       2745    7.320560615    6.857358269    7.744487959
  259 LEU   CA      2746    7.509683333    6.834088632    7.646629243
  259 LEU   CB      2747    7.537149409    6.982202726    7.673402928
  259 LEU   CG      2748    7.448148587    7.072443085    7.587691608
  259 LEU   CD1     2749    7.457739469    7.213568676    7.645995045
  259 LEU   CD2     2750    7.496954515    7.076767448    7.442759162
  259 LEU   C       2751    7.626394003    6.753465664    7.703992901
  259 LEU   O       2752    7.707554313    6.701220871    7.627746016
  260 LEU   N       2753    7.630263064    6.741516315    7.836398504
  260 LEU   H       2754    7.588067524    6.802482892    7.903506188
  260 LEU   CA      2755    7.718471389    6.652605768    7.913385016
  260 LEU   CB      2756    7.678714411    6.672417415    8.059803534
  260 LEU   CG      2757    7.749372614    6.581534381    8.160604951
  260 LEU   CD1     2758    7.792425868    6.658814901    8.285437394
  260 LEU   CD2     2759    7.666355485    6.458674859    8.198359445
  260 LEU   C       2760    7.713053388    6.510983887    7.855701947
  260 LEU   O       2761    7.814293001    6.454952301    7.813966148
  261 SER   N       2762    7.596296936    6.447317294    7.853472264
  261 SER   H       2763    7.509434188    6.477536800    7.892736048
  261 SER   CA      2764    7.578732431    6.315936931    7.789901328
  261 SER   CB      2765    7.433832394    6.267309159    7.797172858
  261 SER   OG      2766    7.426363651    6.128337835    7.830054605
  261 SER   HG      2767    7.413062547    6.086022383    7.740428040
  261 SER   C       2768    7.632932952    6.303467852    7.647362185
  261 SER   O       2769    7.721881169    6.221369492    7.625520151
  262 ASN   N       2770    7.623498884    6.411592990    7.570489589
  262 ASN   H       2771    7.566077671    6.491844205    7.586657078
  262 ASN   CA      2772    7.683129932    6.422795698    7.436600614
  262 ASN   CB      2773    7.606622560    6.528395238    7.356578910
  262 ASN   CG      2774    7.471875956    6.468283571    7.316095080
  262 ASN   OD1     2775    7.444509389    6.349201390    7.330114657
  262 ASN   ND2     2776    7.373256246    6.551570605    7.284078642
  262 ASN   HD21    2777    7.290890804    6.514505599    7.241172880
  262 ASN   HD22    2778    7.379023655    6.651085797    7.291966508
  262 ASN   C       2779    7.834357161    6.438693678    7.419809309
  262 ASN   O       2780    7.891677267    6.388570246    7.323217410
  263 ILE   N       2781    7.897969589    6.514125641    7.508995000
  263 ILE   H       2782    7.826529398    6.550935180    7.568504311
  263 ILE   CA      2783    8.044184669    6.527795001    7.515788477
  263 ILE   CB      2784    8.077829705    6.639646791    7.614632271
  263 ILE   CG1     2785    8.017712966    6.775969610    7.579819665
  263 ILE   CG2     2786    8.228027243    6.658815694    7.636592530
  263 ILE   CD      2787    8.025386698    6.886823349    7.685007615
  263 ILE   C       2788    8.112710078    6.397935077    7.558825006
  263 ILE   O       2789    8.211819710    6.362579607    7.495136138
  264 LEU   N       2790    8.047080229    6.334852005    7.655803161
  264 LEU   H       2791    7.965120493    6.378274056    7.693181328
  264 LEU   CA      2792    8.082907852    6.198370985    7.697029357
  264 LEU   CB      2793    8.000720452    6.155824518    7.818880569
  264 LEU   CG      2794    8.036955851    6.217156454    7.954291464
  264 LEU   CD1     2795    7.930900722    6.176607441    8.056858274
  264 LEU   CD2     2796    8.181493469    6.185576094    7.993303063
  264 LEU   C       2797    8.073214410    6.091574945    7.587887496
  264 LEU   O       2798    8.172776712    6.024115624    7.562066725
  265 ASP   N       2799    7.963874356    6.092088035    7.512160459
  265 ASP   H       2800    7.870126696    6.123840689    7.526464735
  265 ASP   CA      2801    7.958342407    6.000208023    7.397546057
  265 ASP   CB      2802    7.819218523    5.986168938    7.335412496
  265 ASP   CG      2803    7.732322388    5.883542881    7.408375906
  265 ASP   OD1     2804    7.786204068    5.779208591    7.451204937
  265 ASP   OD2     2805    7.610678974    5.906640506    7.425533412
  265 ASP   C       2806    8.066255758    6.026893045    7.292401270
  265 ASP   O       2807    8.139565576    5.939681353    7.246034051
  266 VAL   N       2808    8.080235193    6.153258719    7.253346282
  266 VAL   H       2809    8.011233881    6.225635862    7.254495848
  266 VAL   CA      2810    8.186081226    6.196587780    7.160978008
  266 VAL   CB      2811    8.168586768    6.340766932    7.112820635
  266 VAL   CG1     2812    8.283297976    6.377309756    7.018396972
  266 VAL   CG2     2813    8.038078375    6.369071144    7.038151824
  266 VAL   C       2814    0.091037098    6.160639867    7.207055320
  266 VAL   O       2815    0.161900703    6.080701027    7.146087037
  267 MET   N       2816    0.115336438    6.182398306    7.336003427
  267 MET   H       2817    0.063318658    6.237784256    7.401028045
  267 MET   CA      2818    0.239648210    6.133327796    7.397244112
  267 MET   CB      2819    0.256049759    6.193487807    7.536957937
  267 MET   CG      2820    0.402962747    6.225422929    7.565315542
  267 MET   SD      2821    0.417014293    6.329966584    7.714856980
  267 MET   CE      2822    0.580701712    6.393692239    7.686056451
  267 MET   C       2823    0.259486763    5.981988626    7.407941596
  267 MET   O       2824    0.369474379    5.938132398    7.374631016
  268 ASP   N       2825    0.162919148    5.903152996    7.454308240
  268 ASP   H       2826    0.080535822    5.950104630    7.486087570
  268 ASP   CA      2827    0.158327815    5.756269963    7.450662104
  268 ASP   CB      2828    0.029425039    5.707938717    7.517445082
  268 ASP   CG      2829    0.034166731    5.669647320    7.665501923
  268 ASP   OD1     2830    0.085254431    5.562041477    7.703384321
  268 ASP   OD2     2831   -0.021683864    5.743966420    7.749062575
  268 ASP   C       2832    0.176691270    5.691489082    7.313263718
  268 ASP   O       2833    0.266627182    5.608331808    7.302065498
  269 GLU   N       2834    0.135287709    5.756981945    7.205171153
  269 GLU   H       2835    0.059965289    5.822002804    7.215064486
  269 GLU   CA      2836    0.154379435    5.702108825    7.070139872
  269 GLU   CB      2837    0.036563121    5.736157059    6.978674045
  269 GLU   CG      2838   -0.091898240    5.662100485    7.016345478
  269 GLU   CD      2839    8.028873468    5.684835921    6.918820334
  269 GLU   OE1     2840    7.959481559    5.788382158    6.928073189
  269 GLU   OE2     2841    8.019218835    5.591458518    6.836288022
  269 GLU   C       2842    0.286325533    5.741137114    7.003270653
  269 GLU   O       2843    0.377405603    5.658481718    7.003562083
  270 GLU   N       2844    0.297001610    5.868140336    6.965254822
  270 GLU   H       2845    0.222061108    5.918426928    7.008320774
  270 GLU   CA      2846    0.423826844    5.912181709    6.905386704
  270 GLU   CB      2847    0.387761878    6.014810177    6.797799446
  270 GLU   CG      2848    0.277680745    6.115511911    6.831715597
  270 GLU   CD      2849    0.261955180    6.208394655    6.711153297
  270 GLU   OE1     2850    0.240909853    6.153077112    6.601053051
  270 GLU   OE2     2851    0.253002044    6.330965749    6.734018777
  270 GLU   C       2852    0.528602730    5.962222716    7.005020593
  270 GLU   O       2853    0.551236519    6.080137958    7.031736734
  271 SER   N       2854    0.593823228    5.859006221    7.057791964
  271 SER   H       2855    0.568560455    5.767505179    7.026337999
  271 SER   CA      2856    0.720347363    5.874054958    7.131116081
  271 SER   CB      2857    0.699842649    5.845416985    7.280003766
  271 SER   OG      2858    0.621363177    5.946581942    7.343687549
  271 SER   HG      2859    0.527165716    5.917049193    7.359664688
  271 SER   C       2860    0.835397832    5.787265862    7.079747748
  271 SER   O1      2861    0.816541535    5.684818420    7.010653884
  271 SER   O2      2862    0.950690554    5.822076232    7.113188300
  272 4L6   H14     2863    0.856240338    0.102553492    0.906550683
  272 4L6   N6      2864    0.848948434    0.170428626    0.833471647
  272 4L6   H13     2865    0.759237916    0.213839750    0.825210823
  272 4L6   C17     2866    0.953481632    0.191699009    0.754040032
  272 4L6   O1      2867    1.061706955    0.141973274    0.784794340
  272 4L6   N3      2868    1.129562859    0.234927302    0.517707663
  272 4L6   H11     2869    1.182965620    0.235163785    0.433164935
  272 4L6   H12     2870    1.146602265    0.167288672    0.589359988
  272 4L6   C13     2871    0.971975369    0.401943763    0.450962356
  272 4L6   C14     2872    1.016165201    0.301785056    0.536605196
  272 4L6   C12     2873    1.068888059    0.445529921    0.361363762
  272 4L6   H10     2874    1.174987240    0.423991166    0.374014940
  272 4L6   C11     2875    1.031888310    0.539736810    0.266097608
  272 4L6   H9      2876    1.112136537    0.576786880    0.202323142
  272 4L6   C10     2877    0.900307124    0.583869439    0.258448783
  272 4L6   H8      2878    0.868327871    0.660174899    0.187490221
  272 4L6   C15     2879    0.929370195    0.266188036    0.639183880
  272 4L6   N4      2880    0.810725794    0.328473133    0.640219501
  272 4L6   C16     2881    0.845674781    0.459784531    0.455564057
  272 4L6   N5      2882    0.765343184    0.422347194    0.556063604
  272 4L6   C8      2883    0.683249343    0.632327706    0.380006843
  272 4L6   C9      2884    0.806379099    0.545484419    0.353430409
  272 4L6   C2      2885    0.557448621    0.579241350    0.354009109
  272 4L6   C1      2886    0.542287853    0.433533987    0.309895676
  272 4L6   C3      2887    0.447217406    0.663855898    0.350928777
  272 4L6   H4      2888    0.352718573    0.611687630    0.366050872
  272 4L6   C4      2889    0.467593347    0.798697089    0.377803486
  272 4L6   C5      2890    0.373602479    0.900438552    0.389399785
  272 4L6   H5      2891    0.267267707    0.884800126    0.371312196
  272 4L6   N1      2892    0.438796892    1.007270615    0.434436373
  272 4L6   C6      2893    0.590172417    0.851889655    0.416115195
  272 4L6   N2      2894    0.567294259    0.977859546    0.452177287
  272 4L6   H6      2895    0.636515656    1.041577212    0.486066194
  272 4L6   C7      2896    0.699562419    0.766167733    0.413763551
  272 4L6   H7      2897    0.798360184    0.806781381    0.435433310
  273 H2O   OW      2898    0.485313124    1.026007683    0.513251987
  273 H2O   HW1     2899    0.443251845    0.935942601    0.524120490
  273 H2O   HW2     2900    0.503805871    1.065272691    0.603342373
  274 NA+   NA      2901    7.700051371    5.719987255    7.702222923
  275 NA+   NA      2902    1.110728584    5.662531102    7.260229859
  276 NA+   NA      2903    0.647114736    7.548070475    1.579184377
  277 NA+   NA      2904    6.816075679    0.732905609    2.098078156
  278 NA+   NA      2905    0.262016651    6.511251836    1.130226892
  279 NA+   NA      2906    0.019389248    1.794576176    1.458504617
  280 NA+   NA      2907    0.186233295    3.696200057    7.179120355
    1 SOLV  OW      2908    7.376185128    6.499265806    0.429003355
    1 SOLV  HW1     2909    7.381813417    6.476598962    0.526246569
    1 SOLV  HW2     2910    7.419871531    6.587764306    0.412842822
    2 SOLV  OW      2911    0.987431256    1.022172745    6.460953020
    2 SOLV  HW1     2912    1.003342262    1.106193971    6.512808972
    2 SOLV  HW2     2913    1.049818192    1.018906486    6.382857263
    3 SOLV  OW      2914    0.778420439    0.517844855    5.725267641
    3 SOLV  HW1     2915    0.714854945    0.594649086    5.733163749
    3 SOLV  HW2     2916    0.817549545    0.516312843    5.633244701
    4 SOLV  OW      2917    0.915137267    1.030468507    6.072786014
    4 SOLV  HW1     2918    0.837066051    1.029594985    6.135268991
    4 SOLV  HW2     2919    0.885314413    1.001580743    5.981812734
    5 SOLV  OW      2920    6.168637633    7.528227565    6.024284292
    5 SOLV  HW1     2921    6.070427160    7.533620791    6.006193439
    5 SOLV  HW2     2922    6.211404405    7.615948123    6.002426391
    6 SOLV  OW      2923    0.876422105    1.466814335    3.000932729
    6 SOLV  HW1     2924    0.887416588    1.559484709    3.036888526
    6 SOLV  HW2     2925    0.788954697    1.429313475    3.031666485
    7 SOLV  OW      2926    2.296997741    0.595496818    1.980723000
    7 SOLV  HW1     2927    2.346478681    0.554471349    2.057341910
    7 SOLV  HW2     2928    2.224647069    0.533330411    1.950680376
    8 SOLV  OW      2929    7.113690619    0.838333906    0.063235451
    8 SOLV  HW1     2930    7.024503806    0.869454878    0.096056138
    8 SOLV  HW2     2931    7.142603371    0.895303771   -0.013708966
    9 SOLV  OW      2932    7.965449090    1.561165999    2.111123336
    9 SOLV  HW1     2933    7.980412979    1.639980415    2.170841789
    9 SOLV  HW2     2934    8.037575964    1.493600839    2.126434844
   10 SOLV  OW      2935    7.353353451    0.542349669    0.373896318
   10 SOLV  HW1     2936    7.404564473    0.562528671    0.290399665
   10 SOLV  HW2     2937    7.328345212    0.445526692    0.375062081
   11 SOLV  OW      2938    6.524627228    6.808707381    7.781590832
   11 SOLV  HW1     2939    6.518550968    6.890668097    7.838560652
   11 SOLV  HW2     2940    6.478737270    6.732693777    7.827591308
   12 SOLV  OW      2941    0.403921155    6.731282738    0.051028819
   12 SOLV  HW1     2942    0.485427887    6.692049055    0.008378656
   12 SOLV  HW2     2943    0.411966794    6.830950057    0.052836987
   13 SOLV  OW      2944    0.048257738    1.507290289    0.804044508
   13 SOLV  HW1     2945    0.036959085    1.408033451    0.808742831
   13 SOLV  HW2     2946    0.045714770    1.545518588    0.896422583
   14 SOLV  OW      2947    1.979354516    0.050398736    8.064499144
   14 SOLV  HW1     2948    1.911848578   -0.011902996    8.104038882
   14 SOLV  HW2     2949    2.021629314    0.104305421    8.137360917
   15 SOLV  OW      2950    2.134677304    7.945484608    0.827015409
   15 SOLV  HW1     2951    2.179758623    7.863321654    0.861924354
   15 SOLV  HW2     2952    2.202013314    8.003501147    0.781171631
   16 SOLV  OW      2953    0.189652868    1.126643515    7.804016273
   16 SOLV  HW1     2954    0.165606725    1.045679556    7.857570568
   16 SOLV  HW2     2955    0.238443547    1.191762830    7.862157287
   17 SOLV  OW      2956    1.448892912    6.599790059    6.678639124
   17 SOLV  HW1     2957    1.532685378    6.648248145    6.653490353
   17 SOLV  HW2     2958    1.402527706    6.568239178    6.595835262
   18 SOLV  OW      2959    0.430618361    0.138791831    6.201738986
   18 SOLV  HW1     2960    0.439749561    0.061152482    6.139367910
   18 SOLV  HW2     2961    0.517593449    0.187898332    6.206765108
   19 SOLV  OW      2962    1.640315259    6.192124380    7.214245865
   19 SOLV  HW1     2963    1.608631654    6.125696790    7.146533682
   19 SOLV  HW2     2964    1.572284611    6.264772425    7.224015446
   20 SOLV  OW      2965    0.493146959    6.291201812    0.780043025
   20 SOLV  HW1     2966    0.445682715    6.285404012    0.692206436
   20 SOLV  HW2     2967    0.534924457    6.202842290    0.801229541
   21 SOLV  OW      2968    7.370019371    2.286033799    6.606542471
   21 SOLV  HW1     2969    7.309291708    2.209095814    6.586724835
   21 SOLV  HW2     2970    7.462903997    2.263604796    6.577057117
   22 SOLV  OW      2971    1.007440652    1.507485380    0.334968501
   22 SOLV  HW1     2972    0.965227077    1.559346005    0.409331632
   22 SOLV  HW2     2973    0.936922954    1.478878854    0.270081936
   23 SOLV  OW      2974    8.206143059    7.898851507    8.152775535
   23 SOLV  HW1     2975    8.141854887    7.826139160    8.176893161
   23 SOLV  HW2     2976    8.292089600    7.858333997    8.121579624
   24 SOLV  OW      2977    1.043160067    0.370335232    6.878107090
   24 SOLV  HW1     2978    1.090651547    0.409108753    6.799105992
   24 SOLV  HW2     2979    1.057321856    0.271355444    6.880205881
   25 SOLV  OW      2980    7.201430318    0.292658106    0.433007462
   25 SOLV  HW1     2981    7.177571629    0.279490390    0.529231474
   25 SOLV  HW2     2982    7.257623972    0.216029542    0.401830898
   26 SOLV  OW      2983    1.407989233    7.953830423    2.673562801
   26 SOLV  HW1     2984    1.433240224    8.033915403    2.619242535
   26 SOLV  HW2     2985    1.443523589    7.871276316    2.629699279
   27 SOLV  OW      2986    7.397691761    0.466740927    7.660179493
   27 SOLV  HW1     2987    7.417289992    0.525768596    7.581863347
   27 SOLV  HW2     2988    7.367203393    0.377229628    7.627624372
   28 SOLV  OW      2989    0.097828956    1.129270149    3.013532777
   28 SOLV  HW1     2990    0.038061256    1.099909968    2.938916751
   28 SOLV  HW2     2991    0.189873739    1.145638321    2.978012166
   29 SOLV  OW      2992    7.992314511    0.019719515    1.080827685
   29 SOLV  HW1     2993    7.959542034   -0.028811206    0.999756180
   29 SOLV  HW2     2994    7.972773565   -0.034724066    1.162410810
   30 SOLV  OW      2995    1.421778398    0.779237992    7.389426644
   30 SOLV  HW1     2996    1.488127676    0.786409740    7.314952894
   30 SOLV  HW2     2997    1.357270430    0.855471220    7.384024872
   31 SOLV  OW      2998    0.018547591    8.164792538    8.204750330
   31 SOLV  HW1     2999   -0.006396369    8.069165638    8.189428193
   31 SOLV  HW2     3000    0.104388485    8.184813020    8.157506994
   32 SOLV  OW      3001    5.616992375    0.375725249    6.955013365
   32 SOLV  HW1     3002    5.674420947    0.457489045    6.950711586
   32 SOLV  HW2     3003    5.672001341    0.295180665    6.932915547
   33 SOLV  OW      3004    7.438302496    7.933646796    5.577988676
   33 SOLV  HW1     3005    7.431434737    7.997067084    5.500967565
   33 SOLV  HW2     3006    7.522927686    7.880915389    5.570281254
   34 SOLV  OW      3007    6.756377457    0.225101382    0.461821329
   34 SOLV  HW1     3008    6.804819317    0.138432438    0.473814224
   34 SOLV  HW2     3009    6.724213310    0.257856595    0.550671925
   35 SOLV  OW      3010    7.418273122    0.660930968    7.880597030
   35 SOLV  HW1     3011    7.426585947    0.613909888    7.792725791
   35 SOLV  HW2     3012    7.509440658    0.682449143    7.915624249
   36 SOLV  OW      3013    6.905540557    6.308133608    7.891964992
   36 SOLV  HW1     3014    6.923431309    6.285823155    7.796131670
   36 SOLV  HW2     3015    6.820639685    6.360561192    7.898672745
   37 SOLV  OW      3016    8.122778262    0.643886017    0.148923448
   37 SOLV  HW1     3017    8.093320522    0.611211605    0.059112557
   37 SOLV  HW2     3018    8.216506501    0.678218907    0.142789314
   38 SOLV  OW      3019    6.037978375    0.346797624    8.001637720
   38 SOLV  HW1     3020    6.112494714    0.406393716    8.031590335
   38 SOLV  HW2     3021    5.983426384    0.319305367    8.080819893
   39 SOLV  OW      3022    0.152259348    1.623724844    1.343660556
   39 SOLV  HW1     3023    0.075366768    1.582074232    1.295139773
   39 SOLV  HW2     3024    0.236213748    1.609973772    1.291086573
   40 SOLV  OW      3025    7.934213869    6.476822144    0.923930485
   40 SOLV  HW1     3026    7.991918387    6.518884994    0.993947094
   40 SOLV  HW2     3027    7.951860222    6.520360581    0.835644442
   41 SOLV  OW      3028    6.021814671    0.215815350    7.235650591
   41 SOLV  HW1     3029    5.995398132    0.210782572    7.139326013
   41 SOLV  HW2     3030    5.939699816    0.216283511    7.292733969
   42 SOLV  OW      3031    0.122436879    6.239189418    0.075646572
   42 SOLV  HW1     3032    0.023758867    6.240855916    0.091717460
   42 SOLV  HW2     3033    0.146310471    6.157470994    0.023200142
   43 SOLV  OW      3034    7.727075172    0.450021445    0.305485790
   43 SOLV  HW1     3035    7.812242561    0.398206152    0.313340181
   43 SOLV  HW2     3036    7.662606644    0.399627119    0.247986353
   44 SOLV  OW      3037    7.354920012    6.831488674    7.185885827
   44 SOLV  HW1     3038    7.419906514    6.798568405    7.117368123
   44 SOLV  HW2     3039    7.314312303    6.917402186    7.154717269
   45 SOLV  OW      3040    7.610205807    0.189441824    6.934730258
   45 SOLV  HW1     3041    7.564733340    0.259279046    6.879444802
   45 SOLV  HW2     3042    7.704012731    0.218169962    6.954129861
   46 SOLV  OW      3043    7.602337204    0.073461696    6.678422930
   46 SOLV  HW1     3044    7.626207049   -0.018674192    6.647716683
   46 SOLV  HW2     3045    7.617323577    0.080637470    6.777041242
   47 SOLV  OW      3046    6.992876783    1.926588883    7.594709373
   47 SOLV  HW1     3047    7.010196714    1.976167460    7.509598819
   47 SOLV  HW2     3048    7.046174394    1.967726071    7.668661427
   48 SOLV  OW      3049    0.479283040    0.869154119    0.715183263
   48 SOLV  HW1     3050    0.503885294    0.947785285    0.771856979
   48 SOLV  HW2     3051    0.508284859    0.885665598    0.620916272
   49 SOLV  OW      3052    6.749618070    7.378249697    6.422464844
   49 SOLV  HW1     3053    6.802072674    7.375711700    6.507574662
   49 SOLV  HW2     3054    6.696437744    7.294020362    6.413583436
   50 SOLV  OW      3055    0.459233229    0.554312365    7.266264573
   50 SOLV  HW1     3056    0.472332572    0.457005300    7.247298776
   50 SOLV  HW2     3057    0.547908572    0.600536634    7.266239935
   51 SOLV  OW      3058    7.734004671    2.314542795    0.984558566
   51 SOLV  HW1     3059    7.779417999    2.293470188    0.897983256
   51 SOLV  HW2     3060    7.692746739    2.405489479    0.979262619
   52 SOLV  OW      3061    1.264706677    6.496777316    0.201581581
   52 SOLV  HW1     3062    1.187400333    6.437394458    0.223924674
   52 SOLV  HW2     3063    1.300108903    6.472777455    0.111179894
   53 SOLV  OW      3064    6.509621735    0.529199346    0.717579700
   53 SOLV  HW1     3065    6.558100876    0.446439543    0.689250962
   53 SOLV  HW2     3066    6.470849312    0.574268786    0.637160531
   54 SOLV  OW      3067    8.049023028    5.377489145    7.233388379
   54 SOLV  HW1     3068    8.147798718    5.362695879    7.228251019
   54 SOLV  HW2     3069    8.027433727    5.469698793    7.201247147
   55 SOLV  OW      3070    6.790896142    1.600470981    7.621887400
   55 SOLV  HW1     3071    6.885525043    1.629038408    7.637085048
   55 SOLV  HW2     3072    6.783420465    1.556135064    7.532556002
   56 SOLV  OW      3073    8.066295998    6.047228632    0.155971195
   56 SOLV  HW1     3074    7.985247321    5.990017536    0.143326357
   56 SOLV  HW2     3075    8.147842316    5.989385524    0.158460168
   57 SOLV  OW      3076    1.932315947    0.319855647    0.442051111
   57 SOLV  HW1     3077    1.958321996    0.405465513    0.397389290
   57 SOLV  HW2     3078    1.844639039    0.288542841    0.405550863
   58 SOLV  OW      3079    0.798317151    6.053807243    7.851880683
   58 SOLV  HW1     3080    0.743179608    5.972936864    7.872417036
   58 SOLV  HW2     3081    0.809536500    6.062206179    7.752858196
   59 SOLV  OW      3082    6.584125039    0.280179320    6.356452409
   59 SOLV  HW1     3083    6.564774427    0.182206331    6.351093533
   59 SOLV  HW2     3084    6.624035922    0.311023920    6.270095583
   60 SOLV  OW      3085    1.514762319    0.839552983    7.644915266
   60 SOLV  HW1     3086    1.489206369    0.814115821    7.551632227
   60 SOLV  HW2     3087    1.613827746    0.852276743    7.650018305
   61 SOLV  OW      3088    1.540311610    0.413054967    2.425335905
   61 SOLV  HW1     3089    1.441335517    0.426458189    2.420275484
   61 SOLV  HW2     3090    1.586571040    0.488475267    2.378717228
   62 SOLV  OW      3091    7.229411790    6.857426333    1.080746403
   62 SOLV  HW1     3092    7.205020713    6.767138779    1.116148029
   62 SOLV  HW2     3093    7.150476649    6.897353985    1.034109227
   63 SOLV  OW      3094    0.284917696    7.158243600    5.767324870
   63 SOLV  HW1     3095    0.363397464    7.214380747    5.793610772
   63 SOLV  HW2     3096    0.317212109    7.073126293    5.725930229
   64 SOLV  OW      3097    0.673211848    1.589307494    1.287390047
   64 SOLV  HW1     3098    0.701424891    1.637120904    1.204215884
   64 SOLV  HW2     3099    0.573936859    1.595810646    1.297498736
   65 SOLV  OW      3100    5.999470502    0.146988213    6.967736184
   65 SOLV  HW1     3101    6.071328799    0.181146697    6.907143599
   65 SOLV  HW2     3102    5.997781433    0.047050491    6.964376076
   66 SOLV  OW      3103    7.702198069    6.813184143    0.947566179
   66 SOLV  HW1     3104    7.757442932    6.782707058    0.869973672
   66 SOLV  HW2     3105    7.752075569    6.796407652    1.032608382
   67 SOLV  OW      3106    6.543326635    0.221204387    5.952811778
   67 SOLV  HW1     3107    6.490838910    0.159831330    6.011802588
   67 SOLV  HW2     3108    6.608863175    0.272629665    6.008145777
   68 SOLV  OW      3109    0.498827361    0.169075546    3.049876927
   68 SOLV  HW1     3110    0.468771878    0.204378137    2.961265196
   68 SOLV  HW2     3111    0.436826500    0.201395181    3.121381274
   69 SOLV  OW      3112    0.176302662    0.157762019    7.535561679
   69 SOLV  HW1     3113    0.079017326    0.180456903    7.530863454
   69 SOLV  HW2     3114    0.207827869    0.127474117    7.445615391
   70 SOLV  OW      3115    7.358768053    1.789192105    2.385300123
   70 SOLV  HW1     3116    7.378583333    1.703311300    2.432559902
   70 SOLV  HW2     3117    7.386972494    1.866079267    2.442697688
   71 SOLV  OW      3118    6.498761004    1.552925621    1.153840852
   71 SOLV  HW1     3119    6.549438805    1.614166903    1.214526460
   71 SOLV  HW2     3120    6.432516372    1.500399686    1.207265006
   72 SOLV  OW      3121    8.158710276    0.757040893    0.461819130
   72 SOLV  HW1     3122    8.076768194    0.714567741    0.423307854
   72 SOLV  HW2     3123    8.232737979    0.689869867    0.464901184
   73 SOLV  OW      3124    7.505819902    1.743309266    1.382538668
   73 SOLV  HW1     3125    7.514558141    1.776992239    1.476296714
   73 SOLV  HW2     3126    7.484381827    1.819635831    1.321579301
   74 SOLV  OW      3127    0.442628326    0.919863012    7.864221357
   74 SOLV  HW1     3128    0.506119433    0.845970584    7.886819831
   74 SOLV  HW2     3129    0.367924630    0.921091067    7.930702324
   75 SOLV  OW      3130    1.033549552    6.563930729    6.561191116
   75 SOLV  HW1     3131    1.082617898    6.516835116    6.487871184
   75 SOLV  HW2     3132    0.989388377    6.645808789    6.524485550
   76 SOLV  OW      3133    0.540679429    6.747785610    6.669524008
   76 SOLV  HW1     3134    0.604216055    6.824843221    6.664366070
   76 SOLV  HW2     3135    0.515991643    6.731294578    6.765022258
   77 SOLV  OW      3136    0.489170867    1.115752282    5.175805326
   77 SOLV  HW1     3137    0.473865930    1.054140208    5.098532433
   77 SOLV  HW2     3138    0.542188940    1.068420443    5.246162392
   78 SOLV  OW      3139    7.336433915    2.219606606    0.817110095
   78 SOLV  HW1     3140    7.239332007    2.202539727    0.833886142
   78 SOLV  HW2     3141    7.360470951    2.187886097    0.725363375
   79 SOLV  OW      3142    7.003018728    6.646819457    6.236774924
   79 SOLV  HW1     3143    6.967908329    6.663181157    6.144572705
   79 SOLV  HW2     3144    6.932064275    6.668617960    6.303796474
   80 SOLV  OW      3145    1.339810924    7.339706585    6.946973370
   80 SOLV  HW1     3146    1.397661941    7.401138590    7.000650498
   80 SOLV  HW2     3147    1.281450276    7.286683628    7.008491072
   81 SOLV  OW      3148    0.976002884    1.810450344    1.145290427
   81 SOLV  HW1     3149    1.015557673    1.902109370    1.151267495
   81 SOLV  HW2     3150    1.041323765    1.748779299    1.101341931
   82 SOLV  OW      3151    1.317409831    6.931833284    0.051064507
   82 SOLV  HW1     3152    1.309008083    6.901939508    0.146131494
   82 SOLV  HW2     3153    1.242078333    6.893789788   -0.002598310
   83 SOLV  OW      3154    7.236205527    7.832709526    1.526992233
   83 SOLV  HW1     3155    7.322034604    7.871669629    1.493569713
   83 SOLV  HW2     3156    7.231167445    7.736204491    1.501245637
   84 SOLV  OW      3157    8.184324539    1.403996701    6.680347063
   84 SOLV  HW1     3158    8.240373189    1.397522393    6.762919277
   84 SOLV  HW2     3159    8.212240676    1.484065870    6.627326680
   85 SOLV  OW      3160    6.808255261    6.707134164    8.107150068
   85 SOLV  HW1     3161    6.724290443    6.752413289    8.137171709
   85 SOLV  HW2     3162    6.821075028    6.622758633    8.159284557
   86 SOLV  OW      3163    7.083338339    7.323766620    6.007775105
   86 SOLV  HW1     3164    7.072327498    7.246764170    5.944915461
   86 SOLV  HW2     3165    6.999757735    7.335116562    6.061508978
   87 SOLV  OW      3166    1.710948064    7.366024280    7.806881361
   87 SOLV  HW1     3167    1.742501833    7.452017499    7.766740010
   87 SOLV  HW2     3168    1.639637703    7.384962819    7.874393178
   88 SOLV  OW      3169    2.441017952    7.182002023    7.779087224
   88 SOLV  HW1     3170    2.463800775    7.272982582    7.813798908
   88 SOLV  HW2     3171    2.341640183    7.172572094    7.773042465
   89 SOLV  OW      3172    0.810616889    7.509046303    6.409985712
   89 SOLV  HW1     3173    0.822092306    7.595495999    6.361034993
   89 SOLV  HW2     3174    0.747269822    7.522103238    6.486261436
   90 SOLV  OW      3175    6.216364886    0.170490555    6.402867777
   90 SOLV  HW1     3176    6.283031465    0.095992978    6.400106186
   90 SOLV  HW2     3177    6.204094559    0.207639897    6.310828560
   91 SOLV  OW      3178    0.683848049    6.458459413    0.891147153
   91 SOLV  HW1     3179    0.754142637    6.456083536    0.820051498
   91 SOLV  HW2     3180    0.603004570    6.408664639    0.859741505
   92 SOLV  OW      3181    0.792175235    0.051574153    2.038997299
   92 SOLV  HW1     3182    0.872375337    0.083957631    2.089189863
   92 SOLV  HW2     3183    0.729614254    0.127991870    2.023298372
   93 SOLV  OW      3184    6.102777495    7.886591091    8.045561056
   93 SOLV  HW1     3185    6.154031982    7.800743950    8.043274507
   93 SOLV  HW2     3186    6.052678797    7.897771521    7.959729632
   94 SOLV  OW      3187    1.280245768    7.714465546    1.746951955
   94 SOLV  HW1     3188    1.190700003    7.720609828    1.791040545
   94 SOLV  HW2     3189    1.269032429    7.720634104    1.647764310
   95 SOLV  OW      3190    6.365156382    7.178352862    0.797328863
   95 SOLV  HW1     3191    6.320552683    7.219000824    0.717577810
   95 SOLV  HW2     3192    6.464215318    7.189621897    0.789442195
   96 SOLV  OW      3193    7.985444041    1.606767288    6.937317994
   96 SOLV  HW1     3194    8.028773559    1.695008448    6.918945197
   96 SOLV  HW2     3195    7.888347818    1.620738302    6.956775350
   97 SOLV  OW      3196    7.176431435    0.165121416    7.942647932
   97 SOLV  HW1     3197    7.239120176    0.103493877    7.990332308
   97 SOLV  HW2     3198    7.226889827    0.244836993    7.909467570
   98 SOLV  OW      3199    1.008247287    7.682179504    1.036000216
   98 SOLV  HW1     3200    1.001917576    7.761125052    0.974931792
   98 SOLV  HW2     3201    0.922111009    7.671505326    1.085682775
   99 SOLV  OW      3202    7.137164777    0.191374440    0.684834604
   99 SOLV  HW1     3203    7.042784846    0.159564126    0.693810869
   99 SOLV  HW2     3204    7.199375988    0.121421781    0.719996954
  100 SOLV  OW      3205    0.492114556    0.431510686    0.650123735
  100 SOLV  HW1     3206    0.424717475    0.405145681    0.581112721
  100 SOLV  HW2     3207    0.584046122    0.424052026    0.611459221
  101 SOLV  OW      3208    7.267860238    1.695855003    0.176536170
  101 SOLV  HW1     3209    7.313911866    1.626563661    0.232029913
  101 SOLV  HW2     3210    7.269708136    1.668207202    0.080443603
  102 SOLV  OW      3211    0.013167731    7.655116442    1.184712564
  102 SOLV  HW1     3212    0.081444572    7.675945981    1.114669246
  102 SOLV  HW2     3213    0.053009611    7.669315412    1.275336767
  103 SOLV  OW      3214    5.876914670    6.563493932    6.578142105
  103 SOLV  HW1     3215    5.868413378    6.551752546    6.479188989
  103 SOLV  HW2     3216    5.942338298    6.636612510    6.597512514
  104 SOLV  OW      3217    1.591630525    0.014729042    6.674941031
  104 SOLV  HW1     3218    1.677963583    0.014279883    6.725421385
  104 SOLV  HW2     3219    1.606907160    0.051361724    6.583145295
  105 SOLV  OW      3220    7.844326588    5.123800025    7.922875512
  105 SOLV  HW1     3221    7.892923099    5.065002993    7.858201910
  105 SOLV  HW2     3222    7.878940348    5.107451928    8.015266019
  106 SOLV  OW      3223    2.417050560    7.956012950    1.630983205
  106 SOLV  HW1     3224    2.436320297    7.920767467    1.539394876
  106 SOLV  HW2     3225    2.474675050    8.035792014    1.648778744
  107 SOLV  OW      3226    1.604836778    6.846876505    8.036378019
  107 SOLV  HW1     3227    1.517994399    6.797429220    8.040283701
  107 SOLV  HW2     3228    1.674432050    6.796028428    8.087101039
  108 SOLV  OW      3229    0.864859664    0.602549617    7.820840461
  108 SOLV  HW1     3230    0.948128262    0.656572677    7.833069966
  108 SOLV  HW2     3231    0.886615316    0.505339751    7.829704932
  109 SOLV  OW      3232    7.091397138    1.894119999    1.491140022
  109 SOLV  HW1     3233    7.072644249    1.795967047    1.487121479
  109 SOLV  HW2     3234    7.041317020    1.940619717    1.418123119
  110 SOLV  OW      3235    1.390149760    0.247000833    6.148338322
  110 SOLV  HW1     3236    1.468081845    0.304221809    6.173911185
  110 SOLV  HW2     3237    1.416141711    0.150625978    6.154491940
  111 SOLV  OW      3238    2.011509693    7.663447575    8.097006927
  111 SOLV  HW1     3239    2.068834438    7.681095934    8.177022240
  111 SOLV  HW2     3240    1.923581141    7.626131904    8.126606093
  112 SOLV  OW      3241    7.113473364    8.162129303    1.920079256
  112 SOLV  HW1     3242    7.016239561    8.138756642    1.919191413
  112 SOLV  HW2     3243    7.154312413    8.131517398    2.006082405
  113 SOLV  OW      3244    1.897132455    7.639873051    6.230148499
  113 SOLV  HW1     3245    1.945001831    7.692680339    6.159995216
  113 SOLV  HW2     3246    1.882866989    7.697052539    6.310947887
  114 SOLV  OW      3247    6.606626542    8.023533985    0.088697399
  114 SOLV  HW1     3248    6.528850582    7.998055022    0.031222505
  114 SOLV  HW2     3249    6.619996566    7.954052887    0.159373921
  115 SOLV  OW      3250    0.494783829    8.138925894    2.804608404
  115 SOLV  HW1     3251    0.550315523    8.061247869    2.774880158
  115 SOLV  HW2     3252    0.476537808    8.131259021    2.902637158
  116 SOLV  OW      3253    0.531507635    7.478544047    1.377721211
  116 SOLV  HW1     3254    0.525947063    7.559094690    1.318707735
  116 SOLV  HW2     3255    0.562951355    7.400138090    1.324189106
  117 SOLV  OW      3256    6.890739030    7.129603499    1.406030175
  117 SOLV  HW1     3257    6.888932359    7.106864391    1.503401879
  117 SOLV  HW2     3258    6.808937814    7.092900493    1.361724619
  118 SOLV  OW      3259    2.324552248    0.078133802    1.397460376
  118 SOLV  HW1     3260    2.245552510    0.036161720    1.442169127
  118 SOLV  HW2     3261    2.390835118    0.007196197    1.373463044
  119 SOLV  OW      3262    0.972151624    0.203434904    3.240470993
  119 SOLV  HW1     3263    0.994505395    0.287720135    3.191500360
  119 SOLV  HW2     3264    0.926229680    0.226011258    3.326396636
  120 SOLV  OW      3265    1.691069434    7.295217776    6.782048244
  120 SOLV  HW1     3266    1.701809776    7.374201433    6.842432571
  120 SOLV  HW2     3267    1.607917811    7.306014241    6.727557473
  121 SOLV  OW      3268    0.588961786    6.852246879    6.157335374
  121 SOLV  HW1     3269    0.590335565    6.795551310    6.239699000
  121 SOLV  HW2     3270    0.638626387    6.937304096    6.174618235
  122 SOLV  OW      3271    5.751372741    1.225536055    7.633921972
  122 SOLV  HW1     3272    5.790678249    1.167582747    7.562532259
  122 SOLV  HW2     3273    5.769382416    1.321551185    7.612549329
  123 SOLV  OW      3274    1.537357171    6.625569108    8.200799669
  123 SOLV  HW1     3275    1.458643878    6.682386237    8.176758086
  123 SOLV  HW2     3276    1.544981539    6.549978827    8.135762356
  124 SOLV  OW      3277    2.434204241    1.151724604    1.671709241
  124 SOLV  HW1     3278    2.403719751    1.059325100    1.648584943
  124 SOLV  HW2     3279    2.500525296    1.182928105    1.603667825
  125 SOLV  OW      3280    8.229018512    1.726884744    0.172579039
  125 SOLV  HW1     3281    8.193342192    1.641761678    0.211092014
  125 SOLV  HW2     3282    8.153750812    1.779878499    0.133485116
  126 SOLV  OW      3283    0.019267763    8.094121308    6.114701688
  126 SOLV  HW1     3284   -0.005934854    8.167916889    6.052086358
  126 SOLV  HW2     3285    0.100913057    8.120467308    6.166097871
  127 SOLV  OW      3286    7.190182118    5.848019510    7.691335066
  127 SOLV  HW1     3287    7.095357935    5.817427388    7.699946274
  127 SOLV  HW2     3288    7.226085406    5.820529574    7.602133859
  128 SOLV  OW      3289    2.067580708    8.110472541    2.380127688
  128 SOLV  HW1     3290    2.109974371    8.160675713    2.304735339
  128 SOLV  HW2     3291    2.117381201    8.025116628    2.395484647
  129 SOLV  OW      3292    0.141599633    0.361371806    1.035909844
  129 SOLV  HW1     3293    0.059882436    0.320413730    1.076488957
  129 SOLV  HW2     3294    0.193665738    0.290965504    0.987599172
  130 SOLV  OW      3295    6.986530822    1.347224389    6.895617163
  130 SOLV  HW1     3296    6.903950015    1.388639205    6.933920849
  130 SOLV  HW2     3297    7.043681531    1.418451268    6.854845516
  131 SOLV  OW      3298    7.958393925    1.144113946    5.539509318
  131 SOLV  HW1     3299    7.920199780    1.162280904    5.630133097
  131 SOLV  HW2     3300    7.899580661    1.185053750    5.469749766
  132 SOLV  OW      3301    0.817547085    1.637837589    2.148364472
  132 SOLV  HW1     3302    0.900793207    1.582461877    2.146084262
  132 SOLV  HW2     3303    0.766661405    1.618056228    2.232155544
  133 SOLV  OW      3304    1.134707682    1.010612666    7.139133417
  133 SOLV  HW1     3305    1.039092805    0.981858800    7.133406129
  133 SOLV  HW2     3306    1.191259844    0.949445729    7.083796161
  134 SOLV  OW      3307    0.140099631    5.864920201    6.626425609
  134 SOLV  HW1     3308    0.172641424    5.770421209    6.622839829
  134 SOLV  HW2     3309    0.217178929    5.927224256    6.613053161
  135 SOLV  OW      3310    7.710279735    6.088160807    6.339471980
  135 SOLV  HW1     3311    7.677630915    6.129878209    6.254655986
  135 SOLV  HW2     3312    7.677699427    6.141511959    6.417524387
  136 SOLV  OW      3313    0.692945550    6.655441328    0.309612568
  136 SOLV  HW1     3314    0.695599208    6.569950919    0.257783046
  136 SOLV  HW2     3315    0.720433484    6.731180060    0.250367756
  137 SOLV  OW      3316    7.906148839    0.836103884    0.086937423
  137 SOLV  HW1     3317    7.899701215    0.776102856    0.166686982
  137 SOLV  HW2     3318    7.902131166    0.781140610    0.003483795
  138 SOLV  OW      3319    7.353364108    1.550340425    6.844692887
  138 SOLV  HW1     3320    7.254259052    1.541698149    6.834452166
  138 SOLV  HW2     3321    7.392780894    1.460558052    6.864361157
  139 SOLV  OW      3322    0.221546316    1.114935832    2.436144646
  139 SOLV  HW1     3323    0.274523511    1.158667814    2.508814658
  139 SOLV  HW2     3324    0.171487629    1.036942167    2.473735689
  140 SOLV  OW      3325    6.563457319    6.512403262    6.970516305
  140 SOLV  HW1     3326    6.532411099    6.481105991    6.880757442
  140 SOLV  HW2     3327    6.657042702    6.546881063    6.963232248
  141 SOLV  OW      3328    7.803695769    2.008757386    6.453793869
  141 SOLV  HW1     3329    7.819325099    2.105363009    6.474405789
  141 SOLV  HW2     3330    7.774452433    1.999308625    6.358623772
  142 SOLV  OW      3331    1.972969772    7.262125766    7.902500959
  142 SOLV  HW1     3332    1.971706808    7.193395522    7.975140857
  142 SOLV  HW2     3333    1.880787756    7.298725265    7.889666093
  143 SOLV  OW      3334    0.428019260    1.018623903    7.206627614
  143 SOLV  HW1     3335    0.504550363    1.041804097    7.146566513
  143 SOLV  HW2     3336    0.436015370    1.069940469    7.292092673
  144 SOLV  OW      3337    8.107670343    1.747195813    1.010731998
  144 SOLV  HW1     3338    8.203529292    1.728854806    0.988902861
  144 SOLV  HW2     3339    8.089541223    1.721193520    1.105584431
  145 SOLV  OW      3340    6.494330523    0.022001189    0.167992341
  145 SOLV  HW1     3341    6.555192368   -0.053680735    0.144120834
  145 SOLV  HW2     3342    6.426337210    0.034155241    0.095667211
  146 SOLV  OW      3343    6.896870281    6.221744797    0.971296498
  146 SOLV  HW1     3344    6.932340566    6.128454886    0.977638668
  146 SOLV  HW2     3345    6.973144399    6.285903757    0.963096873
  147 SOLV  OW      3346    1.610051078    6.692276090    7.600392514
  147 SOLV  HW1     3347    1.629075031    6.768144537    7.662699094
  147 SOLV  HW2     3348    1.603762335    6.726842056    7.506767486
  148 SOLV  OW      3349    7.150309114    7.837689139    0.063119089
  148 SOLV  HW1     3350    7.173713658    7.925292795    0.020937380
  148 SOLV  HW2     3351    7.233442947    7.783577135    0.075852290
  149 SOLV  OW      3352    0.815675721    7.131680605    0.977963469
  149 SOLV  HW1     3353    0.764190493    7.048510968    0.998790066
  149 SOLV  HW2     3354    0.886025379    7.145642452    1.047660293
  150 SOLV  OW      3355    7.609644157    8.056112175    6.528411670
  150 SOLV  HW1     3356    7.516919081    8.093564683    6.529573551
  150 SOLV  HW2     3357    7.608694264    7.963632003    6.566470416
  151 SOLV  OW      3358    0.792271224    5.240368394    8.034609917
  151 SOLV  HW1     3359    0.787455175    5.286916976    7.946226218
  151 SOLV  HW2     3360    0.798746907    5.308293043    8.107725829
  152 SOLV  OW      3361    1.235787571    0.002432286    6.428229841
  152 SOLV  HW1     3362    1.253546823    0.088779350    6.475454693
  152 SOLV  HW2     3363    1.228007790   -0.071275755    6.495371639
  153 SOLV  OW      3364    1.122861776    7.280961882    3.002627875
  153 SOLV  HW1     3365    1.159417246    7.187879563    3.003577827
  153 SOLV  HW2     3366    1.108428561    7.312046701    3.096579115
  154 SOLV  OW      3367    0.396691567    8.108573922    5.357565295
  154 SOLV  HW1     3368    0.488951741    8.090182328    5.391496532
  154 SOLV  HW2     3369    0.370408110    8.037492900    5.292310871
  155 SOLV  OW      3370    7.989561282    8.030721714    1.270603705
  155 SOLV  HW1     3371    8.054906335    7.999107179    1.339395657
  155 SOLV  HW2     3372    7.896499083    8.011283233    1.301640525
  156 SOLV  OW      3373    8.028110370    6.716611491    1.481446440
  156 SOLV  HW1     3374    8.023394198    6.638237003    1.419503705
  156 SOLV  HW2     3375    7.935499496    6.745381510    1.505881593
  157 SOLV  OW      3376    6.799842505    7.407374635    7.967140306
  157 SOLV  HW1     3377    6.861611195    7.344301157    8.014129426
  157 SOLV  HW2     3378    6.803423495    7.496861304    8.011648097
  158 SOLV  OW      3379    6.503514349    6.393343127    6.708376803
  158 SOLV  HW1     3380    6.431246774    6.462349545    6.712536184
  158 SOLV  HW2     3381    6.484254371    6.329380673    6.633948415
  159 SOLV  OW      3382    0.805467298    0.482424024    6.816385574
  159 SOLV  HW1     3383    0.884447800    0.423801646    6.834465416
  159 SOLV  HW2     3384    0.816298420    0.526345717    6.727195014
  160 SOLV  OW      3385    1.502884537    1.438900007    0.756683083
  160 SOLV  HW1     3386    1.465655621    1.368323856    0.696395334
  160 SOLV  HW2     3387    1.601268828    1.424764965    0.767739732
  161 SOLV  OW      3388    0.266078313    7.593237179    1.860789618
  161 SOLV  HW1     3389    0.290936810    7.667944296    1.922452909
  161 SOLV  HW2     3390    0.174054601    7.560962437    1.882956141
  162 SOLV  OW      3391    6.918580509    0.686681445    1.349149624
  162 SOLV  HW1     3392    6.884969997    0.621498418    1.417131608
  162 SOLV  HW2     3393    6.960205775    0.636936092    1.273039590
  163 SOLV  OW      3394    1.268331810    1.109153451    2.269578666
  163 SOLV  HW1     3395    1.206988846    1.030222882    2.272557243
  163 SOLV  HW2     3396    1.361813352    1.079444723    2.289084396
  164 SOLV  OW      3397    7.317374578    7.415154794    1.493107240
  164 SOLV  HW1     3398    7.254780771    7.486437722    1.461445872
  164 SOLV  HW2     3399    7.354805957    7.440862852    1.582211998
  165 SOLV  OW      3400    0.485077176    4.825290057    7.433614762
  165 SOLV  HW1     3401    0.528878251    4.915007781    7.439292389
  165 SOLV  HW2     3402    0.385728608    4.836563880    7.435276989
  166 SOLV  OW      3403    2.973139265    8.063737780    7.438566717
  166 SOLV  HW1     3404    2.934700458    8.154865851    7.423735399
  166 SOLV  HW2     3405    3.010661390    8.029017547    7.352610824
  167 SOLV  OW      3406    0.296120989    0.145516460    0.886802939
  167 SOLV  HW1     3407    0.212994911    0.101142404    0.920306038
  167 SOLV  HW2     3408    0.286321115    0.165318745    0.789267003
  168 SOLV  OW      3409    7.510525015    0.454567532    0.937000314
  168 SOLV  HW1     3410    7.551770379    0.532882771    0.983555017
  168 SOLV  HW2     3411    7.553572262    0.370227843    0.969178243
  169 SOLV  OW      3412    0.802886394    7.769165998    2.059447674
  169 SOLV  HW1     3413    0.738473962    7.701666819    2.095456951
  169 SOLV  HW2     3414    0.755396544    7.855917507    2.044595222
  170 SOLV  OW      3415    8.176880389    6.263101716    6.184105894
  170 SOLV  HW1     3416    8.209262701    6.306899538    6.100233832
  170 SOLV  HW2     3417    8.246117948    6.272778129    6.255617177
  171 SOLV  OW      3418    7.588044763    1.492135997    5.566501056
  171 SOLV  HW1     3419    7.525684187    1.463393282    5.639210696
  171 SOLV  HW2     3420    7.679245988    1.506967327    5.604763057
  172 SOLV  OW      3421    8.225626246    7.578918785    2.920693879
  172 SOLV  HW1     3422    8.180400934    7.497924148    2.958055588
  172 SOLV  HW2     3423    8.320589413    7.556784726    2.898480540
  173 SOLV  OW      3424    1.140825660    0.547565731    7.509147847
  173 SOLV  HW1     3425    1.239990882    0.548685136    7.496300819
  173 SOLV  HW2     3426    1.118297739    0.492828397    7.589747580
  174 SOLV  OW      3427    7.511367464    6.035779613    6.766679556
  174 SOLV  HW1     3428    7.583456415    6.104403095    6.776474636
  174 SOLV  HW2     3429    7.544557168    5.960480696    6.709843145
  175 SOLV  OW      3430    6.574123116    0.258867017    0.276257311
  175 SOLV  HW1     3431    6.644461376    0.255372578    0.347262821
  175 SOLV  HW2     3432    6.558508059    0.166873426    0.240274546
  176 SOLV  OW      3433    7.432376359    1.281902803    6.873338312
  176 SOLV  HW1     3434    7.354501615    1.231140757    6.910218787
  176 SOLV  HW2     3435    7.497780094    1.217897268    6.833001877
  177 SOLV  OW      3436    6.385861193    8.195365840    7.642062704
  177 SOLV  HW1     3437    6.387090575    8.103642996    7.681902762
  177 SOLV  HW2     3438    6.478355480    8.233385391    7.643118849
  178 SOLV  OW      3439    6.630340519    7.623648868    6.481246369
  178 SOLV  HW1     3440    6.664554607    7.535247067    6.449365368
  178 SOLV  HW2     3441    6.533706654    7.615160798    6.505571887
  179 SOLV  OW      3442    6.761002768    1.649266188    7.909574526
  179 SOLV  HW1     3443    6.799031640    1.572443887    7.961087407
  179 SOLV  HW2     3444    6.771519700    1.632151212    7.811605996
  180 SOLV  OW      3445    7.549317360    0.149199192    7.942079569
  180 SOLV  HW1     3446    7.482523863    0.219493816    7.917639132
  180 SOLV  HW2     3447    7.501604290    0.068889836    7.977770889
  181 SOLV  OW      3448    0.821855361    1.653225152    1.837951542
  181 SOLV  HW1     3449    0.825003481    1.749388449    1.810672210
  181 SOLV  HW2     3450    0.822191472    1.646878813    1.937756556
  182 SOLV  OW      3451    1.021958102    7.761106310    1.853001715
  182 SOLV  HW1     3452    0.998399850    7.826326821    1.780937483
  182 SOLV  HW2     3453    0.965747739    7.778966138    1.933768662
  183 SOLV  OW      3454    0.241716069    7.351220624    1.280596806
  183 SOLV  HW1     3455    0.200214794    7.429349044    1.327219064
  183 SOLV  HW2     3456    0.308587526    7.383950714    1.213836416
  184 SOLV  OW      3457    8.056373542    2.020917477    1.226165136
  184 SOLV  HW1     3458    7.977067725    1.965343598    1.201182892
  184 SOLV  HW2     3459    8.030532263    2.117529841    1.226628024
  185 SOLV  OW      3460    7.688711830    0.792473466    5.895706783
  185 SOLV  HW1     3461    7.784584221    0.780202839    5.870056150
  185 SOLV  HW2     3462    7.650904213    0.705019731    5.926078293
  186 SOLV  OW      3463    0.969173407    7.908312358    5.950027737
  186 SOLV  HW1     3464    1.039863101    7.863439122    5.895339758
  186 SOLV  HW2     3465    0.891754678    7.846130026    5.961904418
  187 SOLV  OW      3466    0.541431320    1.113568355    0.824874525
  187 SOLV  HW1     3467    0.487715591    1.180175810    0.773107734
  187 SOLV  HW2     3468    0.588067783    1.159788319    0.900309745
  188 SOLV  OW      3469    0.673121037    6.792816458    5.900290611
  188 SOLV  HW1     3470    0.614527280    6.794796550    5.981302291
  188 SOLV  HW2     3471    0.764545828    6.761558228    5.926067165
  189 SOLV  OW      3472    0.558742201    2.026402654    1.093864758
  189 SOLV  HW1     3473    0.531208528    2.040121479    1.189015850
  189 SOLV  HW2     3474    0.602675538    1.937064536    1.084453980
  190 SOLV  OW      3475    0.412594254    6.369238159    0.169359782
  190 SOLV  HW1     3476    0.428090402    6.272319716    0.188546534
  190 SOLV  HW2     3477    0.500179746    6.417507524    0.168793288
  191 SOLV  OW      3478    1.361264405    7.788134956    0.810045374
  191 SOLV  HW1     3479    1.425982589    7.737533148    0.867075948
  191 SOLV  HW2     3480    1.282384828    7.815268379    0.865210344
  192 SOLV  OW      3481    7.435272672    1.273928498    5.663088258
  192 SOLV  HW1     3482    7.348948858    1.242268725    5.623748074
  192 SOLV  HW2     3483    7.510991821    1.222057421    5.623366977
  193 SOLV  OW      3484    6.376004075    7.646321316    6.564207372
  193 SOLV  HW1     3485    6.323935208    7.669822245    6.482120663
  193 SOLV  HW2     3486    6.325798331    7.577833728    6.617032506
  194 SOLV  OW      3487    7.218032572    0.746650035    2.476012282
  194 SOLV  HW1     3488    7.188191930    0.666780335    2.528283118
  194 SOLV  HW2     3489    7.170570698    0.828041266    2.509548970
  195 SOLV  OW      3490    6.622954663    7.307309319    6.095841268
  195 SOLV  HW1     3491    6.630283879    7.220581849    6.145100317
  195 SOLV  HW2     3492    6.536380478    7.351631999    6.119127771
  196 SOLV  OW      3493    1.912843058    1.003656324    0.506843343
  196 SOLV  HW1     3494    1.850050051    1.073499432    0.541199921
  196 SOLV  HW2     3495    2.003555070    1.043781224    0.494087280
  197 SOLV  OW      3496    7.954620724    0.915975498    7.119427778
  197 SOLV  HW1     3497    7.948749130    0.996886252    7.060955782
  197 SOLV  HW2     3498    8.016224809    0.934598324    7.195979064
  198 SOLV  OW      3499    6.238455907    7.494729230    7.750335025
  198 SOLV  HW1     3500    6.283419999    7.417187456    7.705979247
  198 SOLV  HW2     3501    6.139248714    7.483700455    7.744152870
  199 SOLV  OW      3502    8.070813773    6.252776704    5.828294158
  199 SOLV  HW1     3503    8.127493802    6.321151394    5.874270424
  199 SOLV  HW2     3504    8.025347872    6.294614826    5.749656687
  200 SOLV  OW      3505    1.784824124    1.014181362    1.927470369
  200 SOLV  HW1     3506    1.770222262    1.112998664    1.922638976
  200 SOLV  HW2     3507    1.877972767    0.992788336    1.898024561
  201 SOLV  OW      3508    1.016141651    7.036699154    7.888157366
  201 SOLV  HW1     3509    0.968817619    7.034558288    7.800079407
  201 SOLV  HW2     3510    0.963002568    7.090973693    7.953213502
  202 SOLV  OW      3511    6.971570565    6.658330406    0.629305755
  202 SOLV  HW1     3512    6.881800949    6.677371336    0.589550835
  202 SOLV  HW2     3513    7.042625103    6.676253855    0.561250547
  203 SOLV  OW      3514    0.564687039    0.231963333    0.853932848
  203 SOLV  HW1     3515    0.557796866    0.289758152    0.772605295
  203 SOLV  HW2     3516    0.486922565    0.169146072    0.856843787
  204 SOLV  OW      3517    7.026576528    6.983095713    0.925798608
  204 SOLV  HW1     3518    6.952165242    6.923597424    0.895418395
  204 SOLV  HW2     3519    7.082284232    7.009591948    0.847092818
  205 SOLV  OW      3520    1.922379399    0.597010093    2.631795582
  205 SOLV  HW1     3521    2.016004446    0.566441812    2.649157016
  205 SOLV  HW2     3522    1.861221858    0.517894469    2.630393500
  206 SOLV  OW      3523    7.689947000    7.826685858    5.859569387
  206 SOLV  HW1     3524    7.719081640    7.888915260    5.932234744
  206 SOLV  HW2     3525    7.591298093    7.811635720    5.866160532
  207 SOLV  OW      3526    0.263698547    0.257364109    5.682798423
  207 SOLV  HW1     3527    0.183637427    0.304550022    5.645846163
  207 SOLV  HW2     3528    0.312921622    0.318676273    5.744601466
  208 SOLV  OW      3529    7.362100230    6.431473456    6.942576990
  208 SOLV  HW1     3530    7.350427984    6.368785494    6.865534955
  208 SOLV  HW2     3531    7.280761981    6.428360627    7.000679379
  209 SOLV  OW      3532    7.356577264    6.560424440    1.611580668
  209 SOLV  HW1     3533    7.404808904    6.548459117    1.698368681
  209 SOLV  HW2     3534    7.259033550    6.542901369    1.624984614
  210 SOLV  OW      3535    0.211583608    7.056868180    1.332919814
  210 SOLV  HW1     3536    0.115978342    7.027554588    1.331465247
  210 SOLV  HW2     3537    0.220398007    7.144155168    1.284909878
  211 SOLV  OW      3538    7.627605326    0.706348631    8.026658594
  211 SOLV  HW1     3539    7.596626316    0.617516829    8.060583701
  211 SOLV  HW2     3540    7.727184937    0.705604979    8.017438735
  212 SOLV  OW      3541    7.363581427    0.147582090    2.566237564
  212 SOLV  HW1     3542    7.344446805    0.062540858    2.615264502
  212 SOLV  HW2     3543    7.358298652    0.131155142    2.467728844
  213 SOLV  OW      3544    1.698054081    7.132868059    7.658560100
  213 SOLV  HW1     3545    1.726847329    7.157972935    7.566144011
  213 SOLV  HW2     3546    1.718853162    7.207795653    7.721435008
  214 SOLV  OW      3547    6.260994365    8.126062754    7.091902447
  214 SOLV  HW1     3548    6.189909793    8.116210877    7.022261050
  214 SOLV  HW2     3549    6.309341923    8.212522883    7.078154756
  215 SOLV  OW      3550    0.189647927    0.208014010    6.080965347
  215 SOLV  HW1     3551    0.200483386    0.307093489    6.089185096
  215 SOLV  HW2     3552    0.254953614    0.162240139    6.141310573
  216 SOLV  OW      3553    6.317149187    7.238633362    7.673475920
  216 SOLV  HW1     3554    6.314457911    7.174224717    7.597017617
  216 SOLV  HW2     3555    6.252215651    7.209613975    7.743782958
  217 SOLV  OW      3556    7.156170541    7.026091342    1.896388083
  217 SOLV  HW1     3557    7.210661312    7.056357527    1.818181496
  217 SOLV  HW2     3558    7.192847734    6.939788226    1.931145377
  218 SOLV  OW      3559    2.061417328    8.113836757    7.194919658
  218 SOLV  HW1     3560    2.041272239    8.144602986    7.287922001
  218 SOLV  HW2     3561    2.011077920    8.170312643    7.129511520
  219 SOLV  OW      3562    1.804198691    6.833877860    7.268307869
  219 SOLV  HW1     3563    1.768284843    6.924334056    7.245300887
  219 SOLV  HW2     3564    1.892882551    6.843740404    7.313467142
  220 SOLV  OW      3565    0.156930992    7.744287331    2.317865541
  220 SOLV  HW1     3566    0.063617978    7.775420133    2.299828659
  220 SOLV  HW2     3567    0.154121175    7.655710103    2.364212227
  221 SOLV  OW      3568    0.305917024    1.299772579    7.965435234
  221 SOLV  HW1     3569    0.379909083    1.366721820    7.958753208
  221 SOLV  HW2     3570    0.219695676    1.347105692    7.983520843
  222 SOLV  OW      3571    0.510216381    7.006432680    1.330484457
  222 SOLV  HW1     3572    0.410718414    7.004120039    1.320669148
  222 SOLV  HW2     3573    0.552863784    6.988933546    1.241734822
  223 SOLV  OW      3574    7.974561128    2.261715754    0.368575637
  223 SOLV  HW1     3575    7.900197971    2.207945440    0.408330897
  223 SOLV  HW2     3576    7.946619085    2.296003651    0.278880538
  224 SOLV  OW      3577    1.999340215    7.537922264    0.207289932
  224 SOLV  HW1     3578    1.972082084    7.582892197    0.292356335
  224 SOLV  HW2     3579    1.925951091    7.477277223    0.176667215
  225 SOLV  OW      3580    1.378968059    7.927316140    2.953399250
  225 SOLV  HW1     3581    1.454560218    7.864693448    2.972531261
  225 SOLV  HW2     3582    1.380927867    7.953390388    2.856869282
  226 SOLV  OW      3583    6.463905929    0.471415788    0.422821492
  226 SOLV  HW1     3584    6.476261980    0.378695973    0.387434356
  226 SOLV  HW2     3585    6.373549707    0.479216555    0.464973800
  227 SOLV  OW      3586    1.383386045    0.530846019    0.146010734
  227 SOLV  HW1     3587    1.387254265    0.550674439    0.243958207
  227 SOLV  HW2     3588    1.417004102    0.609820621    0.094682488
  228 SOLV  OW      3589    1.702743565    8.102352376    7.810221442
  228 SOLV  HW1     3590    1.658628830    8.172269567    7.866499260
  228 SOLV  HW2     3591    1.763001726    8.146333932    7.743616367
  229 SOLV  OW      3592    1.393596822    1.012228032    7.804314365
  229 SOLV  HW1     3593    1.408881144    0.939398743    7.737501630
  229 SOLV  HW2     3594    1.473450581    1.072382152    7.806875720
  230 SOLV  OW      3595    0.636869844    6.930091315    1.105914287
  230 SOLV  HW1     3596    0.614895081    6.853825432    1.045065787
  230 SOLV  HW2     3597    0.703130565    6.899962269    1.174497065
  231 SOLV  OW      3598    1.956306857    7.240714691    2.310982727
  231 SOLV  HW1     3599    1.989996748    7.285874874    2.393608983
  231 SOLV  HW2     3600    1.963197288    7.141559549    2.322044747
  232 SOLV  OW      3601    7.290819941    1.561225952    1.378601262
  232 SOLV  HW1     3602    7.358052464    1.633981033    1.392257256
  232 SOLV  HW2     3603    7.265867281    1.556657566    1.281862298
  233 SOLV  OW      3604    0.495676976    1.505011538    7.931906163
  233 SOLV  HW1     3605    0.592889130    1.518186861    7.912509007
  233 SOLV  HW2     3606    0.470954863    1.555963201    8.014324275
  234 SOLV  OW      3607    7.757084008    2.074252748    1.349408952
  234 SOLV  HW1     3608    7.785729061    2.148524053    1.288883958
  234 SOLV  HW2     3609    7.767695204    1.986780543    1.302122422
  235 SOLV  OW      3610    0.510793603    7.835574185    5.927108792
  235 SOLV  HW1     3611    0.605167886    7.818185564    5.955269153
  235 SOLV  HW2     3612    0.510276340    7.898587871    5.849450310
  236 SOLV  OW      3613    1.186416566    7.662576519    1.480129668
  236 SOLV  HW1     3614    1.153276815    7.569101962    1.467246758
  236 SOLV  HW2     3615    1.233810324    7.692815275    1.397418870
  237 SOLV  OW      3616    7.926660764    1.465361328    2.414980883
  237 SOLV  HW1     3617    7.929146329    1.565268296    2.411196168
  237 SOLV  HW2     3618    7.887155289    1.429790161    2.330270330
  238 SOLV  OW      3619    8.027930550    0.146803750    5.746577442
  238 SOLV  HW1     3620    8.021994047    0.050895202    5.718870015
  238 SOLV  HW2     3621    8.007323649    0.205451669    5.668237600
  239 SOLV  OW      3622    2.126934565    6.627288163    7.407186449
  239 SOLV  HW1     3623    2.097366432    6.716381521    7.441655262
  239 SOLV  HW2     3624    2.183407492    6.640183877    7.325660329
  240 SOLV  OW      3625    0.722417558    8.227255815    3.415241251
  240 SOLV  HW1     3626    0.747886496    8.161360119    3.486026513
  240 SOLV  HW2     3627    0.644936788    8.281951427    3.446966841
  241 SOLV  OW      3628    1.221595452    0.356876504    8.203685207
  241 SOLV  HW1     3629    1.276978635    0.311021789    8.134175797
  241 SOLV  HW2     3630    1.281260991    0.408696573    8.264972821
  242 SOLV  OW      3631    7.416990679    7.884967923    5.858596970
  242 SOLV  HW1     3632    7.343631816    7.817154316    5.863235642
  242 SOLV  HW2     3633    7.422634401    7.921638296    5.765725369
  243 SOLV  OW      3634    8.001931666    1.770633574    2.296961415
  243 SOLV  HW1     3635    8.037210544    1.751334736    2.388529029
  243 SOLV  HW2     3636    7.954555029    1.858706995    2.297392715
  244 SOLV  OW      3637    0.149833765    1.255408939    7.374226232
  244 SOLV  HW1     3638    0.075180416    1.279504373    7.312194987
  244 SOLV  HW2     3639    0.112078423    1.227434544    7.462507441
  245 SOLV  OW      3640    1.503861086    7.502448281    7.102597295
  245 SOLV  HW1     3641    1.473760211    7.593048942    7.132381332
  245 SOLV  HW2     3642    1.577819386    7.512146573    7.035980821
  246 SOLV  OW      3643    2.085975405    8.227050288    1.503511226
  246 SOLV  HW1     3644    1.997613185    8.229048500    1.456733377
  246 SOLV  HW2     3645    2.093266086    8.143099432    1.557354516
  247 SOLV  OW      3646    5.732873226    8.225934060    7.923188178
  247 SOLV  HW1     3647    5.761538692    8.163327607    7.995705517
  247 SOLV  HW2     3648    5.786819973    8.208434330    7.840826123
  248 SOLV  OW      3649    0.460731410    6.646827025    0.602284884
  248 SOLV  HW1     3650    0.406393690    6.660804210    0.685071454
  248 SOLV  HW2     3651    0.399669862    6.633509086    0.524210240
  249 SOLV  OW      3652    0.461020595    1.660893348    8.165018769
  249 SOLV  HW1     3653    0.521134148    1.735512012    8.136384568
  249 SOLV  HW2     3654    0.379038652    1.698772634    8.207978225
  250 SOLV  OW      3655    0.609544102    1.874161273    7.383717515
  250 SOLV  HW1     3656    0.625993839    1.799264067    7.319519813
  250 SOLV  HW2     3657    0.628432135    1.842974799    7.476841109
  251 SOLV  OW      3658    0.392215935    8.115769417    6.046871595
  251 SOLV  HW1     3659    0.358033334    8.153486327    5.960795898
  251 SOLV  HW2     3660    0.361731155    8.020981174    6.056138057
  252 SOLV  OW      3661    7.664791423    1.181233062    2.171302098
  252 SOLV  HW1     3662    7.585458827    1.196442812    2.112338056
  252 SOLV  HW2     3663    7.718468567    1.265403442    2.177294999
  253 SOLV  OW      3664    8.020381929    0.286897789    3.055382889
  253 SOLV  HW1     3665    7.950066707    0.215905700    3.051391061
  253 SOLV  HW2     3666    7.984057070    0.371932817    3.017309950
  254 SOLV  OW      3667    0.233571505    0.475583698    6.040699847
  254 SOLV  HW1     3668    0.294539183    0.436610126    5.971666480
  254 SOLV  HW2     3669    0.140406551    0.479376171    6.004541408
  255 SOLV  OW      3670    7.422758474    6.808956695    0.861166192
  255 SOLV  HW1     3671    7.511433407    6.822639068    0.905341679
  255 SOLV  HW2     3672    7.350443940    6.846117136    0.919403539
  256 SOLV  OW      3673    7.734227975    1.445821101    2.181629951
  256 SOLV  HW1     3674    7.652830632    1.503867007    2.179361623
  256 SOLV  HW2     3675    7.812791683    1.497259739    2.147223584
  257 SOLV  OW      3676    8.012594504    4.705849129    7.766860546
  257 SOLV  HW1     3677    7.994917559    4.802972589    7.782816699
  257 SOLV  HW2     3678    7.925792871    4.657837686    7.754196506
  258 SOLV  OW      3679    0.333378258    6.581818364    5.819899633
  258 SOLV  HW1     3680    0.286938526    6.592098376    5.731927027
  258 SOLV  HW2     3681    0.265427463    6.577681241    5.893159729
  259 SOLV  OW      3682    7.348302028    0.367059753    7.901524914
  259 SOLV  HW1     3683    7.388796056    0.425647926    7.971734193
  259 SOLV  HW2     3684    7.354168572    0.412604340    7.812682736
  260 SOLV  OW      3685    8.205515328    0.169476667    0.820039153
  260 SOLV  HW1     3686    8.117942835    0.213588587    0.839701611
  260 SOLV  HW2     3687    8.230905843    0.110258002    0.896523374
  261 SOLV  OW      3688    0.768065378    7.331230318    1.578087334
  261 SOLV  HW1     3689    0.773971927    7.237702611    1.543167850
  261 SOLV  HW2     3690    0.856504119    7.358208317    1.616197817
  262 SOLV  OW      3691    6.897303711    5.656697147    0.786871394
  262 SOLV  HW1     3692    6.967853495    5.620100722    0.726168934
  262 SOLV  HW2     3693    6.852189932    5.734198865    0.742604192
  263 SOLV  OW      3694    7.738142997    6.446759368    6.382115700
  263 SOLV  HW1     3695    7.789876505    6.388068603    6.319821755
  263 SOLV  HW2     3696    7.665091176    6.492740306    6.331612424
  264 SOLV  OW      3697    7.382901022    7.005013067    1.439909992
  264 SOLV  HW1     3698    7.445440680    7.082757487    1.446706092
  264 SOLV  HW2     3699    7.418693323    6.939153259    1.373706309
  265 SOLV  OW      3700    7.359316685    1.997736122    1.469454204
  265 SOLV  HW1     3701    7.271825807    1.952050189    1.485565200
  265 SOLV  HW2     3702    7.385559315    1.986607147    1.373596144
  266 SOLV  OW      3703    7.020277576    7.874185591    5.962360915
  266 SOLV  HW1     3704    6.920286355    7.874438441    5.964162924
  266 SOLV  HW2     3705    7.054130709    7.966819402    5.978928116
  267 SOLV  OW      3706    0.664039905    1.092932836    7.850449058
  267 SOLV  HW1     3707    0.611029651    1.008131456    7.851024247
  267 SOLV  HW2     3708    0.761603518    1.071256270    7.854079081
  268 SOLV  OW      3709    0.118579034    1.355560414    6.938734249
  268 SOLV  HW1     3710    0.109008453    1.426412358    7.008663858
  268 SOLV  HW2     3711    0.212942656    1.353938083    6.905650632
  269 SOLV  OW      3712    1.926611222    7.183770020    0.260520045
  269 SOLV  HW1     3713    1.852663822    7.167626024    0.195154951
  269 SOLV  HW2     3714    2.008640766    7.134914711    0.230760096
  270 SOLV  OW      3715    6.874230376    0.936887810    0.154669832
  270 SOLV  HW1     3716    6.801208706    0.978469238    0.100443773
  270 SOLV  HW2     3717    6.886672865    0.988855167    0.239204624
  271 SOLV  OW      3718    2.178486380    0.832955424    0.699959365
  271 SOLV  HW1     3719    2.225042469    0.891796164    0.633838511
  271 SOLV  HW2     3720    2.122885346    0.765592899    0.651251780
  272 SOLV  OW      3721    6.825485040    6.622155878    6.968497058
  272 SOLV  HW1     3722    6.884258202    6.578701153    6.900239212
  272 SOLV  HW2     3723    6.852705274    6.717709156    6.979911992
  273 SOLV  OW      3724    7.089303076    6.100569115    0.602662778
  273 SOLV  HW1     3725    7.047849261    6.184205286    0.638553407
  273 SOLV  HW2     3726    7.058829453    6.086024657    0.508528166
  274 SOLV  OW      3727    7.279478492    7.438741520    5.631696731
  274 SOLV  HW1     3728    7.252975405    7.343009550    5.620081752
  274 SOLV  HW2     3729    7.199266593    7.492616993    5.657492187
  275 SOLV  OW      3730    7.416726282    2.678822053    8.199114869
  275 SOLV  HW1     3731    7.333273576    2.733423297    8.206585884
  275 SOLV  HW2     3732    7.396366767    2.593176120    8.151662825
  276 SOLV  OW      3733    0.893246503    6.304274387    0.162260638
  276 SOLV  HW1     3734    0.953221874    6.366828914    0.112341958
  276 SOLV  HW2     3735    0.938088454    6.275589054    0.246925878
  277 SOLV  OW      3736    5.724142071    7.240779968    7.752253872
  277 SOLV  HW1     3737    5.761973629    7.190731015    7.830134519
  277 SOLV  HW2     3738    5.627744808    7.261158317    7.769395877
  278 SOLV  OW      3739    2.195988340    1.563321948    1.128527172
  278 SOLV  HW1     3740    2.101140278    1.536767570    1.111192601
  278 SOLV  HW2     3741    2.242623637    1.489944505    1.177950548
  279 SOLV  OW      3742    0.652100375    8.182558637    3.143946416
  279 SOLV  HW1     3743    0.684703548    8.215129065    3.232705168
  279 SOLV  HW2     3744    0.571029736    8.234601468    3.117095247
  280 SOLV  OW      3745    7.658286368    1.825217193    6.279110526
  280 SOLV  HW1     3746    7.676557784    1.726893106    6.279661057
  280 SOLV  HW2     3747    7.644284715    1.855971353    6.184983610
  281 SOLV  OW      3748    5.524041549    7.345074844    6.441514955
  281 SOLV  HW1     3749    5.621357686    7.331181594    6.423119066
  281 SOLV  HW2     3750    5.513305823    7.399366959    6.524815254
  282 SOLV  OW      3751    1.096372559    0.719170859    7.932365904
  282 SOLV  HW1     3752    1.147008709    0.798612764    7.965933939
  282 SOLV  HW2     3753    1.070420726    0.661150395    8.009579578
  283 SOLV  OW      3754    2.360821788    0.156881391    0.466663551
  283 SOLV  HW1     3755    2.366182020    0.060325094    0.441169144
  283 SOLV  HW2     3756    2.447203826    0.202070998    0.444351821
  284 SOLV  OW      3757    0.625341296    8.095416156    6.199738401
  284 SOLV  HW1     3758    0.549685662    8.115314598    6.137431603
  284 SOLV  HW2     3759    0.606986132    8.009865767    6.248173483
  285 SOLV  OW      3760    8.137652002    2.430487276    0.523716883
  285 SOLV  HW1     3761    8.107869127    2.469779282    0.610717565
  285 SOLV  HW2     3762    8.066527173    2.369585529    0.488586147
  286 SOLV  OW      3763    5.888807985    8.180033292    7.698527857
  286 SOLV  HW1     3764    5.974739447    8.155071657    7.653868764
  286 SOLV  HW2     3765    5.814670657    8.178329099    7.631426889
  287 SOLV  OW      3766    7.228433793    8.073261099    2.147784314
  287 SOLV  HW1     3767    7.214430716    7.974938329    2.136097107
  287 SOLV  HW2     3768    7.325227713    8.094871895    2.134981550
  288 SOLV  OW      3769    0.172211489    2.018221887    0.507889280
  288 SOLV  HW1     3770    0.149256981    2.049907946    0.599926486
  288 SOLV  HW2     3771    0.098480607    2.042651683    0.444892069
  289 SOLV  OW      3772    6.999209846    5.765567314    7.071575878
  289 SOLV  HW1     3773    7.092954030    5.781856125    7.102367236
  289 SOLV  HW2     3774    6.986226996    5.667875369    7.054572976
  290 SOLV  OW      3775    6.219896435    1.205784048    7.652238541
  290 SOLV  HW1     3776    6.318669254    1.214213477    7.665388332
  290 SOLV  HW2     3777    6.182914143    1.293183590    7.620716640
  291 SOLV  OW      3778    1.143527595    0.828748289    0.047355508
  291 SOLV  HW1     3779    1.078881283    0.898460892    0.016327697
  291 SOLV  HW2     3780    1.122847528    0.741803541    0.002471025
  292 SOLV  OW      3781    5.857370985    6.976245849    7.184861248
  292 SOLV  HW1     3782    5.941235918    7.029235061    7.197531594
  292 SOLV  HW2     3783    5.793982713    6.995800957    7.259702474
  293 SOLV  OW      3784    1.195074748    7.737429716    6.144106390
  293 SOLV  HW1     3785    1.172578545    7.686487688    6.061036067
  293 SOLV  HW2     3786    1.112470794    7.749505059    6.199175247
  294 SOLV  OW      3787    0.247994489    0.929640438    3.428251248
  294 SOLV  HW1     3788    0.206197110    0.992260865    3.362435567
  294 SOLV  HW2     3789    0.267402891    0.978695223    3.513203835
  295 SOLV  OW      3790    1.374321255    1.586991318    1.134384811
  295 SOLV  HW1     3791    1.280951563    1.577019604    1.099970517
  295 SOLV  HW2     3792    1.373558054    1.643508983    1.216888283
  296 SOLV  OW      3793    6.100151541    8.211108538    7.316468919
  296 SOLV  HW1     3794    6.079241069    8.304014710    7.285925062
  296 SOLV  HW2     3795    6.153043184    8.163952031    7.245896853
  297 SOLV  OW      3796    1.966063522    7.987065533    1.258199212
  297 SOLV  HW1     3797    1.921114247    8.075145553    1.273131829
  297 SOLV  HW2     3798    1.959834623    7.962459548    1.161466434
  298 SOLV  OW      3799    8.144123659    0.945720968    7.321953881
  298 SOLV  HW1     3800    8.228999857    0.920144853    7.275672851
  298 SOLV  HW2     3801    8.151148551    0.923349487    7.419165854
  299 SOLV  OW      3802    0.323436792    1.536468083    2.922591369
  299 SOLV  HW1     3803    0.377793036    1.583609722    2.853131844
  299 SOLV  HW2     3804    0.364390093    1.551231961    3.012626689
  300 SOLV  OW      3805    0.652585243    7.904220580    3.128597176
  300 SOLV  HW1     3806    0.563921682    7.858095799    3.125011648
  300 SOLV  HW2     3807    0.639633881    8.002421974    3.114804697
  301 SOLV  OW      3808    0.991882627    6.748422750    0.110525990
  301 SOLV  HW1     3809    0.892871744    6.762502510    0.110093928
  301 SOLV  HW2     3810    1.012547726    6.656115971    0.078060708
  302 SOLV  OW      3811    1.858983606    0.642565223    7.768831203
  302 SOLV  HW1     3812    1.832672095    0.734042903    7.799483726
  302 SOLV  HW2     3813    1.954382295    0.625364382    7.793391766
  303 SOLV  OW      3814    0.210677765    0.325448735    2.731342295
  303 SOLV  HW1     3815    0.199770800    0.375283576    2.645333161
  303 SOLV  HW2     3816    0.122017845    0.289550606    2.760509797
  304 SOLV  OW      3817    0.982421306    0.654394782    6.033434606
  304 SOLV  HW1     3818    0.898931490    0.690394018    6.075089995
  304 SOLV  HW2     3819    0.967275608    0.559751422    6.004889159
  305 SOLV  OW      3820    1.628941354    0.361422818    0.133078097
  305 SOLV  HW1     3821    1.697641828    0.337045622    0.064609471
  305 SOLV  HW2     3822    1.545222022    0.391145063    0.087148704
  306 SOLV  OW      3823    6.845023293    1.968497091    1.727815846
  306 SOLV  HW1     3824    6.888101258    2.035904678    1.667811284
  306 SOLV  HW2     3825    6.903201723    1.952977758    1.807655815
  307 SOLV  OW      3826    0.670143704    0.750365576    7.230024504
  307 SOLV  HW1     3827    0.608734982    0.812162279    7.180913736
  307 SOLV  HW2     3828    0.661297898    0.765864731    7.328427263
  308 SOLV  OW      3829    1.320897938    0.570456399    6.966088507
  308 SOLV  HW1     3830    1.243486941    0.511596669    6.942746466
  308 SOLV  HW2     3831    1.376117895    0.526367742    7.036860276
  309 SOLV  OW      3832    6.693605185    7.731664977    5.825931340
  309 SOLV  HW1     3833    6.710298299    7.796535091    5.900182584
  309 SOLV  HW2     3834    6.748088028    7.757583127    5.746182551
  310 SOLV  OW      3835    1.160669249    6.114111481    0.206657939
  310 SOLV  HW1     3836    1.102034697    6.170599584    0.264731122
  310 SOLV  HW2     3837    1.250893249    6.105353665    0.248898715
  311 SOLV  OW      3838    7.598025564    1.935408939    6.616129972
  311 SOLV  HW1     3839    7.618716834    1.845078908    6.653734371
  311 SOLV  HW2     3840    7.674128995    1.965874431    6.558842339
  312 SOLV  OW      3841    0.977584391    7.729401049    2.702503451
  312 SOLV  HW1     3842    1.072214203    7.705044654    2.723796350
  312 SOLV  HW2     3843    0.941973590    7.790020576    2.773626451
  313 SOLV  OW      3844    6.485140294    6.170194951    6.879816191
  313 SOLV  HW1     3845    6.504185032    6.083707396    6.833351170
  313 SOLV  HW2     3846    6.490177819    6.245237611    6.813899907
  314 SOLV  OW      3847    7.942335410    1.831476248    6.610993141
  314 SOLV  HW1     3848    7.896100290    1.901689506    6.556841014
  314 SOLV  HW2     3849    8.025187264    1.801917508    6.563434216
  315 SOLV  OW      3850    6.869373208    0.004698939    0.537884503
  315 SOLV  HW1     3851    6.869516029    0.026678058    0.635446100
  315 SOLV  HW2     3852    6.840943062   -0.090337232    0.525184724
  316 SOLV  OW      3853    5.969947155    1.437925232    7.250698911
  316 SOLV  HW1     3854    5.970258671    1.525868697    7.298315613
  316 SOLV  HW2     3855    5.879980654    1.422476827    7.209847739
  317 SOLV  OW      3856    6.536470122    7.823925298    8.014408113
  317 SOLV  HW1     3857    6.485641399    7.885291452    8.074841836
  317 SOLV  HW2     3858    6.477265057    7.748453153    7.986119343
  318 SOLV  OW      3859    1.356917648    6.741039126    8.033201393
  318 SOLV  HW1     3860    1.283981900    6.809080711    8.025946019
  318 SOLV  HW2     3861    1.336315973    6.663612353    7.973346919
  319 SOLV  OW      3862    0.901793527    1.098794720    7.396913646
  319 SOLV  HW1     3863    0.890868100    1.125938296    7.301281815
  319 SOLV  HW2     3864    0.918619917    1.000337888    7.401884688
  320 SOLV  OW      3865    6.874802843    6.933258110    6.747319983
  320 SOLV  HW1     3866    6.787022825    6.907718080    6.706793232
  320 SOLV  HW2     3867    6.942655220    6.862658462    6.727028489
  321 SOLV  OW      3868    1.889295010    7.718456968    0.396235774
  321 SOLV  HW1     3869    1.790031093    7.728925052    0.390145277
  321 SOLV  HW2     3870    1.923564110    7.770656407    0.474356238
  322 SOLV  OW      3871    6.149420360    6.845394864    8.164520187
  322 SOLV  HW1     3872    6.191053079    6.934191140    8.184102751
  322 SOLV  HW2     3873    6.160222063    6.824232704    8.067375914
  323 SOLV  OW      3874    1.023599603    0.416103607    3.071069794
  323 SOLV  HW1     3875    1.022988246    0.414713835    2.971073184
  323 SOLV  HW2     3876    1.021438891    0.510824255    3.103084360
  324 SOLV  OW      3877    7.985965339    0.889831177    5.429847440
  324 SOLV  HW1     3878    7.986720408    0.972609740    5.485963678
  324 SOLV  HW2     3879    7.910934505    0.830492613    5.459023320
  325 SOLV  OW      3880    6.350604315    7.637263538    7.947961439
  325 SOLV  HW1     3881    6.305624120    7.581626542    7.878095089
  325 SOLV  HW2     3882    6.336940724    7.595414988    8.037761032
  326 SOLV  OW      3883    0.953629597    6.782710499    0.655729987
  326 SOLV  HW1     3884    0.881757971    6.745100133    0.597236811
  326 SOLV  HW2     3885    0.990337842    6.710307607    0.714140426
  327 SOLV  OW      3886    1.258878905    6.502588817    7.885408888
  327 SOLV  HW1     3887    1.328765028    6.503707791    7.813891913
  327 SOLV  HW2     3888    1.168430809    6.494668226    7.843475700
  328 SOLV  OW      3889    0.155137354    0.967343622    7.468678334
  328 SOLV  HW1     3890    0.165006017    0.942985230    7.372185588
  328 SOLV  HW2     3891    0.123138271    1.061803535    7.476088744
  329 SOLV  OW      3892    0.421171961    5.893352588    7.765323458
  329 SOLV  HW1     3893    0.480296398    5.942943553    7.828938627
  329 SOLV  HW2     3894    0.325458885    5.913348217    7.786323787
  330 SOLV  OW      3895    6.971363916    6.192620308    0.099173896
  330 SOLV  HW1     3896    6.873497545    6.201899918    0.117547942
  330 SOLV  HW2     3897    6.984570523    6.144730213    0.012376739
  331 SOLV  OW      3898    1.749673191    0.839756245    0.358185425
  331 SOLV  HW1     3899    1.732238793    0.743247341    0.338587912
  331 SOLV  HW2     3900    1.803832283    0.847490331    0.441904586
  332 SOLV  OW      3901    6.401521600    6.616846012    7.957157764
  332 SOLV  HW1     3902    6.428907162    6.658934479    8.043645546
  332 SOLV  HW2     3903    6.383377213    6.519581036    7.971713597
  333 SOLV  OW      3904    0.035776546    1.629691568    6.535005660
  333 SOLV  HW1     3905   -0.001928858    1.707953346    6.485473506
  333 SOLV  HW2     3906    0.111618094    1.590644874    6.482819307
  334 SOLV  OW      3907    0.393394638    1.294016373    2.324692051
  334 SOLV  HW1     3908    0.351324479    1.206985196    2.350330974
  334 SOLV  HW2     3909    0.477713900    1.276553971    2.273829577
  335 SOLV  OW      3910    7.741612117    1.576146217    6.146609421
  335 SOLV  HW1     3911    7.657259132    1.599699778    6.098323388
  335 SOLV  HW2     3912    7.820331151    1.606296115    6.092794484
  336 SOLV  OW      3913    6.104859438    0.481156191    7.204187416
  336 SOLV  HW1     3914    6.150991179    0.507113652    7.119334644
  336 SOLV  HW2     3915    6.093454213    0.381835196    7.206863897
  337 SOLV  OW      3916    0.655239354    1.081671173    7.057758822
  337 SOLV  HW1     3917    0.726626114    1.142197229    7.093002936
  337 SOLV  HW2     3918    0.684639679    1.042801378    6.970429824
  338 SOLV  OW      3919    2.325618399    7.574313275    7.536031647
  338 SOLV  HW1     3920    2.386221172    7.495907284    7.549440768
  338 SOLV  HW2     3921    2.243248367    7.544843039    7.487568933
  339 SOLV  OW      3922    0.500129668    7.072366991    1.615700682
  339 SOLV  HW1     3923    0.589118102    7.089017112    1.658193307
  339 SOLV  HW2     3924    0.513317341    7.044867271    1.520455876
  340 SOLV  OW      3925    5.959357116    7.590912088    0.313192603
  340 SOLV  HW1     3926    5.980689599    7.578955477    0.410165338
  340 SOLV  HW2     3927    6.035279722    7.637668680    0.267900647
  341 SOLV  OW      3928    0.498016768    7.736582926    2.652816301
  341 SOLV  HW1     3929    0.548025085    7.681700916    2.585830233
  341 SOLV  HW2     3930    0.411547192    7.767157659    2.612939128
  342 SOLV  OW      3931    6.906398613    6.875423269    7.035399770
  342 SOLV  HW1     3932    6.812488941    6.890990334    7.066059196
  342 SOLV  HW2     3933    6.920293047    6.919691281    6.946806967
  343 SOLV  OW      3934    6.682210996    7.132928561    0.174884788
  343 SOLV  HW1     3935    6.737406553    7.193096561    0.117133548
  343 SOLV  HW2     3936    6.738375006    7.056512280    0.206634164
  344 SOLV  OW      3937    0.569928939    6.707990137    0.965419745
  344 SOLV  HW1     3938    0.484676073    6.728319747    0.917266890
  344 SOLV  HW2     3939    0.616609801    6.632154235    0.919924545
  345 SOLV  OW      3940    1.050749861    7.494556370    1.918797828
  345 SOLV  HW1     3941    0.999332792    7.500545836    2.004366541
  345 SOLV  HW2     3942    1.055915251    7.585092095    1.876628844
  346 SOLV  OW      3943    5.818232524    1.506637557    7.566129922
  346 SOLV  HW1     3944    5.782179147    1.599680653    7.559562083
  346 SOLV  HW2     3945    5.914986957    1.510097871    7.591201021
  347 SOLV  OW      3946    1.995579362    0.684164037    0.563491866
  347 SOLV  HW1     3947    1.898124418    0.678373557    0.585186793
  347 SOLV  HW2     3948    2.012669509    0.640653012    0.475081633
  348 SOLV  OW      3949    6.806699895    6.954696521    6.398014787
  348 SOLV  HW1     3950    6.897562446    6.994328020    6.384776418
  348 SOLV  HW2     3951    6.814306726    6.855148405    6.403857402
  349 SOLV  OW      3952    6.186342681    7.154833582    7.879179678
  349 SOLV  HW1     3953    6.147147052    7.210789808    7.952216529
  349 SOLV  HW2     3954    6.129567796    7.073686792    7.865266564
  350 SOLV  OW      3955    6.745730449    1.488370503    1.822733227
  350 SOLV  HW1     3956    6.785298031    1.577163886    1.846222265
  350 SOLV  HW2     3957    6.762921750    1.468726410    1.726192354
  351 SOLV  OW      3958    8.217745627    6.920655257    1.117677723
  351 SOLV  HW1     3959    8.273626263    6.846327170    1.080871619
  351 SOLV  HW2     3960    8.209303313    6.910060637    1.216765574
  352 SOLV  OW      3961    6.558763607    6.744445932    8.188619535
  352 SOLV  HW1     3962    6.505266161    6.828619690    8.195981575
  352 SOLV  HW2     3963    6.553621708    6.694052290    8.274848043
  353 SOLV  OW      3964    1.106338947    7.828683368    3.044239003
  353 SOLV  HW1     3965    1.188770256    7.850888064    2.992146974
  353 SOLV  HW2     3966    1.130911340    7.772131551    3.122976334
  354 SOLV  OW      3967    5.484430456    7.325531893    6.159953300
  354 SOLV  HW1     3968    5.447550219    7.233577513    6.146312380
  354 SOLV  HW2     3969    5.485659622    7.346771980    6.257673280
  355 SOLV  OW      3970    1.638490622    0.673973114    8.168326804
  355 SOLV  HW1     3971    1.605547929    0.697276761    8.076819192
  355 SOLV  HW2     3972    1.590310439    0.729418525    8.236197013
  356 SOLV  OW      3973    7.502844030    6.529035242    6.268996319
  356 SOLV  HW1     3974    7.490306449    6.510421712    6.171538262
  356 SOLV  HW2     3975    7.418679442    6.567815295    6.306601626
  357 SOLV  OW      3976    6.673203958    6.220365323    8.113921252
  357 SOLV  HW1     3977    6.703746716    6.214757503    8.018855150
  357 SOLV  HW2     3978    6.664606342    6.128142418    8.151642281
  358 SOLV  OW      3979    0.337961321    0.570801671    7.507361432
  358 SOLV  HW1     3980    0.385469072    0.559875013    7.420036883
  358 SOLV  HW2     3981    0.340637977    0.666895007    7.534943183
  359 SOLV  OW      3982    5.895368044    7.924916172    7.831879688
  359 SOLV  HW1     3983    5.929489709    7.870771392    7.755031274
  359 SOLV  HW2     3984    5.888624657    8.020898870    7.804613041
  360 SOLV  OW      3985    1.416773952    6.849231834    1.056392700
  360 SOLV  HW1     3986    1.373383368    6.834516156    0.967498213
  360 SOLV  HW2     3987    1.420107992    6.947237110    1.076021759
  361 SOLV  OW      3988    8.124467604    0.272404715    1.107747528
  361 SOLV  HW1     3989    8.111869820    0.173504176    1.115592824
  361 SOLV  HW2     3990    8.077016371    0.305671443    1.026241750
  362 SOLV  OW      3991    6.281155196    6.578704348    6.753225276
  362 SOLV  HW1     3992    6.215741064    6.503107803    6.750482417
  362 SOLV  HW2     3993    6.252118421    6.645415651    6.821838761
  363 SOLV  OW      3994    2.251095669    8.157497467    0.964315370
  363 SOLV  HW1     3995    2.176547618    8.106873037    0.920940227
  363 SOLV  HW2     3996    2.224992441    8.253564708    0.973866747
  364 SOLV  OW      3997    8.190490319    0.275767994    2.812972289
  364 SOLV  HW1     3998    8.153007394    0.257526566    2.903877535
  364 SOLV  HW2     3999    8.128038738    0.335414786    2.762539093
  365 SOLV  OW      4000    6.767719024    6.733149218    0.395724093
  365 SOLV  HW1     4001    6.823242995    6.659016398    0.358000220
  365 SOLV  HW2     4002    6.779895964    6.815450954    0.340228661
  366 SOLV  OW      4003    6.883711639    2.659465380    0.145625346
  366 SOLV  HW1     4004    6.894861660    2.566556840    0.110339935
  366 SOLV  HW2     4005    6.812592241    2.660090936    0.215931976
  367 SOLV  OW      4006    6.768748391    6.156690755    0.725906523
  367 SOLV  HW1     4007    6.673603417    6.127157334    0.734674098
  367 SOLV  HW2     4008    6.799931358    6.194871851    0.812920882
  368 SOLV  OW      4009    6.688130309    6.787029203    7.339662015
  368 SOLV  HW1     4010    6.676311548    6.851157263    7.263834294
  368 SOLV  HW2     4011    6.746616983    6.711339628    7.310468387
  369 SOLV  OW      4012    0.871410688    1.471193515    0.927410904
  369 SOLV  HW1     4013    0.800026185    1.408247294    0.958126397
  369 SOLV  HW2     4014    0.829580621    1.556961550    0.897486732
  370 SOLV  OW      4015    7.774339958    5.817848903    6.359023080
  370 SOLV  HW1     4016    7.758546443    5.915267185    6.342840915
  370 SOLV  HW2     4017    7.871893627    5.797912088    6.349679097
  371 SOLV  OW      4018    7.248385995    6.576408706    1.143580340
  371 SOLV  HW1     4019    7.237233993    6.486885595    1.100437709
  371 SOLV  HW2     4020    7.304103380    6.566916524    1.226075623
  372 SOLV  OW      4021    8.223755389    0.595780303    1.086339291
  372 SOLV  HW1     4022    8.172610450    0.577050606    1.170212998
  372 SOLV  HW2     4023    8.257549223    0.509808169    1.048022887
  373 SOLV  OW      4024    7.403544067    6.442161002    0.685031845
  373 SOLV  HW1     4025    7.469346785    6.515549131    0.701889631
  373 SOLV  HW2     4026    7.379438360    6.398475759    0.771706198
  374 SOLV  OW      4027    2.284709052    7.479865285    0.866760142
  374 SOLV  HW1     4028    2.256633679    7.567296114    0.906371071
  374 SOLV  HW2     4029    2.239130439    7.405177740    0.915193380
  375 SOLV  OW      4030    2.228388505    0.203057503    0.912428661
  375 SOLV  HW1     4031    2.312265058    0.204548255    0.857981748
  375 SOLV  HW2     4032    2.249813616    0.226505448    1.007260893
  376 SOLV  OW      4033    1.405866988    7.107337302    1.136278928
  376 SOLV  HW1     4034    1.502008175    7.127554370    1.154978572
  376 SOLV  HW2     4035    1.361560020    7.188489543    1.098164980
  377 SOLV  OW      4036    8.182002749    5.987360643    6.155902566
  377 SOLV  HW1     4037    8.273002231    5.954134844    6.131065666
  377 SOLV  HW2     4038    8.188126442    6.082977703    6.184565031
  378 SOLV  OW      4039    8.208751934    0.068823018    5.963479209
  378 SOLV  HW1     4040    8.181212532    0.113945620    5.878593571
  378 SOLV  HW2     4041    8.286155768    0.117779847    6.003627378
  379 SOLV  OW      4042    0.355194560    6.401075316    6.180288180
  379 SOLV  HW1     4043    0.429514130    6.388514013    6.114570178
  379 SOLV  HW2     4044    0.287237841    6.463738527    6.142141010
  380 SOLV  OW      4045    1.620503090    0.936835947    6.911296531
  380 SOLV  HW1     4046    1.611800997    0.981352426    6.822167580
  380 SOLV  HW2     4047    1.622216815    1.006309893    6.983211671
  381 SOLV  OW      4048    6.207491678    7.787502207    7.670526142
  381 SOLV  HW1     4049    6.209277832    7.696980201    7.713006184
  381 SOLV  HW2     4050    6.189965273    7.777969322    7.572527178
  382 SOLV  OW      4051    7.041964737    6.053694239    0.344582290
  382 SOLV  HW1     4052    7.105452969    5.989924289    0.300942141
  382 SOLV  HW2     4053    6.985648602    6.097729522    0.274645579
  383 SOLV  OW      4054    6.321892626    0.040855892    8.193271900
  383 SOLV  HW1     4055    6.224362904    0.041093419    8.215399756
  383 SOLV  HW2     4056    6.352607944    0.134644537    8.177085764
  384 SOLV  OW      4057    7.015431551    5.964539164    0.969006752
  384 SOLV  HW1     4058    7.090144000    5.973554616    1.034861234
  384 SOLV  HW2     4059    7.052360946    5.936685215    0.880347983
  385 SOLV  OW      4060    7.725738844    1.636562461    6.977158194
  385 SOLV  HW1     4061    7.667241395    1.566822250    7.018585486
  385 SOLV  HW2     4062    7.701651940    1.726387052    7.013943047
  386 SOLV  OW      4063    0.020836028    8.219558249    2.671193170
  386 SOLV  HW1     4064   -0.013350789    8.302168550    2.716009246
  386 SOLV  HW2     4065    0.080516980    8.245182471    2.595145717
  387 SOLV  OW      4066    7.056948271    6.973746549    6.087464225
  387 SOLV  HW1     4067    7.052405953    7.035164733    6.008667988
  387 SOLV  HW2     4068    7.152399608    6.950383434    6.106033094
  388 SOLV  OW      4069    6.322110612    6.303307439    7.809161430
  388 SOLV  HW1     4070    6.356694089    6.298895299    7.902897283
  388 SOLV  HW2     4071    6.381001169    6.363042044    7.754705094
  389 SOLV  OW      4072    6.603134051    7.154029839    6.458294574
  389 SOLV  HW1     4073    6.672264302    7.082670549    6.446874773
  389 SOLV  HW2     4074    6.519582452    7.113787309    6.495727241
  390 SOLV  OW      4075    7.394725719    2.417874651    1.178413026
  390 SOLV  HW1     4076    7.472657732    2.480344555    1.183510353
  390 SOLV  HW2     4077    7.427335501    2.325512990    1.158219131
  391 SOLV  OW      4078    0.975765514    7.052131746    0.744857734
  391 SOLV  HW1     4079    0.893805778    7.064498634    0.800815734
  391 SOLV  HW2     4080    0.968281856    6.966818076    0.693212824
  392 SOLV  OW      4081    1.220968840    6.753953180    0.549003116
  392 SOLV  HW1     4082    1.124614900    6.763033927    0.574198545
  392 SOLV  HW2     4083    1.230177297    6.760452210    0.449633385
  393 SOLV  OW      4084    2.052297711    8.028552529    6.630394558
  393 SOLV  HW1     4085    2.103127788    7.959548186    6.681937163
  393 SOLV  HW2     4086    2.111561411    8.107090325    6.612462310
  394 SOLV  OW      4087    0.129309633    0.526521557    5.438604998
  394 SOLV  HW1     4088    0.084300227    0.484899774    5.517620884
  394 SOLV  HW2     4089    0.124130545    0.464123694    5.360622591
  395 SOLV  OW      4090    0.886556329    6.898264659    1.233376456
  395 SOLV  HW1     4091    0.977645079    6.918588326    1.197440161
  395 SOLV  HW2     4092    0.879248226    6.800310349    1.252166238
  396 SOLV  OW      4093    0.372145612    0.322465193    7.630910310
  396 SOLV  HW1     4094    0.355658687    0.410522887    7.586462785
  396 SOLV  HW2     4095    0.314100976    0.252621197    7.589027328
  397 SOLV  OW      4096    8.059535034    6.170803740    5.484167356
  397 SOLV  HW1     4097    8.142971198    6.222889789    5.502208694
  397 SOLV  HW2     4098    8.060124710    6.138720868    5.389455468
  398 SOLV  OW      4099    7.384840590    6.161443369    6.432428846
  398 SOLV  HW1     4100    7.359775794    6.072027993    6.469554804
  398 SOLV  HW2     4101    7.465366100    6.196110227    6.480547998
  399 SOLV  OW      4102    6.464919431    5.905426793    0.368542115
  399 SOLV  HW1     4103    6.546228684    5.939702642    0.321474741
  399 SOLV  HW2     4104    6.485247195    5.893447956    0.465725654
  400 SOLV  OW      4105    0.789450423    7.514743561    2.808212443
  400 SOLV  HW1     4106    0.820998201    7.591279095    2.752096377
  400 SOLV  HW2     4107    0.862062282    7.446315373    2.815071169
  401 SOLV  OW      4108    8.152049030    7.866554342    2.254275131
  401 SOLV  HW1     4109    8.130636910    7.841396217    2.159881039
  401 SOLV  HW2     4110    8.133615407    7.963913265    2.267803536
  402 SOLV  OW      4111    6.573369247    7.097356115    7.715329088
  402 SOLV  HW1     4112    6.571533787    7.025845901    7.645440781
  402 SOLV  HW2     4113    6.508880836    7.074361030    7.788225422
  403 SOLV  OW      4114    6.529738211    6.903628139    7.525860597
  403 SOLV  HW1     4115    6.587067317    6.856693130    7.458686208
  403 SOLV  HW2     4116    6.534734450    6.855467247    7.613367598
  404 SOLV  OW      4117    7.404444110    6.232811885    5.992011011
  404 SOLV  HW1     4118    7.387068941    6.330508610    5.979623368
  404 SOLV  HW2     4119    7.317403442    6.184354673    6.000831739
  405 SOLV  OW      4120    1.346698951    6.999055816    1.949610623
  405 SOLV  HW1     4121    1.283522922    7.075114666    1.934600581
  405 SOLV  HW2     4122    1.431517911    7.033625564    1.989761268
  406 SOLV  OW      4123    0.770640012    1.337352060    7.701316602
  406 SOLV  HW1     4124    0.727382847    1.346884561    7.611653535
  406 SOLV  HW2     4125    0.757346130    1.244122786    7.734977430
  407 SOLV  OW      4126    4.143936265    5.311798249    4.440542569
  407 SOLV  HW1     4127    4.218525459    5.265348615    4.392804486
  407 SOLV  HW2     4128    4.141235357    5.281320050    4.535746480
  408 SOLV  OW      4129    4.815236378    4.506030571    5.844973619
  408 SOLV  HW1     4130    4.821053481    4.535402006    5.940393263
  408 SOLV  HW2     4131    4.903360251    4.520924340    5.800098728
  409 SOLV  OW      4132    7.331805494    7.640627999    4.642634110
  409 SOLV  HW1     4133    7.265346826    7.643992154    4.567988495
  409 SOLV  HW2     4134    7.423497862    7.657280016    4.606368149
  410 SOLV  OW      4135    5.945055009    5.035551261    4.436781913
  410 SOLV  HW1     4136    5.922067597    5.119411660    4.486186211
  410 SOLV  HW2     4137    5.980016718    4.967477305    4.501166705
  411 SOLV  OW      4138    7.476727805    4.744415391    4.441524184
  411 SOLV  HW1     4139    7.484284764    4.837885080    4.476276435
  411 SOLV  HW2     4140    7.510612409    4.680392721    4.510475494
  412 SOLV  OW      4141    6.705496120    4.677432235    7.383578517
  412 SOLV  HW1     4142    6.789910061    4.624408541    7.391597594
  412 SOLV  HW2     4143    6.677847354    4.681730703    7.287565468
  413 SOLV  OW      4144    6.505586006    4.388222576    4.543698942
  413 SOLV  HW1     4145    6.551225422    4.428598320    4.622997703
  413 SOLV  HW2     4146    6.549567167    4.420559589    4.459905114
  414 SOLV  OW      4147    4.862205532    4.821903918    6.052769612
  414 SOLV  HW1     4148    4.938526859    4.788465555    6.108071987
  414 SOLV  HW2     4149    4.798769863    4.746750583    6.034625361
  415 SOLV  OW      4150    4.834176653    5.099833056    5.019333467
  415 SOLV  HW1     4151    4.846638044    5.118483728    5.116792517
  415 SOLV  HW2     4152    4.814765352    5.185353191    4.971261867
  416 SOLV  OW      4153    5.408606145    4.720256624    5.364148620
  416 SOLV  HW1     4154    5.503584790    4.739469148    5.339414556
  416 SOLV  HW2     4155    5.349493545    4.737683457    5.285384348
  417 SOLV  OW      4156    4.008318497    4.986565720    5.389022191
  417 SOLV  HW1     4157    4.079418193    4.985975215    5.459349657
  417 SOLV  HW2     4158    4.028187693    4.916031794    5.320966430
  418 SOLV  OW      4159    5.992800714    5.425139072    5.112374232
  418 SOLV  HW1     4160    6.010631810    5.347148906    5.052363584
  418 SOLV  HW2     4161    5.936230262    5.492035845    5.064142744
  419 SOLV  OW      4162    5.287716941    5.408206837    7.934321525
  419 SOLV  HW1     4163    5.305584599    5.457163754    7.848975364
  419 SOLV  HW2     4164    5.269389320    5.311951130    7.914299764
  420 SOLV  OW      4165    6.449163044    4.494532603    5.468914330
  420 SOLV  HW1     4166    6.380593306    4.421904943    5.473952212
  420 SOLV  HW2     4167    6.432475383    4.550525991    5.387746410
  421 SOLV  OW      4168    4.759573718    7.302063240    5.599888060
  421 SOLV  HW1     4169    4.667028275    7.327012327    5.571348705
  421 SOLV  HW2     4170    4.803363289    7.248417799    5.527734168
  422 SOLV  OW      4171    6.161468489    5.618360637    7.079951358
  422 SOLV  HW1     4172    6.066021803    5.645992165    7.068707293
  422 SOLV  HW2     4173    6.221000448    5.685439666    7.035698587
  423 SOLV  OW      4174    7.153196042    5.271016907    5.469814365
  423 SOLV  HW1     4175    7.076669682    5.310298760    5.418817394
  423 SOLV  HW2     4176    7.209100536    5.215356997    5.408359812
  424 SOLV  OW      4177    4.425179461    6.359427696    7.457018291
  424 SOLV  HW1     4178    4.474308922    6.351252586    7.543741252
  424 SOLV  HW2     4179    4.490734527    6.373184061    7.382757484
  425 SOLV  OW      4180    4.700676759    4.179848962    6.655795406
  425 SOLV  HW1     4181    4.761414706    4.111116862    6.695651250
  425 SOLV  HW2     4182    4.740291872    4.270774238    6.668634367
  426 SOLV  OW      4183    4.685145870    4.677539813    5.681480676
  426 SOLV  HW1     4184    4.717859630    4.626198487    5.760827107
  426 SOLV  HW2     4185    4.637225851    4.615664559    5.619215688
  427 SOLV  OW      4186    7.214482680    5.509799409    4.988188954
  427 SOLV  HW1     4187    7.297177573    5.565586267    4.995216130
  427 SOLV  HW2     4188    7.186857445    5.479546796    5.079422638
  428 SOLV  OW      4189    6.400566996    5.167397534    6.453013006
  428 SOLV  HW1     4190    6.378448036    5.140801196    6.359186642
  428 SOLV  HW2     4191    6.420346068    5.265384076    6.456076830
  429 SOLV  OW      4192    5.930900959    5.747182090    7.022466845
  429 SOLV  HW1     4193    5.844307600    5.733083238    6.974464501
  429 SOLV  HW2     4194    5.973462258    5.831755195    6.990259526
  430 SOLV  OW      4195    5.781585020    7.367469791    5.074704933
  430 SOLV  HW1     4196    5.771317669    7.424154751    5.156454273
  430 SOLV  HW2     4197    5.840581776    7.289432924    5.095470040
  431 SOLV  OW      4198    7.456066879    5.458553816    5.251654072
  431 SOLV  HW1     4199    7.491287246    5.536344984    5.199598230
  431 SOLV  HW2     4200    7.356152760    5.458071625    5.247332033
  432 SOLV  OW      4201    7.254763594    4.160173028    8.110426256
  432 SOLV  HW1     4202    7.313564063    4.127222568    8.184307420
  432 SOLV  HW2     4203    7.261557171    4.259764515    8.104341930
  433 SOLV  OW      4204    4.242934130    5.485918973    4.097168603
  433 SOLV  HW1     4205    4.246541744    5.576881828    4.055765887
  433 SOLV  HW2     4206    4.256844335    5.493677202    4.195899433
  434 SOLV  OW      4207    6.749539120    5.520168917    5.412295390
  434 SOLV  HW1     4208    6.801657237    5.588244520    5.463785889
  434 SOLV  HW2     4209    6.657834477    5.555483948    5.393726467
  435 SOLV  OW      4210    7.375118716    6.011227173    7.008661452
  435 SOLV  HW1     4211    7.426065154    6.034363769    7.091553604
  435 SOLV  HW2     4212    7.427117924    6.040402451    6.928369690
  436 SOLV  OW      4213    8.036084616    4.461995235    4.601876867
  436 SOLV  HW1     4214    7.985570087    4.384275255    4.564332859
  436 SOLV  HW2     4215    7.998503440    4.486052518    4.691378839
  437 SOLV  OW      4216    5.341395639    6.282239552    6.443359305
  437 SOLV  HW1     4217    5.355390461    6.246645462    6.350953804
  437 SOLV  HW2     4218    5.402421996    6.359966366    6.458717300
  438 SOLV  OW      4219    4.410235123    0.347155811    6.810702188
  438 SOLV  HW1     4220    4.430097033    0.299676994    6.896441969
  438 SOLV  HW2     4221    4.370780510    0.282641263    6.745271257
  439 SOLV  OW      4222    6.773606871    6.388041633    6.206449749
  439 SOLV  HW1     4223    6.816672242    6.405939376    6.294919842
  439 SOLV  HW2     4224    6.738132443    6.473611786    6.168751269
  440 SOLV  OW      4225    6.965161936    5.385143670    6.567080530
  440 SOLV  HW1     4226    6.983254981    5.466808848    6.621897016
  440 SOLV  HW2     4227    6.871024533    5.355000257    6.582277208
  441 SOLV  OW      4228    6.136143672    7.164394429    5.577456258
  441 SOLV  HW1     4229    6.124391501    7.114869964    5.663543684
  441 SOLV  HW2     4230    6.095735985    7.255508423    5.585657555
  442 SOLV  OW      4231    6.257198093    6.622619803    5.865114086
  442 SOLV  HW1     4232    6.260435410    6.688334871    5.940431613
  442 SOLV  HW2     4233    6.208945905    6.663245905    5.787506996
  443 SOLV  OW      4234    5.218544069    4.514132809    5.497328131
  443 SOLV  HW1     4235    5.265905787    4.469069021    5.573012371
  443 SOLV  HW2     4236    5.279118719    4.582038229    5.455837542
  444 SOLV  OW      4237    5.992804789    5.048779937    6.840606281
  444 SOLV  HW1     4238    6.006615678    5.009290357    6.749768636
  444 SOLV  HW2     4239    5.944500762    5.135930437    6.832052239
  445 SOLV  OW      4240    7.334246047    6.160737827    4.927246616
  445 SOLV  HW1     4241    7.423842944    6.186829133    4.891281536
  445 SOLV  HW2     4242    7.346288055    6.104073532    5.008769039
  446 SOLV  OW      4243    6.414019629    7.926481285    6.206849678
  446 SOLV  HW1     4244    6.388157087    8.003993844    6.264511809
  446 SOLV  HW2     4245    6.483738361    7.955531430    6.141295826
  447 SOLV  OW      4246    6.364236208    4.636627089    6.121490790
  447 SOLV  HW1     4247    6.427466610    4.570839121    6.080555431
  447 SOLV  HW2     4248    6.294365793    4.661790949    6.054507370
  448 SOLV  OW      4249    6.208770409    6.139708137    4.311361793
  448 SOLV  HW1     4250    6.299213257    6.128571609    4.352567191
  448 SOLV  HW2     4251    6.142096962    6.161330840    4.382698014
  449 SOLV  OW      4252    6.648077378    4.631083208    6.460739857
  449 SOLV  HW1     4253    6.682028312    4.541820116    6.431054353
  449 SOLV  HW2     4254    6.574704141    4.660819255    6.399633163
  450 SOLV  OW      4255    4.798157592    5.061548712    6.657405776
  450 SOLV  HW1     4256    4.897428155    5.051214742    6.663758361
  450 SOLV  HW2     4257    4.755218773    4.971227780    6.657039638
  451 SOLV  OW      4258    5.693466636    4.944193505    5.672850126
  451 SOLV  HW1     4259    5.645747113    4.860117407    5.647242860
  451 SOLV  HW2     4260    5.752748824    4.973072837    5.597661931
  452 SOLV  OW      4261    5.888333533    4.713274462    6.008226730
  452 SOLV  HW1     4262    5.837038187    4.705301869    6.093707105
  452 SOLV  HW2     4263    5.878524345    4.628868258    5.955492180
  453 SOLV  OW      4264    5.510063972    4.441072015    6.093666344
  453 SOLV  HW1     4265    5.448263202    4.506580853    6.050180835
  453 SOLV  HW2     4266    5.584045062    4.490395889    6.139443914
  454 SOLV  OW      4267    8.122606941    4.427759441    7.170788517
  454 SOLV  HW1     4268    8.222607027    4.427612909    7.169476132
  454 SOLV  HW2     4269    8.090531388    4.450684594    7.262697840
  455 SOLV  OW      4270    6.482895219    4.843693415    6.801977276
  455 SOLV  HW1     4271    6.450797130    4.927200247    6.757281948
  455 SOLV  HW2     4272    6.438135286    4.834183493    6.890901277
  456 SOLV  OW      4273    6.400846137    7.364586744    6.415585097
  456 SOLV  HW1     4274    6.360612156    7.361769817    6.507091005
  456 SOLV  HW2     4275    6.468914665    7.291848536    6.406877130
  457 SOLV  OW      4276    4.255144206    8.043239854    6.307403223
  457 SOLV  HW1     4277    4.327489551    7.978491559    6.283417310
  457 SOLV  HW2     4278    4.166958881    8.007618909    6.276484396
  458 SOLV  OW      4279    7.362082571    5.189357413    7.944940332
  458 SOLV  HW1     4280    7.338893243    5.217680573    8.038008844
  458 SOLV  HW2     4281    7.448289358    5.138673506    7.946047237
  459 SOLV  OW      4282    6.501338375    7.190634417    5.211057665
  459 SOLV  HW1     4283    6.563655248    7.208496605    5.287208705
  459 SOLV  HW2     4284    6.423530903    7.136881710    5.243584876
  460 SOLV  OW      4285    6.505795846    6.206426636    5.260018025
  460 SOLV  HW1     4286    6.423343998    6.225115288    5.206591586
  460 SOLV  HW2     4287    6.504220928    6.111553905    5.291616867
  461 SOLV  OW      4288    5.425553039    6.983420653    7.755955376
  461 SOLV  HW1     4289    5.486576261    6.918455286    7.710599767
  461 SOLV  HW2     4290    5.478439401    7.062027936    7.787977086
  462 SOLV  OW      4291    7.532451107    5.096726202    4.585265394
  462 SOLV  HW1     4292    7.622781803    5.082565477    4.544753229
  462 SOLV  HW2     4293    7.472615478    5.141140244    4.518568594
  463 SOLV  OW      4294    6.352162897    6.032847139    7.640402483
  463 SOLV  HW1     4295    6.392602129    6.054528331    7.551541194
  463 SOLV  HW2     4296    6.345302160    6.116272423    7.695127209
  464 SOLV  OW      4297    5.507357443    6.287808002    7.222751061
  464 SOLV  HW1     4298    5.416628785    6.329641122    7.227191963
  464 SOLV  HW2     4299    5.501054970    6.191651961    7.249502821
  465 SOLV  OW      4300    5.508385359    4.386253513    7.123231175
  465 SOLV  HW1     4301    5.532622874    4.420701202    7.213937397
  465 SOLV  HW2     4302    5.471908481    4.293500265    7.131473781
  466 SOLV  OW      4303    6.599569792    5.044390359    4.176407277
  466 SOLV  HW1     4304    6.670621096    4.981130755    4.145554880
  466 SOLV  HW2     4305    6.510943682    5.014971375    4.140605149
  467 SOLV  OW      4306    4.269203231    4.805294512    4.906187276
  467 SOLV  HW1     4307    4.249787858    4.899317073    4.878174271
  467 SOLV  HW2     4308    4.367712436    4.788746280    4.901292603
  468 SOLV  OW      4309    6.245924776    8.097289944    5.928578364
  468 SOLV  HW1     4310    6.176483508    8.025579687    5.934668818
  468 SOLV  HW2     4311    6.300138504    8.084202970    5.845565977
  469 SOLV  OW      4312    6.262024793    7.038074157    7.205085349
  469 SOLV  HW1     4313    6.175796034    7.074720192    7.170112089
  469 SOLV  HW2     4314    6.321608922    7.113556684    7.232537181
  470 SOLV  OW      4315    4.039576082    4.857620718    5.735321382
  470 SOLV  HW1     4316    3.987888583    4.801212065    5.670916561
  470 SOLV  HW2     4317    4.129116384    4.879156455    5.696331987
  471 SOLV  OW      4318    5.563562059    4.582672853    6.903570106
  471 SOLV  HW1     4319    5.625044319    4.658404123    6.925630416
  471 SOLV  HW2     4320    5.561233205    4.518291698    6.980065827
  472 SOLV  OW      4321    5.016725188    4.640569600    5.669832041
  472 SOLV  HW1     4322    5.051887489    4.720726456    5.718208950
  472 SOLV  HW2     4323    5.091435895    4.596016634    5.620485115
  473 SOLV  OW      4324    7.102289611    6.729026733    5.755920505
  473 SOLV  HW1     4325    7.189892687    6.752220669    5.713617770
  473 SOLV  HW2     4326    7.031804819    6.722720962    5.685253053
  474 SOLV  OW      4327    6.476122962    6.796667045    6.993832994
  474 SOLV  HW1     4328    6.496376733    6.703641346    7.024449613
  474 SOLV  HW2     4329    6.381120943    6.801650004    6.962992561
  475 SOLV  OW      4330    6.540235427    5.834318994    7.725864362
  475 SOLV  HW1     4331    6.591111104    5.815536138    7.641837522
  475 SOLV  HW2     4332    6.483278384    5.915491838    7.712883468
  476 SOLV  OW      4333    5.406008765    5.769135787    7.945005291
  476 SOLV  HW1     4334    5.346465341    5.814959030    7.879013974
  476 SOLV  HW2     4335    5.488642351    5.823731061    7.958827250
  477 SOLV  OW      4336    5.629341143    6.672575058    6.578400347
  477 SOLV  HW1     4337    5.603115984    6.668342703    6.674807654
  477 SOLV  HW2     4338    5.725662062    6.647416328    6.568949483
  478 SOLV  OW      4339    6.871626575    5.150732250    7.282560674
  478 SOLV  HW1     4340    6.843107187    5.241087155    7.250557642
  478 SOLV  HW2     4341    6.846338597    5.139932548    7.378713278
  479 SOLV  OW      4342    5.674786943    5.178329940    7.315964141
  479 SOLV  HW1     4343    5.612057281    5.101364389    7.327914538
  479 SOLV  HW2     4344    5.665193680    5.241396671    7.392984092
  480 SOLV  OW      4345    5.047484971    4.224075468    7.272857368
  480 SOLV  HW1     4346    4.977887629    4.192050602    7.208574942
  480 SOLV  HW2     4347    5.094970478    4.303021734    7.233943784
  481 SOLV  OW      4348    6.291393521    5.591968638    7.626801895
  481 SOLV  HW1     4349    6.242169371    5.678004118    7.640093574
  481 SOLV  HW2     4350    6.256884410    5.546159711    7.544872338
  482 SOLV  OW      4351    6.456854355    5.429201317    6.512646314
  482 SOLV  HW1     4352    6.503202609    5.419639867    6.600747309
  482 SOLV  HW2     4353    6.382020991    5.494972810    6.521333666
  483 SOLV  OW      4354    0.232097344    5.160753620    4.350807863
  483 SOLV  HW1     4355    0.299126660    5.115605753    4.291896134
  483 SOLV  HW2     4356    0.152521642    5.101293536    4.362385090
  484 SOLV  OW      4357    6.216860338    4.349131253    4.434852147
  484 SOLV  HW1     4358    6.300233428    4.338855338    4.489117864
  484 SOLV  HW2     4359    6.202361660    4.266696820    4.380118648
  485 SOLV  OW      4360    7.827957600    4.723412509    4.782953199
  485 SOLV  HW1     4361    7.848703073    4.635440220    4.825754761
  485 SOLV  HW2     4362    7.809013952    4.791326225    4.853877547
  486 SOLV  OW      4363    6.851803376    4.708254218    6.985767369
  486 SOLV  HW1     4364    6.763165528    4.698620405    7.031066055
  486 SOLV  HW2     4365    6.850715335    4.789415689    6.927346185
  487 SOLV  OW      4366    8.165146351    5.516171291    6.614759682
  487 SOLV  HW1     4367    8.261739751    5.541044481    6.622012099
  487 SOLV  HW2     4368    8.116884777    5.545584712    6.697264917
  488 SOLV  OW      4369    5.054555179    6.696502076    7.743896378
  488 SOLV  HW1     4370    4.980361141    6.760881854    7.725135496
  488 SOLV  HW2     4371    5.130152797    6.744763740    7.788137321
  489 SOLV  OW      4372    6.091340815    6.928974192    4.444768197
  489 SOLV  HW1     4373    6.074895574    6.970606849    4.534197939
  489 SOLV  HW2     4374    6.107419489    6.830922563    4.456114274
  490 SOLV  OW      4375    4.620999232    8.048446773    8.143645756
  490 SOLV  HW1     4376    4.547201390    7.981196850    8.137920754
  490 SOLV  HW2     4377    4.619515992    8.106547395    8.062260971
  491 SOLV  OW      4378    6.050400703    7.173323890    6.178735267
  491 SOLV  HW1     4379    6.092670078    7.145999366    6.265156304
  491 SOLV  HW2     4380    6.121678505    7.189966651    6.110586084
  492 SOLV  OW      4381    0.546052567    5.329679984    5.853458630
  492 SOLV  HW1     4382    0.645737377    5.336457136    5.857582815
  492 SOLV  HW2     4383    0.508368299    5.414763038    5.816815537
  493 SOLV  OW      4384    7.648023222    6.396109228    4.958808158
  493 SOLV  HW1     4385    7.728361920    6.363255736    5.008488693
  493 SOLV  HW2     4386    7.577027264    6.422597794    5.024074137
  494 SOLV  OW      4387    4.891592628    7.314882439    0.023052788
  494 SOLV  HW1     4388    4.801695722    7.271916708    0.014436542
  494 SOLV  HW2     4389    4.880247841    7.411542814    0.046070055
  495 SOLV  OW      4390    5.580993746    4.546880387    4.610118768
  495 SOLV  HW1     4391    5.665054248    4.599392412    4.596774119
  495 SOLV  HW2     4392    5.591648586    4.456079278    4.569580030
  496 SOLV  OW      4393    7.342342069    4.910184442    6.738142369
  496 SOLV  HW1     4394    7.379452708    4.957502889    6.818050528
  496 SOLV  HW2     4395    7.410306484    4.910362219    6.664778334
  497 SOLV  OW      4396    6.712875628    7.516387590    5.190937475
  497 SOLV  HW1     4397    6.733528808    7.604767575    5.148935781
  497 SOLV  HW2     4398    6.633903677    7.475431637    5.145246296
  498 SOLV  OW      4399    4.742141136    7.245214396    7.718711271
  498 SOLV  HW1     4400    4.752964857    7.334442492    7.674860181
  498 SOLV  HW2     4401    4.812541792    7.182732743    7.684925206
  499 SOLV  OW      4402    6.135117195    6.171171776    5.504862761
  499 SOLV  HW1     4403    6.179779366    6.114167021    5.435886557
  499 SOLV  HW2     4404    6.037218326    6.150806368    5.506600575
  500 SOLV  OW      4405    5.381037548    5.943287109    7.259320438
  500 SOLV  HW1     4406    5.402582451    5.906959676    7.349972504
  500 SOLV  HW2     4407    5.287450851    5.978543804    7.258939593
  501 SOLV  OW      4408    5.580131907    4.450799049    7.422758465
  501 SOLV  HW1     4409    5.662673978    4.507183924    7.425814252
  501 SOLV  HW2     4410    5.577143969    4.391717475    7.503394407
  502 SOLV  OW      4411    6.200321500    6.806563061    5.007114129
  502 SOLV  HW1     4412    6.277314115    6.810191781    4.943391420
  502 SOLV  HW2     4413    6.191327054    6.894679125    5.053548933
  503 SOLV  OW      4414    5.779158499    7.290748975    6.425418311
  503 SOLV  HW1     4415    5.859976600    7.338418019    6.460029376
  503 SOLV  HW2     4416    5.776403066    7.198159391    6.463118964
  504 SOLV  OW      4417    6.913669960    6.755046356    5.985546053
  504 SOLV  HW1     4418    6.945490378    6.843017422    6.020903580
  504 SOLV  HW2     4419    6.959377508    6.735519710    5.898764505
  505 SOLV  OW      4420    6.007548380    4.220307159    7.111498334
  505 SOLV  HW1     4421    6.069021683    4.141476268    7.114369684
  505 SOLV  HW2     4422    5.945671000    4.217178178    7.190002967
  506 SOLV  OW      4423    7.291894246    3.849294276    7.166948720
  506 SOLV  HW1     4424    7.229938321    3.901661231    7.225422704
  506 SOLV  HW2     4425    7.238553858    3.795136709    7.101973640
  507 SOLV  OW      4426    6.933497386    5.113735860    6.270731846
  507 SOLV  HW1     4427    6.859347883    5.080055408    6.328774195
  507 SOLV  HW2     4428    7.011421967    5.051333937    6.276667443
  508 SOLV  OW      4429    4.711969833    4.780209818    6.613192520
  508 SOLV  HW1     4430    4.695813350    4.727088477    6.530011871
  508 SOLV  HW2     4431    4.675953131    4.730372407    6.692065416
  509 SOLV  OW      4432    6.599721631    4.833933808    5.192618848
  509 SOLV  HW1     4433    6.625744238    4.912724643    5.248445461
  509 SOLV  HW2     4434    6.672113489    4.814692661    5.126354564
  510 SOLV  OW      4435    5.879771472    4.418581956    5.229773561
  510 SOLV  HW1     4436    5.968431372    4.407013766    5.184974374
  510 SOLV  HW2     4437    5.817911222    4.468264746    5.168894399
  511 SOLV  OW      4438    4.020812120    4.781123885    5.195748396
  511 SOLV  HW1     4439    4.037965413    4.683117245    5.205840751
  511 SOLV  HW2     4440    3.923035877    4.796538525    5.181481379
  512 SOLV  OW      4441    4.507140595    6.311302280    5.563186802
  512 SOLV  HW1     4442    4.563416288    6.272795016    5.636343026
  512 SOLV  HW2     4443    4.490120090    6.408098637    5.581688096
  513 SOLV  OW      4444    6.683528301    4.476872425    8.110286184
  513 SOLV  HW1     4445    6.716015992    4.545957838    8.174886752
  513 SOLV  HW2     4446    6.614394414    4.419758261    8.154557331
  514 SOLV  OW      4447    4.320029052    7.624632131    6.921674332
  514 SOLV  HW1     4448    4.387195651    7.698673988    6.924559845
  514 SOLV  HW2     4449    4.232630158    7.660212805    6.888548600
  515 SOLV  OW      4450    5.014414595    6.251953630    6.221407830
  515 SOLV  HW1     4451    4.916683241    6.243789147    6.241001490
  515 SOLV  HW2     4452    5.038217971    6.348455467    6.210328461
  516 SOLV  OW      4453    4.641581829    0.179899083    7.953322180
  516 SOLV  HW1     4454    4.681519029    0.222985476    7.872390133
  516 SOLV  HW2     4455    4.600731695    0.092288271    7.927691227
  517 SOLV  OW      4456    4.807774948    7.584081424    0.031150524
  517 SOLV  HW1     4457    4.795665782    7.584438313    0.130423443
  517 SOLV  HW2     4458    4.855500410    7.667376625    0.003114301
  518 SOLV  OW      4459    5.115609175    5.475899999    7.634059659
  518 SOLV  HW1     4460    5.203668463    5.502940873    7.672995130
  518 SOLV  HW2     4461    5.111818334    5.503380988    7.537976894
  519 SOLV  OW      4462    4.599197710    4.508036025    7.771836640
  519 SOLV  HW1     4463    4.641706015    4.419668998    7.791483677
  519 SOLV  HW2     4464    4.541929811    4.535375071    7.849132419
  520 SOLV  OW      4465    6.551959413    6.651572197    4.807477594
  520 SOLV  HW1     4466    6.600172616    6.665871839    4.721032696
  520 SOLV  HW2     4467    6.455826692    6.631096781    4.789014409
  521 SOLV  OW      4468    4.033699128    5.616150418    4.692621958
  521 SOLV  HW1     4469    4.125752821    5.591422193    4.722894736
  521 SOLV  HW2     4470    3.975112417    5.630448311    4.772402259
  522 SOLV  OW      4471    4.355122848    7.323702311    7.503745606
  522 SOLV  HW1     4472    4.437662732    7.348814370    7.453167168
  522 SOLV  HW2     4473    4.346957248    7.381469556    7.584972774
  523 SOLV  OW      4474    7.506745227    5.961388767    5.662434207
  523 SOLV  HW1     4475    7.549579642    5.954251001    5.752523094
  523 SOLV  HW2     4476    7.530396251    5.881004107    5.607839115
  524 SOLV  OW      4477    5.908638354    4.249060740    6.385444216
  524 SOLV  HW1     4478    5.886435592    4.240425932    6.288323075
  524 SOLV  HW2     4479    5.825467272    4.237605242    6.439770479
  525 SOLV  OW      4480    6.149765774    8.004973019    6.483556142
  525 SOLV  HW1     4481    6.219261246    8.064762129    6.443593250
  525 SOLV  HW2     4482    6.116029313    8.045314764    6.568619374
  526 SOLV  OW      4483    4.263307298    5.686631693    6.737372111
  526 SOLV  HW1     4484    4.175739483    5.732999535    6.750920108
  526 SOLV  HW2     4485    4.329001223    5.718936792    6.805506206
  527 SOLV  OW      4486    4.641166883    5.918956259    5.603732016
  527 SOLV  HW1     4487    4.566071057    5.929463692    5.668940095
  527 SOLV  HW2     4488    4.727333852    5.908914020    5.653493880
  528 SOLV  OW      4489    4.453086419    6.426176496    7.050910776
  528 SOLV  HW1     4490    4.518806598    6.440479923    7.124923517
  528 SOLV  HW2     4491    4.367950139    6.474124320    7.072226771
  529 SOLV  OW      4492    7.071141038    6.055622187    7.084440816
  529 SOLV  HW1     4493    7.169540082    6.047009356    7.068836721
  529 SOLV  HW2     4494    7.054631827    6.081107951    7.179718945
  530 SOLV  OW      4495    6.508486209    5.612533145    4.824055222
  530 SOLV  HW1     4496    6.416452169    5.651471221    4.827996735
  530 SOLV  HW2     4497    6.549690925    5.615149234    4.915144375
  531 SOLV  OW      4498    6.155738928    7.030209064    0.389124101
  531 SOLV  HW1     4499    6.144057407    7.094676764    0.313566953
  531 SOLV  HW2     4500    6.111108122    6.943675724    0.366288811
  532 SOLV  OW      4501    5.539621261    4.468321769    8.116554640
  532 SOLV  HW1     4502    5.473879369    4.407014971    8.072742326
  532 SOLV  HW2     4503    5.611367303    4.414292043    8.160523882
  533 SOLV  OW      4504    4.606218995    4.884663055    7.535156439
  533 SOLV  HW1     4505    4.522612723    4.830046873    7.540532765
  533 SOLV  HW2     4506    4.631816462    4.915496405    7.626785213
  534 SOLV  OW      4507    7.903164123    4.675490712    7.266009266
  534 SOLV  HW1     4508    7.806726000    4.676656787    7.292462071
  534 SOLV  HW2     4509    7.938226430    4.769122589    7.263751862
  535 SOLV  OW      4510    6.920562341    4.678903607    4.526079536
  535 SOLV  HW1     4511    6.889033479    4.598167032    4.476187556
  535 SOLV  HW2     4512    6.858221857    4.755176579    4.508825108
  536 SOLV  OW      4513    5.079406126    5.561899792    7.027028920
  536 SOLV  HW1     4514    5.056245159    5.583801790    7.121820725
  536 SOLV  HW2     4515    5.075264741    5.462863962    7.013751946
  537 SOLV  OW      4516    5.596078569    4.012128840    6.696118071
  537 SOLV  HW1     4517    5.611732361    4.084255011    6.763605861
  537 SOLV  HW2     4518    5.498833455    4.008644547    6.673032915
  538 SOLV  OW      4519    6.925220346    4.093270670    6.344671793
  538 SOLV  HW1     4520    6.990523836    4.024872614    6.377208976
  538 SOLV  HW2     4521    6.832376462    4.056835897    6.352023264
  539 SOLV  OW      4522    4.625567579    6.640845218    5.931339753
  539 SOLV  HW1     4523    4.689346627    6.577458630    5.887569992
  539 SOLV  HW2     4524    4.628355375    6.627776982    6.030449992
  540 SOLV  OW      4525    0.019443784    6.507559623    5.708298364
  540 SOLV  HW1     4526    0.029716320    6.492255972    5.806594189
  540 SOLV  HW2     4527   -0.049655810    6.578135706    5.692614805
  541 SOLV  OW      4528    6.997959860    4.775383294    5.335722081
  541 SOLV  HW1     4529    7.029375652    4.714232514    5.408351529
  541 SOLV  HW2     4530    6.987131049    4.723546503    5.250886591
  542 SOLV  OW      4531    3.652084524    5.611390576    6.895363285
  542 SOLV  HW1     4532    3.714690450    5.593626541    6.819425813
  542 SOLV  HW2     4533    3.563308057    5.640069353    6.859338219
  543 SOLV  OW      4534    4.543252776    5.708534938    6.566678285
  543 SOLV  HW1     4535    4.454242007    5.691579352    6.609001294
  543 SOLV  HW2     4536    4.588900553    5.783815104    6.614120455
  544 SOLV  OW      4537    7.530133419    7.514432695    4.451229783
  544 SOLV  HW1     4538    7.599737595    7.528834567    4.521584413
  544 SOLV  HW2     4539    7.487332415    7.425028251    4.464524023
  545 SOLV  OW      4540    4.844917081    6.849066521    7.625493115
  545 SOLV  HW1     4541    4.870905347    6.943327565    7.604528718
  545 SOLV  HW2     4542    4.771631980    6.849069861    7.693532031
  546 SOLV  OW      4543    6.653806074    6.343460079    5.064712378
  546 SOLV  HW1     4544    6.600097251    6.328288810    5.147700159
  546 SOLV  HW2     4545    6.723644060    6.412813821    5.082444719
  547 SOLV  OW      4546    7.927920610    4.355748184    6.387868949
  547 SOLV  HW1     4547    7.931282373    4.313423435    6.297319986
  547 SOLV  HW2     4548    8.020721745    4.378257907    6.417584918
  548 SOLV  OW      4549    4.721686440    7.882737606    6.254586152
  548 SOLV  HW1     4550    4.758170924    7.888646053    6.161656997
  548 SOLV  HW2     4551    4.789633735    7.917315325    6.319310821
  549 SOLV  OW      4552    4.162652769    5.386410094    7.036314101
  549 SOLV  HW1     4553    4.236509555    5.329961714    6.999433418
  549 SOLV  HW2     4554    4.187327567    5.482989415    7.028246932
  550 SOLV  OW      4555    5.493915943    7.855966859    6.347127828
  550 SOLV  HW1     4556    5.455387957    7.769300483    6.315403563
  550 SOLV  HW2     4557    5.457942124    7.877130841    6.438011286
  551 SOLV  OW      4558    4.968354045    7.015584850    6.708435592
  551 SOLV  HW1     4559    5.026625379    6.968041037    6.774356163
  551 SOLV  HW2     4560    4.876004912    7.024302279    6.745813017
  552 SOLV  OW      4561    4.928788172    4.203422551    4.953862243
  552 SOLV  HW1     4562    4.907660002    4.133885006    5.022561579
  552 SOLV  HW2     4563    4.974673684    4.160519165    4.876047581
  553 SOLV  OW      4564    4.528020582    7.008399872    5.068262622
  553 SOLV  HW1     4565    4.441443457    6.977340547    5.107501884
  553 SOLV  HW2     4566    4.524989052    6.998437025    4.968796624
  554 SOLV  OW      4567    4.841218990    4.475718643    4.986628175
  554 SOLV  HW1     4568    4.744528805    4.494552412    5.003895951
  554 SOLV  HW2     4569    4.853611722    4.377925252    4.969755259
  555 SOLV  OW      4570    7.277282602    6.214510375    7.498572164
  555 SOLV  HW1     4571    7.346498751    6.271348257    7.454070453
  555 SOLV  HW2     4572    7.316382745    6.124960426    7.519874654
  556 SOLV  OW      4573    7.733870734    4.422537954    5.352559067
  556 SOLV  HW1     4574    7.819220508    4.452630494    5.395119554
  556 SOLV  HW2     4575    7.697549478    4.495966159    5.295195861
  557 SOLV  OW      4576    6.290075073    7.305584120    4.320037279
  557 SOLV  HW1     4577    6.191002993    7.316688087    4.312087339
  557 SOLV  HW2     4578    6.331280189    7.307975986    4.228943058
  558 SOLV  OW      4579    5.557671061    7.239140504    4.955130747
  558 SOLV  HW1     4580    5.506049640    7.173042543    5.009607656
  558 SOLV  HW2     4581    5.643656604    7.260591090    5.001475050
  559 SOLV  OW      4582    5.712422019    7.332981735    6.974310655
  559 SOLV  HW1     4583    5.704067889    7.346539196    7.073043394
  559 SOLV  HW2     4584    5.622744794    7.344076770    6.931455773
  560 SOLV  OW      4585    7.593098783    5.031318300    7.907608374
  560 SOLV  HW1     4586    7.575720117    4.998510700    7.814747223
  560 SOLV  HW2     4587    7.679056910    5.082403417    7.909352100
  561 SOLV  OW      4588    4.329042328    4.316861189    5.464282872
  561 SOLV  HW1     4589    4.285679320    4.405915924    5.478028676
  561 SOLV  HW2     4590    4.318939387    4.289296729    5.368689299
  562 SOLV  OW      4591    7.768276999    5.321413396    5.492114695
  562 SOLV  HW1     4592    7.789014724    5.226649417    5.516435565
  562 SOLV  HW2     4593    7.828148965    5.382861470    5.543507130
  563 SOLV  OW      4594    7.639022127    4.547596858    5.790062849
  563 SOLV  HW1     4595    7.648267965    4.646885725    5.782462592
  563 SOLV  HW2     4596    7.723226042    4.503788188    5.758568132
  564 SOLV  OW      4597    7.136547601    7.265794234    4.856665127
  564 SOLV  HW1     4598    7.141787422    7.365494721    4.850854862
  564 SOLV  HW2     4599    7.060743062    7.239847175    4.916513599
  565 SOLV  OW      4600    7.836783436    7.858631603    5.624339184
  565 SOLV  HW1     4601    7.774084779    7.824966904    5.554085596
  565 SOLV  HW2     4602    7.795952652    7.845182228    5.714638322
  566 SOLV  OW      4603    7.248962276    4.126527763    5.001808919
  566 SOLV  HW1     4604    7.292393528    4.203769080    5.048171260
  566 SOLV  HW2     4605    7.150980064    4.126467821    5.021840452
  567 SOLV  OW      4606    5.430274608    3.944941481    4.982561840
  567 SOLV  HW1     4607    5.337043189    3.956672698    5.016796299
  567 SOLV  HW2     4608    5.495375367    3.975445656    5.052081725
  568 SOLV  OW      4609    7.744267779    5.470097384    6.501713012
  568 SOLV  HW1     4610    7.713420129    5.386046510    6.546272490
  568 SOLV  HW2     4611    7.664973011    5.521399008    6.468818365
  569 SOLV  OW      4612    5.121121790    4.630077670    6.765027199
  569 SOLV  HW1     4613    5.097788530    4.660197074    6.672559784
  569 SOLV  HW2     4614    5.059559267    4.673569017    6.830756745
  570 SOLV  OW      4615    6.700012226    5.854028220    7.486213512
  570 SOLV  HW1     4616    6.626675667    5.822899696    7.425758961
  570 SOLV  HW2     4617    6.781459968    5.874549138    7.431944209
  571 SOLV  OW      4618    8.057711869    4.144522831    7.073416882
  571 SOLV  HW1     4619    8.144267460    4.171540066    7.115603835
  571 SOLV  HW2     4620    7.984040680    4.202279866    7.108603308
  572 SOLV  OW      4621    6.204869646    3.851041091    6.339146335
  572 SOLV  HW1     4622    6.126232739    3.903276356    6.372148643
  572 SOLV  HW2     4623    6.215392274    3.865281845    6.240719734
  573 SOLV  OW      4624    5.807864659    6.805683817    6.086910888
  573 SOLV  HW1     4625    5.742835599    6.818639592    6.012045149
  573 SOLV  HW2     4626    5.767453746    6.838689871    6.172227847
  574 SOLV  OW      4627    7.582545195    5.989133025    7.984717815
  574 SOLV  HW1     4628    7.557677908    6.023611801    8.075242425
  574 SOLV  HW2     4629    7.535214385    6.042472087    7.914599207
  575 SOLV  OW      4630    7.536080059    5.617213058    7.471981123
  575 SOLV  HW1     4631    7.605963305    5.681712710    7.441032618
  575 SOLV  HW2     4632    7.573851620    5.524612185    7.471932920
  576 SOLV  OW      4633    7.045336498    4.187338167    7.679866846
  576 SOLV  HW1     4634    7.076307766    4.093227252    7.693484504
  576 SOLV  HW2     4635    6.945470078    4.189154494    7.674882692
  577 SOLV  OW      4636    5.184725494    4.341357866    8.132842984
  577 SOLV  HW1     4637    5.123047674    4.297389342    8.067553952
  577 SOLV  HW2     4638    5.277316397    4.305688152    8.120409303
  578 SOLV  OW      4639    6.467409372    4.648959547    4.892564907
  578 SOLV  HW1     4640    6.384621537    4.603296483    4.925169177
  578 SOLV  HW2     4641    6.459982523    4.747288182    4.909241953
  579 SOLV  OW      4642    5.067618986    5.761153615    4.391325856
  579 SOLV  HW1     4643    5.053591577    5.762703224    4.490332127
  579 SOLV  HW2     4644    5.055740355    5.667811768    4.357450383
  580 SOLV  OW      4645    8.113007625    7.103893498    4.251178587
  580 SOLV  HW1     4646    8.100374126    7.012212431    4.213271423
  580 SOLV  HW2     4647    8.053800168    7.168380071    4.202826390
  581 SOLV  OW      4648    5.576588270    7.182458919    4.476143469
  581 SOLV  HW1     4649    5.634851549    7.200724926    4.555349252
  581 SOLV  HW2     4650    5.489378923    7.144454723    4.506996971
  582 SOLV  OW      4651    7.804552708    5.478024124    4.797461680
  582 SOLV  HW1     4652    7.896962676    5.512643360    4.813703199
  582 SOLV  HW2     4653    7.788925439    5.396998927    4.853963407
  583 SOLV  OW      4654    4.059054920    5.446824965    6.437686571
  583 SOLV  HW1     4655    4.002799078    5.410490508    6.511950493
  583 SOLV  HW2     4656    4.152365147    5.411950240    6.446458985
  584 SOLV  OW      4657    4.455488303    7.841399338    6.247968738
  584 SOLV  HW1     4658    4.443421421    7.777113690    6.172326256
  584 SOLV  HW2     4659    4.549906942    7.874325742    6.248954984
  585 SOLV  OW      4660    5.875985635    5.308707105    6.831017301
  585 SOLV  HW1     4661    5.850989777    5.389034102    6.776937008
  585 SOLV  HW2     4662    5.869517685    5.330751186    6.928351612
  586 SOLV  OW      4663    5.934661429    7.790407566    5.351075055
  586 SOLV  HW1     4664    5.973013915    7.877296038    5.382394381
  586 SOLV  HW2     4665    5.900869148    7.800700395    5.257515224
  587 SOLV  OW      4666    5.372559383    5.549522370    7.720679195
  587 SOLV  HW1     4667    5.369735006    5.627144605    7.783676806
  587 SOLV  HW2     4668    5.461847322    5.546322330    7.675743285
  588 SOLV  OW      4669    5.662670524    5.827298016    7.689169226
  588 SOLV  HW1     4670    5.654427174    5.861241378    7.782870533
  588 SOLV  HW2     4671    5.725997521    5.885469193    7.638122133
  589 SOLV  OW      4672    4.083701080    6.973201328    7.816343001
  589 SOLV  HW1     4673    4.116120196    6.881707726    7.840383900
  589 SOLV  HW2     4674    4.159836468    7.027122029    7.780343546
  590 SOLV  OW      4675    0.023522156    4.208939389    7.279310646
  590 SOLV  HW1     4676   -0.030524636    4.171206883    7.354521943
  590 SOLV  HW2     4677    0.119598052    4.214029118    7.306605364
  591 SOLV  OW      4678    4.006637180    7.819072425    7.763803748
  591 SOLV  HW1     4679    3.908390400    7.806585167    7.749960384
  591 SOLV  HW2     4680    4.056486596    7.778664245    7.687095405
  592 SOLV  OW      4681    4.544171146    4.771271169    5.135392629
  592 SOLV  HW1     4682    4.614658568    4.790364068    5.203721188
  592 SOLV  HW2     4683    4.566135531    4.819407493    5.050526677
  593 SOLV  OW      4684    4.583992173    6.294804003    7.669009632
  593 SOLV  HW1     4685    4.667306795    6.244106034    7.646876981
  593 SOLV  HW2     4686    4.542770161    6.256657362    7.751756219
  594 SOLV  OW      4687    6.130077082    4.956759818    5.372836795
  594 SOLV  HW1     4688    6.188005876    4.900931107    5.432240884
  594 SOLV  HW2     4689    6.185963796    5.026231318    5.327540116
  595 SOLV  OW      4690    4.502612840    4.861857207    6.339107166
  595 SOLV  HW1     4691    4.491770032    4.871509585    6.438056941
  595 SOLV  HW2     4692    4.416253479    4.884041029    6.293811397
  596 SOLV  OW      4693    6.090093958    6.436365733    5.561375795
  596 SOLV  HW1     4694    6.172875064    6.490646365    5.575598865
  596 SOLV  HW2     4695    6.115213809    6.340950066    5.545057724
  597 SOLV  OW      4696    6.851264759    7.030285533    5.650999092
  597 SOLV  HW1     4697    6.783204170    7.091455998    5.691338352
  597 SOLV  HW2     4698    6.823348570    7.006030825    5.558080967
  598 SOLV  OW      4699    4.580258812    6.633924806    5.350122893
  598 SOLV  HW1     4700    4.664695951    6.583657859    5.331585299
  598 SOLV  HW2     4701    4.505040844    6.592833941    5.298607865
  599 SOLV  OW      4702    6.150533078    6.328388863    6.782215416
  599 SOLV  HW1     4703    6.054701051    6.315969409    6.756456725
  599 SOLV  HW2     4704    6.166917546    6.285728885    6.871171732
  600 SOLV  OW      4705    5.473193733    4.875928027    7.058580310
  600 SOLV  HW1     4706    5.395845495    4.877920743    6.995216397
  600 SOLV  HW2     4707    5.553107636    4.837423661    7.012396891
  601 SOLV  OW      4708    4.260690570    5.072122839    7.010912888
  601 SOLV  HW1     4709    4.171125672    5.047875628    7.048218565
  601 SOLV  HW2     4710    4.289444783    5.002351144    6.945288137
  602 SOLV  OW      4711    7.875757291    4.947852853    6.353158767
  602 SOLV  HW1     4712    7.884748867    4.890672870    6.434712395
  602 SOLV  HW2     4713    7.789998639    4.926125377    6.306524729
  603 SOLV  OW      4714    6.232499521    7.113421970    8.233185451
  603 SOLV  HW1     4715    6.140216651    7.131070393    8.267452714
  603 SOLV  HW2     4716    6.269186676    7.196766778    8.191840007
  604 SOLV  OW      4717    7.302966521    7.644178831    3.954529022
  604 SOLV  HW1     4718    7.213489817    7.643703283    3.909877785
  604 SOLV  HW2     4719    7.300222103    7.585217376    4.035250860
  605 SOLV  OW      4720    6.346813358    5.178893544    4.541330583
  605 SOLV  HW1     4721    6.326140497    5.090158483    4.582569159
  605 SOLV  HW2     4722    6.408282557    5.230032308    4.601398891
  606 SOLV  OW      4723    7.077154632    5.460444183    4.336647464
  606 SOLV  HW1     4724    7.053630038    5.446834412    4.432883676
  606 SOLV  HW2     4725    7.174113466    5.483702486    4.329029325
  607 SOLV  OW      4726    4.898563678    8.209643319    6.392281815
  607 SOLV  HW1     4727    4.876315408    8.124848532    6.440411041
  607 SOLV  HW2     4728    4.981302951    8.196259137    6.337723627
  608 SOLV  OW      4729    0.090114610    4.542918304    4.950646209
  608 SOLV  HW1     4730    0.003948874    4.508338916    4.987791509
  608 SOLV  HW2     4731    0.136335710    4.469943128    4.900265322
  609 SOLV  OW      4732    5.892184898    6.316614337    6.691109165
  609 SOLV  HW1     4733    5.816843663    6.262747882    6.653397838
  609 SOLV  HW2     4734    5.884031985    6.411405577    6.660317106
  610 SOLV  OW      4735    5.018358698    7.358609387    5.861090375
  610 SOLV  HW1     4736    4.974605018    7.406222207    5.784799250
  610 SOLV  HW2     4737    5.040864202    7.424436898    5.932936043
  611 SOLV  OW      4738    6.127127467    5.370293312    7.431918335
  611 SOLV  HW1     4739    6.191440702    5.431964811    7.386505024
  611 SOLV  HW2     4740    6.066301438    5.329540027    7.363791765
  612 SOLV  OW      4741    7.059734138    4.658471681    7.689064510
  612 SOLV  HW1     4742    6.991551266    4.594272142    7.653978904
  612 SOLV  HW2     4743    7.072493054    4.732746930    7.623323991
  613 SOLV  OW      4744    7.778647874    7.790203004    4.552665042
  613 SOLV  HW1     4745    7.789523433    7.692293918    4.569903151
  613 SOLV  HW2     4746    7.817333390    7.841966707    4.628989753
  614 SOLV  OW      4747    6.661405123    5.437948492    7.098165343
  614 SOLV  HW1     4748    6.693368525    5.429207504    7.192523192
  614 SOLV  HW2     4749    6.590688586    5.369484415    7.080467196
  615 SOLV  OW      4750    6.635105989    7.690831282    4.719431234
  615 SOLV  HW1     4751    6.538322168    7.678071933    4.741146709
  615 SOLV  HW2     4752    6.656352923    7.644426647    4.633428097
  616 SOLV  OW      4753    5.737223347    6.818164900    4.693327297
  616 SOLV  HW1     4754    5.767889101    6.829442064    4.598807828
  616 SOLV  HW2     4755    5.649676916    6.769834037    4.694407652
  617 SOLV  OW      4756    4.612792738    5.884088394    4.682245710
  617 SOLV  HW1     4757    4.578257170    5.977880800    4.685685000
  617 SOLV  HW2     4758    4.700645713    5.879171766    4.729777347
  618 SOLV  OW      4759    6.371541641    5.156595124    6.151223355
  618 SOLV  HW1     4760    6.417979605    5.076395593    6.113629011
  618 SOLV  HW2     4761    6.380893863    5.233306957    6.087743968
  619 SOLV  OW      4762    5.168525445    6.380740319    7.911725316
  619 SOLV  HW1     4763    5.184100606    6.473101091    7.946778302
  619 SOLV  HW2     4764    5.090182840    6.381472576    7.849565998
  620 SOLV  OW      4765    4.497463113    5.479605130    6.206885638
  620 SOLV  HW1     4766    4.463790707    5.559911728    6.157722012
  620 SOLV  HW2     4767    4.597219565    5.476223774    6.200785089
  621 SOLV  OW      4768    6.572834292    4.453157090    6.112756839
  621 SOLV  HW1     4769    6.590153655    4.386956085    6.185688532
  621 SOLV  HW2     4770    6.656217032    4.466187082    6.059100053
  622 SOLV  OW      4771    4.056971729    5.618271158    5.998768385
  622 SOLV  HW1     4772    3.996896795    5.567561351    6.060582550
  622 SOLV  HW2     4773    4.137056486    5.650581687    6.049205009
  623 SOLV  OW      4774    6.756509676    5.255955201    3.785428691
  623 SOLV  HW1     4775    6.848678471    5.246715213    3.747726293
  623 SOLV  HW2     4776    6.707314283    5.169545895    3.774700846
  624 SOLV  OW      4777    4.633421673    4.656502594    6.139467167
  624 SOLV  HW1     4778    4.557764917    4.717739047    6.116487172
  624 SOLV  HW2     4779    4.597844324    4.575911301    6.186808547
  625 SOLV  OW      4780    4.957018320    6.529996693    6.183658133
  625 SOLV  HW1     4781    4.981361229    6.614921207    6.136804186
  625 SOLV  HW2     4782    4.857460051    6.522208445    6.188901635
  626 SOLV  OW      4783    7.560045713    4.816974250    5.486155739
  626 SOLV  HW1     4784    7.520615745    4.868776717    5.562072592
  626 SOLV  HW2     4785    7.506754961    4.733633250    5.471459756
  627 SOLV  OW      4786    6.708675817    6.480331194    7.925078799
  627 SOLV  HW1     4787    6.743771886    6.573340492    7.935922033
  627 SOLV  HW2     4788    6.649574971    6.457791732    8.002532415
  628 SOLV  OW      4789    5.164600561    7.893326232    6.412039537
  628 SOLV  HW1     4790    5.175407481    7.903633634    6.313152587
  628 SOLV  HW2     4791    5.210482522    7.968993487    6.458632464
  629 SOLV  OW      4792    4.058584884    7.300540910    4.285065704
  629 SOLV  HW1     4793    4.122831738    7.333547660    4.354234457
  629 SOLV  HW2     4794    4.054656154    7.200660759    4.288206244
  630 SOLV  OW      4795    7.548633208    4.077919778    4.567564516
  630 SOLV  HW1     4796    7.451031818    4.080275950    4.589248042
  630 SOLV  HW2     4797    7.584095156    4.171336071    4.563387521
  631 SOLV  OW      4798    6.484064572    5.213448336    5.164479215
  631 SOLV  HW1     4799    6.536890872    5.171354479    5.238230057
  631 SOLV  HW2     4800    6.386764770    5.195080086    5.178515630
  632 SOLV  OW      4801    5.010614073    6.583328096    3.938054399
  632 SOLV  HW1     4802    5.072429448    6.644742018    3.987132176
  632 SOLV  HW2     4803    5.007451079    6.494946560    3.984745556
  633 SOLV  OW      4804    7.003503117    5.606510604    6.775740087
  633 SOLV  HW1     4805    6.980420050    5.575357713    6.867924894
  633 SOLV  HW2     4806    7.080869263    5.669715021    6.780327989
  634 SOLV  OW      4807    7.698890733    6.699579791    4.870998640
  634 SOLV  HW1     4808    7.622603745    6.645138895    4.836098975
  634 SOLV  HW2     4809    7.663479879    6.781670833    4.915815569
  635 SOLV  OW      4810    5.408649716    7.250037563    4.703295396
  635 SOLV  HW1     4811    5.467185396    7.215883626    4.776828265
  635 SOLV  HW2     4812    5.326294089    7.193610237    4.697344779
  636 SOLV  OW      4813    5.621430708    5.945216626    6.642369320
  636 SOLV  HW1     4814    5.597595221    5.866181880    6.585917283
  636 SOLV  HW2     4815    5.546761682    5.964389315    6.706074741
  637 SOLV  OW      4816    4.318722599    7.487865208    5.641458965
  637 SOLV  HW1     4817    4.398891934    7.452249233    5.593455004
  637 SOLV  HW2     4818    4.238444127    7.480455497    5.582277612
  638 SOLV  OW      4819    5.711677339    6.202696598    7.956458489
  638 SOLV  HW1     4820    5.624982289    6.233390172    7.917172340
  638 SOLV  HW2     4821    5.772098241    6.281335296    7.969371241
  639 SOLV  OW      4822    7.114366649    5.687328304    6.011353402
  639 SOLV  HW1     4823    7.096807694    5.771815535    5.960806775
  639 SOLV  HW2     4824    7.055886833    5.614434206    5.975745452
  640 SOLV  OW      4825    4.119505715    6.434850758    6.321789742
  640 SOLV  HW1     4826    4.103320510    6.503896113    6.251273337
  640 SOLV  HW2     4827    4.074384407    6.462642416    6.406603303
  641 SOLV  OW      4828    7.385018925    5.727878290    6.104991078
  641 SOLV  HW1     4829    7.387280532    5.812056776    6.158939567
  641 SOLV  HW2     4830    7.298696932    5.722817757    6.054747882
  642 SOLV  OW      4831    6.062634549    7.562747373    6.304106915
  642 SOLV  HW1     4832    6.091408614    7.553824550    6.208742242
  642 SOLV  HW2     4833    6.109553583    7.640545087    6.345916848
  643 SOLV  OW      4834    3.959182120    6.926223804    6.027119159
  643 SOLV  HW1     4835    3.893364123    6.971055953    5.966622152
  643 SOLV  HW2     4836    4.030120887    6.881990225    5.972229945
  644 SOLV  OW      4837    7.727891112    7.713905974    5.205246826
  644 SOLV  HW1     4838    7.777652763    7.781347995    5.150683938
  644 SOLV  HW2     4839    7.631486048    7.714116789    5.178644985
  645 SOLV  OW      4840    5.338039904    4.798690080    6.804154808
  645 SOLV  HW1     4841    5.419524497    4.753205240    6.768218347
  645 SOLV  HW2     4842    5.259634899    4.737021182    6.797111914
  646 SOLV  OW      4843    7.645207825    5.789505290    8.195367592
  646 SOLV  HW1     4844    7.611639423    5.867703866    8.142849184
  646 SOLV  HW2     4845    7.574835009    5.718509257    8.198056497
  647 SOLV  OW      4846    7.267665263    4.834598507    5.318989492
  647 SOLV  HW1     4847    7.308642446    4.759344349    5.370555788
  647 SOLV  HW2     4848    7.168148921    4.824704457    5.319017555
  648 SOLV  OW      4849    0.001291131    6.234254780    4.674898619
  648 SOLV  HW1     4850   -0.045978149    6.175096572    4.609574208
  648 SOLV  HW2     4851    0.096494778    6.204896774    4.683601074
  649 SOLV  OW      4852    5.473754410    7.257924671    7.835055694
  649 SOLV  HW1     4853    5.490799997    7.245701840    7.932841149
  649 SOLV  HW2     4854    5.441128069    7.350966249    7.818304397
  650 SOLV  OW      4855    7.227287057    5.036129651    6.233393542
  650 SOLV  HW1     4856    7.252134697    5.078136054    6.146103725
  650 SOLV  HW2     4857    7.289140028    5.068772691    6.304878712
  651 SOLV  OW      4858    6.120500693    5.277904122    4.086616338
  651 SOLV  HW1     4859    6.070808946    5.361539946    4.109763247
  651 SOLV  HW2     4860    6.168201671    5.243975661    4.167705415
  652 SOLV  OW      4861    7.999614741    6.830859285    3.885178012
  652 SOLV  HW1     4862    8.085994928    6.869560092    3.852894916
  652 SOLV  HW2     4863    7.936015734    6.822700456    3.808431679
  653 SOLV  OW      4864    5.874220177    4.214746216    5.415064057
  653 SOLV  HW1     4865    5.888651913    4.120654970    5.384398066
  653 SOLV  HW2     4866    5.888015716    4.277300015    5.338262516
  654 SOLV  OW      4867    5.075450078    7.364424747    7.236003214
  654 SOLV  HW1     4868    5.138170561    7.334939585    7.308102583
  654 SOLV  HW2     4869    5.085732499    7.462774732    7.221068172
  655 SOLV  OW      4870    5.115029314    5.285534181    6.835221029
  655 SOLV  HW1     4871    5.207801951    5.256747433    6.811420978
  655 SOLV  HW2     4872    5.082223229    5.351473944    6.767563977
  656 SOLV  OW      4873    4.594850585    8.028134669    5.266184056
  656 SOLV  HW1     4874    4.502792425    8.041597859    5.229500496
  656 SOLV  HW2     4875    4.639240361    7.952637543    5.217899343
  657 SOLV  OW      4876    4.685804522    5.655996862    4.850989477
  657 SOLV  HW1     4877    4.638138972    5.735145673    4.812716451
  657 SOLV  HW2     4878    4.718269479    5.677943222    4.942999010
  658 SOLV  OW      4879    4.685667926    5.878348642    6.749947681
  658 SOLV  HW1     4880    4.683058339    5.978318964    6.749221792
  658 SOLV  HW2     4881    4.776737360    5.847597208    6.777552467
  659 SOLV  OW      4882    6.467768014    6.580623306    7.458361490
  659 SOLV  HW1     4883    6.517688459    6.659034076    7.421466533
  659 SOLV  HW2     4884    6.414338909    6.537839735    7.385447569
  660 SOLV  OW      4885    5.602656691    6.811651017    7.658493207
  660 SOLV  HW1     4886    5.667724907    6.813830862    7.582576851
  660 SOLV  HW2     4887    5.614426393    6.726752113    7.710025365
  661 SOLV  OW      4888    6.991532085    5.628550156    4.894007307
  661 SOLV  HW1     4889    6.950853262    5.654355261    4.981650452
  661 SOLV  HW2     4890    7.081855814    5.588579156    4.909689357
  662 SOLV  OW      4891    5.634068806    7.082878095    4.229289061
  662 SOLV  HW1     4892    5.671841529    7.155597284    4.171956827
  662 SOLV  HW2     4893    5.605295254    7.121213248    4.317063323
  663 SOLV  OW      4894    5.230286051    6.453322533    4.633466788
  663 SOLV  HW1     4895    5.204410703    6.359727174    4.657380224
  663 SOLV  HW2     4896    5.292784485    6.451698980    4.555410496
  664 SOLV  OW      4897    5.557334796    5.412045036    6.280007004
  664 SOLV  HW1     4898    5.613736441    5.339104480    6.318718444
  664 SOLV  HW2     4899    5.595429771    5.500840839    6.305776723
  665 SOLV  OW      4900    5.090514697    7.367244928    6.931545613
  665 SOLV  HW1     4901    4.994919832    7.352232231    6.956804395
  665 SOLV  HW2     4902    5.111679230    7.315193294    6.848814006
  666 SOLV  OW      4903    5.960379806    7.543871472    8.026470593
  666 SOLV  HW1     4904    5.868945053    7.541031493    8.066883413
  666 SOLV  HW2     4905    5.958320441    7.500610051    7.936328020
  667 SOLV  OW      4906    4.951915013    6.520472191    4.295988647
  667 SOLV  HW1     4907    4.979726979    6.456459722    4.224372007
  667 SOLV  HW2     4908    4.873769777    6.574147200    4.264171740
  668 SOLV  OW      4909    5.226945538    7.759176837    5.467681654
  668 SOLV  HW1     4910    5.157668584    7.689259368    5.449961067
  668 SOLV  HW2     4911    5.197783641    7.845935661    5.427380426
  669 SOLV  OW      4912    5.860836070    5.808071590    6.686315787
  669 SOLV  HW1     4913    5.917880430    5.827072558    6.606401011
  669 SOLV  HW2     4914    5.777755113    5.863564450    6.681898038
  670 SOLV  OW      4915    4.586217999    4.417653051    6.284236882
  670 SOLV  HW1     4916    4.600567507    4.320640936    6.303849920
  670 SOLV  HW2     4917    4.489206036    4.434010062    6.266264976
  671 SOLV  OW      4918    6.486012839    6.996536975    0.023245595
  671 SOLV  HW1     4919    6.541455686    7.052806525    0.084563379
  671 SOLV  HW2     4920    6.392714158    7.032412590    0.020365240
  672 SOLV  OW      4921    8.091438380    6.769873337    8.159994124
  672 SOLV  HW1     4922    8.116992620    6.688389606    8.212039701
  672 SOLV  HW2     4923    8.162447368    6.839550939    8.170198563
  673 SOLV  OW      4924    7.938983939    4.203484620    5.118951979
  673 SOLV  HW1     4925    7.949173225    4.207429915    5.019543043
  673 SOLV  HW2     4926    7.846472189    4.173120092    5.141780095
  674 SOLV  OW      4927    8.227599926    6.806959765    4.679962362
  674 SOLV  HW1     4928    8.202001435    6.781263292    4.773160505
  674 SOLV  HW2     4929    8.178154283    6.749451585    4.614775239
  675 SOLV  OW      4930    6.204050312    5.899972123    6.781638852
  675 SOLV  HW1     4931    6.158582546    5.939944984    6.861243185
  675 SOLV  HW2     4932    6.151178984    5.821636206    6.748927628
  676 SOLV  OW      4933    4.679720448    4.980176850    7.809618934
  676 SOLV  HW1     4934    4.747986190    5.051192746    7.826895578
  676 SOLV  HW2     4935    4.720383289    4.890247434    7.825777487
  677 SOLV  OW      4936    7.796844055    4.927431262    0.018798574
  677 SOLV  HW1     4937    7.871282338    4.870256654   -0.015722029
  677 SOLV  HW2     4938    7.823081448    5.023723629    0.012404924
  678 SOLV  OW      4939    4.894301771    5.780974968    5.611813704
  678 SOLV  HW1     4940    4.867748624    5.685094199    5.601653251
  678 SOLV  HW2     4941    4.918408495    5.818533080    5.522317217
  679 SOLV  OW      4942    7.422563499    6.526667228    5.463022672
  679 SOLV  HW1     4943    7.411943110    6.494811932    5.557216554
  679 SOLV  HW2     4944    7.352899606    6.483970697    5.405368979
  680 SOLV  OW      4945    6.767532867    7.890749571    6.037663475
  680 SOLV  HW1     4946    6.757276153    7.837963968    6.121986347
  680 SOLV  HW2     4947    6.725979177    7.980936571    6.049557776
  681 SOLV  OW      4948    7.013002915    6.111889591    8.071065538
  681 SOLV  HW1     4949    7.106035410    6.085413793    8.045650805
  681 SOLV  HW2     4950    6.985400723    6.191886782    8.017770009
  682 SOLV  OW      4951    4.303150721    5.584416208    5.088148753
  682 SOLV  HW1     4952    4.248503780    5.667144835    5.101176650
  682 SOLV  HW2     4953    4.253321414    5.505564560    5.124196746
  683 SOLV  OW      4954    6.158329540    5.904114308    5.926082550
  683 SOLV  HW1     4955    6.119744857    5.980980176    5.977117316
  683 SOLV  HW2     4956    6.233239506    5.863576434    5.978492035
  684 SOLV  OW      4957    0.202806589    4.135229334    6.979485848
  684 SOLV  HW1     4958    0.208229741    4.231222654    6.951967271
  684 SOLV  HW2     4959    0.144232366    4.085482526    6.915488305
  685 SOLV  OW      4960    8.159680182    6.600265147    4.511822454
  685 SOLV  HW1     4961    8.060599877    6.611035217    4.520101088
  685 SOLV  HW2     4962    8.180728634    6.548093472    4.429139655
  686 SOLV  OW      4963    5.326177478    4.435261577    6.813952663
  686 SOLV  HW1     4964    5.239227175    4.481956886    6.797793656
  686 SOLV  HW2     4965    5.392561606    4.500309860    6.850881175
  687 SOLV  OW      4966    6.938004720    4.534749365    4.771542055
  687 SOLV  HW1     4967    7.011208731    4.567513277    4.831284618
  687 SOLV  HW2     4968    6.942057551    4.583278701    4.684192370
  688 SOLV  OW      4969    5.011976556    4.420905482    5.314008883
  688 SOLV  HW1     4970    4.979642904    4.493691592    5.253523471
  688 SOLV  HW2     4971    5.068975585    4.460358010    5.386094615
  689 SOLV  OW      4972    6.111197675    4.297709002    7.727203467
  689 SOLV  HW1     4973    6.093571528    4.280600148    7.630267147
  689 SOLV  HW2     4974    6.125101170    4.395664208    7.741745497
  690 SOLV  OW      4975    5.795249458    5.351698893    7.146819267
  690 SOLV  HW1     4976    5.815668281    5.432504870    7.202095220
  690 SOLV  HW2     4977    5.741897789    5.286822026    7.201101477
  691 SOLV  OW      4978    4.489258615    7.993083031    7.425041871
  691 SOLV  HW1     4979    4.503729245    7.894170630    7.422399811
  691 SOLV  HW2     4980    4.393601131    8.013321602    7.404064593
  692 SOLV  OW      4981    7.692545694    5.806834116    6.951599042
  692 SOLV  HW1     4982    7.790186011    5.786062808    6.945686368
  692 SOLV  HW2     4983    7.640508423    5.736252461    6.903532915
  693 SOLV  OW      4984    5.279904537    7.721241726    7.250544301
  693 SOLV  HW1     4985    5.224315870    7.674699086    7.181659281
  693 SOLV  HW2     4986    5.229428254    7.725491838    7.336773832
  694 SOLV  OW      4987    5.024670081    6.455538700    7.416611137
  694 SOLV  HW1     4988    4.937477231    6.473654556    7.462099848
  694 SOLV  HW2     4989    5.090170259    6.527285677    7.440360560
  695 SOLV  OW      4990    4.274096098    6.908778670    5.116482586
  695 SOLV  HW1     4991    4.232664883    6.891520881    5.027120052
  695 SOLV  HW2     4992    4.212110837    6.877630264    5.188507613
  696 SOLV  OW      4993    0.176207896    5.530177005    6.184880735
  696 SOLV  HW1     4994    0.252701236    5.468541936    6.203587130
  696 SOLV  HW2     4995    0.185395158    5.567612619    6.092608480
  697 SOLV  OW      4996    5.722357584    5.554893009    4.689300810
  697 SOLV  HW1     4997    5.761278566    5.644632426    4.710121178
  697 SOLV  HW2     4998    5.626543975    5.552691785    4.717871795
  698 SOLV  OW      4999    7.812036642    5.107458533    4.495604626
  698 SOLV  HW1     5000    7.830760440    5.017482220    4.456168086
  698 SOLV  HW2     5001    7.884100968    5.130877140    4.560872164
  699 SOLV  OW      5002    5.090227854    5.482282811    4.287386606
  699 SOLV  HW1     5003    5.060983933    5.410414256    4.224301712
  699 SOLV  HW2     5004    5.067284225    5.455760011    4.381035813
  700 SOLV  OW      5005    4.362354004    5.984628345    5.304707597
  700 SOLV  HW1     5006    4.369241867    5.897970113    5.354148445
  700 SOLV  HW2     5007    4.272298831    6.025060362    5.320731681
  701 SOLV  OW      5008    4.731181113    7.477522222    7.580973755
  701 SOLV  HW1     5009    4.687471564    7.459946066    7.492757125
  701 SOLV  HW2     5010    4.675225992    7.541456866    7.633727331
  702 SOLV  OW      5011    6.968844064    4.888987654    4.902364199
  702 SOLV  HW1     5012    7.036142792    4.937008111    4.958622123
  702 SOLV  HW2     5013    7.016035276    4.836360070    4.831629999
  703 SOLV  OW      5014    4.638561203    5.988058132    5.349643550
  703 SOLV  HW1     5015    4.643448908    5.980688643    5.449259443
  703 SOLV  HW2     5016    4.543256016    5.999908767    5.321750483
  704 SOLV  OW      5017    4.049324551    6.418062583    5.787946029
  704 SOLV  HW1     5018    4.112654666    6.448218393    5.716661088
  704 SOLV  HW2     5019    4.079002961    6.329450220    5.823564070
  705 SOLV  OW      5020    5.737256001    8.020602326    7.242790914
  705 SOLV  HW1     5021    5.656832156    8.062701827    7.200842883
  705 SOLV  HW2     5022    5.793730712    7.978580138    7.171750544
  706 SOLV  OW      5023    4.012669465    7.318227455    8.190662042
  706 SOLV  HW1     5024    4.026711213    7.402190992    8.243145697
  706 SOLV  HW2     5025    3.976065376    7.341064769    8.100439188
  707 SOLV  OW      5026    6.256107403    5.625383198    7.944146036
  707 SOLV  HW1     5027    6.356090135    5.623080581    7.944394414
  707 SOLV  HW2     5028    6.222276936    5.593647718    7.855544551
  708 SOLV  OW      5029    4.522919403    4.812722546    4.178267220
  708 SOLV  HW1     5030    4.468860435    4.845347622    4.100712885
  708 SOLV  HW2     5031    4.528039741    4.712880911    4.175659158
  709 SOLV  OW      5032    5.807891833    7.486394995    4.824479637
  709 SOLV  HW1     5033    5.786342187    7.426624028    4.901710586
  709 SOLV  HW2     5034    5.902567416    7.517723775    4.832003368
  710 SOLV  OW      5035    4.722666969    0.029989280    6.143933940
  710 SOLV  HW1     5036    4.630467241   -0.003105222    6.164079993
  710 SOLV  HW2     5037    4.788139088   -0.014574846    6.205001873
  711 SOLV  OW      5038    5.616242210    6.047004434    4.618689064
  711 SOLV  HW1     5039    5.520686070    6.037864892    4.590637254
  711 SOLV  HW2     5040    5.673696131    6.059269339    4.537756874
  712 SOLV  OW      5041    5.211366297    7.465443489    5.189202566
  712 SOLV  HW1     5042    5.285250884    7.498895157    5.130690246
  712 SOLV  HW2     5043    5.188297490    7.371622413    5.163374368
  713 SOLV  OW      5044    4.498355834    6.757274600    7.317299686
  713 SOLV  HW1     5045    4.544151092    6.669583842    7.331952185
  713 SOLV  HW2     5046    4.525892808    6.794863197    7.228810137
  714 SOLV  OW      5047    7.743624684    6.235094214    4.560181111
  714 SOLV  HW1     5048    7.763361327    6.185246269    4.475759120
  714 SOLV  HW2     5049    7.829363696    6.265383062    4.601808101
  715 SOLV  OW      5050    6.759527109    6.092809872    4.411097803
  715 SOLV  HW1     5051    6.772413712    6.122495219    4.316469125
  715 SOLV  HW2     5052    6.786945889    5.997044860    4.419994906
  716 SOLV  OW      5053    7.754416015    5.297606498    4.310962936
  716 SOLV  HW1     5054    7.771958245    5.221103623    4.372942258
  716 SOLV  HW2     5055    7.727147315    5.377879965    4.364013488
  717 SOLV  OW      5056    5.894975482    6.589603923    0.209772845
  717 SOLV  HW1     5057    5.884928464    6.492613686    0.187561569
  717 SOLV  HW2     5058    5.849388140    6.608773049    0.296696583
  718 SOLV  OW      5059    5.983646673    4.747128031    6.928154306
  718 SOLV  HW1     5060    6.014878753    4.712357311    6.839740676
  718 SOLV  HW2     5061    6.046989991    4.817394818    6.960581705
  719 SOLV  OW      5062    5.303208923    0.046360109    7.826025088
  719 SOLV  HW1     5063    5.232535157    0.075209768    7.761412300
  719 SOLV  HW2     5064    5.263238891    0.037276285    7.917248417
  720 SOLV  OW      5065    4.938927776    5.331160845    5.774584793
  720 SOLV  HW1     5066    4.976399981    5.409127992    5.824768454
  720 SOLV  HW2     5067    5.013769025    5.277955744    5.734968901
  721 SOLV  OW      5068    5.058957567    7.565006073    5.396766617
  721 SOLV  HW1     5069    4.976054662    7.600383832    5.353438743
  721 SOLV  HW2     5070    5.121556825    7.531355624    5.326405594
  722 SOLV  OW      5071    7.517436902    5.631308632    4.227599356
  722 SOLV  HW1     5072    7.451519950    5.704883572    4.243202871
  722 SOLV  HW2     5073    7.610200069    5.668593062    4.230157463
  723 SOLV  OW      5074    7.893168656    5.262202041    4.083995087
  723 SOLV  HW1     5075    7.837682350    5.264466928    4.167168479
  723 SOLV  HW2     5076    7.863828662    5.335302036    4.022374412
  724 SOLV  OW      5077    5.152273740    5.931190868    6.444940398
  724 SOLV  HW1     5078    5.198490002    5.842503154    6.445237876
  724 SOLV  HW2     5079    5.199724887    5.993276384    6.382528451
  725 SOLV  OW      5080    7.458549391    4.789498087    5.096701757
  725 SOLV  HW1     5081    7.380956558    4.786762126    5.159738173
  725 SOLV  HW2     5082    7.428471633    4.761257314    5.005600618
  726 SOLV  OW      5083    7.763161413    5.419669719    0.001922020
  726 SOLV  HW1     5084    7.714186117    5.387899558   -0.079278612
  726 SOLV  HW2     5085    7.825785361    5.493333441   -0.023638080
  727 SOLV  OW      5086    4.971353181    0.214319098    4.249171993
  727 SOLV  HW1     5087    4.897013732    0.152823307    4.222839027
  727 SOLV  HW2     5088    5.009292872    0.185046656    4.336951315
  728 SOLV  OW      5089    7.876834790    6.616975508    4.525455152
  728 SOLV  HW1     5090    7.784638702    6.578449462    4.529636140
  728 SOLV  HW2     5091    7.883560811    6.694208625    4.588634413
  729 SOLV  OW      5092    4.394671966    6.197055617    6.698366026
  729 SOLV  HW1     5093    4.327720680    6.160410616    6.762991096
  729 SOLV  HW2     5094    4.395367568    6.296894097    6.704146201
  730 SOLV  OW      5095    4.731167970    5.235843545    5.294662806
  730 SOLV  HW1     5096    4.722535921    5.163556982    5.363232814
  730 SOLV  HW2     5097    4.648381530    5.238662311    5.238625913
  731 SOLV  OW      5098    7.715219280    7.031710915    5.992373995
  731 SOLV  HW1     5099    7.700934125    6.951026685    6.049697546
  731 SOLV  HW2     5100    7.627281367    7.075813285    5.974431049
  732 SOLV  OW      5101    4.550589681    7.285147688    5.107148115
  732 SOLV  HW1     5102    4.546815749    7.313036631    5.011180257
  732 SOLV  HW2     5103    4.549339846    7.185311918    5.112898448
  733 SOLV  OW      5104    4.563296138    6.924662650    4.735872109
  733 SOLV  HW1     5105    4.564318249    6.826406768    4.717261372
  733 SOLV  HW2     5106    4.508030253    6.971105612    4.666660289
  734 SOLV  OW      5107    7.824009748    5.945713197    5.596135473
  734 SOLV  HW1     5108    7.840360033    5.854558002    5.558381234
  734 SOLV  HW2     5109    7.888963287    6.010433670    5.556231861
  735 SOLV  OW      5110    5.820384505    7.845915730    5.874689282
  735 SOLV  HW1     5111    5.736117229    7.796975489    5.897178225
  735 SOLV  HW2     5112    5.857325997    7.810834485    5.788629035
  736 SOLV  OW      5113    4.529553596    5.235456796    5.105338069
  736 SOLV  HW1     5114    4.545219570    5.332064766    5.125915148
  736 SOLV  HW2     5115    4.537339748    5.220714561    5.006727882
  737 SOLV  OW      5116    3.989414495    5.954497340    6.824633326
  737 SOLV  HW1     5117    3.932329874    6.014360493    6.768424110
  737 SOLV  HW2     5118    4.056925828    6.009450101    6.873867461
  738 SOLV  OW      5119    4.323996754    4.236606141    5.186924561
  738 SOLV  HW1     5120    4.292491005    4.308082230    5.124473100
  738 SOLV  HW2     5121    4.291761447    4.147600781    5.154668065
  739 SOLV  OW      5122    6.138061571    4.785873483    4.092059597
  739 SOLV  HW1     5123    6.095246405    4.717378467    4.151023289
  739 SOLV  HW2     5124    6.067214325    4.836198579    4.042568011
  740 SOLV  OW      5125    4.701964506    5.387181601    7.610949488
  740 SOLV  HW1     5126    4.709434957    5.361390516    7.514613358
  740 SOLV  HW2     5127    4.608697578    5.417770565    7.630111558
  741 SOLV  OW      5128    7.660276020    4.146561624    4.060193979
  741 SOLV  HW1     5129    7.683279896    4.081047939    4.132170730
  741 SOLV  HW2     5130    7.655844609    4.099203355    3.972219957
  742 SOLV  OW      5131    4.072891378    6.836225733    5.280229612
  742 SOLV  HW1     5132    4.087584087    6.746019975    5.239625938
  742 SOLV  HW2     5133    3.985025963    6.872718633    5.249415986
  743 SOLV  OW      5134    4.366218460    4.402937395    4.869844115
  743 SOLV  HW1     5135    4.275618915    4.443293469    4.882690237
  743 SOLV  HW2     5136    4.429580718    4.441234073    4.937078526
  744 SOLV  OW      5137    6.420375459    4.618575492    5.239195881
  744 SOLV  HW1     5138    6.344312201    4.636290684    5.176726626
  744 SOLV  HW2     5139    6.487179625    4.692669684    5.232196178
  745 SOLV  OW      5140    5.456263707    6.177664420    5.059554224
  745 SOLV  HW1     5141    5.504726096    6.251751663    5.106076801
  745 SOLV  HW2     5142    5.439863459    6.102961846    5.123993062
  746 SOLV  OW      5143    5.805453511    7.253274783    4.623803289
  746 SOLV  HW1     5144    5.810259377    7.338520060    4.675878047
  746 SOLV  HW2     5145    5.854771035    7.264142735    4.537482636
  747 SOLV  OW      5146    4.673959435    4.484752916    7.073965999
  747 SOLV  HW1     5147    4.665957491    4.386032206    7.060108043
  747 SOLV  HW2     5148    4.770088992    4.508813181    7.087458121
  748 SOLV  OW      5149    8.108836659    4.702265457    6.552297200
  748 SOLV  HW1     5150    8.129268621    4.647492928    6.471155188
  748 SOLV  HW2     5151    8.063983673    4.644861106    6.620813174
  749 SOLV  OW      5152    5.940886247    6.680392877    5.892262792
  749 SOLV  HW1     5153    5.901558893    6.743422212    5.959210687
  749 SOLV  HW2     5154    6.001723818    6.730700893    5.830868490
  750 SOLV  OW      5155    6.112147483    7.094365046    6.432807108
  750 SOLV  HW1     5156    6.013400160    7.086341092    6.446466273
  750 SOLV  HW2     5157    6.151561755    7.149577055    6.506292276
  751 SOLV  OW      5158    7.985565352    6.301471772    4.711413834
  751 SOLV  HW1     5159    7.967669526    6.376535303    4.775016092
  751 SOLV  HW2     5160    8.078730693    6.267781537    4.725022190
  752 SOLV  OW      5161    4.868016512    6.662594969    4.923584809
  752 SOLV  HW1     5162    4.856741255    6.743248714    4.981633775
  752 SOLV  HW2     5163    4.810630455    6.671841050    4.842201700
  753 SOLV  OW      5164    6.111975375    4.588149897    5.589292375
  753 SOLV  HW1     5165    6.132966692    4.588555831    5.687071641
  753 SOLV  HW2     5166    6.017033432    4.559807569    5.575718237
  754 SOLV  OW      5167    7.707298162    5.021074699    7.363177531
  754 SOLV  HW1     5168    7.776890296    5.071113726    7.311655804
  754 SOLV  HW2     5169    7.616395410    5.049988227    7.333142278
  755 SOLV  OW      5170    6.712762475    5.075285838    6.409488932
  755 SOLV  HW1     5171    6.689657988    4.996262612    6.466260820
  755 SOLV  HW2     5172    6.645392678    5.084456470    6.336149370
  756 SOLV  OW      5173    4.392164452    7.553155696    7.665367751
  756 SOLV  HW1     5174    4.479924437    7.590288882    7.695718016
  756 SOLV  HW2     5175    4.356311920    7.609200916    7.590699710
  757 SOLV  OW      5176    8.082199382    6.947911867    5.820812603
  757 SOLV  HW1     5177    7.985843336    6.961493533    5.797738311
  757 SOLV  HW2     5178    8.136860654    7.021037506    5.779994334
  758 SOLV  OW      5179    7.791250521    4.771349874    6.565569456
  758 SOLV  HW1     5180    7.813812778    4.829692940    6.643600153
  758 SOLV  HW2     5181    7.778717443    4.677203134    6.596891050
  759 SOLV  OW      5182    6.132455670    6.840232046    5.429477073
  759 SOLV  HW1     5183    6.175188322    6.772269516    5.369853127
  759 SOLV  HW2     5184    6.183357051    6.926138867    5.423903902
  760 SOLV  OW      5185    4.064815739    6.092223469    6.373219839
  760 SOLV  HW1     5186    4.003183730    6.141403965    6.311703341
  760 SOLV  HW2     5187    4.034782228    5.997191993    6.381495931
  761 SOLV  OW      5188    6.317324720    6.885645457    4.670285692
  761 SOLV  HW1     5189    6.230977167    6.930270860    4.693835691
  761 SOLV  HW2     5190    6.306284079    6.786432351    4.676345231
  762 SOLV  OW      5191    7.258392080    6.269749218    4.319629529
  762 SOLV  HW1     5192    7.226064325    6.184282536    4.360275377
  762 SOLV  HW2     5193    7.245149561    6.344630437    4.384583159
  763 SOLV  OW      5194    6.914392039    3.819516763    7.992794670
  763 SOLV  HW1     5195    6.901716209    3.783279174    8.085139719
  763 SOLV  HW2     5196    7.012139291    3.828492045    7.973653833
  764 SOLV  OW      5197    6.750353541    7.240223975    4.475092138
  764 SOLV  HW1     5198    6.769941271    7.237822848    4.377048902
  764 SOLV  HW2     5199    6.689746090    7.164294043    4.498822511
  765 SOLV  OW      5200    4.559782884    5.788579060    7.748879769
  765 SOLV  HW1     5201    4.524100616    5.853837416    7.682024818
  765 SOLV  HW2     5202    4.507242642    5.703634883    7.743843679
  766 SOLV  OW      5203    4.770543063    5.653787384    7.649427742
  766 SOLV  HW1     5204    4.757228105    5.557255609    7.671918874
  766 SOLV  HW2     5205    4.692957434    5.706931277    7.683453134
  767 SOLV  OW      5206    4.104437696    5.787957345    7.875356705
  767 SOLV  HW1     5207    4.118221480    5.709389966    7.815035146
  767 SOLV  HW2     5208    4.076258481    5.755964558    7.965821345
  768 SOLV  OW      5209    4.474840410    7.686358685    7.379525786
  768 SOLV  HW1     5210    4.550639455    7.648405868    7.326459019
  768 SOLV  HW2     5211    4.393090450    7.691137610    7.322114659
  769 SOLV  OW      5212    7.336246908    6.002439613    5.175324024
  769 SOLV  HW1     5213    7.273445236    5.941849175    5.126469869
  769 SOLV  HW2     5214    7.289804826    6.041436155    5.254849622
  770 SOLV  OW      5215    5.818794811    4.986560872    5.921918693
  770 SOLV  HW1     5216    5.774232203    4.964217665    5.835229612
  770 SOLV  HW2     5217    5.841349895    4.902119587    5.970508174
  771 SOLV  OW      5218    7.861730819    4.377123396    7.101555209
  771 SOLV  HW1     5219    7.944074685    4.420166779    7.138547461
  771 SOLV  HW2     5220    7.789693249    4.377919280    7.170921599
  772 SOLV  OW      5221    7.526119700    4.353756454    4.774479783
  772 SOLV  HW1     5222    7.536466558    4.336123210    4.872374480
  772 SOLV  HW2     5223    7.429030292    4.363070798    4.752383480
  773 SOLV  OW      5224    7.253605954    4.433451164    8.068251389
  773 SOLV  HW1     5225    7.182699746    4.419762336    7.999067448
  773 SOLV  HW2     5226    7.270588495    4.531346002    8.079635537
  774 SOLV  OW      5227    4.209326090    7.463133815    7.844181263
  774 SOLV  HW1     5228    4.295814417    7.496600184    7.806748104
  774 SOLV  HW2     5229    4.225868590    7.420077772    7.932916505
  775 SOLV  OW      5230    7.910753760    6.485943304    4.276744930
  775 SOLV  HW1     5231    7.994058063    6.521301809    4.234179092
  775 SOLV  HW2     5232    7.894357462    6.534043492    4.362880310
  776 SOLV  OW      5233    5.915341750    5.466585590    7.590155958
  776 SOLV  HW1     5234    6.003055946    5.437385817    7.552029942
  776 SOLV  HW2     5235    5.851534542    5.389576400    7.589707213
  777 SOLV  OW      5236    8.181334282    4.961155532    6.022015622
  777 SOLV  HW1     5237    8.258966678    4.944828146    5.961119562
  777 SOLV  HW2     5238    8.149146558    5.055138628    6.010492658
  778 SOLV  OW      5239    6.116919380    6.544263611    4.951705424
  778 SOLV  HW1     5240    6.077145237    6.470866257    5.006772639
  778 SOLV  HW2     5241    6.151720634    6.616047431    5.012016738
  779 SOLV  OW      5242    4.469934359    6.602462808    5.601416678
  779 SOLV  HW1     5243    4.514284601    6.610405322    5.512133858
  779 SOLV  HW2     5244    4.474418747    6.690424512    5.648787459
  780 SOLV  OW      5245    4.053981776    7.168643215    5.411795638
  780 SOLV  HW1     5246    4.000090511    7.138648231    5.333092628
  780 SOLV  HW2     5247    4.092250009    7.088866219    5.458372084
  781 SOLV  OW      5248    7.141329277    4.761472521    4.675629205
  781 SOLV  HW1     5249    7.052926319    4.739552052    4.634327310
  781 SOLV  HW2     5250    7.169522119    4.853146312    4.647301409
  782 SOLV  OW      5251    6.346476337    0.048832373    6.102728730
  782 SOLV  HW1     5252    6.376038961    0.021889975    6.194381108
  782 SOLV  HW2     5253    6.307195181   -0.030267852    6.055802097
  783 SOLV  OW      5254    7.306752969    6.058331791    3.812863001
  783 SOLV  HW1     5255    7.231892410    6.079679019    3.875645024
  783 SOLV  HW2     5256    7.298809988    5.963338800    3.782620539
  784 SOLV  OW      5257    4.677752416    0.369312416    7.745305680
  784 SOLV  HW1     5258    4.600771921    0.429979603    7.725425648
  784 SOLV  HW2     5259    4.684501979    0.299576037    7.673940204
  785 SOLV  OW      5260    5.988710466    6.367754522    5.149040100
  785 SOLV  HW1     5261    5.926021225    6.402939818    5.218567230
  785 SOLV  HW2     5262    5.936896183    6.341856781    5.067513724
  786 SOLV  OW      5263    7.892537220    5.607905464    4.403035195
  786 SOLV  HW1     5264    7.826954383    5.542811197    4.441290874
  786 SOLV  HW2     5265    7.923220343    5.670377176    4.474852009
  787 SOLV  OW      5266    7.240361816    5.764593641    6.841489797
  787 SOLV  HW1     5267    7.247362183    5.674809174    6.884981466
  787 SOLV  HW2     5268    7.315376527    5.822780455    6.872935189
  788 SOLV  OW      5269    6.774366618    6.271407013    6.523763123
  788 SOLV  HW1     5270    6.676244809    6.286970417    6.512286296
  788 SOLV  HW2     5271    6.789414145    6.179990515    6.561424529
  789 SOLV  OW      5272    7.823449310    6.717804464    5.265352920
  789 SOLV  HW1     5273    7.858095217    6.644072625    5.207343646
  789 SOLV  HW2     5274    7.724228616    6.709200783    5.274460112
  790 SOLV  OW      5275    4.491987939    5.879584358    7.119492634
  790 SOLV  HW1     5276    4.499977987    5.828284049    7.034017721
  790 SOLV  HW2     5277    4.497047882    5.977570037    7.100136342
  791 SOLV  OW      5278    4.760222711    5.136706240    5.759470581
  791 SOLV  HW1     5279    4.803392768    5.048477589    5.778275836
  791 SOLV  HW2     5280    4.820394622    5.210453225    5.790166763
  792 SOLV  OW      5281    5.798199640    6.431478025    5.346868678
  792 SOLV  HW1     5282    5.773546773    6.519795835    5.306944355
  792 SOLV  HW2     5283    5.828066364    6.444815625    5.441377038
  793 SOLV  OW      5284    5.223335345    6.384956588    7.252907074
  793 SOLV  HW1     5285    5.209868136    6.343840510    7.162743137
  793 SOLV  HW2     5286    5.136131258    6.420325276    7.286757318
  794 SOLV  OW      5287    4.474279199    7.658126899    4.568255753
  794 SOLV  HW1     5288    4.418405913    7.590262004    4.520569538
  794 SOLV  HW2     5289    4.438686264    7.749689000    4.549523020
  795 SOLV  OW      5290    4.970063019    7.210672569    4.167305398
  795 SOLV  HW1     5291    4.912374653    7.286602119    4.137167731
  795 SOLV  HW2     5292    5.064239398    7.226573535    4.137649342
  796 SOLV  OW      5293    4.408354058    4.362746581    4.383440414
  796 SOLV  HW1     5294    4.310521553    4.364251121    4.404137370
  796 SOLV  HW2     5295    4.460014334    4.389747322    4.464704820
  797 SOLV  OW      5296    4.557126909    0.154548727    5.410255852
  797 SOLV  HW1     5297    4.610023150    0.102838472    5.477557361
  797 SOLV  HW2     5298    4.617597204    0.217762097    5.361791400
  798 SOLV  OW      5299    4.127643812    7.786300035    8.200979772
  798 SOLV  HW1     5300    4.090680444    7.743860035    8.118309447
  798 SOLV  HW2     5301    4.206464673    7.733738923    8.233018380
  799 SOLV  OW      5302    7.741696349    7.413394671    5.408061768
  799 SOLV  HW1     5303    7.831753730    7.454124107    5.423304399
  799 SOLV  HW2     5304    7.673152556    7.485857492    5.400827217
  800 SOLV  OW      5305    5.691173606    4.539172268    5.067754680
  800 SOLV  HW1     5306    5.712543297    4.635154341    5.049566214
  800 SOLV  HW2     5307    5.618987058    4.508762987    5.005590559
  801 SOLV  OW      5308    6.538650093    6.423658998    7.712071706
  801 SOLV  HW1     5309    6.585170628    6.478976013    7.781192744
  801 SOLV  HW2     5310    6.532864376    6.475170114    7.626544320
  802 SOLV  OW      5311    6.772358274    4.203281009    7.676647112
  802 SOLV  HW1     5312    6.684487063    4.235564221    7.641461816
  802 SOLV  HW2     5313    6.756911933    4.128811142    7.741586648
  803 SOLV  OW      5314    4.703181683    5.051176478    5.493046999
  803 SOLV  HW1     5315    4.626734651    4.988907044    5.509783188
  803 SOLV  HW2     5316    4.735980011    5.087818148    5.580129534
  804 SOLV  OW      5317    6.093583037    4.513432952    4.623414780
  804 SOLV  HW1     5318    6.106328701    4.433268818    4.564993400
  804 SOLV  HW2     5319    6.179953917    4.563296271    4.630862610
  805 SOLV  OW      5320    4.831210461    3.914488068    7.808326447
  805 SOLV  HW1     5321    4.873466293    3.826785300    7.785434494
  805 SOLV  HW2     5322    4.902544435    3.983062208    7.822831731
  806 SOLV  OW      5323    7.238305135    4.321795666    6.389508480
  806 SOLV  HW1     5324    7.212523518    4.416346632    6.369577493
  806 SOLV  HW2     5325    7.186114176    4.259944466    6.330751303
  807 SOLV  OW      5326    3.946693084    5.703920995    5.493276299
  807 SOLV  HW1     5327    3.934731641    5.792702651    5.537730553
  807 SOLV  HW2     5328    3.868198047    5.645488099    5.513903667
  808 SOLV  OW      5329    5.902741745    7.155503315    5.240505089
  808 SOLV  HW1     5330    5.858029520    7.076032128    5.199437692
  808 SOLV  HW2     5331    5.878459047    7.161040388    5.337360837
  809 SOLV  OW      5332    4.981906515    4.288822081    6.959785901
  809 SOLV  HW1     5333    5.010242712    4.279410792    6.864338749
  809 SOLV  HW2     5334    5.054556748    4.333706025    7.011834029
  810 SOLV  OW      5335    7.583716493    4.620998583    4.678642891
  810 SOLV  HW1     5336    7.671783965    4.658290308    4.707881831
  810 SOLV  HW2     5337    7.584916334    4.521442217    4.688053105
  811 SOLV  OW      5338    4.383453705    6.274723589    4.425681004
  811 SOLV  HW1     5339    4.337097394    6.220021562    4.355975752
  811 SOLV  HW2     5340    4.430493747    6.351402146    4.382004541
  812 SOLV  OW      5341    7.523587460    4.385137997    7.998276478
  812 SOLV  HW1     5342    7.429405758    4.368802676    8.027680753
  812 SOLV  HW2     5343    7.553497103    4.474911656    8.030644943
  813 SOLV  OW      5344    7.488212275    5.206695445    5.117625562
  813 SOLV  HW1     5345    7.489998341    5.208683394    5.017653520
  813 SOLV  HW2     5346    7.528722839    5.290863460    5.153349555
  814 SOLV  OW      5347    4.232350048    5.887441144    7.442090254
  814 SOLV  HW1     5348    4.150094368    5.875360695    7.497676608
  814 SOLV  HW2     5349    4.299883175    5.940268458    7.493570594
  815 SOLV  OW      5350    6.293558300    5.634054070    6.550907414
  815 SOLV  HW1     5351    6.245345349    5.632450660    6.463301477
  815 SOLV  HW2     5352    6.227224007    5.628484598    6.625543430
  816 SOLV  OW      5353    0.180304765    5.459414228    5.880675726
  816 SOLV  HW1     5354    0.170466414    5.359893257    5.881101848
  816 SOLV  HW2     5355    0.271795117    5.483711023    5.848418237
  817 SOLV  OW      5356    7.180595595    6.989271556    4.512345858
  817 SOLV  HW1     5357    7.108079493    6.923535306    4.491814105
  817 SOLV  HW2     5358    7.192712141    6.995649783    4.611410848
  818 SOLV  OW      5359    6.890206061    4.408191033    4.416611196
  818 SOLV  HW1     5360    6.919761384    4.342441068    4.347292091
  818 SOLV  HW2     5361    6.793220540    4.428889547    4.403689246
  819 SOLV  OW      5362    5.867130842    4.585408184    5.445987526
  819 SOLV  HW1     5363    5.896424181    4.668183502    5.398115536
  819 SOLV  HW2     5364    5.855733823    4.511068293    5.380069217
  820 SOLV  OW      5365    6.679020040    4.790003103    7.789861778
  820 SOLV  HW1     5366    6.731700708    4.827956808    7.713796115
  820 SOLV  HW2     5367    6.723629139    4.706887973    7.823083583
  821 SOLV  OW      5368    7.480122254    6.519034464    5.980023911
  821 SOLV  HW1     5369    7.579664425    6.528672639    5.979839882
  821 SOLV  HW2     5370    7.438163445    6.607119105    6.001980073
  822 SOLV  OW      5371    7.888535243    4.127292934    6.812643954
  822 SOLV  HW1     5372    7.890441009    4.138295364    6.912027560
  822 SOLV  HW2     5373    7.807069197    4.172041145    6.775730358
  823 SOLV  OW      5374    6.787239957    6.730078885    5.237446738
  823 SOLV  HW1     5375    6.687470432    6.732547089    5.230976532
  823 SOLV  HW2     5376    6.825002616    6.815954586    5.202786957
  824 SOLV  OW      5377    6.504357638    6.787928767    6.224583240
  824 SOLV  HW1     5378    6.470811605    6.746027904    6.308966789
  824 SOLV  HW2     5379    6.568944235    6.725943051    6.179997221
  825 SOLV  OW      5380    4.714834269    5.804625579    5.080365326
  825 SOLV  HW1     5381    4.744851405    5.899474273    5.090574898
  825 SOLV  HW2     5382    4.727037469    5.756303768    5.167069564
  826 SOLV  OW      5383    8.164650285    7.951034524    5.436912906
  826 SOLV  HW1     5384    8.241718601    7.887434746    5.432773525
  826 SOLV  HW2     5385    8.100475347    7.921060053    5.507514715
  827 SOLV  OW      5386    0.225154465    7.003737696    4.450152069
  827 SOLV  HW1     5387    0.161600791    7.032675202    4.521744930
  827 SOLV  HW2     5388    0.295421401    6.944684609    4.489866038
  828 SOLV  OW      5389    5.145854048    6.676918956    4.836097189
  828 SOLV  HW1     5390    5.161434968    6.585172820    4.799469516
  828 SOLV  HW2     5391    5.059504539    6.678435679    4.886525765
  829 SOLV  OW      5392    6.445950330    6.990620167    4.266908672
  829 SOLV  HW1     5393    6.419919259    6.895269855    4.251671002
  829 SOLV  HW2     5394    6.466849621    7.004384421    4.363734003
  830 SOLV  OW      5395    6.821899183    5.163482790    4.587991434
  830 SOLV  HW1     5396    6.793005275    5.187385253    4.495280162
  830 SOLV  HW2     5397    6.844746388    5.246841185    4.638299088
  831 SOLV  OW      5398    4.556053349    7.753385063    5.647714089
  831 SOLV  HW1     5399    4.594170976    7.843998529    5.629375929
  831 SOLV  HW2     5400    4.562969383    7.697056041    5.565378132
  832 SOLV  OW      5401    7.247690840    5.546005221    7.007810439
  832 SOLV  HW1     5402    7.333551328    5.535287408    7.057959154
  832 SOLV  HW2     5403    7.203534528    5.456819349    6.997917840
  833 SOLV  OW      5404    7.349859641    5.155404958    4.386611967
  833 SOLV  HW1     5405    7.330733419    5.098557742    4.306595584
  833 SOLV  HW2     5406    7.325234159    5.250264391    4.366730476
  834 SOLV  OW      5407    8.083324492    4.463808131    5.120291934
  834 SOLV  HW1     5408    8.082212142    4.508114297    5.209943020
  834 SOLV  HW2     5409    8.048676593    4.370386431    5.128869192
  835 SOLV  OW      5410    7.436054434    8.090916766    4.904219173
  835 SOLV  HW1     5411    7.457164329    8.004545569    4.858434488
  835 SOLV  HW2     5412    7.499400724    8.104593333    4.980389790
  836 SOLV  OW      5413    6.531996302    7.005749446    4.541431485
  836 SOLV  HW1     5414    6.625429484    6.974057605    4.557738164
  836 SOLV  HW2     5415    6.467573475    6.944452440    4.587173988
  837 SOLV  OW      5416    5.687638871    5.699188095    6.287589011
  837 SOLV  HW1     5417    5.737582286    5.785266307    6.277684817
  837 SOLV  HW2     5418    5.608509816    5.713246519    6.347111120
  838 SOLV  OW      5419    4.581969155    6.999957677    7.745078795
  838 SOLV  HW1     5420    4.598419626    7.093948488    7.715160415
  838 SOLV  HW2     5421    4.489866579    6.971995196    7.717927435
  839 SOLV  OW      5422    5.333606562    4.610359924    7.476360057
  839 SOLV  HW1     5423    5.407732865    4.550014517    7.446942210
  839 SOLV  HW2     5424    5.281410996    4.640380418    7.396510541
  840 SOLV  OW      5425    6.817185974    4.491683404    6.845687195
  840 SOLV  HW1     5426    6.749871043    4.499342204    6.772123345
  840 SOLV  HW2     5427    6.822540887    4.578458783    6.895112062
  841 SOLV  OW      5428    7.486235189    7.144962771    5.923037767
  841 SOLV  HW1     5429    7.503073773    7.242965372    5.912378053
  841 SOLV  HW2     5430    7.414098156    7.116493682    5.859891721
  842 SOLV  OW      5431    5.976219927    5.528734540    4.185771291
  842 SOLV  HW1     5432    5.902217115    5.534065282    4.252817612
  842 SOLV  HW2     5433    5.938239810    5.536282195    4.093572897
  843 SOLV  OW      5434    6.485843852    4.800274524    6.290875831
  843 SOLV  HW1     5435    6.506863324    4.879681237    6.233830738
  843 SOLV  HW2     5436    6.433081527    4.734051064    6.237659949
  844 SOLV  OW      5437    6.042524078    6.945491827    7.576320815
  844 SOLV  HW1     5438    6.034239828    6.857125186    7.530228963
  844 SOLV  HW2     5439    6.132851334    6.984297901    7.557967664
  845 SOLV  OW      5440    6.584466879    4.477761531    6.694521048
  845 SOLV  HW1     5441    6.499314130    4.515985410    6.730409531
  845 SOLV  HW2     5442    6.603419257    4.517251399    6.604624676
  846 SOLV  OW      5443    5.999060371    5.824470935    5.731510952
  846 SOLV  HW1     5444    6.034830636    5.738006548    5.696210738
  846 SOLV  HW2     5445    6.065771198    5.865104441    5.793962317
  847 SOLV  OW      5446    6.448446523    6.785460605    5.651457635
  847 SOLV  HW1     5447    6.400843745    6.845323520    5.715894270
  847 SOLV  HW2     5448    6.445595101    6.825931868    5.560048694
  848 SOLV  OW      5449    5.045461394    5.718817544    4.661798699
  848 SOLV  HW1     5450    4.973883135    5.780934418    4.693727803
  848 SOLV  HW2     5451    5.060555339    5.647421789    4.730181485
  849 SOLV  OW      5452    7.129309264    6.014143678    4.800478204
  849 SOLV  HW1     5453    7.035466986    6.048717190    4.800197068
  849 SOLV  HW2     5454    7.186960620    6.074710187    4.855338766
  850 SOLV  OW      5455    5.747099949    7.858185671    6.434544605
  850 SOLV  HW1     5456    5.768955759    7.762438914    6.415667604
  850 SOLV  HW2     5457    5.665039872    7.884279671    6.383685076
  851 SOLV  OW      5458    4.662707141    6.247220122    4.965562975
  851 SOLV  HW1     5459    4.691269303    6.169724079    5.021942110
  851 SOLV  HW2     5460    4.568847707    6.272605372    4.988929532
  852 SOLV  OW      5461    5.331099387    6.140180839    7.469938965
  852 SOLV  HW1     5462    5.381073515    6.061801617    7.506827361
  852 SOLV  HW2     5463    5.232778035    6.123249869    7.476841919
  853 SOLV  OW      5464    3.974129586    4.982462500    5.969069170
  853 SOLV  HW1     5465    3.994666343    4.946015682    5.878232225
  853 SOLV  HW2     5466    3.966314789    4.907019669    6.034251660
  854 SOLV  OW      5467    4.531632422    4.509759900    5.061169434
  854 SOLV  HW1     5468    4.548019628    4.454730918    5.143054725
  854 SOLV  HW2     5469    4.540525455    4.606748401    5.083884750
  855 SOLV  OW      5470    6.452161755    7.291095542    4.542247915
  855 SOLV  HW1     5471    6.377491368    7.287859948    4.475810688
  855 SOLV  HW2     5472    6.492108023    7.199932557    4.551922933
  856 SOLV  OW      5473    4.494079071    6.680455256    4.605402108
  856 SOLV  HW1     5474    4.477297579    6.587270660    4.637574345
  856 SOLV  HW2     5475    4.417879249    6.710030941    4.547792508
  857 SOLV  OW      5476    4.831783534    7.650099306    7.007694044
  857 SOLV  HW1     5477    4.781987573    7.735890905    7.020417784
  857 SOLV  HW2     5478    4.784201088    7.593653197    6.940229889
  858 SOLV  OW      5479    6.045748582    7.935192671    6.003464357
  858 SOLV  HW1     5480    6.018015180    7.966295847    6.094376772
  858 SOLV  HW2     5481    5.966148663    7.899034904    5.954904933
  859 SOLV  OW      5482    5.207375889    4.265726640    5.174226918
  859 SOLV  HW1     5483    5.293021289    4.289248560    5.220194195
  859 SOLV  HW2     5484    5.134431760    4.325839955    5.206890257
  860 SOLV  OW      5485    5.502646908    6.521099532    8.004266588
  860 SOLV  HW1     5486    5.422994334    6.550625573    8.057040687
  860 SOLV  HW2     5487    5.484447891    6.431470775    7.963808943
  861 SOLV  OW      5488    3.800746799    6.600846547    5.299888508
  861 SOLV  HW1     5489    3.880588550    6.644868540    5.258810561
  861 SOLV  HW2     5490    3.760560078    6.661821622    5.368204449
  862 SOLV  OW      5491    5.011296334    8.230012365    7.688074772
  862 SOLV  HW1     5492    5.082678349    8.203086217    7.623413236
  862 SOLV  HW2     5493    4.996181079    8.156079982    7.753702145
  863 SOLV  OW      5494    6.794945906    6.454000660    4.304255077
  863 SOLV  HW1     5495    6.808765223    6.427165588    4.208909373
  863 SOLV  HW2     5496    6.866345958    6.413058232    4.361067203
  864 SOLV  OW      5497    8.055091272    4.832911104    4.171176526
  864 SOLV  HW1     5498    8.032356745    4.882873328    4.087577912
  864 SOLV  HW2     5499    7.974203469    4.827399614    4.229730743
  865 SOLV  OW      5500    5.057483314    7.824622803    7.820165702
  865 SOLV  HW1     5501    5.069995592    7.735895856    7.864561331
  865 SOLV  HW2     5502    5.134429969    7.842300393    7.758776697
  866 SOLV  OW      5503    4.841243925    4.004278627    4.501205328
  866 SOLV  HW1     5504    4.885629026    4.085035913    4.540059269
  866 SOLV  HW2     5505    4.800093787    4.027981906    4.413192697
  867 SOLV  OW      5506    7.936003802    8.181975928    4.300426569
  867 SOLV  HW1     5507    7.905271806    8.087253671    4.309654330
  867 SOLV  HW2     5508    7.960188031    8.200010786    4.205076104
  868 SOLV  OW      5509    5.312525419    6.045563789    6.260774746
  868 SOLV  HW1     5510    5.412368363    6.040013129    6.259333442
  868 SOLV  HW2     5511    5.279556562    6.075995811    6.171396898
  869 SOLV  OW      5512    5.205184355    7.354754746    0.348571389
  869 SOLV  HW1     5513    5.214447624    7.407566435    0.432991632
  869 SOLV  HW2     5514    5.118086788    7.305613794    0.349404479
  870 SOLV  OW      5515    4.283362722    5.238108823    7.481978194
  870 SOLV  HW1     5516    4.321606036    5.222223438    7.390946441
  870 SOLV  HW2     5517    4.316336159    5.167570844    7.544738138
  871 SOLV  OW      5518    7.369705718    6.440517618    5.699089732
  871 SOLV  HW1     5519    7.380436729    6.475741025    5.792073561
  871 SOLV  HW2     5520    7.284231924    6.388996876    5.692641917
  872 SOLV  OW      5521    4.405401852    4.797539852    6.005582287
  872 SOLV  HW1     5522    4.356767921    4.829639990    6.086858538
  872 SOLV  HW2     5523    4.439185275    4.876122729    5.953767222
  873 SOLV  OW      5524    5.306483466    7.990722052    5.706196315
  873 SOLV  HW1     5525    5.362585339    7.984472252    5.788751832
  873 SOLV  HW2     5526    5.333917447    7.919299708    5.641791785
  874 SOLV  OW      5527    7.454682482    5.067523397    6.949629942
  874 SOLV  HW1     5528    7.427775391    5.152483910    6.904267408
  874 SOLV  HW2     5529    7.553071350    5.068994532    6.967447533
  875 SOLV  OW      5530    7.474490315    7.496179751    5.413980647
  875 SOLV  HW1     5531    7.426750069    7.461468645    5.333250407
  875 SOLV  HW2     5532    7.415417065    7.486965149    5.494148060
  876 SOLV  OW      5533    4.720063282    7.537309006    6.788235855
  876 SOLV  HW1     5534    4.653612887    7.566372148    6.719390240
  876 SOLV  HW2     5535    4.771387624    7.458663112    6.753875481
  877 SOLV  OW      5536    7.185345804    6.683874418    5.006690745
  877 SOLV  HW1     5537    7.231030777    6.746390118    5.069987763
  877 SOLV  HW2     5538    7.219272596    6.590945614    5.021353256
  878 SOLV  OW      5539    4.397555811    4.902971516    6.591306141
  878 SOLV  HW1     5540    4.372188852    4.894745004    6.687694296
  878 SOLV  HW2     5541    4.369042902    4.992432819    6.556874735
  879 SOLV  OW      5542    5.780819468    5.615356502    6.038035628
  879 SOLV  HW1     5543    5.760727275    5.518435712    6.023798087
  879 SOLV  HW2     5544    5.756256690    5.641083808    6.131495650
  880 SOLV  OW      5545    6.807232538    7.899731904    5.628880717
  880 SOLV  HW1     5546    6.880957252    7.872389791    5.567084340
  880 SOLV  HW2     5547    6.823649119    7.992964068    5.661127869
  881 SOLV  OW      5548    4.665223776    5.672754427    5.395276282
  881 SOLV  HW1     5549    4.671570975    5.761791961    5.440375453
  881 SOLV  HW2     5550    4.720592664    5.606099710    5.445208762
  882 SOLV  OW      5551    6.291372525    7.424368084    5.768212096
  882 SOLV  HW1     5552    6.247170423    7.431053710    5.857670902
  882 SOLV  HW2     5553    6.371417612    7.484280055    5.766040361
  883 SOLV  OW      5554    6.897464124    6.629362578    5.570389167
  883 SOLV  HW1     5555    6.865457935    6.702622736    5.510305138
  883 SOLV  HW2     5556    6.818812861    6.582974647    5.611177015
  884 SOLV  OW      5557    4.670990455    5.062018030    4.163556976
  884 SOLV  HW1     5558    4.627522071    4.974786802    4.185977621
  884 SOLV  HW2     5559    4.679968721    5.070225893    4.064292403
  885 SOLV  OW      5560    6.495221666    7.605600904    5.528496753
  885 SOLV  HW1     5561    6.592899713    7.584281184    5.530597500
  885 SOLV  HW2     5562    6.461012718    7.614406360    5.622050011
  886 SOLV  OW      5563    7.568538169    4.948549724    7.634063683
  886 SOLV  HW1     5564    7.654672052    4.927365316    7.587872754
  886 SOLV  HW2     5565    7.528898569    5.031317413    7.594319166
  887 SOLV  OW      5566    6.729122117    5.626640886    5.866155281
  887 SOLV  HW1     5567    6.699271217    5.575040549    5.785856241
  887 SOLV  HW2     5568    6.674424508    5.709953645    5.874443268
  888 SOLV  OW      5569    7.619959162    7.344021934    4.850765737
  888 SOLV  HW1     5570    7.605168682    7.292593921    4.766279575
  888 SOLV  HW2     5571    7.701781718    7.309603172    4.896829069
  889 SOLV  OW      5572    6.215726464    5.505357811    4.682471166
  889 SOLV  HW1     5573    6.274813933    5.425497152    4.670953957
  889 SOLV  HW2     5574    6.177183519    5.531328905    4.593918209
  890 SOLV  OW      5575    7.990670356    5.773686853    4.604971889
  890 SOLV  HW1     5576    8.064815904    5.773223525    4.672084912
  890 SOLV  HW2     5577    7.931942541    5.853082212    4.620764122
  891 SOLV  OW      5578    6.113766934    7.026111438    6.794991592
  891 SOLV  HW1     5579    6.038956824    7.075376066    6.839465644
  891 SOLV  HW2     5580    6.180056689    7.091722574    6.758903971
  892 SOLV  OW      5581    4.217904113    4.158548968    6.830409199
  892 SOLV  HW1     5582    4.303562906    4.137706324    6.783205858
  892 SOLV  HW2     5583    4.202306763    4.257325750    6.829058405
  893 SOLV  OW      5584    4.802021747    6.219259900    6.981845383
  893 SOLV  HW1     5585    4.824531294    6.148643652    7.048989927
  893 SOLV  HW2     5586    4.739204867    6.181642061    6.913723266
  894 SOLV  OW      5587    6.484578621    5.353969637    4.701218415
  894 SOLV  HW1     5588    6.461599745    5.436184016    4.753319191
  894 SOLV  HW2     5589    6.540751163    5.293414097    4.757604886
  895 SOLV  OW      5590    6.266335351    5.209908970    7.603067024
  895 SOLV  HW1     5591    6.343019939    5.177480141    7.547664988
  895 SOLV  HW2     5592    6.212408831    5.275464445    7.550190505
  896 SOLV  OW      5593    5.100891933    5.280703283    6.468014614
  896 SOLV  HW1     5594    5.193152837    5.255899168    6.438443699
  896 SOLV  HW2     5595    5.106550767    5.345499657    6.543982307
  897 SOLV  OW      5596    7.635037747    6.194245159    5.375581782
  897 SOLV  HW1     5597    7.613516285    6.208693454    5.472171323
  897 SOLV  HW2     5598    7.640957970    6.096142170    5.357081245
  898 SOLV  OW      5599    4.998819333    7.206076745    6.329044322
  898 SOLV  HW1     5600    4.957981002    7.129424062    6.378626527
  898 SOLV  HW2     5601    5.089305403    7.225761532    6.366813088
  899 SOLV  OW      5602    5.804022446    7.586101122    6.401924724
  899 SOLV  HW1     5603    5.895055503    7.575550286    6.361883596
  899 SOLV  HW2     5604    5.734854147    7.577047200    6.330263213
  900 SOLV  OW      5605    5.330780855    5.046922365    6.690198198
  900 SOLV  HW1     5606    5.357503850    5.020788829    6.597446032
  900 SOLV  HW2     5607    5.340473054    4.968188308    6.751083416
  901 SOLV  OW      5608    6.129032676    5.350928311    5.414022180
  901 SOLV  HW1     5609    6.029649287    5.360098888    5.407658619
  901 SOLV  HW2     5610    6.159059028    5.376755977    5.505853446
  902 SOLV  OW      5611    7.083460603    5.750330207    5.336233438
  902 SOLV  HW1     5612    7.021050982    5.747945569    5.414343495
  902 SOLV  HW2     5613    7.119278419    5.843030765    5.325030898
  903 SOLV  OW      5614    6.424908492    3.963919823    5.198710308
  903 SOLV  HW1     5615    6.415713835    4.060450817    5.223182402
  903 SOLV  HW2     5616    6.391161441    3.949787229    5.105635331
  904 SOLV  OW      5617    4.194463815    5.126925847    7.901735841
  904 SOLV  HW1     5618    4.136644544    5.060393076    7.854490392
  904 SOLV  HW2     5619    4.276642919    5.081313631    7.935911208
  905 SOLV  OW      5620    6.358966060    5.334365392    6.822373775
  905 SOLV  HW1     5621    6.321106716    5.342281935    6.914598372
  905 SOLV  HW2     5622    6.424484586    5.408297688    6.806795311
  906 SOLV  OW      5623    7.135499039    7.183547066    3.839699858
  906 SOLV  HW1     5624    7.089456772    7.167936305    3.927097097
  906 SOLV  HW2     5625    7.086951710    7.134583771    3.767260002
  907 SOLV  OW      5626    7.968313171    4.516283668    6.110982138
  907 SOLV  HW1     5627    7.874914579    4.493838525    6.083151635
  907 SOLV  HW2     5628    7.973367761    4.613061160    6.135682559
  908 SOLV  OW      5629    5.673428235    5.368106897    6.014166274
  908 SOLV  HW1     5630    5.635437231    5.397111091    6.102012034
  908 SOLV  HW2     5631    5.598878837    5.349123920    5.950264616
  909 SOLV  OW      5632    5.425122401    5.948656215    5.186570469
  909 SOLV  HW1     5633    5.341807597    5.920199433    5.234013279
  909 SOLV  HW2     5634    5.438651983    5.891344058    5.105735860
  910 SOLV  OW      5635    4.072022665    7.121337013    5.745030292
  910 SOLV  HW1     5636    4.094975167    7.055779736    5.673078186
  910 SOLV  HW2     5637    4.149467245    7.130563840    5.807631206
  911 SOLV  OW      5638    6.916676889    5.500413051    7.025441032
  911 SOLV  HW1     5639    6.986154596    5.429230282    7.015069959
  911 SOLV  HW2     5640    6.830091609    5.458680583    7.053064532
  912 SOLV  OW      5641    6.929150195    6.989287659    5.107178120
  912 SOLV  HW1     5642    6.912342235    7.085976028    5.126430757
  912 SOLV  HW2     5643    6.917527752    6.972298784    5.009310484
  913 SOLV  OW      5644    5.825177515    4.311048578    7.826445493
  913 SOLV  HW1     5645    5.786128281    4.373673057    7.893937095
  913 SOLV  HW2     5646    5.923518805    4.327506587    7.818710340
  914 SOLV  OW      5647    6.639408778    6.698930814    4.535963262
  914 SOLV  HW1     5648    6.707093099    6.756879971    4.581380246
  914 SOLV  HW2     5649    6.655336598    6.700213130    4.437239004
  915 SOLV  OW      5650    6.340212873    6.563730083    5.540085971
  915 SOLV  HW1     5651    6.375065827    6.645207881    5.586436853
  915 SOLV  HW2     5652    6.413211699    6.495761881    5.532795925
  916 SOLV  OW      5653    7.081634574    5.934559032    5.893045253
  916 SOLV  HW1     5654    7.068338482    6.005190440    5.962586495
  916 SOLV  HW2     5655    6.998226670    5.925232437    5.838660649
  917 SOLV  OW      5656    4.525797535    8.167941067    7.873131078
  917 SOLV  HW1     5657    4.557583343    8.123095198    7.789583194
  917 SOLV  HW2     5658    4.427527623    8.152732692    7.883783473
  918 SOLV  OW      5659    5.317179556    5.631561208    6.759431986
  918 SOLV  HW1     5660    5.303911625    5.730480975    6.753060233
  918 SOLV  HW2     5661    5.284039932    5.599144851    6.848047086
  919 SOLV  OW      5662    6.893313613    4.475630314    7.345730784
  919 SOLV  HW1     5663    6.931322056    4.536721787    7.276269372
  919 SOLV  HW2     5664    6.849704772    4.397478268    7.301097282
  920 SOLV  OW      5665    4.306215093    4.513876810    6.224465878
  920 SOLV  HW1     5666    4.281679751    4.504217990    6.128004879
  920 SOLV  HW2     5667    4.241795951    4.575955617    6.269168211
  921 SOLV  OW      5668    4.761648148    7.879306606    5.118265891
  921 SOLV  HW1     5669    4.805649851    7.789618409    5.122939467
  921 SOLV  HW2     5670    4.712764332    7.887943230    5.031445893
  922 SOLV  OW      5671    5.593809554    6.553033862    7.747704684
  922 SOLV  HW1     5672    5.517470937    6.524639288    7.689673874
  922 SOLV  HW2     5673    5.566986079    6.546104063    7.843797454
  923 SOLV  OW      5674    3.784038540    5.742385724    5.805157918
  923 SOLV  HW1     5675    3.791610168    5.831194873    5.759803328
  923 SOLV  HW2     5676    3.789871917    5.669517732    5.736911314
  924 SOLV  OW      5677    5.137506434    4.438968181    6.020651810
  924 SOLV  HW1     5678    5.201572902    4.373576194    6.060914684
  924 SOLV  HW2     5679    5.050188787    4.434248154    6.069180679
  925 SOLV  OW      5680    6.880166254    7.407601810    6.178289590
  925 SOLV  HW1     5681    6.806914630    7.412641588    6.110390358
  925 SOLV  HW2     5682    6.840411983    7.397474124    6.269495477
  926 SOLV  OW      5683    8.140597508    7.399241332    5.824528228
  926 SOLV  HW1     5684    8.041536036    7.412977327    5.824572020
  926 SOLV  HW2     5685    8.160641953    7.301263056    5.825087908
  927 SOLV  OW      5686    4.797595198    6.428630077    8.085245366
  927 SOLV  HW1     5687    4.763098200    6.424062088    8.178995723
  927 SOLV  HW2     5688    4.892985294    6.398677251    8.083359145
  928 SOLV  OW      5689    5.141502708    5.221920445    5.633288937
  928 SOLV  HW1     5690    5.146510445    5.122765584    5.621247009
  928 SOLV  HW2     5691    5.233965978    5.259267136    5.640879118
  929 SOLV  OW      5692    0.233701989    3.938001078    7.161508567
  929 SOLV  HW1     5693    0.211367921    4.016687916    7.103965381
  929 SOLV  HW2     5694    0.270248660    3.969969858    7.248937948
  930 SOLV  OW      5695    5.268836849    6.692979314    4.332765433
  930 SOLV  HW1     5696    5.193228703    6.713149283    4.395040422
  930 SOLV  HW2     5697    5.296722712    6.597598945    4.344014220
  931 SOLV  OW      5698    7.189780243    4.519315095    4.998375926
  931 SOLV  HW1     5699    7.243211142    4.464127454    5.062418565
  931 SOLV  HW2     5700    7.246955959    4.592896008    4.962063198
  932 SOLV  OW      5701    5.712031008    7.183528287    8.075800822
  932 SOLV  HW1     5702    5.614816691    7.196103450    8.095617344
  932 SOLV  HW2     5703    5.731633044    7.085980032    8.065728615
  933 SOLV  OW      5704    8.220189753    7.343446513    5.457419309
  933 SOLV  HW1     5705    8.294299053    7.378399728    5.514757474
  933 SOLV  HW2     5706    8.166633221    7.420045951    5.421840354
  934 SOLV  OW      5707    7.107269676    6.460578452    5.469322331
  934 SOLV  HW1     5708    7.126948464    6.399553624    5.546070378
  934 SOLV  HW2     5709    7.029596562    6.519184025    5.492425824
  935 SOLV  OW      5710    5.958828942    4.710961178    4.979619774
  935 SOLV  HW1     5711    5.976493983    4.623819033    4.933837092
[truncated: 12,666,564 more chars]
