# Supplementary material for: Accelerated Enveloping Distribution Sampling to Probe the Presence of Water Molecules
Source: J Chem Theory Comput. 2023 May 11;19(11):3379–90. doi: 10.1021/acs.jctc.3c00109 (PMC10269333; doi:10.1021/acs.jctc.3c00109)
Supplement: Supplementary file 2 — ct3c00109_si_002.zip [file ct3c00109_si_002.zip › paper_TI_AEDS/eq/WOOD/protein/equilibration.jobs]

TITLE
General startup protocol.
heating while loosening the position restraints.
END
JOBSCRIPTS
job_id NTIVEL TEMPI TEMP0[1] TEMP0[2]  COUPLE NTPOR  CPOR     subdir run_after
1      1      60.0      60.0     60.0       1     1  2.5E4    .      0
2      0      0.0      120.0    120.0       1     1  2.5E3    .      1
3      0      0.0      180.0    180.0       1     1  2.5E2    .      2
4      0      0.0      240.0    240.0       1     1  2.5E1    .      3
5      0      0.0      300.0    300.0       1     0  0.000    .      4
END
