# Supplementary material for: Accelerated Enveloping Distribution Sampling to Probe the Presence of Water Molecules
Source: J Chem Theory Comput. 2023 May 11;19(11):3379–90. doi: 10.1021/acs.jctc.3c00109 (PMC10269333; doi:10.1021/acs.jctc.3c00109)
Supplement: Supplementary file 2 — ct3c00109_si_002.zip [file ct3c00109_si_002.zip › paper_TI_AEDS/eq/WOOD/protein/README.txt]

Equilibration run for Woodhead1 protein

Parameters: equilibration.imd
Job file: equilibration.jobs
Input configuration: HSP90_WDH1_ion.cnf
Topologies: HSP90_WDH1_8NA_54a7.top
Final configurations for every step: eq_HSP90_WDH1_*.cnf
