# Supplementary material for: Accelerated Enveloping Distribution Sampling to Probe the Presence of Water Molecules
Source: J Chem Theory Comput. 2023 May 11;19(11):3379–90. doi: 10.1021/acs.jctc.3c00109 (PMC10269333; doi:10.1021/acs.jctc.3c00109)
Supplement: Supplementary file 2 — ct3c00109_si_002.zip [file ct3c00109_si_002.zip › paper_TI_AEDS/eq/WOOD/protein/eq_HSP90_WDH1_4.cnf]

TITLE
	MD++
	Automatically generated input file
	tomasiakl96 Tue Nov 19 15:11:15 2019

	final configuration
END
TIMESTEP
          10000  160.000000000
END
POSITION
# first 24 chars ignored
    1 GLU   H1         1    6.373638992    2.262669817    0.631109953
    1 GLU   H2         2    6.444622749    2.403660588    0.599102058
    1 GLU   N          3    6.427560983    2.312027095    0.562863619
    1 GLU   H3         4    6.517163827    2.268608082    0.553541819
    1 GLU   CA         5    6.360695471    2.316212997    0.432009494
    1 GLU   CB         6    6.407103701    2.429412571    0.340114122
    1 GLU   CG         7    6.366642133    2.566880315    0.393717411
    1 GLU   CD         8    6.411034731    2.610534048    0.533470671
    1 GLU   OE1        9    6.533347744    2.609345257    0.559221674
    1 GLU   OE2       10    6.326278077    2.614447851    0.625249529
    1 GLU   C         11    6.355324022    2.183788793    0.355552300
    1 GLU   O         12    6.439691843    2.097767448    0.380278792
    2 VAL   N         13    6.257938736    2.171138370    0.265842063
    2 VAL   H         14    6.176281936    2.228535374    0.272118971
    2 VAL   CA        15    6.246243703    2.054698313    0.176864935
    2 VAL   CB        16    6.098006656    2.032589341    0.146108288
    2 VAL   CG1       17    6.082827904    1.912001290    0.053181158
    2 VAL   CG2       18    6.028879410    1.992511713    0.276591340
    2 VAL   C         19    6.332201660    2.079642392    0.052767273
    2 VAL   O         20    6.287058969    2.155637293   -0.032765835
    3 GLU   N         21    6.463308924    2.061951654    0.066476049
    3 GLU   H         22    6.509777868    2.017503048    0.143068249
    3 GLU   CA        23    6.559244812    2.070165227    6.746750342
    3 GLU   CB        24    6.702319150    2.071850903    6.800922356
    3 GLU   CG        25    6.735627017    2.211244388    6.854443600
    3 GLU   CD        26    0.056779182    2.189841745    0.164536281
    3 GLU   OE1       27    0.030166017    2.158439776    0.282559646
    3 GLU   OE2       28    0.176566053    2.202583251    0.131163243
    3 GLU   C         29    6.555084240    1.970743059    6.630512934
    3 GLU   O         30    6.554544436    1.850953083    6.658450548
    4 THR   N         31    6.560716721    2.023241473    6.508442496
    4 THR   H         32    6.578129567    2.121722063    6.508283057
    4 THR   CA        33    6.573893755    1.942625450    6.386214362
    4 THR   CB        34    6.468304803    1.978046395    6.281303847
    4 THR   OG1       35    6.344146698    1.941056348    6.341870080
    4 THR   HG1       36    6.304597066    2.013836928    6.397909422
    4 THR   CG2       37    6.482987088    1.900529021    6.150206072
    4 THR   C         38    6.713041338    1.944033121    6.322614293
    4 THR   O         39    6.765982809    2.051919145    6.296365447
    5 PHE   N         40    6.762542189    1.828751066    6.278457166
    5 PHE   H         41    6.711397219    1.744144459    6.293511195
    5 PHE   CA        42    0.099350476    1.811999139    6.208448592
    5 PHE   CB        43    0.201494280    1.735289509    6.292640631
    5 PHE   CG        44    0.213148847    1.789472895    6.435242859
    5 PHE   CD1       45    0.127763612    1.745738680    6.535835992
    5 PHE   HD1       46    0.068352160    1.656089019    6.518137675
    5 PHE   CD2       47    0.302973522    1.892773310    6.459306887
    5 PHE   HD2       48    0.357359316    1.932752412    6.373732699
    5 PHE   CE1       49    0.130105637    1.809930387    6.659095506
    5 PHE   HE1       50    0.059049810    1.784263453    6.737654111
    5 PHE   CE2       51    0.310846614    1.948230101    6.586516130
    5 PHE   HE2       52    0.377838748    2.031389922    6.608314738
    5 PHE   CZ        53    0.223337296    1.909120360    6.687180866
    5 PHE   HZ        54    0.224142574    1.963875634    6.781426352
    5 PHE   C         55    0.080690775    1.734760669    6.077700593
    5 PHE   O         56   -0.010644839    1.653374687    6.064984623
    6 ALA   N         57    0.164687851    1.763910515    5.978784534
    6 ALA   H         58    0.240416186    1.807308012    6.027599557
    6 ALA   CA        59    0.147865232    1.712397463    5.842137524
    6 ALA   CB        60    0.185650789    1.824920429    5.745579478
    6 ALA   C         61    0.229539493    1.583934451    5.826684285
    6 ALA   O         62    0.345411467    1.582254673    5.867913696
    7 PHE   N         63    0.170814460    1.480453975    5.767231297
    7 PHE   H         64    0.086135353    1.493779792    5.715721050
    7 PHE   CA        65    0.242064493    1.353828473    5.744868317
    7 PHE   CB        66    0.144472835    1.245702086    5.698032936
    7 PHE   CG        67    0.066486644    1.177109175    5.810391386
    7 PHE   CD1       68    0.121316110    1.061025607    5.863676801
    7 PHE   HD1       69    0.225402993    1.034250104    5.845482730
    7 PHE   CD2       70    6.728340256    1.214041926    5.844842277
    7 PHE   HD2       71    6.697136263    1.317601431    5.831382624
    7 PHE   CE1       72    0.037890728    0.972108434    5.930409187
    7 PHE   HE1       73    0.076785560    0.874688720    5.960026675
    7 PHE   CE2       74    6.644206201    1.128604335    5.915135403
    7 PHE   HE2       75    6.542141284    1.155463909    5.942380886
    7 PHE   CZ        76    6.695804016    1.004776912    5.951535673
    7 PHE   HZ        77    6.626163526    0.929664383    5.988809132
    7 PHE   C         78    0.356237835    1.369105424    5.644166045
    7 PHE   O         79    0.351221736    1.447404013    5.549424567
    8 GLN   N         80    0.462280187    1.293385002    5.670870189
    8 GLN   H         81    0.478079765    1.260321315    5.763914082
    8 GLN   CA        82    0.576446237    1.280767290    5.579114533
    8 GLN   CB        83    0.702088864    1.224438758    5.645830568
    8 GLN   CG        84    0.773241403    1.325508398    5.736003981
    8 GLN   CD        85    0.895337609    1.270790849    5.810199795
    8 GLN   OE1       86    0.880207722    1.224159434    5.923007587
    8 GLN   NE2       87    1.006591542    1.256726049    5.738711617
    8 GLN   HE21      88    1.088431702    1.228742450    5.788885514
    8 GLN   HE22      89    1.013649099    1.275514546    5.640756518
    8 GLN   C         90    0.538895305    1.201087143    5.454009268
    8 GLN   O         91    0.477381803    1.094927549    5.462766705
    9 ALA   N         92    0.614793705    1.234320479    5.349964020
    9 ALA   H         93    0.689635704    1.300280015    5.342910753
    9 ALA   CA        94    0.587631198    1.181622940    5.215444018
    9 ALA   CB        95    0.680754705    1.251514704    5.116162975
    9 ALA   C         96    0.583440778    1.028881876    5.207499277
    9 ALA   O         97    0.479279827    0.967847504    5.183955660
   10 GLU   N         98    0.693646940    0.968867232    5.251597070
   10 GLU   H         99    0.774574450    1.023199246    5.273963077
   10 GLU   CA       100    0.718119599    0.824602142    5.265529864
   10 GLU   CB       101    0.847716490    0.796851793    5.341954801
   10 GLU   CG       102    0.977464610    0.818004503    5.263701535
   10 GLU   CD       103    1.006102164    0.966903836    5.243259438
   10 GLU   OE1      104    0.971554896    1.050812315    5.329213803
   10 GLU   OE2      105    1.062060040    1.004577148    5.138028983
   10 GLU   C        106    0.611903045    0.755079102    5.350932388
   10 GLU   O        107    0.532144936    0.678438568    5.297141141
   11 ILE   N        108    0.566548301    0.820836282    5.457272798
   11 ILE   H        109    0.592361886    0.913759693    5.483714300
   11 ILE   CA       110    0.465268138    0.764723216    5.547847534
   11 ILE   CB       111    0.485757633    0.816146205    5.690478251
   11 ILE   CG1      112    0.610604685    0.761994365    5.760397532
   11 ILE   CG2      113    0.362987910    0.780042232    5.774342469
   11 ILE   CD       114    0.724619161    0.863987983    5.757751474
   11 ILE   C        115    0.321094686    0.777349984    5.498208285
   11 ILE   O        116    0.256023140    0.673049664    5.502408266
   12 ALA   N        117    0.292197465    0.889866446    5.433447211
   12 ALA   H        118    0.360614354    0.962681549    5.429118778
   12 ALA   CA       119    0.166361205    0.912232974    5.360809329
   12 ALA   CB       120    0.172100942    1.061973860    5.329876589
   12 ALA   C        121    0.147500399    0.829290257    5.233633167
   12 ALA   O        122    0.049296901    0.757383803    5.215834333
   13 GLN   N        123    0.256634664    0.806666662    5.161053286
   13 GLN   H        124    0.339952786    0.860314282    5.174505225
   13 GLN   CA       125    0.271009837    0.707817423    5.053197463
   13 GLN   CB       126    0.408310201    0.721632333    4.987106086
   13 GLN   CG       127    0.394167188    0.832559177    4.882688381
   13 GLN   CD       128    0.528903545    0.891557892    4.840581825
   13 GLN   OE1      129    0.630976763    0.827917369    4.814892489
   13 GLN   NE2      130    0.530838819    1.022434517    4.817037149
   13 GLN   HE21     131    0.618493999    1.063166558    4.791417077
   13 GLN   HE22     132    0.450446116    1.081842304    4.819584631
   13 GLN   C        133    0.255016926    0.560454935    5.091073716
   13 GLN   O        134    0.182993098    0.480434748    5.031575015
   14 LEU   N        135    0.312383279    0.525116028    5.205743955
   14 LEU   H        136    0.389925898    0.575460809    5.243873325
   14 LEU   CA       137    0.283339795    0.395111582    5.267930443
   14 LEU   CB       138    0.375935178    0.371155817    5.387356390
   14 LEU   CG       139    0.381925881    0.223977980    5.428730249
   14 LEU   CD1      140    0.441275545    0.133957124    5.320186889
   14 LEU   CD2      141    0.469205030    0.213462650    5.553943617
   14 LEU   C        142    0.140112518    0.375150592    5.317931891
   14 LEU   O        143    0.082199889    0.275114812    5.275864184
   15 MET   N        144    0.073333436    0.473182151    5.378114472
   15 MET   H        145    0.124032546    0.552186130    5.412591397
   15 MET   CA       146    6.721245943    0.463200514    5.408692461
   15 MET   CB       147    6.677815198    0.582681317    5.493835389
   15 MET   CG       148    6.742612469    0.593182196    5.632049288
   15 MET   SD       149    6.669442186    0.726688473    5.733606184
   15 MET   CE       150    6.555000655    0.621714904    5.820598636
   15 MET   C        151    6.642180549    0.445421150    5.278904310
   15 MET   O        152    6.556903882    0.357041558    5.272041925
   16 SER   N        153    6.663890055    0.532025731    5.180327719
   16 SER   H        154    6.712757794    0.614634472    5.208405313
   16 SER   CA       155    6.605128882    0.528905564    5.045609586
   16 SER   CB       156    6.684783639    0.623289522    4.955281912
   16 SER   OG       157    6.660943490    0.607496685    4.815166200
   16 SER   HG       158    6.564615344    0.604582786    4.788456030
   16 SER   C        159    6.604644318    0.389624253    4.982265276
   16 SER   O        160    6.498792723    0.331008987    4.960124513
   17 LEU   N        161    6.721586034    0.326671973    4.989482879
   17 LEU   H        162    6.797780393    0.373250705    5.034500460
   17 LEU   CA       163    6.746521768    0.187460047    4.949367175
   17 LEU   CB       164    6.894717123    0.156724303    4.971811381
   17 LEU   CG       165    0.164609071    0.031854655    4.908037621
   17 LEU   CD1      166    0.186142872    0.058014337    4.758829355
   17 LEU   CD2      167    0.292066513   -0.012841735    4.979918906
   17 LEU   C        168    6.657138942    0.088519813    5.024422051
   17 LEU   O        169    6.580333558    0.017986528    4.959181287
   18 ILE   N        170    6.656655023    0.096881637    5.157162417
   18 ILE   H        171    6.714834690    0.161824307    5.206143043
   18 ILE   CA       172    6.586431358    0.001928530    5.244698460
   18 ILE   CB       173    6.638377108    0.032808195    5.385273000
   18 ILE   CG1      174    6.755535121   -0.061826389    5.412286851
   18 ILE   CG2      175    6.536393587    0.028755772    5.499263671
   18 ILE   CD       176    6.829740125   -0.025559657    5.541078708
   18 ILE   C        177    6.434699342    6.784654329    5.226962650
   18 ILE   O        178    6.379686599    6.675751586    5.242591812
   19 ILE   N        179    6.378350420    0.109367996    5.194649396
   19 ILE   H        180    6.429953861    0.195030883    5.193938543
   19 ILE   CA       181    6.236200414    0.122713798    5.159606492
   19 ILE   CB       182    6.184549806    0.266570899    5.166513426
   19 ILE   CG1      183    6.209929073    0.325796394    5.305297989
   19 ILE   CG2      184    6.036876194    0.276096159    5.127612656
   19 ILE   CD       185    6.193910850    0.477375348    5.291953184
   19 ILE   C        186    6.210365998    0.051435225    5.026706481
   19 ILE   O        187    6.125494219   -0.037541033    5.023705312
   20 ASN   N        188    6.267532366    0.105908987    4.919671353
   20 ASN   H        189    6.326464260    0.185105487    4.935690188
   20 ASN   CA       190    6.241013956    0.071379731    4.779252835
   20 ASN   CB       191    6.265694087    0.190656407    4.686664669
   20 ASN   CG       192    6.197449625    0.322263956    4.724495171
   20 ASN   OD1      193    6.245370498    0.396152991    4.810344510
   20 ASN   ND2      194    6.073540294    0.348223299    4.683750356
   20 ASN   HD21     195    6.049394997    0.444338250    4.697089571
   20 ASN   HD22     196    6.022125237    0.282768406    4.628334306
   20 ASN   C        197    6.288838234    6.732806634    4.714109989
   20 ASN   O        198    6.215599451    6.666371285    4.640956551
   21 THR   N        199    6.408059492    6.685341616    4.749108596
   21 THR   H        200    6.465906856    6.740168876    4.809516844
   21 THR   CA       201    6.450285729    6.552696409    4.701836641
   21 THR   CB       202    6.601638421    6.541058836    4.721013564
   21 THR   OG1      203    6.680544025    6.646334653    4.664969921
   21 THR   HG1      204    6.777275018    6.620956747    4.665346349
   21 THR   CG2      205    6.659816230    6.404197294    4.684992959
   21 THR   C        206    6.370544676    6.440086788    4.767971269
   21 THR   O        207    6.329640136    6.452351437    4.883329090
   22 PHE   N        208    6.333116368    6.339519550    4.689375669
   22 PHE   H        209    6.361148317    6.343778038    4.593476203
   22 PHE   CA       210    6.256450652    6.219919924    4.727180233
   22 PHE   CB       211    6.168341709    6.176131857    4.610006110
   22 PHE   CG       212    6.087053414    6.052963250    4.650426633
   22 PHE   CD1      213    5.986363754    6.061043907    4.745902334
   22 PHE   HD1      214    5.958905977    6.159387750    4.784044706
   22 PHE   CD2      215    6.133003136    5.932135958    4.599358459
   22 PHE   HD2      216    6.218937519    5.926078557    4.532578298
   22 PHE   CE1      217    5.938382164    5.943021550    4.801472839
   22 PHE   HE1      218    5.847236458    5.939461282    4.861145152
   22 PHE   CE2      219    6.080683698    5.816363975    4.655722459
   22 PHE   HE2      220    6.090450460    5.718247455    4.609260005
   22 PHE   CZ       221    5.992840889    5.820951448    4.763341049
   22 PHE   HZ       222    5.972072981    5.730404517    4.820349148
   22 PHE   C        223    6.354361432    6.116955215    4.783953607
   22 PHE   O        224    6.461736665    6.094085790    4.728475290
   23 TYR   N        225    6.310564657    6.047554840    4.888623620
   23 TYR   H        226    6.219071700    6.073752052    4.919348281
   23 TYR   CA       227    6.372939131    5.947953412    4.976934895
   23 TYR   CB       228    6.518166619    5.984344138    5.008514803
   23 TYR   CG       229    6.595506976    5.882854238    5.092956132
   23 TYR   CD1      230    6.667480408    5.779897837    5.033472612
   23 TYR   HD1      231    6.631799826    5.735446027    4.940564445
   23 TYR   CD2      232    6.611144505    5.907668994    5.228826275
   23 TYR   HD2      233    6.536586437    5.961469482    5.287356383
   23 TYR   CE1      234    6.766671573    5.714277192    5.105417342
   23 TYR   HE1      235    6.843044333    5.660405413    5.049336469
   23 TYR   CE2      236    6.705402823    5.837148669    5.302722529
   23 TYR   HE2      237    6.696912583    5.837663755    5.411381247
   23 TYR   CZ       238    6.784444029    5.741142704    5.240623070
   23 TYR   OH       239    6.847248224    5.651024145    5.320794019
   23 TYR   HH       240    6.803135166    5.648054302    5.410483969
   23 TYR   C        241    6.294481129    5.921084442    5.105509390
   23 TYR   O        242    6.286903576    6.008357434    5.191868331
   24 SER   N        243    6.222332180    5.809351223    5.105902141
   24 SER   H        244    6.225833689    5.752686599    5.023574255
   24 SER   CA       245    6.130572021    5.759420570    5.209341614
   24 SER   CB       246    6.052588276    5.634566498    5.167589098
   24 SER   OG       247    5.969709853    5.667557293    5.055822491
   24 SER   HG       248    5.929484156    5.586062239    5.014096495
   24 SER   C        249    6.181260106    5.723657553    5.349201276
   24 SER   O        250    6.101281660    5.712292420    5.441971109
   25 ASN   N        251    6.305320779    5.676074221    5.355301833
   25 ASN   H        252    6.340526314    5.623567275    5.277818989
   25 ASN   CA       253    6.380793156    5.654498643    5.479583590
   25 ASN   CB       254    6.501570215    5.569147807    5.440401920
   25 ASN   CG       255    6.607360512    5.561384447    5.550646590
   25 ASN   OD1      256    6.720242232    5.610091737    5.546976749
   25 ASN   ND2      257    6.582088911    5.476300035    5.649697027
   25 ASN   HD21     258    6.652510063    5.460866244    5.718993192
   25 ASN   HD22     259    6.493268675    5.431324974    5.659052129
   25 ASN   C        260    6.412042352    5.782812454    5.556837114
   25 ASN   O        261    6.504345233    5.859781745    5.530647471
   26 LYSH  N        262    6.315993458    5.809720516    5.644811919
   26 LYSH  H        263    6.233885640    5.752751011    5.648473143
   26 LYSH  CA       264    6.323101544    5.927747891    5.732156422
   26 LYSH  CB       265    6.198186078    6.012657369    5.707663711
   26 LYSH  CG       266    6.176650601    6.049235700    5.560663830
   26 LYSH  CD       267    6.041279617    6.118604153    5.544180059
   26 LYSH  CE       268    6.019745897    6.149215513    5.395824084
   26 LYSH  NZ       269    5.897662614    6.224146385    5.362802866
   26 LYSH  HZ1      270    5.816910208    6.165873807    5.371937605
   26 LYSH  HZ2      271    5.903871062    6.249908463    5.266377916
   26 LYSH  HZ3      272    5.882822547    6.304814855    5.420023171
   26 LYSH  C        273    6.343209195    5.916928810    5.883455624
   26 LYSH  O        274    6.417647497    5.995770056    5.941534097
   27 GLU   N        275    6.327074963    5.795397076    5.935018444
   27 GLU   H        276    6.272391330    5.728214048    5.885049112
   27 GLU   CA       277    6.341748192    5.754684721    6.075519266
   27 GLU   CB       278    6.290277555    5.612756041    6.100339091
   27 GLU   CG       279    6.377497706    5.508268960    6.030454579
   27 GLU   CD       280    6.325417731    5.365433540    6.047675138
   27 GLU   OE1      281    6.351992142    5.294474309    5.948258897
   27 GLU   OE2      282    6.261306892    5.332833091    6.149916099
   27 GLU   C        283    6.475276923    5.773286342    6.147886747
   27 GLU   O        284    6.480615009    5.769716447    6.270727768
   28 ILE   N        285    6.571861885    5.808498827    6.063493462
   28 ILE   H        286    6.552277649    5.831391357    5.968139438
   28 ILE   CA       287    6.708439189    5.841980826    6.106338763
   28 ILE   CB       288    0.013806545    5.855168544    5.988504745
   28 ILE   CG1      289   -0.018640536    5.983533472    5.911858858
   28 ILE   CG2      290   -0.000907633    5.733996487    5.896245452
   28 ILE   CD       291    0.097343613    6.033208454    5.825319315
   28 ILE   C        292    6.727249798    5.963032811    6.197998886
   28 ILE   O        293    6.816026376    5.963612212    6.283143486
   29 PHE   N        294    6.627178428    6.050550046    6.202065558
   29 PHE   H        295    6.541069419    6.032388453    6.154574555
   29 PHE   CA       296    6.631527613    6.176737237    6.277368115
   29 PHE   CB       297    6.505805268    6.257070370    6.243443960
   29 PHE   CG       298    6.372576890    6.206076384    6.298789206
   29 PHE   CD1      299    6.294831015    6.115426265    6.227671371
   29 PHE   HD1      300    6.307207285    6.104891996    6.119898596
   29 PHE   CD2      301    6.343150032    6.231957674    6.432150447
   29 PHE   HD2      302    6.391225921    6.318368525    6.478029745
   29 PHE   CE1      303    6.194179127    6.042296596    6.289647644
   29 PHE   HE1      304    6.134388149    5.968614231    6.236010453
   29 PHE   CE2      305    6.245860973    6.157556086    6.497896125
   29 PHE   HE2      306    6.231824652    6.162965638    6.605853149
   29 PHE   CZ       307    6.179734839    6.057949843    6.427005504
   29 PHE   HZ       308    6.121754061    5.983577302    6.481659987
   29 PHE   C        309    6.652314638    6.152887152    6.427070109
   29 PHE   O        310    6.745815168    6.211202107    6.481726109
   30 LEU   N        311    6.586165550    6.050160846    6.479611565
   30 LEU   H        312    6.510681628    6.006037989    6.431071262
   30 LEU   CA       313    6.595508335    6.002354769    6.618319166
   30 LEU   CB       314    6.502646170    5.880788983    6.620931188
   30 LEU   CG       315    6.450934938    5.839908859    6.758996936
   30 LEU   CD1      316    6.337722142    5.934418443    6.799737607
   30 LEU   CD2      317    6.376348385    5.707072324    6.744965392
   30 LEU   C        318    6.734857307    5.971368812    6.673403003
   30 LEU   O        319    6.779665744    6.047659909    6.758858327
   31 ARG   N        320    0.020676048    5.887910506    6.604339538
   31 ARG   H        321   -0.018857867    5.842454979    6.524511046
   31 ARG   CA       322    0.160898461    5.858207301    6.637003425
   31 ARG   CB       323    0.200291795    5.730151020    6.563109827
   31 ARG   CG       324    0.232053014    5.757505376    6.415966341
   31 ARG   CD       325    0.279540237    5.634520423    6.338317822
   31 ARG   NE       326    0.317936535    5.689725611    6.207600142
   31 ARG   HE       327    0.324011966    5.789537127    6.208786842
   31 ARG   CZ       328    0.349162465    5.629273013    6.092148069
   31 ARG   NH1      329    0.354318025    5.495372487    6.092412028
   31 ARG   HH11     330    0.366280359    5.441313623    6.009132529
   31 ARG   HH12     331    0.368678714    5.447730935    6.179157787
   31 ARG   NH2      332    0.376385142    5.697617477    5.980133304
   31 ARG   HH21     333    0.401918667    5.647255510    5.897588548
   31 ARG   HH22     334    0.371800310    5.797315129    5.973720535
   31 ARG   C        335    0.258037100    5.974004308    6.613188647
   31 ARG   O        336    0.356273878    5.987887768    6.685901746
   32 GLU   N        337    0.230236193    6.059719283    6.515359004
   32 GLU   H        338    0.166267814    6.029080319    6.444851917
   32 GLU   CA       339    0.307318367    6.183340978    6.495664550
   32 GLU   CB       340    0.277009296    6.251089907    6.361872012
   32 GLU   CG       341    0.282976551    6.152527663    6.244998857
   32 GLU   CD       342    0.411076176    6.078051027    6.206928536
   32 GLU   OE1      343    0.451648305    5.986250638    6.281430477
   32 GLU   OE2      344    0.445530481    6.082140740    6.086840337
   32 GLU   C        345    0.287243080    6.286590700    6.606795491
   32 GLU   O        346    0.382629663    6.352001219    6.648669583
   33 LEU   N        347    0.167801204    6.289382348    6.665241353
   33 LEU   H        348    0.085109943    6.267556710    6.613401378
   33 LEU   CA       349    0.136261256    6.367660402    6.785619799
   33 LEU   CB       350   -0.014152998    6.393857236    6.795575783
   33 LEU   CG       351    6.730809057    6.489519046    6.685559586
   33 LEU   CD1      352    6.579269528    6.481923071    6.665930441
   33 LEU   CD2      353    6.770813967    6.634553384    6.713374134
   33 LEU   C        354    0.182262518    6.310646946    0.128601313
   33 LEU   O        355    0.255201273    6.375185755    0.203733833
   34 ILE   N        356    0.171226019    6.178898796    0.143118231
   34 ILE   H        357    0.100204107    6.129821398    0.092633791
   34 ILE   CA       358    0.226981766    6.099472205    0.253534323
   34 ILE   CB       359    0.172353914    5.956565029    0.256015932
   34 ILE   CG1      360    0.024269667    5.957890334    0.294492816
   34 ILE   CG2      361    0.247641918    5.860612747    0.348394915
   34 ILE   CD       362   -0.044011824    5.827978249    0.251205209
   34 ILE   C        363    0.379928469    6.103378919    0.254924682
   34 ILE   O        364    0.444503293    6.121119225    0.358110113
   35 SER   N        365    0.449832094    6.093969902    0.142159007
   35 SER   H        366    0.418522999    6.048189439    0.058944855
   35 SER   CA       367    0.595700231    6.111856977    0.138334951
   35 SER   CB       368    0.656826698    6.100149711    6.789904228
   35 SER   OG       369    0.654377131    5.964405649    6.745026314
   35 SER   HG       370    0.744683461    5.937276945    6.711727423
   35 SER   C        371    0.653364153    6.244086064    0.189355591
   35 SER   O        372    0.751999237    6.237205060    0.262527838
   36 ASN   N        373    0.584234584    6.351043790    0.151013086
   36 ASN   H        374    0.516256206    6.352419556    0.077678635
   36 ASN   CA       375    0.614751898    6.488142339    0.194391709
   36 ASN   CB       376    0.532903002    6.594601891    0.121069662
   36 ASN   CG       377    0.598865241    6.637731978    6.781289577
   36 ASN   OD1      378    0.688386004    6.720562049    6.765345528
   36 ASN   ND2      379    0.554579281    6.564845887    6.679245712
   36 ASN   HD21     380    0.602509164    6.585169099    6.593873254
   36 ASN   HD22     381    0.489973704    6.488744615    6.684990255
   36 ASN   C        382    0.581691840    6.502354220    0.343105131
   36 ASN   O        383    0.671975706    6.545888787    0.414397246
   37 SER   N        384    0.474151074    6.439009814    0.389059208
   37 SER   H        385    0.387783607    6.431400100    0.339226577
   37 SER   CA       386    0.446118503    6.438823884    0.533361464
   37 SER   CB       387    0.309045599    6.380862540    0.568808082
   37 SER   OG       388    0.205898426    6.429485397    0.482520894
   37 SER   HG       389    0.125764630    6.413434985    0.540146552
   37 SER   C        390    0.542175885    6.348271038    0.610700467
   37 SER   O        391    0.588802309    6.389025841    0.716981800
   38 SER   N        392    0.573664125    6.228532135    0.562136743
   38 SER   H        393    0.502401712    6.186268357    0.506158605
   38 SER   CA       394    0.676215767    6.145422706    0.626853177
   38 SER   CB       395    0.682931013    6.010424871    0.555166090
   38 SER   OG       396    0.772841904    5.918144728    0.617183588
   38 SER   HG       397    0.867760216    5.948066138    0.607423970
   38 SER   C        398    0.815436137    6.207772187    0.638652806
   38 SER   O        399    0.852099863    6.213309688    0.755934062
   39 ASP   N        400    0.869654142    6.266220130    0.532178601
   39 ASP   H        401    0.828469454    6.247557579    0.442984819
   39 ASP   CA       402    1.002909541    6.327355872    0.542881352
   39 ASP   CB       403    1.068898321    6.361394139    0.409090807
   39 ASP   CG       404    1.134906465    6.242299973    0.339283862
   39 ASP   OD1      405    1.146521652    6.135907437    0.403858891
   39 ASP   OD2      406    1.148663410    6.252747692    0.215476812
   39 ASP   C        407    0.998264043    6.452078409    0.631383608
   39 ASP   O        408    1.092956996    6.483396812    0.703385076
   40 ALA   N        409    0.892249625    6.532124408    0.638105120
   40 ALA   H        410    0.798923554    6.527413080    0.602467731
   40 ALA   CA       411    0.853072332    6.630649602    0.739935475
   40 ALA   CB       412    0.717186157    6.692031984    0.705623649
   40 ALA   C        413    0.859656645    6.586321107    0.886234635
   40 ALA   O        414    0.923946731    6.649140533    0.970204247
   41 LEU   N        415    0.777608730    6.486230980    0.916899781
   41 LEU   H        416    0.710780612    6.456624704    0.848641392
   41 LEU   CA       417    0.788510026    6.413946026    1.044438622
   41 LEU   CB       418    0.680314741    6.305755686    1.045635567
   41 LEU   CG       419    0.537011977    6.354627649    1.067689173
   41 LEU   CD1      420    0.443520517    6.235755194    1.044435320
   41 LEU   CD2      421    0.508731264    6.413344209    1.206119112
   41 LEU   C        422    0.923509571    6.358434240    1.090292353
   41 LEU   O        423    0.952605758    6.337332019    1.207932633
   42 ASP   N        424    0.992957483    6.297117127    0.994861180
   42 ASP   H        425    0.949119519    6.247168517    0.920134054
   42 ASP   CA       426    1.135852775    6.265962236    1.009758046
   42 ASP   CB       427    1.199555033    6.180449174    0.900042299
   42 ASP   CG       428    1.174246811    6.031786757    0.925887632
   42 ASP   OD1      429    1.069452067    5.986960252    0.874590921
   42 ASP   OD2      430    1.266426808    5.963813619    0.975931775
   42 ASP   C        431    1.221332357    6.388093516    1.044199186
   42 ASP   O        432    1.292653616    6.381989260    1.144229673
   43 LYSH  N        433    1.195031301    6.501001313    0.978997020
   43 LYSH  H        434    1.135620869    6.508667299    0.898915917
   43 LYSH  CA       435    1.276333712    6.619343191    1.010562337
   43 LYSH  CB       436    1.243915157    6.727870108    0.907703473
   43 LYSH  CG       437    1.332877895    0.060884140    0.902581489
   43 LYSH  CD       438    1.479992789    0.025305912    0.880268417
   43 LYSH  CE       439    1.566374073    0.137639631    0.938001063
   43 LYSH  NZ       440    1.552258691    0.260262576    0.858162600
   43 LYSH  HZ1      441    1.459035446    0.295969742    0.852278305
   43 LYSH  HZ2      442    1.582050029    0.241494617    0.764566004
   43 LYSH  HZ3      443    1.606826461    0.335134239    0.895800254
   43 LYSH  C        444    1.248500465    6.675728832    1.150058237
   43 LYSH  O        445    1.344767308    6.710211249    1.218427427
   44 ILE   N        446    1.124976857    6.667124075    1.198639141
   44 ILE   H        447    1.048603562    6.635643474    1.142275971
   44 ILE   CA       448    1.094403236    6.703962450    1.337637550
   44 ILE   CB       449    0.947228231    6.734124087    1.366638829
   44 ILE   CG1      450    0.928065900    6.805387412    1.500679465
   44 ILE   CG2      451    0.854765229    6.612330012    1.361417731
   44 ILE   CD       452    1.006235113    6.934774825    1.524290310
   44 ILE   C        453    1.166113687    6.614994358    1.439400668
   44 ILE   O        454    1.213316842    6.672522630    1.537347248
   45 ARG   N        455    1.174372207    6.483651849    1.420124112
   45 ARG   H        456    1.132851169    6.445070158    1.337738090
   45 ARG   CA       457    1.255525832    6.386204235    1.494475022
   45 ARG   CB       458    1.234121447    6.242490492    1.446505323
   45 ARG   CG       459    1.210133380    6.139681499    1.557258430
   45 ARG   CD       460    1.328073687    6.122043500    1.653112410
   45 ARG   NE       461    1.326442282    6.209539687    1.771216098
   45 ARG   HE       462    1.337281529    6.306594418    1.749737503
   45 ARG   CZ       463    1.354710003    6.161491851    1.893063948
   45 ARG   NH1      464    1.397799284    6.036969033    1.917423382
   45 ARG   HH11     465    1.422325531    6.004031526    2.008596681
   45 ARG   HH12     466    1.402711099    5.966908670    1.846243489
   45 ARG   NH2      467    1.357347771    6.242770920    1.999550565
   45 ARG   HH21     468    1.366498039    6.210467254    2.093735509
   45 ARG   HH22     469    1.348510213    6.340627670    1.980980587
   45 ARG   C        470    1.405114745    6.417729396    1.500665472
   45 ARG   O        471    1.468481794    6.425092501    1.605841082
   46 TYR   N        472    1.453889926    6.471484854    1.389214872
   46 TYR   H        473    1.401057464    6.484423311    1.305295824
   46 TYR   CA       474    1.596912898    6.503768798    1.378537926
   46 TYR   CB       475    1.643858056    6.518822940    1.233693816
   46 TYR   CG       476    1.793837000    6.500476252    1.209608137
   46 TYR   CD1      477    1.845843264    6.371797972    1.201976040
   46 TYR   HD1      478    1.782945954    6.283366945    1.191639078
   46 TYR   CD2      479    1.881140626    6.608540329    1.214197870
   46 TYR   HD2      480    1.841558841    6.708341139    1.233030430
   46 TYR   CE1      481    1.983402396    6.352042414    1.198730440
   46 TYR   HE1      482    2.013871913    6.251759254    1.228623801
   46 TYR   CE2      483    2.018351822    6.587878568    1.222394289
   46 TYR   HE2      484    2.084117228    6.671946765    1.244441458
   46 TYR   CZ       485    2.070597790    6.459541520    1.211454708
   46 TYR   OH       486    2.204908490    6.439250476    1.204927348
   46 TYR   HH       487    2.256371438    6.524904193    1.208801599
   46 TYR   C        488    1.631290255    6.629760151    1.458230257
   46 TYR   O        489    1.729530304    6.637784724    1.531806775
   47 GLU   N        490    1.540629973    6.726132627    1.444644257
   47 GLU   H        491    1.469473820    6.721862413    1.374497672
   47 GLU   CA       492    1.541181236    0.053693997    1.531081547
   47 GLU   CB       493    1.444424287    0.153507704    1.467172885
   47 GLU   CG       494    1.492798899    0.200724108    1.329910966
   47 GLU   CD       495    1.548176174    0.343335321    1.329014492
   47 GLU   OE1      496    1.469031976    0.438491022    1.311533134
   47 GLU   OE2      497    1.671353836    0.361686580    1.339761349
   47 GLU   C        498    1.510702365    0.033242301    1.679628845
   47 GLU   O        499    1.580579017    0.088250835    1.764608312
   48 SER   N        500    1.412656180    6.740038336    1.710084536
   48 SER   H        501    1.341013720    6.719612423    1.643364613
   48 SER   CA       502    1.386880559    6.697932786    1.848550760
   48 SER   CB       503    1.258529222    6.616756691    1.867185461
   48 SER   OG       504    1.275454179    6.475526679    1.852502868
   48 SER   HG       505    1.188599077    6.426468081    1.859615136
   48 SER   C        506    1.502583652    6.629165068    1.921319920
   48 SER   O        507    1.520223759    6.656663686    2.039905994
   49 LEU   N        508    1.605245187    6.577798536    1.854155278
   49 LEU   H        509    1.566633482    6.568628787    1.762365545
   49 LEU   CA       510    1.730227733    6.523635788    1.909438555
   49 LEU   CB       511    1.795663146    6.449685884    1.792563989
   49 LEU   CG       512    1.737139577    6.308608255    1.783733162
   49 LEU   CD1      513    1.790628740    6.221368081    1.670005808
   49 LEU   CD2      514    1.766351308    6.232190482    1.913023547
   49 LEU   C        515    1.824755543    6.630931358    1.963885245
   49 LEU   O        516    1.912098010    6.603160363    2.045916130
   50 THR   N        517    1.813452039    6.753273175    1.912975179
   50 THR   H        518    1.751251730    6.764121479    1.835421614
   50 THR   CA       519    1.901539630    0.073079770    1.951631542
   50 THR   CB       520    1.972531847    0.129535057    1.828413911
   50 THR   OG1      521    1.882381274    0.130342313    1.717412906
   50 THR   HG1      522    1.930427214    0.084996990    1.642347669
   50 THR   CG2      523    2.095382801    0.044135272    1.796482079
   50 THR   C        524    1.837364437    0.189772418    2.026978259
   50 THR   O        525    1.909293913    0.265592117    2.091852498
   51 ASP   N        526    1.706518785    0.200505963    2.005620650
   51 ASP   H        527    1.664385515    0.170392522    1.920075524
   51 ASP   CA       528    1.623675061    0.285992708    2.091873423
   51 ASP   CB       529    1.609843426    0.429928183    2.041881880
   51 ASP   CG       530    1.512913070    0.518043617    2.120912608
   51 ASP   OD1      531    1.510785104    0.523554664    2.245768971
   51 ASP   OD2      532    1.411442759    0.560728692    2.061694700
   51 ASP   C        533    1.485844888    0.232135300    2.130747882
   51 ASP   O        534    1.410091468    0.203199621    2.038263729
   52 PRO   N        535    1.462548028    0.197047718    2.256908155
   52 PRO   CA       536    1.333515404    0.145411782    2.304819699
   52 PRO   CB       537    1.369258328    0.057160019    2.424592077
   52 PRO   CG       538    1.521589917    0.044329124    2.430546923
   52 PRO   CD       539    1.573401811    0.161254766    2.346570320
   52 PRO   C        540    1.230526711    0.256219009    2.327757762
   52 PRO   O        541    1.114627661    0.217954488    2.342997095
   53 SER   N        542    1.261071961    0.382786108    2.300564921
   53 SER   H        543    1.355803267    0.414806983    2.299021725
   53 SER   CA       544    1.152037086    0.481304100    2.304626693
   53 SER   CB       545    1.195483750    0.623388652    2.341144573
   53 SER   OG       546    1.263595019    0.698161155    2.240052382
   53 SER   HG       547    1.327237812    0.637251501    2.192727694
   53 SER   C        548    1.084751216    0.488527005    2.167393958
   53 SER   O        549    0.963989736    0.511862665    2.165778907
   54 LYSH  N        550    1.153675803    0.449714258    2.060473556
   54 LYSH  H        551    1.250403870    0.471651493    2.047688862
   54 LYSH  CA       552    1.085089764    0.419958996    1.933898844
   54 LYSH  CB       553    1.179055818    0.366535282    1.825603354
   54 LYSH  CG       554    1.282298544    0.472545940    1.786682624
   54 LYSH  CD       555    1.401953907    0.425809175    1.703572629
   54 LYSH  CE       556    1.501472124    0.535727385    1.665887336
   54 LYSH  NZ       557    1.453627612    0.627846077    1.561800118
   54 LYSH  HZ1      558    1.372709417    0.680110162    1.588644966
   54 LYSH  HZ2      559    1.433306891    0.569796259    1.482948285
   54 LYSH  HZ3      560    1.527656938    0.689867649    1.535858188
   54 LYSH  C        561    0.973585336    0.315202094    1.935958067
   54 LYSH  O        562    0.891196681    0.298009843    1.846253648
   55 LEU   N        563    0.961288679    0.247312637    2.049663011
   55 LEU   H        564    1.035030075    0.251743258    2.117075809
   55 LEU   CA       565    0.848794427    0.162972116    2.092610211
   55 LEU   CB       566    0.896771290    0.040919109    2.171444340
   55 LEU   CG       567    0.981799313    6.732159542    2.092966156
   55 LEU   CD1      568    1.038720390    6.631409639    2.193058359
   55 LEU   CD2      569    0.907894283    6.665136063    1.976954971
   55 LEU   C        570    0.741894631    0.223793449    2.183630761
   55 LEU   O        571    0.636705380    0.161289843    2.196220233
   56 ASP   N        572    0.762337024    0.342720084    2.239556565
   56 ASP   H        573    0.847886751    0.393777822    2.230933816
   56 ASP   CA       574    0.665136151    0.408830456    2.327800759
   56 ASP   CB       575    0.710277755    0.545395063    2.379967264
   56 ASP   CG       576    0.803492027    0.525787822    2.499688620
   56 ASP   OD1      577    0.790149006    0.422752263    2.569191409
   56 ASP   OD2      578    0.877982598    0.619859497    2.534673472
   56 ASP   C        579    0.528263318    0.427068282    2.261931850
   56 ASP   O        580    0.424226099    0.392624397    2.317778753
   57 SER   N        581    0.540949647    0.455365957    2.132596691
   57 SER   H        582    0.627602774    0.495050889    2.102303990
   57 SER   CA       583    0.428509044    0.454364202    2.037899190
   57 SER   CB       584    0.460519958    0.538069031    1.913888290
   57 SER   OG       585    0.582443143    0.493218067    1.854121006
   57 SER   HG       586    0.656065402    0.533973441    1.908150579
   57 SER   C        587    0.355227622    0.324338882    2.004197846
   57 SER   O        588    0.274874124    0.330562405    1.911272683
   58 GLY   N        589    0.405421211    0.213278590    2.057456255
   58 GLY   H        590    0.484256944    0.221087129    2.118492948
   58 GLY   CA       591    0.341971873    0.080731449    2.053473919
   58 GLY   C        592    0.425117374    6.746030344    2.028815684
   58 GLY   O        593    0.491941817    6.736656897    1.925977790
   59 LYSH  N        594    0.412032171    6.642082620    2.110761400
   59 LYSH  H        595    0.359052521    6.646318523    2.195476470
   59 LYSH  CA       596    0.471399843    6.508419508    2.095889442
   59 LYSH  CB       597    0.493737716    6.447579469    2.234485106
   59 LYSH  CG       598    0.621158364    6.512044591    2.289406237
   59 LYSH  CD       599    0.634471183    6.467954791    2.435309831
   59 LYSH  CE       600    0.768212045    6.515441146    2.492499778
   59 LYSH  NZ       601    0.767370639    6.511080416    2.639435216
   59 LYSH  HZ1      602    0.768455785    6.412897508    2.658388006
   59 LYSH  HZ2      603    0.689613277    6.557957795    2.681344451
   59 LYSH  HZ3      604    0.853781783    6.541606994    2.679450746
   59 LYSH  C        605    0.401529427    6.408052170    2.003959429
   59 LYSH  O        606    0.454260759    6.300383181    1.976449769
   60 GLU   N        607    0.279121536    6.440622125    1.963389484
   60 GLU   H        608    0.240963915    6.531518512    1.980227429
   60 GLU   CA       609    0.202652417    6.346571640    1.880209180
   60 GLU   CB       610    0.059131592    6.399475605    1.876623351
   60 GLU   CG       611    0.002358070    6.423083576    2.016719564
   60 GLU   CD       612    6.645132616    6.457926682    2.005816332
   60 GLU   OE1      613    6.558550140    6.369872908    1.986451210
   60 GLU   OE2      614    6.614017956    6.578924040    2.009535059
   60 GLU   C        615    0.267622777    6.341536751    1.741765860
   60 GLU   O        616    0.263651130    6.445775444    1.676583577
   61 LEU   N        617    0.347024746    6.240024231    1.708881420
   61 LEU   H        618    0.358323844    6.154254482    1.759039975
   61 LEU   CA       619    0.417131424    6.247505271    1.579877322
   61 LEU   CB       620    0.563858828    6.208689054    1.599302603
   61 LEU   CG       621    0.662782534    6.310206651    1.656898421
   61 LEU   CD1      622    0.798115050    6.241878093    1.677608399
   61 LEU   CD2      623    0.653357430    6.441902390    1.579575994
   61 LEU   C        624    0.355581630    6.151516510    1.477853330
   61 LEU   O        625    0.379226089    6.031180042    1.487345632
   62 HISB  N        626    0.276878082    6.206295443    1.385690321
   62 HISB  H        627    0.260313286    6.274353415    1.314312236
   62 HISB  CA       628    0.190436552    6.127941636    1.296248209
   62 HISB  CB       629    0.088810437    6.052417490    1.382161620
   62 HISB  CG       630    0.011946030    6.137840207    1.483197191
   62 HISB  ND1      631   -0.024320394    6.101030910    1.605748496
   62 HISB  CD2      632   -0.042688394    6.256940796    1.460397174
   62 HISB  HD2      633   -0.002630118    6.330282688    1.390416452
   62 HISB  CE1      634   -0.105459723    6.196983567    1.649337168
   62 HISB  HE1      635   -0.136164898    6.195727121    1.753915435
   62 HISB  NE2      636   -0.122029737    6.294429282    1.560347998
   62 HISB  HE2      637   -0.186454392    6.370899522    1.561676988
   62 HISB  C        638    0.123231202    6.187976206    1.172602377
   62 HISB  O        639    0.134113802    6.309678062    1.158394891
   63 ILE   N        640    0.077848425    6.103279304    1.080640926
   63 ILE   H        641    0.116885456    6.011370438    1.075178705
   63 ILE   CA       642    0.002124883    6.152465973    0.964629859
   63 ILE   CB       643    0.056656840    6.085639137    0.838250686
   63 ILE   CG1      644    0.208594335    6.097660856    0.824932635
   63 ILE   CG2      645   -0.001140715    6.150362252    0.712232756
   63 ILE   CD       646    0.273043470    5.999029997    0.727324925
   63 ILE   C        647    6.647706794    6.109146377    0.981613157
   63 ILE   O        648    6.624670188    6.022568421    1.065905232
   64 ASN   N        649    6.552188312    6.187085575    0.931683685
   64 ASN   H        650    6.568501085    6.283021466    0.908657646
   64 ASN   CA       651    6.409096541    6.158962212    0.950191900
   64 ASN   CB       652    6.356284232    6.254425268    1.057456210
   64 ASN   CG       653    6.359028941    6.223208405    1.207208451
   64 ASN   OD1      654    6.305428921    6.297453734    1.289328297
   64 ASN   ND2      655    6.430159251    6.120262591    1.252251400
   64 ASN   HD21     656    6.425006763    6.106377430    1.351142700
   64 ASN   HD22     657    6.486846548    6.055936300    1.200801046
   64 ASN   C        658    6.328901568    6.185427954    0.822604752
   64 ASN   O        659    6.335411311    6.296131083    0.769393468
   65 LEU   N        660    6.238361279    6.093231173    0.791068279
   65 LEU   H        661    6.238911762    6.007945846    0.843298066
   65 LEU   CA       662    6.150113649    6.105217880    0.674113431
   65 LEU   CB       663    6.147087170    5.977005532    0.590680328
   65 LEU   CG       664    6.277705891    5.949883995    0.515772522
   65 LEU   CD1      665    6.288762844    5.797571242    0.506307538
   65 LEU   CD2      666    6.272980535    6.009623583    0.374996622
   65 LEU   C        667    6.006830135    6.130837461    0.721282306
   65 LEU   O        668    5.940809524    6.038978113    0.769574535
   66 ILE   N        669    5.952214461    6.249736097    0.697371139
   66 ILE   H        670    5.999312636    6.320615077    0.644841195
   66 ILE   CA       671    5.812781342    6.276893960    0.735218386
   66 ILE   CB       672    5.800529459    6.401029132    0.823822902
   66 ILE   CG1      673    5.911360927    6.418057873    0.927933127
   66 ILE   CG2      674    5.668122456    6.409349735    0.900040508
   66 ILE   CD       675    5.908342377    6.556806187    0.992372040
   66 ILE   C        676    5.718907021    6.294424652    0.615662726
   66 ILE   O        677    5.748772615    6.376274834    0.528831210
   67 PRO   N        678    5.618986711    6.208406503    0.598128737
   67 PRO   CA       679    5.511750282    6.220349475    0.498290615
   67 PRO   CB       680    5.455572049    6.079457880    0.478131791
   67 PRO   CG       681    5.499782897    5.996744301    0.599028007
   67 PRO   CD       682    5.614873079    6.075845261    0.661555431
   67 PRO   C        683    5.399783418    6.311253627    0.549389814
   67 PRO   O        684    5.399150377    6.342970151    0.668233369
   68 ASN   N        685    5.308726804    6.354692306    0.462725088
   68 ASN   H        686    5.312414092    6.346180552    0.363151916
   68 ASN   CA       687    5.183393918    6.427522121    0.487192313
   68 ASN   CB       688    5.213148635    6.565564256    0.546110411
   68 ASN   CG       689    5.096817866    6.660487136    0.575512975
   68 ASN   OD1      690    4.979496572    6.624778253    0.566047790
   68 ASN   ND2      691    5.133483308    6.788191503    0.581332969
   68 ASN   HD21     692    5.064459744    6.859387822    0.594249316
   68 ASN   HD22     693    5.229262548    6.815488660    0.572403977
   68 ASN   C        694    5.103291421    6.441453365    0.357583244
   68 ASN   O        695    5.143337114    6.523595732    0.275249052
   69 LYSH  N        696    4.990001301    6.371760381    0.357392271
   69 LYSH  H        697    4.984021759    6.293144424    0.418897160
   69 LYSH  CA       698    4.903305359    6.363767525    0.238948494
   69 LYSH  CB       699    4.802872377    6.248464762    0.234058243
   69 LYSH  CG       700    4.881210309    6.119175526    0.210468780
   69 LYSH  CD       701    4.796925382    6.021201539    0.128571492
   69 LYSH  CE       702    4.879337400    5.901515543    0.080691204
   69 LYSH  NZ       703    4.890381140    5.797035721    0.183514433
   69 LYSH  HZ1      704    4.800904973    5.756077974    0.201309530
   69 LYSH  HZ2      705    4.918315795    5.833840575    0.272200009
   69 LYSH  HZ3      706    4.956332043    5.726803179    0.156721361
   69 LYSH  C        707    4.816632422    6.488085644    0.217887096
   69 LYSH  O        708    4.805705373    6.529748967    0.102675253
   70 GLN   N        709    4.783552718    6.556274193    0.327165119
   70 GLN   H        710    4.808446332    6.532928069    0.421161221
   70 GLN   CA       711    4.694614147    6.673322522    0.325985811
   70 GLN   CB       712    4.668095229    6.711014812    0.471871336
   70 GLN   CG       713    4.589515241    6.841052619    0.489846509
   70 GLN   CD       714    4.590828792    0.112111837    0.629533114
   70 GLN   OE1      715    4.510166283    0.081579805    0.717210703
   70 GLN   NE2      716    4.692585418    0.194720296    0.652100245
   70 GLN   HE21     717    4.705313703    0.227894089    0.745569260
   70 GLN   HE22     718    4.758733630    0.223236650    0.582745548
   70 GLN   C        719    4.764277482    6.788347337    0.253028090
   70 GLN   O        720    4.722645431    6.820795476    0.141920433
   71 ASP   N        721    4.887139842    0.026743660    0.294381979
   71 ASP   H        722    4.921164231   -0.014175737    0.379045690
   71 ASP   CA       723    4.961202985    0.136108867    0.229853261
   71 ASP   CB       724    5.067203129    0.196321653    0.322294317
   71 ASP   CG       725    5.020442815    0.271629374    0.446983641
   71 ASP   OD1      726    4.907745619    0.253192849    0.497808223
   71 ASP   OD2      727    5.106309829    0.338856647    0.508076604
   71 ASP   C        728    5.040687821    0.096354362    0.105299962
   71 ASP   O        729    5.102079005    0.182863811    0.043028386
   72 ARG   N        730    5.049096973    6.758092925    0.076651627
   72 ARG   H        731    4.974013838    6.703385396    0.113681800
   72 ARG   CA       732    5.127644534    6.692013095    6.762774689
   72 ARG   CB       733    5.082147053    6.725964255    6.620682626
   72 ARG   CG       734    5.008135731    6.615759711    6.544599822
   72 ARG   CD       735    5.014501152    6.649245534    6.395448220
   72 ARG   NE       736    4.920069992    6.760095349    6.375392746
   72 ARG   HE       737    4.833151435    6.750015958    6.423783839
   72 ARG   CZ       738    4.926992859    6.861196483    6.287724836
   72 ARG   NH1      739    5.038991848    6.877530237    6.215993906
   72 ARG   HH11     740    5.049016644    6.953138630    6.151318759
   72 ARG   HH12     741    5.115236544    6.814029612    6.228352099
   72 ARG   NH2      742    4.822125902    6.941753645    6.266118088
   72 ARG   HH21     743    4.820157538    7.021753169    6.206163430
   72 ARG   HH22     744    4.738193166    6.916390550    6.314199806
   72 ARG   C        745    5.278695422    6.703972408    6.784060234
   72 ARG   O        746    5.349588608    6.734360164    6.688249268
   73 THR   N        747    5.318402521    6.690472542    0.118927761
   73 THR   H        748    5.264006027    6.648079432    0.191338327
   73 THR   CA       749    5.456545471    6.728445820    0.151815945
   73 THR   CB       750    5.462816353    0.042064886    0.262951640
   73 THR   OG1      751    5.396109575   -0.001902796    0.381540515
   73 THR   HG1      752    5.397798530    0.064158942    0.456580480
   73 THR   CG2      753    5.403231046    0.171622510    0.207520046
   73 THR   C        754    5.536426006    6.609559360    0.205606938
   73 THR   O        755    5.496052024    6.530202603    0.290450803
   74 LEU   N        756    5.654878699    6.596996450    0.146453670
   74 LEU   H        757    5.668095051    6.635903175    0.055290972
   74 LEU   CA       758    5.757831742    6.501676894    0.190297664
   74 LEU   CB       759    5.799197832    6.411931451    0.073503368
   74 LEU   CG       760    5.858807356    6.285118868    0.134914109
   74 LEU   CD1      761    5.758300543    6.170523833    0.148156490
   74 LEU   CD2      762    5.978813300    6.235898349    0.053794972
   74 LEU   C        763    5.877123653    6.573952255    0.253175711
   74 LEU   O        764    5.962858154    6.628484822    0.183876681
   75 THR   N        765    5.876047105    6.576721530    0.386142520
   75 THR   H        766    5.812631333    6.520868386    0.439595449
   75 THR   CA       767    5.976409024    6.651033434    0.463689342
   75 THR   CB       768    5.919195074    6.731852512    0.580319277
   75 THR   OG1      769    5.808518205    6.807458294    0.530452764
   75 THR   HG1      770    5.729496598    6.746437905    0.524786702
   75 THR   CG2      771    6.032836343    0.031049745    0.628244138
   75 THR   C        772    6.086474674    6.553190499    0.505178054
   75 THR   O        773    6.061278487    6.448115626    0.563931165
   76 ILE   N        774    6.207622423    6.589876497    0.464341607
   76 ILE   H        775    6.220375228    6.649906779    0.385389417
   76 ILE   CA       776    6.330140653    6.514090365    0.493586153
   76 ILE   CB       777    6.404347630    6.467805943    0.368054944
   76 ILE   CG1      778    6.304844721    6.402371596    0.272000180
   76 ILE   CG2      779    6.507391794    6.363839464    0.412610368
   76 ILE   CD       780    6.357649440    6.355045924    0.136420548
   76 ILE   C        781    6.417494913    6.603218637    0.582116096
   76 ILE   O        782    6.464887434    6.707455455    0.537169987
   77 VAL   N        783    6.421973306    6.562453135    0.708642632
   77 VAL   H        784    6.378851693    6.473474880    0.723589097
   77 VAL   CA       785    6.489641377    6.636027506    0.816416991
   77 VAL   CB       786    6.402484393    6.654403552    0.940820392
   77 VAL   CG1      787    6.454938022    6.773619381    1.021115105
   77 VAL   CG2      788    6.253303356    6.658061003    0.907046997
   77 VAL   C        789    6.616797362    6.562030177    0.858425939
   77 VAL   O        790    6.632582851    6.440861841    0.844388374
   78 ASP   N        791    6.720964957    6.636721232    0.893929740
   78 ASP   H        792    6.717856723    6.735591412    0.879265957
   78 ASP   CA       793    0.042483496    6.581449814    0.970193490
   78 ASP   CB       794    0.164823006    6.562575593    0.880296041
   78 ASP   CG       795    0.226392497    6.693130867    0.829578392
   78 ASP   OD1      796    0.259916164    6.783681924    0.908961450
   78 ASP   OD2      797    0.219271148    6.713788613    0.706514674
   78 ASP   C        798    0.078449699    6.673213905    1.087218209
   78 ASP   O        799    0.013108345    6.773183973    1.116650143
   79 THR   N        800    0.176415325    6.627518438    1.164721132
   79 THR   H        801    0.224483338    6.542603610    1.142816841
   79 THR   CA       802    0.233633953    6.709092800    1.272807628
   79 THR   CB       803    0.193831861    6.656935217    1.411033119
   79 THR   OG1      804    0.228589073    6.518697250    1.422487420
   79 THR   HG1      805    0.255734136    6.484024558    1.512274293
   79 THR   CG2      806    0.045250794    6.670544694    1.444936863
   79 THR   C        807    0.385565284    6.724851005    1.263755204
   79 THR   O        808    0.455430427    6.716587433    1.364659675
   80 GLY   N        809    0.429063950    6.742488189    1.139307604
   80 GLY   H        810    0.363091858    6.768111637    1.068659730
   80 GLY   CA       811    0.570813693    6.766543248    1.108671509
   80 GLY   C        812    0.628492586    0.108405988    1.157031577
   80 GLY   O        813    0.605020273    0.151298300    1.269900510
   81 ILE   N        814    0.725305737    0.155464500    1.078918131
   81 ILE   H        815    0.741454662    0.115755247    0.988568325
   81 ILE   CA       816    0.795442228    0.281791205    1.106024097
   81 ILE   CB       817    0.941213956    0.271512891    1.060675886
   81 ILE   CG1      818    1.033901327    0.382480332    1.110725581
   81 ILE   CG2      819    0.962523062    0.269407080    0.909181702
   81 ILE   CD       820    1.179861578    0.340782522    1.129972070
   81 ILE   C        821    0.710592429    0.404353456    1.071516176
   81 ILE   O        822    0.703389046    0.500533769    1.147847420
   82 GLY   N        823    0.627497775    0.390390098    0.968600526
   82 GLY   H        824    0.633907577    0.317102882    0.900855213
   82 GLY   CA       825    0.547583601    0.502735323    0.917608389
   82 GLY   C        826    0.625098692    0.575637042    0.807673179
   82 GLY   O        827    0.744636160    0.552508632    0.790254125
   83 MET   N        828    0.563214815    0.675853855    0.745891851
   83 MET   H        829    0.467271498    0.692794004    0.768445651
   83 MET   CA       830    0.624022379    0.761210732    0.642820949
   83 MET   CB       831    0.562976301    0.744481691    0.503532276
   83 MET   CG       832    0.588771585    0.610520811    0.434264036
   83 MET   SD       833    0.538921186    0.598825025    0.258559021
   83 MET   CE       834    0.362713349    0.574404768    0.264759828
   83 MET   C        835    0.590414332    0.903611286    0.687560002
   83 MET   O        836    0.477468133    0.935928311    0.723964729
   84 THR   N        837    0.688495717    0.990154089    0.663488288
   84 THR   H        838    0.757261171    0.962602272    0.596315300
   84 THR   CA       839    0.663984723    1.134030949    0.681060911
   84 THR   CB       840    0.792803573    1.213456933    0.703560191
   84 THR   OG1      841    0.880180743    1.204071716    0.590763188
   84 THR   HG1      842    0.911452500    1.110032975    0.577391728
   84 THR   CG2      843    0.863106303    1.176818178    0.834425601
   84 THR   C        844    0.589754705    1.202735138    0.566245952
   84 THR   O        845    0.580576013    1.145350529    0.457826510
   85 LYSH  N        846    0.547136345    1.326613856    0.589196744
   85 LYSH  H        847    0.530419859    1.351769625    0.684535367
   85 LYSH  CA       848    0.479879435    1.398729809    0.480161058
   85 LYSH  CB       849    0.447491820    1.538432740    0.533502499
   85 LYSH  CG       850    0.344187673    1.619728806    0.455203007
   85 LYSH  CD       851    0.359722028    1.771737293    0.462960993
   85 LYSH  CE       852    0.258224637    1.836554815    0.368589554
   85 LYSH  NZ       853    0.282980054    1.981279888    0.375663319
   85 LYSH  HZ1      854    0.380783203    1.998633833    0.364117132
   85 LYSH  HZ2      855    0.252813689    2.021394101    0.462147631
   85 LYSH  HZ3      856    0.235533879    2.027039060    0.300463859
   85 LYSH  C        857    0.573309301    1.408087238    0.359351168
   85 LYSH  O        858    0.529254474    1.396494993    0.245097972
   86 ALA   N        859    0.700731855    1.434271867    0.387065503
   86 ALA   H        860    0.732077081    1.453398101    0.480084089
   86 ALA   CA       861    0.804046148    1.442952185    0.282855093
   86 ALA   CB       862    0.941556854    1.493474006    0.326944399
   86 ALA   C        863    0.836710081    1.311910043    0.210966660
   86 ALA   O        864    0.824927567    1.310239063    0.088548047
   87 ASP   N        865    0.849047026    1.199118453    0.280375391
   87 ASP   H        866    0.861535009    1.224020354    0.376416767
   87 ASP   CA       867    0.844440028    1.064976428    0.220394948
   87 ASP   CB       868    0.852845420    0.957581226    0.329053045
   87 ASP   CG       869    0.969085573    0.956270311    0.428534532
   87 ASP   OD1      870    0.943598830    0.907251001    0.540655261
   87 ASP   OD2      871    1.083859245    0.998860568    0.403274394
   87 ASP   C        872    0.720564207    1.037341843    0.134930144
   87 ASP   O        873    0.742378638    0.978516004    0.029123576
   88 LEU   N        874    0.605267116    1.083509305    0.182526485
   88 LEU   H        875    0.567355832    1.109724831    0.271270392
   88 LEU   CA       876    0.489133093    1.075953275    0.092710159
   88 LEU   CB       877    0.358561554    1.122235820    0.157691206
   88 LEU   CG       878    0.316816276    1.043203874    0.281874952
   88 LEU   CD1      879    0.220455826    1.115821041    0.375935460
   88 LEU   CD2      880    0.255261565    0.910426956    0.237250529
   88 LEU   C        881    0.503071943    1.148273714    6.749948657
   88 LEU   O        882    0.490216289    1.084447217    6.645593922
   89 ILE   N        883    0.538065397    1.276566857    6.752728128
   89 ILE   H        884    0.555831516    1.318134181    6.841935518
   89 ILE   CA       885    0.549128256    1.359392980    6.631775049
   89 ILE   CB       886    0.548096476    1.508233315    6.667193835
   89 ILE   CG1      887    0.421969509    1.547173449    6.744582896
   89 ILE   CG2      888    0.556836147    1.593112472    6.540184540
   89 ILE   CD       889    0.454509482    1.665357499    6.836154676
   89 ILE   C        890    0.664222646    1.308241246    6.544894153
   89 ILE   O        891    0.633160706    1.272492928    6.431376692
   90 ASN   N        892    0.778173461    1.268788169    6.601023767
   90 ASN   H        893    0.834830244    1.275995964    6.683109435
   90 ASN   CA       894    0.890790975    1.214085340    6.523978507
   90 ASN   CB       895    1.020613702    1.248347058    6.597331413
   90 ASN   CG       896    1.155278631    1.217023733    6.531818595
   90 ASN   OD1      897    1.179355097    1.255333300    6.417443331
   90 ASN   ND2      898    1.236230523    1.129137651    6.590206085
   90 ASN   HD21     899    1.325412568    1.112457757    6.548171875
   90 ASN   HD22     900    1.197591480    1.074227900    6.664305091
   90 ASN   C        901    0.869446219    1.067803334    6.484508696
   90 ASN   O        902    0.932616209    0.978412727    6.540624460
   91 ASN   N        903    0.760534079    1.045416072    6.411519979
   91 ASN   H        904    0.698256060    1.121730657    6.394250925
   91 ASN   CA       905    0.722301470    0.916710175    6.351661076
   91 ASN   CB       906    0.820073810    0.883964253    6.238614330
   91 ASN   CG       907    0.818850406    0.982618813    6.121680795
   91 ASN   OD1      908    0.720419447    1.053866509    6.102599066
   91 ASN   ND2      909    0.925319017    0.985348327    6.042037993
   91 ASN   HD21     910    0.918519849    1.049969024    5.966033453
   91 ASN   HD22     911    1.009546299    0.934498057    6.059883713
   91 ASN   C        912    0.691381220    0.801739467    6.447758291
   91 ASN   O        913    0.728551311    0.688571921    6.417049031
   92 LEU   N        914    0.612407368    0.832916513    6.550128593
   92 LEU   H        915    0.586172731    0.928870257    6.560357627
   92 LEU   CA       916    0.570881818    0.738904318    6.655230146
   92 LEU   CB       917    0.447684018    0.655955598    6.618493470
   92 LEU   CG       918    0.321807440    0.735669512    6.583724950
   92 LEU   CD1      919    0.280304188    0.734582439    6.436465659
   92 LEU   CD2      920    0.208188222    0.693968195    6.677346925
   92 LEU   C        921    0.684862186    0.651341839    6.707642697
   92 LEU   O        922    0.679029341    0.529485851    6.691908104
   93 GLY   N        923    0.789902250    0.720030954    6.751658498
   93 GLY   H        924    0.741523992    0.806094814    6.735765526
   93 GLY   CA       925    0.904920155    0.653694790    0.023411936
   93 GLY   C        926    0.997610399    0.576023253    6.721022215
   93 GLY   O        927    1.118401262    0.598974864    6.717445774
   94 THR   N        928    0.939182110    0.508554072    6.622410230
   94 THR   H        929    0.844434443    0.482168884    6.640500154
   94 THR   CA       930    1.001417132    0.426144563    6.517794384
   94 THR   CB       931    0.896981927    0.339221704    6.447436410
   94 THR   OG1      932    0.780622852    0.414917710    6.413104270
   94 THR   HG1      933    0.806252532    0.511366121    6.419493757
   94 THR   CG2      934    0.862126764    0.221332967    6.538534482
   94 THR   C        935    1.071955941    0.511378683    6.412096366
   94 THR   O        936    1.030193542    0.623876460    6.385068769
   95 ILE   N        937    1.164105089    0.448130794    6.339995844
   95 ILE   H        938    1.188368336    0.356790526    6.372699589
   95 ILE   CA       939    1.247974044    0.493258751    6.228020552
   95 ILE   CB       940    1.381126435    0.418376557    6.219363517
   95 ILE   CG1      941    1.369147515    0.266669758    6.235226831
   95 ILE   CG2      942    1.478872106    0.476603701    6.321678587
   95 ILE   CD       943    1.306312266    0.194689522    6.115710484
   95 ILE   C        944    1.168701912    0.496724698    6.097187336
   95 ILE   O        945    1.220050510    0.486940919    5.985840976
   96 ALA   N        946    1.045641219    0.546694999    6.104230287
   96 ALA   H        947    1.014674214    0.600819226    6.182419477
   96 ALA   CA       948    0.942694931    0.531697118    6.000353800
   96 ALA   CB       949    0.804764869    0.583386662    6.041745908
   96 ALA   C        950    0.974223981    0.568593386    5.855255266
   96 ALA   O        951    0.945615759    0.487574447    5.767225918
   97 LYSH  N        952    1.046245689    0.677748785    5.830969287
   97 LYSH  H        953    1.087634564    0.732748117    5.903509170
   97 LYSH  CA       954    1.094291185    0.713500314    5.696710898
   97 LYSH  CB       955    1.157233626    0.852906469    5.700593025
   97 LYSH  CG       956    1.206786803    0.913030658    5.568901933
   97 LYSH  CD       957    1.286615655    1.039494510    5.601223484
   97 LYSH  CE       958    1.353405291    1.104357015    5.479810961
   97 LYSH  NZ       959    1.436814589    1.220590264    5.513635262
   97 LYSH  HZ1      960    1.494862519    1.247157698    5.436661483
   97 LYSH  HZ2      961    1.493291084    1.198077157    5.593031022
   97 LYSH  HZ3      962    1.380779223    1.300148485    5.536668459
   97 LYSH  C        963    1.189962963    0.608635083    5.639599264
   97 LYSH  O        964    1.152034796    0.552631003    5.536861471
   98 SER   N        965    1.292471384    0.567474720    5.713682048
   98 SER   H        966    1.312555137    0.602417460    5.805200615
   98 SER   CA       967    1.391696486    0.468013370    5.670427738
   98 SER   CB       968    1.507036209    0.457631629    5.770437633
   98 SER   OG       969    1.519372781    0.574191727    5.852351114
   98 SER   HG       970    1.586457425    0.548745191    5.922008378
   98 SER   C        971    1.332589580    0.327222233    5.660674838
   98 SER   O        972    1.356105471    0.261733967    5.559237883
   99 GLY   N        973    1.256655090    0.297473587    5.765736589
   99 GLY   H        974    1.261407808    0.343548157    5.854366686
   99 GLY   CA       975    1.164389294    0.183413258    5.756360240
   99 GLY   C        976    1.082158898    0.163227637    5.628925146
   99 GLY   O        977    1.121515553    0.072287036    5.556040941
  100 THR   N        978    1.014462678    0.270667728    5.589362115
  100 THR   H        979    1.012020632    0.348645418    5.651930950
  100 THR   CA       980    0.935410153    0.277569132    5.465616802
  100 THR   CB       981    0.848486669    0.402410071    5.449124728
  100 THR   OG1      982    0.782617892    0.437127145    5.571221220
  100 THR   HG1      983    0.840018440    0.468833656    5.646730650
  100 THR   CG2      984    0.743476665    0.387448214    5.338854157
  100 THR   C        985    1.027202000    0.260267951    5.344439550
  100 THR   O        986    0.988972922    0.183030098    5.256662142
  101 LYSH  N        987    1.142814702    0.325997700    5.342338231
  101 LYSH  H        988    1.158572612    0.403601149    5.403422320
  101 LYSH  CA       989    1.235331035    0.314137472    5.228710410
  101 LYSH  CB       990    1.355151383    0.406282801    5.252418229
  101 LYSH  CG       991    1.309697540    0.549552450    5.223839283
  101 LYSH  CD       992    1.411773507    0.663055422    5.234292851
  101 LYSH  CE       993    1.362892923    0.804591283    5.202871697
  101 LYSH  NZ       994    1.295338845    0.805190662    5.072307969
  101 LYSH  HZ1      995    1.211213414    0.751149654    5.073942522
  101 LYSH  HZ2      996    1.356240850    0.768623171    5.001924615
  101 LYSH  HZ3      997    1.268506051    0.896074818    5.040369410
  101 LYSH  C        998    1.282538481    0.169911454    5.209122565
  101 LYSH  O        999    1.247988866    0.109389408    5.107761477
  102 ALA   N       1000    1.335627946    0.111518386    5.316183829
  102 ALA   H       1001    1.353234315    0.161289700    5.401123392
  102 ALA   CA      1002    1.388024957    6.765538535    5.313701611
  102 ALA   CB      1003    1.462475174    6.731345923    5.442918602
  102 ALA   C       1004    1.275893588    6.664430651    5.288899933
  102 ALA   O       1005    1.297658025    6.569679138    5.213551008
  103 PHE   N       1006    1.159539874    6.683993393    5.350308950
  103 PHE   H       1007    1.151259809    6.751212951    5.423894418
  103 PHE   CA      1008    1.032202754    6.616292114    5.321812367
  103 PHE   CB      1009    0.918944949    6.672652897    5.407887167
  103 PHE   CG      1010    0.789463044    6.591435770    5.401146856
  103 PHE   CD1     1011    0.792299024    6.452733049    5.392480267
  103 PHE   HD1     1012    0.883200292    6.395670531    5.411540901
  103 PHE   CD2     1013    0.669004184    6.660668748    5.396968530
  103 PHE   HD2     1014    0.668367740    6.767405074    5.419027408
  103 PHE   CE1     1015    0.669736167    6.387212399    5.394367172
  103 PHE   HE1     1016    0.669374574    6.282332570    5.424058452
  103 PHE   CE2     1017    0.548133252    6.592971248    5.385807358
  103 PHE   HE2     1018    0.455154731    6.648078051    5.371692290
  103 PHE   CZ      1019    0.547924581    6.454069551    5.390997306
  103 PHE   HZ      1020    0.460242851    6.406305684    5.434718324
  103 PHE   C       1021    0.989441619    6.626221940    5.175245371
  103 PHE   O       1022    0.981978305    6.521810802    5.110638471
  104 MET   N       1023    0.978834124    6.745308022    5.116952681
  104 MET   H       1024    0.979618344    6.831089195    5.168361941
  104 MET   CA      1025    0.956385957    6.753838569    4.971927476
  104 MET   CB      1026    0.938367542    6.899187603    4.927641733
  104 MET   CG      1027    0.823494093    0.186597675    4.990995089
  104 MET   SD      1028    0.654335560    0.149302681    4.931934400
  104 MET   CE      1029    0.579508060    0.301124426    4.987025271
  104 MET   C       1030    1.056789178    6.688802033    4.876547061
  104 MET   O       1031    1.017167655    6.605268542    4.795430162
  105 GLU   N       1032    1.179892016    6.685361647    4.926760505
  105 GLU   H       1033    1.206749215    6.742304548    5.004440789
  105 GLU   CA      1034    1.283740505    6.606263164    4.859191830
  105 GLU   CB      1035    1.424424531    6.659195463    4.887721237
  105 GLU   CG      1036    1.447264262    6.789838049    4.811459971
  105 GLU   CD      1037    1.586207100    0.042485844    4.858010258
  105 GLU   OE1     1038    1.682247310   -0.009832854    4.797479008
  105 GLU   OE2     1039    1.591506577    0.129061515    4.948005667
  105 GLU   C       1040    1.272353297    6.454691929    4.876601665
  105 GLU   O       1041    1.302254942    6.386657681    4.778596432
  106 ALA   N       1042    1.235500764    6.405850879    4.994692490
  106 ALA   H       1043    1.255891824    6.457462510    5.077877251
  106 ALA   CA      1044    1.211264613    6.261655544    5.009825451
  106 ALA   CB      1045    1.181307120    6.243160000    5.158716440
  106 ALA   C       1046    1.089482265    6.217671282    4.928318122
  106 ALA   O       1047    1.108659409    6.117936366    4.858916864
  107 LEU   N       1048    0.987204521    6.302406013    4.935404153
  107 LEU   H       1049    0.993148544    6.373122888    5.005868363
  107 LEU   CA      1050    0.861946639    6.277442351    4.862614413
  107 LEU   CB      1051    0.761417574    6.391534431    4.879533238
  107 LEU   CG      1052    0.699537636    6.402281241    5.019042761
  107 LEU   CD1     1053    0.612785781    6.528209057    5.024072831
  107 LEU   CD2     1054    0.598024771    6.290688671    5.044492586
  107 LEU   C       1055    0.892616227    6.261673359    4.713540312
  107 LEU   O       1056    0.848702137    6.163630139    4.653623409
  108 GLN   N       1057    0.972891524    6.349645606    4.654306310
  108 GLN   H       1058    0.997372156    6.435055027    4.700196719
  108 GLN   CA      1059    1.021717463    6.338137009    4.516126347
  108 GLN   CB      1060    1.071125624    6.475813468    4.471259583
  108 GLN   CG      1061    0.972086648    6.574187132    4.408662910
  108 GLN   CD      1062    0.889538161    6.649850030    4.512921595
  108 GLN   OE1     1063    0.922636432    6.759892522    4.556752392
  108 GLN   NE2     1064    0.771643696    6.601124923    4.550530758
  108 GLN   HE21    1065    0.721551358    6.657671591    4.616044133
  108 GLN   HE22    1066    0.737820399    6.511672155    4.521327967
  108 GLN   C       1067    1.119689130    6.225104817    4.483900667
  108 GLN   O       1068    1.132331371    6.179244972    4.370461720
  109 ALA   N       1069    1.189815628    6.182530810    4.588593279
  109 ALA   H       1070    1.219909721    6.212934095    4.678981255
  109 ALA   CA      1071    1.270289947    6.060955916    4.569706446
  109 ALA   CB      1072    1.362998393    6.057145117    4.691359957
  109 ALA   C       1073    1.179205858    5.938018974    4.571230131
  109 ALA   O       1074    1.225703474    5.827447272    4.544011191
  110 GLY   N       1075    1.052665970    5.954608386    4.608685720
  110 GLY   H       1076    1.001675696    6.036527199    4.634940249
  110 GLY   CA      1077    0.950233373    5.849535381    4.599900650
  110 GLY   C       1078    0.868574476    5.815804256    4.724827685
  110 GLY   O       1079    0.765159950    5.750784686    4.710380487
  111 ALA   N       1080    0.905956693    5.876902826    4.836892556
  111 ALA   H       1081    0.976001464    5.946426204    4.820735259
  111 ALA   CA      1082    0.860142112    5.850022687    4.973971139
  111 ALA   CB      1083    0.967608554    5.893385831    5.073872861
  111 ALA   C       1084    0.724339298    5.910904895    5.009482625
  111 ALA   O       1085    0.675841675    5.996019611    4.935102078
  112 ASP   N       1086    0.656966411    5.847676135    5.105159354
  112 ASP   H       1087    0.712412433    5.802075715    5.174779247
  112 ASP   CA      1088    0.515125671    5.872075139    5.135115299
  112 ASP   CB      1089    0.450388817    5.744151583    5.188579033
  112 ASP   CG      1090    0.528633954    5.654671808    5.284920749
  112 ASP   OD1     1091    0.516524268    5.531508880    5.267363605
  112 ASP   OD2     1092    0.593327418    5.700831117    5.381404292
  112 ASP   C       1093    0.489696307    5.991950497    5.226730243
  112 ASP   O       1094    0.581548143    6.019536539    5.303744857
  113 ILE   N       1095    0.363981422    6.034374143    5.236085914
  113 ILE   H       1096    0.296003149    6.004695872    5.169007741
  113 ILE   CA      1097    0.322934108    6.123430110    5.345609380
  113 ILE   CB      1098    0.182232702    6.182696581    5.335480947
  113 ILE   CG1     1099    0.163945439    6.240605619    5.195046023
  113 ILE   CG2     1100    0.154011099    6.299514153    5.430170949
  113 ILE   CD      1101    0.032220551    6.190679581    5.135329189
  113 ILE   C       1102    0.337864880    6.063362839    5.485521563
  113 ILE   O       1103    0.396536493    6.127056550    5.572863429
  114 SER   N       1104    0.337138715    5.930413606    5.489307757
  114 SER   H       1105    0.300040840    5.876465229    5.413721248
  114 SER   CA      1106    0.364822852    5.854172287    5.611904426
  114 SER   CB      1107    0.335912924    5.706632014    5.583496300
  114 SER   OG      1108    0.375691479    5.618311788    5.688709811
  114 SER   HG      1109    0.465716942    5.586158839    5.659356447
  114 SER   C       1110    0.495991384    5.884921987    5.684427346
  114 SER   O       1111    0.482509155    5.902266003    5.805459911
  115 MET   N       1112    0.598830231    5.933162753    5.615238565
  115 MET   H       1113    0.585782585    5.940813037    5.516384397
  115 MET   CA      1114    0.726824382    5.985516316    5.665114996
  115 MET   CB      1115    0.833447670    5.979581121    5.555529855
  115 MET   CG      1116    0.853628077    5.831852135    5.521209309
  115 MET   SD      1117    0.998801279    5.803455845    5.413486351
  115 MET   CE      1118    0.989169052    5.625956056    5.422402136
  115 MET   C       1119    0.721557316    6.128935434    5.718178071
  115 MET   O       1120    0.827734235    6.188782765    5.734769130
  116 ILE   N       1121    0.603770019    6.189816468    5.728708900
  116 ILE   H       1122    0.516763986    6.143835927    5.710939820
  116 ILE   CA      1123    0.594260261    6.325035041    5.785616978
  116 ILE   CB      1124    0.450438244    6.374119532    5.767775012
  116 ILE   CG1     1125    0.442474538    6.525580589    5.787962977
  116 ILE   CG2     1126    0.356898329    6.291201838    5.856001655
  116 ILE   CD      1127    0.303471307    6.583771939    5.761456928
  116 ILE   C       1128    0.658398564    6.359709046    5.920135077
  116 ILE   O       1129    0.745111394    6.446479147    5.929125916
  117 GLY   N       1130    0.638081042    6.275103314    6.020723881
  117 GLY   H       1131    0.563835821    6.208624492    6.029039063
  117 GLY   CA      1132    0.709885860    6.278151610    6.148957170
  117 GLY   C       1133    0.860983949    6.255618084    6.140710641
  117 GLY   O       1134    0.932139438    6.340053119    6.194901245
  118 GLN   N       1135    0.899019285    6.158614328    6.058038540
  118 GLN   H       1136    0.818511249    6.102644497    6.038358222
  118 GLN   CA      1137    1.040920359    6.124016203    6.041396664
  118 GLN   CB      1138    1.050661740    6.010926838    5.938797091
  118 GLN   CG      1139    1.023843477    5.875844109    6.005439493
  118 GLN   CD      1140    1.048049969    5.762550338    5.905509139
  118 GLN   OE1     1141    1.154815866    5.753183183    5.845157670
  118 GLN   NE2     1142    0.953197550    5.669394550    5.902185452
  118 GLN   HE21    1143    0.962491124    5.587178597    5.846039102
  118 GLN   HE22    1144    0.863817335    5.691730264    5.941055033
  118 GLN   C       1145    1.126034414    6.239977167    5.989223968
  118 GLN   O       1146    1.245547044    6.254690686    6.014346314
  119 PHE   N       1147    1.065829132    6.333078800    5.915755656
  119 PHE   H       1148    0.967984694    6.320387433    5.899405180
  119 PHE   CA      1149    1.128856088    6.453721338    5.860219300
  119 PHE   CB      1150    1.086474022    6.476552535    5.714990043
  119 PHE   CG      1151    1.160962990    6.383703256    5.618874391
  119 PHE   CD1     1152    1.290874812    6.414585227    5.580270989
  119 PHE   HD1     1153    1.336699769    6.508545580    5.611122850
  119 PHE   CD2     1154    1.101615413    6.264481503    5.579099945
  119 PHE   HD2     1155    0.994037598    6.254189414    5.593315674
  119 PHE   CE1     1156    1.354618500    6.320337262    5.500420891
  119 PHE   HE1     1157    1.451916896    6.343305565    5.456972791
  119 PHE   CE2     1158    1.166133141    6.167336291    5.503476268
  119 PHE   HE2     1159    1.110154039    6.080513971    5.468702347
  119 PHE   CZ      1160    1.296447355    6.198701168    5.466630672
  119 PHE   HZ      1161    1.355978396    6.130147794    5.406308465
  119 PHE   C       1162    1.105783887    6.578108573    5.946275410
  119 PHE   O       1163    1.148671208    6.685351386    5.903982895
  120 GLY   N       1164    1.053817776    6.558176900    6.067079110
  120 GLY   H       1165    1.036823359    6.463346889    6.093909743
  120 GLY   CA      1166    1.034696454    6.659270249    6.172074395
  120 GLY   C       1167    0.934380196    6.772147444    6.147415426
  120 GLY   O       1168    0.950432417    6.880024728    6.204302224
  121 VAL   N       1169    0.829389388    6.737724923    6.073364678
  121 VAL   H       1170    0.831996036    6.639326606    6.055730140
  121 VAL   CA      1171    0.713456927    0.033129659    6.047966921
  121 VAL   CB      1172    0.706638952    0.083756510    5.903740008
  121 VAL   CG1     1173    0.785977909    0.212795089    5.882213855
  121 VAL   CG2     1174    0.738535351   -0.017369058    5.793432759
  121 VAL   C       1175    0.574846894    6.767494699    6.078793901
  121 VAL   O       1176    0.470330085    6.827406722    6.053918218
  122 GLY   N       1177    0.579106847    6.672142616    6.171415894
  122 GLY   H       1178    0.636142657    6.660120271    6.252681242
  122 GLY   CA      1179    0.469396645    6.578560368    6.200015421
  122 GLY   C       1180    0.326891613    6.630785562    6.219416526
  122 GLY   O       1181    0.238090234    6.590758261    6.144309067
  123 PHE   N       1182    0.324660302    6.743416818    6.290122666
  123 PHE   H       1183    0.397979961    6.772789911    6.351463993
  123 PHE   CA      1184    0.203563224    0.030128814    6.319311976
  123 PHE   CB      1185    0.248416177    0.162385973    6.381817801
  123 PHE   CG      1186    0.133400165    0.249215404    6.433186565
  123 PHE   CD1     1187    0.040370367    0.193268769    6.519986814
  123 PHE   HD1     1188    0.063722283    0.101233062    6.573496712
  123 PHE   CD2     1189    0.119910456    0.375645804    6.377022680
  123 PHE   HD2     1190    0.202128103    0.418377887    6.319625360
  123 PHE   CE1     1191    6.720178595    0.269310904    6.553107753
  123 PHE   HE1     1192    6.645548416    0.228672278    6.621364402
  123 PHE   CE2     1193    0.008881958    0.449373772    6.416479352
  123 PHE   HE2     1194    0.000239250    0.553306448    6.384801582
  123 PHE   CZ      1195    6.704450292    0.398055087    6.503150519
  123 PHE   HZ      1196    6.621432030    0.461256390    6.534689817
  123 PHE   C       1197    0.102302194    0.051604303    6.206644290
  123 PHE   O       1198   -0.012311937    0.009234036    6.220790737
  124 TYR   N       1199    0.150532450    0.078418133    6.085618471
  124 TYR   H       1200    0.249196299    0.072002895    6.070642167
  124 TYR   CA      1201    0.067915239    0.114189742    5.969397942
  124 TYR   CB      1202    0.151275982    0.182377780    5.860711030
  124 TYR   CG      1203    0.206452237    0.318238481    5.904323939
  124 TYR   CD1     1204    0.121703183    0.420729525    5.944762807
  124 TYR   HD1     1205    0.017310107    0.414834089    5.913986053
  124 TYR   CD2     1206    0.343867494    0.332702576    5.919451310
  124 TYR   HD2     1207    0.413347481    0.274483733    5.858911948
  124 TYR   CE1     1208    0.170017035    0.535129648    6.007213765
  124 TYR   HE1     1209    0.103321341    0.620712890    6.017575627
  124 TYR   CE2     1210    0.394048646    0.445903196    5.982609103
  124 TYR   HE2     1211    0.502252273    0.455866516    5.991194422
  124 TYR   CZ      1212    0.307046715    0.543994591    6.028760289
  124 TYR   OH      1213    0.343809525    0.648885133    6.107144892
  124 TYR   HH      1214    0.420758882    0.617706858    6.162882906
  124 TYR   C       1215    6.771155836    6.790104507    5.921182422
  124 TYR   O       1216    6.684889520    6.809798707    5.835737761
  125 SER   N       1217    0.009815365    6.671047198    5.972307540
  125 SER   H       1218    0.092871522    6.654487907    6.025490944
  125 SER   CA      1219    6.710579077    6.556505414    5.955470991
  125 SER   CB      1220    6.772230348    6.417998475    5.976086704
  125 SER   OG      1221    6.832837564    6.409368830    6.105320879
  125 SER   HG      1222    6.921280451    6.455657626    6.099387570
  125 SER   C       1223    6.584609634    6.555391963    6.042322259
  125 SER   O       1224    6.483817510    6.498192305    6.001091394
  126 ALA   N       1225    6.585048585    6.621723098    6.157604746
  126 ALA   H       1226    6.668951150    6.659417390    6.196865154
  126 ALA   CA      1227    6.464825980    6.646285513    6.238550488
  126 ALA   CB      1228    6.510283973    6.717500472    6.366115364
  126 ALA   C       1229    6.346586035    6.713758593    6.168716612
  126 ALA   O       1230    6.231402147    6.670745519    6.165121702
  127 TYR   N       1231    6.384986620    0.006106835    6.072741743
  127 TYR   H       1232    6.470955225    0.055268612    6.086667299
  127 TYR   CA      1233    6.292447197    0.067824657    5.976621682
  127 TYR   CB      1234    6.363885010    0.180289288    5.901377986
  127 TYR   CG      1235    6.371314046    0.300583648    5.995629351
  127 TYR   CD1     1236    6.261402266    0.385540016    6.000406015
  127 TYR   HD1     1237    6.173251647    0.364071566    5.940012810
  127 TYR   CD2     1238    6.485997906    0.323755579    6.070656619
  127 TYR   HD2     1239    6.581347299    0.276706320    6.046659521
  127 TYR   CE1     1240    6.270737156    0.500273593    6.078294988
  127 TYR   HE1     1241    6.183491555    0.563765790    6.093720496
  127 TYR   CE2     1242    6.490986865    0.434538501    6.154460812
  127 TYR   HE2     1243    6.575208367    0.449087587    6.222092458
  127 TYR   CZ      1244    6.384050377    0.523328843    6.155417129
  127 TYR   OH      1245    6.385761628    0.631940313    6.237230403
  127 TYR   HH      1246    6.296981705    0.677363255    6.244638634
  127 TYR   C       1247    6.225354341    6.762764048    5.878563095
  127 TYR   O       1248    6.132765810    6.801779599    5.807602562
  128 LEU   N       1249    6.270943780    6.638391074    5.866648112
  128 LEU   H       1250    6.364707361    6.614244344    5.891672881
  128 LEU   CA      1251    6.204687236    6.534271870    5.786767198
  128 LEU   CB      1252    6.285768331    6.404511017    5.786106643
  128 LEU   CG      1253    6.397991283    6.411092167    5.682326883
  128 LEU   CD1     1254    6.497828475    6.295415655    5.690103779
  128 LEU   CD2     1255    6.345487533    6.409651302    5.538632408
  128 LEU   C       1256    6.062006542    6.504984046    5.833601408
  128 LEU   O       1257    5.967236042    6.527420038    5.758454794
  129 VAL   N       1258    6.050538922    6.491077517    5.965386282
  129 VAL   H       1259    6.126535943    6.489458348    6.030361902
  129 VAL   CA      1260    5.922176807    6.457647635    6.028769022
  129 VAL   CB      1261    5.943502039    6.347347166    6.132647958
  129 VAL   CG1     1262    5.969034434    6.210600410    6.068931789
  129 VAL   CG2     1263    6.052467643    6.385041012    6.233219680
  129 VAL   C       1264    5.839649825    6.576190187    6.079242803
  129 VAL   O       1265    5.717864058    6.588042045    6.066722392
  130 ALA   N       1266    5.916998996    6.677596420    6.117000105
  130 ALA   H       1267    6.016974156    6.677502508    6.114463516
  130 ALA   CA      1268    5.866774011    0.014267654    6.168927078
  130 ALA   CB      1269    5.953262135    0.063990380    6.284917333
  130 ALA   C       1270    5.847593858    0.128884557    6.069395469
  130 ALA   O       1271    5.912942149    0.135550859    5.965395518
  131 GLU   N       1272    5.738828165    0.201423981    6.093858951
  131 GLU   H       1273    5.678378867    0.174926261    6.168997018
  131 GLU   CA      1274    5.708372160    0.327899536    6.025387821
  131 GLU   CB      1275    5.564355667    0.372852523    6.050830461
  131 GLU   CG      1276    5.464450469    0.262798119    6.014572281
  131 GLU   CD      1277    5.323470080    0.322134919    6.011488739
  131 GLU   OE1     1278    5.252413043    0.290205843    5.913737447
  131 GLU   OE2     1279    5.282744005    0.405175536    6.095575855
  131 GLU   C       1280    5.793701233    0.445511673    6.073321523
  131 GLU   O       1281    5.855287440    0.520648164    5.997877280
  132 LYSH  N       1282    5.806565601    0.448877513    6.205655114
  132 LYSH  H       1283    5.786586516    0.368382644    6.261531793
  132 LYSH  CA      1284    5.888440083    0.542833956    6.283640660
  132 LYSH  CB      1285    5.797351442    0.647312478    6.348427827
  132 LYSH  CG      1286    5.854565771    0.775254080    6.409816176
  132 LYSH  CD      1287    5.744625571    0.875811764    6.444570916
  132 LYSH  CE      1288    5.662120764    0.823096831    6.562142568
  132 LYSH  NZ      1289    5.562668152    0.925934036    6.595924414
  132 LYSH  HZ1     1290    5.494221987    0.930212196    6.523154855
  132 LYSH  HZ2     1291    5.609438084    1.014178182    6.600965628
  132 LYSH  HZ3     1292    5.520765897    0.906354024    6.684585708
  132 LYSH  C       1293    5.956556954    0.462543076    6.394652171
  132 LYSH  O       1294    5.907521382    0.355251822    6.429524762
  133 VAL   N       1295    6.081805779    0.499521683    6.419837780
  133 VAL   H       1296    6.133540565    0.570892750    6.372601856
  133 VAL   CA      1297    6.152388574    0.452427859    6.539884565
  133 VAL   CB      1298    6.276366557    0.371246430    6.501831501
  133 VAL   CG1     1299    6.349599557    0.314098501    6.623408695
  133 VAL   CG2     1300    6.248539854    0.263249293    6.397096520
  133 VAL   C       1301    6.195711576    0.575244995    6.620185531
  133 VAL   O       1302    6.222277563    0.682121368    6.565390750
  134 THR   N       1303    6.169321222    0.556047292    6.749119615
  134 THR   H       1304    6.118665989    0.476688101    6.782843178
  134 THR   CA      1305    6.198903705    0.659095373    0.058352384
  134 THR   CB      1306    6.081199318    0.697356687    0.148306153
  134 THR   OG1     1307    5.957129791    0.669685750    0.082807512
  134 THR   HG1     1308    5.909505520    0.756024150    0.066132220
  134 THR   CG2     1309    6.093574738    0.843718058    0.191156129
  134 THR   C       1310    6.304335615    0.602158482    0.153471453
  134 THR   O       1311    6.277030459    0.501774747    0.219105790
  135 VAL   N       1312    6.412355684    0.677461414    0.172230510
  135 VAL   H       1313    6.417777603    0.768034271    0.130192899
  135 VAL   CA      1314    6.524452211    0.628622951    0.253829061
  135 VAL   CB      1315    6.651285134    0.629825177    0.168272553
  135 VAL   CG1     1316    6.779667066    0.594678091    0.243716325
  135 VAL   CG2     1317    6.640926575    0.530002071    0.052797563
  135 VAL   C       1318    6.542464438    0.721147160    0.374356045
  135 VAL   O       1319    6.597191921    0.830529885    0.361283281
  136 ILE   N       1320    6.501418187    0.668596093    0.489438532
  136 ILE   H       1321    6.469072855    0.574284954    0.497249717
  136 ILE   CA      1322    6.506144581    0.742152825    0.616633186
  136 ILE   CB      1323    6.385111998    0.719420848    0.707426200
  136 ILE   CG1     1324    6.250160244    0.703969660    0.636979730
  136 ILE   CG2     1325    6.377256120    0.829904209    0.812987347
  136 ILE   CD      1326    6.219576965    0.828628883    0.553698664
  136 ILE   C       1327    6.631995686    0.699485310    0.692487764
  136 ILE   O       1328    6.651509178    0.579030772    0.707978305
  137 THR   N       1329    6.726555342    0.788689172    0.720617379
  137 THR   H       1330    6.712613828    0.887683565    0.717935600
  137 THR   CA      1331    0.060877836    0.746749982    0.784307994
  137 THR   CB      1332    0.171625828    0.713718878    0.684058975
  137 THR   OG1     1333    0.284434177    0.654659438    0.749137845
  137 THR   HG1     1334    0.276342600    0.556373534    0.732586813
  137 THR   CG2     1335    0.210054253    0.834136120    0.597842184
  137 THR   C       1336    0.109155537    0.833598991    0.900647926
  137 THR   O       1337    0.088067790    0.954693964    0.896001519
  138 LYSH  N       1338    0.186581692    0.772863683    0.990127281
  138 LYSH  H       1339    0.217993003    0.681531823    0.964207769
  138 LYSH  CA      1340    0.223214856    0.833192417    1.119082253
  138 LYSH  CB      1341    0.117640047    0.793064180    1.222294097
  138 LYSH  CG      1342    0.132411559    0.859591846    1.359282625
  138 LYSH  CD      1343    0.134597757    1.012537982    1.362857488
  138 LYSH  CE      1344    0.180884925    1.051012209    1.503521031
  138 LYSH  NZ      1345    0.187815382    1.195568926    1.529275850
  138 LYSH  HZ1     1346    0.227085533    1.215162670    1.619131135
  138 LYSH  HZ2     1347    0.094725514    1.231910265    1.525597156
  138 LYSH  HZ3     1348    0.247899854    1.238397936    1.461781167
  138 LYSH  C       1349    0.360363983    0.783924237    1.165693139
  138 LYSH  O       1350    0.384751698    0.667117506    1.195573736
  139 HISA  N       1351    0.452221949    0.879401167    1.154018900
  139 HISA  H       1352    0.455748315    0.965389604    1.103083634
  139 HISA  CA      1353    0.592421100    0.869716954    1.197179711
  139 HISA  CB      1354    0.678425618    0.948643410    1.098268022
  139 HISA  CG      1355    0.824980587    0.904727438    1.099692979
  139 HISA  ND1     1356    0.925866161    0.988917838    1.120332773
  139 HISA  HD1     1357    0.921324920    1.087225348    1.138081316
  139 HISA  CD2     1358    0.869569794    0.792719007    1.043505940
  139 HISA  HD2     1359    0.805809006    0.714121765    1.003010729
  139 HISA  CE1     1360    1.033831903    0.919582374    1.085317984
  139 HISA  HE1     1361    1.134944026    0.960243242    1.087326109
  139 HISA  NE2     1362    1.002250182    0.799617403    1.037357777
  139 HISA  C       1363    0.610801673    0.924914538    1.338696713
  139 HISA  O       1364    0.527432157    0.994511577    1.396453711
  140 ASN   N       1365    0.723401402    0.894913273    1.402807754
  140 ASN   H       1366    0.788749910    0.829006152    1.365569828
  140 ASN   CA      1367    0.756877826    0.942671643    1.537756069
  140 ASN   CB      1368    0.872712470    0.867228965    1.603329002
  140 ASN   CG      1369    0.831172963    0.732707331    1.663223906
  140 ASN   OD1     1370    0.914443916    0.648159763    1.695538611
  140 ASN   ND2     1371    0.706616652    0.708547570    1.703095130
  140 ASN   HD21    1372    0.695424070    0.617133832    1.742048761
  140 ASN   HD22    1373    0.622515924    0.756231436    1.677558962
  140 ASN   C       1374    0.778251386    1.093294410    1.554169045
  140 ASN   O       1375    0.709427257    1.160807536    1.630564874
  141 ASP   N       1376    0.867737817    1.148071420    1.472418555
  141 ASP   H       1377    0.946577680    1.091748741    1.447679275
  141 ASP   CA      1378    0.891610783    1.291808218    1.452953149
  141 ASP   CB      1379    1.033907730    1.312412304    1.400609840
  141 ASP   CG      1380    1.056644503    1.241102188    1.267174909
  141 ASP   OD1     1381    1.123131571    1.135291472    1.269927027
  141 ASP   OD2     1382    0.986647850    1.267498599    1.167031521
  141 ASP   C       1383    0.793424274    1.375133843    1.370322780
  141 ASP   O       1384    0.812572258    1.493578651    1.343245441
  142 ASP   N       1385    0.675981273    1.320180873    1.340684272
  142 ASP   H       1386    0.645838394    1.238600057    1.390054156
  142 ASP   CA      1387    0.577805161    1.378871760    1.248327191
  142 ASP   CB      1388    0.624763752    1.348443612    1.105925937
  142 ASP   CG      1389    0.566418925    1.445451432    1.003009897
  142 ASP   OD1     1390    0.530991261    1.561561569    1.032799224
  142 ASP   OD2     1391    0.533298719    1.399540863    0.891563624
  142 ASP   C       1392    0.428775046    1.355467856    1.273925878
  142 ASP   O       1393    0.394432754    1.278065793    1.363145821
  143 GLU   N       1394    0.340364825    1.421347379    1.199544954
  143 GLU   H       1395    0.397909960    1.447524622    1.122061373
  143 GLU   CA      1396    0.194253164    1.425431438    1.215182166
  143 GLU   CB      1397    0.143487881    1.569093523    1.201309614
  143 GLU   CG      1398    0.175457906    1.658073840    1.321595585
  143 GLU   CD      1399    0.086037955    1.614902428    1.437982377
  143 GLU   OE1     1400    0.137265117    1.563122348    1.539562930
  143 GLU   OE2     1401   -0.037392130    1.622529295    1.419765753
  143 GLU   C       1402    0.116450327    1.327677513    1.126865184
  143 GLU   O       1403    0.173412268    1.269919898    1.034392460
  144 GLN   N       1404    6.786037827    1.297135125    1.170820281
  144 GLN   H       1405    6.774410260    1.346702149    1.256897330
  144 GLN   CA      1406    6.703403079    1.199499512    1.098367542
  144 GLN   CB      1407    6.595674040    1.148496491    1.194295360
  144 GLN   CG      1408    6.497988162    1.053797639    1.124326143
  144 GLN   CD      1409    6.407017255    0.981284279    1.223680558
  144 GLN   OE1     1410    6.453887102    0.943688163    1.330999493
  144 GLN   NE2     1411    6.279181267    0.964651045    1.190965179
  144 GLN   HE21    1412    6.221308380    0.922841493    1.260977986
  144 GLN   HE22    1413    6.244495183    1.004843275    1.106226901
  144 GLN   C       1414    6.647984677    1.261615485    0.969985498
  144 GLN   O       1415    6.572008733    1.358302815    0.972851909
  145 TYR   N       1416    6.730630299    1.240248373    0.867984272
  145 TYR   H       1417    6.825599827    1.213563292    0.884376203
  145 TYR   CA      1418    6.709442992    1.292271550    0.732126291
  145 TYR   CB      1419    6.835144900    1.347880813    0.664907575
  145 TYR   CG      1420    6.888570270    1.480577709    0.719228566
  145 TYR   CD1     1421    0.036750681    1.600916961    0.684817077
  145 TYR   HD1     1422   -0.060991481    1.598381256    0.636620748
  145 TYR   CD2     1423    0.209948133    1.490528150    0.799940320
  145 TYR   HD2     1424    0.267273756    1.404884173    0.835452772
  145 TYR   CE1     1425    0.082767746    1.724227022    0.729551001
  145 TYR   HE1     1426    0.054451471    1.814863210    0.676010316
  145 TYR   CE2     1427    0.257916427    1.611792192    0.848080350
  145 TYR   HE2     1428    0.349903608    1.607035146    0.906361816
  145 TYR   CZ      1429    0.189385972    1.729080717    0.818600159
  145 TYR   OH      1430    0.212192827    1.843144104    0.889070574
  145 TYR   HH      1431    0.284043537    1.826416481    0.956581146
  145 TYR   C       1432    6.643305472    1.190879266    0.638565496
  145 TYR   O       1433    6.680152202    1.073895146    0.629289920
  146 ALA   N       1434    6.542659899    1.244704651    0.570296333
  146 ALA   H       1435    6.512321141    1.338158487    0.588895845
  146 ALA   CA      1436    6.460108383    1.165215506    0.478236782
  146 ALA   CB      1437    6.314970998    1.188187273    0.520845602
  146 ALA   C       1438    6.473233822    1.197792129    0.329326508
  146 ALA   O       1439    6.433775319    1.302320532    0.277888781
  147 TRP   N       1440    6.545385581    1.108078566    0.262732316
  147 TRP   H       1441    6.590315455    1.032144371    0.309801929
  147 TRP   CA      1442    6.555950208    1.106799929    0.116119122
  147 TRP   CB      1443    6.677234415    1.018055647    0.087463021
  147 TRP   CG      1444    6.716365629    1.021357243    6.730923873
  147 TRP   CD1     1445    6.812200218    1.093823589    6.673879088
  147 TRP   HD1     1446    6.871082112    1.171327138    6.722941601
  147 TRP   CD2     1447    6.676375125    0.928318211    6.635710961
  147 TRP   NE1     1448    6.839545495    1.053230364    6.550198985
  147 TRP   HE1     1449    6.925102624    1.073053549    6.502376148
  147 TRP   CE2     1450    6.753505539    0.955454196    6.523290219
  147 TRP   CE3     1451    6.576993755    0.831396704    6.628531744
  147 TRP   HE3     1452    6.517991011    0.808926010    6.717390467
  147 TRP   CZ2     1453    6.726858263    0.885889480    6.405951805
  147 TRP   HZ2     1454    6.785828126    0.904532375    6.316196594
  147 TRP   CZ3     1455    6.552283225    0.759039961    6.512456366
  147 TRP   HZ3     1456    6.477918173    0.679353412    6.513401478
  147 TRP   CH2     1457    6.629925637    0.786423835    6.400463388
  147 TRP   HH2     1458    6.623568346    0.726192672    6.309838931
  147 TRP   C       1459    6.428033418    1.056129140    0.049185871
  147 TRP   O       1460    6.365874526    0.962842285    0.099821046
  148 GLU   N       1461    6.386028781    1.119105965    6.731167968
  148 GLU   H       1462    6.405191042    1.215327442    6.711822805
  148 GLU   CA      1463    6.267059890    1.068309764    6.661329797
  148 GLU   CB      1464    6.144808592    1.148779565    6.705919386
  148 GLU   CG      1465    6.012164081    1.081069774    6.670864094
  148 GLU   CD      1466    5.878243931    1.154026144    6.683183258
  148 GLU   OE1     1467    5.822942950    1.201464754    6.581626580
  148 GLU   OE2     1468    5.820386763    1.174221242    6.792125682
  148 GLU   C       1469    6.281489131    1.084786502    6.509891432
  148 GLU   O       1470    6.317039562    1.190419461    6.457848099
  149 SER   N       1471    6.263588177    0.972999843    6.440077635
  149 SER   H       1472    6.266244645    0.880319988    6.477539454
  149 SER   CA      1473    6.255142009    0.977017050    6.293365146
  149 SER   CB      1474    6.391036698    0.973526471    6.223147131
  149 SER   OG      1475    6.383270958    1.001587674    6.083139618
  149 SER   HG      1476    6.372429537    1.100776461    6.076474567
  149 SER   C       1477    6.166067774    0.878353882    6.217581472
  149 SER   O       1478    6.163932499    0.758462853    6.245001227
  150 SER   N       1479    6.100743581    0.930490670    6.114123726
  150 SER   H       1480    6.101720614    1.026318716    6.085540782
  150 SER   CA      1481    6.024046570    0.855918643    6.013286061
  150 SER   CB      1482    5.878987536    0.904602662    6.013485594
  150 SER   OG      1483    5.871400087    1.043396017    5.979906199
  150 SER   HG      1484    5.793932142    1.071865562    6.036370389
  150 SER   C       1485    6.073322142    0.860850139    5.868518721
  150 SER   O       1486    6.010341844    0.794465583    5.786326428
  151 ALA   N       1487    6.200005353    0.898036835    5.852365584
  151 ALA   H       1488    6.260347976    0.905065059    5.931809346
  151 ALA   CA      1489    6.265578823    0.924487959    5.723493461
  151 ALA   CB      1490    6.261993613    0.796701691    5.639425635
  151 ALA   C       1491    6.203907230    1.036712442    5.639760071
  151 ALA   O       1492    6.091698005    1.083679678    5.657938207
  152 GLY   N       1493    6.281074098    1.078647774    5.539878185
  152 GLY   H       1494    6.370865419    1.039345781    5.520013244
  152 GLY   CA      1495    6.238115882    1.197367664    5.464578536
  152 GLY   C       1496    6.299934145    1.327941729    5.514956272
  152 GLY   O       1497    6.243410053    1.401567351    5.595678144
  153 GLY   N       1498    6.418547126    1.358337214    5.463023573
  153 GLY   H       1499    6.462639155    1.294003019    5.400429382
  153 GLY   CA      1500    6.493927196    1.482104824    5.487764363
  153 GLY   C       1501    6.553410247    1.502649524    5.627227207
  153 GLY   O       1502    6.672917947    1.529201554    5.639139367
  154 SER   N       1503    6.467583777    1.495971909    5.728623021
  154 SER   H       1504    6.374690080    1.463023819    5.711706098
  154 SER   CA      1505    6.501478354    1.535378026    5.866136902
  154 SER   CB      1506    6.419927257    1.657912995    5.907892042
  154 SER   OG      1507    6.278548750    1.639143123    5.897401956
  154 SER   HG      1508    6.261107588    1.601243330    5.988283271
  154 SER   C       1509    6.479659155    1.435734547    5.980172424
  154 SER   O       1510    6.397958631    1.344036164    5.973245345
  155 PHE   N       1511    6.543349180    1.469288260    6.092016555
  155 PHE   H       1512    6.613613315    1.540357988    6.095667044
  155 PHE   CA      1513    6.518552222    1.408285581    6.223445749
  155 PHE   CB      1514    6.616001979    1.293695152    6.251469170
  155 PHE   CG      1515    6.759574738    1.332219427    6.287731717
  155 PHE   CD1     1516    0.003495107    1.356955043    6.419887462
  155 PHE   HD1     1517   -0.066029555    1.339659900    6.502040201
  155 PHE   CD2     1518    0.062511339    1.343314386    6.186212780
  155 PHE   HD2     1519    0.035339195    1.326760129    6.081960052
  155 PHE   CE1     1520    0.136835495    1.389067582    6.442425071
  155 PHE   HE1     1521    0.173427137    1.388392637    6.545097344
  155 PHE   CE2     1522    0.194821272    1.377300306    6.211861970
  155 PHE   HE2     1523    0.255081708    1.415922015    6.129654648
  155 PHE   CZ      1524    0.232707082    1.404007889    6.342903837
  155 PHE   HZ      1525    0.338264395    1.421249047    6.363913277
  155 PHE   C       1526    6.514815956    1.511126340    6.336665972
  155 PHE   O       1527    6.593691743    1.605516728    6.335716409
  156 THR   N       1528    6.451073024    1.469637808    6.445777958
  156 THR   H       1529    6.391901425    1.398063308    6.482894998
  156 THR   CA      1530    6.443001008    1.549724789    6.568794910
  156 THR   CB      1531    6.297343761    1.580653280    6.604013340
  156 THR   OG1     1532    6.221947612    1.463938853    6.637835988
  156 THR   HG1     1533    6.126715058    1.478023147    6.610772866
  156 THR   CG2     1534    6.222487402    1.681273425    6.516352294
  156 THR   C       1535    6.500155891    1.492785326    6.698804283
  156 THR   O       1536    6.480144246    1.376994147    6.735165603
  157 VAL   N       1537    6.541078285    1.591204761    6.778360173
  157 VAL   H       1538    6.544284259    1.683194200    6.739256488
  157 VAL   CA      1539    6.578755680    1.572385506    0.127847708
  157 VAL   CB      1540    6.729836677    1.582729741    0.149745747
  157 VAL   CG1     1541    6.764209168    1.548370194    0.294829932
  157 VAL   CG2     1542    6.815462142    1.502751955    0.051347015
  157 VAL   C       1543    6.510185018    1.674491765    0.218869228
  157 VAL   O       1544    6.537294850    1.793566094    0.204144380
  158 ARG   N       1545    6.453746054    1.620292261    0.326420224
  158 ARG   H       1546    6.425842560    1.524366930    0.321809443
  158 ARG   CA      1547    6.403822237    1.699282705    0.439902690
  158 ARG   CB      1548    6.252795116    1.721146324    0.428700029
  158 ARG   CG      1549    6.172653347    1.591869724    0.412036123
  158 ARG   CD      1550    6.023286284    1.602772138    0.443331003
  158 ARG   NE      1551    5.969858560    1.466887317    0.426341780
  158 ARG   HE      1552    5.948482025    1.440205464    0.332367727
  158 ARG   CZ      1553    5.969741669    1.371808627    0.520765901
  158 ARG   NH1     1554    5.999586895    1.399608238    0.648399644
  158 ARG   HH11    1555    6.004134482    1.330481459    0.720508206
  158 ARG   HH12    1556    6.011070568    1.496264956    0.671307220
  158 ARG   NH2     1557    5.949340246    1.246074243    0.479177694
  158 ARG   HH21    1558    5.946274283    1.173658402    0.548072268
  158 ARG   HH22    1559    5.939109027    1.227081022    0.381532521
  158 ARG   C       1560    6.435104845    1.639059902    0.577039137
  158 ARG   O       1561    6.447276311    1.517172237    0.588244427
  159 THR   N       1562    6.439362417    1.721100991    0.681634228
  159 THR   H       1563    6.441664910    1.820979928    0.677175193
  159 THR   CA      1564    6.452297753    1.670002340    0.818860758
  159 THR   CB      1565    6.483252671    1.780605971    0.919954018
  159 THR   OG1     1566    6.577952100    1.870504513    0.861634072
  159 THR   HG1     1567    6.634599493    1.906400992    0.935813049
  159 THR   CG2     1568    6.549968641    1.720325352    1.043763530
  159 THR   C       1569    6.322367753    1.599242342    0.857807909
  159 THR   O       1570    6.211923327    1.625649469    0.810563618
  160 ASP   N       1571    6.338320756    1.486963243    0.927291045
  160 ASP   H       1572    6.426295790    1.443505956    0.946539222
  160 ASP   CA      1573    6.227672854    1.400182686    0.970116050
  160 ASP   CB      1574    6.252847092    1.264285592    0.904486500
  160 ASP   CG      1575    6.137167783    1.165672122    0.921858401
  160 ASP   OD1     1576    6.021292765    1.208902381    0.903785958
  160 ASP   OD2     1577    6.150150775    1.044230334    0.948450157
  160 ASP   C       1578    6.225953643    1.387893415    1.122615055
  160 ASP   O       1579    6.322634592    1.341640635    1.182982818
  161 THR   N       1580    6.114217343    1.445034068    1.166661928
  161 THR   H       1581    6.049029558    1.488167890    1.104291851
  161 THR   CA      1582    6.065288335    1.419513607    1.302910868
  161 THR   CB      1583    5.939204345    1.500716729    1.333249521
  161 THR   OG1     1584    5.850308887    1.495657708    1.221335474
  161 THR   HG1     1585    5.765600283    1.542014221    1.247340552
  161 THR   CG2     1586    5.972425385    1.642158372    1.381238602
  161 THR   C       1587    6.040101724    1.274204436    1.343704586
  161 THR   O       1588    6.036301218    1.242572444    1.462511013
  162 GLY   N       1589    6.004022125    1.185698849    1.251210137
  162 GLY   H       1590    6.037922748    1.221510708    1.164214397
  162 GLY   CA      1591    5.962773926    1.048662392    1.284826148
  162 GLY   C       1592    5.836227060    1.036215273    1.369934636
  162 GLY   O       1593    5.753118658    1.126899408    1.369736920
  163 GLU   N       1594    5.807919569    0.923310182    1.434297249
  163 GLU   H       1595    5.711648051    0.913979610    1.459688889
  163 GLU   CA      1596    5.890548232    0.802249714    1.445673878
  163 GLU   CB      1597    5.838686204    0.709926796    1.335229250
  163 GLU   CG      1598    5.696289229    0.654694419    1.344452949
  163 GLU   CD      1599    5.682908090    0.550808137    1.232941401
  163 GLU   OE1     1600    5.677096048    0.430290995    1.265591275
  163 GLU   OE2     1601    5.655259655    0.578164612    1.114146673
  163 GLU   C       1602    6.041769828    0.799896011    1.468888334
  163 GLU   O       1603    6.121426309    0.791069231    1.375575869
  164 PRO   N       1604    6.087818092    0.841668083    1.586468259
  164 PRO   CA      1605    6.229340034    0.863643685    1.619659715
  164 PRO   CB      1606    6.237307256    0.927815995    1.758336165
  164 PRO   CG      1607    6.096689990    0.897696439    1.810562866
  164 PRO   CD      1608    5.997867014    0.884715730    1.694471518
  164 PRO   C       1609    6.319595539    0.740286720    1.612671133
  164 PRO   O       1610    6.304283848    0.645770005    1.689887010
  165 MET   N       1611    6.407771534    0.732157897    1.513434464
  165 MET   H       1612    6.395982799    0.790113037    1.432793239
  165 MET   CA      1613    6.515811255    0.632632343    1.507730554
  165 MET   CB      1614    6.566643414    0.606951846    1.365709482
  165 MET   CG      1615    6.471032141    0.517645580    1.286388138
  165 MET   SD      1616    6.467780521    0.550635610    1.106409971
  165 MET   CE      1617    6.619098316    0.476175619    1.049465829
  165 MET   C       1618    6.637599474    0.666109223    1.594062774
  165 MET   O       1619    6.680420542    0.780832387    1.605627268
  166 GLY   N       1620    6.687164740    0.565379909    1.665379082
  166 GLY   H       1621    6.637508839    0.482939415    1.692542598
  166 GLY   CA      1622    0.030281773    0.580532201    1.722824397
  166 GLY   C       1623    0.147259109    0.574998422    1.624351095
  166 GLY   O       1624    0.233513336    0.662533665    1.629526977
  167 ARG   N       1625    0.146784729    0.487322823    1.524336653
  167 ARG   H       1626    0.070076447    0.425825113    1.506045968
  167 ARG   CA      1627    0.261752570    0.464819180    1.435524938
  167 ARG   CB      1628    0.371851140    0.393765429    1.514510191
  167 ARG   CG      1629    0.512280533    0.426072901    1.463065799
  167 ARG   CD      1630    0.628838466    0.364011721    1.540344436
  167 ARG   NE      1631    0.628897543    0.217033951    1.538529682
  167 ARG   HE      1632    0.622564212    0.198100478    1.440542881
  167 ARG   CZ      1633    0.601557458    0.142526884    1.646488606
  167 ARG   NH1     1634    0.575932447    0.211807823    1.758284796
  167 ARG   HH11    1635    0.515012871    0.159436243    1.817828206
  167 ARG   HH12    1636    0.628986615    0.282324528    1.805314178
  167 ARG   NH2     1637    0.565624794    0.014795102    1.627795404
  167 ARG   HH21    1638    0.533728197   -0.039410248    1.705536940
  167 ARG   HH22    1639    0.530806332   -0.007730226    1.536800215
  167 ARG   C       1640    0.210580554    0.381727505    1.317698875
  167 ARG   O       1641    0.104921289    0.318802580    1.315337166
  168 GLY   N       1642    0.295465504    0.383848933    1.215339822
  168 GLY   H       1643    0.352913565    0.464134647    1.199404674
  168 GLY   CA      1644    0.287725532    0.290127361    1.102344869
  168 GLY   C       1645    0.205892350    0.351538900    0.988573538
  168 GLY   O       1646    0.176985804    0.471066614    0.985778283
  169 THR   N       1647    0.157733436    0.264751831    0.900042618
  169 THR   H       1648    0.182740552    0.167955618    0.902494579
  169 THR   CA      1649    0.083861492    0.306201722    0.779889380
  169 THR   CB      1650    0.174322308    0.289488335    0.657617289
  169 THR   OG1     1651    0.288260533    0.370086338    0.688829755
  169 THR   HG1     1652    0.366329825    0.307579397    0.688676571
  169 THR   CG2     1653    0.121784277    0.344635966    0.524924054
  169 THR   C       1654    6.742528214    0.233511930    0.757018616
  169 THR   O       1655    6.719491114    0.118748832    0.794818514
  170 LYSH  N       1656    6.644054951    0.303242057    0.701063260
  170 LYSH  H       1657    6.653093652    0.402563864    0.693652584
  170 LYSH  CA      1658    6.510748309    0.251654261    0.666755262
  170 LYSH  CB      1659    6.416319445    0.304833041    0.774765697
  170 LYSH  CG      1660    6.268743739    0.276095139    0.746359099
  170 LYSH  CD      1661    6.175825275    0.334344075    0.853046589
  170 LYSH  CE      1662    6.195559319    0.269138298    0.990030903
  170 LYSH  NZ      1663    6.100897389    0.321894275    1.089364288
  170 LYSH  HZ1     1664    6.012981095    0.337838619    1.044458042
  170 LYSH  HZ2     1665    6.129788283    0.404451717    1.137836808
  170 LYSH  HZ3     1666    6.088622626    0.252656326    1.160470345
  170 LYSH  C       1667    6.467817537    0.282015603    0.523059411
  170 LYSH  O       1668    6.462679817    0.398811778    0.484809845
  171 VAL   N       1669    6.444045215    0.174503650    0.448451805
  171 VAL   H       1670    6.458574289    0.082369162    0.484533856
  171 VAL   CA      1671    6.409238269    0.178271747    0.305677191
  171 VAL   CB      1672    6.515372187    0.093628619    0.235075633
  171 VAL   CG1     1673    6.492561680    0.082559192    0.084182355
  171 VAL   CG2     1674    6.650358927    0.164852883    0.245976269
  171 VAL   C       1675    6.264965754    0.137745396    0.274762572
  171 VAL   O       1676    6.224481133    0.021667244    0.278949475
  172 ILE   N       1677    6.179785302    0.238266401    0.256542199
  172 ILE   H       1678    6.207213107    0.334250091    0.262506305
  172 ILE   CA      1679    6.035373571    0.216501028    0.239766274
  172 ILE   CB      1680    5.952313239    0.323588373    0.310775301
  172 ILE   CG1     1681    5.997983584    0.366151565    0.450472638
  172 ILE   CG2     1682    5.808199220    0.272278663    0.314217717
  172 ILE   CD      1683    5.923412808    0.487502861    0.506348059
  172 ILE   C       1684    5.993984393    0.199121548    0.093488249
  172 ILE   O       1685    5.990071129    0.299004640    0.021815002
  173 LEU   N       1686    5.978414181    0.075290670    0.047497461
  173 LEU   H       1687    5.996737842    0.000794919    0.111654905
  173 LEU   CA      1688    5.937530568    0.038375129    6.702547843
  173 LEU   CB      1689    5.981982322   -0.099504932    6.653355919
  173 LEU   CG      1690    6.131349356    6.664009507    6.671303293
  173 LEU   CD1     1691    6.164587909    6.518411469    6.638055578
  173 LEU   CD2     1692    6.215005807    6.749319498    6.575748439
  173 LEU   C       1693    5.786344238    0.048468172    6.681256894
  173 LEU   O       1694    5.712543857   -0.044520074    6.713462409
  174 HISB  N       1695    5.744656950    0.157062950    6.616759049
  174 HISB  H       1696    5.815717420    0.227346492    6.613229194
  174 HISB  CA      1697    5.608800877    0.179747946    6.565378081
  174 HISB  CB      1698    5.582009128    0.330374119    6.563233869
  174 HISB  CG      1699    5.615332552    0.405726065    6.692159240
  174 HISB  ND1     1700    5.537333224    0.428176791    6.797532541
  174 HISB  CD2     1701    5.733097808    0.460484130    6.720856353
  174 HISB  HD2     1702    5.821135977    0.460381878    6.656581255
  174 HISB  CE1     1703    5.601951874    0.505112137    6.884688477
  174 HISB  HE1     1704    5.566426555    0.541148683    6.981230298
  174 HISB  NE2     1705    5.726070590    0.520365467    6.839398500
  174 HISB  HE2     1706    5.802562991    0.567503935    6.883294731
  174 HISB  C       1707    5.574770352    0.107212209    6.435021130
  174 HISB  O       1708    5.595752645    0.161699960    6.326754750
  175 LEU   N       1709    5.513998493    6.780815802    6.446560540
  175 LEU   H       1710    5.465322799    6.763218774    6.532135176
  175 LEU   CA      1711    5.497187326    6.682740378    6.338354171
  175 LEU   CB      1712    5.482292070    6.538212613    6.386346749
  175 LEU   CG      1713    5.599982138    6.485896790    6.468935216
  175 LEU   CD1     1714    5.591796457    6.333311170    6.476569585
  175 LEU   CD2     1715    5.736814226    6.523121480    6.411486954
  175 LEU   C       1716    5.395591822    6.715153327    6.228642026
  175 LEU   O       1717    5.292408454    6.775110148    6.258464207
  176 LYSH  N       1718    5.431422566    6.682278695    6.104850439
  176 LYSH  H       1719    5.519613099    6.652788964    6.068066175
  176 LYSH  CA      1720    5.334823831    6.700867232    5.995616053
  176 LYSH  CB      1721    5.393193525    6.678017027    5.856059353
  176 LYSH  CG      1722    5.515371492    6.767081199    5.832695681
  176 LYSH  CD      1723    5.562475914    6.764352090    5.687152815
  176 LYSH  CE      1724    5.611458741    6.623761132    5.651896395
  176 LYSH  NZ      1725    5.638420578    6.613082414    5.507788417
  176 LYSH  HZ1     1726    5.707052954    6.680840241    5.481361141
  176 LYSH  HZ2     1727    5.557021618    6.637321113    5.454995086
  176 LYSH  HZ3     1728    5.672907905    6.521833932    5.485780712
  176 LYSH  C       1729    5.213833916    6.608544008    6.011261185
  176 LYSH  O       1730    5.234216744    6.495911504    6.056266248
  177 GLU   N       1731    5.099207292    6.640939151    5.952083399
  177 GLU   H       1732    5.099304719    6.732051427    5.910870005
  177 GLU   CA      1733    4.980753158    6.555850004    5.970562640
  177 GLU   CB      1734    4.864652940    6.620328227    5.894575584
  177 GLU   CG      1735    4.752709965    6.678329706    5.981257899
  177 GLU   CD      1736    4.645818222    6.743700365    5.893462676
  177 GLU   OE1     1737    4.681491511    6.829417723    5.809767088
  177 GLU   OE2     1738    4.530175519    6.696285689    5.894186783
  177 GLU   C       1739    4.989607797    6.412326947    5.918276906
  177 GLU   O       1740    4.915288306    6.323744843    5.960215248
  178 ASP   N       1741    5.078235627    6.395499195    5.820533000
  178 ASP   H       1742    5.134208177    6.461905409    5.770945796
  178 ASP   CA      1743    5.114251313    6.260987116    5.773394675
  178 ASP   CB      1744    5.164268782    6.270288955    5.629097609
  178 ASP   CG      1745    5.288729157    6.355156394    5.602334238
  178 ASP   OD1     1746    5.278358097    6.478933449    5.616358570
  178 ASP   OD2     1747    5.396427457    6.296324568    5.578623435
  178 ASP   C       1748    5.221400189    6.185185219    5.852039183
  178 ASP   O       1749    5.242216246    6.065396573    5.833399232
  179 GLN   N       1750    5.301342734    6.245986378    5.939225241
  179 GLN   H       1751    5.305776287    6.343556586    5.960706301
  179 GLN   CA      1752    5.406408887    6.184814426    6.021881578
  179 GLN   CB      1753    5.530435189    6.274390750    6.019857519
  179 GLN   CG      1754    5.587363129    6.292810033    5.879055346
  179 GLN   CD      1755    5.630526816    6.165762051    5.805569730
  179 GLN   OE1     1756    5.744872248    6.120821378    5.811300903
  179 GLN   NE2     1757    5.539237422    6.114933833    5.723279152
  179 GLN   HE21    1758    5.561249321    6.026458201    5.682211857
  179 GLN   HE22    1759    5.457071803    6.164700209    5.695513056
  179 GLN   C       1760    5.361849733    6.144927434    6.162718539
  179 GLN   O       1761    5.438151552    6.089517602    6.241700400
  180 THR   N       1762    5.230042542    6.127890793    6.168031513
  180 THR   H       1763    5.157698765    6.146606998    6.101577908
  180 THR   CA      1764    5.158704845    6.090182951    6.290905878
  180 THR   CB      1765    5.006266169    6.090629655    6.277708701
  180 THR   OG1     1766    4.962266515    6.013524134    6.165597808
  180 THR   HG1     1767    4.862322135    6.015501749    6.163037402
  180 THR   CG2     1768    4.950564262    6.232391211    6.263219995
  180 THR   C       1769    5.191187616    5.953569265    6.351684134
  180 THR   O       1770    5.168251854    5.930231317    6.470256902
  181 GLU   N       1771    5.248148017    5.867409945    6.267892222
  181 GLU   H       1772    5.241570934    5.866533890    6.168108049
  181 GLU   CA      1773    5.308336826    5.738540241    6.305079006
  181 GLU   CB      1774    5.355956088    5.647125221    6.192003199
  181 GLU   CG      1775    5.476131498    5.695970199    6.110866237
  181 GLU   CD      1776    5.503147238    5.599334754    5.995368871
  181 GLU   OE1     1777    5.574576200    5.499590080    6.019325157
  181 GLU   OE2     1778    5.447688991    5.619120532    5.885118667
  181 GLU   C       1779    5.410705353    5.754622193    6.417650056
  181 GLU   O       1780    5.392700031    5.693786742    6.523024894
  182 TYR   N       1781    5.490607439    5.860142829    6.404571769
  182 TYR   H       1782    5.500523006    5.904358967    6.315425773
  182 TYR   CA      1783    5.605740203    5.886618507    6.492050255
  182 TYR   CB      1784    5.708128071    5.981868204    6.430012711
  182 TYR   CG      1785    5.782889960    5.917649351    6.312990645
  182 TYR   CD1     1786    5.865246862    5.806060655    6.322127642
  182 TYR   HD1     1787    5.927944231    5.790398590    6.409904085
  182 TYR   CD2     1788    5.751324178    5.970415722    6.188326062
  182 TYR   HD2     1789    5.699282041    6.065470794    6.176636203
  182 TYR   CE1     1790    5.909770436    5.741389077    6.207415842
  182 TYR   HE1     1791    5.980789495    5.659956036    6.221766913
  182 TYR   CE2     1792    5.790475687    5.898319573    6.076111942
  182 TYR   HE2     1793    5.781368701    5.948793738    5.979921694
  182 TYR   CZ      1794    5.869504744    5.784089282    6.081403018
  182 TYR   OH      1795    5.896724291    5.717953825    5.965725891
  182 TYR   HH      1796    5.864885030    5.771798406    5.887696747
  182 TYR   C       1797    5.584010374    5.925189704    6.638498925
  182 TYR   O       1798    5.678192449    5.918956348    6.717372977
  183 LEU   N       1799    5.459579697    5.960465091    6.669510981
  183 LEU   H       1800    5.396875867    5.961448398    6.591618343
  183 LEU   CA      1801    5.410912213    5.988693644    0.013973323
  183 LEU   CB      1802    5.282201878    6.071435745    0.014381801
  183 LEU   CG      1803    5.283524362    6.216782710    6.757934122
  183 LEU   CD1     1804    5.140043454    6.267357290    6.741672465
  183 LEU   CD2     1805    5.364758514    6.305286062    6.852704437
  183 LEU   C       1806    5.384013015    5.859117244    0.090774565
  183 LEU   O       1807    5.385722598    5.869239864    0.213349637
  184 GLU   N       1808    5.363289425    5.744792878    0.026048431
  184 GLU   H       1809    5.383314932    5.738641872   -0.071735974
  184 GLU   CA      1810    5.329468685    5.615359961    0.087008552
  184 GLU   CB      1811    5.280989562    5.515531698   -0.018319833
  184 GLU   CG      1812    5.138646932    5.541773546   -0.067913039
  184 GLU   CD      1813    5.039240337    5.462160686    0.016857159
  184 GLU   OE1     1814    4.985911150    5.359433434   -0.030333517
  184 GLU   OE2     1815    5.004147163    5.510648638    0.126594973
  184 GLU   C       1816    5.439537255    5.541227492    0.163173483
  184 GLU   O       1817    5.541516444    5.518094434    0.098400869
  185 GLU   N       1818    5.400122781    5.462415868    0.262800582
  185 GLU   H       1819    5.302461597    5.451987975    0.281647703
  185 GLU   CA      1820    5.490313774    5.393293918    0.356068365
  185 GLU   CB      1821    5.408386277    5.325208251    0.465897055
  185 GLU   CG      1822    5.500569155    5.249747826    0.561902081
  185 GLU   CD      1823    5.419275818    5.137100594    0.625997118
  185 GLU   OE1     1824    5.362545645    5.057373262    0.548220982
  185 GLU   OE2     1825    5.429527509    5.119307362    0.749298796
  185 GLU   C       1826    5.567714189    5.285470894    0.279941773
  185 GLU   O       1827    5.687740890    5.301031743    0.257993374
  186 ARG   N       1828    5.499031877    5.200771740    0.203789563
  186 ARG   H       1829    5.400414725    5.215059869    0.195296977
  186 ARG   CA      1830    5.553541701    5.083681646    0.133577162
  186 ARG   CB      1831    5.447621588    4.983681005    0.086768223
  186 ARG   CG      1832    5.374926718    5.005873320   -0.046017158
  186 ARG   CD      1833    5.273439093    4.891809269    6.735393182
  186 ARG   NE      1834    5.180956635    4.919063452    6.624442103
  186 ARG   HE      1835    5.179618582    5.010031241    6.582948260
  186 ARG   CZ      1836    5.074570908    4.845114551    6.590284585
  186 ARG   NH1     1837    5.021419903    4.740463102    6.654923364
  186 ARG   HH11    1838    4.942437819    4.695255455    6.613485938
  186 ARG   HH12    1839    5.067501087    4.690328256    6.728148231
  186 ARG   NH2     1840    5.010187089    4.879710288    6.477973620
  186 ARG   HH21    1841    4.933095322    4.825053749    6.445281723
  186 ARG   HH22    1842    5.039316057    4.960299754    6.426429063
  186 ARG   C       1843    5.649341896    5.126450414    0.022195272
  186 ARG   O       1844    5.755735996    5.068150841    0.001911110
  187 ARG   N       1845    5.629147147    5.242118426    6.751078750
  187 ARG   H       1846    5.546102868    5.294920721    6.768863854
  187 ARG   CA      1847    5.707153351    5.294008102    6.637792291
  187 ARG   CB      1848    5.638267042    5.400676438    6.552410189
  187 ARG   CG      1849    5.711159984    5.428764584    6.420841099
  187 ARG   CD      1850    5.707041373    5.314893122    6.318736607
  187 ARG   NE      1851    5.787668724    5.359149153    6.204061173
  187 ARG   HE      1852    5.735946311    5.422927427    6.146989953
  187 ARG   CZ      1853    5.905760435    5.315998425    6.157681268
  187 ARG   NH1     1854    5.966591026    5.209407381    6.211458824
  187 ARG   HH11    1855    6.057045531    5.177438465    6.183263466
  187 ARG   HH12    1856    5.919401219    5.154289013    6.280270799
  187 ARG   NH2     1857    5.971975544    5.393020991    6.070279413
  187 ARG   HH21    1858    6.065244459    5.373564764    6.039911998
  187 ARG   HH22    1859    5.921474511    5.470946459    6.033181706
  187 ARG   C       1860    5.843193439    5.342190589    6.688613049
  187 ARG   O       1861    5.946355846    5.283486822    6.656344284
  188 ILE   N       1862    5.843983588    5.420998260    0.004397066
  188 ILE   H       1863    5.761718081    5.446960865    0.054984000
  188 ILE   CA      1864    5.966528552    5.487755967    0.050624611
  188 ILE   CB      1865    5.932635570    5.601523224    0.147156639
  188 ILE   CG1     1866    5.836938147    5.703037677    0.084326492
  188 ILE   CG2     1867    6.054870859    5.676234112    0.200876447
  188 ILE   CD      1868    5.751876020    5.781331714    0.184556901
  188 ILE   C       1869    6.055475397    5.385897576    0.122224448
  188 ILE   O       1870    6.164027268    5.362242407    0.069442590
  189 LYSH  N       1871    5.993407659    5.295762175    0.197811470
  189 LYSH  H       1872    5.899188372    5.306388103    0.229603533
  189 LYSH  CA      1873    6.058403381    5.180434379    0.261729800
  189 LYSH  CB      1874    5.949574270    5.095601155    0.327839382
  189 LYSH  CG      1875    5.909456997    5.134854579    0.470163556
  189 LYSH  CD      1876    5.804985463    5.031421901    0.512495219
  189 LYSH  CE      1877    5.805686170    5.028213538    0.665459972
  189 LYSH  NZ      1878    5.685305128    4.963938150    0.720094749
  189 LYSH  HZ1     1879    5.606042262    5.023858069    0.708827398
  189 LYSH  HZ2     1880    5.695202458    4.938575889    0.816320200
  189 LYSH  HZ3     1881    5.666690806    4.882300234    0.665425217
  189 LYSH  C       1882    6.137323915    5.090131147    0.166717823
  189 LYSH  O       1883    6.252046278    5.059167686    0.198529751
  190 GLU   N       1884    6.076960025    5.050962915    0.054867056
  190 GLU   H       1885    5.981136542    5.072522184    0.036070130
  190 GLU   CA      1886    6.139014382    4.976398188    6.735785548
  190 GLU   CB      1887    6.030889015    4.931804344    6.637161501
  190 GLU   CG      1888    6.082666812    4.853029153    6.516659573
  190 GLU   CD      1889    5.974313108    4.841800213    6.409236815
  190 GLU   OE1     1890    5.930665534    4.947609950    6.359005877
  190 GLU   OE2     1891    5.979561802    4.736409500    6.342227495
  190 GLU   C       1892    6.246531167    5.053626350    6.659072100
  190 GLU   O       1893    6.357898554    5.001782946    6.665148865
  191 ILE   N       1894    6.222289078    5.182532330    6.637083262
  191 ILE   H       1895    6.134740121    5.224674107    6.660731748
  191 ILE   CA      1896    6.323825247    5.261047431    6.565435183
  191 ILE   CB      1897    6.261259698    5.394313209    6.523785296
  191 ILE   CG1     1898    6.132712207    5.384819126    6.441379880
  191 ILE   CG2     1899    6.357418831    5.478560158    6.439732399
  191 ILE   CD      1900    6.061664446    5.520059800    6.449816540
  191 ILE   C       1901    6.450803851    5.282006937    6.648161700
  191 ILE   O       1902    6.561497279    5.289400668    6.595057721
  192 VAL   N       1903    6.425175085    5.301377393    6.777223515
  192 VAL   H       1904    6.332864278    5.331375960    6.801267563
  192 VAL   CA      1905    6.536059157    5.310567218    0.081939890
  192 VAL   CB      1906    6.480877671    5.331256052    0.223140886
  192 VAL   CG1     1907    6.598412668    5.341267090    0.320571716
  192 VAL   CG2     1908    6.412282610    5.467152432    0.238464627
  192 VAL   C       1909    6.612069770    5.177805481    0.078833531
  192 VAL   O       1910    6.730407181    5.182828218    0.045632695
  193 LYSH  N       1911    6.540513848    5.066851981    0.094944201
  193 LYSH  H       1912    6.443915214    5.074114290    0.119762804
  193 LYSH  CA      1913    6.603058154    4.934470394    0.108179614
  193 LYSH  CB      1914    6.502372582    4.830171370    0.157099239
  193 LYSH  CG      1915    6.569993563    4.702490591    0.207449518
  193 LYSH  CD      1916    6.470555472    4.586621964    0.197797525
  193 LYSH  CE      1917    6.530623034    4.449189615    0.228059928
  193 LYSH  NZ      1918    6.433551024    4.348756184    0.182236723
  193 LYSH  HZ1     1919    6.341106681    4.369217912    0.214416264
  193 LYSH  HZ2     1920    6.451894511    4.256717023    0.216767435
  193 LYSH  HZ3     1921    6.434411329    4.346229226    0.082272357
  193 LYSH  C       1922    6.691804070    4.891130155    6.782656027
  193 LYSH  O       1923    6.806862317    4.849144510    6.794019687
  194 LYSH  N       1924    6.638615918    4.913301010    6.662787457
  194 LYSH  H       1925    6.542836721    4.941638419    6.657868899
  194 LYSH  CA      1926    6.701974164    4.867663891    6.538242477
  194 LYSH  CB      1927    6.606918678    4.874217929    6.418532950
  194 LYSH  CG      1928    6.671352015    4.812315409    6.294325850
  194 LYSH  CD      1929    6.581602316    4.827396132    6.171331585
  194 LYSH  CE      1930    6.654469650    4.789075898    6.042370693
  194 LYSH  NZ      1931    6.585161606    4.835412521    5.921291482
  194 LYSH  HZ1     1932    6.571987638    4.934530987    5.919804624
  194 LYSH  HZ2     1933    6.495227353    4.792754938    5.911686126
  194 LYSH  HZ3     1934    6.638239491    4.812203786    5.839780174
  194 LYSH  C       1935    0.037937762    4.945813296    6.505183668
  194 LYSH  O       1936    0.139703371    4.895144558    6.458237530
  195 HISB  N       1937    0.038819648    5.068957385    6.555387717
  195 HISB  H       1938   -0.027690531    5.102082725    6.622313856
  195 HISB  CA      1939    0.144672808    5.165143063    6.521445364
  195 HISB  CB      1940    0.092873470    5.287735818    6.445969826
  195 HISB  CG      1941    0.030428282    5.250429880    6.311367205
  195 HISB  ND1     1942    0.093674640    5.225497625    6.197067185
  195 HISB  CD2     1943   -0.100008785    5.228131866    6.298108149
  195 HISB  HD2     1944   -0.169687752    5.225073310    6.381872621
  195 HISB  CE1     1945    0.001937925    5.184353615    6.110007106
  195 HISB  HE1     1946    0.011035163    5.154130881    6.005676689
  195 HISB  NE2     1947   -0.114630267    5.182548359    6.174022710
  195 HISB  HE2     1948   -0.196200229    5.130792048    6.148190264
  195 HISB  C       1949    0.218438576    5.212979721    6.646666730
  195 HISB  O       1950    0.339189436    5.191523638    6.656142606
  196 SER   N       1951    0.159971448    5.299814861    6.728711951
  196 SER   H       1952    0.063767203    5.299686412    6.701422266
  196 SER   CA      1953    0.228996590    5.356017266    0.054348969
  196 SER   CB      1954    0.187693481    5.500023581    0.085445724
  196 SER   OG      1955    0.048243469    5.525611494    0.104185329
  196 SER   HG      1956    0.015313761    5.480858749    0.187336766
  196 SER   C       1957    0.224784770    5.271014839    0.181498236
  196 SER   O       1958    0.174086973    5.306931038    0.287666428
  197 GLN   N       1959    0.267473645    5.145864150    0.167118275
  197 GLN   H       1960    0.294948723    5.114700149    0.076157156
  197 GLN   CA      1961    0.260326378    5.040375685    0.269258435
  197 GLN   CB      1962    0.284782813    4.907239332    0.197945081
  197 GLN   CG      1963    0.222881108    4.789507771    0.273556638
  197 GLN   CD      1964    0.270047414    4.651138093    0.228427516
  197 GLN   OE1     1965    0.333607864    4.627201738    0.125879380
  197 GLN   NE2     1966    0.238263226    4.558188017    0.318072060
  197 GLN   HE21    1967    0.258014728    4.460766105    0.307229074
  197 GLN   HE22    1968    0.183236089    4.587432735    0.396276825
  197 GLN   C       1969    0.352834193    5.052482245    0.390531853
  197 GLN   O       1970    0.311170701    5.078830553    0.503221339
  198 PHE   N       1971    0.483713697    5.054911334    0.366940126
  198 PHE   H       1972    0.524888555    5.045542783    0.276282703
  198 PHE   CA      1973    0.583309255    5.064434660    0.474636404
  198 PHE   CB      1974    0.708060422    4.980829561    0.445373218
  198 PHE   CG      1975    0.675985295    4.833968699    0.473857255
  198 PHE   CD1     1976    0.708819738    4.784549929    0.599545045
  198 PHE   HD1     1977    0.762873420    4.846632249    0.670994224
  198 PHE   CD2     1978    0.628776267    4.753625548    0.370726141
  198 PHE   HD2     1979    0.617504067    4.791519012    0.269155900
  198 PHE   CE1     1980    0.681471638    4.651289714    0.628050763
  198 PHE   HE1     1981    0.693834730    4.615184014    0.730151204
  198 PHE   CE2     1982    0.601252259    4.620968315    0.401748603
  198 PHE   HE2     1983    0.547397278    4.562687465    0.327022533
  198 PHE   CZ      1984    0.621895810    4.572392321    0.530342409
  198 PHE   HZ      1985    0.598644595    4.467862894    0.550714611
  198 PHE   C       1986    0.622499581    5.196055671    0.542089412
  198 PHE   O       1987    0.735847383    5.207870601    0.588389568
  199 ILE   N       1988    0.530120641    5.291383239    0.550475433
  199 ILE   H       1989    0.437002932    5.266246700    0.524070001
  199 ILE   CA      1990    0.553961758    5.420756121    0.616100794
  199 ILE   CB      1991    0.433111532    5.512034919    0.594315661
  199 ILE   CG1     1992    0.391425288    5.525749338    0.447734576
  199 ILE   CG2     1993    0.470240852    5.652321384    0.642807894
  199 ILE   CD      1994    0.497712308    5.554756490    0.341557055
  199 ILE   C       1995    0.585307626    5.398596981    0.764215297
  199 ILE   O       1996    0.515006076    5.327987413    0.836339736
  200 GLY   N       1997    0.689570014    5.467302679    0.810030906
  200 GLY   H       1998    0.749200278    5.527794836    0.757245863
  200 GLY   CA      1999    0.733761843    5.459735121    0.950026672
  200 GLY   C       2000    0.639915808    5.530122240    1.048270976
  200 GLY   O       2001    0.672779127    5.551733668    1.164818330
  201 TYR   N       2002    0.514395060    5.549930199    1.008999209
  201 TYR   H       2003    0.506630633    5.483929762    0.934265034
  201 TYR   CA      2004    0.423656342    5.636436186    1.085768287
  201 TYR   CB      2005    0.414554625    5.769825624    1.011359848
  201 TYR   CG      2006    0.528731687    5.866145631    1.044466542
  201 TYR   CD1     2007    0.567914136    5.895952222    1.174447969
  201 TYR   HD1     2008    0.505306770    5.906367016    1.263064283
  201 TYR   CD2     2009    0.615234974    5.886538203    0.937600485
  201 TYR   HD2     2010    0.594572618    5.870777293    0.831743688
  201 TYR   CE1     2011    0.694251709    5.948927143    1.197938239
  201 TYR   HE1     2012    0.722425410    5.985762837    1.296577185
  201 TYR   CE2     2013    0.741662557    5.938726699    0.962339239
  201 TYR   HE2     2014    0.810967724    5.937216900    0.878223161
  201 TYR   CZ      2015    0.780664699    5.971996148    1.091539895
  201 TYR   OH      2016    0.905103779    6.023036800    1.111642277
  201 TYR   HH      2017    0.961708810    6.008469626    1.030502450
  201 TYR   C       2018    0.279165565    5.587019114    1.095357284
  201 TYR   O       2019    0.246872368    5.511543004    1.003756285
  202 PRO   N       2020    0.205262116    5.607819484    1.203972378
  202 PRO   CA      2021    0.061138780    5.579283190    1.208783226
  202 PRO   CB      2022    0.019042189    5.616554266    1.351086226
  202 PRO   CG      2023    0.150952974    5.595430979    1.425672203
  202 PRO   CD      2024    0.255671277    5.657343727    1.332876123
  202 PRO   C       2025    6.775144110    5.665309422    1.108630327
  202 PRO   O       2026    6.798572426    5.786062073    1.108976850
  203 ILE   N       2027    6.683859852    5.610936552    1.028631730
  203 ILE   H       2028    6.662890785    5.515128351    1.009083889
  203 ILE   CA      2029    6.610639027    5.694885556    0.932699506
  203 ILE   CB      2030    6.638886915    5.668944235    0.784583226
  203 ILE   CG1     2031    6.787701298    5.654118729    0.752237968
  203 ILE   CG2     2032    6.586360109    5.786292786    0.701641929
  203 ILE   CD      2033    6.797880344    5.571722905    0.623722148
  203 ILE   C       2034    6.462375822    5.665038517    0.955879568
  203 ILE   O       2035    6.400779102    5.593872135    0.876686581
  204 THR   N       2036    6.405574588    5.717861458    1.063932556
  204 THR   H       2037    6.459082024    5.782548905    1.118269364
  204 THR   CA      2038    6.262744330    5.702766768    1.095279527
  204 THR   CB      2039    6.231982147    5.766330152    1.231008617
  204 THR   OG1     2040    6.325883845    5.742604606    1.336232319
  204 THR   HG1     2041    6.416365594    5.774628531    1.308156190
  204 THR   CG2     2042    6.094134387    5.730782553    1.287094943
  204 THR   C       2043    6.170042646    5.759506881    0.987583167
  204 THR   O       2044    6.172471800    5.879040974    0.958716665
  205 LEU   N       2045    6.084665239    5.666933629    0.944805934
  205 LEU   H       2046    6.093296062    5.569796064    0.966917283
  205 LEU   CA      2047    5.973675972    5.707059713    0.857163201
  205 LEU   CB      2048    5.967333861    5.599374755    0.748648614
  205 LEU   CG      2049    5.850420002    5.611888511    0.650736404
  205 LEU   CD1     2050    5.845558479    5.742442270    0.571105494
  205 LEU   CD2     2051    5.846478243    5.486327130    0.563405695
  205 LEU   C       2052    5.843969745    5.718390806    0.937532856
  205 LEU   O       2053    5.802328801    5.622001185    1.001604440
  206 PHE   N       2054    5.782003293    5.835939956    0.931933206
  206 PHE   H       2055    5.812907972    5.907472246    0.869253558
  206 PHE   CA      2056    5.677356201    5.882394139    1.024144560
  206 PHE   CB      2057    5.677135932    6.034836223    1.037311427
  206 PHE   CG      2058    5.778727682    6.105818001    1.127037863
  206 PHE   CD1     2059    5.910067709    6.060318556    1.126752846
  206 PHE   HD1     2060    5.941530245    5.998439139    1.042716862
  206 PHE   CD2     2061    5.736177328    6.215429679    1.201160688
  206 PHE   HD2     2062    5.631133328    6.243818307    1.207478129
  206 PHE   CE1     2063    5.999967916    6.129690151    1.206919483
  206 PHE   HE1     2064    6.105748083    6.103388633    1.206071950
  206 PHE   CE2     2065    5.832186484    6.285200251    1.273516130
  206 PHE   HE2     2066    5.802994475    6.375045552    1.327879363
  206 PHE   CZ      2067    5.964934430    6.244199462    1.277475479
  206 PHE   HZ      2068    6.041247214    6.315347637    1.308999672
  206 PHE   C       2069    5.533027440    5.850733876    0.984447741
  206 PHE   O       2070    5.503512325    5.800251947    0.876239869
  207 VAL   N       2071    5.455221660    5.830320855    1.090351794
  207 VAL   H       2072    5.481605728    5.813914315    1.185402869
  207 VAL   CA      2073    5.308847806    5.820225651    1.081393426
  207 VAL   CB      2074    5.257610093    5.749610234    1.207083906
  207 VAL   CG1     2075    5.291849069    5.600937272    1.195549468
  207 VAL   CG2     2076    5.307486649    5.812895542    1.337143870
  207 VAL   C       2077    5.219135793    5.939777962    1.048722031
  207 VAL   O       2078    5.267688916    6.052778738    1.049653648
  208 GLU   N       2079    5.107193624    5.900578942    0.988572415
  208 GLU   H       2080    5.099464459    5.811645235    0.943512386
  208 GLU   CA      2081    4.997812311    5.994241573    0.959098983
  208 GLU   CB      2082    4.981746378    6.001197390    0.807103908
  208 GLU   CG      2083    5.087590593    6.092040189    0.744239741
  208 GLU   CD      2084    5.041507645    6.124067168    0.601913382
  208 GLU   OE1     2085    4.941240892    6.194211747    0.576412337
  208 GLU   OE2     2086    5.093600293    6.053718233    0.512681193
  208 GLU   C       2087    4.862737919    5.946197166    1.012494586
  208 GLU   O1      2088    4.813872933    5.836158233    0.978920384
  208 GLU   O2      2089    4.793631882    6.033773609    1.068883614
  209 WDH1  C1      2090    1.056794626    0.228503718    0.525522292
  209 WDH1  H1      2091    1.079058552    0.317162471    0.584893525
  209 WDH1  C2      2092    1.152323623    0.129051628    0.508169575
  209 WDH1  H2      2093    1.259006802    0.141442146    0.526775340
  209 WDH1  C3      2094    1.115483526    0.008565725    0.449474419
  209 WDH1  H3      2095    1.193456235   -0.066209700    0.434986748
  209 WDH1  C4      2096    0.989011423    6.782481951    0.394516214
  209 WDH1  H4      2097    0.957593901    6.688143684    0.349886009
  209 WDH1  C5      2098    0.897406678    0.094962056    0.406671388
  209 WDH1  C6      2099    0.927222550    0.210024621    0.478731225
  209 WDH1  H7      2100    0.804521584    0.372034331    0.553904604
  209 WDH1  C7      2101    0.815833924    0.280730519    0.495462517
  209 WDH1  C8      2102    0.766054337    0.096901630    0.385947349
  209 WDH1  H8      2103    0.708745422    0.016083030    0.340521826
  209 WDH1  N       2104    0.718453760    0.207992937    0.441455877
  209 WDH1  C9      2105    0.589020634    0.227646241    0.464977257
  209 WDH1  O9      2106    0.547167950    0.308907020    0.547281807
  209 WDH1  C10     2107    0.479924406    0.153918611    0.387040626
  209 WDH1  C11     2108    0.407610101    0.049832354    0.444137684
  209 WDH1  O11     2109    0.440692627   -0.011642461    0.560857620
  209 WDH1  H11     2110    0.364006762   -0.054768440    0.608397116
  209 WDH1  C12     2111    0.303995038    6.781663652    0.373112334
  209 WDH1  H12     2112    0.260999581    6.691085218    0.415866729
  209 WDH1  C13     2113    0.259915271    0.044379718    0.252877699
  209 WDH1  O13     2114    0.143867176    0.003269330    0.195094946
  209 WDH1  H13     2115    0.102350960   -0.077816995    0.236343119
  209 WDH1  C14     2116    0.321850916    0.157733802    0.201506212
  209 WDH1  C15     2117    0.292983448    0.222167347    0.065756284
  209 WDH1  C16     2118    0.158490333    0.294709459    0.058124499
  209 WDH1  C17     2119    0.312258742    0.121387389   -0.047739360
  209 WDH1  C18     2120    0.435204959    0.205757520    0.266067876
  209 WDH1  H18     2121    0.498724545    0.283890019    0.224318315
  210 NA+   NA      2122    0.616611959    5.629847623    1.621622295
  211 NA+   NA      2123    4.445794330    0.151500627    5.808994373
  212 NA+   NA      2124    4.044362517    2.452649199    3.449503790
  213 NA+   NA      2125    3.391982448    6.388575230    6.602626281
  214 NA+   NA      2126    0.985302171    0.508928688    2.720755807
  215 NA+   NA      2127    0.078250629    5.690126158    1.882257662
  216 NA+   NA      2128    4.745702251    5.048034271    5.315067309
  217 NA+   NA      2129    4.149406561    6.688072183    2.769173522
    1 SOLV  OW      2130    6.238656983    2.024896376    0.686244027
    1 SOLV  HW1     2131    6.335755853    2.022719114    0.662391859
    1 SOLV  HW2     2132    6.225829491    2.080075169    0.768660582
    2 SOLV  OW      2133    6.230653053    2.132648784    6.494379590
    2 SOLV  HW1     2134    6.242819249    2.126348714    6.593444273
    2 SOLV  HW2     2135    6.134369329    2.118023620    6.471641681
    3 SOLV  OW      2136    6.512060580    2.031923467    0.646876861
    3 SOLV  HW1     2137    6.542151830    1.977441274    0.725157665
    3 SOLV  HW2     2138    6.583959636    2.032916740    0.577370170
    4 SOLV  OW      2139    0.401735241    2.266102961    0.377345292
    4 SOLV  HW1     2140    0.319830541    2.321129054    0.361051555
    4 SOLV  HW2     2141    0.477054624    2.301187538    0.321688025
    5 SOLV  OW      2142    0.486378318    2.565037370    0.258324892
    5 SOLV  HW1     2143    0.444037201    2.590978171    0.345135351
    5 SOLV  HW2     2144    0.416215183    2.530273268    0.196113830
    6 SOLV  OW      2145    5.975418094    2.091631623    6.427145729
    6 SOLV  HW1     2146    5.898505943    2.146229027    6.460390465
    6 SOLV  HW2     2147    5.944567652    1.998270454    6.408881794
    7 SOLV  OW      2148    0.455908363    1.907180214    6.071358148
    7 SOLV  HW1     2149    0.473440146    1.817288625    6.111527750
    7 SOLV  HW2     2150    0.438100224    1.973330434    6.144217313
    8 SOLV  OW      2151    0.384259491    2.870784097    0.296446367
    8 SOLV  HW1     2152    0.397060140    2.964738564    0.328229894
    8 SOLV  HW2     2153    0.473513299    2.828202118    0.281547163
    9 SOLV  OW      2154    5.889069832    1.835737773    6.371410951
    9 SOLV  HW1     2155    5.971470046    1.819024644    6.317258056
    9 SOLV  HW2     2156    5.832603791    1.753202815    6.372486797
   10 SOLV  OW      2157    1.230681252    1.421606495    5.550814812
   10 SOLV  HW1     2158    1.151448870    1.387546747    5.500178395
   10 SOLV  HW2     2159    1.200705223    1.489517458    5.617831910
   11 SOLV  OW      2160    0.876255357    1.369216995    6.136775947
   11 SOLV  HW1     2161    0.968105547    1.400753067    6.160667836
   11 SOLV  HW2     2162    0.882790247    1.295528248    6.069477920
   12 SOLV  OW      2163    0.859498651    1.471718313    5.320483847
   12 SOLV  HW1     2164    0.819471695    1.559550113    5.346663758
   12 SOLV  HW2     2165    0.896618743    1.478316383    5.227853076
   13 SOLV  OW      2166    6.585709361    1.229395674    5.237001095
   13 SOLV  HW1     2167    6.507019529    1.246201513    5.177611565
   13 SOLV  HW2     2168    6.669517125    1.230784321    5.182449454
   14 SOLV  OW      2169    0.438931435    0.465189500    4.597263819
   14 SOLV  HW1     2170    0.485621778    0.513561389    4.671304941
   14 SOLV  HW2     2171    0.506769504    0.425549022    4.535388934
   15 SOLV  OW      2172    1.038037134    5.760754560    1.670459614
   15 SOLV  HW1     2173    1.105997835    5.745696138    1.742267439
   15 SOLV  HW2     2174    1.072653297    5.724850601    1.583774003
   16 SOLV  OW      2175    6.089305629    6.169865035    5.026052169
   16 SOLV  HW1     2176    6.001277935    6.210970477    5.002324919
   16 SOLV  HW2     2177    6.137091723    6.228768355    5.091231691
   17 SOLV  OW      2178    5.652006419    5.675868782    5.327539005
   17 SOLV  HW1     2179    5.705624372    5.675308587    5.411956191
   17 SOLV  HW2     2180    5.564598844    5.721628463    5.343891272
   18 SOLV  OW      2181    0.256475233    0.318023277    4.342591099
   18 SOLV  HW1     2182    0.355991988    0.326226608    4.337057023
   18 SOLV  HW2     2183    0.223082876    0.370010330    4.421227786
   19 SOLV  OW      2184    0.512737625    5.744828449    0.072988065
   19 SOLV  HW1     2185    0.514143554    5.821573476    0.008877417
   19 SOLV  HW2     2186    0.508520491    5.658899358    0.021995207
   20 SOLV  OW      2187    6.149597003    0.055748496    5.526380144
   20 SOLV  HW1     2188    6.217748784    0.126840905    5.508979449
   20 SOLV  HW2     2189    6.123706623    0.057343303    5.622965058
   21 SOLV  OW      2190    5.633884252    0.241315774    5.445687413
   21 SOLV  HW1     2191    5.652474759    0.292212500    5.529745496
   21 SOLV  HW2     2192    5.692155970    0.160105992    5.442339340
   22 SOLV  OW      2193    0.907605930    1.967331224    0.760409600
   22 SOLV  HW1     2194    0.824385065    1.955572431    0.706224173
   22 SOLV  HW2     2195    0.919140658    1.888778861    0.821208255
   23 SOLV  OW      2196    1.745979860    6.373844199    0.180461327
   23 SOLV  HW1     2197    1.689461857    6.344007860    0.257373938
   23 SOLV  HW2     2198    1.690322978    6.427590568    0.117108037
   24 SOLV  OW      2199    5.817924492    6.473803863    4.869715598
   24 SOLV  HW1     2200    5.915779670    6.472011943    4.890282945
   24 SOLV  HW2     2201    5.801421052    6.533893334    4.791493452
   25 SOLV  OW      2202    6.565477659    6.433647492    5.138968024
   25 SOLV  HW1     2203    6.520811244    6.514336512    5.177643277
   25 SOLV  HW2     2204    6.500857929    6.357336382    5.137401652
   26 SOLV  OW      2205    6.421390511    6.366751469    4.420858286
   26 SOLV  HW1     2206    6.479513309    6.445031520    4.398594760
   26 SOLV  HW2     2207    6.332680207    6.377271143    4.375898165
   27 SOLV  OW      2208    1.510192755    5.898725303    2.172308247
   27 SOLV  HW1     2209    1.503075371    5.831907570    2.246378767
   27 SOLV  HW2     2210    1.547841745    5.984202725    2.208054868
   28 SOLV  OW      2211    6.120135455    6.399651534    5.211253563
   28 SOLV  HW1     2212    6.075818137    6.432110206    5.127682889
   28 SOLV  HW2     2213    6.136238278    6.476967679    5.272609690
   29 SOLV  OW      2214    0.030729702    5.280188968    5.150041285
   29 SOLV  HW1     2215    0.103329897    5.341032572    5.182120397
   29 SOLV  HW2     2216   -0.021093099    5.245944562    5.228421067
   30 SOLV  OW      2217    6.354228969    6.265067911    5.258935884
   30 SOLV  HW1     2218    6.270466578    6.319461345    5.264097318
   30 SOLV  HW2     2219    6.330665658    6.168010471    5.253837332
   31 SOLV  OW      2220    5.707597733    6.018058010    5.481258770
   31 SOLV  HW1     2221    5.635102908    6.055511712    5.423439056
   31 SOLV  HW2     2222    5.672672084    5.938882962    5.531387447
   32 SOLV  OW      2223    6.228487072    5.349796600    5.278511730
   32 SOLV  HW1     2224    6.268402058    5.416628258    5.215728172
   32 SOLV  HW2     2225    6.300468587    5.289847687    5.313528931
   33 SOLV  OW      2226    5.579971268    6.174284108    5.284459921
   33 SOLV  HW1     2227    5.487545297    6.158039849    5.319028872
   33 SOLV  HW2     2228    5.586546801    6.141446061    5.190227040
   34 SOLV  OW      2229    6.633799341    4.741193675    5.482285366
   34 SOLV  HW1     2230    6.710504960    4.707586156    5.536949392
   34 SOLV  HW2     2231    6.574408091    4.797796179    5.539470833
   35 SOLV  OW      2232    6.743579784    5.400899779    5.876639046
   35 SOLV  HW1     2233    6.754992376    5.462704066    5.954430859
   35 SOLV  HW2     2234    6.832014426    5.360812429    5.852684794
   36 SOLV  OW      2235    6.334134298    5.330250203    5.676552371
   36 SOLV  HW1     2236    6.341717889    5.320073520    5.775753516
   36 SOLV  HW2     2237    6.252261820    5.383357644    5.654677939
   37 SOLV  OW      2238    5.888369220    6.724987909    5.202533892
   37 SOLV  HW1     2239    5.977581318    6.737523670    5.159111073
   37 SOLV  HW2     2240    5.817108660    6.723350616    5.132386281
   38 SOLV  OW      2241    6.236780068    5.075913348    5.594284296
   38 SOLV  HW1     2242    6.295478440    5.151379169    5.623625103
   38 SOLV  HW2     2243    6.147058712    5.084718876    5.637573346
   39 SOLV  OW      2244    0.029470940    5.503377321    6.137270108
   39 SOLV  HW1     2245   -0.007431515    5.556259714    6.213710654
   39 SOLV  HW2     2246    0.046762030    5.409468979    6.166997661
   40 SOLV  OW      2247    6.114161400    5.626735813    5.800083909
   40 SOLV  HW1     2248    6.094749999    5.556244879    5.731849792
   40 SOLV  HW2     2249    6.031084006    5.646489812    5.852137185
   41 SOLV  OW      2250    0.643562686    6.144586341    2.086996418
   41 SOLV  HW1     2251    0.567701874    6.196177309    2.047178815
   41 SOLV  HW2     2252    0.682503788    6.083832798    2.017754415
   42 SOLV  OW      2253    6.103647151    0.109957191    1.314917032
   42 SOLV  HW1     2254    6.175278422    0.110668290    1.384704438
   42 SOLV  HW2     2255    6.051421138    0.024934557    1.321651573
   43 SOLV  OW      2256    5.305912206    0.732734157    0.262789586
   43 SOLV  HW1     2257    5.238286376    0.751837964    0.191631076
   43 SOLV  HW2     2258    5.298123546    0.637212153    0.291365726
   44 SOLV  OW      2259    5.885316456    0.162497131    0.961321421
   44 SOLV  HW1     2260    5.849388070    0.152246699    0.868552795
   44 SOLV  HW2     2261    5.809379036    0.165177689    1.026345795
   45 SOLV  OW      2262    0.502839896    5.218745143    6.149435450
   45 SOLV  HW1     2263    0.475882156    5.254990331    6.238662187
   45 SOLV  HW2     2264    0.602376146    5.209728176    6.145833465
   46 SOLV  OW      2265    4.411417217    6.089830943    6.746832604
   46 SOLV  HW1     2266    4.489215083    6.100607772    6.684923266
   46 SOLV  HW2     2267    4.354796932    6.172211768    6.743840092
   47 SOLV  OW      2268    5.362259228    0.182029875    0.578369792
   47 SOLV  HW1     2269    5.286317986    0.244970837    0.561849218
   47 SOLV  HW2     2270    5.428423094    0.225049018    0.639796786
   48 SOLV  OW      2271    6.240984644    3.804519207    0.622878902
   48 SOLV  HW1     2272    6.227930608    3.714984605    0.580275730
   48 SOLV  HW2     2273    6.316746446    3.852000908    0.578074912
   49 SOLV  OW      2274    0.564570286    0.069529134    6.417547008
   49 SOLV  HW1     2275    0.655546256    0.028823578    6.425700024
   49 SOLV  HW2     2276    0.556420367    0.145950798    6.481525975
   50 SOLV  OW      2277    0.651072961    5.630909255    6.467915284
   50 SOLV  HW1     2278    0.726326786    5.642366806    6.532779828
   50 SOLV  HW2     2279    0.665772710    5.690519188    6.388970525
   51 SOLV  OW      2280    0.976970571    6.761209852    6.790781753
   51 SOLV  HW1     2281    1.015913562    6.685184892    6.842793109
   51 SOLV  HW2     2282    0.877652161    6.750663559    6.785671370
   52 SOLV  OW      2283    0.577999465    2.015774405    0.026642080
   52 SOLV  HW1     2284    0.566887657    2.008956040    0.125796964
   52 SOLV  HW2     2285    0.649743575    1.952837899   -0.003246497
   53 SOLV  OW      2286    0.560133153    2.012818312    0.303525488
   53 SOLV  HW1     2287    0.594444382    2.105807387    0.316837595
   53 SOLV  HW2     2288    0.633524617    1.947324267    0.321570393
   54 SOLV  OW      2289    0.821454723    5.686929253    0.705453133
   54 SOLV  HW1     2290    0.796857899    5.778731726    0.674322119
   54 SOLV  HW2     2291    0.838435380    5.628319593    0.626217365
   55 SOLV  OW      2292    1.353498263    6.486844855    0.635991857
   55 SOLV  HW1     2293    1.258700816    6.492275639    0.667388066
   55 SOLV  HW2     2294    1.376629572    6.391582165    0.616200210
   56 SOLV  OW      2295    0.702717296    6.355113240    6.513672969
   56 SOLV  HW1     2296    0.688563776    6.262451109    6.478810325
   56 SOLV  HW2     2297    0.785147155    6.357180970    6.570267792
   57 SOLV  OW      2298    1.066548034    6.265553022    6.428503215
   57 SOLV  HW1     2299    1.022755873    6.270670290    6.338736918
   57 SOLV  HW2     2300    1.165907185    6.267225651    6.417237875
   58 SOLV  OW      2301    1.207349264    6.056632352    6.651538709
   58 SOLV  HW1     2302    1.285352649    6.119198543    6.653099232
   58 SOLV  HW2     2303    1.146908191    6.076810517    6.728617116
   59 SOLV  OW      2304    1.248394459    0.993380022    4.847051410
   59 SOLV  HW1     2305    1.310497062    1.008785806    4.770190525
   59 SOLV  HW2     2306    1.163959021    1.044964360    4.832514505
   60 SOLV  OW      2307    1.556853327    6.341721847    0.411145486
   60 SOLV  HW1     2308    1.593758960    6.411057478    0.473048080
   60 SOLV  HW2     2309    1.491850207    6.284062875    0.460656932
   61 SOLV  OW      2310    0.998267418    5.716436479    0.919550287
   61 SOLV  HW1     2311    0.933622458    5.706738786    0.843863986
   61 SOLV  HW2     2312    1.042768408    5.805831642    0.914108780
   62 SOLV  OW      2313    1.046092592    5.201323098    0.875694120
   62 SOLV  HW1     2314    0.947713640    5.185911699    0.866532574
   62 SOLV  HW2     2315    1.069042485    5.292054884    0.840465628
   63 SOLV  OW      2316    1.490317607    5.496984504    0.512080367
   63 SOLV  HW1     2317    1.543038865    5.414177597    0.492974057
   63 SOLV  HW2     2318    1.433848777    5.519583913    0.432694733
   64 SOLV  OW      2319    1.520121284    0.179211652    0.595719071
   64 SOLV  HW1     2320    1.495118625    0.083662304    0.580004914
   64 SOLV  HW2     2321    1.485246715    0.235527388    0.520792538
   65 SOLV  OW      2322    1.807399532    0.331094740    0.677123266
   65 SOLV  HW1     2323    1.872699058    0.366865407    0.743893666
   65 SOLV  HW2     2324    1.856071138    0.276643577    0.608800744
   66 SOLV  OW      2325    0.218043274    6.433971564    4.847432172
   66 SOLV  HW1     2326    0.163510438    6.480613611    4.917088850
   66 SOLV  HW2     2327    0.206276962    6.335083422    4.856602882
   67 SOLV  OW      2328    1.667127016    5.722533259    2.041961180
   67 SOLV  HW1     2329    1.613093362    5.789682708    2.092684378
   67 SOLV  HW2     2330    1.692377771    5.760476769    1.952943335
   68 SOLV  OW      2331    1.960184558    0.018015269    1.489841789
   68 SOLV  HW1     2332    1.896386674   -0.055819652    1.511748528
   68 SOLV  HW2     2333    1.917566420    0.080569478    1.424478904
   69 SOLV  OW      2334    1.711892277    0.730296875    1.460532284
   69 SOLV  HW1     2335    1.750995626    0.743174122    1.551674182
   69 SOLV  HW2     2336    1.762932257    0.659210621    1.412124151
   70 SOLV  OW      2337    0.979221910    6.268389701    2.281096432
   70 SOLV  HW1     2338    0.957635692    6.235083034    2.372891228
   70 SOLV  HW2     2339    1.060254873    6.326865135    2.285073728
   71 SOLV  OW      2340    6.130734384    0.339079216    5.679393824
   71 SOLV  HW1     2341    6.076196350    0.420787797    5.698130002
   71 SOLV  HW2     2342    6.073092399    0.257823795    5.688146846
   72 SOLV  OW      2343    1.389114100    0.351199451    2.641132594
   72 SOLV  HW1     2344    1.441339336    0.283888347    2.693509965
   72 SOLV  HW2     2345    1.452008487    0.409173331    2.589315888
   73 SOLV  OW      2346    0.152765942    0.693000742    2.051221083
   73 SOLV  HW1     2347    0.097871028    0.749028350    1.989180526
   73 SOLV  HW2     2348    0.196602586    0.751784952    2.119222997
   74 SOLV  OW      2349    0.718635900    0.862907551    2.000780237
   74 SOLV  HW1     2350    0.643471436    0.892161664    1.941653190
   74 SOLV  HW2     2351    0.776304927    0.941602442    2.022754589
   75 SOLV  OW      2352    0.967878287    6.502546544    3.010855829
   75 SOLV  HW1     2353    0.880775419    6.461528531    3.037917911
   75 SOLV  HW2     2354    1.003813876    6.557315606    3.086425003
   76 SOLV  OW      2355    1.133966288    6.594691718    2.542602328
   76 SOLV  HW1     2356    1.229302918    6.604159074    2.571286502
   76 SOLV  HW2     2357    1.093078028    6.685387124    2.532410457
   77 SOLV  OW      2358    5.973116248    1.452643078    6.552823152
   77 SOLV  HW1     2359    5.900494310    1.509521059    6.514188510
   77 SOLV  HW2     2360    5.938678703    1.359857181    6.567190769
   78 SOLV  OW      2361    5.938738223    1.483315983    5.977215527
   78 SOLV  HW1     2362    5.903147353    1.424661384    5.904451324
   78 SOLV  HW2     2363    5.894008334    1.572657311    5.972863658
   79 SOLV  OW      2364    5.665582559    1.237312744    5.676320552
   79 SOLV  HW1     2365    5.676937887    1.317479074    5.617614770
   79 SOLV  HW2     2366    5.683279181    1.154401230    5.623268864
   80 SOLV  OW      2367    6.593844385    0.346605540    1.822981903
   80 SOLV  HW1     2368    6.545368470    0.261032402    1.804839646
   80 SOLV  HW2     2369    6.676654235    0.327453181    1.875683785
   81 SOLV  OW      2370    6.680471878    0.292544351    1.547091736
   81 SOLV  HW1     2371    6.631275564    0.225816375    1.491170880
   81 SOLV  HW2     2372    6.720994783    0.246428732    1.626029964
   82 SOLV  OW      2373    0.057847444    1.909927074    5.149639048
   82 SOLV  HW1     2374    0.108651043    1.823897291    5.154044995
   82 SOLV  HW2     2375   -0.012750454    1.903352186    5.079110623
   83 SOLV  OW      2376    1.103372281    6.079315066    2.088125643
   83 SOLV  HW1     2377    1.034691691    6.119639728    2.148613853
   83 SOLV  HW2     2378    1.058897484    6.015998759    2.024762357
   84 SOLV  OW      2379    0.200928927    6.623042494    2.290904133
   84 SOLV  HW1     2380    0.107357459    6.648063474    2.266037079
   84 SOLV  HW2     2381    0.199407600    6.540906297    2.347924576
   85 SOLV  OW      2382    0.015892951    0.087318838    1.713409036
   85 SOLV  HW1     2383   -0.048301814    0.011667435    1.725896492
   85 SOLV  HW2     2384    0.007937278    0.150784382    1.790277965
   86 SOLV  OW      2385    0.277919943    6.755070378    1.703201043
   86 SOLV  HW1     2386    0.255241857    6.657755055    1.699039321
   86 SOLV  HW2     2387    0.194616521    6.809207002    1.691729030
   87 SOLV  OW      2388    5.636395406    0.768053612    0.509807700
   87 SOLV  HW1     2389    5.596298405    0.790663591    0.598592964
   87 SOLV  HW2     2390    5.613025698    0.673844077    0.485721521
   88 SOLV  OW      2391    5.832599101    0.960756660    0.489026536
   88 SOLV  HW1     2392    5.768947785    0.883791476    0.483887297
   88 SOLV  HW2     2393    5.873096143    0.964453983    0.580392443
   89 SOLV  OW      2394    0.420564253    5.996207380    1.854244848
   89 SOLV  HW1     2395    0.406873438    5.996904836    1.953308617
   89 SOLV  HW2     2396    0.514869317    5.969913657    1.833830878
   90 SOLV  OW      2397    1.022255060    6.054694115    1.820020858
   90 SOLV  HW1     2398    0.929753038    6.036755685    1.853532435
   90 SOLV  HW2     2399    1.048112518    5.984030247    1.754146192
   91 SOLV  OW      2400    6.509592591    6.528319377    1.560504353
   91 SOLV  HW1     2401    6.434609485    6.465314694    1.580703044
   91 SOLV  HW2     2402    6.491472089    6.574997036    1.473943140
   92 SOLV  OW      2403    6.285768457    5.717564110    1.614121818
   92 SOLV  HW1     2404    6.295279232    5.618993420    1.628079008
   92 SOLV  HW2     2405    6.322989851    5.742288954    1.524653204
   93 SOLV  OW      2406    6.251436542    6.569151809    1.300346813
   93 SOLV  HW1     2407    6.269106950    6.473921494    1.275436427
   93 SOLV  HW2     2408    6.334931108    6.622826273    1.288129376
   94 SOLV  OW      2409    6.389283371    6.046018327    1.507895083
   94 SOLV  HW1     2410    6.455339034    6.000405440    1.567528579
   94 SOLV  HW2     2411    6.315937273    6.085323369    1.563351946
   95 SOLV  OW      2412    5.563942478    0.823839218    0.254461340
   95 SOLV  HW1     2413    5.474081235    0.780212419    0.249639368
   95 SOLV  HW2     2414    5.604593892    0.806558508    0.344185091
   96 SOLV  OW      2415    5.297591294    6.788845899    0.875412085
   96 SOLV  HW1     2416    5.380480735    6.785220558    0.819571954
   96 SOLV  HW2     2417    5.237997998    6.712144944    0.851590512
   97 SOLV  OW      2418    5.225591720    5.804879253    5.921881600
   97 SOLV  HW1     2419    5.229493244    5.888789426    5.867606387
   97 SOLV  HW2     2420    5.316054035    5.762284120    5.923910924
   98 SOLV  OW      2421    5.518057015    0.384839942    0.699642278
   98 SOLV  HW1     2422    5.531916862    0.380538996    0.798583907
   98 SOLV  HW2     2423    5.424423024    0.414188335    0.680371895
   99 SOLV  OW      2424    4.693487506    6.553180851    6.310613862
   99 SOLV  HW1     2425    4.657859832    6.477884829    6.255269467
   99 SOLV  HW2     2426    4.698578009    6.524660673    6.406334401
  100 SOLV  OW      2427    6.056278925    4.160352457    0.099694760
  100 SOLV  HW1     2428    5.974106100    4.105284940    0.114430880
  100 SOLV  HW2     2429    6.122570352    4.107682274    0.046466310
  101 SOLV  OW      2430    5.098840901    5.192986746    6.567957203
  101 SOLV  HW1     2431    5.182891605    5.231250588    6.529577838
  101 SOLV  HW2     2432    5.062785210    5.255005321    6.637636759
  102 SOLV  OW      2433    4.661132128    6.291674271    0.576437066
  102 SOLV  HW1     2434    4.758493936    6.276394002    0.559489145
  102 SOLV  HW2     2435    4.650220199    6.358077333    0.650407082
  103 SOLV  OW      2436    6.323128043    4.935819654    0.442691858
  103 SOLV  HW1     2437    6.422234557    4.944831032    0.452606603
  103 SOLV  HW2     2438    6.293273588    4.984660621    0.360686877
  104 SOLV  OW      2439    6.153068351    4.388859681    0.219257473
  104 SOLV  HW1     2440    6.157318150    4.463067461    0.152360650
  104 SOLV  HW2     2441    6.112310561    4.308021583    0.176783899
  105 SOLV  OW      2442    6.787877086    4.321047343    0.440897992
  105 SOLV  HW1     2443    6.784510251    4.405199177    0.494816204
  105 SOLV  HW2     2444    6.881135475    4.306310435    0.407948082
  106 SOLV  OW      2445    5.742708871    4.674499925    0.125015652
  106 SOLV  HW1     2446    5.729839223    4.577115627    0.143779914
  106 SOLV  HW2     2447    5.697625150    4.698082211    0.038918564
  107 SOLV  OW      2448    5.726068265    4.410008008    0.113266239
  107 SOLV  HW1     2449    5.722269686    4.377156814    0.207648723
  107 SOLV  HW2     2450    5.808346236    4.374456427    0.068903996
  108 SOLV  OW      2451    5.585900870    6.647125837    0.546220615
  108 SOLV  HW1     2452    5.591250074    6.547561920    0.538468009
  108 SOLV  HW2     2453    5.523684309    6.682677080    0.476457327
  109 SOLV  OW      2454    5.073751138    0.556095317    6.682907923
  109 SOLV  HW1     2455    5.064679337    0.512917645    6.593158721
  109 SOLV  HW2     2456    5.128936195    0.497761703    6.742517073
  110 SOLV  OW      2457    4.673128101    0.059304664    6.516359242
  110 SOLV  HW1     2458    4.591722725    0.010140289    6.547301762
  110 SOLV  HW2     2459    4.688208250    0.138959926    6.574917126
  111 SOLV  OW      2460    4.867323134    0.470018456    6.240289531
  111 SOLV  HW1     2461    4.767348184    0.468881312    6.238350969
  111 SOLV  HW2     2462    4.902737973    0.419184432    6.161793090
  112 SOLV  OW      2463    5.567980172    6.776191228    0.793791141
  112 SOLV  HW1     2464    5.620427786    6.857522419    0.768564324
  112 SOLV  HW2     2465    5.569674379    6.710700023    0.718227064
  113 SOLV  OW      2466    5.473673469    5.269691995    1.219435806
  113 SOLV  HW1     2467    5.524920257    5.195949473    1.263455777
  113 SOLV  HW2     2468    5.485946798    5.264238017    1.120332375
  114 SOLV  OW      2469    5.879964444    0.497934945    0.990275919
  114 SOLV  HW1     2470    5.838706589    0.495936177    0.899197869
  114 SOLV  HW2     2471    5.809496310    0.518008744    1.058339708
  115 SOLV  OW      2472    6.780000044    6.712604846    0.543243125
  115 SOLV  HW1     2473    6.869586628    6.726971276    0.585307418
  115 SOLV  HW2     2474    6.713094562    6.773625880    0.585687947
  116 SOLV  OW      2475    6.665689124    0.170247740    1.298821079
  116 SOLV  HW1     2476    6.735904710    0.234115752    1.330317581
  116 SOLV  HW2     2477    6.704405322    0.109893165    1.229109374
  117 SOLV  OW      2478    0.827507976    0.650359962    1.320536279
  117 SOLV  HW1     2479    0.851101140    0.567313085    1.371019545
  117 SOLV  HW2     2480    0.776791696    0.625833395    1.237902890
  118 SOLV  OW      2481    0.701766536    0.195829550    0.767662525
  118 SOLV  HW1     2482    0.604390370    0.173911599    0.773788361
  118 SOLV  HW2     2483    0.725345707    0.216496341    0.672705132
  119 SOLV  OW      2484    1.376770168    0.481959904    0.791287790
  119 SOLV  HW1     2485    1.320800723    0.494671882    0.709388704
  119 SOLV  HW2     2486    1.346258744    0.545072107    0.862614911
  120 SOLV  OW      2487    1.182256230    1.181195092    0.679528480
  120 SOLV  HW1     2488    1.131114624    1.174215317    0.593869780
  120 SOLV  HW2     2489    1.196091445    1.089764398    0.717613947
  121 SOLV  OW      2490    0.255874230    2.036989738    0.668641003
  121 SOLV  HW1     2491    0.196162774    2.115406700    0.685581659
  121 SOLV  HW2     2492    0.235735068    1.964851243    0.734913714
  122 SOLV  OW      2493    0.672003512    1.931947977    0.636936852
  122 SOLV  HW1     2494    0.623505065    1.873827017    0.702291652
  122 SOLV  HW2     2495    0.618301833    2.014494381    0.619513741
  123 SOLV  OW      2496    0.788005241    1.844583594    0.278255045
  123 SOLV  HW1     2497    0.869368651    1.893315765    0.246549962
  123 SOLV  HW2     2498    0.815237269    1.771462812    0.340799173
  124 SOLV  OW      2499    1.203711076    0.523452757    0.566874993
  124 SOLV  HW1     2500    1.194163456    0.494230971    0.471709457
  124 SOLV  HW2     2501    1.115554271    0.556534508    0.600571512
  125 SOLV  OW      2502    1.144990531    0.893900281    0.735886569
  125 SOLV  HW1     2503    1.090695939    0.861963364    0.658209381
  125 SOLV  HW2     2504    1.098705173    0.869569244    0.821134415
  126 SOLV  OW      2505    0.155077491    1.061070447    6.219872310
  126 SOLV  HW1     2506    0.084072691    1.128747938    6.200381896
  126 SOLV  HW2     2507    0.211885418    1.093261356    6.295624602
  127 SOLV  OW      2508    0.522683547    1.672338621    6.185246817
  127 SOLV  HW1     2509    0.534862395    1.577421668    6.156221167
  127 SOLV  HW2     2510    0.604846460    1.703344080    6.233078996
  128 SOLV  OW      2511    1.588023536    1.378777180    6.610689526
  128 SOLV  HW1     2512    1.596028324    1.284030092    6.641685564
  128 SOLV  HW2     2513    1.652206861    1.436049640    6.661700383
  129 SOLV  OW      2514    0.471064977    1.132903177    5.922959103
  129 SOLV  HW1     2515    0.552602423    1.164336471    5.971592604
  129 SOLV  HW2     2516    0.422881495    1.065410981    5.978858422
  130 SOLV  OW      2517    1.005383887    0.347602578    0.225528896
  130 SOLV  HW1     2518    0.912298089    0.381181843    0.239934040
  130 SOLV  HW2     2519    1.029500180    0.283870162    0.298717581
  131 SOLV  OW      2520    1.519389577    0.353307982    6.652669508
  131 SOLV  HW1     2521    1.527508410    0.447048487    6.686556607
  131 SOLV  HW2     2522    1.438815572    0.345995671    6.593882594
  132 SOLV  OW      2523    1.430763846    0.206924855    0.123276523
  132 SOLV  HW1     2524    1.337000796    0.209325558    0.088568973
  132 SOLV  HW2     2525    1.491826237    0.250800450    0.057336300
  133 SOLV  OW      2526    1.160681792    0.852997417    6.353371598
  133 SOLV  HW1     2527    1.152765374    0.934463117    6.410823057
  133 SOLV  HW2     2528    1.092199012    0.785706901    6.381372021
  134 SOLV  OW      2529    1.146090085    0.829339113    6.094636033
  134 SOLV  HW1     2530    1.235149129    0.806000800    6.055575777
  134 SOLV  HW2     2531    1.155044492    0.840618405    6.193602704
  135 SOLV  OW      2532    1.376960163    0.777991272    5.965789041
  135 SOLV  HW1     2533    1.431587798    0.860417332    5.950833709
  135 SOLV  HW2     2534    1.435423833    0.697292602    5.957327635
  136 SOLV  OW      2535    1.723719160    0.555819546    6.023655456
  136 SOLV  HW1     2536    1.746109446    0.540418153    6.119900887
  136 SOLV  HW2     2537    1.775862959    0.492238199    5.966734363
  137 SOLV  OW      2538    1.452944951    0.666893958    4.867379296
  137 SOLV  HW1     2539    1.549582751    0.642342267    4.875109871
  137 SOLV  HW2     2540    1.431416670    0.687830949    4.771987997
  138 SOLV  OW      2541    1.529972925    6.368428463    5.183966970
  138 SOLV  HW1     2542    1.461529665    6.431714970    5.220190948
  138 SOLV  HW2     2543    1.593187935    6.418168218    5.124539761
  139 SOLV  OW      2544    1.344104421    6.425366831    4.227036863
  139 SOLV  HW1     2545    1.339908801    6.491506161    4.301933663
  139 SOLV  HW2     2546    1.378309708    6.470502705    4.144609829
  140 SOLV  OW      2547    1.186804326    0.460260817    4.834413310
  140 SOLV  HW1     2548    1.278508715    0.428445166    4.858493165
  140 SOLV  HW2     2549    1.188735441    0.501650152    4.743391675
  141 SOLV  OW      2550    0.872325175    5.419765288    5.045138809
  141 SOLV  HW1     2551    0.865769508    5.367302314    5.130030010
  141 SOLV  HW2     2552    0.781558978    5.452932171    5.019383374
  142 SOLV  OW      2553    0.211612238    6.135968502    4.806564684
  142 SOLV  HW1     2554    0.302739248    6.097771277    4.791122978
  142 SOLV  HW2     2555    0.169262600    6.157713544    4.718614544
  143 SOLV  OW      2556    0.540462454    5.166407581    5.641540954
  143 SOLV  HW1     2557    0.639712402    5.154181301    5.641477655
  143 SOLV  HW2     2558    0.512779096    5.214534833    5.558370049
  144 SOLV  OW      2559    0.178082609    5.912919758    4.997057601
  144 SOLV  HW1     2560    0.085866032    5.922656188    5.034510267
  144 SOLV  HW2     2561    0.186265599    5.967930809    4.913942032
  145 SOLV  OW      2562    0.668446950    5.665855066    5.889557612
  145 SOLV  HW1     2563    0.650513417    5.592582170    5.955214724
  145 SOLV  HW2     2564    0.668250826    5.628316429    5.796863814
  146 SOLV  OW      2565    0.028306525    5.018827783    5.768254935
  146 SOLV  HW1     2566    0.071461878    4.952052343    5.707589685
  146 SOLV  HW2     2567    0.097861896    5.081105445    5.804103413
  147 SOLV  OW      2568    0.189242782    5.231320482    5.849822742
  147 SOLV  HW1     2569    0.255979854    5.217735977    5.923055792
  147 SOLV  HW2     2570    0.234311666    5.273329793    5.771047960
  148 SOLV  OW      2571    0.871418911    5.903502095    6.405858219
  148 SOLV  HW1     2572    0.845980284    5.815554093    6.365611855
  148 SOLV  HW2     2573    0.795411320    5.967779620    6.396217944
  149 SOLV  OW      2574    1.220635811    6.572960807    6.421430018
  149 SOLV  HW1     2575    1.297176765    6.577215208    6.357216141
  149 SOLV  HW2     2576    1.207039873    6.478350309    6.450823966
  150 SOLV  OW      2577    0.479440548    5.303850247    5.871309682
  150 SOLV  HW1     2578    0.523700428    5.263708234    5.951505687
  150 SOLV  HW2     2579    0.515093014    5.260642407    5.788462512
  151 SOLV  OW      2580    1.525272421    5.383492905    5.532241657
  151 SOLV  HW1     2581    1.581883820    5.451746553    5.578485757
  151 SOLV  HW2     2582    1.566063281    5.292931549    5.543930457
  152 SOLV  OW      2583    1.597186837    0.114977975    5.704047147
  152 SOLV  HW1     2584    1.574940411    0.133921690    5.608402791
  152 SOLV  HW2     2585    1.523030665    0.062381770    5.745712593
  153 SOLV  OW      2586    1.277025543    0.240359416    6.578563154
  153 SOLV  HW1     2587    1.224699251    0.258972738    6.661722660
  153 SOLV  HW2     2588    1.284882734    0.141508462    6.565576077
  154 SOLV  OW      2589    0.725301032    6.620581778    6.412911690
  154 SOLV  HW1     2590    0.724959960    6.520745493    6.418743369
  154 SOLV  HW2     2591    0.815955996    6.655068920    6.437277179
  155 SOLV  OW      2592    0.548002610    0.583137940    6.239596836
  155 SOLV  HW1     2593    0.618459856    0.621995690    6.298992402
  155 SOLV  HW2     2594    0.547047700    0.483647481    6.249731455
  156 SOLV  OW      2595    0.356419647    0.940422570    6.100932032
  156 SOLV  HW1     2596    0.266756910    0.974214910    6.129569305
  156 SOLV  HW2     2597    0.361699473    0.841914869    6.117355679
  157 SOLV  OW      2598    0.018459913    6.475536128    6.350659536
  157 SOLV  HW1     2599    0.034655472    6.397340443    6.410867774
  157 SOLV  HW2     2600    0.022511069    6.445577313    6.255329091
  158 SOLV  OW      2601    5.809787109    0.039477135    5.462499949
  158 SOLV  HW1     2602    5.874299816    0.060504107    5.535969779
  158 SOLV  HW2     2603    5.859392447    0.001189509    5.384556065
  159 SOLV  OW      2604    5.753603626    0.565129494    5.346673484
  159 SOLV  HW1     2605    5.684886977    0.510197841    5.394236206
  159 SOLV  HW2     2606    5.769379099    0.527123279    5.255523644
  160 SOLV  OW      2607    1.430708558    0.341096245    0.373926536
  160 SOLV  HW1     2608    1.458923167    0.285965730    0.295403049
  160 SOLV  HW2     2609    1.359747689    0.405607739    0.345568554
  161 SOLV  OW      2610    1.495640796    0.978916888    0.628495811
  161 SOLV  HW1     2611    1.462740446    0.998784542    0.720815058
  161 SOLV  HW2     2612    1.417649056    0.970106162    0.566515356
  162 SOLV  OW      2613    0.958447880    0.472261244    1.479608654
  162 SOLV  HW1     2614    1.056539006    0.470340403    1.460211786
  162 SOLV  HW2     2615    0.943943368    0.496057604    1.575656197
  163 SOLV  OW      2616    0.490119228    0.932231930    1.868436991
  163 SOLV  HW1     2617    0.482725846    0.887538283    1.779277316
  163 SOLV  HW2     2618    0.403601257    0.977347935    1.890363273
  164 SOLV  OW      2619    1.318906604    1.589038730    0.798046098
  164 SOLV  HW1     2620    1.405188448    1.570248362    0.751099821
  164 SOLV  HW2     2621    1.254795573    1.514165597    0.781154279
  165 SOLV  OW      2622    1.216127532    0.769208098    1.599379711
  165 SOLV  HW1     2623    1.151966240    0.796673686    1.671008173
  165 SOLV  HW2     2624    1.167611142    0.761821195    1.512240718
  166 SOLV  OW      2625    0.944739953    1.755473008    0.912382130
  166 SOLV  HW1     2626    0.885480105    1.747293875    0.992524702
  166 SOLV  HW2     2627    1.038445748    1.731327625    0.937632492
  167 SOLV  OW      2628    0.694389059    1.902277356    1.287894804
  167 SOLV  HW1     2629    0.645770606    1.855084217    1.361451683
  167 SOLV  HW2     2630    0.729995313    1.835036433    1.222992849
  168 SOLV  OW      2631    0.421573335    1.122966227    1.017145489
  168 SOLV  HW1     2632    0.326104488    1.144118388    0.996209184
  168 SOLV  HW2     2633    0.481349589    1.184802313    0.966124925
  169 SOLV  OW      2634    6.550700613    1.035582946    1.580576365
  169 SOLV  HW1     2635    6.585015359    0.956444618    1.631188651
  169 SOLV  HW2     2636    6.532023979    1.009075191    1.485969849
  170 SOLV  OW      2637    6.467084814    1.388960231    1.403971264
  170 SOLV  HW1     2638    6.453409091    1.487694982    1.395849666
  170 SOLV  HW2     2639    6.431161095    1.343533255    1.322439948
  171 SOLV  OW      2640    6.014068348    1.905628010    6.016782144
  171 SOLV  HW1     2641    6.073735284    1.865183704    6.086104322
  171 SOLV  HW2     2642    5.936684793    1.844616264    5.999728939
  172 SOLV  OW      2643    5.937802020    1.270746426    5.763368256
  172 SOLV  HW1     2644    5.991019322    1.200450185    5.716183504
  172 SOLV  HW2     2645    5.852108513    1.231124670    5.796333986
  173 SOLV  OW      2646    5.509905070    1.481370741    6.277055733
  173 SOLV  HW1     2647    5.541099677    1.391186769    6.306976761
  173 SOLV  HW2     2648    5.417110320    1.497389942    6.310730313
  174 SOLV  OW      2649    5.631560291    1.123871670    6.113166963
  174 SOLV  HW1     2650    5.643714720    1.192080913    6.185288942
  174 SOLV  HW2     2651    5.608148850    1.035751686    6.154259836
  175 SOLV  OW      2652    6.122575650    1.210577385    6.039993659
  175 SOLV  HW1     2653    6.043350861    1.212747199    5.978997259
  175 SOLV  HW2     2654    6.185683060    1.284112990    6.015260641
  176 SOLV  OW      2655    6.200351255    1.885288302    5.582425693
  176 SOLV  HW1     2656    6.171008620    1.790127139    5.591641092
  176 SOLV  HW2     2657    6.290416248    1.888329220    5.539060361
  177 SOLV  OW      2658    6.126819942    0.795790626    5.207960004
  177 SOLV  HW1     2659    6.225282656    0.812992942    5.204702122
  177 SOLV  HW2     2660    6.077794322    0.876466472    5.174955423
  178 SOLV  OW      2661    6.512235386    0.996986066    5.388215532
  178 SOLV  HW1     2662    6.561417419    1.057832793    5.325922412
  178 SOLV  HW2     2663    6.567731355    0.980952364    5.469853290
  179 SOLV  OW      2664    6.756145539    1.559718017    5.252828385
  179 SOLV  HW1     2665    6.695310395    1.499736694    5.304818371
  179 SOLV  HW2     2666    6.731627978    1.556148513    5.155938205
  180 SOLV  OW      2667    0.198058596    1.678886300    5.162179557
  180 SOLV  HW1     2668    0.119819432    1.631519504    5.202633589
  180 SOLV  HW2     2669    0.281589637    1.627135387    5.180776235
  181 SOLV  OW      2670    5.924122158    2.137358632    6.140683585
  181 SOLV  HW1     2671    5.957482489    2.061290337    6.084985851
  181 SOLV  HW2     2672    5.952818565    2.124255598    6.235585279
  182 SOLV  OW      2673    5.971516082    1.368078131    0.165024941
  182 SOLV  HW1     2674    6.071151697    1.375735958    0.161263983
  182 SOLV  HW2     2675    5.941680675    1.292621727    0.106576848
  183 SOLV  OW      2676    6.127270189    1.361190432    6.345027833
  183 SOLV  HW1     2677    6.065153089    1.408703395    6.407362767
  183 SOLV  HW2     2678    6.184076581    1.297284024    6.396898979
  184 SOLV  OW      2679    5.655954064    1.538849968    0.326089016
  184 SOLV  HW1     2680    5.683716047    1.510905694    0.418012887
  184 SOLV  HW2     2681    5.633008063    1.457825628    0.272143868
  185 SOLV  OW      2682    5.477222542    1.067279514    0.604080940
  185 SOLV  HW1     2683    5.409150574    1.042984796    0.534961066
  185 SOLV  HW2     2684    5.493218376    0.988887547    0.664083706
  186 SOLV  OW      2685    5.658729830    1.144610055    0.388326349
  186 SOLV  HW1     2686    5.583368779    1.125437958    0.451212008
  186 SOLV  HW2     2687    5.734592590    1.082253861    0.407245469
  187 SOLV  OW      2688    5.907177039    1.694958613    0.993440768
  187 SOLV  HW1     2689    5.870839146    1.607061552    1.024345536
  187 SOLV  HW2     2690    5.887136615    1.765175914    1.061772865
  188 SOLV  OW      2691    5.557380913    0.950113279    1.592499716
  188 SOLV  HW1     2692    5.563941153    1.047756200    1.613096058
  188 SOLV  HW2     2693    5.491495841    0.936004742    1.518598163
  189 SOLV  OW      2694    5.795175543    6.780310375    1.562420736
  189 SOLV  HW1     2695    5.759052245    6.766422520    1.470205462
  189 SOLV  HW2     2696    5.761532613    6.707898072    1.622636759
  190 SOLV  OW      2697    5.547664681    0.843997336    0.755388870
  190 SOLV  HW1     2698    5.615143688    0.838106217    0.828966342
  190 SOLV  HW2     2699    5.466068752    0.792045799    0.780782680
  191 SOLV  OW      2700    0.454995420    0.808939865    1.636699038
  191 SOLV  HW1     2701    0.472430450    0.851324093    1.547810809
  191 SOLV  HW2     2702    0.364230173    0.766951669    1.636357734
  192 SOLV  OW      2703    0.227747423    1.021012358    1.868195019
  192 SOLV  HW1     2704    0.141450620    0.977203697    1.893396763
  192 SOLV  HW2     2705    0.241773027    1.102116538    1.924999933
  193 SOLV  OW      2706    6.328653647    0.480146930    1.890636301
  193 SOLV  HW1     2707    6.414951565    0.430082319    1.883731541
  193 SOLV  HW2     2708    6.303827828    0.516299910    1.800758017
  194 SOLV  OW      2709    5.718480238    0.170008590    1.167324196
  194 SOLV  HW1     2710    5.701044107    0.259248324    1.208966803
  194 SOLV  HW2     2711    5.713020345    0.098895705    1.237430307
  195 SOLV  OW      2712    6.176780327    0.664821110    1.118422696
  195 SOLV  HW1     2713    6.150524788    0.672224040    1.214630202
  195 SOLV  HW2     2714    6.268923531    0.701673989    1.106114357
  196 SOLV  OW      2715    5.786960099    0.904084789    0.075790185
  196 SOLV  HW1     2716    5.791645365    1.002497526    0.058672206
  196 SOLV  HW2     2717    5.713257969    0.885029528    0.140635333
  197 SOLV  OW      2718    5.270246900    0.261324909    6.320888348
  197 SOLV  HW1     2719    5.305987823    0.168147999    6.314509492
  197 SOLV  HW2     2720    5.270055243    0.303213773    6.230084788
  198 SOLV  OW      2721    4.490256664    6.779408615    6.265391944
  198 SOLV  HW1     2722    4.465206673    6.714863454    6.193225921
  198 SOLV  HW2     2723    4.571193988    6.745772013    6.313550123
  199 SOLV  OW      2724    5.072869799    0.100035282    5.837943713
  199 SOLV  HW1     2725    4.996226972    0.164216745    5.835082026
  199 SOLV  HW2     2726    5.155804931    0.148409129    5.865929360
  200 SOLV  OW      2727    5.842290485    6.284231581    5.074252218
  200 SOLV  HW1     2728    5.781557654    6.206278316    5.058880913
  200 SOLV  HW2     2729    5.831475985    6.350085593    4.999769230
  201 SOLV  OW      2730    5.446267474    6.739190057    5.332346277
  201 SOLV  HW1     2731    5.363060160    6.782575217    5.366928995
  201 SOLV  HW2     2732    5.435619083    6.719704234    5.234834309
  202 SOLV  OW      2733    5.678179187    6.317239187    5.549853368
  202 SOLV  HW1     2734    5.707072538    6.243618404    5.611064494
  202 SOLV  HW2     2735    5.578492752    6.325005421    5.551819610
  203 SOLV  OW      2736    5.580843628    5.837907159    5.633421795
  203 SOLV  HW1     2737    5.623304362    5.772058321    5.695573120
  203 SOLV  HW2     2738    5.503359956    5.794840916    5.587125636
  204 SOLV  OW      2739    4.697635459    5.700431216    6.033038338
  204 SOLV  HW1     2740    4.788712478    5.740593496    6.023446214
  204 SOLV  HW2     2741    4.629250440    5.773326382    6.036166289
  205 SOLV  OW      2742    5.590639550    4.879726558    5.694087443
  205 SOLV  HW1     2743    5.539520339    4.884897440    5.779889927
  205 SOLV  HW2     2744    5.540275462    4.927887602    5.622353139
  206 SOLV  OW      2745    4.949778459    5.826195047    5.958950527
  206 SOLV  HW1     2746    5.045707457    5.799086530    5.950940778
  206 SOLV  HW2     2747    4.941160619    5.898289676    6.027721363
  207 SOLV  OW      2748    5.880155828    5.889030436    5.733004050
  207 SOLV  HW1     2749    5.853353224    5.873920959    5.637855092
  207 SOLV  HW2     2750    5.834739770    5.971067198    5.767778978
  208 SOLV  OW      2751    4.643265782    6.119571109    6.623380738
  208 SOLV  HW1     2752    4.702703212    6.196272748    6.647547879
  208 SOLV  HW2     2753    4.685187391    6.066978619    6.549363153
  209 SOLV  OW      2754    5.080639534    5.448262721    0.377560122
  209 SOLV  HW1     2755    5.059619702    5.458051584    0.280275607
  209 SOLV  HW2     2756    4.995513850    5.439475074    0.429312237
  210 SOLV  OW      2757    5.291433837    4.706301834    0.951959677
  210 SOLV  HW1     2758    5.322530527    4.743696716    0.864574947
  210 SOLV  HW2     2759    5.305308346    4.774185259    1.024075445
  211 SOLV  OW      2760    5.194249615    5.243845931    0.169076216
  211 SOLV  HW1     2761    5.159707827    5.196842759    0.250310881
  211 SOLV  HW2     2762    5.117494033    5.269901905    0.110500579
  212 SOLV  OW      2763    4.763195234    5.035668629    6.624183609
  212 SOLV  HW1     2764    4.761059238    5.079812579    6.534471908
  212 SOLV  HW2     2765    4.765304460    5.105573097    6.695670349
  213 SOLV  OW      2766    6.004183180    4.702310055    0.217335777
  213 SOLV  HW1     2767    5.913743804    4.728519688    0.183637213
  213 SOLV  HW2     2768    6.060543572    4.671250085    0.140781822
  214 SOLV  OW      2769    6.101238792    4.396481071    0.471907149
  214 SOLV  HW1     2770    6.111772842    4.349505494    0.384248395
  214 SOLV  HW2     2771    6.152318559    4.482439393    0.469987459
  215 SOLV  OW      2772    6.162115594    4.603386543    0.028433221
  215 SOLV  HW1     2773    6.093630076    4.544906356   -0.015057544
  215 SOLV  HW2     2774    6.239508770    4.615899279   -0.033657956
  216 SOLV  OW      2775    5.941311189    4.286864500    6.517571555
  216 SOLV  HW1     2776    5.961493702    4.336339527    6.433043866
  216 SOLV  HW2     2777    5.975676377    4.193230957    6.510374772
  217 SOLV  OW      2778    6.298745801    4.859121665    5.869130764
  217 SOLV  HW1     2779    6.243426669    4.778948351    5.891789928
  217 SOLV  HW2     2780    6.253507274    4.941533539    5.903235540
  218 SOLV  OW      2781    6.747334389    4.490309543    6.739585393
  218 SOLV  HW1     2782    6.837251930    4.524727815    6.712562139
  218 SOLV  HW2     2783    6.758034697    4.423140120    6.812891410
  219 SOLV  OW      2784    6.486064270    4.915910446    5.630177249
  219 SOLV  HW1     2785    6.531569133    5.002872456    5.610972643
  219 SOLV  HW2     2786    6.396102929    4.933506963    5.670166391
  220 SOLV  OW      2787    0.585150010    5.100669205    0.107024737
  220 SOLV  HW1     2788    0.599574746    5.014088212    0.059111296
  220 SOLV  HW2     2789    0.659678319    5.163655921    0.085156838
  221 SOLV  OW      2790    0.536373123    5.402447445    6.383475523
  221 SOLV  HW1     2791    0.560921380    5.494994636    6.412327615
  221 SOLV  HW2     2792    0.575539180    5.336172639    6.447300832
  222 SOLV  OW      2793    0.516864068    5.532844840    6.700282297
  222 SOLV  HW1     2794    0.576250098    5.566370507    6.627133666
  222 SOLV  HW2     2795    0.475669682    5.446023858    6.672596042
  223 SOLV  OW      2796    6.708823950    5.623277335    6.369851584
  223 SOLV  HW1     2797    6.716135769    5.598627214    6.466496812
  223 SOLV  HW2     2798    6.619495214    5.664857389    6.352739480
  224 SOLV  OW      2799    6.613704650    4.978897764    0.476171085
  224 SOLV  HW1     2800    6.657848300    5.063392299    0.506396383
  224 SOLV  HW2     2801    6.658807865    4.900582905    0.518995759
  225 SOLV  OW      2802    6.717979565    5.530781522    6.633083844
  225 SOLV  HW1     2803    6.753733758    5.538151212    6.726192389
  225 SOLV  HW2     2804    6.661397115    5.448664175    6.625531680
  226 SOLV  OW      2805    0.353864488    5.106339696    0.877634410
  226 SOLV  HW1     2806    0.423424362    5.177982333    0.872097723
  226 SOLV  HW2     2807    0.397587485    5.019070219    0.899409983
  227 SOLV  OW      2808    0.404507276    5.246711263    1.155100174
  227 SOLV  HW1     2809    0.498854055    5.214283049    1.162065221
  227 SOLV  HW2     2810    0.376471350    5.247271134    1.059104921
  228 SOLV  OW      2811    0.648022007    4.594774614    1.133744882
  228 SOLV  HW1     2812    0.741935408    4.565897505    1.152407745
  228 SOLV  HW2     2813    0.597333522    4.600869213    1.219741527
  229 SOLV  OW      2814    1.196900319    5.349381839    1.419204870
  229 SOLV  HW1     2815    1.191313468    5.253778445    1.448026403
  229 SOLV  HW2     2816    1.188121087    5.354751307    1.319726544
  230 SOLV  OW      2817    0.793318015    5.949267098    1.927715573
  230 SOLV  HW1     2818    0.733301012    5.921714405    1.852623294
  230 SOLV  HW2     2819    0.830149908    5.867806069    1.972520848
  231 SOLV  OW      2820    0.096283093    4.908381445    0.619707706
  231 SOLV  HW1     2821    0.107545784    4.986015361    0.557676528
  231 SOLV  HW2     2822    0.182329466    4.857767143    0.625693873
  232 SOLV  OW      2823    6.108851826    5.262158023    0.800274701
  232 SOLV  HW1     2824    6.168753017    5.303437120    0.731647863
  232 SOLV  HW2     2825    6.112942053    5.162538371    0.792469262
  233 SOLV  OW      2826    6.576623900    5.323528340    0.963682302
  233 SOLV  HW1     2827    6.644392296    5.253477883    0.986052297
  233 SOLV  HW2     2828    6.552270481    5.316621485    0.866939311
  234 SOLV  OW      2829    6.564233709    5.840805700    1.284681859
  234 SOLV  HW1     2830    6.600665215    5.858361188    1.376150525
  234 SOLV  HW2     2831    6.637757925    5.849065567    1.217391947
  235 SOLV  OW      2832    6.524995111    4.979872243    1.235329527
  235 SOLV  HW1     2833    6.613031670    4.950210792    1.272365794
  235 SOLV  HW2     2834    6.492236117    5.059152385    1.286743824
  236 SOLV  OW      2835    5.605413995    5.610890973    1.517176291
  236 SOLV  HW1     2836    5.663890142    5.684682622    1.550871607
  236 SOLV  HW2     2837    5.627608409    5.591832626    1.421551046
  237 SOLV  OW      2838    5.757173531    5.118276863    1.003616157
  237 SOLV  HW1     2839    5.759986596    5.218235453    1.003010338
  237 SOLV  HW2     2840    5.663914282    5.087693941    1.022835535
  238 SOLV  OW      2841    6.090988093    5.412101111    1.043375578
  238 SOLV  HW1     2842    6.068064380    5.347653586    0.970419449
  238 SOLV  HW2     2843    6.188802866    5.406345163    1.063392995
  239 SOLV  OW      2844    5.362939698    5.588517598    0.759859799
  239 SOLV  HW1     2845    5.311031545    5.609841173    0.677080207
  239 SOLV  HW2     2846    5.425382871    5.663894997    0.780368746
  240 SOLV  OW      2847    5.393337483    6.491630666    1.132949120
  240 SOLV  HW1     2848    5.411980868    6.421116971    1.064524701
  240 SOLV  HW2     2849    5.296750806    6.488373237    1.158679846
  241 SOLV  OW      2850    4.886483799    5.396363942    0.545582565
  241 SOLV  HW1     2851    4.889144265    5.493279385    0.570115895
  241 SOLV  HW2     2852    4.887045965    5.340904490    0.628801943
  242 SOLV  OW      2853    5.145898061    6.474622726    1.213226592
  242 SOLV  HW1     2854    5.158822260    6.380018113    1.242973098
  242 SOLV  HW2     2855    5.050292693    6.488671538    1.187454358
  243 SOLV  OW      2856    5.210860546    5.641669394    0.532976760
  243 SOLV  HW1     2857    5.185643597    5.731276740    0.496424644
  243 SOLV  HW2     2858    5.163791065    5.570155884    0.481288592
  244 SOLV  OW      2859    4.885736645    6.525588913    1.115459320
  244 SOLV  HW1     2860    4.863720300    6.440750829    1.067300224
  244 SOLV  HW2     2861    4.801649276    6.576925247    1.132647601
  245 SOLV  OW      2862    4.627725980    5.708308316    0.254462723
  245 SOLV  HW1     2863    4.582508766    5.675536593    0.337428083
  245 SOLV  HW2     2864    4.566083683    5.769493531    0.204880452
  246 SOLV  OW      2865    0.042874794    6.577656525    0.312622467
  246 SOLV  HW1     2866    0.000918201    6.621832562    0.391929196
  246 SOLV  HW2     2867    0.111423742    6.511750104    0.343587273
  247 SOLV  OW      2868    4.175756438    2.575254691    3.862530619
  247 SOLV  HW1     2869    4.119718194    2.555008171    3.942841228
  247 SOLV  HW2     2870    4.118706880    2.572091502    3.780449309
  248 SOLV  OW      2871    3.202885919    2.327362119    4.107522832
  248 SOLV  HW1     2872    3.241389831    2.419422939    4.100918197
  248 SOLV  HW2     2873    3.230462051    2.285856666    4.194230565
  249 SOLV  OW      2874    3.573028637    1.984299152    4.561266368
  249 SOLV  HW1     2875    3.633745380    2.029664645    4.496017631
  249 SOLV  HW2     2876    3.495389546    2.043980089    4.581570511
  250 SOLV  OW      2877    4.357505453    2.239214861    4.352826511
  250 SOLV  HW1     2878    4.347783575    2.142504229    4.329289996
  250 SOLV  HW2     2879    4.269615911    2.285410075    4.340878749
  251 SOLV  OW      2880    3.797070745    1.813916112    4.655200543
  251 SOLV  HW1     2881    3.881842443    1.864967143    4.640741305
  251 SOLV  HW2     2882    3.719056386    1.876009648    4.647473793
  252 SOLV  OW      2883    3.257977052    2.230396810    4.365981705
  252 SOLV  HW1     2884    3.354475905    2.225584200    4.391795597
  252 SOLV  HW2     2885    3.224768945    2.138671520    4.343953625
  253 SOLV  OW      2886    3.557876007    2.687633869    5.031310855
  253 SOLV  HW1     2887    3.545759282    2.785633346    5.047143563
  253 SOLV  HW2     2888    3.495119103    2.636401990    5.089947048
  254 SOLV  OW      2889    4.579026621    2.508011202    4.928187318
  254 SOLV  HW1     2890    4.597294738    2.553129624    5.015549245
  254 SOLV  HW2     2891    4.647919426    2.535864746    4.861258517
  255 SOLV  OW      2892    4.876950393    2.259028811    5.081651871
  255 SOLV  HW1     2893    4.817265393    2.310150071    5.143504461
  255 SOLV  HW2     2894    4.833467250    2.172257280    5.057541437
  256 SOLV  OW      2895    3.600486936    3.157853558    4.700677805
  256 SOLV  HW1     2896    3.650473357    3.073303594    4.719503612
  256 SOLV  HW2     2897    3.583946449    3.206573212    4.786435991
  257 SOLV  OW      2898    5.452237072    1.926030984    5.772747486
  257 SOLV  HW1     2899    5.493332532    1.978441247    5.847352355
  257 SOLV  HW2     2900    5.415302322    1.988879102    5.704282787
  258 SOLV  OW      2901    5.662251635    2.098519981    5.823304351
  258 SOLV  HW1     2902    5.603342869    2.161665407    5.772865456
  258 SOLV  HW2     2903    5.753524787    2.098258105    5.782429424
  259 SOLV  OW      2904    4.685406987    1.937156226    5.316511201
  259 SOLV  HW1     2905    4.752974642    2.009290391    5.331720297
  259 SOLV  HW2     2906    4.720477204    1.872396717    5.248862949
  260 SOLV  OW      2907    4.655813974    2.409719641    5.928661911
  260 SOLV  HW1     2908    4.735779429    2.349724872    5.931484658
  260 SOLV  HW2     2909    4.577056692    2.362117228    5.967817650
  261 SOLV  OW      2910    4.601648265    3.666216936    6.136304929
  261 SOLV  HW1     2911    4.522996604    3.727915928    6.133358805
  261 SOLV  HW2     2912    4.669330236    3.695264331    6.068652506
  262 SOLV  OW      2913    4.722248563    3.612719445    5.608826864
  262 SOLV  HW1     2914    4.719862791    3.514415638    5.590600709
  262 SOLV  HW2     2915    4.639813719    3.639348084    5.658795970
  263 SOLV  OW      2916    4.613414017    5.862455416    3.723107834
  263 SOLV  HW1     2917    4.673776751    5.915746986    3.782421673
  263 SOLV  HW2     2918    4.531941104    5.835226459    3.774318725
  264 SOLV  OW      2919    5.593752369    3.896994920    0.058521612
  264 SOLV  HW1     2920    5.537651607    3.881949794    0.139936267
  264 SOLV  HW2     2921    5.645945507    3.814126802    0.038255211
  265 SOLV  OW      2922    6.165726376    4.126581300    6.289906130
  265 SOLV  HW1     2923    6.123208392    4.069981140    6.360546212
  265 SOLV  HW2     2924    6.096609395    4.153805816    6.222950861
  266 SOLV  OW      2925    6.022472731    4.027055768    6.550758813
  266 SOLV  HW1     2926    5.951593064    3.959622121    6.571512005
  266 SOLV  HW2     2927    6.093087428    4.024009863    6.621513279
  267 SOLV  OW      2928    4.828280984    4.743132035    0.178270472
  267 SOLV  HW1     2929    4.828056205    4.843137594    0.178995545
  267 SOLV  HW2     2930    4.918572280    4.710221048    0.150594915
  268 SOLV  OW      2931    5.765087341    2.883315019    4.602243260
  268 SOLV  HW1     2932    5.680185078    2.830478398    4.603475682
  268 SOLV  HW2     2933    5.804406528    2.881045424    4.510316833
  269 SOLV  OW      2934    0.388755993    2.980784020    2.972689253
  269 SOLV  HW1     2935    0.426581056    3.069594924    2.946546319
  269 SOLV  HW2     2936    0.435675551    2.947348820    3.054433965
  270 SOLV  OW      2937    5.333379135    5.329403550    6.016438251
  270 SOLV  HW1     2938    5.334358861    5.285762458    6.106417190
  270 SOLV  HW2     2939    5.397621254    5.406047491    6.015885735
  271 SOLV  OW      2940    4.769963884    3.832561037    6.790286001
  271 SOLV  HW1     2941    4.806787659    3.744259613    6.761152323
  271 SOLV  HW2     2942    4.751098787    3.830027797    6.888467413
  272 SOLV  OW      2943    4.497416447    3.599494313    5.773331425
  272 SOLV  HW1     2944    4.411348631    3.622318879    5.727799336
  272 SOLV  HW2     2945    4.505324584    3.500155111    5.781753929
  273 SOLV  OW      2946    6.537840196    3.182115512    2.464470274
  273 SOLV  HW1     2947    6.457710572    3.141023800    2.507968758
  273 SOLV  HW2     2948    6.528706456    3.175800981    2.365081754
  274 SOLV  OW      2949    4.717946356    5.696052177    4.128677206
  274 SOLV  HW1     2950    4.808174102    5.739045713    4.125202560
  274 SOLV  HW2     2951    4.648672066    5.765510764    4.148121226
  275 SOLV  OW      2952    4.633302837    4.179661699    3.849528587
  275 SOLV  HW1     2953    4.707203663    4.113607680    3.862778968
  275 SOLV  HW2     2954    4.566112532    4.169633150    3.922910405
  276 SOLV  OW      2955    5.045820420    4.468530940    5.974305358
  276 SOLV  HW1     2956    5.001755134    4.452202561    5.886024341
  276 SOLV  HW2     2957    5.004443216    4.548457312    6.017912025
  277 SOLV  OW      2958    5.521864306    4.287742436    6.109375225
  277 SOLV  HW1     2959    5.434065650    4.296757044    6.156407659
  277 SOLV  HW2     2960    5.543728545    4.190825277    6.097934810
  278 SOLV  OW      2961    4.983939592    4.570020919    6.392117235
  278 SOLV  HW1     2962    4.919300907    4.512786923    6.442590489
  278 SOLV  HW2     2963    5.067034273    4.517693136    6.373183392
  279 SOLV  OW      2964    5.816929805    3.338817496    4.472013428
  279 SOLV  HW1     2965    5.799627952    3.350854999    4.374252370
  279 SOLV  HW2     2966    5.739474510    3.291472326    4.513972896
  280 SOLV  OW      2967    6.177366974    2.733236841    4.265345184
  280 SOLV  HW1     2968    6.251927507    2.673154484    4.236494348
  280 SOLV  HW2     2969    6.200398270    2.827970982    4.243063465
  281 SOLV  OW      2970    4.668493437    2.032515865    4.394489259
  281 SOLV  HW1     2971    4.753406258    2.053626936    4.346058592
  281 SOLV  HW2     2972    4.684509369    1.957514113    4.458673457
  282 SOLV  OW      2973    4.827819704    3.271489332    6.327734109
  282 SOLV  HW1     2974    4.813237362    3.268364148    6.228844471
  282 SOLV  HW2     2975    4.740816319    3.256539783    6.374727783
  283 SOLV  OW      2976    6.431439035    2.856009506    3.949532023
  283 SOLV  HW1     2977    6.458764681    2.778198356    4.006101717
  283 SOLV  HW2     2978    6.399410218    2.930312607    4.008307584
  284 SOLV  OW      2979    6.617542531    2.703930049    4.229716811
  284 SOLV  HW1     2980    6.571520469    2.642958507    4.294263190
  284 SOLV  HW2     2981    6.635425237    2.654813140    4.144455939
  285 SOLV  OW      2982    5.833819902    2.460091708    4.529742327
  285 SOLV  HW1     2983    5.918807352    2.486941398    4.484379961
  285 SOLV  HW2     2984    5.761501712    2.525003954    4.506122571
  286 SOLV  OW      2985    5.792708788    3.850189267    6.577231166
  286 SOLV  HW1     2986    5.762798791    3.804707505    6.493336906
  286 SOLV  HW2     2987    5.762039133    3.797449140    6.656472748
  287 SOLV  OW      2988    5.200484858    4.064246472    6.635304234
  287 SOLV  HW1     2989    5.176557870    3.973348875    6.601145536
  287 SOLV  HW2     2990    5.298741303    4.079209741    6.624194384
  288 SOLV  OW      2991    5.821771402    2.520269822    4.808218756
  288 SOLV  HW1     2992    5.757297553    2.463186406    4.859072906
  288 SOLV  HW2     2993    5.821380308    2.493288954    4.711920601
  289 SOLV  OW      2994    5.081003481    4.614291859    0.121052087
  289 SOLV  HW1     2995    5.158052786    4.638949161    0.179846888
  289 SOLV  HW2     2996    5.079809669    4.515214928    0.107497612
  290 SOLV  OW      2997    5.430792677    4.569821960    6.787934115
  290 SOLV  HW1     2998    5.381823610    4.623278405    6.856824267
  290 SOLV  HW2     2999    5.490316293    4.630268126    6.734975815
  291 SOLV  OW      3000    0.499875415    2.864272569    3.204347814
  291 SOLV  HW1     3001    0.537013712    2.923718312    3.275670947
  291 SOLV  HW2     3002    0.431986280    2.802688358    3.244328440
  292 SOLV  OW      3003    5.311992781    4.476708536    5.834421201
  292 SOLV  HW1     3004    5.271571298    4.545524394    5.894686943
  292 SOLV  HW2     3005    5.273675904    4.386888504    5.855998589
  293 SOLV  OW      3006    5.347839031    5.198604841    6.247426739
  293 SOLV  HW1     3007    5.261441489    5.156848317    6.219254027
  293 SOLV  HW2     3008    5.411168609    5.127198888    6.277299396
  294 SOLV  OW      3009    6.103131510    5.441700580    5.579231023
  294 SOLV  HW1     3010    6.132664633    5.406615515    5.490356446
  294 SOLV  HW2     3011    6.017268366    5.397694929    5.605554921
  295 SOLV  OW      3012    5.478297770    4.963103881    5.462488334
  295 SOLV  HW1     3013    5.423325157    4.885489898    5.431576759
  295 SOLV  HW2     3014    5.423023314    5.046391921    5.459451686
  296 SOLV  OW      3015    5.679859316    5.058254291    6.103623611
  296 SOLV  HW1     3016    5.629251368    5.016721196    6.179226435
  296 SOLV  HW2     3017    5.744638239    4.991771353    6.066399403
  297 SOLV  OW      3018    6.459981486    4.536732915    5.848186540
  297 SOLV  HW1     3019    6.459359798    4.482806411    5.763974993
  297 SOLV  HW2     3020    6.521852741    4.494418397    5.914378907
  298 SOLV  OW      3021    6.641610531    5.134676288    5.600255284
  298 SOLV  HW1     3022    6.688949663    5.201544093    5.542904387
  298 SOLV  HW2     3023    6.705748713    5.096556164    5.666847481
  299 SOLV  OW      3024    4.921795837    4.483426770    5.717834655
  299 SOLV  HW1     3025    4.897440432    4.580385611    5.720572755
  299 SOLV  HW2     3026    5.007824507    4.472079396    5.668116263
  300 SOLV  OW      3027    6.423020939    4.578394028    4.775895819
  300 SOLV  HW1     3028    6.425881916    4.511819809    4.850469255
  300 SOLV  HW2     3029    6.355807207    4.649336936    4.797129412
  301 SOLV  OW      3030    6.602978123    5.386397865    5.020120613
  301 SOLV  HW1     3031    6.627200476    5.454380696    4.950898854
  301 SOLV  HW2     3032    6.686386745    5.346950472    5.058681022
  302 SOLV  OW      3033    6.061484937    5.047485932    5.354828095
  302 SOLV  HW1     3034    6.121198353    4.987465847    5.408061201
  302 SOLV  HW2     3035    6.098874184    5.140243197    5.354889059
  303 SOLV  OW      3036    6.271295022    4.845617411    5.430945110
  303 SOLV  HW1     3037    6.330519796    4.862137905    5.352070551
  303 SOLV  HW2     3038    6.303167264    4.900087594    5.508525733
  304 SOLV  OW      3039    0.327114087    3.488879937    3.067300436
  304 SOLV  HW1     3040    0.235359807    3.483634404    3.027884240
  304 SOLV  HW2     3041    0.359259584    3.396754566    3.089242657
  305 SOLV  OW      3042    6.728141542    3.363083227    2.423348339
  305 SOLV  HW1     3043    6.701015465    3.274993199    2.462133083
  305 SOLV  HW2     3044    6.825208639    3.378976621    2.441386601
  306 SOLV  OW      3045    6.287265474    4.791256788    2.977773824
  306 SOLV  HW1     3046    6.364829300    4.804059386    2.915955496
  306 SOLV  HW2     3047    6.312185908    4.726114360    3.049446357
  307 SOLV  OW      3048    3.990057461    3.616085540    2.789070215
  307 SOLV  HW1     3049    3.917683539    3.550946973    2.766249170
  307 SOLV  HW2     3050    4.067496572    3.602872112    2.727180015
  308 SOLV  OW      3051    5.343399962    4.275658881    3.247028561
  308 SOLV  HW1     3052    5.252373012    4.295118749    3.210458140
  308 SOLV  HW2     3053    5.408137227    4.344062706    3.213384307
  309 SOLV  OW      3054    5.185390027    3.581294129    2.972498830
  309 SOLV  HW1     3055    5.276653061    3.550045518    2.946143116
  309 SOLV  HW2     3056    5.174132245    3.677131115    2.946258888
  310 SOLV  OW      3057    4.520108279    4.489703281    3.416490812
  310 SOLV  HW1     3058    4.471322468    4.571496750    3.447015603
  310 SOLV  HW2     3059    4.520078215    4.421618213    3.489745750
  311 SOLV  OW      3060    6.510671816    4.578346430    5.320191204
  311 SOLV  HW1     3061    6.558682089    4.629154978    5.391713182
  311 SOLV  HW2     3062    6.576525106    4.546655144    5.251920593
  312 SOLV  OW      3063    4.572115455    5.255201501    4.417795520
  312 SOLV  HW1     3064    4.578785744    5.224419361    4.322876035
  312 SOLV  HW2     3065    4.622728275    5.340765024    4.428702802
  313 SOLV  OW      3066    4.381245659    4.692959503    4.162827339
  313 SOLV  HW1     3067    4.345164293    4.617624718    4.217823135
  313 SOLV  HW2     3068    4.476944248    4.674801079    4.140160590
  314 SOLV  OW      3069    4.340636466    4.489219049    3.860796816
  314 SOLV  HW1     3070    4.273558486    4.472637858    3.788496826
  314 SOLV  HW2     3071    4.307041193    4.450880864    3.946838561
  315 SOLV  OW      3072    3.716090918    4.847643679    4.743385137
  315 SOLV  HW1     3073    3.762189330    4.760111965    4.757985720
  315 SOLV  HW2     3074    3.775223418    4.907894974    4.689783560
  316 SOLV  OW      3075    6.233541206    3.272011695    5.100334617
  316 SOLV  HW1     3076    6.166845480    3.339481309    5.068689444
  316 SOLV  HW2     3077    6.322965174    3.315681314    5.110243811
  317 SOLV  OW      3078    5.907290488    3.563260123    5.274621012
  317 SOLV  HW1     3079    5.834458931    3.631756946    5.276918733
  317 SOLV  HW2     3080    5.978810637    3.592790550    5.211262288
  318 SOLV  OW      3081    6.241782196    3.606589905    4.570773242
  318 SOLV  HW1     3082    6.321325604    3.657013110    4.604394466
  318 SOLV  HW2     3083    6.271728472    3.536354492    4.506196099
  319 SOLV  OW      3084    6.428678210    3.183793096    4.477607197
  319 SOLV  HW1     3085    6.418853411    3.164806382    4.575302468
  319 SOLV  HW2     3086    6.515525292    3.146452820    4.444978802
  320 SOLV  OW      3087    0.091028035    3.164956444    4.703386614
  320 SOLV  HW1     3088    0.102926494    3.192391953    4.607954767
  320 SOLV  HW2     3089    0.011762381    3.212163048    4.741987494
  321 SOLV  OW      3090    6.624985294    3.466140815    4.557255890
  321 SOLV  HW1     3091    6.693411116    3.506625205    4.617921837
  321 SOLV  HW2     3092    6.603275889    3.530511700    4.483863492
  322 SOLV  OW      3093    6.097264526    2.572622749    4.496154870
  322 SOLV  HW1     3094    6.132206067    2.633771112    4.425151959
  322 SOLV  HW2     3095    6.166113099    2.503200862    4.517175254
  323 SOLV  OW      3096    6.385330684    3.075581703    4.752123714
  323 SOLV  HW1     3097    6.291403228    3.108842631    4.743586546
  323 SOLV  HW2     3098    6.410149726    3.070328059    4.848859812
  324 SOLV  OW      3099    4.557770385    1.613936322    4.275624342
  324 SOLV  HW1     3100    4.630851401    1.674123840    4.243404798
  324 SOLV  HW2     3101    4.489385165    1.667906063    4.324738721
  325 SOLV  OW      3102    0.149084309    4.336834065    4.011489246
  325 SOLV  HW1     3103    0.066536195    4.380204410    3.975341700
  325 SOLV  HW2     3104    0.169954172    4.255042005    3.957858613
  326 SOLV  OW      3105    6.134660317    3.411711268    4.720679112
  326 SOLV  HW1     3106    6.167463928    3.465187429    4.642817037
  326 SOLV  HW2     3107    6.152587388    3.314691418    4.704430374
  327 SOLV  OW      3108    6.118720253    3.115325924    4.703424749
  327 SOLV  HW1     3109    6.082380181    3.123795208    4.610639634
  327 SOLV  HW2     3110    6.045713524    3.086236603    4.765272979
  328 SOLV  OW      3111    6.432893623    2.621858886    4.430614619
  328 SOLV  HW1     3112    6.384834108    2.696911693    4.475992480
  328 SOLV  HW2     3113    6.495537485    2.578437181    4.495360399
  329 SOLV  OW      3114    6.379433665    3.008937275    3.702293923
  329 SOLV  HW1     3115    6.387471773    2.919483475    3.746264442
  329 SOLV  HW2     3116    6.395376932    2.999307865    3.604033683
  330 SOLV  OW      3117    5.637340622    2.851666507    6.380356954
  330 SOLV  HW1     3118    5.589209863    2.777593168    6.333488956
  330 SOLV  HW2     3119    5.573697178    2.899899546    6.440549030
  331 SOLV  OW      3120    0.043315304    2.955239702    3.785180145
  331 SOLV  HW1     3121    0.000092860    2.871386641    3.818377328
  331 SOLV  HW2     3122   -0.025465271    3.027449231    3.777661070
  332 SOLV  OW      3123    0.027069732    3.520511044    4.100993283
  332 SOLV  HW1     3124    0.099264780    3.476334447    4.047735947
  332 SOLV  HW2     3125   -0.061532077    3.481713785    4.075606430
  333 SOLV  OW      3126    0.466593666    3.781407459    3.950736976
  333 SOLV  HW1     3127    0.411333622    3.849349490    3.999023927
  333 SOLV  HW2     3128    0.509727739    3.720282483    4.017103451
  334 SOLV  OW      3129    5.588383421    3.448648988    6.629617803
  334 SOLV  HW1     3130    5.488581009    3.446214993    6.623702480
  334 SOLV  HW2     3131    5.626049291    3.363869229    6.592266665
  335 SOLV  OW      3132    6.464531994    2.802487965    0.019198320
  335 SOLV  HW1     3133    6.373484617    2.841492333    0.032999644
  335 SOLV  HW2     3134    6.533699064    2.867087905    0.051513461
  336 SOLV  OW      3135    5.732870004    2.301914619    4.208607250
  336 SOLV  HW1     3136    5.830562169    2.280684474    4.205911967
  336 SOLV  HW2     3137    5.696348864    2.302602467    4.115507574
  337 SOLV  OW      3138    6.204799147    2.437771799    3.849591378
  337 SOLV  HW1     3139    6.299681514    2.420529525    3.823099558
  337 SOLV  HW2     3140    6.176357888    2.370110335    3.917522818
  338 SOLV  OW      3141    0.412782567    3.241368632    3.242158280
  338 SOLV  HW1     3142    0.451841518    3.209486996    3.155788044
  338 SOLV  HW2     3143    0.389867305    3.162646453    3.299425520
  339 SOLV  OW      3144    6.358168612    2.117075806    2.966415334
  339 SOLV  HW1     3145    6.313168540    2.154704417    2.885416375
  339 SOLV  HW2     3146    6.449972311    2.085797885    2.942013033
  340 SOLV  OW      3147    6.710693229    3.182683865    2.693908709
  340 SOLV  HW1     3148    6.628645947    3.187741187    2.636948552
  340 SOLV  HW2     3149    6.713996697    3.093863128    2.739752848
  341 SOLV  OW      3150    4.070479490    4.151225835    5.539429385
  341 SOLV  HW1     3151    4.105040824    4.076123737    5.483152586
  341 SOLV  HW2     3152    4.080739425    4.127848328    5.636125043
  342 SOLV  OW      3153    0.215641109    2.087867101    2.912295619
  342 SOLV  HW1     3154    0.172738446    2.085624468    2.821994278
  342 SOLV  HW2     3155    0.247295435    1.996127907    2.936419622
  343 SOLV  OW      3156    5.625067389    2.334354448    2.324906090
  343 SOLV  HW1     3157    5.673370938    2.419305135    2.303644732
  343 SOLV  HW2     3158    5.679497039    2.280234899    2.389017469
  344 SOLV  OW      3159    4.275177346    1.931705989    3.663749832
  344 SOLV  HW1     3160    4.356003962    1.888540617    3.703817550
  344 SOLV  HW2     3161    4.242170212    1.876202559    3.587386396
  345 SOLV  OW      3162    5.897592982    3.079415625    1.931796177
  345 SOLV  HW1     3163    5.966803293    3.007315510    1.928171550
  345 SOLV  HW2     3164    5.907543585    3.139176733    1.852227698
  346 SOLV  OW      3165    5.596927225    2.332981374    2.038339536
  346 SOLV  HW1     3166    5.686008435    2.318026890    1.995411276
  346 SOLV  HW2     3167    5.599042662    2.298712443    2.132270585
  347 SOLV  OW      3168    3.705794835    3.500983634    4.420118359
  347 SOLV  HW1     3169    3.614335085    3.472005529    4.391915024
  347 SOLV  HW2     3170    3.704599508    3.525293074    4.517111258
  348 SOLV  OW      3171    3.765279759    3.235634823    4.490066833
  348 SOLV  HW1     3172    3.700874304    3.214524481    4.563605416
  348 SOLV  HW2     3173    3.762358799    3.333633233    4.470335240
  349 SOLV  OW      3174    3.976991795    3.755791428    4.515003075
  349 SOLV  HW1     3175    3.898196631    3.778070458    4.572418892
  349 SOLV  HW2     3176    3.985807139    3.824155323    4.442545308
  350 SOLV  OW      3177    5.472763629    3.310621958    2.823347913
  350 SOLV  HW1     3178    5.572078414    3.300105781    2.818246747
  350 SOLV  HW2     3179    5.450620417    3.392618408    2.876132953
  351 SOLV  OW      3180    6.221135156    3.669415286    2.534268874
  351 SOLV  HW1     3181    6.310421281    3.665925222    2.579188449
  351 SOLV  HW2     3182    6.166287511    3.742559677    2.574808908
  352 SOLV  OW      3183    5.901008658    3.552073932    1.920063897
  352 SOLV  HW1     3184    5.937647825    3.604343613    1.843086662
  352 SOLV  HW2     3185    5.877016506    3.614571926    1.994349679
  353 SOLV  OW      3186    4.523528794    4.307339472    3.601501273
  353 SOLV  HW1     3187    4.547042845    4.276887682    3.693812973
  353 SOLV  HW2     3188    4.447281209    4.252709996    3.566810534
  354 SOLV  OW      3189    5.722007287    3.524692748    2.523248846
  354 SOLV  HW1     3190    5.634411811    3.479197388    2.507167483
  354 SOLV  HW2     3191    5.793208058    3.479983235    2.469092584
  355 SOLV  OW      3192    4.094593524    3.760537495    3.223609830
  355 SOLV  HW1     3193    4.077732875    3.826406985    3.296948739
  355 SOLV  HW2     3194    4.144495003    3.681977675    3.260212430
  356 SOLV  OW      3195    4.132995696    3.639776302    2.167251504
  356 SOLV  HW1     3196    4.216106268    3.651402165    2.112853220
  356 SOLV  HW2     3197    4.072047724    3.717588110    2.152008304
  357 SOLV  OW      3198    4.504285726    4.762809694    3.763935486
  357 SOLV  HW1     3199    4.424516664    4.757662731    3.703834184
  357 SOLV  HW2     3200    4.512896873    4.677403888    3.815252408
  358 SOLV  OW      3201    5.052061868    3.965803336    3.210258325
  358 SOLV  HW1     3202    5.045821114    3.935211361    3.115249882
  358 SOLV  HW2     3203    4.993436478    3.908570423    3.267606943
  359 SOLV  OW      3204    6.612920806    3.465505254    2.736330422
  359 SOLV  HW1     3205    6.565965456    3.443987702    2.821966963
  359 SOLV  HW2     3206    6.674412106    3.390397810    2.712267321
  360 SOLV  OW      3207    0.186127189    3.425379814    2.477433266
  360 SOLV  HW1     3208    0.206712754    3.521478061    2.458909320
  360 SOLV  HW2     3209    0.170910370    3.412871821    2.575483064
  361 SOLV  OW      3210    4.598338027    3.061100083    2.001921690
  361 SOLV  HW1     3211    4.611568767    2.984248056    1.939309892
  361 SOLV  HW2     3212    4.684239841    3.111395171    2.011553160
  362 SOLV  OW      3213    6.389547630    4.713733925    2.674241664
  362 SOLV  HW1     3214    6.437184864    4.627493742    2.657058795
  362 SOLV  HW2     3215    6.296169464    4.694734522    2.704597183
  363 SOLV  OW      3216    5.247780315    2.914360159    2.383454643
  363 SOLV  HW1     3217    5.157114987    2.894672704    2.346117044
  363 SOLV  HW2     3218    5.296416370    2.976369085    2.321880914
  364 SOLV  OW      3219    5.977473855    4.507090918    2.958219110
  364 SOLV  HW1     3220    6.048802532    4.541251032    3.019418336
  364 SOLV  HW2     3221    5.929582515    4.584331052    2.916501231
  365 SOLV  OW      3222    5.513125085    3.925569816    3.001268898
  365 SOLV  HW1     3223    5.441162727    3.943913644    3.068250061
  365 SOLV  HW2     3224    5.601463228    3.953788449    3.038706850
  366 SOLV  OW      3225    4.948101837    5.424892777    5.154180575
  366 SOLV  HW1     3226    4.942170489    5.522516725    5.175057818
  366 SOLV  HW2     3227    5.042772927    5.394328026    5.164410255
  367 SOLV  OW      3228    5.439065321    5.126218127    3.723544990
  367 SOLV  HW1     3229    5.343610679    5.151698397    3.739011348
  367 SOLV  HW2     3230    5.483328300    5.195717175    3.666882206
  368 SOLV  OW      3231    5.281197740    4.659492749    3.519192325
  368 SOLV  HW1     3232    5.337304821    4.579085192    3.538898477
  368 SOLV  HW2     3233    5.185528672    4.639324771    3.540224165
  369 SOLV  OW      3234    6.003621121    5.630387327    3.337402000
  369 SOLV  HW1     3235    6.093334650    5.587133190    3.346474928
  369 SOLV  HW2     3236    5.998038913    5.708799989    3.399224111
  370 SOLV  OW      3237    5.015182289    5.672159670    4.013055906
  370 SOLV  HW1     3238    5.058479148    5.588251171    3.980095560
  370 SOLV  HW2     3239    5.005278458    5.736558216    3.937185528
  371 SOLV  OW      3240    5.461127485    5.854112221    4.068454301
  371 SOLV  HW1     3241    5.433565555    5.948955019    4.084114030
  371 SOLV  HW2     3242    5.442627823    5.800066934    4.150532737
  372 SOLV  OW      3243    4.287340137    5.201504173    4.522043564
  372 SOLV  HW1     3244    4.387328513    5.201188549    4.520123772
  372 SOLV  HW2     3245    4.252248739    5.208900876    4.428687792
  373 SOLV  OW      3246    5.534762449    6.093130506    4.829321508
  373 SOLV  HW1     3247    5.458087404    6.063197173    4.886123841
  373 SOLV  HW2     3248    5.572296485    6.014656769    4.779979228
  374 SOLV  OW      3249    6.045687447    5.471857571    4.042636080
  374 SOLV  HW1     3250    6.069956263    5.506053113    4.133420059
  374 SOLV  HW2     3251    5.992883202    5.387438436    4.051862201
  375 SOLV  OW      3252    6.097050259    4.883221588    3.641044779
  375 SOLV  HW1     3253    6.131938699    4.960555949    3.693980902
  375 SOLV  HW2     3254    6.167708371    4.851614858    3.577732490
  376 SOLV  OW      3255    0.328447198    5.588619307    4.195374991
  376 SOLV  HW1     3256    0.285195408    5.529913102    4.126929418
  376 SOLV  HW2     3257    0.283757567    5.678087874    4.195549628
  377 SOLV  OW      3258    6.341924027    5.372743302    4.340284321
  377 SOLV  HW1     3259    6.409928820    5.322544652    4.393734093
  377 SOLV  HW2     3260    6.342927391    5.469071556    4.367140132
  378 SOLV  OW      3261    3.899124886    4.970598188    4.547402547
  378 SOLV  HW1     3262    3.862447228    4.968887658    4.454379313
  378 SOLV  HW2     3263    3.931334208    5.062821072    4.568824327
  379 SOLV  OW      3264    4.075684348    4.438105704    4.257853875
  379 SOLV  HW1     3265    4.115869151    4.398035725    4.340203656
  379 SOLV  HW2     3266    3.976173768    4.428789375    4.261425632
  380 SOLV  OW      3267    4.190723669    4.974357703    3.688069605
  380 SOLV  HW1     3268    4.184577253    4.884799381    3.732148249
  380 SOLV  HW2     3269    4.214048858    5.043579136    3.756375868
  381 SOLV  OW      3270    6.587264117    4.858592151    3.867556827
  381 SOLV  HW1     3271    6.531913372    4.783385784    3.903365186
  381 SOLV  HW2     3272    6.664050648    4.875767415    3.929286961
  382 SOLV  OW      3273    4.474805040    5.662742097    4.390728780
  382 SOLV  HW1     3274    4.488056053    5.583965963    4.330556983
  382 SOLV  HW2     3275    4.510983769    5.641731502    4.481567004
  383 SOLV  OW      3276    0.680517870    4.333919222    3.995771918
  383 SOLV  HW1     3277    0.594677648    4.382576303    4.012070198
  383 SOLV  HW2     3278    0.736231339    4.335925396    4.078799572
  384 SOLV  OW      3279    0.741128509    4.964313594    3.587848569
  384 SOLV  HW1     3280    0.675091853    5.035279590    3.563255605
  384 SOLV  HW2     3281    0.819878114    5.006292924    3.632992796
  385 SOLV  OW      3282    6.741149353    3.865916121    3.079570077
  385 SOLV  HW1     3283    6.725366857    3.767162917    3.079056835
  385 SOLV  HW2     3284    6.826453513    3.886270837    3.031503124
  386 SOLV  OW      3285    4.888908284    4.560106290    3.885003179
  386 SOLV  HW1     3286    4.933417655    4.497111838    3.821344639
  386 SOLV  HW2     3287    4.793725780    4.532398548    3.898205500
  387 SOLV  OW      3288    6.630005989    5.360734124    3.776619053
  387 SOLV  HW1     3289    6.719910781    5.374730044    3.735114722
  387 SOLV  HW2     3290    6.568642087    5.318667987    3.709789010
  388 SOLV  OW      3291    4.847542481    4.233073585    3.604908585
  388 SOLV  HW1     3292    4.910177129    4.270695003    3.673195095
  388 SOLV  HW2     3293    4.758217501    4.216993840    3.646907834
  389 SOLV  OW      3294    4.286837521    5.379345961    3.224294242
  389 SOLV  HW1     3295    4.233287396    5.387628350    3.140238051
  389 SOLV  HW2     3296    4.383991048    5.373068762    3.201418041
  390 SOLV  OW      3297    5.855221195    3.807450703    4.331655900
  390 SOLV  HW1     3298    5.815340683    3.898917694    4.325069847
  390 SOLV  HW2     3299    5.812976893    3.758092318    4.407676745
  391 SOLV  OW      3300    5.462512892    3.532226275    2.966663093
  391 SOLV  HW1     3301    5.530347423    3.514969988    3.038092114
  391 SOLV  HW2     3302    5.496630003    3.602917810    2.904694663
  392 SOLV  OW      3303    5.777048798    3.144165225    3.823388789
  392 SOLV  HW1     3304    5.704201172    3.211634773    3.835337821
  392 SOLV  HW2     3305    5.776058831    3.110386896    3.729262810
  393 SOLV  OW      3306    5.679575302    2.775817013    3.609820397
  393 SOLV  HW1     3307    5.764627392    2.768325959    3.661894254
  393 SOLV  HW2     3308    5.603739614    2.740500838    3.664623564
  394 SOLV  OW      3309    5.391585582    2.044489774    3.732081950
  394 SOLV  HW1     3310    5.405112987    2.031902369    3.830368333
  394 SOLV  HW2     3311    5.472946323    2.087035609    3.692435277
  395 SOLV  OW      3312    3.986094281    2.383271739    3.976887251
  395 SOLV  HW1     3313    4.047163067    2.305600914    3.961518783
  395 SOLV  HW2     3314    3.915165081    2.384384344    3.906416453
  396 SOLV  OW      3315    4.785960824    1.740874346    4.203565876
  396 SOLV  HW1     3316    4.855626473    1.741320388    4.275318775
  396 SOLV  HW2     3317    4.770453003    1.834364796    4.171613509
  397 SOLV  OW      3318    5.369466350    1.933958774    4.236804468
  397 SOLV  HW1     3319    5.411910941    2.023423219    4.250809560
  397 SOLV  HW2     3320    5.331746956    1.901059081    4.323385844
  398 SOLV  OW      3321    5.711380967    2.104861938    3.709947252
  398 SOLV  HW1     3322    5.709691875    2.004979407    3.714493798
  398 SOLV  HW2     3323    5.708083668    2.133909966    3.614315981
  399 SOLV  OW      3324    5.270090385    1.751864330    4.441606516
  399 SOLV  HW1     3325    5.352617974    1.697908605    4.458332120
  399 SOLV  HW2     3326    5.211745910    1.749538652    4.522798883
  400 SOLV  OW      3327    5.515642507    2.787284879    4.600149919
  400 SOLV  HW1     3328    5.506051126    2.693082814    4.567971972
  400 SOLV  HW2     3329    5.468767233    2.849013443    4.536954009
  401 SOLV  OW      3330    5.641561362    2.332705574    3.953639946
  401 SOLV  HW1     3331    5.548613459    2.367810563    3.942238329
  401 SOLV  HW2     3332    5.665506246    2.275675510    3.875053716
  402 SOLV  OW      3333    5.733051597    2.607098552    4.033344413
  402 SOLV  HW1     3334    5.832442737    2.613377889    4.042481727
  402 SOLV  HW2     3335    5.708370978    2.516246495    3.999606854
  403 SOLV  OW      3336    5.503848781    3.073185472    4.880266604
  403 SOLV  HW1     3337    5.582230368    3.038554428    4.931831899
  403 SOLV  HW2     3338    5.452416651    3.137488602    4.937027292
  404 SOLV  OW      3339    6.033961640    2.808911686    4.651580597
  404 SOLV  HW1     3340    5.976241368    2.852254593    4.582361194
  404 SOLV  HW2     3341    6.042359389    2.711284848    4.631580115
  405 SOLV  OW      3342    5.823235271    3.298317333    4.969598546
  405 SOLV  HW1     3343    5.853271193    3.211428975    4.930228710
  405 SOLV  HW2     3344    5.778030276    3.281350117    5.057179103
  406 SOLV  OW      3345    5.532772350    2.091296120    5.002899561
  406 SOLV  HW1     3346    5.556625002    2.002908842    4.962644734
  406 SOLV  HW2     3347    5.436685107    2.090435303    5.030616079
  407 SOLV  OW      3348    5.455801497    2.753781324    4.914024117
  407 SOLV  HW1     3349    5.471925951    2.761938861    4.815662413
  407 SOLV  HW2     3350    5.466971323    2.843316536    4.957153364
  408 SOLV  OW      3351    5.599678813    2.038238700    5.476789167
  408 SOLV  HW1     3352    5.670463216    2.016077377    5.543871094
  408 SOLV  HW2     3353    5.509549692    2.028607536    5.519043755
  409 SOLV  OW      3354    6.526834202    2.781240431    5.294852158
  409 SOLV  HW1     3355    6.444867494    2.783840608    5.237610218
  409 SOLV  HW2     3356    6.538528117    2.869547947    5.340316128
  410 SOLV  OW      3357    6.355890854    2.479930526    5.825357884
  410 SOLV  HW1     3358    6.430463519    2.546361561    5.820135204
  410 SOLV  HW2     3359    6.393201531    2.387376215    5.818805655
  411 SOLV  OW      3360    6.671282175    3.094425229    5.749926021
  411 SOLV  HW1     3361    6.757011383    3.044193346    5.738645024
  411 SOLV  HW2     3362    6.594835457    3.036715519    5.721193953
  412 SOLV  OW      3363    6.090356349    2.721351261    6.634200792
  412 SOLV  HW1     3364    6.006603867    2.725718000    6.579735236
  412 SOLV  HW2     3365    6.169726617    2.722281372    6.573377315
  413 SOLV  OW      3366    6.319157880    2.584887522    6.505778813
  413 SOLV  HW1     3367    6.366453765    2.531521426    6.575900687
  413 SOLV  HW2     3368    6.268131220    2.523255811    6.445781815
  414 SOLV  OW      3369    6.567083048    2.832307189    5.945003987
  414 SOLV  HW1     3370    6.484438536    2.888379746    5.950227192
  414 SOLV  HW2     3371    6.645331717    2.885147397    5.977967056
  415 SOLV  OW      3372    5.693149274    3.640450338    6.784720903
  415 SOLV  HW1     3373    5.785902821    3.603658867    6.791436658
  415 SOLV  HW2     3374    5.635558072    3.576505721    6.733767540
  416 SOLV  OW      3375    5.940298515    2.425753771    6.455824919
  416 SOLV  HW1     3376    6.033010464    2.413627701    6.420343640
  416 SOLV  HW2     3377    5.915958357    2.522712071    6.452992808
  417 SOLV  OW      3378    6.344150262    2.686177332    6.234100778
  417 SOLV  HW1     3379    6.407905829    2.653544328    6.164300199
  417 SOLV  HW2     3380    6.361817872    2.638537350    6.320240106
  418 SOLV  OW      3381    6.352501444    2.999919373    0.463080149
  418 SOLV  HW1     3382    6.327363640    3.096380051    0.455016356
  418 SOLV  HW2     3383    6.324968548    2.965715781    0.552933035
  419 SOLV  OW      3384    5.576115910    2.579780046    6.624695127
  419 SOLV  HW1     3385    5.615111819    2.536904408    6.706198380
  419 SOLV  HW2     3386    5.649909902    2.614022786    6.566525860
  420 SOLV  OW      3387    6.255115222    3.396879313    0.652947150
  420 SOLV  HW1     3388    6.310331612    3.458825888    0.708763899
  420 SOLV  HW2     3389    6.206693939    3.332681078    0.712408554
  421 SOLV  OW      3390    6.236799060    4.022295211    6.723266934
  421 SOLV  HW1     3391    6.279258030    3.932301925    6.713260586
  421 SOLV  HW2     3392    6.279184036    4.086426174    6.659295096
  422 SOLV  OW      3393    5.977800584    4.399876954    6.764185695
  422 SOLV  HW1     3394    5.999830143    4.308736672    6.798972369
  422 SOLV  HW2     3395    5.954794953    4.393792400    6.667048457
  423 SOLV  OW      3396    6.503570775    3.993415281    5.468580980
  423 SOLV  HW1     3397    6.488371066    3.934819733    5.548187938
  423 SOLV  HW2     3398    6.469465157    3.947592848    5.386490759
  424 SOLV  OW      3399    0.040949849    4.018955001    5.635502643
  424 SOLV  HW1     3400   -0.046398680    4.031011036    5.682691654
  424 SOLV  HW2     3401    0.074413696    3.925930002    5.650615024
  425 SOLV  OW      3402    0.568011388    3.395071737    6.166167096
  425 SOLV  HW1     3403    0.493779587    3.432494240    6.221765080
  425 SOLV  HW2     3404    0.536994210    3.311281288    6.121234088
  426 SOLV  OW      3405    0.193230866    3.142121620    5.939481422
  426 SOLV  HW1     3406    0.217614490    3.054732200    5.897409812
  426 SOLV  HW2     3407    0.095129200    3.143546574    5.958858364
  427 SOLV  OW      3408    0.040349220    3.068297410    5.369233273
  427 SOLV  HW1     3409    0.057713975    3.152049764    5.317410842
  427 SOLV  HW2     3410   -0.057355591    3.047126594    5.366570655
  428 SOLV  OW      3411    6.300343636    2.851741821    5.133331678
  428 SOLV  HW1     3412    6.251726328    2.818278443    5.052594552
  428 SOLV  HW2     3413    6.236965072    2.902485301    5.191727130
  429 SOLV  OW      3414    5.689652334    2.935484934    5.067880869
  429 SOLV  HW1     3415    5.665300800    2.866343914    5.135912988
  429 SOLV  HW2     3416    5.696503194    3.024871659    5.112207958
  430 SOLV  OW      3417    6.492922739    3.329047431    5.123823783
  430 SOLV  HW1     3418    6.569938327    3.339779884    5.060936258
  430 SOLV  HW2     3419    6.523384813    3.347540754    5.217266367
  431 SOLV  OW      3420    5.390748194    3.287257282    5.028230365
  431 SOLV  HW1     3421    5.295942999    3.269135047    5.054376119
  431 SOLV  HW2     3422    5.435904051    3.339339078    5.100676449
  432 SOLV  OW      3423    4.745081544    3.850231916    5.243488965
  432 SOLV  HW1     3424    4.670164386    3.820842231    5.302862901
  432 SOLV  HW2     3425    4.762483555    3.947701182    5.257579996
  433 SOLV  OW      3426    4.291831764    4.040089624    5.187281262
  433 SOLV  HW1     3427    4.349926955    4.061879427    5.265704446
  433 SOLV  HW2     3428    4.337539638    3.972206196    5.129812744
  434 SOLV  OW      3429    3.971666938    3.853489336    5.047668618
  434 SOLV  HW1     3430    3.925134280    3.911954249    4.981200977
  434 SOLV  HW2     3431    3.995687245    3.907401769    5.128401920
  435 SOLV  OW      3432    6.095388067    2.122910226    3.334303375
  435 SOLV  HW1     3433    6.077851154    2.197475968    3.398599218
  435 SOLV  HW2     3434    6.185620909    2.135113234    3.292943489
  436 SOLV  OW      3435    5.979525272    2.288362677    2.978816682
  436 SOLV  HW1     3436    5.916246248    2.315545606    3.051333306
  436 SOLV  HW2     3437    6.028369440    2.368937089    2.945294147
  437 SOLV  OW      3438    5.599340140    2.293234808    2.987375311
  437 SOLV  HW1     3439    5.683357738    2.300901775    3.041075359
  437 SOLV  HW2     3440    5.576906515    2.196669333    2.974215065
  438 SOLV  OW      3441    5.399370650    1.904824844    2.752743775
  438 SOLV  HW1     3442    5.421678403    1.822971487    2.699787372
  438 SOLV  HW2     3443    5.353869720    1.971396784    2.693584338
  439 SOLV  OW      3444    4.904181365    2.108071269    3.570404716
  439 SOLV  HW1     3445    5.002834124    2.124325133    3.568159045
  439 SOLV  HW2     3446    4.856770672    2.193691049    3.590971355
  440 SOLV  OW      3447    5.820884224    1.986066907    2.610637968
  440 SOLV  HW1     3448    5.858693881    1.904171959    2.567449090
  440 SOLV  HW2     3449    5.789936941    1.963713707    2.703072935
  441 SOLV  OW      3450    5.285052949    1.796349581    3.493840439
  441 SOLV  HW1     3451    5.202984028    1.807658333    3.437817997
  441 SOLV  HW2     3452    5.298884765    1.878227705    3.549574769
  442 SOLV  OW      3453    4.551300606    2.055926257    3.409178218
  442 SOLV  HW1     3454    4.637142429    2.005236724    3.417128808
  442 SOLV  HW2     3455    4.474327173    1.992984997    3.419894913
  443 SOLV  OW      3456    4.636014146    1.476348734    3.552694827
  443 SOLV  HW1     3457    4.660858662    1.548677869    3.617125315
  443 SOLV  HW2     3458    4.599808714    1.397894222    3.603034238
  444 SOLV  OW      3459    5.105938492    2.449738655    2.630799282
  444 SOLV  HW1     3460    5.069026657    2.382500819    2.566625895
  444 SOLV  HW2     3461    5.186714353    2.493091272    2.590831713
  445 SOLV  OW      3462    4.821314405    2.470414916    3.356858254
  445 SOLV  HW1     3463    4.857999094    2.563362013    3.352976131
  445 SOLV  HW2     3464    4.858908318    2.416588088    3.281417597
  446 SOLV  OW      3465    4.755247710    2.929323352    2.850171563
  446 SOLV  HW1     3466    4.711964893    2.839361954    2.844223976
  446 SOLV  HW2     3467    4.751652795    2.961836871    2.944679583
  447 SOLV  OW      3468    4.351762101    2.527622961    3.126599100
  447 SOLV  HW1     3469    4.403518365    2.462131271    3.071518262
  447 SOLV  HW2     3470    4.408241571    2.558883781    3.202983874
  448 SOLV  OW      3471    4.446679360    2.252355374    3.906568974
  448 SOLV  HW1     3472    4.545338264    2.268440056    3.909613491
  448 SOLV  HW2     3473    4.420806332    2.221226752    3.815118700
  449 SOLV  OW      3474    4.246962562    3.141765623    4.323567870
  449 SOLV  HW1     3475    4.180075847    3.167143477    4.393449870
  449 SOLV  HW2     3476    4.247678105    3.211019371    4.251423801
  450 SOLV  OW      3477    4.171712211    3.649797524    4.716730384
  450 SOLV  HW1     3478    4.123804244    3.681263996    4.634786920
  450 SOLV  HW2     3479    4.249623536    3.709804690    4.734867796
  451 SOLV  OW      3480    4.191023500    3.012866852    5.343647761
  451 SOLV  HW1     3481    4.240918519    2.926957651    5.332166842
  451 SOLV  HW2     3482    4.256106586    3.088372511    5.351689377
  452 SOLV  OW      3483    4.028892177    3.988495958    5.270388381
  452 SOLV  HW1     3484    4.116791771    4.024097347    5.238643200
  452 SOLV  HW2     3485    3.970152568    4.064573509    5.298016494
  453 SOLV  OW      3486    4.064277409    3.848020007    5.653817145
  453 SOLV  HW1     3487    4.098600740    3.924073549    5.708946544
  453 SOLV  HW2     3488    4.003408223    3.791390684    5.709400094
  454 SOLV  OW      3489    4.375094489    3.550336183    5.443767987
  454 SOLV  HW1     3490    4.290514071    3.541110214    5.391203489
  454 SOLV  HW2     3491    4.440284080    3.480354058    5.414531537
  455 SOLV  OW      3492    4.107511333    3.479075594    5.375593662
  455 SOLV  HW1     3493    4.058602466    3.566309928    5.375582920
  455 SOLV  HW2     3494    4.110632619    3.442625081    5.282515817
  456 SOLV  OW      3495    3.738575492    3.249134397    5.434805712
  456 SOLV  HW1     3496    3.816597542    3.233573170    5.495405313
  456 SOLV  HW2     3497    3.701045206    3.340307023    5.451563480
  457 SOLV  OW      3498    4.270835404    2.684071225    5.861111846
  457 SOLV  HW1     3499    4.243684729    2.617603811    5.930730045
  457 SOLV  HW2     3500    4.356813121    2.727405528    5.888161117
  458 SOLV  OW      3501    4.180340128    3.359094497    5.635283811
  458 SOLV  HW1     3502    4.194103948    3.432214567    5.702110024
  458 SOLV  HW2     3503    4.170825297    3.398769865    5.543976788
  459 SOLV  OW      3504    4.738743968    3.228625900    6.081388286
  459 SOLV  HW1     3505    4.650382836    3.274778667    6.073388411
  459 SOLV  HW2     3506    4.789170943    3.238104495    5.995546069
  460 SOLV  OW      3507    3.522775014    2.976299232    5.066414736
  460 SOLV  HW1     3508    3.592255872    3.045560064    5.085836554
  460 SOLV  HW2     3509    3.438629887    3.021092986    5.036167826
  461 SOLV  OW      3510    3.742351619    2.951847687    4.785270978
  461 SOLV  HW1     3511    3.834895907    2.935843574    4.750905418
  461 SOLV  HW2     3512    3.695185860    2.864312420    4.795971597
  462 SOLV  OW      3513    4.334039873    3.252008879    4.856183083
  462 SOLV  HW1     3514    4.378349043    3.247344019    4.766647535
  462 SOLV  HW2     3515    4.252272386    3.194426242    4.855927709
  463 SOLV  OW      3516    3.668676034    3.518722292    3.915892275
  463 SOLV  HW1     3517    3.707188786    3.600540557    3.958605390
  463 SOLV  HW2     3518    3.740987927    3.469012967    3.867915397
  464 SOLV  OW      3519    4.165425527    4.147484209    3.957365389
  464 SOLV  HW1     3520    4.210622861    4.114808466    3.874352850
  464 SOLV  HW2     3521    4.211254008    4.230209779    3.989889435
  465 SOLV  OW      3522    3.666435686    3.035185027    3.690520823
  465 SOLV  HW1     3523    3.618180395    2.947956785    3.682515295
  465 SOLV  HW2     3524    3.626286519    3.101400979    3.627236603
  466 SOLV  OW      3525    4.438008863    3.124856073    3.159506896
  466 SOLV  HW1     3526    4.431624259    3.041926151    3.215035580
  466 SOLV  HW2     3527    4.379692177    3.195905382    3.198910472
  467 SOLV  OW      3528    4.735351199    3.645232552    2.988550894
  467 SOLV  HW1     3529    4.766906734    3.634709612    3.082865473
  467 SOLV  HW2     3530    4.764738891    3.566326423    2.934590041
  468 SOLV  OW      3531    3.834471192    3.227628304    3.351899405
  468 SOLV  HW1     3532    3.897925574    3.175015237    3.295282754
  468 SOLV  HW2     3533    3.863114011    3.222524697    3.447573551
  469 SOLV  OW      3534    4.293229777    2.785352393    3.014060376
  469 SOLV  HW1     3535    4.355110719    2.782980721    2.935529816
  469 SOLV  HW2     3536    4.310293698    2.705880976    3.072327579
  470 SOLV  OW      3537    4.237709419    3.600236586    2.644927411
  470 SOLV  HW1     3538    4.257284715    3.698079309    2.638177927
  470 SOLV  HW2     3539    4.323359899    3.548768561    2.640811315
  471 SOLV  OW      3540    5.098589137    4.337209508    3.142475670
  471 SOLV  HW1     3541    5.130199698    4.381249021    3.058435491
  471 SOLV  HW2     3542    5.020806954    4.277859704    3.121763529
  472 SOLV  OW      3543    4.333945929    3.548270755    3.258708592
  472 SOLV  HW1     3544    4.344289274    3.548725718    3.159236310
  472 SOLV  HW2     3545    4.319137040    3.454521505    3.290230567
  473 SOLV  OW      3546    4.123505316    2.983553309    2.928706091
  473 SOLV  HW1     3547    4.181556466    2.918820219    2.978114286
  473 SOLV  HW2     3548    4.168234098    3.009891184    2.843224859
  474 SOLV  OW      3549    4.470441523    4.076176293    3.294452027
  474 SOLV  HW1     3550    4.562969460    4.109948938    3.311714401
  474 SOLV  HW2     3551    4.466701017    3.978075051    3.313483549
  475 SOLV  OW      3552    4.691327930    3.190416783    2.341236386
  475 SOLV  HW1     3553    4.649369523    3.100506837    2.353793703
  475 SOLV  HW2     3554    4.790538030    3.180145515    2.333901561
  476 SOLV  OW      3555    5.056260614    2.927965533    2.813923959
  476 SOLV  HW1     3556    5.105975551    2.940559674    2.899783107
  476 SOLV  HW2     3557    4.957907640    2.933007743    2.831332936
  477 SOLV  OW      3558    5.186577754    2.778581658    2.623729485
  477 SOLV  HW1     3559    5.124170981    2.822764570    2.688189271
  477 SOLV  HW2     3560    5.200741062    2.838339750    2.544798196
  478 SOLV  OW      3561    5.318155562    2.662579415    2.845316979
  478 SOLV  HW1     3562    5.319461356    2.563896371    2.829192753
  478 SOLV  HW2     3563    5.270523056    2.708001456    2.770030973
  479 SOLV  OW      3564    5.077618937    3.318329828    2.926923077
  479 SOLV  HW1     3565    5.120683142    3.399371504    2.966662155
  479 SOLV  HW2     3566    5.013638385    3.278871035    2.992884676
  480 SOLV  OW      3567    5.283166330    2.625154481    3.386740685
  480 SOLV  HW1     3568    5.208583240    2.650142201    3.324976699
  480 SOLV  HW2     3569    5.343017560    2.704112733    3.400350164
  481 SOLV  OW      3570    4.403070258    3.799791140    3.365920922
  481 SOLV  HW1     3571    4.397242135    3.716522352    3.310836716
  481 SOLV  HW2     3572    4.337751991    3.794399219    3.441460911
  482 SOLV  OW      3573    4.780874604    4.065285901    2.896861740
  482 SOLV  HW1     3574    4.835791209    3.988218125    2.929205422
  482 SOLV  HW2     3575    4.735687794    4.040367756    2.811195736
  483 SOLV  OW      3576    4.029413065    4.299376784    4.826847204
  483 SOLV  HW1     3577    4.103339058    4.366638226    4.823270260
  483 SOLV  HW2     3578    3.946487280    4.338887231    4.787298523
  484 SOLV  OW      3579    4.302169249    4.750992138    4.507298572
  484 SOLV  HW1     3580    4.384890901    4.791465758    4.468324036
  484 SOLV  HW2     3581    4.237979066    4.729105490    4.433796449
  485 SOLV  OW      3582    4.312949719    4.882052481    5.339658650
  485 SOLV  HW1     3583    4.261114060    4.963673084    5.314104121
  485 SOLV  HW2     3584    4.350731492    4.839484826    5.257424704
  486 SOLV  OW      3585    4.147578753    5.533676974    5.580784867
  486 SOLV  HW1     3586    4.214558926    5.593987068    5.537451874
  486 SOLV  HW2     3587    4.192620036    5.449212037    5.609739075
  487 SOLV  OW      3588    4.485556832    5.055432271    5.723589660
  487 SOLV  HW1     3589    4.470418707    5.152734322    5.706128920
  487 SOLV  HW2     3590    4.476307711    5.037325933    5.821509973
  488 SOLV  OW      3591    5.197085338    5.322797311    5.228738110
  488 SOLV  HW1     3592    5.284976956    5.278956415    5.209947643
  488 SOLV  HW2     3593    5.152973611    5.277202367    5.306037895
  489 SOLV  OW      3594    5.174441695    5.015798909    5.903025357
  489 SOLV  HW1     3595    5.272477462    5.019656928    5.883645594
  489 SOLV  HW2     3596    5.159558131    5.024992527    6.001490067
  490 SOLV  OW      3597    4.523388944    5.780611506    5.099047823
  490 SOLV  HW1     3598    4.487901174    5.693688596    5.133497133
  490 SOLV  HW2     3599    4.620264275    5.770413824    5.076402364
  491 SOLV  OW      3600    4.772638566    5.444423517    4.447776211
  491 SOLV  HW1     3601    4.811061529    5.467023733    4.358251699
  491 SOLV  HW2     3602    4.749638475    5.528733498    4.496402621
  492 SOLV  OW      3603    4.640733588    5.653381628    4.617614062
  492 SOLV  HW1     3604    4.570573828    5.653325064    4.688884536
  492 SOLV  HW2     3605    4.703361361    5.729902255    4.632582060
  493 SOLV  OW      3606    5.631198916    5.403989838    5.269707824
  493 SOLV  HW1     3607    5.642913587    5.495956773    5.307189146
  493 SOLV  HW2     3608    5.622349822    5.409435328    5.170239357
  494 SOLV  OW      3609    5.437221852    5.168207472    5.257422058
  494 SOLV  HW1     3610    5.499025281    5.240980941    5.227660297
  494 SOLV  HW2     3611    5.435846345    5.095510411    5.188759006
  495 SOLV  OW      3612    5.604931970    5.249284671    3.527187230
  495 SOLV  HW1     3613    5.563257276    5.299190959    3.451199257
  495 SOLV  HW2     3614    5.663624152    5.311126946    3.579459096
  496 SOLV  OW      3615    5.511475722    5.734684977    3.810986833
  496 SOLV  HW1     3616    5.520023318    5.814094419    3.750795648
  496 SOLV  HW2     3617    5.500280281    5.765543583    3.905455251
  497 SOLV  OW      3618    6.319065539    5.643574546    4.421253873
  497 SOLV  HW1     3619    6.324933180    5.639996828    4.521024887
  497 SOLV  HW2     3620    6.396767117    5.695146621    4.385139091
  498 SOLV  OW      3621    5.534874025    6.108764914    4.404087623
  498 SOLV  HW1     3622    5.467487713    6.105445883    4.330263988
  498 SOLV  HW2     3623    5.619454820    6.064696555    4.373991033
  499 SOLV  OW      3624    5.754273418    6.499803455    4.225485051
  499 SOLV  HW1     3625    5.672863453    6.453919427    4.261108643
  499 SOLV  HW2     3626    5.805678457    6.436365402    4.167735227
  500 SOLV  OW      3627    5.594080251    6.267498323    4.648101480
  500 SOLV  HW1     3628    5.574095587    6.223738009    4.560433651
  500 SOLV  HW2     3629    5.561306404    6.209363753    4.722587485
  501 SOLV  OW      3630    5.836205649    4.931706950    4.830988283
  501 SOLV  HW1     3631    5.929138539    4.939450201    4.867116828
  501 SOLV  HW2     3632    5.831879438    4.974541897    4.740721401
  502 SOLV  OW      3633    6.240253250    5.504131371    3.820178640
  502 SOLV  HW1     3634    6.151307216    5.495475269    3.865053091
  502 SOLV  HW2     3635    6.233871120    5.469425397    3.726611744
  503 SOLV  OW      3636    6.361153926    5.518392252    5.110027907
  503 SOLV  HW1     3637    6.447395938    5.471851066    5.090081055
  503 SOLV  HW2     3638    6.307859166    5.527288240    5.025872233
  504 SOLV  OW      3639    6.230189323    5.594986790    4.873944656
  504 SOLV  HW1     3640    6.130224419    5.593994221    4.871480620
  504 SOLV  HW2     3641    6.265719700    5.603393508    4.780848365
  505 SOLV  OW      3642    6.529531024    5.412313254    4.678342541
  505 SOLV  HW1     3643    6.558484007    5.357050189    4.600178412
  505 SOLV  HW2     3644    6.604229798    5.418023718    4.744594877
  506 SOLV  OW      3645    0.504033642    4.975774008    4.810522643
  506 SOLV  HW1     3646    0.517525195    5.065840671    4.851848950
  506 SOLV  HW2     3647    0.421598342    4.933730651    4.848451103
  507 SOLV  OW      3648    6.461846422    5.443794864    3.966495410
  507 SOLV  HW1     3649    6.388071089    5.480415446    3.909770471
  507 SOLV  HW2     3650    6.523636224    5.389373386    3.909733869
  508 SOLV  OW      3651    0.283680147    4.357986478    4.725429917
  508 SOLV  HW1     3652    0.313677321    4.388644788    4.635087783
  508 SOLV  HW2     3653    0.187246442    4.331799680    4.721403658
  509 SOLV  OW      3654    6.476921191    5.130664116    4.984298439
  509 SOLV  HW1     3655    6.532011249    5.213701898    4.992754159
  509 SOLV  HW2     3656    6.383118827    5.155263421    4.959851954
  510 SOLV  OW      3657    0.102384060    4.488967238    5.192523176
  510 SOLV  HW1     3658    0.162738465    4.410037635    5.203885805
  510 SOLV  HW2     3659    0.048865684    4.478191827    5.108730355
  511 SOLV  OW      3660    0.229210298    4.147334518    4.909516016
  511 SOLV  HW1     3661    0.225576796    4.224906265    4.846497509
  511 SOLV  HW2     3662    0.323821071    4.116229094    4.918635563
  512 SOLV  OW      3663    0.324825892    4.663299056    5.199810809
  512 SOLV  HW1     3664    0.231767807    4.634229318    5.177518453
  512 SOLV  HW2     3665    0.380051676    4.583243647    5.223113621
  513 SOLV  OW      3666    6.256055894    4.798676359    4.732863484
  513 SOLV  HW1     3667    6.213236213    4.712385615    4.705997572
  513 SOLV  HW2     3668    6.283400921    4.849204799    4.651006770
  514 SOLV  OW      3669    6.772704282    4.546109285    3.860498122
  514 SOLV  HW1     3670    6.783239697    4.598654194    3.776060589
  514 SOLV  HW2     3671    6.695631118    4.483075291    3.851112690
  515 SOLV  OW      3672    6.645662783    4.139440218    4.738416067
  515 SOLV  HW1     3673    6.673383256    4.051609197    4.699463696
  515 SOLV  HW2     3674    6.546120534    4.141797906    4.747778300
  516 SOLV  OW      3675    0.483185145    4.447249601    3.701521851
  516 SOLV  HW1     3676    0.483994502    4.352638603    3.733924344
  516 SOLV  HW2     3677    0.406806180    4.496217943    3.743593882
  517 SOLV  OW      3678    6.712770911    4.352943144    3.456274437
  517 SOLV  HW1     3679    6.776235401    4.298799882    3.511430066
  517 SOLV  HW2     3680    6.754809315    4.440856870    3.433794386
  518 SOLV  OW      3681    0.869478687    4.698638156    3.954616161
  518 SOLV  HW1     3682    0.806877310    4.751126560    3.896944372
  518 SOLV  HW2     3683    0.931570550    4.645695975    3.896791277
  519 SOLV  OW      3684    0.115880902    3.872978162    4.607813722
  519 SOLV  HW1     3685    0.202544212    3.831641184    4.579845435
  519 SOLV  HW2     3686    0.126990675    3.972117967    4.614838297
  520 SOLV  OW      3687    0.217026912    4.227199063    3.262691491
  520 SOLV  HW1     3688    0.234165808    4.264960894    3.171684352
  520 SOLV  HW2     3689    0.130873301    4.176414776    3.261999395
  521 SOLV  OW      3690    0.027169275    4.190679062    2.898630697
  521 SOLV  HW1     3691    0.009283971    4.221012021    2.805025337
  521 SOLV  HW2     3692    0.116561186    4.224483790    2.928094870
  522 SOLV  OW      3693    0.233967797    3.658377252    3.337243713
  522 SOLV  HW1     3694    0.272890795    3.682479603    3.248331073
  522 SOLV  HW2     3695    0.163898453    3.725238638    3.362168229
  523 SOLV  OW      3696    0.039528753    4.805589402    4.019790728
  523 SOLV  HW1     3697    0.027175759    4.711851380    3.987223438
  523 SOLV  HW2     3698    0.122965606    4.811069544    4.074638332
  524 SOLV  OW      3699    0.203959233    4.505700436    3.271518674
  524 SOLV  HW1     3700    0.128377868    4.550357067    3.319422868
  524 SOLV  HW2     3701    0.206494165    4.408836081    3.296266479
  525 SOLV  OW      3702    6.629322530    4.292782195    3.808226556
  525 SOLV  HW1     3703    6.652765164    4.200770725    3.776822228
  525 SOLV  HW2     3704    6.574269675    4.338751042    3.738527921
  526 SOLV  OW      3705    6.636743815    4.990747712    3.528773625
  526 SOLV  HW1     3706    6.576095308    5.069692500    3.519242307
  526 SOLV  HW2     3707    6.723678119    5.020128435    3.568530045
  527 SOLV  OW      3708    6.263541086    5.499462280    3.340613654
  527 SOLV  HW1     3709    6.337535243    5.562215595    3.316387919
  527 SOLV  HW2     3710    6.267437001    5.418939473    3.281428361
  528 SOLV  OW      3711    6.245803614    5.037728640    3.289053921
  528 SOLV  HW1     3712    6.197391828    4.996248243    3.211998917
  528 SOLV  HW2     3713    6.262433977    4.968383406    3.359171040
  529 SOLV  OW      3714    6.295133058    4.398546651    2.898018419
  529 SOLV  HW1     3715    6.356039432    4.477549991    2.905113004
  529 SOLV  HW2     3716    6.314757464    4.334569971    2.972337082
  530 SOLV  OW      3717    6.225677000    5.312208748    2.970042632
  530 SOLV  HW1     3718    6.244305266    5.390517024    2.910691560
  530 SOLV  HW2     3719    6.149095371    5.333801650    3.030629069
  531 SOLV  OW      3720    5.818211898    5.183290503    3.318984148
  531 SOLV  HW1     3721    5.771406583    5.162523671    3.404889363
  531 SOLV  HW2     3722    5.795438605    5.276347467    3.290289323
  532 SOLV  OW      3723    5.217421052    5.482715985    3.881786084
  532 SOLV  HW1     3724    5.300541324    5.465136255    3.829024672
  532 SOLV  HW2     3725    5.140253224    5.494806271    3.819330385
  533 SOLV  OW      3726    5.023160344    4.976022382    3.254295936
  533 SOLV  HW1     3727    4.973364796    4.891994121    3.232818166
  533 SOLV  HW2     3728    5.104230970    4.982505018    3.196097794
  534 SOLV  OW      3729    5.281663225    5.360378744    4.107662033
  534 SOLV  HW1     3730    5.264927736    5.408888243    4.021823269
  534 SOLV  HW2     3731    5.314240974    5.267919825    4.087873806
  535 SOLV  OW      3732    5.072391306    5.875097310    4.195366731
  535 SOLV  HW1     3733    5.067788262    5.787089109    4.148089279
  535 SOLV  HW2     3734    5.116065892    5.942611775    4.135901798
  536 SOLV  OW      3735    4.930135668    5.805443941    3.247519302
  536 SOLV  HW1     3736    4.851972460    5.856877405    3.212211176
  536 SOLV  HW2     3737    4.997885950    5.869024572    3.284517908
  537 SOLV  OW      3738    4.807540200    5.161701501    3.290139010
  537 SOLV  HW1     3739    4.874824052    5.088423618    3.279895998
  537 SOLV  HW2     3740    4.751475494    5.144368392    3.371120333
  538 SOLV  OW      3741    4.576236129    5.330910333    3.169414724
  538 SOLV  HW1     3742    4.588308995    5.424639348    3.136693200
  538 SOLV  HW2     3743    4.663774825    5.295635664    3.202492302
  539 SOLV  OW      3744    4.681000663    4.838805064    3.344789372
  539 SOLV  HW1     3745    4.692645247    4.819962777    3.442313397
  539 SOLV  HW2     3746    4.583999257    4.852860350    3.324923609
  540 SOLV  OW      3747    4.634644082    5.576607371    3.034653889
  540 SOLV  HW1     3748    4.593513786    5.658378572    3.074949537
  540 SOLV  HW2     3749    4.730419448    5.570208142    3.062727480
  541 SOLV  OW      3750    6.129752506    3.835508838    4.444894048
  541 SOLV  HW1     3751    6.043111209    3.824078791    4.396267516
  541 SOLV  HW2     3752    6.150859386    3.751848426    4.495462620
  542 SOLV  OW      3753    3.824868569    3.832228941    3.893064612
  542 SOLV  HW1     3754    3.758229608    3.873904525    3.831238761
  542 SOLV  HW2     3755    3.780135325    3.808848857    3.979391367
  543 SOLV  OW      3756    0.557854614    5.606477344    4.789300859
  543 SOLV  HW1     3757    0.629478968    5.670522822    4.761556628
  543 SOLV  HW2     3758    0.473866447    5.656996699    4.809183838
  544 SOLV  OW      3759    3.675955393    4.188658927    6.757207153
  544 SOLV  HW1     3760    3.753961925    4.251243298    6.757534219
  544 SOLV  HW2     3761    3.696533026    4.109480058    6.814732726
  545 SOLV  OW      3762    3.491900745    5.837944105    4.131750768
  545 SOLV  HW1     3763    3.510642449    5.739990524    4.139211334
  545 SOLV  HW2     3764    3.528254959    5.872315230    4.045155311
  546 SOLV  OW      3765    5.850276587    3.594726960    3.446808391
  546 SOLV  HW1     3766    5.790101501    3.638420645    3.379937456
  546 SOLV  HW2     3767    5.809055058    3.509009206    3.477712738
  547 SOLV  OW      3768    6.063331011    3.742168748    3.522870124
  547 SOLV  HW1     3769    6.005295748    3.666212808    3.493469895
  547 SOLV  HW2     3770    6.110164968    3.717412739    3.607695889
  548 SOLV  OW      3771    5.160097245    3.611157450    4.756277882
  548 SOLV  HW1     3772    5.091787307    3.578497379    4.690942265
  548 SOLV  HW2     3773    5.145419195    3.566889853    4.844745547
  549 SOLV  OW      3774    4.289346475    4.328728694    5.541315309
  549 SOLV  HW1     3775    4.254367201    4.417377676    5.571641682
  549 SOLV  HW2     3776    4.217175799    4.259953179    5.549261081
  550 SOLV  OW      3777    4.065243564    6.208652681    3.748609429
  550 SOLV  HW1     3778    4.160287621    6.230215932    3.726167217
  550 SOLV  HW2     3779    4.010518263    6.292308893    3.745665108
  551 SOLV  OW      3780    6.189034832    4.003719302    3.787678957
  551 SOLV  HW1     3781    6.233878837    3.916456579    3.807067557
  551 SOLV  HW2     3782    6.136726372    4.032818188    3.867795957
  552 SOLV  OW      3783    5.473157727    4.546205454    4.179289598
  552 SOLV  HW1     3784    5.418397559    4.464358032    4.196733714
  552 SOLV  HW2     3785    5.429657131    4.600737057    4.107623965
  553 SOLV  OW      3786    6.077688238    4.842020697    5.163652233
  553 SOLV  HW1     3787    6.061963578    4.922856341    5.220398111
  553 SOLV  HW2     3788    6.045480079    4.760609113    5.211990080
  554 SOLV  OW      3789    4.027228985    5.407403462    5.014738322
  554 SOLV  HW1     3790    3.951289313    5.467908354    4.990779619
  554 SOLV  HW2     3791    4.019629214    5.322251997    4.962843136
  555 SOLV  OW      3792    5.392751072    4.935011037    4.324669984
  555 SOLV  HW1     3793    5.478781772    4.887259482    4.306779746
  555 SOLV  HW2     3794    5.331108496    4.922878615    4.246859426
  556 SOLV  OW      3795    5.145366731    4.117632474    5.070773233
  556 SOLV  HW1     3796    5.201367757    4.192402722    5.035063189
  556 SOLV  HW2     3797    5.174596249    4.031413613    5.029374879
  557 SOLV  OW      3798    5.164132752    3.569387088    5.444698267
  557 SOLV  HW1     3799    5.115787732    3.652578287    5.417424459
  557 SOLV  HW2     3800    5.131350998    3.539698375    5.534396567
  558 SOLV  OW      3801    5.347097756    6.521597478    4.519544359
  558 SOLV  HW1     3802    5.296613655    6.438988604    4.544619612
  558 SOLV  HW2     3803    5.434967780    6.522719883    4.567286168
  559 SOLV  OW      3804    3.813876233    3.469763304    4.881268404
  559 SOLV  HW1     3805    3.827851961    3.521576098    4.965658025
  559 SOLV  HW2     3806    3.767053142    3.383920629    4.902246361
  560 SOLV  OW      3807    4.798075099    3.989221717    3.928875714
  560 SOLV  HW1     3808    4.883627109    3.996914103    3.980078066
  560 SOLV  HW2     3809    4.790822705    3.897490414    3.889724536
  561 SOLV  OW      3810    4.201121106    4.055179986    4.495032895
  561 SOLV  HW1     3811    4.140666753    4.029775493    4.419535325
  561 SOLV  HW2     3812    4.161568338    4.023830868    4.581374144
  562 SOLV  OW      3813    5.190176373    3.314081914    5.291531440
  562 SOLV  HW1     3814    5.195167209    3.263327504    5.377558399
  562 SOLV  HW2     3815    5.204247167    3.411462041    5.309438819
  563 SOLV  OW      3816    5.301576598    6.468527933    5.325497593
  563 SOLV  HW1     3817    5.299951406    6.474000291    5.425342278
  563 SOLV  HW2     3818    5.224307687    6.519805465    5.288059805
  564 SOLV  OW      3819    4.757572647    5.341531149    6.360285402
  564 SOLV  HW1     3820    4.752888623    5.392365979    6.446283428
  564 SOLV  HW2     3821    4.728927856    5.400767155    6.284970484
  565 SOLV  OW      3822    4.536535758    5.468798506    4.166594037
  565 SOLV  HW1     3823    4.604010651    5.530275976    4.125738810
  565 SOLV  HW2     3824    4.558858212    5.374270507    4.142771554
  566 SOLV  OW      3825    4.525184111    5.738043756    6.443351846
  566 SOLV  HW1     3826    4.533182495    5.692258708    6.531903168
  566 SOLV  HW2     3827    4.474467303    5.679536746    6.380057056
  567 SOLV  OW      3828    4.730489849    5.763668590    5.543713530
  567 SOLV  HW1     3829    4.681451218    5.849377492    5.559556953
  567 SOLV  HW2     3830    4.775620907    5.734998352    5.628230425
  568 SOLV  OW      3831    4.036271551    5.116497983    5.573681894
  568 SOLV  HW1     3832    3.982591782    5.195456682    5.603437650
  568 SOLV  HW2     3833    3.983972445    5.064075212    5.506465659
  569 SOLV  OW      3834    4.466393028    6.462457768    4.681339773
  569 SOLV  HW1     3835    4.504496961    6.400817911    4.750263801
  569 SOLV  HW2     3836    4.472650521    6.556803802    4.713921402
  570 SOLV  OW      3837    4.689368646    5.264094588    5.936622077
  570 SOLV  HW1     3838    4.754341866    5.267636192    5.860677577
  570 SOLV  HW2     3839    4.599409309    5.294170173    5.904931550
  571 SOLV  OW      3840    3.713929403    3.581677795    5.711480862
  571 SOLV  HW1     3841    3.618879524    3.590999030    5.741123349
  571 SOLV  HW2     3842    3.763235507    3.666566621    5.730528053
  572 SOLV  OW      3843    5.887372350    5.247931651    4.108955139
  572 SOLV  HW1     3844    5.807439426    5.201334873    4.070993924
  572 SOLV  HW2     3845    5.961764892    5.182154261    4.120816794
  573 SOLV  OW      3846    5.287538782    5.219655060    5.586850900
  573 SOLV  HW1     3847    5.387155049    5.211533337    5.583375555
  573 SOLV  HW2     3848    5.260829346    5.266179240    5.671251636
  574 SOLV  OW      3849    5.311059307    4.271026023    6.273918661
  574 SOLV  HW1     3850    5.336534805    4.176547888    6.294576704
  574 SOLV  HW2     3851    5.214078666    4.274863650    6.249798709
  575 SOLV  OW      3852    3.767463152    4.942121604    0.240313385
  575 SOLV  HW1     3853    3.765285663    4.962299522    0.142386382
  575 SOLV  HW2     3854    3.797599709    5.023275124    0.290387538
  576 SOLV  OW      3855    4.027248237    5.190211287    4.613686480
  576 SOLV  HW1     3856    4.121647490    5.194791090    4.580985231
  576 SOLV  HW2     3857    3.977978875    5.272321745    4.584844034
  577 SOLV  OW      3858    5.129520645    3.961797036    6.247475469
  577 SOLV  HW1     3859    5.228384102    3.968006028    6.261220538
  577 SOLV  HW2     3860    5.085038405    3.940732325    6.334533020
  578 SOLV  OW      3861    6.257190294    4.667953477    6.320194122
  578 SOLV  HW1     3862    6.163307851    4.689066103    6.347432603
  578 SOLV  HW2     3863    6.277667143    4.713195508    6.233387490
  579 SOLV  OW      3864    4.734461182    3.701433890    6.386275511
  579 SOLV  HW1     3865    4.789831193    3.637555661    6.439709394
  579 SOLV  HW2     3866    4.710915056    3.659740835    6.298476874
  580 SOLV  OW      3867    5.228788026    3.902020324    4.916517828
  580 SOLV  HW1     3868    5.321677721    3.892412860    4.952284315
  580 SOLV  HW2     3869    5.186333898    3.811759021    4.909408376
  581 SOLV  OW      3870    6.726384235    4.892222825    5.269177627
  581 SOLV  HW1     3871    6.810165630    4.919538857    5.316464608
  581 SOLV  HW2     3872    6.672027173    4.833361918    5.329029062
  582 SOLV  OW      3873    6.776123228    3.841664121    5.267339415
  582 SOLV  HW1     3874    6.842103832    3.874232314    5.199610326
  582 SOLV  HW2     3875    6.684730407    3.874314790    5.243201174
  583 SOLV  OW      3876    3.694053734    5.680692690    6.280356248
  583 SOLV  HW1     3877    3.704048600    5.699553813    6.182652598
  583 SOLV  HW2     3878    3.684065220    5.582183446    6.294417643
  584 SOLV  OW      3879    3.247085897    6.147329537    0.119528118
  584 SOLV  HW1     3880    3.292652872    6.064348372    0.087312926
  584 SOLV  HW2     3881    3.153405609    6.149578356    0.084614701
  585 SOLV  OW      3882    5.383338334    6.713907299    3.700562622
  585 SOLV  HW1     3883    5.347055460    6.806878608    3.694105101
  585 SOLV  HW2     3884    5.480288896    6.714205059    3.676021168
  586 SOLV  OW      3885    3.257803568    6.180195459    6.557617553
  586 SOLV  HW1     3886    3.292478528    6.093946802    6.520754860
  586 SOLV  HW2     3887    3.175871934    6.162556458    6.612170949
  587 SOLV  OW      3888    4.387875806    6.143224410    6.292218810
  587 SOLV  HW1     3889    4.372786468    6.059756065    6.345200586
  587 SOLV  HW2     3890    4.363542090    6.126848860    6.196608317
  588 SOLV  OW      3891    3.871342289    5.101890387    5.906012291
  588 SOLV  HW1     3892    3.821765986    5.103678580    5.819174297
  588 SOLV  HW2     3893    3.921208697    5.187791968    5.917676323
  589 SOLV  OW      3894    4.770303200    5.301705146    3.935075017
  589 SOLV  HW1     3895    4.720215347    5.382434483    3.903843085
  589 SOLV  HW2     3896    4.799543547    5.247968745    3.855962340
  590 SOLV  OW      3897    4.038026391    5.994645456    5.310114463
  590 SOLV  HW1     3898    4.108519414    5.958470576    5.249105030
  590 SOLV  HW2     3899    4.062358676    6.087640288    5.337680769
  591 SOLV  OW      3900    5.738341938    5.422530582    4.266324999
  591 SOLV  HW1     3901    5.667204118    5.438419402    4.197863335
  591 SOLV  HW2     3902    5.816436425    5.377237999    4.223315312
  592 SOLV  OW      3903    5.747606742    3.390731728    4.202233230
  592 SOLV  HW1     3904    5.693102636    3.431127729    4.128765505
  592 SOLV  HW2     3905    5.813942298    3.326865095    4.163237751
  593 SOLV  OW      3906    3.693327852    4.808005448    5.236512611
  593 SOLV  HW1     3907    3.685034796    4.848954861    5.145659042
  593 SOLV  HW2     3908    3.699716020    4.708582392    5.227781275
  594 SOLV  OW      3909    3.556738350    6.326146494    6.785739151
  594 SOLV  HW1     3910    3.652849714    6.337064257    6.811105415
  594 SOLV  HW2     3911    3.503227209    6.303231983    6.867050177
  595 SOLV  OW      3912    3.596221330    4.380724337    6.219467380
  595 SOLV  HW1     3913    3.585765396    4.283413947    6.198894836
  595 SOLV  HW2     3914    3.512587205    4.429318353    6.194055344
  596 SOLV  OW      3915    5.619590815    4.816586634    4.563306823
  596 SOLV  HW1     3916    5.589295210    4.737192755    4.510592211
  596 SOLV  HW2     3917    5.719538526    4.819568648    4.564556904
  597 SOLV  OW      3918    4.788460202    0.355850827    5.023275467
  597 SOLV  HW1     3919    4.739663734    0.443124287    5.021365561
  597 SOLV  HW2     3920    4.848245321    0.352853505    5.103388659
  598 SOLV  OW      3921    5.163373940    4.500994144    5.598744232
  598 SOLV  HW1     3922    5.245253587    4.516128408    5.654139679
  598 SOLV  HW2     3923    5.140821776    4.584799829    5.549045451
  599 SOLV  OW      3924    4.909408982    5.751991164    6.543732462
  599 SOLV  HW1     3925    4.846709287    5.820803890    6.507214027
  599 SOLV  HW2     3926    5.003693538    5.782934578    6.531366072
  600 SOLV  OW      3927    6.046427864    3.372881232    5.667173249
  600 SOLV  HW1     3928    6.009287417    3.454226275    5.622395369
  600 SOLV  HW2     3929    6.100936950    3.320687935    5.601552179
  601 SOLV  OW      3930    3.368715422    4.327575750    5.739945071
  601 SOLV  HW1     3931    3.323126862    4.384965229    5.671900676
  601 SOLV  HW2     3932    3.445211645    4.279478081    5.697086609
  602 SOLV  OW      3933    6.697678208    5.176328184    4.196514905
  602 SOLV  HW1     3934    6.621563979    5.143545048    4.140534001
  602 SOLV  HW2     3935    6.729954609    5.102292415    4.255495975
  603 SOLV  OW      3936    5.929670975    3.887151088    3.947863626
  603 SOLV  HW1     3937    6.004137873    3.823317898    3.967399317
  603 SOLV  HW2     3938    5.889744955    3.865499042    3.858764262
  604 SOLV  OW      3939    3.785256163    4.095125771    5.357586506
  604 SOLV  HW1     3940    3.698669540    4.093192206    5.307581129
  604 SOLV  HW2     3941    3.792139712    4.180635288    5.408989207
  605 SOLV  OW      3942    4.199893791    6.325600603    5.141338558
  605 SOLV  HW1     3943    4.167708534    6.389366479    5.071340543
  605 SOLV  HW2     3944    4.128060188    6.312003836    5.209577998
  606 SOLV  OW      3945    3.585773789    5.540916682    5.131296660
  606 SOLV  HW1     3946    3.517169143    5.608996110    5.156988039
  606 SOLV  HW2     3947    3.551979225    5.449485399    5.153648176
  607 SOLV  OW      3948    5.448577403    5.016541487    5.893026954
  607 SOLV  HW1     3949    5.468024591    5.099576650    5.840792652
  607 SOLV  HW2     3950    5.501829692    5.017191411    5.977673809
  608 SOLV  OW      3951    3.838959589    5.890812735    3.891768065
  608 SOLV  HW1     3952    3.903133001    5.943746146    3.947281224
  608 SOLV  HW2     3953    3.748045882    5.932088983    3.897495080
  609 SOLV  OW      3954    3.986117648    5.694480424    5.698918569
  609 SOLV  HW1     3955    4.046765350    5.637622065    5.643325876
  609 SOLV  HW2     3956    3.998485395    5.671805737    5.795533255
  610 SOLV  OW      3957    6.620832399    3.967253907    4.421936198
  610 SOLV  HW1     3958    6.636191225    3.921705438    4.509636458
  610 SOLV  HW2     3959    6.583017061    4.058445349    4.437933817
  611 SOLV  OW      3960    6.176897417    6.336628066    4.294084050
  611 SOLV  HW1     3961    6.089343784    6.358401538    4.337231730
  611 SOLV  HW2     3962    6.163010431    6.266654587    4.223996198
  612 SOLV  OW      3963    5.714250305    4.309915631    4.836617458
  612 SOLV  HW1     3964    5.641994916    4.258551882    4.882905507
  612 SOLV  HW2     3965    5.681372972    4.340498948    4.747256656
  613 SOLV  OW      3966    4.927863518    3.889446177    6.445836482
  613 SOLV  HW1     3967    4.894239770    3.973006593    6.489297250
  613 SOLV  HW2     3968    4.850293384    3.834768572    6.414293726
  614 SOLV  OW      3969    5.813030495    4.488159159    5.281626821
  614 SOLV  HW1     3970    5.890657178    4.548422034    5.300177220
  614 SOLV  HW2     3971    5.846615299    4.397674592    5.255432552
  615 SOLV  OW      3972    4.061519023    5.830717633    4.717523709
  615 SOLV  HW1     3973    4.142437267    5.785293928    4.680233339
  615 SOLV  HW2     3974    4.080030455    5.928437233    4.728003080
  616 SOLV  OW      3975    5.294411892    6.303294762    5.114427771
  616 SOLV  HW1     3976    5.293096954    6.345142907    5.205251363
  616 SOLV  HW2     3977    5.341246409    6.364170997    5.050376815
  617 SOLV  OW      3978    6.415625240    5.641398535    4.685189143
  617 SOLV  HW1     3979    6.453598607    5.549213701    4.693049994
  617 SOLV  HW2     3980    6.488605950    5.708653216    4.697532276
  618 SOLV  OW      3981    5.768114270    4.599689606    6.440847457
  618 SOLV  HW1     3982    5.853421163    4.648149531    6.421456552
  618 SOLV  HW2     3983    5.733036534    4.558945293    6.356520361
  619 SOLV  OW      3984    6.151070956    4.386946970    5.621752565
  619 SOLV  HW1     3985    6.210995783    4.455630824    5.580601651
  619 SOLV  HW2     3986    6.069057489    4.431512126    5.657662490
  620 SOLV  OW      3987    3.904313579    4.983273465    3.655397123
  620 SOLV  HW1     3988    3.871418818    4.906815106    3.599957973
  620 SOLV  HW2     3989    4.000331418    5.001138950    3.633886098
  621 SOLV  OW      3990    4.491680314    0.015510817    3.741825570
  621 SOLV  HW1     3991    4.535862156   -0.047009398    3.677474644
  621 SOLV  HW2     3992    4.409571228   -0.027672709    3.779176452
  622 SOLV  OW      3993    3.655111571    4.056784951    6.480638255
  622 SOLV  HW1     3994    3.557447124    4.062496165    6.459884595
  622 SOLV  HW2     3995    3.670125242    4.079697941    6.576821777
  623 SOLV  OW      3996    4.135953095    4.841279493    5.897332921
  623 SOLV  HW1     3997    4.136448736    4.873385298    5.802620593
  623 SOLV  HW2     3998    4.128085170    4.919600699    5.959019925
  624 SOLV  OW      3999    3.855662998    3.450935381    3.705397510
  624 SOLV  HW1     4000    3.801472677    3.502024517    3.638652291
  624 SOLV  HW2     4001    3.909280002    3.380938360    3.658204453
  625 SOLV  OW      4002    4.448771809    3.834546986    3.744617091
  625 SOLV  HW1     4003    4.434132236    3.799922493    3.837291382
  625 SOLV  HW2     4004    4.535512220    3.799496427    3.709273879
  626 SOLV  OW      4005    4.641698802    4.936653984    4.152829801
  626 SOLV  HW1     4006    4.727956015    4.886496593    4.159578770
  626 SOLV  HW2     4007    4.611535749    4.938377880    4.057494405
  627 SOLV  OW      4008    4.791182638    5.208238876    5.486867790
  627 SOLV  HW1     4009    4.890198133    5.196223266    5.479567400
  627 SOLV  HW2     4010    4.771359581    5.285513530    5.547178132
  628 SOLV  OW      4011    6.066798434    3.705018545    5.099348395
  628 SOLV  HW1     4012    6.093919257    3.622994049    5.048970968
  628 SOLV  HW2     4013    5.990691654    3.749488244    5.052108530
  629 SOLV  OW      4014    4.272874820    5.677743893    6.726247289
  629 SOLV  HW1     4015    4.213496501    5.651579235    6.650148212
  629 SOLV  HW2     4016    4.350300444    5.614648499    6.731310799
  630 SOLV  OW      4017    3.453048169    6.746191669    4.919808441
  630 SOLV  HW1     4018    3.416438243    6.734034898    5.012076485
  630 SOLV  HW2     4019    3.441813609    6.661353238    4.868062490
  631 SOLV  OW      4020    5.848729927    4.847547129    6.074901786
  631 SOLV  HW1     4021    5.876635735    4.850740035    6.170885015
  631 SOLV  HW2     4022    5.846422811    4.752452793    6.044025404
  632 SOLV  OW      4023    3.357755960    6.279531637    4.210209806
  632 SOLV  HW1     4024    3.268838690    6.242375998    4.183470532
  632 SOLV  HW2     4025    3.367779493    6.371877874    4.173148447
  633 SOLV  OW      4026    5.290671330    3.694498181    6.210561443
  633 SOLV  HW1     4027    5.321702706    3.660375863    6.121823922
  633 SOLV  HW2     4028    5.325938193    3.786980544    6.224876720
  634 SOLV  OW      4029    5.479896035    4.270690185    5.642754348
  634 SOLV  HW1     4030    5.550071958    4.320771814    5.592086686
  634 SOLV  HW2     4031    5.422730286    4.335366365    5.693242653
  635 SOLV  OW      4032    4.431476474    5.822436427    3.492642609
  635 SOLV  HW1     4033    4.418208652    5.727079018    3.465579852
  635 SOLV  HW2     4034    4.460513265    5.826198583    3.588267241
  636 SOLV  OW      4035    6.124336914    3.779049435    5.664353281
  636 SOLV  HW1     4036    6.121287309    3.876280338    5.641144052
  636 SOLV  HW2     4037    6.116965936    3.768221341    5.763500673
  637 SOLV  OW      4038    4.489398967    4.396344663    4.235990297
  637 SOLV  HW1     4039    4.523365688    4.303976724    4.253767180
  637 SOLV  HW2     4040    4.546407445    4.462704403    4.284445596
  638 SOLV  OW      4041    3.749975663    5.228587567    0.152950992
  638 SOLV  HW1     4042    3.789365928    5.221788302    0.061278342
  638 SOLV  HW2     4043    3.822859448    5.221906963    0.221105542
  639 SOLV  OW      4044    3.968555801    5.312735559    5.254378409
  639 SOLV  HW1     4045    4.039856516    5.260811171    5.301511654
  639 SOLV  HW2     4046    4.008111132    5.359407261    5.175267425
  640 SOLV  OW      4047    6.259915958    3.702468732    3.833843991
  640 SOLV  HW1     4048    6.320684542    3.635463066    3.791194842
  640 SOLV  HW2     4049    6.216369176    3.661630608    3.914077420
  641 SOLV  OW      4050    3.880159660    0.159170872    4.905651307
  641 SOLV  HW1     4051    3.785637638    0.161628101    4.873070854
  641 SOLV  HW2     4052    3.889856249    0.220098135    4.984364611
  642 SOLV  OW      4053    5.669233163    3.511264502    3.982690822
  642 SOLV  HW1     4054    5.732028180    3.472171196    3.915385978
  642 SOLV  HW2     4055    5.638420662    3.601072875    3.951282402
  643 SOLV  OW      4056    5.018792463    4.208109524    5.279471819
  643 SOLV  HW1     4057    4.928521683    4.165800998    5.271564856
  643 SOLV  HW2     4058    5.073236389    4.185812524    5.198600779
  644 SOLV  OW      4059    6.142246354    5.742183912    3.560751319
  644 SOLV  HW1     4060    6.164849320    5.816299876    3.623977005
  644 SOLV  HW2     4061    6.111629854    5.662336082    3.612601485
  645 SOLV  OW      4062    4.038977402    4.732894573    6.663684206
  645 SOLV  HW1     4063    3.969627042    4.687447975    6.719603139
  645 SOLV  HW2     4064    4.045323552    4.687284002    6.574908374
  646 SOLV  OW      4065    5.368018471    4.353229605    4.491286027
  646 SOLV  HW1     4066    5.323883591    4.402403576    4.566346502
  646 SOLV  HW2     4067    5.317810484    4.369952169    4.406436077
  647 SOLV  OW      4068    6.067834522    4.590854729    4.678692686
  647 SOLV  HW1     4069    6.003140856    4.547788122    4.741633954
  647 SOLV  HW2     4070    6.022180847    4.665079042    4.629621086
  648 SOLV  OW      4071    4.850152567    6.401764403    4.813619950
  648 SOLV  HW1     4072    4.864719634    6.306621848    4.786496256
  648 SOLV  HW2     4073    4.891363936    6.462461405    4.745653199
  649 SOLV  OW      4074    6.127667420    6.529608052    3.325004385
  649 SOLV  HW1     4075    6.034842997    6.530565270    3.362208471
  649 SOLV  HW2     4076    6.124547138    6.549959447    3.227139612
  650 SOLV  OW      4077    3.868561861    3.788430039    5.856343959
  650 SOLV  HW1     4078    3.842972217    3.881538038    5.882379514
  650 SOLV  HW2     4079    3.878438037    3.732370181    5.938572841
  651 SOLV  OW      4080    6.321478988    4.365920912    6.691199845
  651 SOLV  HW1     4081    6.327372532    4.284154947    6.633916565
  651 SOLV  HW2     4082    6.326573737    4.447451479    6.633506264
  652 SOLV  OW      4083    5.834650733    3.451540940    3.776023504
  652 SOLV  HW1     4084    5.805086577    3.454933801    3.680543556
  652 SOLV  HW2     4085    5.909506606    3.385886461    3.785402920
  653 SOLV  OW      4086    4.081665605    5.943788029    6.342607936
  653 SOLV  HW1     4087    4.168118010    5.935838567    6.392234801
  653 SOLV  HW2     4088    4.053880337    6.039792577    6.339275397
  654 SOLV  OW      4089    3.779026790    6.284460955    6.122640068
  654 SOLV  HW1     4090    3.796847530    6.363457481    6.181320815
  654 SOLV  HW2     4091    3.683130878    6.284996504    6.094263582
  655 SOLV  OW      4092    3.972912098    3.214175457    5.022169154
  655 SOLV  HW1     4093    4.042947940    3.269048835    5.067840212
  655 SOLV  HW2     4094    3.999836474    3.198149349    4.927194457
  656 SOLV  OW      4095    3.449878812    4.690769451    5.468709919
  656 SOLV  HW1     4096    3.497907047    4.625924221    5.409630912
  656 SOLV  HW2     4097    3.442248677    4.778936132    5.422123498
  657 SOLV  OW      4098    5.037924691    4.963239869    5.673580588
  657 SOLV  HW1     4099    4.970330930    4.896998870    5.705906527
  657 SOLV  HW2     4100    5.079513423    5.009353057    5.751974778
  658 SOLV  OW      4101    4.435212504    5.019964921    6.014544201
  658 SOLV  HW1     4102    4.529175141    5.033328480    6.046073579
  658 SOLV  HW2     4103    4.384282457    4.967600485    6.082849991
  659 SOLV  OW      4104    5.721654993    4.276651079    3.990103838
  659 SOLV  HW1     4105    5.702446291    4.250114871    3.895612680
  659 SOLV  HW2     4106    5.636033433    4.280741466    4.041619213
  660 SOLV  OW      4107    4.419679150    6.559450644    6.102170747
  660 SOLV  HW1     4108    4.450226741    6.620405782    6.029005974
  660 SOLV  HW2     4109    4.495415749    6.500442828    6.130166278
  661 SOLV  OW      4110    5.851231619    5.355703171    5.653886179
  661 SOLV  HW1     4111    5.787831543    5.428355915    5.680413772
  661 SOLV  HW2     4112    5.813349816    5.305081169    5.576400702
  662 SOLV  OW      4113    3.208878454    5.607678137    5.698258682
  662 SOLV  HW1     4114    3.285198216    5.647684691    5.749016371
  662 SOLV  HW2     4115    3.126196823    5.610863037    5.754428078
  663 SOLV  OW      4116    4.385690492    6.362948397    6.452137891
  663 SOLV  HW1     4117    4.366108852    6.278048450    6.403045538
  663 SOLV  HW2     4118    4.340301726    6.439265867    6.406127806
  664 SOLV  OW      4119    3.430644227    6.203241915    3.786822745
  664 SOLV  HW1     4120    3.339694360    6.237270578    3.762911060
  664 SOLV  HW2     4121    3.464678358    6.144625281    3.713288354
  665 SOLV  OW      4122    4.660773060    4.723192144    5.531247671
  665 SOLV  HW1     4123    4.656983923    4.809637097    5.481104014
  665 SOLV  HW2     4124    4.579198318    4.714226816    5.588401923
  666 SOLV  OW      4125    5.284877968    5.625337672    5.652835790
  666 SOLV  HW1     4126    5.236992811    5.712808204    5.645233734
  666 SOLV  HW2     4127    5.349744858    5.629368584    5.728848145
  667 SOLV  OW      4128    4.841731104    5.168163967    5.131868201
  667 SOLV  HW1     4129    4.887727844    5.255430802    5.148263309
  667 SOLV  HW2     4130    4.900170754    5.109782849    5.075490514
  668 SOLV  OW      4131    3.279325816    3.685812275    6.476963852
  668 SOLV  HW1     4132    3.318103483    3.671366551    6.568007841
  668 SOLV  HW2     4133    3.245630108    3.779684244    6.469613476
  669 SOLV  OW      4134    3.157909937    4.931413046    3.860952128
  669 SOLV  HW1     4135    3.090368427    4.885026240    3.918295421
  669 SOLV  HW2     4136    3.245343301    4.883223145    3.866855154
  670 SOLV  OW      4137    6.186344532    5.097420063    3.792889050
  670 SOLV  HW1     4138    6.284092047    5.099714672    3.771874952
  670 SOLV  HW2     4139    6.173701427    5.089750813    3.891796577
  671 SOLV  OW      4140    5.509082698    6.386312996    4.325992034
  671 SOLV  HW1     4141    5.445901353    6.446492731    4.374844026
  671 SOLV  HW2     4142    5.531063870    6.307431198    4.383406356
  672 SOLV  OW      4143    5.728651629    4.964233307    6.531094156
  672 SOLV  HW1     4144    5.802075635    4.966073419    6.463215385
  672 SOLV  HW2     4145    5.763107872    4.998814809    6.618380068
  673 SOLV  OW      4146    6.580802974    5.273057080    4.440854335
  673 SOLV  HW1     4147    6.634983206    5.225006473    4.509827191
  673 SOLV  HW2     4148    6.632293968    5.277559741    4.355239075
  674 SOLV  OW      4149    4.547007852    4.696574209    4.876266867
  674 SOLV  HW1     4150    4.604397251    4.636416970    4.820686622
  674 SOLV  HW2     4151    4.503398235    4.764695158    4.817451034
  675 SOLV  OW      4152    4.809847505    3.816854775    6.030603983
  675 SOLV  HW1     4153    4.831967106    3.914200293    6.036628622
  675 SOLV  HW2     4154    4.889932373    3.762831766    6.056482105
  676 SOLV  OW      4155    3.618560544    6.661769428    5.797866553
  676 SOLV  HW1     4156    3.602479707    6.624821997    5.706334268
  676 SOLV  HW2     4157    3.530852649    6.680844029    5.841972244
  677 SOLV  OW      4158    3.781957961    4.952758951    6.118280204
  677 SOLV  HW1     4159    3.824401722    4.996584358    6.039035832
  677 SOLV  HW2     4160    3.685373049    4.978318061    6.122725343
  678 SOLV  OW      4161    6.722354224    4.467340570    4.363743687
  678 SOLV  HW1     4162    6.757641040    4.389868628    4.311261807
  678 SOLV  HW2     4163    6.798798756    4.519327534    4.401887398
  679 SOLV  OW      4164    3.499793355    6.584430255    6.193869536
  679 SOLV  HW1     4165    3.427382466    6.647159121    6.222564557
  679 SOLV  HW2     4166    3.493404030    6.569052172    6.095257757
  680 SOLV  OW      4167    6.326208600    3.592027964    3.325586722
  680 SOLV  HW1     4168    6.321615113    3.498217022    3.291237599
  680 SOLV  HW2     4169    6.271265567    3.651666335    3.267055055
  681 SOLV  OW      4170    4.112728842    6.618449978    5.264123505
  681 SOLV  HW1     4171    4.051657269    6.654200686    5.193455367
  681 SOLV  HW2     4172    4.076208413    6.641291076    5.354381273
  682 SOLV  OW      4173    4.095257516    4.342673665    6.566600891
  682 SOLV  HW1     4174    4.092580696    4.269050614    6.498968926
  682 SOLV  HW2     4175    4.118639350    4.428704924    6.521285100
  683 SOLV  OW      4176    3.885751146    5.803237348    3.617171754
  683 SOLV  HW1     4177    3.896824918    5.888656481    3.566354129
  683 SOLV  HW2     4178    3.853559987    5.823438843    3.709676734
  684 SOLV  OW      4179    4.493711500    4.963961551    0.183620790
  684 SOLV  HW1     4180    4.501879171    5.002399884    0.091655316
  684 SOLV  HW2     4181    4.461447709    5.034686276    0.246540595
  685 SOLV  OW      4182    3.798841878    0.075404795    6.539352831
  685 SOLV  HW1     4183    3.748561786    0.004378861    6.490065839
  685 SOLV  HW2     4184    3.744164776    0.107278815    6.616789276
  686 SOLV  OW      4185    3.781897602    3.760034789    4.151887261
  686 SOLV  HW1     4186    3.852189857    3.698040653    4.186777180
  686 SOLV  HW2     4187    3.741896978    3.811216892    4.227925490
  687 SOLV  OW      4188    3.610693590    6.230588451    3.325895273
  687 SOLV  HW1     4189    3.633908319    6.155210850    3.264418978
  687 SOLV  HW2     4190    3.692442368    6.259172214    3.375896332
  688 SOLV  OW      4191    3.515140504    4.092173551    5.223882656
  688 SOLV  HW1     4192    3.473128209    4.094701519    5.314601973
  688 SOLV  HW2     4193    3.501044105    4.001935910    5.183141681
  689 SOLV  OW      4194    6.328033098    3.058884081    4.106045762
  689 SOLV  HW1     4195    6.287607031    3.030556630    4.193021021
  689 SOLV  HW2     4196    6.295470960    3.150442636    4.082422342
  690 SOLV  OW      4197    0.176508787    4.310686142    6.345394368
  690 SOLV  HW1     4198    0.172459068    4.235307980    6.410993543
  690 SOLV  HW2     4199    0.189149644    4.396908245    6.394460464
  691 SOLV  OW      4200    6.341646702    4.311294666    3.904822840
  691 SOLV  HW1     4201    6.440262212    4.318954473    3.919530274
  691 SOLV  HW2     4202    6.324369589    4.258329803    3.821767372
  692 SOLV  OW      4203    3.721237506    6.378218790    4.738763147
  692 SOLV  HW1     4204    3.725559329    6.475323046    4.762297465
  692 SOLV  HW2     4205    3.761552754    6.364028538    4.648347609
  693 SOLV  OW      4206    5.345798814    3.681993100    3.769610603
  693 SOLV  HW1     4207    5.281759411    3.744652614    3.814044270
  693 SOLV  HW2     4208    5.438134941    3.698642956    3.804227513
  694 SOLV  OW      4209    3.491642879    4.813308280    3.925720490
  694 SOLV  HW1     4210    3.434764977    4.768735935    3.856581641
  694 SOLV  HW2     4211    3.586803421    4.814309199    3.894973737
  695 SOLV  OW      4212    4.954638318    5.626800159    4.811892470
  695 SOLV  HW1     4213    4.960724337    5.542086269    4.759104607
  695 SOLV  HW2     4214    4.904586442    5.695415427    4.759102747
  696 SOLV  OW      4215    6.625258244    4.818696551    3.308843769
  696 SOLV  HW1     4216    6.708756065    4.852035708    3.265045213
  696 SOLV  HW2     4217    6.585410168    4.891635347    3.364464637
  697 SOLV  OW      4218    3.737686616    5.508677559    3.644659704
  697 SOLV  HW1     4219    3.748923871    5.562426239    3.728244039
  697 SOLV  HW2     4220    3.644706412    5.520414781    3.609752173
  698 SOLV  OW      4221    5.018155550    6.575334725    5.481049611
  698 SOLV  HW1     4222    5.010474009    6.669881037    5.512733753
  698 SOLV  HW2     4223    5.093792211    6.530329051    5.528541481
  699 SOLV  OW      4224    6.355726220    3.626935644    6.308831550
  699 SOLV  HW1     4225    6.346249739    3.645739373    6.211066249
  699 SOLV  HW2     4226    6.277201288    3.664832001    6.357812107
  700 SOLV  OW      4227    0.187395954    5.854627142    4.205139815
  700 SOLV  HW1     4228    0.166161762    5.893680470    4.115555103
  700 SOLV  HW2     4229    0.110280305    5.799173179    4.236436029
  701 SOLV  OW      4230    6.658732260    3.649648319    5.448091588
  701 SOLV  HW1     4231    6.642179473    3.558575088    5.410236200
  701 SOLV  HW2     4232    6.712745158    3.703353322    5.383286047
  702 SOLV  OW      4233    4.588406656    5.208426781    4.132497469
  702 SOLV  HW1     4234    4.600066596    5.109725121    4.143626943
  702 SOLV  HW2     4235    4.657924220    5.243303374    4.069627554
  703 SOLV  OW      4236    3.595388658    4.486009572    5.321099990
  703 SOLV  HW1     4237    3.520847033    4.425284715    5.293606883
  703 SOLV  HW2     4238    3.669896515    4.431854566    5.360033476
  704 SOLV  OW      4239    4.470406515    6.301787621    5.192094250
  704 SOLV  HW1     4240    4.372286088    6.316086512    5.179134099
  704 SOLV  HW2     4241    4.492868657    6.310929021    5.289109131
  705 SOLV  OW      4242    4.849852903    5.560556123    3.341410781
  705 SOLV  HW1     4243    4.900789833    5.474794473    3.334180999
  705 SOLV  HW2     4244    4.897215968    5.631887956    3.289735199
  706 SOLV  OW      4245    6.431902299    4.685999301    3.988326837
  706 SOLV  HW1     4246    6.347441158    4.656114975    3.943887286
  706 SOLV  HW2     4247    6.461656393    4.616321357    4.053604704
  707 SOLV  OW      4248    5.889291506    4.916172386    3.874678917
  707 SOLV  HW1     4249    5.907897563    4.961994823    3.787756042
  707 SOLV  HW2     4250    5.956262884    4.945614054    3.942865777
  708 SOLV  OW      4251    4.849382497    3.649055234    5.087094341
  708 SOLV  HW1     4252    4.821292934    3.617687920    4.996381875
  708 SOLV  HW2     4253    4.803818798    3.735589419    5.108008283
  709 SOLV  OW      4254    6.363629966    3.556734906    5.420127582
  709 SOLV  HW1     4255    6.290053969    3.601494761    5.369289408
  709 SOLV  HW2     4256    6.422403170    3.626142893    5.461716256
  710 SOLV  OW      4257    6.195215562    4.602489301    5.931031191
  710 SOLV  HW1     4258    6.281977517    4.580494630    5.886420957
  710 SOLV  HW2     4259    6.166709995    4.525552259    5.988211418
  711 SOLV  OW      4260    4.475283610    3.299208258    5.786136412
  711 SOLV  HW1     4261    4.499852324    3.297349865    5.883062626
  711 SOLV  HW2     4262    4.390580404    3.247882852    5.772250957
  712 SOLV  OW      4263    6.400941511    3.810342185    4.627356410
  712 SOLV  HW1     4264    6.486938784    3.838038671    4.670239901
  712 SOLV  HW2     4265    6.387598319    3.862230708    4.542910481
  713 SOLV  OW      4266    4.538360343    6.736586229    4.714215614
  713 SOLV  HW1     4267    4.506396200    6.823107663    4.752866465
  713 SOLV  HW2     4268    4.614256312    6.701583567    4.769134658
  714 SOLV  OW      4269    6.265660094    4.902505003    4.473652179
  714 SOLV  HW1     4270    6.355859946    4.905807974    4.430587411
  714 SOLV  HW2     4271    6.220014884    4.990745696    4.462182763
  715 SOLV  OW      4272    4.771472208    4.805756961    3.620934173
  715 SOLV  HW1     4273    4.782161868    4.891492475    3.671284474
  715 SOLV  HW2     4274    4.698995727    4.751208524    3.663048442
  716 SOLV  OW      4275    5.641932525    4.449266557    5.497004372
  716 SOLV  HW1     4276    5.606325270    4.533781350    5.536889960
  716 SOLV  HW2     4277    5.689914140    4.470265466    5.411809198
  717 SOLV  OW      4278    4.415136436    5.030511241    5.003235627
  717 SOLV  HW1     4279    4.448247178    5.012776156    4.910547841
  717 SOLV  HW2     4280    4.414931653    4.945201663    5.055428231
  718 SOLV  OW      4281    3.367554434    3.813595907    4.434768107
  718 SOLV  HW1     4282    3.365448133    3.822257393    4.534377783
  718 SOLV  HW2     4283    3.342506519    3.720295154    4.408902894
  719 SOLV  OW      4284    4.343700576    4.652424345    3.566165109
  719 SOLV  HW1     4285    4.340903204    4.565123989    3.614872651
  719 SOLV  HW2     4286    4.251430061    4.676922600    3.536373025
  720 SOLV  OW      4287    3.846690387    5.336898539    6.172220080
  720 SOLV  HW1     4288    3.794862716    5.258460830    6.138112977
  720 SOLV  HW2     4289    3.823384674    5.353069086    6.268121976
  721 SOLV  OW      4290    6.046674735    6.100469896    4.157218768
  721 SOLV  HW1     4291    6.109536867    6.137650974    4.088899171
  721 SOLV  HW2     4292    6.045893821    6.000661743    4.150948162
  722 SOLV  OW      4293    5.008710874    3.779695877    5.361650395
  722 SOLV  HW1     4294    4.942180997    3.792265868    5.288048012
  722 SOLV  HW2     4295    5.004444824    3.857695570    5.424094819
  723 SOLV  OW      4296    6.725662271    4.010212210    4.156068371
  723 SOLV  HW1     4297    6.776352695    3.930915876    4.122265844
  723 SOLV  HW2     4298    6.673609216    3.984264183    4.237414419
  724 SOLV  OW      4299    5.197952155    5.510220941    3.496236888
  724 SOLV  HW1     4300    5.144950692    5.536066882    3.577010368
  724 SOLV  HW2     4301    5.163276578    5.423738327    3.459907758
  725 SOLV  OW      4302    5.474011665    2.999330541    6.561157614
  725 SOLV  HW1     4303    5.530539880    3.080270986    6.545191000
  725 SOLV  HW2     4304    5.378164877    3.026707340    6.569260860
  726 SOLV  OW      4305    5.464757595    5.511859231    4.608658373
  726 SOLV  HW1     4306    5.427445918    5.557221691    4.689599599
  726 SOLV  HW2     4307    5.536933240    5.568580863    4.568975973
  727 SOLV  OW      4308    6.644615908    6.289796866    3.868433707
  727 SOLV  HW1     4309    6.572993960    6.353283204    3.839429333
  727 SOLV  HW2     4310    6.604434752    6.217902336    3.925161831
  728 SOLV  OW      4311    4.066085166    4.658211026    3.482918757
  728 SOLV  HW1     4312    4.036171368    4.733479394    3.424268629
  728 SOLV  HW2     4313    4.004207759    4.650271462    3.561085544
  729 SOLV  OW      4314    0.395950321    4.831103169    5.920259747
  729 SOLV  HW1     4315    0.422840623    4.855119741    5.826975050
  729 SOLV  HW2     4316    0.369297787    4.913906332    5.969606973
  730 SOLV  OW      4317    5.502390485    4.296901034    5.236240753
  730 SOLV  HW1     4318    5.592888981    4.335815236    5.253438074
  730 SOLV  HW2     4319    5.481989053    4.228016262    5.305801302
  731 SOLV  OW      4320    5.865988373    6.498618789    3.404134303
  731 SOLV  HW1     4321    5.818457346    6.465333142    3.322682229
  731 SOLV  HW2     4322    5.849288129    6.596652658    3.414721412
  732 SOLV  OW      4323    4.040056512    4.752128197    4.878644454
  732 SOLV  HW1     4324    3.946945118    4.737736527    4.912179972
  732 SOLV  HW2     4325    4.040719379    4.746668568    4.778788930
  733 SOLV  OW      4326    4.915133920    3.539786680    4.620256576
  733 SOLV  HW1     4327    4.933139907    3.446391970    4.651156129
  733 SOLV  HW2     4328    4.883543034    3.537981710    4.525386365
  734 SOLV  OW      4329    4.744127828    5.071594112    6.135057420
  734 SOLV  HW1     4330    4.776909702    5.091783108    6.227357764
  734 SOLV  HW2     4331    4.762960696    5.149491662    6.075233763
  735 SOLV  OW      4332    4.388613583    4.893964417    4.741877798
  735 SOLV  HW1     4333    4.441065726    4.972830530    4.709771906
  735 SOLV  HW2     4334    4.349507788    4.845799148    4.663439025
  736 SOLV  OW      4335    0.143257639    5.055291772    5.376986837
  736 SOLV  HW1     4336    0.233567507    5.079849311    5.341731783
  736 SOLV  HW2     4337    0.094222337    5.138269991    5.403671363
  737 SOLV  OW      4338    4.837448249    5.024120756    3.804519900
  737 SOLV  HW1     4339    4.753227539    5.018083755    3.858096667
  737 SOLV  HW2     4340    4.916115249    5.008548402    3.864261050
  738 SOLV  OW      4341    3.752696330    4.518953173    3.963819390
  738 SOLV  HW1     4342    3.665416130    4.471496251    3.975303674
  738 SOLV  HW2     4343    3.823177729    4.453121414    3.937353610
  739 SOLV  OW      4344    3.613772194    0.106168174    4.775557241
  739 SOLV  HW1     4345    3.575667460    0.198415695    4.769358517
  739 SOLV  HW2     4346    3.560621044    0.052508483    4.841112974
  740 SOLV  OW      4347    4.047056730    4.581518787    6.419238600
  740 SOLV  HW1     4348    4.110388796    4.587035088    6.342036965
  740 SOLV  HW2     4349    3.964148314    4.533284178    6.390936093
  741 SOLV  OW      4350    4.461333811    6.063788171    4.778042123
  741 SOLV  HW1     4351    4.528546868    6.132140275    4.806509560
  741 SOLV  HW2     4352    4.398342809    6.045548029    4.853549526
  742 SOLV  OW      4353    3.841476756    5.472609010    6.684032708
  742 SOLV  HW1     4354    3.886794194    5.385771008    6.704215388
  742 SOLV  HW2     4355    3.865142872    5.539667166    6.754352768
  743 SOLV  OW      4356    3.515828092    6.601045285    6.642026885
  743 SOLV  HW1     4357    3.498213913    6.678951003    6.702210684
  743 SOLV  HW2     4358    3.598999958    6.554129579    6.671741863
  744 SOLV  OW      4359    5.657914645    5.617737153    4.456984891
  744 SOLV  HW1     4360    5.718705095    5.695839355    4.442620143
  744 SOLV  HW2     4361    5.693495496    5.538322465    4.407699241
  745 SOLV  OW      4362    3.816922436    6.498703866    6.302846514
  745 SOLV  HW1     4363    3.905300313    6.540084163    6.281004735
  745 SOLV  HW2     4364    3.759549310    6.565653164    6.350028248
  746 SOLV  OW      4365    3.839131891    4.961801635    5.431330594
  746 SOLV  HW1     4366    3.793839755    4.923684180    5.350723248
  746 SOLV  HW2     4367    3.771205370    5.006028520    5.489912537
  747 SOLV  OW      4368    3.536250979    6.030162048    0.046749399
  747 SOLV  HW1     4369    3.586771774    6.021319382    0.132603660
  747 SOLV  HW2     4370    3.518477048    6.126843858    0.028358856
  748 SOLV  OW      4371    5.962851068    5.207173563    3.708986238
  748 SOLV  HW1     4372    5.974466223    5.209655234    3.609685932
  748 SOLV  HW2     4373    6.045460911    5.169900166    3.751269310
  749 SOLV  OW      4374    3.640497504    6.342641947    3.870698322
  749 SOLV  HW1     4375    3.560661970    6.287019838    3.847583222
  749 SOLV  HW2     4376    3.671171756    6.320079154    3.963174021
  750 SOLV  OW      4377    5.719767770    4.006266161    5.393052162
  750 SOLV  HW1     4378    5.768718838    4.072353661    5.336149345
  750 SOLV  HW2     4379    5.624862005    4.035760272    5.404213281
  751 SOLV  OW      4380    5.664156401    6.268309185    3.907660442
  751 SOLV  HW1     4381    5.674772240    6.186838770    3.850639681
  751 SOLV  HW2     4382    5.743489946    6.277404211    3.967867414
  752 SOLV  OW      4383    3.205316704    6.232663916    5.202499048
  752 SOLV  HW1     4384    3.276457957    6.190015672    5.146628124
  752 SOLV  HW2     4385    3.202111156    6.188177101    5.292009473
  753 SOLV  OW      4386    4.553406136    6.254340542    5.779714669
  753 SOLV  HW1     4387    4.601400842    6.188991379    5.721170043
  753 SOLV  HW2     4388    4.534983687    6.338011215    5.728128042
  754 SOLV  OW      4389    4.237049996    4.527461147    4.872555656
  754 SOLV  HW1     4390    4.252880288    4.529684293    4.773832502
  754 SOLV  HW2     4391    4.197840665    4.614631216    4.901977827
  755 SOLV  OW      4392    5.020296142    0.039960102    3.651612696
  755 SOLV  HW1     4393    4.987080123    0.073626554    3.739732206
  755 SOLV  HW2     4394    5.112587999    0.074841549    3.635267568
  756 SOLV  OW      4395    4.510667353    5.885267446    4.249958082
  756 SOLV  HW1     4396    4.531322835    5.810078358    4.312580969
  756 SOLV  HW2     4397    4.424004316    5.867064106    4.203485030
  757 SOLV  OW      4398    5.022178863    6.196262970    3.967707792
  757 SOLV  HW1     4399    5.005322742    6.252000013    4.049005355
  757 SOLV  HW2     4400    5.112788542    6.154455350    3.974189239
  758 SOLV  OW      4401    5.264270292    4.363454440    4.242123200
  758 SOLV  HW1     4402    5.286233251    4.266090524    4.248424380
  758 SOLV  HW2     4403    5.190508223    4.376747140    4.175909581
  759 SOLV  OW      4404    5.229277030    5.614736051    5.283520093
  759 SOLV  HW1     4405    5.205385563    5.645159327    5.191295860
  759 SOLV  HW2     4406    5.248750765    5.516650124    5.282243140
  760 SOLV  OW      4407    3.129885835    5.033914709    6.176402480
  760 SOLV  HW1     4408    3.215213058    5.062831862    6.219813885
  760 SOLV  HW2     4409    3.052311384    5.071688796    6.226966714
  761 SOLV  OW      4410    4.563567087    3.990971136    6.663686381
  761 SOLV  HW1     4411    4.621015962    3.922818132    6.709032209
  761 SOLV  HW2     4412    4.545420180    3.962025085    6.569695722
  762 SOLV  OW      4413    3.884481235    4.031343828    4.868075606
  762 SOLV  HW1     4414    3.935384991    4.104405344    4.822549774
  762 SOLV  HW2     4415    3.798473153    4.067874466    4.903711387
  763 SOLV  OW      4416    3.552898827    5.814512770    5.277532227
  763 SOLV  HW1     4417    3.643642985    5.772476942    5.277569859
  763 SOLV  HW2     4418    3.507696702    5.796272558    5.364856402
  764 SOLV  OW      4419    5.375491191    0.063110533    4.846470098
  764 SOLV  HW1     4420    5.304285715    0.063276210    4.776257629
  764 SOLV  HW2     4421    5.357830772   -0.010649086    4.911643930
  765 SOLV  OW      4422    4.932097262    6.396413657    4.475508307
  765 SOLV  HW1     4423    4.839745187    6.360832720    4.461185905
  765 SOLV  HW2     4424    4.930859543    6.496144057    4.468275359
  766 SOLV  OW      4425    4.815164019    3.768193015    3.759807753
  766 SOLV  HW1     4426    4.888268486    3.810247978    3.706059860
  766 SOLV  HW2     4427    4.734246703    3.756121814    3.702289910
  767 SOLV  OW      4428    5.982128666    4.449047000    3.816635764
  767 SOLV  HW1     4429    5.916906565    4.520947683    3.840676191
  767 SOLV  HW2     4430    5.992012214    4.385944442    3.893589612
  768 SOLV  OW      4431    4.697795912    4.476811816    5.408637919
  768 SOLV  HW1     4432    4.606942615    4.448446373    5.377960200
  768 SOLV  HW2     4433    4.690769764    4.563656508    5.457715743
  769 SOLV  OW      4434    3.981809662    3.952075008    4.330599633
  769 SOLV  HW1     4435    3.942465027    4.037077537    4.365649228
  769 SOLV  HW2     4436    3.976242424    3.951479416    4.230746993
  770 SOLV  OW      4437    3.799178381    4.357918297    4.266648166
  770 SOLV  HW1     4438    3.734699904    4.432959509    4.252109257
  770 SOLV  HW2     4439    3.766099475    4.276024860    4.219751993
  771 SOLV  OW      4440    5.531213976    4.025382087    6.035536606
  771 SOLV  HW1     4441    5.604983671    3.965809596    6.067326808
  771 SOLV  HW2     4442    5.543933878    4.045195516    5.938340909
  772 SOLV  OW      4443    5.566862740    5.499079869    4.070434736
  772 SOLV  HW1     4444    5.514406771    5.577801296    4.102881355
  772 SOLV  HW2     4445    5.532374804    5.470648749    3.980971368
  773 SOLV  OW      4446    5.052123129    5.245107955    4.190701244
  773 SOLV  HW1     4447    4.983619870    5.316985180    4.202648020
  773 SOLV  HW2     4448    5.136724819    5.285227958    4.155563872
  774 SOLV  OW      4449    5.900924893    4.420573329    4.289696408
  774 SOLV  HW1     4450    5.928605963    4.371448842    4.207109571
  774 SOLV  HW2     4451    5.971556862    4.410400026    4.359750879
  775 SOLV  OW      4452    3.821148322    4.374891930    5.424944330
  775 SOLV  HW1     4453    3.831916888    4.419672776    5.513715751
  775 SOLV  HW2     4454    3.895288177    4.403253977    5.364112721
  776 SOLV  OW      4455    4.315485450    5.279343738    6.028071654
  776 SOLV  HW1     4456    4.337472852    5.182339381    6.017672852
  776 SOLV  HW2     4457    4.387482731    5.334524171    5.985965355
  777 SOLV  OW      4458    6.525682469    5.828706199    4.394016495
  777 SOLV  HW1     4459    6.474392011    5.913166373    4.378598892
  777 SOLV  HW2     4460    6.602202093    5.847002158    4.455757453
  778 SOLV  OW      4461    3.659234740    5.144211834    6.487164547
  778 SOLV  HW1     4462    3.716194862    5.066286953    6.460994195
  778 SOLV  HW2     4463    3.613967279    5.124657671    6.574170802
  779 SOLV  OW      4464    4.430977081    3.745580560    3.999844234
  779 SOLV  HW1     4465    4.504971706    3.683414819    4.025539680
  779 SOLV  HW2     4466    4.346760249    3.693361327    3.986402619
  780 SOLV  OW      4467    0.080898204    4.591608871    5.451172428
  780 SOLV  HW1     4468    0.143313558    4.526141867    5.493834773
  780 SOLV  HW2     4469    0.071139162    4.569896339    5.354038612
  781 SOLV  OW      4470    4.423910017    5.375644699    6.277221828
  781 SOLV  HW1     4471    4.372859706    5.328426720    6.205348804
  781 SOLV  HW2     4472    4.519188311    5.386436422    6.248815777
  782 SOLV  OW      4473    6.420822765    5.741914868    3.531880337
  782 SOLV  HW1     4474    6.323674629    5.720124213    3.522454797
  782 SOLV  HW2     4475    6.435206420    5.839000366    3.512673000
  783 SOLV  OW      4476    5.686162004    5.060383507    4.046781490
  783 SOLV  HW1     4477    5.731487706    5.017619141    3.968562711
  783 SOLV  HW2     4478    5.672688075    4.992306008    4.118790579
  784 SOLV  OW      4479    5.720898747    4.703073919    4.931547807
  784 SOLV  HW1     4480    5.757291689    4.792614272    4.905865203
  784 SOLV  HW2     4481    5.791266465    4.633340478    4.917870899
  785 SOLV  OW      4482    4.289043744    6.008595726    4.543110088
  785 SOLV  HW1     4483    4.271396231    5.912783460    4.565701561
  785 SOLV  HW2     4484    4.372326236    6.038946591    4.589419961
  786 SOLV  OW      4485    4.822960543    6.020575343    5.013022330
  786 SOLV  HW1     4486    4.750391652    6.069584012    5.061312529
  786 SOLV  HW2     4487    4.848844694    6.071696200    4.931067044
  787 SOLV  OW      4488    4.131333520    5.302547441    6.433872217
  787 SOLV  HW1     4489    4.076035174    5.220091411    6.445892880
  787 SOLV  HW2     4490    4.198614076    5.287279874    6.361473173
  788 SOLV  OW      4491    6.267676440    5.327605663    4.669297441
  788 SOLV  HW1     4492    6.363477097    5.355958415    4.673792348
  788 SOLV  HW2     4493    6.242723374    5.280962733    4.754171138
  789 SOLV  OW      4494    6.378606907    4.607425016    6.561352982
  789 SOLV  HW1     4495    6.477142388    4.605684518    6.544341280
  789 SOLV  HW2     4496    6.332403659    4.652502603    6.484966781
  790 SOLV  OW      4497    5.055314955    4.091509283    4.222959691
  790 SOLV  HW1     4498    5.123938360    4.048313816    4.281499442
  790 SOLV  HW2     4499    5.071926951    4.065941699    4.127711813
  791 SOLV  OW      4500    3.334328582    6.657991526    5.147659981
  791 SOLV  HW1     4501    3.332373948    6.581701581    5.212294863
  791 SOLV  HW2     4502    3.244391182    6.701641727    5.144915653
  792 SOLV  OW      4503    4.154406406    5.266214822    4.290867654
  792 SOLV  HW1     4504    4.063761433    5.254941280    4.331566992
  792 SOLV  HW2     4505    4.165999877    5.360975671    4.261102354
  793 SOLV  OW      4506    5.094541355    4.224218223    5.532350170
  793 SOLV  HW1     4507    5.077996438    4.208678252    5.434953129
  793 SOLV  HW2     4508    5.129929304    4.316785527    5.545778930
  794 SOLV  OW      4509    6.440945035    5.189104369    5.364249607
  794 SOLV  HW1     4510    6.440241756    5.102916897    5.313526318
  794 SOLV  HW2     4511    6.474833213    5.172933220    5.456940785
  795 SOLV  OW      4512    5.410722574    5.802862200    5.410442075
  795 SOLV  HW1     4513    5.390990392    5.900037194    5.397423572
  795 SOLV  HW2     4514    5.331116969    5.748772096    5.383259990
  796 SOLV  OW      4515    5.735415618    4.609197305    4.156517006
  796 SOLV  HW1     4516    5.775514875    4.547836856    4.224549409
  796 SOLV  HW2     4517    5.642076635    4.579738775    4.135988315
  797 SOLV  OW      4518    5.799132052    5.363551219    4.671493720
  797 SOLV  HW1     4519    5.741050915    5.341993986    4.592996158
  797 SOLV  HW2     4520    5.761991389    5.319842220    4.753409152
  798 SOLV  OW      4521    4.398082263    5.788147619    3.848215421
  798 SOLV  HW1     4522    4.336182733    5.831700493    3.913587386
  798 SOLV  HW2     4523    4.367471941    5.694579684    3.830608876
  799 SOLV  OW      4524    4.266936680    6.435540324    4.518817610
  799 SOLV  HW1     4525    4.299646224    6.445183931    4.424804038
  799 SOLV  HW2     4526    4.341302318    6.456574901    4.582289210
  800 SOLV  OW      4527    4.099049651    6.490784953    4.944930620
  800 SOLV  HW1     4528    4.075719159    6.578524140    4.986869958
  800 SOLV  HW2     4529    4.104614794    6.501731065    4.845680618
  801 SOLV  OW      4530    4.261683543    4.359874656    4.099324915
  801 SOLV  HW1     4531    4.181236561    4.404294981    4.138780596
  801 SOLV  HW2     4532    4.339870350    4.372170648    4.160458051
  802 SOLV  OW      4533    5.432680119    3.746934437    6.553619826
  802 SOLV  HW1     4534    5.335447047    3.764234093    6.537871330
  802 SOLV  HW2     4535    5.443023973    3.671392911    6.618334262
  803 SOLV  OW      4536    6.000041299    4.591419890    5.717179706
  803 SOLV  HW1     4537    5.976720708    4.650228135    5.639722659
  803 SOLV  HW2     4538    6.050567058    4.644471525    5.785256648
  804 SOLV  OW      4539    0.109461227    3.299484893    5.243582341
  804 SOLV  HW1     4540    0.043462078    3.362456895    5.202589481
  804 SOLV  HW2     4541    0.199509960    3.314336081    5.202688085
  805 SOLV  OW      4542    6.440264774    3.877460372    5.905264755
  805 SOLV  HW1     4543    6.535995479    3.856290426    5.924983344
  805 SOLV  HW2     4544    6.407750980    3.947260599    5.969078011
  806 SOLV  OW      4545    3.595098702    4.981362038    5.846297689
  806 SOLV  HW1     4546    3.552875753    4.905124121    5.895352972
  806 SOLV  HW2     4547    3.600554631    5.060896468    5.906678345
  807 SOLV  OW      4548    5.112798448    3.510227943    0.029595804
  807 SOLV  HW1     4549    5.052505757    3.446954724    0.078209257
  807 SOLV  HW2     4550    5.207119458    3.496138088    0.059711580
  808 SOLV  OW      4551    4.454961564    4.762476076    5.106061982
  808 SOLV  HW1     4552    4.391872984    4.685429803    5.115298915
  808 SOLV  HW2     4553    4.501899671    4.756718555    5.017940784
  809 SOLV  OW      4554    4.270577662    5.515628990    4.170362540
  809 SOLV  HW1     4555    4.271430313    5.609195528    4.205668515
  809 SOLV  HW2     4556    4.364169451    5.486853736    4.150004323
  810 SOLV  OW      4557    4.996648586    6.421307437    3.794912951
  810 SOLV  HW1     4558    4.985854809    6.330621819    3.835668814
  810 SOLV  HW2     4559    5.089039657    6.430334145    3.757714321
  811 SOLV  OW      4560    3.858527922    5.697428871    4.575329718
  811 SOLV  HW1     4561    3.761909638    5.707822565    4.598928837
  811 SOLV  HW2     4562    3.914905412    5.738962591    4.646719695
  812 SOLV  OW      4563    4.306077726    4.458756103    6.344390430
  812 SOLV  HW1     4564    4.366501006    4.476717465    6.266748965
  812 SOLV  HW2     4565    4.253563386    4.375408995    6.327149726
  813 SOLV  OW      4566    4.454831623    6.691194786    6.708614743
  813 SOLV  HW1     4567    4.415006702    6.653659930    6.792323122
  813 SOLV  HW2     4568    4.383725513    6.737657906    6.655822604
  814 SOLV  OW      4569    5.085041412    5.810211345    4.497233368
  814 SOLV  HW1     4570    5.066494317    5.831856083    4.401372687
  814 SOLV  HW2     4571    5.176111436    5.843400444    4.521860773
  815 SOLV  OW      4572    4.306191355    4.032314103    6.450846772
  815 SOLV  HW1     4573    4.346885142    4.121618189    6.470051915
  815 SOLV  HW2     4574    4.377736057    3.962447550    6.450703630
  816 SOLV  OW      4575    6.407803086    5.103936570    6.227907005
  816 SOLV  HW1     4576    6.342103773    5.030156844    6.243456682
  816 SOLV  HW2     4577    6.359458394    5.185368976    6.195764177
  817 SOLV  OW      4578    4.303698729    4.221692879    4.833588710
  817 SOLV  HW1     4579    4.218031789    4.171551605    4.821385158
  817 SOLV  HW2     4580    4.288008900    4.300423995    4.893229958
  818 SOLV  OW      4581    5.140043272    5.176085440    3.728876071
  818 SOLV  HW1     4582    5.069015738    5.237670157    3.694759118
  818 SOLV  HW2     4583    5.160490237    5.107092566    3.659425389
  819 SOLV  OW      4584    5.673776178    4.300383928    6.585699547
  819 SOLV  HW1     4585    5.647370919    4.392343916    6.614819557
  819 SOLV  HW2     4586    5.771162681    4.299317845    6.562970606
  820 SOLV  OW      4587    4.689826282    6.194553030    5.996930895
  820 SOLV  HW1     4588    4.627412386    6.216288205    5.921871332
  820 SOLV  HW2     4589    4.777143924    6.241022517    5.982164318
  821 SOLV  OW      4590    5.887396712    6.315249552    4.089924798
  821 SOLV  HW1     4591    5.913845516    6.222845193    4.117555614
  821 SOLV  HW2     4592    5.932663142    6.338519856    4.003837397
  822 SOLV  OW      4593    5.903695048    4.116405694    4.106750122
  822 SOLV  HW1     4594    5.838951951    4.181677670    4.067383103
  822 SOLV  HW2     4595    5.903765966    4.032559172    4.052237780
  823 SOLV  OW      4596    5.400420423    3.979127410    6.283987365
  823 SOLV  HW1     4597    5.460286353    3.960854576    6.361985509
  823 SOLV  HW2     4598    5.455885668    4.003366485    6.204378607
  824 SOLV  OW      4599    0.087537892    6.157024596    4.552430918
  824 SOLV  HW1     4600    0.141403248    6.093929708    4.496581364
  824 SOLV  HW2     4601    0.063617792    6.237504410    4.498095133
  825 SOLV  OW      4602    3.791029108    6.325296511    5.399364086
  825 SOLV  HW1     4603    3.758485905    6.338667219    5.305757432
  825 SOLV  HW2     4604    3.746922538    6.244658413    5.438760883
  826 SOLV  OW      4605    4.580526449    5.202487972    5.227064975
  826 SOLV  HW1     4606    4.576971376    5.193194565    5.127554126
  826 SOLV  HW2     4607    4.618477341    5.291907298    5.250840845
  827 SOLV  OW      4608    3.964708987    5.241702563    6.742279074
  827 SOLV  HW1     4609    4.050718309    5.232544727    6.792481945
  827 SOLV  HW2     4610    3.963531347    5.176900930    6.666114365
  828 SOLV  OW      4611    3.407451424    3.578546832    6.245806484
  828 SOLV  HW1     4612    3.347120027    3.633189807    6.187717709
  828 SOLV  HW2     4613    3.377128201    3.585169771    6.340867722
  829 SOLV  OW      4614    4.415639445    5.262838915    6.553074477
  829 SOLV  HW1     4615    4.326258031    5.302888179    6.532864966
  829 SOLV  HW2     4616    4.451048891    5.217414899    6.471317235
  830 SOLV  OW      4617    4.564656799    4.234537051    5.130341516
  830 SOLV  HW1     4618    4.548456583    4.260699563    5.035185369
  830 SOLV  HW2     4619    4.533771121    4.307968091    5.190802165
  831 SOLV  OW      4620    5.864632771    3.917218227    4.658389895
  831 SOLV  HW1     4621    5.909198398    4.006295511    4.649415363
  831 SOLV  HW2     4622    5.932386510    3.848581045    4.684841657
  832 SOLV  OW      4623    5.939603238    5.975242640    6.662008599
  832 SOLV  HW1     4624    5.848133383    5.950210199    6.693763472
  832 SOLV  HW2     4625    5.996747050    5.999133248    6.740529669
  833 SOLV  OW      4626    4.643123889    6.316755540    4.480634705
  833 SOLV  HW1     4627    4.612172575    6.404395915    4.517551029
  833 SOLV  HW2     4628    4.571345081    6.277666673    4.423002742
  834 SOLV  OW      4629    4.364015098    6.172957462    3.957533693
  834 SOLV  HW1     4630    4.308766664    6.208198247    4.033070026
  834 SOLV  HW2     4631    4.377327989    6.074524768    3.969099665
  835 SOLV  OW      4632    5.845934342    3.774593626    4.956242552
  835 SOLV  HW1     4633    5.777739574    3.709485421    4.989590354
  835 SOLV  HW2     4634    5.882412971    3.742739451    4.868742462
  836 SOLV  OW      4635    4.895520429    4.642530676    6.107163427
  836 SOLV  HW1     4636    4.852187646    4.609231530    6.190918882
  836 SOLV  HW2     4637    4.850034282    4.726402294    6.077195802
  837 SOLV  OW      4638    6.762950090    5.728693682    4.651705409
  837 SOLV  HW1     4639    6.766347003    5.828623936    4.653702569
  837 SOLV  HW2     4640    6.819803838    5.694919600    4.576682566
  838 SOLV  OW      4641    5.184210813    5.950612525    3.287136539
  838 SOLV  HW1     4642    5.188445112    6.037114414    3.237127258
  838 SOLV  HW2     4643    5.194160872    5.968229374    3.385075712
  839 SOLV  OW      4644    6.174169797    5.069500952    5.964150299
  839 SOLV  HW1     4645    6.249371928    5.135414804    5.964088807
  839 SOLV  HW2     4646    6.116022908    5.085231708    5.884316212
  840 SOLV  OW      4647    3.747191747    4.560207591    6.059848240
  840 SOLV  HW1     4648    3.707532008    4.490755006    6.119889938
  840 SOLV  HW2     4649    3.710138196    4.649977163    6.083722601
  841 SOLV  OW      4650    5.552672090    4.840675403    3.012807603
  841 SOLV  HW1     4651    5.546929135    4.937729503    3.036243846
  841 SOLV  HW2     4652    5.483014726    4.818724292    2.944487256
  842 SOLV  OW      4653    4.668028263    5.430014379    5.330511041
  842 SOLV  HW1     4654    4.753747715    5.424498143    5.279294247
  842 SOLV  HW2     4655    4.688016293    5.437442191    5.428218373
  843 SOLV  OW      4656    6.582731489    3.311515747    3.400427774
  843 SOLV  HW1     4657    6.622849156    3.401576572    3.383648056
  843 SOLV  HW2     4658    6.494540107    3.305105252    3.353704174
  844 SOLV  OW      4659    4.218439524    3.597760255    3.974283517
  844 SOLV  HW1     4660    4.145659958    3.598325893    3.905694917
  844 SOLV  HW2     4661    4.228765081    3.505367465    4.011140794
  845 SOLV  OW      4662    3.575165453    5.389255865    6.768584571
  845 SOLV  HW1     4663    3.598646283    5.485569987    6.781762156
  845 SOLV  HW2     4664    3.638096216    5.332111459    6.821268443
  846 SOLV  OW      4665    5.858270331    4.158081379    5.202062718
  846 SOLV  HW1     4666    5.936933983    4.173521335    5.261857755
  846 SOLV  HW2     4667    5.890297879    4.134345144    5.110342529
  847 SOLV  OW      4668    6.030469902    5.263566403    5.090259437
  847 SOLV  HW1     4669    6.088125831    5.288724971    5.168004271
  847 SOLV  HW2     4670    5.956147405    5.204469062    5.121644799
  848 SOLV  OW      4671    6.465996177    4.442230328    3.605272649
  848 SOLV  HW1     4672    6.515469286    4.440430810    3.518375373
  848 SOLV  HW2     4673    6.443699591    4.536801709    3.628957128
  849 SOLV  OW      4674    5.304386765    5.098091795    4.785948573
  849 SOLV  HW1     4675    5.401092490    5.073039631    4.781432830
  849 SOLV  HW2     4676    5.295633679    5.190601981    4.822924358
  850 SOLV  OW      4677    5.334999176    5.061531736    3.446114472
  850 SOLV  HW1     4678    5.263792130    5.005664836    3.488657272
  850 SOLV  HW2     4679    5.411926499    5.071220386    3.509278678
  851 SOLV  OW      4680    4.149007199    3.404224031    4.207128674
  851 SOLV  HW1     4681    4.126639596    3.500868499    4.219759479
  851 SOLV  HW2     4682    4.064698933    3.351851578    4.194832365
  852 SOLV  OW      4683    3.919671829    5.731659558    6.435448149
  852 SOLV  HW1     4684    3.845518955    5.725545161    6.368634921
  852 SOLV  HW2     4685    3.988116187    5.797117156    6.403344055
  853 SOLV  OW      4686    4.065601779    6.565794788    5.884151225
  853 SOLV  HW1     4687    4.064235303    6.665722771    5.880345320
  853 SOLV  HW2     4688    3.975499164    6.530275351    5.859215770
  854 SOLV  OW      4689    3.382588278    4.076870764    6.328454811
  854 SOLV  HW1     4690    3.314969643    4.012674498    6.364601685
  854 SOLV  HW2     4691    3.352942106    4.170522101    6.347177302
  855 SOLV  OW      4692    4.851431462    6.623654986    3.677072219
  855 SOLV  HW1     4693    4.900679667    6.553656256    3.728804339
  855 SOLV  HW2     4694    4.913133611    6.699714037    3.656841935
  856 SOLV  OW      4695    4.066820849    3.923321212    3.438119827
  856 SOLV  HW1     4696    4.117681413    3.885116901    3.515288654
  856 SOLV  HW2     4697    4.099635392    4.015863440    3.419131245
  857 SOLV  OW      4698    3.974838414    5.970111333    5.696775892
  857 SOLV  HW1     4699    3.976328953    5.870139745    5.694521964
  857 SOLV  HW2     4700    3.965370587    6.001163918    5.791367946
  858 SOLV  OW      4701    5.875742925    6.758881772    3.460450315
  858 SOLV  HW1     4702    5.932357642    6.792192243    3.535860035
  858 SOLV  HW2     4703    5.888444662    6.817849505    3.380682979
  859 SOLV  OW      4704    3.867606178    5.813153032    4.932618029
  859 SOLV  HW1     4705    3.934400821    5.836399726    4.861908129
  859 SOLV  HW2     4706    3.854470745    5.891677425    4.993141215
  860 SOLV  OW      4707    3.524458765    4.886786133    4.165847091
  860 SOLV  HW1     4708    3.467264181    4.967695191    4.179409728
  860 SOLV  HW2     4709    3.497522988    4.840744975    4.081253673
  861 SOLV  OW      4710    3.974140065    3.980334006    4.076615442
  861 SOLV  HW1     4711    4.044999393    4.034426192    4.031289320
  861 SOLV  HW2     4712    3.934576499    3.915800227    4.011258631
  862 SOLV  OW      4713    3.330226608    5.771191271    5.472605091
  862 SOLV  HW1     4714    3.313011467    5.726761173    5.560523503
  862 SOLV  HW2     4715    3.243080824    5.792594704    5.428474540
  863 SOLV  OW      4716    5.474795549    3.995166773    3.925039259
  863 SOLV  HW1     4717    5.412798970    3.952537370    3.990925388
  863 SOLV  HW2     4718    5.483221576    4.092695482    3.945505966
  864 SOLV  OW      4719    0.039345271    5.281619792    5.466225189
  864 SOLV  HW1     4720   -0.015396572    5.365145828    5.460910353
  864 SOLV  HW2     4721    0.113364199    5.294442240    5.532242185
  865 SOLV  OW      4722    3.827033385    4.609349346    6.789611484
  865 SOLV  HW1     4723    3.875486925    4.658434824    6.862029784
  865 SOLV  HW2     4724    3.741783836    4.657090364    6.768284169
  866 SOLV  OW      4725    6.552691223    4.431840191    6.075001970
  866 SOLV  HW1     4726    6.493095690    4.466993393    6.147210351
  866 SOLV  HW2     4727    6.610649177    4.359241021    6.112036951
  867 SOLV  OW      4728    3.165011550    0.467429601    5.241956057
  867 SOLV  HW1     4729    3.165787221    0.399529350    5.315365817
  867 SOLV  HW2     4730    3.254325176    0.512133170    5.236989439
  868 SOLV  OW      4731    4.075641039    6.210989375    6.535898820
  868 SOLV  HW1     4732    3.979439469    6.224307438    6.559765860
  868 SOLV  HW2     4733    4.083657319    6.195103188    6.437486199
  869 SOLV  OW      4734    4.418028322    4.042858650    4.056157036
  869 SOLV  HW1     4735    4.319714665    4.058576722    4.065585523
  869 SOLV  HW2     4736    4.433920987    3.949396747    4.024315526
  870 SOLV  OW      4737    3.557620371    4.763752559    6.151745666
  870 SOLV  HW1     4738    3.491672464    4.766828233    6.226866599
  870 SOLV  HW2     4739    3.509000849    4.768910049    6.064502943
  871 SOLV  OW      4740    3.715088434    5.692611245    5.993945215
  871 SOLV  HW1     4741    3.721208325    5.780950587    5.947468502
  871 SOLV  HW2     4742    3.797681426    5.639381237    5.975335109
  872 SOLV  OW      4743    6.676074206    3.809648069    6.003238341
  872 SOLV  HW1     4744    6.747968275    3.754913865    5.960380302
  872 SOLV  HW2     4745    6.708812233    3.844860798    6.090928826
  873 SOLV  OW      4746    4.745556102    4.280840026    5.736154790
  873 SOLV  HW1     4747    4.769747073    4.236048837    5.650070589
  873 SOLV  HW2     4748    4.795540679    4.367105057    5.744014833
  874 SOLV  OW      4749    3.991638663    5.166750108    4.885099378
  874 SOLV  HW1     4750    4.049843599    5.101205481    4.933240404
  874 SOLV  HW2     4751    4.009838420    5.161618169    4.786896780
  875 SOLV  OW      4752    5.602880600    3.582101202    4.993677871
  875 SOLV  HW1     4753    5.532022623    3.589695781    4.923510865
  875 SOLV  HW2     4754    5.561072637    3.555240105    5.080467760
  876 SOLV  OW      4755    5.191963919    5.374501797    5.785724842
  876 SOLV  HW1     4756    5.230823792    5.349703660    5.874466075
  876 SOLV  HW2     4757    5.222117358    5.466504222    5.760698376
  877 SOLV  OW      4758    4.598189524    6.493111397    6.558610391
  877 SOLV  HW1     4759    4.568271795    6.572120885    6.612126994
  877 SOLV  HW2     4760    4.518235088    6.445330572    6.522198643
  878 SOLV  OW      4761    4.332787228    4.383864034    6.006067933
  878 SOLV  HW1     4762    4.284930189    4.468727673    5.983531132
  878 SOLV  HW2     4763    4.395527396    4.360289141    5.931852733
  879 SOLV  OW      4764    5.537965753    3.677930439    4.284429697
  879 SOLV  HW1     4765    5.630557752    3.658313084    4.316708535
  879 SOLV  HW2     4766    5.484610505    3.718231415    4.358787271
  880 SOLV  OW      4767    3.522180037    4.918397359    4.497534185
  880 SOLV  HW1     4768    3.617102625    4.889489291    4.485049823
  880 SOLV  HW2     4769    3.488119064    4.884003371    4.585048372
  881 SOLV  OW      4770    5.730383549    3.856895135    6.101053643
  881 SOLV  HW1     4771    5.752641402    3.828508701    6.194321200
  881 SOLV  HW2     4772    5.806397574    3.909774382    6.063295818
  882 SOLV  OW      4773    4.905240501    6.138334718    4.780733244
  882 SOLV  HW1     4774    5.001526458    6.122610407    4.758749765
  882 SOLV  HW2     4775    4.850096224    6.128355101    4.697902036
  883 SOLV  OW      4776    4.355485335    4.748220322    6.418913641
  883 SOLV  HW1     4777    4.379828396    4.772593551    6.512800702
  883 SOLV  HW2     4778    4.311134807    4.658588391    6.418193208
  884 SOLV  OW      4779    4.746307021    5.040761726    4.485378211
  884 SOLV  HW1     4780    4.753179820    5.030872911    4.584658641
  884 SOLV  HW2     4781    4.687593004    5.118750613    4.463652679
  885 SOLV  OW      4782    3.775154560    3.854846105    4.662660106
  885 SOLV  HW1     4783    3.836279084    3.889602678    4.733774125
  885 SOLV  HW2     4784    3.739524752    3.931369833    4.609031719
  886 SOLV  OW      4785    5.132991768    4.732105708    5.920713877
  886 SOLV  HW1     4786    5.079861021    4.663221752    5.871380290
  886 SOLV  HW2     4787    5.117351342    4.821943645    5.879650739
  887 SOLV  OW      4788    3.602077695    5.686792709    4.588300750
  887 SOLV  HW1     4789    3.574930401    5.755108368    4.656094520
  887 SOLV  HW2     4790    3.522359044    5.632409010    4.562045836
  888 SOLV  OW      4791    4.041722455    5.326384434    5.985350916
  888 SOLV  HW1     4792    4.136284118    5.304790121    6.009714244
  888 SOLV  HW2     4793    3.982827229    5.312617929    6.064997810
  889 SOLV  OW      4794    5.687829408    5.597232190    5.736777752
  889 SOLV  HW1     4795    5.622105592    5.557909630    5.672480348
  889 SOLV  HW2     4796    5.653417522    5.586863204    5.830096059
  890 SOLV  OW      4797    3.684134810    3.586215929    4.664396594
  890 SOLV  HW1     4798    3.716102970    3.679781997    4.679401200
  890 SOLV  HW2     4799    3.704311403    3.530766422    4.745142214
  891 SOLV  OW      4800    3.883268961    5.567653214    4.260921142
  891 SOLV  HW1     4801    3.917581036    5.539385795    4.171346172
  891 SOLV  HW2     4802    3.918456386    5.658648946    4.282867030
  892 SOLV  OW      4803    0.089730559    6.439988364    3.913384831
  892 SOLV  HW1     4804    0.052363341    6.527492598    3.944177096
  892 SOLV  HW2     4805    0.021315572    6.392040128    3.858414470
  893 SOLV  OW      4806    4.731090742    4.838838920    5.997713316
  893 SOLV  HW1     4807    4.726142208    4.924251027    6.049501537
  893 SOLV  HW2     4808    4.643286823    4.791300380    6.003396502
  894 SOLV  OW      4809    5.485948023    4.850237962    3.808722317
  894 SOLV  HW1     4810    5.576503009    4.823851382    3.775502019
  894 SOLV  HW2     4811    5.454210988    4.930709203    3.758551209
  895 SOLV  OW      4812    3.438829172    6.546882194    4.750566042
  895 SOLV  HW1     4813    3.506725585    6.474001815    4.741702015
  895 SOLV  HW2     4814    3.445392275    6.608264305    4.671894814
  896 SOLV  OW      4815    5.516149266    4.002726451    5.710202540
  896 SOLV  HW1     4816    5.609125287    3.967860155    5.698308662
  896 SOLV  HW2     4817    5.517517944    4.102699628    5.707951028
  897 SOLV  OW      4818    6.461328995    4.438809106    4.498261813
  897 SOLV  HW1     4819    6.546263547    4.429889639    4.446221712
  897 SOLV  HW2     4820    6.461576080    4.525686901    4.547796716
  898 SOLV  OW      4821    4.396356688    5.436394568    4.824742086
  898 SOLV  HW1     4822    4.483006453    5.424133900    4.776337855
  898 SOLV  HW2     4823    4.321587038    5.441229865    4.758503501
  899 SOLV  OW      4824    4.244623731    4.866350642    3.994652736
  899 SOLV  HW1     4825    4.261759550    4.950493034    4.045916480
  899 SOLV  HW2     4826    4.300424198    4.792417815    4.032357947
  900 SOLV  OW      4827    6.471275409    5.139279777    4.049961453
  900 SOLV  HW1     4828    6.423385241    5.226919441    4.055185452
  900 SOLV  HW2     4829    6.461980612    5.101679146    3.957759431
  901 SOLV  OW      4830    4.190703136    4.868779524    5.614801561
  901 SOLV  HW1     4831    4.122361023    4.939698057    5.597482308
  901 SOLV  HW2     4832    4.224332916    4.832952303    5.527707083
  902 SOLV  OW      4833    4.657133656    4.256250695    6.625998632
  902 SOLV  HW1     4834    4.579532696    4.289055874    6.572112167
  902 SOLV  HW2     4835    4.628130706    4.179072597    6.682604139
  903 SOLV  OW      4836    4.068393260    5.973200698    5.984915711
  903 SOLV  HW1     4837    4.098860588    5.879974011    6.004473769
  903 SOLV  HW2     4838    4.139454719    6.037943493    6.012493944
  904 SOLV  OW      4839    3.441025455    3.835392555    5.102820896
  904 SOLV  HW1     4840    3.498505719    3.755173542    5.086617082
  904 SOLV  HW2     4841    3.436471694    3.890495028    5.019487068
  905 SOLV  OW      4842    5.538317156    5.504299654    5.544219164
  905 SOLV  HW1     4843    5.454266263    5.547484601    5.576967676
  905 SOLV  HW2     4844    5.515519396    5.433421614    5.477447564
  906 SOLV  OW      4845    3.604147769    5.946852147    6.270882601
  906 SOLV  HW1     4846    3.629676135    5.851952851    6.289438719
  906 SOLV  HW2     4847    3.644086334    5.975680946    6.183843887
  907 SOLV  OW      4848    5.453082890    3.494292888    5.204154921
  907 SOLV  HW1     4849    5.486991804    3.523195747    5.293690995
  907 SOLV  HW2     4850    5.388072388    3.562031339    5.169701843
  908 SOLV  OW      4851    4.262768191    4.535850075    5.163115035
  908 SOLV  HW1     4852    4.193470129    4.472556552    5.197656747
  908 SOLV  HW2     4853    4.262528691    4.534184615    5.063122512
  909 SOLV  OW      4854    3.754278959    6.704546463    0.096946220
  909 SOLV  HW1     4855    3.823552452    6.747974468    0.154538216
  909 SOLV  HW2     4856    3.785970179    6.613772289    0.069427043
  910 SOLV  OW      4857    5.988816334    6.570637537    4.536030547
  910 SOLV  HW1     4858    6.061219650    6.617330787    4.586815657
  910 SOLV  HW2     4859    5.988158305    6.603162508    4.441461388
  911 SOLV  OW      4860    4.763701212    4.102007923    5.303917228
  911 SOLV  HW1     4861    4.737683986    4.085500517    5.399051920
  911 SOLV  HW2     4862    4.690253941    4.151435097    5.257393700
  912 SOLV  OW      4863    4.000373247    5.812128211    4.353190590
  912 SOLV  HW1     4864    3.956298198    5.775249275    4.435037318
  912 SOLV  HW2     4865    3.957440145    5.899015271    4.328513902
  913 SOLV  OW      4866    5.139733363    5.652440834    5.017642122
  913 SOLV  HW1     4867    5.087331368    5.625347762    4.936886291
  913 SOLV  HW2     4868    5.105938034    5.740323396    5.051345714
  914 SOLV  OW      4869    4.671236986    5.987677479    6.161727637
  914 SOLV  HW1     4870    4.663855438    6.062962222    6.096311793
  914 SOLV  HW2     4871    4.583953161    5.939106610    6.166610989
  915 SOLV  OW      4872    4.614379907    4.496955482    4.696160153
  915 SOLV  HW1     4873    4.649917714    4.410038518    4.661751191
  915 SOLV  HW2     4874    4.652640172    4.572175834    4.642499106
  916 SOLV  OW      4875    3.468271239    4.735755693    4.730178263
  916 SOLV  HW1     4876    3.417374681    4.735355109    4.816266577
  916 SOLV  HW2     4877    3.557297328    4.779071693    4.744314669
  917 SOLV  OW      4878    5.461052786    4.766071834    4.856104628
  917 SOLV  HW1     4879    5.475014458    4.790301700    4.760084711
  917 SOLV  HW2     4880    5.545583737    4.727832424    4.893441864
  918 SOLV  OW      4881    3.453115228    5.730114815    5.836414123
  918 SOLV  HW1     4882    3.500436577    5.707267311    5.921505100
  918 SOLV  HW2     4883    3.518884078    5.766550328    5.770469417
  919 SOLV  OW      4884    5.863533642    0.110641018    3.978327515
  919 SOLV  HW1     4885    5.810065778    0.193583228    3.994556929
  919 SOLV  HW2     4886    5.807246451    0.030344212    3.997968505
  920 SOLV  OW      4887    3.776206996    4.698978015    3.614588232
  920 SOLV  HW1     4888    3.730621630    4.760926750    3.550666077
  920 SOLV  HW2     4889    3.730915017    4.609835464    3.612616872
  921 SOLV  OW      4890    5.080956822    3.513984038    5.004834328
  921 SOLV  HW1     4891    5.089141179    3.415701234    5.021415712
  921 SOLV  HW2     4892    5.002412956    3.549856249    5.055286212
  922 SOLV  OW      4893    5.214467830    3.984355335    4.457624124
  922 SOLV  HW1     4894    5.211280013    4.009951548    4.554240229
  922 SOLV  HW2     4895    5.151279065    3.908612152    4.441128561
  923 SOLV  OW      4896    6.018506553    4.634920887    5.350157559
  923 SOLV  HW1     4897    6.005222883    4.702106294    5.423035459
  923 SOLV  HW2     4898    6.109941202    4.595134058    5.357785339
  924 SOLV  OW      4899    5.064831884    5.262572948    5.460364398
  924 SOLV  HW1     4900    5.149280020    5.235020665    5.506312647
  924 SOLV  HW2     4901    5.050559875    5.360753470    5.472963603
  925 SOLV  OW      4902    5.656802570    4.093998053    4.272012428
  925 SOLV  HW1     4903    5.664020170    4.155392080    4.350629393
  925 SOLV  HW2     4904    5.739757351    4.100957509    4.216587158
  926 SOLV  OW      4905    4.213363929    5.162493581    5.222264746
  926 SOLV  HW1     4906    4.181981096    5.089788308    5.161198371
  926 SOLV  HW2     4907    4.246049455    5.239825856    5.167938180
  927 SOLV  OW      4908    3.743942465    5.389268193    6.429393344
  927 SOLV  HW1     4909    3.766059590    5.444524988    6.509762572
  927 SOLV  HW2     4910    3.716617896    5.297574388    6.458502413
  928 SOLV  OW      4911    3.514348889    4.402306191    4.891192022
  928 SOLV  HW1     4912    3.562399098    4.324320059    4.851053836
  928 SOLV  HW2     4913    3.418048345    4.399502502    4.864358878
  929 SOLV  OW      4914    3.444414107    5.833389098    6.660060646
  929 SOLV  HW1     4915    3.441603576    5.870976605    6.567426775
  929 SOLV  HW2     4916    3.474069668    5.904395963    6.723937679
  930 SOLV  OW      4917    4.639400770    6.614654243    3.952541851
  930 SOLV  HW1     4918    4.619511095    6.537614082    4.013131643
  930 SOLV  HW2     4919    4.614723398    6.590458608    3.858693636
  931 SOLV  OW      4920    4.029112149    3.421217673    4.703073660
  931 SOLV  HW1     4921    4.091133278    3.499608944    4.699949696
  931 SOLV  HW2     4922    3.956414258    3.438878010    4.769441444
  932 SOLV  OW      4923    5.234088327    6.483682405    3.582968415
  932 SOLV  HW1     4924    5.259315261    6.451243280    3.491792037
  932 SOLV  HW2     4925    5.297912924    6.555091442    3.611760131
  933 SOLV  OW      4926    4.460742134    5.554217877    5.223338457
  933 SOLV  HW1     4927    4.395404923    5.489471448    5.184090899
  933 SOLV  HW2     4928    4.528161743    5.504519960    5.277983033
  934 SOLV  OW      4929    3.637477933    5.072589828    5.593129994
  934 SOLV  HW1     4930    3.615755123    5.040092651    5.685181255
  934 SOLV  HW2     4931    3.561995216    5.050550381    5.531340194
  935 SOLV  OW      4932    3.979343984    3.750251739    6.426019262
  935 SOLV  HW1     4933    3.881695294    3.732697465    6.413504458
  935 SOLV  HW2     4934    3.992075127    3.816616101    6.499732827
  936 SOLV  OW      4935    6.688594285    4.618960728    4.726705263
  936 SOLV  HW1     4936    6.705109268    4.714700825    4.702980823
  936 SOLV  HW2     4937    6.590093363    4.601999870    4.730117518
  937 SOLV  OW      4938    5.536407239    6.525337791    4.704704620
  937 SOLV  HW1     4939    5.572894039    6.434221029    4.685514361
  937 SOLV  HW2     4940    5.611279760    6.591629277    4.705904151
  938 SOLV  OW      4941    4.487254169    5.193230520    3.708158418
  938 SOLV  HW1     4942    4.527716339    5.273535336    3.751929237
  938 SOLV  HW2     4943    4.396427413    5.216483623    3.673348808
  939 SOLV  OW      4944    6.291906074    3.425884733    6.515055069
  939 SOLV  HW1     4945    6.220718921    3.495873596    6.509062336
  939 SOLV  HW2     4946    6.312886386    3.391778636    6.423412108
  940 SOLV  OW      4947    4.752169218    6.205092710    5.519817975
  940 SOLV  HW1     4948    4.806763440    6.154778446    5.452825552
  940 SOLV  HW2     4949    4.763293243    6.303333573    5.504818340
  941 SOLV  OW      4950    3.359239228    6.627548736    4.308492505
  941 SOLV  HW1     4951    3.330842158    6.596854074    4.217645784
  941 SOLV  HW2     4952    3.425263949    6.562718487    4.346431851
  942 SOLV  OW      4953    3.735860077    6.596735297    3.818534237
  942 SOLV  HW1     4954    3.669839692    6.523140348    3.833586077
  942 SOLV  HW2     4955    3.754234207    6.643238572    3.905144068
  943 SOLV  OW      4956    3.978734634    5.220884560    4.036022026
  943 SOLV  HW1     4957    3.915890891    5.155038404    3.994589828
  943 SOLV  HW2     4958    3.961119545    5.226448386    4.134309359
  944 SOLV  OW      4959    4.323891517    3.744155361    6.136532396
  944 SOLV  HW1     4960    4.300716994    3.684062788    6.213040546
  944 SOLV  HW2     4961    4.291631873    3.703311294    6.051134649
  945 SOLV  OW      4962    6.486527521    5.949537592    3.036429409
  945 SOLV  HW1     4963    6.551227913    5.932592594    2.962076125
  945 SOLV  HW2     4964    6.443062208    6.038616827    3.023113869
  946 SOLV  OW      4965    4.618066038    5.514571780    3.519964996
  946 SOLV  HW1     4966    4.520552870    5.518603352    3.498139260
  946 SOLV  HW2     4967    4.671404689    5.537662262    3.438582141
  947 SOLV  OW      4968    3.697792490    3.805558282    6.706287846
  947 SOLV  HW1     4969    3.686143752    3.729711254    6.770409408
  947 SOLV  HW2     4970    3.737421041    3.883883472    6.754191317
  948 SOLV  OW      4971    4.090177949    4.261248423    5.978257757
  948 SOLV  HW1     4972    4.183397417    4.296667941    5.985810616
  948 SOLV  HW2     4973    4.028610381    4.335089864    5.950720829
  949 SOLV  OW      4974    4.020811048    6.225520489    6.265171816
  949 SOLV  HW1     4975    4.093687057    6.270184510    6.213265611
  949 SOLV  HW2     4976    3.933501506    6.238935414    6.218298756
  950 SOLV  OW      4977    4.844356137    4.777646443    4.065756545
  950 SOLV  HW1     4978    4.895929149    4.734069345    3.991981008
  950 SOLV  HW2     4979    4.761416848    4.724867898    4.084113184
  951 SOLV  OW      4980    3.670802548    4.621704479    4.256616844
  951 SOLV  HW1     4981    3.579868496    4.659347052    4.238857072
  951 SOLV  HW2     4982    3.730555633    4.640788607    4.178727757
  952 SOLV  OW      4983    6.729726223    4.535031038    4.974143568
  952 SOLV  HW1     4984    6.634624762    4.506898262    4.987015139
  952 SOLV  HW2     4985    6.748326760    4.545906267    4.876485528
  953 SOLV  OW      4986    4.832469478    4.270883300    4.133421006
  953 SOLV  HW1     4987    4.887439342    4.188362010    4.146457126
  953 SOLV  HW2     4988    4.735494138    4.248027576    4.142070898
  954 SOLV  OW      4989    6.059885950    3.773366265    5.944363481
  954 SOLV  HW1     4990    5.997601829    3.851575988    5.946713862
  954 SOLV  HW2     4991    6.009206883    3.689773107    5.965467901
  955 SOLV  OW      4992    5.121023554    4.780858092    6.193598773
  955 SOLV  HW1     4993    5.135511367    4.782142971    6.094652830
  955 SOLV  HW2     4994    5.049762747    4.714351159    6.215970628
  956 SOLV  OW      4995    5.585737723    6.577174719    3.344896732
  956 SOLV  HW1     4996    5.645551378    6.539874570    3.273955505
  956 SOLV  HW2     4997    5.562666019    6.671896890    3.322604125
  957 SOLV  OW      4998    4.411141929    4.041877371    5.839046178
  957 SOLV  HW1     4999    4.484037913    3.973600985    5.834091044
  957 SOLV  HW2     5000    4.448763876    4.132294646    5.818814876
  958 SOLV  OW      5001    5.929646048    6.522077773    5.497268084
  958 SOLV  HW1     5002    6.011709501    6.559869391    5.454385379
  958 SOLV  HW2     5003    5.936601870    6.531510796    5.596586636
  959 SOLV  OW      5004    4.029534206    0.035234932    5.970952126
  959 SOLV  HW1     5005    3.931205440    0.037199655    5.952799082
  959 SOLV  HW2     5006    4.051748194    0.102619912    6.041434281
  960 SOLV  OW      5007    4.581741174    4.984038862    3.890058652
  960 SOLV  HW1     5008    4.549530190    4.895910657    3.855454197
  960 SOLV  HW2     5009    4.533551672    5.057946047    3.842972887
  961 SOLV  OW      5010    4.044159104    6.677191777    6.216654054
  961 SOLV  HW1     5011    4.018688021    6.773873857    6.218613789
  961 SOLV  HW2     5012    4.069114647    6.651207307    6.123369391
  962 SOLV  OW      5013    4.151815868    3.631551306    4.990463216
  962 SOLV  HW1     5014    4.076571210    3.691119538    5.018599131
  962 SOLV  HW2     5015    4.154662802    3.626373837    4.890629364
  963 SOLV  OW      5016    3.489281028    6.372605866    6.376951876
  963 SOLV  HW1     5017    3.499022915    6.447083715    6.310935622
  963 SOLV  HW2     5018    3.525331340    6.288115218    6.337408406
  964 SOLV  OW      5019    3.971544009    4.831005882    4.100852719
  964 SOLV  HW1     5020    3.901418011    4.807714961    4.033460018
  964 SOLV  HW2     5021    4.060695351    4.835963312    4.055805564
  965 SOLV  OW      5022    5.719620129    4.489793804    4.602153774
  965 SOLV  HW1     5023    5.801301652    4.542535799    4.625530148
  965 SOLV  HW2     5024    5.671154387    4.534915715    4.527219902
  966 SOLV  OW      5025    6.566642229    3.763254030    3.355972126
  966 SOLV  HW1     5026    6.489363191    3.714840234    3.397033434
  966 SOLV  HW2     5027    6.532524235    3.834920723    3.295129733
  967 SOLV  OW      5028    4.177800964    0.520443650    5.120512258
  967 SOLV  HW1     5029    4.215748245    0.434766892    5.155434145
  967 SOLV  HW2     5030    4.243764539    0.594271971    5.134590106
  968 SOLV  OW      5031    4.531126578    3.889232152    6.388785543
  968 SOLV  HW1     5032    4.499246529    3.908271213    6.295935251
  968 SOLV  HW2     5033    4.600740813    3.817480620    6.386046588
  969 SOLV  OW      5034    3.983752617    4.720401708    5.439421616
  969 SOLV  HW1     5035    3.947512049    4.813477519    5.434582644
  969 SOLV  HW2     5036    4.054540521    4.708555440    5.369788727
  970 SOLV  OW      5037    3.615186012    3.494091983    6.065998579
  970 SOLV  HW1     5038    3.581806787    3.546059570    5.987341485
  970 SOLV  HW2     5039    3.559309381    3.515414557    6.146153681
  971 SOLV  OW      5040    4.468926735    3.522111870    4.715470306
  971 SOLV  HW1     5041    4.422274505    3.534235151    4.803086716
  971 SOLV  HW2     5042    4.428517260    3.444762530    4.666642506
  972 SOLV  OW      5043    3.601789124    5.606204673    4.232135728
  972 SOLV  HW1     5044    3.565871370    5.604962590    4.325462435
  972 SOLV  HW2     5045    3.699396047    5.584482644    4.233711162
  973 SOLV  OW      5046    5.006717061    3.570580967    5.673898334
  973 SOLV  HW1     5047    5.053770517    3.653360915    5.704476459
  973 SOLV  HW2     5048    4.911572636    3.592434554    5.652185877
  974 SOLV  OW      5049    4.183818243    5.175450218    3.873027945
  974 SOLV  HW1     5050    4.093846607    5.168182889    3.916084815
  974 SOLV  HW2     5051    4.254812598    5.155915096    3.940702185
  975 SOLV  OW      5052    6.376592968    4.056940342    4.118463441
  975 SOLV  HW1     5053    6.430592227    4.140796648    4.125787806
  975 SOLV  HW2     5054    6.282520396    4.075291820    4.147010772
  976 SOLV  OW      5055    6.208574200    6.590773717    3.580629347
  976 SOLV  HW1     5056    6.169930305    6.541866117    3.502423141
  976 SOLV  HW2     5057    6.134584987    6.630345557    3.635045390
  977 SOLV  OW      5058    3.542852303    6.299977135    5.958872275
  977 SOLV  HW1     5059    3.516822283    6.219371430    5.905704637
  977 SOLV  HW2     5060    3.462287533    6.357210694    5.974209105
  978 SOLV  OW      5061    5.090478350    4.287781858    6.548325864
  978 SOLV  HW1     5062    5.153251297    4.361481217    6.573418281
  978 SOLV  HW2     5063    5.123948141    4.201310511    6.585797043
  979 SOLV  OW      5064    3.769160686    6.055096121    5.519593452
  979 SOLV  HW1     5065    3.856166377    6.037342566    5.565599308
  979 SOLV  HW2     5066    3.764612109    6.001683212    5.435166221
  980 SOLV  OW      5067    3.966595890    5.454356617    4.503779505
  980 SOLV  HW1     5068    3.933037521    5.464943860    4.410165218
  980 SOLV  HW2     5069    3.925875142    5.524798761    4.561930350
  981 SOLV  OW      5070    5.919396280    4.488141748    4.875274084
  981 SOLV  HW1     5071    5.849817835    4.418622982    4.893378436
  981 SOLV  HW2     5072    6.006476255    4.459280259    4.915096844
  982 SOLV  OW      5073    0.015673407    5.106902086    4.891567578
  982 SOLV  HW1     5074    0.063305432    5.129390880    4.976579498
  982 SOLV  HW2     5075   -0.037420262    5.023112099    4.904290362
  983 SOLV  OW      5076    3.388676270    3.865576785    3.726522095
  983 SOLV  HW1     5077    3.385298367    3.776753050    3.772336653
  983 SOLV  HW2     5078    3.318989041    3.868768173    3.654873611
  984 SOLV  OW      5079    5.183673009    4.089903272    4.714085592
  984 SOLV  HW1     5080    5.195764579    4.018193062    4.782739622
  984 SOLV  HW2     5081    5.218818359    4.176461735    4.749783375
  985 SOLV  OW      5082    4.157627795    3.665126290    5.938490013
  985 SOLV  HW1     5083    4.177776394    3.666403210    5.840539475
  985 SOLV  HW2     5084    4.075538681    3.610410803    5.954902338
  986 SOLV  OW      5085    5.092701090    4.951662215    3.526305881
  986 SOLV  HW1     5086    5.049745245    4.976022342    3.439341730
  986 SOLV  HW2     5087    5.069052684    4.857398815    3.549895994
  987 SOLV  OW      5088    4.296744048    6.631513944    5.615656243
  987 SOLV  HW1     5089    4.382084096    6.580661000    5.627180595
  987 SOLV  HW2     5090    4.263177345    6.660974848    5.705138495
  988 SOLV  OW      5091    6.153222314    6.630755293    5.377813581
  988 SOLV  HW1     5092    6.141540731    6.707441180    5.440936484
  988 SOLV  HW2     5093    6.240781456    6.639731010    5.330332799
  989 SOLV  OW      5094    6.279219276    4.570960244    5.452881147
  989 SOLV  HW1     5095    6.278932274    4.670089291    5.466114316
  989 SOLV  HW2     5096    6.367896703    4.542470706    5.416461612
  990 SOLV  OW      5097    5.937852094    4.803391707    5.534728061
  990 SOLV  HW1     5098    5.929273003    4.855476728    5.619668813
  990 SOLV  HW2     5099    5.882761508    4.846702494    5.463379794
  991 SOLV  OW      5100    3.645914585    6.680968188    6.424229406
  991 SOLV  HW1     5101    3.593902185    6.675121341    6.509446618
  991 SOLV  HW2     5102    3.598691023    6.629349455    6.352766801
  992 SOLV  OW      5103    3.982785310    4.756158864    6.158156193
  992 SOLV  HW1     5104    3.910473541    4.823120560    6.175150522
  992 SOLV  HW2     5105    3.957808141    4.699332818    6.079743004
  993 SOLV  OW      5106    5.046368137    4.721661378    5.408459575
  993 SOLV  HW1     5107    4.987181219    4.802108092    5.413618571
  993 SOLV  HW2     5108    5.002886299    4.651905936    5.351495900
  994 SOLV  OW      5109    3.275358498    5.750235424    4.303736608
  994 SOLV  HW1     5110    3.242755256    5.661996602    4.269789261
  994 SOLV  HW2     5111    3.347404039    5.784561949    4.243465659
  995 SOLV  OW      5112    3.716541191    5.191657411    4.888924507
  995 SOLV  HW1     5113    3.682832346    5.244897172    4.811265216
  995 SOLV  HW2     5114    3.816316260    5.186225018    4.884791993
  996 SOLV  OW      5115    6.227072944    3.779213659    5.327449024
  996 SOLV  HW1     5116    6.165083998    3.754167584    5.253084334
  996 SOLV  HW2     5117    6.199987977    3.867868613    5.364955075
  997 SOLV  OW      5118    0.037361939    3.852599474    3.433460416
  997 SOLV  HW1     5119   -0.058739831    3.824920399    3.433522345
  997 SOLV  HW2     5120    0.048592353    3.933845781    3.376236856
  998 SOLV  OW      5121    4.298752554    6.519957144    3.426162900
  998 SOLV  HW1     5122    4.309298263    6.436731621    3.371720895
  998 SOLV  HW2     5123    4.371272321    6.584639407    3.402527823
  999 SOLV  OW      5124    6.015151738    5.131546093    5.743160653
  999 SOLV  HW1     5125    5.960763801    5.047780580    5.748189699
  999 SOLV  HW2     5126    5.954318778    5.210909658    5.744808941
 1000 SOLV  OW      5127    6.262061047    6.701117012    4.355837163
 1000 SOLV  HW1     5128    6.258919133    6.690556191    4.455237152
 1000 SOLV  HW2     5129    6.315392632    6.782480228    4.332651349
 1001 SOLV  OW      5130    3.420401258    5.543010784    4.452729592
 1001 SOLV  HW1     5131    3.329201709    5.571728129    4.482021132
 1001 SOLV  HW2     5132    3.417388511    5.447490049    4.423289610
 1002 SOLV  OW      5133    3.309002579    6.667775651    5.616820936
 1002 SOLV  HW1     5134    3.399050561    6.635796781    5.587346999
 1002 SOLV  HW2     5135    3.302433778    6.766550853    5.602598356
 1003 SOLV  OW      5136    3.617925008    5.655706853    6.766523922
 1003 SOLV  HW1     5137    3.708725414    5.688561835    6.740492042
 1003 SOLV  HW2     5138    3.548352937    5.717366784    6.729651967
 1004 SOLV  OW      5139    3.092374001    4.802436505    6.006424816
 1004 SOLV  HW1     5140    3.084588701    4.721354821    6.064447688
 1004 SOLV  HW2     5141    3.116957794    4.881403484    6.062650131
 1005 SOLV  OW      5142    5.287383343    5.370947787    4.891971267
 1005 SOLV  HW1     5143    5.306565056    5.464403676    4.862003005
 1005 SOLV  HW2     5144    5.207157327    5.370917756    4.951668717
 1006 SOLV  OW      5145    4.239118712    5.258026937    3.615301101
 1006 SOLV  HW1     5146    4.198104086    5.220879350    3.698606314
 1006 SOLV  HW2     5147    4.221045449    5.196164656    3.538826961
 1007 SOLV  OW      5148    3.172745718    5.795615582    6.338409445
 1007 SOLV  HW1     5149    3.197086804    5.721514076    6.275816578
 1007 SOLV  HW2     5150    3.088284268    5.772168454    6.386553681
 1008 SOLV  OW      5151    6.686072836    4.862901470    4.612394141
 1008 SOLV  HW1     5152    6.632359143    4.872164966    4.696242785
 1008 SOLV  HW2     5153    6.624465412    4.851310392    4.534473383
 1009 SOLV  OW      5154    3.804254603    3.872162802    5.516845957
 1009 SOLV  HW1     5155    3.803250352    3.949361948    5.453276323
 1009 SOLV  HW2     5156    3.897597793    3.857029266    5.549400203
 1010 SOLV  OW      5157    5.139735304    3.581812004    3.588119185
 1010 SOLV  HW1     5158    5.180281844    3.578009928    3.496777988
 1010 SOLV  HW2     5159    5.212067231    3.593270932    3.656225016
 1011 SOLV  OW      5160    6.511996664    4.899247695    4.821151287
 1011 SOLV  HW1     5161    6.440727119    4.829114912    4.823158112
 1011 SOLV  HW2     5162    6.475170472    4.985186800    4.856651175
 1012 SOLV  OW      5163    5.175954772    6.315391631    4.556485901
 1012 SOLV  HW1     5164    5.189581904    6.237997911    4.618339918
 1012 SOLV  HW2     5165    5.078057599    6.329081259    4.541315787
 1013 SOLV  OW      5166    6.238643269    4.060631566    4.564999554
 1013 SOLV  HW1     5167    6.285723857    4.052957873    4.652888196
 1013 SOLV  HW2     5168    6.198930368    3.972155538    4.540609413
 1014 SOLV  OW      5169    3.670907857    4.182024057    5.006619386
 1014 SOLV  HW1     5170    3.677358145    4.281817861    5.005499088
 1014 SOLV  HW2     5171    3.609155159    4.153452839    5.079912377
 1015 SOLV  OW      5172    5.476058844    4.964440519    5.067523268
 1015 SOLV  HW1     5173    5.527375865    4.899689153    5.123873293
 1015 SOLV  HW2     5174    5.453112359    4.921632621    4.980102713
 1016 SOLV  OW      5175    3.390554688    3.820397458    0.193765666
 1016 SOLV  HW1     5176    3.412841825    3.916606254    0.209535346
 1016 SOLV  HW2     5177    3.418589752    3.766276151    0.273052158
 1017 SOLV  OW      5178    3.393207071    3.084019997    3.818024788
 1017 SOLV  HW1     5179    3.484334820    3.121143304    3.800163509
 1017 SOLV  HW2     5180    3.398567263    3.016519333    3.891620135
 1018 SOLV  OW      5181    5.804739969    4.052856459    0.132536440
 1018 SOLV  HW1     5182    5.725453352    4.002435998    0.098285485
 1018 SOLV  HW2     5183    5.774257234    4.138367911    0.174490867
 1019 SOLV  OW      5184    3.963190331    3.719024729    5.355493718
 1019 SOLV  HW1     5185    3.987425319    3.816028261    5.353756192
 1019 SOLV  HW2     5186    3.870059299    3.708582102    5.390387308
 1020 SOLV  OW      5187    4.477143301    6.187773682    4.312943199
 1020 SOLV  HW1     5188    4.474570998    6.088085333    4.305371933
 1020 SOLV  HW2     5189    4.393647527    6.226332089    4.273657738
 1021 SOLV  OW      5190    4.178312162    3.376388256    5.111899665
 1021 SOLV  HW1     5191    4.255692669    3.330635596    5.068077635
 1021 SOLV  HW2     5192    4.149315478    3.453920874    5.055781409
 1022 SOLV  OW      5193    3.303517602    4.214683584    0.093577883
 1022 SOLV  HW1     5194    3.345123959    4.266011586    0.018502968
 1022 SOLV  HW2     5195    3.375335989    4.172250042    0.148743399
 1023 SOLV  OW      5196    5.420164091    4.568381299    5.147131094
 1023 SOLV  HW1     5197    5.357419008    4.570631610    5.069286336
 1023 SOLV  HW2     5198    5.426735515    4.474852403    5.181927932
 1024 SOLV  OW      5199    3.809200416    6.455459604    5.847056720
 1024 SOLV  HW1     5200    3.767181215    6.368408157    5.872708956
 1024 SOLV  HW2     5201    3.740392149    6.527952921    5.850474348
 1025 SOLV  OW      5202    3.830248693    5.049648317    3.889141351
 1025 SOLV  HW1     5203    3.824720219    4.953076149    3.914504562
 1025 SOLV  HW2     5204    3.879505333    5.058581951    3.802573610
 1026 SOLV  OW      5205    6.256505374    4.150198850    5.701856218
 1026 SOLV  HW1     5206    6.306479940    4.148581712    5.788468112
 1026 SOLV  HW2     5207    6.228823269    4.244034381    5.681114522
 1027 SOLV  OW      5208    4.546856397    6.339221434    6.181939070
 1027 SOLV  HW1     5209    4.598669005    6.285759320    6.115163680
 1027 SOLV  HW2     5210    4.498565188    6.277337904    6.243907104
 1028 SOLV  OW      5211    5.517915765    4.171423053    4.970140790
 1028 SOLV  HW1     5212    5.504175284    4.197397127    5.065734662
 1028 SOLV  HW2     5213    5.531244009    4.072491997    4.964085479
 1029 SOLV  OW      5214    4.386367437    5.228148836    5.432868655
 1029 SOLV  HW1     5215    4.319022805    5.230712291    5.358977448
 1029 SOLV  HW2     5216    4.477598968    5.214258425    5.394324793
 1030 SOLV  OW      5217    6.239686154    4.347732292    4.788426299
 1030 SOLV  HW1     5218    6.296335743    4.423410753    4.755789237
 1030 SOLV  HW2     5219    6.200811864    4.371230298    4.877522357
 1031 SOLV  OW      5220    6.510559746    4.231251377    5.184842816
 1031 SOLV  HW1     5221    6.541147297    4.228945658    5.280029487
 1031 SOLV  HW2     5222    6.585027745    4.201306923    5.125183853
 1032 SOLV  OW      5223    6.414421301    6.396560466    3.742523289
 1032 SOLV  HW1     5224    6.424596160    6.491412656    3.712504337
 1032 SOLV  HW2     5225    6.404444209    6.337224173    3.662640780
 1033 SOLV  OW      5226    6.223361604    5.937251297    3.731283928
 1033 SOLV  HW1     5227    6.312517619    5.963744536    3.694550927
 1033 SOLV  HW2     5228    6.236265324    5.884755423    3.815424336
 1034 SOLV  OW      5229    4.341467208    6.075748752    3.430102029
 1034 SOLV  HW1     5230    4.384301136    5.985395720    3.431962223
 1034 SOLV  HW2     5231    4.322772926    6.105683926    3.523676949
 1035 SOLV  OW      5232    6.676370515    3.647838655    4.355281725
 1035 SOLV  HW1     5233    6.758383287    3.618720558    4.306012556
 1035 SOLV  HW2     5234    6.685494112    3.743975532    4.381278241
 1036 SOLV  OW      5235    3.887593927    4.456035848    5.862710334
 1036 SOLV  HW1     5236    3.885315002    4.495525657    5.770857672
 1036 SOLV  HW2     5237    3.829326564    4.509894919    5.923584169
 1037 SOLV  OW      5238    5.484479387    0.103202489    3.007620045
 1037 SOLV  HW1     5239    5.493071250    0.076064954    3.103493534
 1037 SOLV  HW2     5240    5.462590365    0.022940210    2.952115724
 1038 SOLV  OW      5241    6.685823148    6.397929916    3.548908604
 1038 SOLV  HW1     5242    6.770377528    6.344550919    3.550021947
 1038 SOLV  HW2     5243    6.706379475    6.493349992    3.570689553
 1039 SOLV  OW      5244    3.730722290    3.611838850    6.522617932
 1039 SOLV  HW1     5245    3.734236253    3.690065022    6.584826658
 1039 SOLV  HW2     5246    3.738755043    3.527115952    6.575144469
 1040 SOLV  OW      5247    3.799747431    5.553096780    4.956966923
 1040 SOLV  HW1     5248    3.843148974    5.642764477    4.948160759
 1040 SOLV  HW2     5249    3.729535972    5.556907879    5.028081308
 1041 SOLV  OW      5250    3.818843447    5.270008395    5.661314207
 1041 SOLV  HW1     5251    3.757421094    5.217662662    5.602246936
 1041 SOLV  HW2     5252    3.783735981    5.363067948    5.671755161
 1042 SOLV  OW      5253    5.002807941    4.782456055    4.326092052
 1042 SOLV  HW1     5254    5.029435964    4.876136802    4.348814685
 1042 SOLV  HW2     5255    4.958310457    4.781259948    4.236537757
 1043 SOLV  OW      5256    5.535136759    3.357502930    6.002654130
 1043 SOLV  HW1     5257    5.605882357    3.287573307    6.012983325
 1043 SOLV  HW2     5258    5.461201630    3.321902320    5.945488363
 1044 SOLV  OW      5259    6.614188790    4.027908238    3.777551259
 1044 SOLV  HW1     5260    6.561770158    3.962598077    3.832203897
 1044 SOLV  HW2     5261    6.705947418    3.991639315    3.761274911
 1045 SOLV  OW      5262    5.263149160    4.056753931    3.741087874
 1045 SOLV  HW1     5263    5.341816607    3.996198352    3.753185274
 1045 SOLV  HW2     5264    5.275111192    4.110648554    3.657696518
 1046 SOLV  OW      5265    4.077255813    0.160289870    6.189056564
 1046 SOLV  HW1     5266    4.172190979    0.180496658    6.213118982
 1046 SOLV  HW2     5267    4.016135763    0.217715176    6.243542055
 1047 SOLV  OW      5268    5.368548171    5.634896289    4.839126772
 1047 SOLV  HW1     5269    5.306402972    5.671844097    4.908212767
 1047 SOLV  HW2     5270    5.462810080    5.657702734    4.863510345
 1048 SOLV  OW      5271    4.288278168    6.144408318    6.031539439
 1048 SOLV  HW1     5272    4.250145484    6.234160477    6.053719397
 1048 SOLV  HW2     5273    4.333759454    6.148594988    5.942571681
 1049 SOLV  OW      5274    5.846591690    4.915196900    5.767646725
 1049 SOLV  HW1     5275    5.750853666    4.926216129    5.740914796
 1049 SOLV  HW2     5276    5.851223756    4.875438613    5.859295762
 1050 SOLV  OW      5277    4.711732057    5.952468354    3.452225051
 1050 SOLV  HW1     5278    4.799877383    5.981202135    3.489727654
 1050 SOLV  HW2     5279    4.658644758    5.906466014    3.523408831
 1051 SOLV  OW      5280    6.358680905    3.779820313    6.720744422
 1051 SOLV  HW1     5281    6.430226030    3.743382422    6.661118877
 1051 SOLV  HW2     5282    6.315846729    3.704771032    6.771087508
 1052 SOLV  OW      5283    5.524758039    3.880276493    3.560636104
 1052 SOLV  HW1     5284    5.513185514    3.970477339    3.519022417
 1052 SOLV  HW2     5285    5.465380222    3.814400463    3.514415152
 1053 SOLV  OW      5286    6.443998548    4.470134790    5.013469832
 1053 SOLV  HW1     5287    6.461524943    4.381527859    5.056407323
 1053 SOLV  HW2     5288    6.391505578    4.527725713    5.076156748
 1054 SOLV  OW      5289    4.892257949    3.841650829    4.581784144
 1054 SOLV  HW1     5290    4.883080051    3.901711596    4.661222391
 1054 SOLV  HW2     5291    4.930047227    3.753691826    4.610716988
 1055 SOLV  OW      5292    4.442144683    6.387975099    5.456427925
 1055 SOLV  HW1     5293    4.431949674    6.465007499    5.393469824
 1055 SOLV  HW2     5294    4.503630494    6.413778140    5.530961557
 1056 SOLV  OW      5295    4.854057997    5.817904624    4.649429012
 1056 SOLV  HW1     5296    4.835322879    5.915000192    4.634547944
 1056 SOLV  HW2     5297    4.935929528    5.791572148    4.598383565
 1057 SOLV  OW      5298    5.250879960    5.387577568    4.536480755
 1057 SOLV  HW1     5299    5.176467620    5.404512209    4.601115248
 1057 SOLV  HW2     5300    5.337216077    5.418778985    4.576156156
 1058 SOLV  OW      5301    4.693818082    6.705050481    4.965572981
 1058 SOLV  HW1     5302    4.666231456    6.799494058    4.983492022
 1058 SOLV  HW2     5303    4.663936054    6.646714101    5.041107814
 1059 SOLV  OW      5304    5.193183413    6.102026364    4.727693709
 1059 SOLV  HW1     5305    5.198971749    6.077896671    4.824566273
 1059 SOLV  HW2     5306    5.243143625    6.034451094    4.673494445
 1060 SOLV  OW      5307    3.724379335    5.207519604    5.168056105
 1060 SOLV  HW1     5308    3.744801782    5.204881945    5.070199237
 1060 SOLV  HW2     5309    3.809668420    5.215419274    5.219682828
 1061 SOLV  OW      5310    3.203676975    4.466712735    4.304700369
 1061 SOLV  HW1     5311    3.128091170    4.487685683    4.366724263
 1061 SOLV  HW2     5312    3.264468030    4.545856690    4.298322123
 1062 SOLV  OW      5313    6.770801128    4.664490570    5.758054864
 1062 SOLV  HW1     5314    6.868278657    4.642214388    5.756220873
 1062 SOLV  HW2     5315    6.717421911    4.580068479    5.763054032
 1063 SOLV  OW      5316    5.309372768    3.365554546    6.615875581
 1063 SOLV  HW1     5317    5.326653385    3.383073170    6.712800896
 1063 SOLV  HW2     5318    5.252345814    3.283953770    6.606428896
 1064 SOLV  OW      5319    6.368790590    4.217633810    5.945488419
 1064 SOLV  HW1     5320    6.459193660    4.258875195    5.956819020
 1064 SOLV  HW2     5321    6.359669501    4.139784201    6.007601308
 1065 SOLV  OW      5322    3.111927458    4.741063114    4.465799463
 1065 SOLV  HW1     5323    3.089496730    4.802037051    4.541819734
 1065 SOLV  HW2     5324    3.036861935    4.676539828    4.451589856
 1066 SOLV  OW      5325    5.030902376    5.864423178    3.768112783
 1066 SOLV  HW1     5326    5.015657563    5.791739885    3.701133535
 1066 SOLV  HW2     5327    4.959644754    5.933949075    3.758628537
 1067 SOLV  OW      5328    4.591139699    5.089481272    4.772926385
 1067 SOLV  HW1     5329    4.594745982    5.189400835    4.775121391
 1067 SOLV  HW2     5330    4.684173309    5.052799770    4.772044711
 1068 SOLV  OW      5331    4.177231460    6.391928848    6.074505925
 1068 SOLV  HW1     5332    4.259358843    6.447405162    6.087887121
 1068 SOLV  HW2     5333    4.118644987    6.435142234    6.005937168
 1069 SOLV  OW      5334    6.199319239    4.392759466    6.103748608
 1069 SOLV  HW1     5335    6.264894736    4.397614583    6.179100287
 1069 SOLV  HW2     5336    6.239767273    4.342099313    6.027597055
 1070 SOLV  OW      5337    3.879801492    6.119188759    4.381462342
 1070 SOLV  HW1     5338    3.818784247    6.066316728    4.440477850
 1070 SOLV  HW2     5339    3.959389372    6.149118659    4.434105816
 1071 SOLV  OW      5340    4.587314878    5.453322137    3.779426859
 1071 SOLV  HW1     5341    4.611346003    5.460681998    3.682628486
 1071 SOLV  HW2     5342    4.498358930    5.496275714    3.795027652
 1072 SOLV  OW      5343    5.024455989    5.524428151    5.481328475
 1072 SOLV  HW1     5344    4.979637157    5.581030653    5.412136949
 1072 SOLV  HW2     5345    5.121267659    5.548882203    5.486759863
 1073 SOLV  OW      5346    5.263401505    4.917428926    4.086815784
 1073 SOLV  HW1     5347    5.337690311    4.971004692    4.046662568
 1073 SOLV  HW2     5348    5.175938281    4.961722172    4.067075287
 1074 SOLV  OW      5349    4.109994287    4.211851538    5.108358438
 1074 SOLV  HW1     5350    4.071298408    4.207870585    5.016234711
 1074 SOLV  HW2     5351    4.197298251    4.163092311    5.109952145
 1075 SOLV  OW      5352    6.065189239    5.578375087    4.324704431
 1075 SOLV  HW1     5353    6.160295429    5.604909768    4.340584794
 1075 SOLV  HW2     5354    6.030925728    5.528111460    4.404083330
 1076 SOLV  OW      5355    5.134509517    3.819027751    5.783284387
 1076 SOLV  HW1     5356    5.111234031    3.882168130    5.857254551
 1076 SOLV  HW2     5357    5.233879255    3.815289018    5.772716646
 1077 SOLV  OW      5358    4.215491933    6.087862332    4.976400340
 1077 SOLV  HW1     5359    4.181989024    6.087361993    4.882172912
 1077 SOLV  HW2     5360    4.199301020    6.177794560    5.017038805
 1078 SOLV  OW      5361    4.159161581    4.586665007    5.952195966
 1078 SOLV  HW1     5362    4.072606208    4.551017300    5.916998780
 1078 SOLV  HW2     5363    4.160148284    4.686291057    5.943531010
 1079 SOLV  OW      5364    4.900463369    6.039606529    4.313064713
 1079 SOLV  HW1     5365    4.966612110    6.113722434    4.301539730
 1079 SOLV  HW2     5366    4.939399681    5.954443620    4.277953570
 1080 SOLV  OW      5367    4.040055976    6.076010747    4.003961164
 1080 SOLV  HW1     5368    4.079066682    6.118731885    3.922385625
 1080 SOLV  HW2     5369    3.989034103    6.144348173    4.056193339
 1081 SOLV  OW      5370    6.692864403    5.602857952    3.488628471
 1081 SOLV  HW1     5371    6.637469357    5.675763175    3.528850721
 1081 SOLV  HW2     5372    6.632957708    5.535733916    3.444957841
 1082 SOLV  OW      5373    3.316101432    5.434868868    5.960971270
 1082 SOLV  HW1     5374    3.317473054    5.500254044    5.885312337
 1082 SOLV  HW2     5375    3.409633114    5.406591940    5.982268499
 1083 SOLV  OW      5376    4.057080884    6.242911453    5.366251897
 1083 SOLV  HW1     5377    3.963152859    6.270502832    5.386699795
 1083 SOLV  HW2     5378    4.115114384    6.260851012    5.445700655
 1084 SOLV  OW      5379    4.071818865    6.103185013    4.741995391
 1084 SOLV  HW1     5380    4.121027233    6.133193396    4.660267206
 1084 SOLV  HW2     5381    3.973456418    6.113951091    4.727491844
 1085 SOLV  OW      5382    4.728312678    5.419948091    0.152702074
 1085 SOLV  HW1     5383    4.715255308    5.491020046    0.221840824
 1085 SOLV  HW2     5384    4.819761582    5.428390844    0.113109110
 1086 SOLV  OW      5385    3.627140815    4.751900484    5.688456996
 1086 SOLV  HW1     5386    3.615304498    4.833882663    5.744482204
 1086 SOLV  HW2     5387    3.566101999    4.756504286    5.609368307
 1087 SOLV  OW      5388    3.928347209    0.119818037    5.663429341
 1087 SOLV  HW1     5389    3.955001281    0.048787449    5.598281379
 1087 SOLV  HW2     5390    3.881315830    0.077855417    5.741064308
 1088 SOLV  OW      5391    3.353900489    5.359703660    5.114706600
 1088 SOLV  HW1     5392    3.382062422    5.409117025    5.032445174
 1088 SOLV  HW2     5393    3.284379516    5.291938317    5.090701197
 1089 SOLV  OW      5394    4.119473086    5.753065266    6.145043495
 1089 SOLV  HW1     5395    4.193899962    5.706053887    6.192503668
 1089 SOLV  HW2     5396    4.086736575    5.828952975    6.201357292
 1090 SOLV  OW      5397    6.309382438    6.486814338    3.963836247
 1090 SOLV  HW1     5398    6.312098523    6.459639426    3.867629003
 1090 SOLV  HW2     5399    6.397631158    6.525991319    3.989891664
 1091 SOLV  OW      5400    5.672171455    4.286552763    3.566903882
 1091 SOLV  HW1     5401    5.675182769    4.203130673    3.621980036
 1091 SOLV  HW2     5402    5.685885387    4.366027944    3.626041663
 1092 SOLV  OW      5403    5.051054379    5.150842119    4.643755523
 1092 SOLV  HW1     5404    5.142067599    5.145852719    4.684902689
 1092 SOLV  HW2     5405    5.052417349    5.106076679    4.554337521
 1093 SOLV  OW      5406    3.481652701    3.960854919    5.945128345
 1093 SOLV  HW1     5407    3.530544033    4.004337882    6.020764385
 1093 SOLV  HW2     5408    3.546651086    3.936247259    5.873215092
 1094 SOLV  OW      5409    6.520254839    4.370162060    5.638963014
 1094 SOLV  HW1     5410    6.550437789    4.302749778    5.706389416
 1094 SOLV  HW2     5411    6.565301450    4.352258029    5.551487613
 1095 SOLV  OW      5412    3.811550785    4.379435422    4.717677886
 1095 SOLV  HW1     5413    3.807707062    4.441056512    4.639003408
 1095 SOLV  HW2     5414    3.727803212    4.324900855    4.721403662
 1096 SOLV  OW      5415    3.585456602    4.069616724    6.162359809
 1096 SOLV  HW1     5416    3.508552308    4.065000305    6.226124686
 1096 SOLV  HW2     5417    3.669409622    4.042385399    6.209389859
 1097 SOLV  OW      5418    4.146985444    4.047312404    5.816931309
 1097 SOLV  HW1     5419    4.107380698    4.120526957    5.872349111
 1097 SOLV  HW2     5420    4.234713909    4.019608639    5.856125924
 1098 SOLV  OW      5421    4.473137005    4.693377511    6.024104802
 1098 SOLV  HW1     5422    4.506760809    4.625021321    6.088888387
 1098 SOLV  HW2     5423    4.373532115    4.699342301    6.030684099
 1099 SOLV  OW      5424    4.330080099    5.679668605    5.444319121
 1099 SOLV  HW1     5425    4.345531649    5.628943675    5.359527099
 1099 SOLV  HW2     5426    4.355751758    5.775405242    5.431019214
 1100 SOLV  OW      5427    3.659687464    4.947282436    5.002687146
 1100 SOLV  HW1     5428    3.683681012    4.882942155    4.929981415
 1100 SOLV  HW2     5429    3.670957488    5.040905221    4.969381227
 1101 SOLV  OW      5430    6.139858302    3.067526223    3.821839314
 1101 SOLV  HW1     5431    6.109050088    2.991496848    3.879043630
 1101 SOLV  HW2     5432    6.232599548    3.049206472    3.789201022
 1102 SOLV  OW      5433    4.804827338    4.208281706    6.192202159
 1102 SOLV  HW1     5434    4.706949358    4.210647253    6.171804103
 1102 SOLV  HW2     5435    4.820807154    4.150341148    6.272134257
 1103 SOLV  OW      5436    6.246254310    4.547821001    4.194824649
 1103 SOLV  HW1     5437    6.338338741    4.509336969    4.188428799
 1103 SOLV  HW2     5438    6.183635367    4.493930517    4.138468103
 1104 SOLV  OW      5439    3.380832745    5.968102022    6.433663555
 1104 SOLV  HW1     5440    3.303027492    5.921068611    6.392001898
 1104 SOLV  HW2     5441    3.447509896    5.991364948    6.362850162
 1105 SOLV  OW      5442    3.744818048    6.350652610    4.456721011
 1105 SOLV  HW1     5443    3.762516472    6.384499133    4.364292283
 1105 SOLV  HW2     5444    3.787465068    6.260906478    4.468066013
 1106 SOLV  OW      5445    5.634448879    4.246476592    4.492670226
 1106 SOLV  HW1     5446    5.535970067    4.257816676    4.505910713
 1106 SOLV  HW2     5447    5.682798502    4.323062465    4.535081958
 1107 SOLV  OW      5448    4.781639604    6.088363604    4.557757867
 1107 SOLV  HW1     5449    4.823469570    6.061614040    4.470954891
 1107 SOLV  HW2     5450    4.715068356    6.161213646    4.541598027
 1108 SOLV  OW      5451    4.930090145    4.683647528    5.110383721
 1108 SOLV  HW1     5452    4.964954444    4.661377469    5.019334403
 1108 SOLV  HW2     5453    4.928269719    4.600901999    5.166519702
 1109 SOLV  OW      5454    4.625764875    4.554366628    6.436132764
 1109 SOLV  HW1     5455    4.543272026    4.605934090    6.412949056
 1109 SOLV  HW2     5456    4.638316736    4.554446501    6.535350425
 1110 SOLV  OW      5457    5.062016806    4.295194979    6.207484494
 1110 SOLV  HW1     5458    5.057310892    4.363529690    6.134626643
 1110 SOLV  HW2     5459    4.969398293    4.269263326    6.234858946
 1111 SOLV  OW      5460    5.011519349    4.946237378    5.010090617
 1111 SOLV  HW1     5461    4.977379672    4.858414429    5.043610793
 1111 SOLV  HW2     5462    5.087547306    4.976550304    5.067560147
 1112 SOLV  OW      5463    4.772474105    6.340518710    6.692088359
 1112 SOLV  HW1     5464    4.700100159    6.385880584    6.640071694
 1112 SOLV  HW2     5465    4.806651455    6.402556042    6.762690265
 1113 SOLV  OW      5466    5.989709854    4.124882768    5.780112637
 1113 SOLV  HW1     5467    5.953280294    4.217675413    5.772102844
 1113 SOLV  HW2     5468    6.088468606    4.126397104    5.764424664
 1114 SOLV  OW      5469    3.874434986    6.057156308    5.066718462
 1114 SOLV  HW1     5470    3.903796388    6.051096536    5.162127294
 1114 SOLV  HW2     5471    3.913497867    6.139220203    5.024989902
 1115 SOLV  OW      5472    4.244181774    5.920101606    4.050871801
 1115 SOLV  HW1     5473    4.169827483    5.986620204    4.044036923
 1115 SOLV  HW2     5474    4.227206794    5.858996166    4.128201959
 1116 SOLV  OW      5475    6.654353033    3.856301416    4.692955788
 1116 SOLV  HW1     5476    6.742996086    3.821091088    4.662881743
 1116 SOLV  HW2     5477    6.653627250    3.863921118    4.792671433
 1117 SOLV  OW      5478    3.615421065    5.967638823    5.057467879
 1117 SOLV  HW1     5479    3.710423353    5.998018263    5.050184950
 1117 SOLV  HW2     5480    3.604773171    5.910825552    5.139078335
 1118 SOLV  OW      5481    5.477741682    3.606549300    5.449443214
 1118 SOLV  HW1     5482    5.500181745    3.567835509    5.538882843
 1118 SOLV  HW2     5483    5.378486390    3.606771736    5.437193243
 1119 SOLV  OW      5484    5.296802801    6.038493432    4.990607694
 1119 SOLV  HW1     5485    5.291765008    6.111398700    5.058880381
 1119 SOLV  HW2     5486    5.224385223    5.971696002    5.007795309
 1120 SOLV  OW      5487    4.778840220    6.070621621    3.889353817
 1120 SOLV  HW1     5488    4.867273603    6.116921300    3.895462281
 1120 SOLV  HW2     5489    4.732933631    6.074631732    3.978111709
 1121 SOLV  OW      5490    3.506286960    3.482104362    3.442657271
 1121 SOLV  HW1     5491    3.437994938    3.470688565    3.514822815
 1121 SOLV  HW2     5492    3.461914042    3.474718404    3.353335352
 1122 SOLV  OW      5493    4.387966028    5.905235036    5.776902422
 1122 SOLV  HW1     5494    4.321606190    5.963235802    5.729638979
 1122 SOLV  HW2     5495    4.480060317    5.926561760    5.744263210
 1123 SOLV  OW      5496    5.371814070    0.150028933    4.015247095
 1123 SOLV  HW1     5497    5.374617412    0.055670543    3.982252615
 1123 SOLV  HW2     5498    5.449452462    0.166344781    4.076140791
 1124 SOLV  OW      5499    3.472358121    6.398577553    4.452290013
 1124 SOLV  HW1     5500    3.444383544    6.341953392    4.374749338
 1124 SOLV  HW2     5501    3.572201246    6.401004634    4.457466625
 1125 SOLV  OW      5502    5.435527764    4.521606126    6.377010653
 1125 SOLV  HW1     5503    5.522290603    4.540836241    6.331140280
 1125 SOLV  HW2     5504    5.391363927    4.443264428    6.333264131
 1126 SOLV  OW      5505    6.236794404    5.770662002    3.942500972
 1126 SOLV  HW1     5506    6.231606618    5.675342202    3.912687024
 1126 SOLV  HW2     5507    6.189758018    5.780750771    4.030178691
 1127 SOLV  OW      5508    3.490718521    6.108997485    5.568369914
 1127 SOLV  HW1     5509    3.476007439    6.116863359    5.666976996
 1127 SOLV  HW2     5510    3.584759512    6.079772307    5.550943363
 1128 SOLV  OW      5511    5.697512457    4.988004024    5.296935843
 1128 SOLV  HW1     5512    5.703489379    4.890151071    5.277165876
 1128 SOLV  HW2     5513    5.606699800    5.009203421    5.333066496
 1129 SOLV  OW      5514    5.927625667    5.456834740    4.902480618
 1129 SOLV  HW1     5515    5.937448226    5.375669876    4.960079908
 1129 SOLV  HW2     5516    5.899153439    5.429271259    4.810657805
 1130 SOLV  OW      5517    6.488031503    3.522148395    5.718300196
 1130 SOLV  HW1     5518    6.563590408    3.499188610    5.656936959
 1130 SOLV  HW2     5519    6.452069977    3.612393577    5.694545371
 1131 SOLV  OW      5520    4.223606746    5.462253340    4.577120693
 1131 SOLV  HW1     5521    4.272878168    5.380635097    4.546913887
 1131 SOLV  HW2     5522    4.126145167    5.451525450    4.557428065
 1132 SOLV  OW      5523    5.804957373    5.849719905    4.488109809
 1132 SOLV  HW1     5524    5.822080266    5.929018713    4.429625590
 1132 SOLV  HW2     5525    5.871525832    5.848371405    4.562733485
 1133 SOLV  OW      5526    4.286438379    5.399829092    5.089395761
 1133 SOLV  HW1     5527    4.193373597    5.421449650    5.059841962
 1133 SOLV  HW2     5528    4.346497735    5.395146234    5.009565802
 1134 SOLV  OW      5529    3.529898134    4.433740816    4.499211343
 1134 SOLV  HW1     5530    3.449762442    4.491981807    4.512928796
 1134 SOLV  HW2     5531    3.611776796    4.490776010    4.492521465
 1135 SOLV  OW      5532    3.474658247    4.935721653    5.347457748
 1135 SOLV  HW1     5533    3.549776578    4.908713697    5.287211686
 1135 SOLV  HW2     5534    3.447820666    5.029882673    5.327081913
 1136 SOLV  OW      5535    3.813544352    5.528526079    5.334437860
 1136 SOLV  HW1     5536    3.880264231    5.454520392    5.343011672
 1136 SOLV  HW2     5537    3.763410043    5.518386546    5.248498302
 1137 SOLV  OW      5538    5.660970319    6.740604855    3.630411366
 1137 SOLV  HW1     5539    5.677193007    6.666934626    3.696058631
 1137 SOLV  HW2     5540    5.727288562    6.733985367    3.555858881
 1138 SOLV  OW      5541    5.076059362    6.606409479    5.202358147
 1138 SOLV  HW1     5542    5.036083396    6.590502428    5.292629560
 1138 SOLV  HW2     5543    5.017231158    6.566031563    5.132294844
 1139 SOLV  OW      5544    6.431621809    3.568118736    4.231128242
 1139 SOLV  HW1     5545    6.521456594    3.592637260    4.267603599
 1139 SOLV  HW2     5546    6.379536788    3.651352704    4.212125412
 1140 SOLV  OW      5547    6.211164250    5.195651477    4.896392357
 1140 SOLV  HW1     5548    6.164761206    5.255562863    4.961654767
 1140 SOLV  HW2     5549    6.160177119    5.110060582    4.887663984
 1141 SOLV  OW      5550    5.332308730    5.928207030    4.557044101
 1141 SOLV  HW1     5551    5.380508496    6.003517786    4.512249836
 1141 SOLV  HW2     5552    5.392853105    5.884966213    4.623872857
 1142 SOLV  OW      5553    5.383790229    6.247628886    3.696590060
 1142 SOLV  HW1     5554    5.481893108    6.243423504    3.677665470
 1142 SOLV  HW2     5555    5.348049836    6.336422494    3.667603299
 1143 SOLV  OW      5556    6.080439178    3.356599630    3.800082530
 1143 SOLV  HW1     5557    6.141510608    3.279880931    3.819691756
 1143 SOLV  HW2     5558    6.117991782    3.410666954    3.724805899
 1144 SOLV  OW      5559    6.127188131    5.181390314    4.463938764
 1144 SOLV  HW1     5560    6.153271751    5.242883667    4.389519331
 1144 SOLV  HW2     5561    6.166700518    5.214273631    4.549714395
 1145 SOLV  OW      5562    5.289803461    5.344940313    6.477158299
 1145 SOLV  HW1     5563    5.344811814    5.309604582    6.401481982
 1145 SOLV  HW2     5564    5.239585269    5.425943592    6.446860089
 1146 SOLV  OW      5565    3.129011228    5.525018222    5.240600202
 1146 SOLV  HW1     5566    3.191168232    5.449049680    5.221487704
 1146 SOLV  HW2     5567    3.175565184    5.611592352    5.222172069
 1147 SOLV  OW      5568    5.810291277    4.648142312    3.886760134
 1147 SOLV  HW1     5569    5.848920751    4.740144864    3.880054344
 1147 SOLV  HW2     5570    5.765615917    4.637160375    3.975558602
 1148 SOLV  OW      5571    4.724544455    4.833205044    5.212332561
 1148 SOLV  HW1     5572    4.639350804    4.801530753    5.170633401
 1148 SOLV  HW2     5573    4.801817670    4.785222305    5.170781302
 1149 SOLV  OW      5574    4.423482042    3.603875956    4.998258457
 1149 SOLV  HW1     5575    4.464772584    3.694709651    5.005051407
 1149 SOLV  HW2     5576    4.324898042    3.610868663    5.013558180
 1150 SOLV  OW      5577    6.581186199    6.586059844    4.319986133
 1150 SOLV  HW1     5578    6.566713294    6.591258519    4.221167330
 1150 SOLV  HW2     5579    6.588579027    6.678477892    4.357480332
 1151 SOLV  OW      5580    5.605021224    3.994580479    4.598535534
 1151 SOLV  HW1     5581    5.599238923    4.090252081    4.569986866
 1151 SOLV  HW2     5582    5.700724700    3.970271150    4.614391561
 1152 SOLV  OW      5583    4.633951483    5.367603703    4.750094966
 1152 SOLV  HW1     5584    4.707143543    5.367926429    4.681945298
 1152 SOLV  HW2     5585    4.667828461    5.406983344    4.835553388
 1153 SOLV  OW      5586    3.435102162    6.688088401    3.921240979
 1153 SOLV  HW1     5587    3.514677861    6.718032941    3.973899825
 1153 SOLV  HW2     5588    3.462867858    6.668436441    3.827194424
 1154 SOLV  OW      5589    3.839056403    6.462879076    4.165707090
 1154 SOLV  HW1     5590    3.929609986    6.488973848    4.132228150
 1154 SOLV  HW2     5591    3.802584139    6.535903874    4.223489152
 1155 SOLV  OW      5592    5.547904431    3.912364564    4.930764290
 1155 SOLV  HW1     5593    5.568540783    3.953378797    4.841919765
 1155 SOLV  HW2     5594    5.595682640    3.824894552    4.938985114
 1156 SOLV  OW      5595    4.988745460    3.982989826    5.600449548
 1156 SOLV  HW1     5596    5.029925855    3.920129337    5.666436373
 1156 SOLV  HW2     5597    5.034511773    4.071740878    5.605942791
 1157 SOLV  OW      5598    3.935353673    3.591302449    4.305634603
 1157 SOLV  HW1     5599    3.857954332    3.530941668    4.324800642
 1157 SOLV  HW2     5600    3.967698453    3.632134104    4.391003984
 1158 SOLV  OW      5601    5.337211132    6.215857486    3.975780102
 1158 SOLV  HW1     5602    5.374849686    6.305129243    4.000591991
 1158 SOLV  HW2     5603    5.342543996    6.203844283    3.876639326
 1159 SOLV  OW      5604    5.431097887    3.729746791    3.338342893
 1159 SOLV  HW1     5605    5.398104059    3.799256092    3.274455223
 1159 SOLV  HW2     5606    5.367450291    3.652614225    3.339440400
 1160 SOLV  OW      5607    4.990387983    4.537133806    3.301824050
 1160 SOLV  HW1     5608    5.006187567    4.469401617    3.229961228
 1160 SOLV  HW2     5609    4.901577687    4.520236516    3.344587359
 1161 SOLV  OW      5610    6.175974932    3.970717835    5.069410698
 1161 SOLV  HW1     5611    6.189105900    3.872648213    5.054872663
 1161 SOLV  HW2     5612    6.097098087    4.001979024    5.016471265
 1162 SOLV  OW      5613    4.574276549    4.983299427    5.455549101
 1162 SOLV  HW1     5614    4.496494772    4.946678007    5.404453551
 1162 SOLV  HW2     5615    4.542681751    5.018342123    5.543728751
 1163 SOLV  OW      5616    3.806779501    4.946576068    6.410713770
 1163 SOLV  HW1     5617    3.795718323    4.970700589    6.314289974
 1163 SOLV  HW2     5618    3.818582912    4.847625132    6.419152772
 1164 SOLV  OW      5619    6.209268639    4.914106567    6.175124467
 1164 SOLV  HW1     5620    6.131417547    4.894508468    6.234763776
 1164 SOLV  HW2     5621    6.180501610    4.976042851    6.102063125
 1165 SOLV  OW      5622    3.725357888    6.644931676    4.362155570
 1165 SOLV  HW1     5623    3.709373965    6.625564865    4.458959734
 1165 SOLV  HW2     5624    3.663786203    6.717803185    4.332151170
 1166 SOLV  OW      5625    6.238921715    4.288508576    3.560372303
 1166 SOLV  HW1     5626    6.323132686    4.339024514    3.579294394
 1166 SOLV  HW2     5627    6.162173840    4.352419597    3.555223968
 1167 SOLV  OW      5628    4.474044360    5.405801858    5.830917894
 1167 SOLV  HW1     5629    4.382443976    5.398336238    5.791479757
 1167 SOLV  HW2     5630    4.518034256    5.489145145    5.797444835
 1168 SOLV  OW      5631    5.714038916    5.225602848    4.884079405
 1168 SOLV  HW1     5632    5.676679058    5.157577555    4.821003954
 1168 SOLV  HW2     5633    5.756053049    5.179189295    4.962068712
 1169 SOLV  OW      5634    4.865645542    4.141846707    6.483593277
 1169 SOLV  HW1     5635    4.938727594    4.209484908    6.492843622
 1169 SOLV  HW2     5636    4.790746833    4.165023663    6.545677851
 1170 SOLV  OW      5637    4.189013010    3.615273934    6.683391733
 1170 SOLV  HW1     5638    4.276777314    3.567772074    6.676844788
 1170 SOLV  HW2     5639    4.115515718    3.553459942    6.655480697
 1171 SOLV  OW      5640    6.413241661    4.688833808    3.679253058
 1171 SOLV  HW1     5641    6.341698446    4.703472012    3.747582954
 1171 SOLV  HW2     5642    6.492362888    4.745967442    3.701097169
 1172 SOLV  OW      5643    5.188808791    5.965221329    3.965174748
 1172 SOLV  HW1     5644    5.277001337    5.918531261    3.971808757
 1172 SOLV  HW2     5645    5.133508355    5.921994236    3.893934912
 1173 SOLV  OW      5646    6.515978700    6.118425588    3.273672886
 1173 SOLV  HW1     5647    6.508130582    6.041334902    3.210463133
 1173 SOLV  HW2     5648    6.532363372    6.202403645    3.221911619
 1174 SOLV  OW      5649    5.339453319    6.113152004    4.228624445
 1174 SOLV  HW1     5650    5.248677322    6.098570981    4.267981589
 1174 SOLV  HW2     5651    5.330144308    6.151167039    4.136591525
 1175 SOLV  OW      5652    3.965373484    6.722382712    5.018546070
 1175 SOLV  HW1     5653    3.878405978    6.673206068    5.014074279
 1175 SOLV  HW2     5654    3.958730708    6.806727690    4.965222686
 1176 SOLV  OW      5655    3.584581809    3.903385411    5.694772888
 1176 SOLV  HW1     5656    3.657529571    3.900490138    5.626421965
 1176 SOLV  HW2     5657    3.505984024    3.851039621    5.661850166
 1177 SOLV  OW      5658    3.773171862    6.194504907    4.125872904
 1177 SOLV  HW1     5659    3.828233624    6.164831799    4.203905856
 1177 SOLV  HW2     5660    3.767389085    6.294342367    4.125219653
 1178 SOLV  OW      5661    4.482710902    3.885056141    5.046202672
 1178 SOLV  HW1     5662    4.481716815    3.850437614    5.140024409
 1178 SOLV  HW2     5663    4.576162839    3.910177424    5.020954398
 1179 SOLV  OW      5664    3.369990939    4.779740458    6.356810924
 1179 SOLV  HW1     5665    3.298690337    4.715114204    6.384008601
 1179 SOLV  HW2     5666    3.392436547    4.839052728    6.434130064
 1180 SOLV  OW      5667    4.534523718    4.240885343    6.164878122
 1180 SOLV  HW1     5668    4.474235003    4.286686991    6.099538831
 1180 SOLV  HW2     5669    4.521667737    4.141921377    6.158357339
 1181 SOLV  OW      5670    3.699451435    6.072388571    6.541243875
 1181 SOLV  HW1     5671    3.686313167    6.038551646    6.448055663
 1181 SOLV  HW2     5672    3.715122085    5.995164846    6.602827093
 1182 SOLV  OW      5673    6.730672975    4.128833324    5.017909245
 1182 SOLV  HW1     5674    6.730644436    4.128174285    4.917903183
 1182 SOLV  HW2     5675    6.822712828    4.149599565    5.051060730
 1183 SOLV  OW      5676    4.139552488    4.995578204    5.004525692
 1183 SOLV  HW1     5677    4.098231528    4.912877435    4.966405341
 1183 SOLV  HW2     5678    4.234248792    5.002971221    4.973223019
 1184 SOLV  OW      5679    3.541918831    3.575962598    5.119151688
 1184 SOLV  HW1     5680    3.641095761    3.583485654    5.129599804
 1184 SOLV  HW2     5681    3.519827328    3.557321793    5.023411370
 1185 SOLV  OW      5682    3.485272903    6.259576432    4.766955683
 1185 SOLV  HW1     5683    3.580234973    6.281916499    4.744943354
 1185 SOLV  HW2     5684    3.449596681    6.195287342    4.699165743
 1186 SOLV  OW      5685    5.348808934    4.786530283    6.352109000
 1186 SOLV  HW1     5686    5.274735672    4.772550410    6.286388795
 1186 SOLV  HW2     5687    5.377718903    4.698192021    6.389013587
 1187 SOLV  OW      5688    3.388585735    4.781166469    5.950518336
 1187 SOLV  HW1     5689    3.407618804    4.690068228    5.913906798
 1187 SOLV  HW2     5690    3.291548160    4.788158485    5.973676948
 1188 SOLV  OW      5691    6.087548668    4.927173616    4.907006749
 1188 SOLV  HW1     5692    6.164930033    4.886296260    4.858605050
 1188 SOLV  HW2     5693    6.085577247    4.893479866    5.001146606
 1189 SOLV  OW      5694    4.680412414    4.238559830    4.617001193
 1189 SOLV  HW1     5695    4.594880993    4.188586501    4.603263976
 1189 SOLV  HW2     5696    4.751384189    4.199960943    4.558054073
 1190 SOLV  OW      5697    4.108684333    4.703921813    4.327545324
 1190 SOLV  HW1     5698    4.086854119    4.771813965    4.257433605
 1190 SOLV  HW2     5699    4.078734132    4.613562055    4.296891968
 1191 SOLV  OW      5700    5.301817923    3.701223796    5.134259768
 1191 SOLV  HW1     5701    5.309106760    3.781955740    5.192832327
 1191 SOLV  HW2     5702    5.213312196    3.657116742    5.149183847
 1192 SOLV  OW      5703    4.658366039    5.461553465    6.142354390
 1192 SOLV  HW1     5704    4.689746658    5.547599344    6.102212113
 1192 SOLV  HW2     5705    4.668354887    5.387961067    6.075388862
 1193 SOLV  OW      5706    4.609016768    4.133672965    4.223022144
 1193 SOLV  HW1     5707    4.645324843    4.080025025    4.299214341
 1193 SOLV  HW2     5708    4.543971833    4.078139417    4.171188658
 1194 SOLV  OW      5709    3.302846776    4.004666270    4.253011775
 1194 SOLV  HW1     5710    3.339787704    3.945880907    4.324991940
 1194 SOLV  HW2     5711    3.289393659    4.096988460    4.289026521
[truncated: 6,971,252 more chars]
