# Supplementary material for: Accelerated Enveloping Distribution Sampling to Probe the Presence of Water Molecules
Source: J Chem Theory Comput. 2023 May 11;19(11):3379–90. doi: 10.1021/acs.jctc.3c00109 (PMC10269333; doi:10.1021/acs.jctc.3c00109)
Supplement: Supplementary file 2 — ct3c00109_si_002.zip [file ct3c00109_si_002.zip › paper_TI_AEDS/eq/WOOD/protein/eq_HSP90_WDH1_5.cnf]

TITLE
	MD++
	Automatically generated input file
	tomasiakl96 Tue Nov 19 15:11:15 2019

	final configuration
END
TIMESTEP
          10000  180.000000000
END
POSITION
# first 24 chars ignored
    1 GLU   H1         1    6.493953798    2.077474728    0.561928257
    1 GLU   H2         2    6.450728040    2.224942604    0.616201916
    1 GLU   N          3    6.496820431    2.175529576    0.542479662
    1 GLU   H3         4    6.592432601    2.204820544    0.541230148
    1 GLU   CA         5    6.434406656    2.209063601    0.413678051
    1 GLU   CB         6    6.507083936    2.330695878    0.355948009
    1 GLU   CG         7    6.426693037    2.458421282    0.381098102
    1 GLU   CD         8    6.398980663    2.501798432    0.525171195
    1 GLU   OE1        9    6.496244635    2.491750814    0.603055143
    1 GLU   OE2       10    6.284811364    2.539231686    0.559654860
    1 GLU   C         11    6.419921834    2.085910055    0.324064255
    1 GLU   O         12    6.513822396    2.007077781    0.314207418
    2 VAL   N         13    6.315915699    2.087681463    0.241169992
    2 VAL   H         14    6.258047118    2.169177128    0.237752251
    2 VAL   CA        15    6.295662954    1.976232276    0.147464868
    2 VAL   CB        16    6.146564582    1.947561731    0.128482836
    2 VAL   CG1       17    6.120301944    1.819858121    0.048413727
    2 VAL   CG2       18    6.073034126    1.943486626    0.262599841
    2 VAL   C         19    6.360901673    2.017863860    0.015465014
    2 VAL   O         20    6.300219285    2.064359936   -0.080905994
    3 GLU   N         21    6.492574518    1.999685912    0.010901635
    3 GLU   H         22    6.542868608    1.948607613    0.080635598
    3 GLU   CA        23    6.587245903    2.039336052    6.697003861
    3 GLU   CB        24    6.727229029    2.051746390    6.757506813
    3 GLU   CG        25    6.747597403    2.180154644    6.838177744
    3 GLU   CD        26    0.088006410    2.163541426    0.122804770
    3 GLU   OE1       27    0.085156536    2.125448298    0.241812610
    3 GLU   OE2       28    0.196148755    2.191581811    0.066744524
    3 GLU   C         29    6.580452487    1.941208198    6.579812675
    3 GLU   O         30    6.613662537    1.824895027    6.602167876
    4 THR   N         31    6.574416512    1.992738731    6.457339732
    4 THR   H         32    6.546874041    2.088878684    6.457497754
    4 THR   CA        33    6.574621974    1.920187260    6.329482648
    4 THR   CB        34    6.503273291    1.993611907    6.215780552
    4 THR   OG1       35    6.401899268    2.081113308    6.265938913
    4 THR   HG1       36    6.385296692    2.155584566    6.201298473
    4 THR   CG2       37    6.459100857    1.883958933    6.118633075
    4 THR   C         38    6.719036961    1.893791255    6.286353039
    4 THR   O         39    6.779632513    1.995839672    6.254032700
    5 PHE   N         40    6.758028251    1.769490042    6.259538247
    5 PHE   H         41    6.695863019    1.691971187    6.270839557
    5 PHE   CA        42    0.098314289    1.734480514    6.204243663
    5 PHE   CB        43    0.189743633    1.657378787    6.299669413
    5 PHE   CG        44    0.222864640    1.743475020    6.421722632
    5 PHE   CD1       45    0.137229324    1.747278052    6.531139742
    5 PHE   HD1       46    0.039242494    1.699563971    6.530128803
    5 PHE   CD2       47    0.336097461    1.823714443    6.413922469
    5 PHE   HD2       48    0.416651826    1.785322471    6.351328133
    5 PHE   CE1       49    0.169020929    1.826124453    6.641097902
    5 PHE   HE1       50    0.102268831    1.835393703    6.726767259
    5 PHE   CE2       51    0.353223010    1.918062152    6.514554919
    5 PHE   HE2       52    0.444992042    1.976870206    6.513526212
    5 PHE   CZ        53    0.275322882    1.914948004    6.629630213
    5 PHE   HZ        54    0.276703537    2.000529304    6.697120477
    5 PHE   C         55    0.076758612    1.658357601    6.073277320
    5 PHE   O         56   -0.002575773    1.564565231    6.067109092
    6 ALA   N         57    0.126022251    1.701359423    5.957458720
    6 ALA   H         58    0.175318177    1.787438280    5.970138385
    6 ALA   CA        59    0.112091898    1.635353876    5.826836194
    6 ALA   CB        60    0.096905064    1.738297148    5.714663163
    6 ALA   C         61    0.210194451    1.523089291    5.792417910
    6 ALA   O         62    0.325141866    1.506936738    5.833114857
    7 PHE   N         63    0.153755515    1.413924478    5.741558392
    7 PHE   H         64    0.053928825    1.409180566    5.737958797
    7 PHE   CA        65    0.209717638    1.281964767    5.708914942
    7 PHE   CB        66    0.104278772    1.178743790    5.668398274
    7 PHE   CG        67    0.028297701    1.124103791    5.789436896
    7 PHE   CD1       68    0.083646048    1.024550074    5.869111038
    7 PHE   HD1       69    0.186727922    0.992280117    5.854474027
    7 PHE   CD2       70    6.682771839    1.147596790    5.794944721
    7 PHE   HD2       71    6.634445082    1.224349507    5.734509443
    7 PHE   CE1       72    6.789093581    0.945444571    5.944494660
    7 PHE   HE1       73    6.828619619    0.853030267    5.986637624
    7 PHE   CE2       74    6.598236584    1.077925010    5.880486933
    7 PHE   HE2       75    6.491806184    1.100922862    5.885453777
    7 PHE   CZ        76    6.654474716    0.977276217    5.958114795
    7 PHE   HZ        77    6.598570632    0.927821501    6.037544016
    7 PHE   C         78    0.329731061    1.277481525    5.614101544
    7 PHE   O         79    0.327212387    1.342383139    5.509648505
    8 GLN   N         80    0.423330499    1.189188640    5.647768198
    8 GLN   H         81    0.426527849    1.136569682    5.732750723
    8 GLN   CA        82    0.547860325    1.174186829    5.571105900
    8 GLN   CB        83    0.657512291    1.125011424    5.665819224
    8 GLN   CG        84    0.729182109    1.244279412    5.729429351
    8 GLN   CD        85    0.873137784    1.222144554    5.776288842
    8 GLN   OE1       86    0.904084400    1.216525748    5.895187522
    8 GLN   NE2       87    0.972617725    1.211343283    5.688684163
    8 GLN   HE21      88    1.066738441    1.203352735    5.721492290
    8 GLN   HE22      89    0.953426316    1.203895020    5.590831382
    8 GLN   C         90    0.529693110    1.069776776    5.460754219
    8 GLN   O         91    0.462713478    0.969251749    5.484002227
    9 ALA   N         92    0.587771269    1.110148054    5.348117991
    9 ALA   H         93    0.637593661    1.196826333    5.345739920
    9 ALA   CA        94    0.553707991    1.062266996    5.213375389
    9 ALA   CB        95    0.641681732    1.138057448    5.113755044
    9 ALA   C         96    0.566667776    0.910937787    5.195036473
    9 ALA   O         97    0.472304866    0.844248316    5.152880123
   10 GLU   N         98    0.675170447    0.860102547    5.252759046
   10 GLU   H         99    0.750428508    0.920216953    5.279661882
   10 GLU   CA       100    0.705371389    0.717288263    5.270107924
   10 GLU   CB       101    0.829078856    0.699296934    5.358345725
   10 GLU   CG       102    0.965554745    0.731589032    5.297194803
   10 GLU   CD       103    0.974113341    0.868106401    5.228674479
   10 GLU   OE1      104    0.937526726    0.973420298    5.285188009
   10 GLU   OE2      105    1.028900670    0.865185477    5.116358776
   10 GLU   C        106    0.589191091    0.638965809    5.331571312
   10 GLU   O        107    0.534053308    0.555495703    5.259991941
   11 ILE   N        108    0.530875719    0.693416342    5.437993545
   11 ILE   H        109    0.565138099    0.782207994    5.468710593
   11 ILE   CA       110    0.413303378    0.636322991    5.505269798
   11 ILE   CB       111    0.406124677    0.691238277    5.647901334
   11 ILE   CG1      112    0.532709369    0.652580775    5.724636307
   11 ILE   CG2      113    0.293406255    0.618845850    5.721841748
   11 ILE   CD       114    0.642718027    0.758696989    5.731546464
   11 ILE   C        115    0.282958458    0.660271905    5.428785819
   11 ILE   O        116    0.210834052    0.564637073    5.400812121
   12 ALA   N        117    0.252013187    0.782273495    5.385790735
   12 ALA   H        118    0.312625108    0.859410008    5.405233587
   12 ALA   CA       119    0.137663316    0.815818718    5.299711314
   12 ALA   CB       120    0.167313071    0.956602819    5.247656256
   12 ALA   C        121    0.119025957    0.717235325    5.184190025
   12 ALA   O        122    0.012975364    0.656617656    5.169775796
   13 GLN   N        123    0.227000493    0.689088436    5.111798072
   13 GLN   H        124    0.310794563    0.743502266    5.107429843
   13 GLN   CA       125    0.225041984    0.585018930    5.007992623
   13 GLN   CB       126    0.361475779    0.573543830    4.939688405
   13 GLN   CG       127    0.374991992    0.674386169    4.825437225
   13 GLN   CD       128    0.485935709    0.635816547    4.727391949
   13 GLN   OE1      129    0.496173153    0.519661974    4.688282572
   13 GLN   NE2      130    0.564410429    0.730455815    4.676667447
   13 GLN   HE21     131    0.639138707    0.706442757    4.614717881
   13 GLN   HE22     132    0.546491754    0.827173465    4.694651219
   13 GLN   C        133    0.197510488    0.443869915    5.060245601
   13 GLN   O        134    0.112543529    0.379022863    4.999371986
   14 LEU   N        135    0.254108420    0.397263516    5.171216860
   14 LEU   H        136    0.324925051    0.448798805    5.219492676
   14 LEU   CA       137    0.210104264    0.274565982    5.239181296
   14 LEU   CB       138    0.307050494    0.236156984    5.351150108
   14 LEU   CG       139    0.312138942    0.084396355    5.369970949
   14 LEU   CD1      140    0.361690349    0.012313643    5.244453534
   14 LEU   CD2      141    0.409027582    0.045665009    5.481875160
   14 LEU   C        142    0.065412517    0.270260553    5.288726852
   14 LEU   O        143   -0.006942968    0.173076933    5.267483808
   15 MET   N        144    0.016950367    0.368770072    5.363820036
   15 MET   H        145    0.082057676    0.433309103    5.403785011
   15 MET   CA       146    6.669753715    0.380618404    5.411514130
   15 MET   CB       147    6.652869033    0.507642347    5.495113217
   15 MET   CG       148    6.727413201    0.507490407    5.628725135
   15 MET   SD       149    6.697471835    0.659557564    5.726043870
   15 MET   CE       150    6.626041663    0.596990172    5.876599684
   15 MET   C        151    6.567084250    0.383181322    5.298090079
   15 MET   O        152    6.464808092    0.315380248    5.306656730
   16 SER   N        153    6.592166021    0.460546559    5.192845360
   16 SER   H        154    6.643647049    0.540328115    5.224223810
   16 SER   CA       155    6.523688111    0.449806309    5.063201395
   16 SER   CB       156    6.578277972    0.542870864    4.954716285
   16 SER   OG       157    6.498464493    0.541385052    4.836071432
   16 SER   HG       158    6.411893531    0.588920808    4.851800870
   16 SER   C        159    6.519337691    0.310935094    4.999098765
   16 SER   O        160    6.414856648    0.257371125    4.962424464
   17 LEU   N        161    6.633979744    0.245370955    4.983365237
   17 LEU   H        162    6.724685783    0.286909165    4.990303102
   17 LEU   CA       163    6.654294036    0.104379804    4.947012237
   17 LEU   CB       164    6.801061147    0.066731359    4.968249232
   17 LEU   CG       165    0.060047170    6.747104852    4.875726746
   17 LEU   CD1      166    0.047913382    6.786836973    4.728466345
   17 LEU   CD2      167    0.197956758    6.693696901    4.914952502
   17 LEU   C        168    6.571667459    0.002225285    5.025415033
   17 LEU   O        169    6.505878246   -0.083648704    4.966855912
   18 ILE   N        170    6.560504033    0.024004918    5.156147583
   18 ILE   H        171    6.623183381    0.085336201    5.204219377
   18 ILE   CA       172    6.483071783    6.734740368    5.251623640
   18 ILE   CB       173    6.516447610    6.781899479    5.393296053
   18 ILE   CG1      174    6.650677163    6.714667746    5.422846107
   18 ILE   CG2      175    6.406101268    6.733493917    5.487595719
   18 ILE   CD       176    6.724278419    6.778623862    5.540750641
   18 ILE   C        177    6.335418549    6.739735576    5.211855291
   18 ILE   O        178    6.268693237    6.636593588    5.217978241
   19 ILE   N        179    6.287346156    0.057415647    5.152763946
   19 ILE   H        180    6.346827119    0.135658197    5.134321643
   19 ILE   CA       181    6.150388014    0.063633008    5.099715921
   19 ILE   CB       182    6.101714922    0.208068665    5.086195442
   19 ILE   CG1      183    6.107892306    0.283065615    5.219410674
   19 ILE   CG2      184    5.953580916    0.198289321    5.049178085
   19 ILE   CD       185    6.106354572    0.431753172    5.183386558
   19 ILE   C        186    6.134637591    6.774919271    4.970287261
   19 ILE   O        187    6.044937337    6.691202541    4.961663246
   20 ASN   N        188    6.212082008    0.018413539    4.867917173
   20 ASN   H        189    6.284278300    0.087606608    4.866766184
   20 ASN   CA       190    6.199451951    6.751681856    4.733454202
   20 ASN   CB       191    6.292949766    6.820825225    4.634021231
   20 ASN   CG       192    6.236589782    0.161034600    4.579941222
   20 ASN   OD1      193    6.252690927    0.270515898    4.633654267
   20 ASN   ND2      194    6.202743089    0.152828387    4.451585755
   20 ASN   HD21     195    6.170039376    0.233093353    4.401705872
   20 ASN   HD22     196    6.180320458    0.066779616    4.405833310
   20 ASN   C        197    6.226196959    6.602016722    4.716215361
   20 ASN   O        198    6.149254026    6.535710050    4.646837401
   21 THR   N        199    6.333876890    6.558095080    4.780761292
   21 THR   H        200    6.385696456    6.616680790    4.843070580
   21 THR   CA       201    6.387912720    6.422468698    4.763562743
   21 THR   CB       202    6.538937273    6.420254154    4.788063603
   21 THR   OG1      203    6.600396643    6.545545130    4.756837146
   21 THR   HG1      204    6.610806680    6.591805251    4.844882638
   21 THR   CG2      205    6.598803319    6.304454855    4.707948719
   21 THR   C        206    6.311434239    6.316917134    4.843689445
   21 THR   O        207    6.313373981    6.322010455    4.966568637
   22 PHE   N        208    6.213845383    6.258458707    4.774766094
   22 PHE   H        209    6.176977356    6.297575070    4.690430090
   22 PHE   CA       210    6.127035866    6.154949610    4.832734846
   22 PHE   CB       211    6.049832813    6.091876336    4.716666708
   22 PHE   CG       212    6.005121233    5.946339765    4.731733478
   22 PHE   CD1      213    5.921019005    5.911572905    4.836800511
   22 PHE   HD1      214    5.891448855    5.985992423    4.910744334
   22 PHE   CD2      215    6.062857907    5.856860628    4.642412008
   22 PHE   HD2      216    6.138908881    5.892245145    4.572804640
   22 PHE   CE1      217    5.898795435    5.775487481    4.854430678
   22 PHE   HE1      218    5.829398220    5.743169352    4.932022982
   22 PHE   CE2      219    6.035706945    5.721444492    4.658145865
   22 PHE   HE2      220    6.056010725    5.651213754    4.577283600
   22 PHE   CZ       221    5.957526044    5.684720224    4.767050794
   22 PHE   HZ       222    5.938471720    5.579620707    4.788776919
   22 PHE   C        223    6.211819550    6.047988613    4.901850285
   22 PHE   O        224    6.303137314    5.990157183    4.843132373
   23 TYR   N        225    6.163167385    5.999602144    5.015788481
   23 TYR   H        226    6.091150239    6.050967639    5.062441200
   23 TYR   CA       227    6.225126789    5.896263778    5.100007923
   23 TYR   CB       228    6.348536379    5.961206856    5.162955924
   23 TYR   CG       229    6.434556422    5.874407223    5.255024530
   23 TYR   CD1      230    6.536451680    5.798470183    5.198691766
   23 TYR   HD1      231    6.533153030    5.784957598    5.090587752
   23 TYR   CD2      232    6.426218103    5.886085513    5.393271336
   23 TYR   HD2      233    6.357730671    5.954046775    5.443974433
   23 TYR   CE1      234    6.638827091    5.750996990    5.279832495
   23 TYR   HE1      235    6.739810356    5.730335130    5.244385802
   23 TYR   CE2      236    6.519204965    5.826973673    5.477996826
   23 TYR   HE2      237    6.497378183    5.819320441    5.584514523
   23 TYR   CZ       238    6.625387012    5.760437623    5.417846646
   23 TYR   OH       239    6.705818533    5.685001087    5.497446267
   23 TYR   HH       240    6.651107769    5.665229522    5.578776544
   23 TYR   C        241    6.125628279    5.858267583    5.209859969
   23 TYR   O        242    6.142501464    5.905331658    5.322245261
   24 SER   N        243    6.084952140    5.732553781    5.194563038
   24 SER   H        244    6.110815843    5.675275753    5.116779385
   24 SER   CA       245    5.999366869    5.662203276    5.291198275
   24 SER   CB       246    5.928828656    5.537106489    5.238433183
   24 SER   OG       247    5.868881071    5.567948331    5.112314825
   24 SER   HG       248    5.894512024    5.501042228    5.042549534
   24 SER   C        249    6.046431744    5.636621160    5.434530130
   24 SER   O        250    5.959024016    5.642619722    5.520870546
   25 ASN   N        251    6.172270983    5.601978142    5.460114484
   25 ASN   H        252    6.233197102    5.577606655    5.384644522
   25 ASN   CA       253    6.236535564    5.587449441    5.591530092
   25 ASN   CB       254    6.373687739    5.523021911    5.570378860
   25 ASN   CG       255    6.448468261    5.455972364    5.685795964
   25 ASN   OD1      256    6.571129933    5.463917315    5.690267240
   25 ASN   ND2      257    6.378947173    5.365356779    5.753926874
   25 ASN   HD21     258    6.425917853    5.336499364    5.837349801
   25 ASN   HD22     259    6.304759700    5.308968626    5.717665321
   25 ASN   C        260    6.252009346    5.707322996    5.685355686
   25 ASN   O        261    6.353895032    5.732117414    5.749657873
   26 LYSH  N        262    6.137390714    5.767778731    5.715326670
   26 LYSH  H        263    6.052799313    5.736723014    5.671949505
   26 LYSH  CA       264    6.121795768    5.880524432    5.808370041
   26 LYSH  CB       265    5.979450266    5.935950649    5.817064352
   26 LYSH  CG       266    5.925140727    5.954921932    5.675291418
   26 LYSH  CD       267    5.774310255    5.979268723    5.666926035
   26 LYSH  CE       268    5.723778921    5.981694997    5.522531786
   26 LYSH  NZ       269    5.596697091    6.052949624    5.502890421
   26 LYSH  HZ1      270    5.523847156    6.003188884    5.549977187
   26 LYSH  HZ2      271    5.572244978    6.053456766    5.405926592
   26 LYSH  HZ3      272    5.594846436    6.148566758    5.532112682
   26 LYSH  C        273    6.180499143    5.860930298    5.948310342
   26 LYSH  O        274    6.245560395    5.952411312    5.998598760
   27 GLU   N        275    6.160403151    5.741039080    6.002278332
   27 GLU   H        276    6.117216930    5.669393893    5.947474380
   27 GLU   CA       277    6.193461515    5.694587440    6.137780952
   27 GLU   CB       278    6.130648453    5.562949411    6.183994466
   27 GLU   CG       279    6.156770037    5.451941512    6.081999470
   27 GLU   CD       280    6.150669251    5.316005497    6.151929281
   27 GLU   OE1      281    6.225134861    5.223360469    6.113257172
   27 GLU   OE2      282    6.064233226    5.305244517    6.241584259
   27 GLU   C        283    6.337093807    5.702016325    6.189968846
   27 GLU   O        284    6.359930698    5.701368734    6.310837069
   28 ILE   N        285    6.431003239    5.736518225    6.102321065
   28 ILE   H        286    6.406290716    5.735522752    6.005420395
   28 ILE   CA       287    6.568494399    5.780927780    6.129394536
   28 ILE   CB       288    6.648826412    5.802913166    6.001037467
   28 ILE   CG1      289    6.602666761    5.916482726    5.909493805
   28 ILE   CG2      290    6.672263271    5.671609916    5.926052885
   28 ILE   CD       291    6.734275076    5.987890089    5.878014438
   28 ILE   C        292    6.594384177    5.893667681    6.229544436
   28 ILE   O        293    6.695042041    5.880048438    6.298927336
   29 PHE   N        294    6.494163537    5.969984305    6.272240019
   29 PHE   H        295    6.399121352    5.947829854    6.250374375
   29 PHE   CA       296    6.516074656    6.093528409    6.348847423
   29 PHE   CB       297    6.397561571    6.188368551    6.329638139
   29 PHE   CG       298    6.267812649    6.136312811    6.391811200
   29 PHE   CD1      299    6.201668893    6.039970848    6.316542385
   29 PHE   HD1      300    6.217204136    6.033067354    6.208870952
   29 PHE   CD2      301    6.234097652    6.155469763    6.525292672
   29 PHE   HD2      302    6.278294197    6.230805545    6.590507226
   29 PHE   CE1      303    6.100529832    5.964651675    6.375013854
   29 PHE   HE1      304    6.046687674    5.890643134    6.315819828
   29 PHE   CE2      305    6.130529203    6.081965548    6.581768761
   29 PHE   HE2      306    6.111294056    6.085431056    6.689002149
   29 PHE   CZ       307    6.060779621    5.988591038    6.506026989
   29 PHE   HZ       308    5.993080728    5.918841114    6.555350498
   29 PHE   C        309    6.562265997    6.086411364    6.494547993
   29 PHE   O        310    6.669880646    6.136898012    6.526175251
   30 LEU   N        311    6.509220692    5.995247619    6.575577983
   30 LEU   H        312    6.454908391    5.923397149    6.532110219
   30 LEU   CA       313    6.542687394    5.986634454    6.718458330
   30 LEU   CB       314    6.455624467    5.887317061    6.795706843
   30 LEU   CG       315    6.325416909    5.941358400    0.063817276
   30 LEU   CD1      316    6.229192154    5.828234373    0.100657332
   30 LEU   CD2      317    6.353817337    6.032035994    0.183741703
   30 LEU   C        318    6.686214809    5.946189521    6.752776305
   30 LEU   O        319    6.749353895    6.023238845    6.824937540
   31 ARG   N        320    6.739733254    5.852440253    6.675085565
   31 ARG   H        321    6.675271957    5.814480436    6.608719451
   31 ARG   CA       322    0.080932067    5.792190998    6.695387370
   31 ARG   CB       323    0.114877881    5.670329349    6.609336477
   31 ARG   CG       324    0.108278553    5.707866817    6.461162821
   31 ARG   CD       325    0.171862674    5.602530768    6.370216980
   31 ARG   NE       326    0.219849875    5.676627625    6.252675989
   31 ARG   HE       327    0.282211704    5.752681177    6.270802697
   31 ARG   CZ       328    0.206066171    5.642376449    6.123851751
   31 ARG   NH1      329    0.161932450    5.523711182    6.079956772
   31 ARG   HH11     330    0.158844380    5.504018166    5.981959582
   31 ARG   HH12     331    0.144305100    5.445233130    6.139381649
   31 ARG   NH2      332    0.242789221    5.736194435    6.035487667
   31 ARG   HH21     333    0.246654997    5.712684122    5.938359588
   31 ARG   HH22     334    0.268164773    5.830597927    6.056599161
   31 ARG   C        335    0.183596130    5.904306795    6.677978954
   31 ARG   O        336    0.274638066    5.912390351    6.760303286
   32 GLU   N        337    0.161006278    5.995561626    6.583897844
   32 GLU   H        338    0.091645756    5.966210658    6.518104805
   32 GLU   CA       339    0.251339999    6.109332034    6.561367892
   32 GLU   CB       340    0.208013437    6.176111301    6.430722067
   32 GLU   CG       341    0.200726147    6.082936792    6.309600991
   32 GLU   CD       342    0.341122243    6.043943445    6.262949667
   32 GLU   OE1      343    0.365545251    5.922243799    6.277704768
   32 GLU   OE2      344    0.406611370    6.117003080    6.185517237
   32 GLU   C        345    0.254138983    6.209776790    6.676745607
   32 GLU   O        346    0.359400471    6.235404901    6.734999499
   33 LEU   N        347    0.134957735    6.236932126    6.729134858
   33 LEU   H        348    0.057656110    6.217485624    6.668746108
   33 LEU   CA       349    0.118088271    6.319105147    0.058497240
   33 LEU   CB       350   -0.030141106    6.353066975    0.075369861
   33 LEU   CG       351    6.713322656    6.440352432    6.750549587
   33 LEU   CD1      352    6.560545004    6.443009781    6.758307135
   33 LEU   CD2      353    6.770290498    6.581109119    6.769341342
   33 LEU   C        354    0.179659471    6.256614699    0.183857357
   33 LEU   O        355    0.271619664    6.323257184    0.231105204
   34 ILE   N        356    0.146386572    6.131061201    0.212483321
   34 ILE   H        357    0.074633225    6.088697276    0.157182902
   34 ILE   CA       358    0.210697018    6.045529568    0.313287242
   34 ILE   CB       359    0.141283459    5.910140874    0.297082394
   34 ILE   CG1      360    0.003034982    5.927678721    0.360242308
   34 ILE   CG2      361    0.211680598    5.791044423    0.362422110
   34 ILE   CD       362   -0.084121351    5.804533413    0.334786280
   34 ILE   C        363    0.360382131    6.023552929    0.290475077
   34 ILE   O        364    0.434684434    6.032657062    0.388088094
   35 SER   N        365    0.413953108    6.008703349    0.169639320
   35 SER   H        366    0.370601222    5.948261078    0.102786205
   35 SER   CA       367    0.558407600    6.020499559    0.145088358
   35 SER   CB       368    0.597692505    6.010913047    6.788871794
   35 SER   OG       369    0.563252009    5.885402933    6.729615606
   35 SER   HG       370    0.559162575    5.887647688    6.629721563
   35 SER   C        371    0.624909718    6.147950138    0.197483473
   35 SER   O        372    0.684901016    6.146291908    0.304848712
   36 ASN   N        373    0.563019156    6.256971260    0.153071915
   36 ASN   H        374    0.480826252    6.247681852    0.096880147
   36 ASN   CA       375    0.602986367    6.393956047    0.188377264
   36 ASN   CB       376    0.512521978    6.497652867    0.121519975
   36 ASN   CG       377    0.563408418    6.529814496    6.772215592
   36 ASN   OD1      378    0.657742838    6.608066953    6.761892294
   36 ASN   ND2      379    0.524634573    6.451222204    6.672188213
   36 ASN   HD21     380    0.580010492    6.466955349    6.590430910
   36 ASN   HD22     381    0.465981964    6.371097146    6.684013891
   36 ASN   C        382    0.583201334    6.421394470    0.337603879
   36 ASN   O        383    0.690955139    6.450387289    0.389367613
   37 SER   N        384    0.482805623    6.371656243    0.409287249
   37 SER   H        385    0.398905797    6.344650431    0.362048435
   37 SER   CA       386    0.470396836    6.372633516    0.555771349
   37 SER   CB       387    0.334814747    6.321599304    0.605003593
   37 SER   OG       388    0.235791591    6.416695050    0.564981902
   37 SER   HG       389    0.160192020    6.418898962    0.630402518
   37 SER   C        390    0.580978089    6.293832721    0.626305034
   37 SER   O        391    0.627934979    6.335217901    0.732196612
   38 SER   N        392    0.605778335    6.172681645    0.577340918
   38 SER   H        393    0.575203068    6.146156683    0.485888727
   38 SER   CA       394    0.705212593    6.087750192    0.644486111
   38 SER   CB       395    0.709225239    5.954381280    0.569599619
   38 SER   OG       396    0.793983057    5.855639011    0.628915566
   38 SER   HG       397    0.887351290    5.881015038    0.603648304
   38 SER   C        398    0.849621569    6.138129288    0.640059740
   38 SER   O        399    0.907632501    6.153971774    0.747367608
   39 ASP   N        400    0.889995130    6.204444011    0.532078903
   39 ASP   H        401    0.839444097    6.221206542    0.447440550
   39 ASP   CA       402    1.014535209    6.281980170    0.522756184
   39 ASP   CB       403    1.039929033    6.302496546    0.373288063
   39 ASP   CG       404    1.138209539    6.197109589    0.321870332
   39 ASP   OD1      405    1.100058187    6.078078623    0.320141527
   39 ASP   OD2      406    1.250762572    6.240526863    0.289132655
   39 ASP   C        407    1.018701602    6.406480998    0.611581192
   39 ASP   O        408    1.117732654    6.416042308    0.683921286
   40 ALA   N        409    0.904537357    6.474242315    0.619697733
   40 ALA   H        410    0.841863890    6.444397512    0.547709287
   40 ALA   CA       411    0.888380822    6.594567572    0.702605620
   40 ALA   CB       412    0.751083685    6.653223685    0.669156086
   40 ALA   C        413    0.893235169    6.559118534    0.851363145
   40 ALA   O        414    0.966850997    6.620738480    0.928276014
   41 LEU   N        415    0.846501484    6.440479915    0.889168906
   41 LEU   H        416    0.778781954    6.384482753    0.841429987
   41 LEU   CA       417    0.865946739    6.386057099    1.024326857
   41 LEU   CB       418    0.765667705    6.276042892    1.059682059
   41 LEU   CG       419    0.620689526    6.322134494    1.075933970
   41 LEU   CD1      420    0.535776099    6.195847232    1.060115028
   41 LEU   CD2      421    0.606872598    6.397927554    1.208129472
   41 LEU   C        422    1.005012376    6.328905514    1.052660549
   41 LEU   O        423    1.049304489    6.347155428    1.165954572
   42 ASP   N        424    1.079593749    6.280615326    0.953685495
   42 ASP   H        425    1.030292742    6.245182369    0.874225339
   42 ASP   CA       426    1.222241612    6.246470219    0.963475951
   42 ASP   CB       427    1.249648393    6.151829904    0.846408407
   42 ASP   CG       428    1.207213446    6.008917013    0.880846526
   42 ASP   OD1      429    1.224974241    5.917787733    0.797138536
   42 ASP   OD2      430    1.190746270    5.983566662    1.002146677
   42 ASP   C        431    1.321285013    6.362232368    0.977596244
   42 ASP   O        432    1.406877608    6.357178137    1.065797855
   43 LYSH  N        433    1.268641705    6.473082185    0.926312713
   43 LYSH  H        434    1.180741160    6.474785842    0.878653900
   43 LYSH  CA       435    1.333166386    6.604643401    0.938166856
   43 LYSH  CB       436    1.267383643    6.691859728    0.831027490
   43 LYSH  CG       437    1.305490083    0.048683587    0.831302397
   43 LYSH  CD       438    1.447961528    0.075781765    0.782573544
   43 LYSH  CE       439    1.477009163    0.225673041    0.792465062
   43 LYSH  NZ       440    1.477786984    0.300412429    0.665888751
   43 LYSH  HZ1      441    1.387403176    0.312801762    0.624932024
   43 LYSH  HZ2      442    1.536584425    0.251789261    0.601245931
   43 LYSH  HZ3      443    1.521079359    0.389179172    0.681580653
   43 LYSH  C        444    1.330274829    6.669451505    1.076744642
   43 LYSH  O        445    1.431991963    6.679949961    1.145111023
   44 ILE   N        446    1.212637325    6.665988952    1.138716725
   44 ILE   H        447    1.127876228    6.646336620    1.089428365
   44 ILE   CA       448    1.203835762    6.689614608    1.283552215
   44 ILE   CB       449    1.063985615    6.738134633    1.322292338
   44 ILE   CG1      450    1.066065472    6.828898434    1.445460257
   44 ILE   CG2      451    0.944466389    6.645350274    1.344990748
   44 ILE   CD       452    1.119673876    6.968771882    1.414306437
   44 ILE   C        453    1.270311684    6.596699004    1.385342389
   44 ILE   O        454    1.296954166    6.635433210    1.499013918
   45 ARG   N        455    1.280388774    6.471770066    1.340824677
   45 ARG   H        456    1.232104189    6.443426313    1.257967989
   45 ARG   CA       457    1.358423253    6.366268672    1.407100619
   45 ARG   CB       458    1.326412226    6.227538040    1.351074590
   45 ARG   CG       459    1.321723774    6.113229083    1.452663560
   45 ARG   CD       460    1.443754347    6.053999715    1.523440827
   45 ARG   NE       461    1.488222266    6.140642153    1.633539475
   45 ARG   HE       462    1.425219859    6.215134660    1.655442852
   45 ARG   CZ       463    1.587171842    6.123393521    1.722231877
   45 ARG   NH1      464    1.676972687    6.024997341    1.707743731
   45 ARG   HH11     465    1.760198472    6.023670857    1.763159628
   45 ARG   HH12     466    1.671117145    5.968579339    1.625386449
   45 ARG   NH2      467    1.605029315    6.222183181    1.810973183
   45 ARG   HH21     468    1.662029845    6.191938489    1.887361174
   45 ARG   HH22     469    1.566583481    6.313973929    1.801228523
   45 ARG   C        470    1.509189146    6.391372389    1.400140082
   45 ARG   O        471    1.585011080    6.369403463    1.494480684
   46 TYR   N        472    1.561159901    6.425577985    1.282585580
   46 TYR   H        473    1.510998780    6.408195126    1.197833559
   46 TYR   CA       474    1.702330555    6.462189604    1.264076287
   46 TYR   CB       475    1.729105825    6.476490561    1.114120232
   46 TYR   CG       476    1.880220250    6.497130541    1.102150900
   46 TYR   CD1      477    1.970431732    6.391404075    1.103810278
   46 TYR   HD1      478    1.926928465    6.291500571    1.106595252
   46 TYR   CD2      479    1.929124605    6.625520439    1.081072525
   46 TYR   HD2      480    1.861135771    6.710524086    1.075458330
   46 TYR   CE1      481    2.108285282    6.405458791    1.092991948
   46 TYR   HE1      482    2.175349173    6.319816217    1.086007366
   46 TYR   CE2      483    2.066461984    6.645079152    1.072427594
   46 TYR   HE2      484    2.105088848    6.746841572    1.066650420
   46 TYR   CZ       485    2.152778593    6.536278480    1.078016509
   46 TYR   OH       486    2.286294847    6.545583617    1.053874751
   46 TYR   HH       487    2.307288554    6.639086122    1.082434244
   46 TYR   C        488    1.743843024    6.589160105    1.338659592
   46 TYR   O        489    1.855748860    6.626089999    1.373931938
   47 GLU   N        490    1.642491498    6.673714434    1.355072120
   47 GLU   H        491    1.566624461    6.673307920    1.289925917
   47 GLU   CA       492    1.647013849    0.003616280    1.438077862
   47 GLU   CB       493    1.543523733    0.104606549    1.388063401
   47 GLU   CG       494    1.585567708    0.177460803    1.260258618
   47 GLU   CD       495    1.705075259    0.272536069    1.269620204
   47 GLU   OE1      496    1.802782523    0.252885478    1.194189911
   47 GLU   OE2      497    1.688983217    0.373070978    1.342129344
   47 GLU   C        498    1.630514503    6.775451719    1.588939020
   47 GLU   O        499    1.722812502    6.814398089    1.660316245
   48 SER   N        500    1.547392322    6.681124391    1.632336079
   48 SER   H        501    1.475173854    6.633897843    1.581779168
   48 SER   CA       502    1.538823935    6.647525906    1.775188188
   48 SER   CB       503    1.424557630    6.556517219    1.820713798
   48 SER   OG       504    1.430749025    6.434694468    1.746081814
   48 SER   HG       505    1.378053978    6.364455561    1.793932983
   48 SER   C        506    1.662952257    6.580213653    1.834125703
   48 SER   O        507    1.689886619    6.596098941    1.953084511
   49 LEU   N        508    1.735468546    6.519672794    1.740488703
   49 LEU   H        509    1.698314150    6.476294346    1.658402077
   49 LEU   CA       510    1.867549357    6.458850408    1.762036254
   49 LEU   CB       511    1.910665779    6.401578874    1.626854045
   49 LEU   CG       512    2.057184932    6.361753976    1.608132541
   49 LEU   CD1      513    2.103547752    6.243272298    1.693123466
   49 LEU   CD2      514    2.106082785    6.341890976    1.464523828
   49 LEU   C        515    1.968556454    6.556921698    1.821949667
   49 LEU   O        516    2.025891840    6.519217557    1.924042356
   50 THR   N        517    1.954140288    6.682195996    1.779704433
   50 THR   H        518    1.890556450    6.715148140    1.709918124
   50 THR   CA       519    2.042061021    6.786728448    1.834006289
   50 THR   CB       520    2.135354822    0.057962098    1.730145205
   50 THR   OG1      521    2.058662256    0.084760451    1.612470058
   50 THR   HG1      522    2.091121468    0.027847197    1.536917475
   50 THR   CG2      523    2.269760735    6.778008535    1.713990258
   50 THR   C        524    1.977068982    0.112060582    1.908616382
   50 THR   O        525    2.047450348    0.195890383    1.964710976
   51 ASP   N        526    1.844360181    0.120725436    1.910131329
   51 ASP   H        527    1.793143045    0.079361678    1.834865510
   51 ASP   CA       528    1.778401053    0.217106250    1.999401074
   51 ASP   CB       529    1.772352223    0.349311564    1.922636962
   51 ASP   CG       530    1.695380290    0.449153274    2.009325355
   51 ASP   OD1      531    1.766689238    0.523271228    2.080364521
   51 ASP   OD2      532    1.572103757    0.465497766    1.996742363
   51 ASP   C        533    1.643120136    0.154957941    2.034734134
   51 ASP   O        534    1.548611181    0.166886304    1.956911763
   52 PRO   N        535    1.630896454    0.126630731    2.164111458
   52 PRO   CA       536    1.499851605    0.086958918    2.217642005
   52 PRO   CB       537    1.527324098    0.032038210    2.357782459
   52 PRO   CG       538    1.664392090    6.760529609    2.331897560
   52 PRO   CD       539    1.735225682    6.874246982    2.257996613
   52 PRO   C        540    1.383058834    0.185314876    2.227445091
   52 PRO   O        541    1.268936669    0.142612229    2.210663676
   53 SER   N        542    1.413425613    0.314809089    2.226221884
   53 SER   H        543    1.511217342    0.334670811    2.232833865
   53 SER   CA       544    1.322475608    0.429581044    2.239181687
   53 SER   CB       545    1.373568904    0.572888195    2.255440291
   53 SER   OG       546    1.428762663    0.628231705    2.135677054
   53 SER   HG       547    1.496796884    0.563997803    2.100387152
   53 SER   C        548    1.234545736    0.439525876    2.114371336
   53 SER   O        549    1.112575329    0.453692697    2.121650166
   54 LYSH  N        550    1.287600957    0.385266105    2.005133690
   54 LYSH  H        551    1.386178535    0.383622991    1.988386023
   54 LYSH  CA       552    1.205552922    0.354121891    1.887193384
   54 LYSH  CB       553    1.297858619    0.324047832    1.768934272
   54 LYSH  CG       554    1.375686365    0.450653831    1.732577570
   54 LYSH  CD       555    1.471879887    0.420739167    1.617430223
   54 LYSH  CE       556    1.588558704    0.518905424    1.604842840
   54 LYSH  NZ       557    1.544934967    0.648899530    1.551886664
   54 LYSH  HZ1      558    1.504539976    0.636116787    1.461308077
   54 LYSH  HZ2      559    1.625571314    0.707520230    1.544063080
   54 LYSH  HZ3      560    1.480563486    0.687274725    1.618095865
   54 LYSH  C        561    1.093948101    0.249453176    1.886595218
   54 LYSH  O        562    1.035123185    0.226998652    1.780928088
   55 LEU   N        563    1.084149888    0.162280520    1.986573411
   55 LEU   H        564    1.155772270    0.162635105    2.056371466
   55 LEU   CA       565    0.974769098    0.066989111    2.010330320
   55 LEU   CB       566    1.026999793   -0.053450218    2.088927429
   55 LEU   CG       567    1.062003425    6.616921312    2.002033119
   55 LEU   CD1      568    1.112465787    6.504151978    2.092300951
   55 LEU   CD2      569    0.935804060    6.578016247    1.924764619
   55 LEU   C        570    0.841055698    0.112282250    2.069344475
   55 LEU   O        571    0.735952998    0.093416981    2.008290505
   56 ASP   N        572    0.847670274    0.200599777    2.168567769
   56 ASP   H        573    0.932536680    0.220114172    2.217737446
   56 ASP   CA       574    0.730767952    0.243451400    2.246732579
   56 ASP   CB       575    0.784090368    0.335603624    2.356626207
   56 ASP   CG       576    0.866028041    0.285417612    2.475698431
   56 ASP   OD1      577    0.821049800    0.294696910    2.591956132
   56 ASP   OD2      578    0.975972762    0.230364457    2.453168066
   56 ASP   C        579    0.604098587    0.305409374    2.187329952
   56 ASP   O        580    0.488761645    0.271021617    2.212741491
   57 SER   N        581    0.632540471    0.384580588    2.084306123
   57 SER   H        582    0.724639651    0.421035896    2.070567431
   57 SER   CA       583    0.527385349    0.425975584    1.990281011
   57 SER   CB       584    0.574995489    0.534542433    1.893557104
   57 SER   OG       585    0.706167873    0.499728181    1.848469819
   57 SER   HG       586    0.772121180    0.526569446    1.918685817
   57 SER   C        587    0.444206833    0.329916346    1.905047319
   57 SER   O        588    0.347472504    0.370690487    1.840946310
   58 GLY   N        589    0.455477518    0.199179380    1.926780995
   58 GLY   H        590    0.518196516    0.157988462    1.992894818
   58 GLY   CA       591    0.377934979    0.093972266    1.859503205
   58 GLY   C        592    0.455373587    6.756140506    1.886416027
   58 GLY   O        593    0.513851964    6.698678993    1.794737677
   59 LYSH  N        594    0.460994954    6.710786428    2.011323871
   59 LYSH  H        595    0.421712363    6.763514011    2.086667619
   59 LYSH  CA       596    0.536740692    6.590666776    2.049357094
   59 LYSH  CB       597    0.528451089    6.577609294    2.201580609
   59 LYSH  CG       598    0.614583802    6.675397883    2.281758756
   59 LYSH  CD       599    0.652072906    6.602192980    2.410755665
   59 LYSH  CE       600    0.734686787    6.705298832    2.487903251
   59 LYSH  NZ       601    0.791848151    6.647906812    2.610572461
   59 LYSH  HZ1      602    0.796537489    6.726641916    2.672033409
   59 LYSH  HZ2      603    0.878977276    6.604030257    2.588609875
   59 LYSH  HZ3      604    0.729071049    6.571772870    2.626766058
   59 LYSH  C        605    0.495635191    6.463294607    1.975224309
   59 LYSH  O        606    0.577264619    6.373543711    1.954903208
   60 GLU   N        607    0.363686061    6.448399128    1.967565526
   60 GLU   H        608    0.289110744    6.502781574    2.006061987
   60 GLU   CA       609    0.303165133    6.329366750    1.906106851
   60 GLU   CB       610    0.157255943    6.317622668    1.950604177
   60 GLU   CG       611    0.141745678    6.194585767    2.040205557
   60 GLU   CD       612    0.007861540    6.196291295    2.114240206
   60 GLU   OE1      613   -0.059476379    6.092599291    2.132571057
   60 GLU   OE2      614   -0.026934665    6.306766560    2.161233892
   60 GLU   C        615    0.326975401    6.327151184    1.754973261
   60 GLU   O        616    0.259074866    6.394464675    1.677594890
   61 LEU   N        617    0.430185514    6.255050331    1.712087733
   61 LEU   H        618    0.491052924    6.226974867    1.786289866
   61 LEU   CA       619    0.476634825    6.251433458    1.572680143
   61 LEU   CB       620    0.628479231    6.252181456    1.553991726
   61 LEU   CG       621    0.686132966    6.375262365    1.624234200
   61 LEU   CD1      622    0.835059293    6.357048360    1.654204181
   61 LEU   CD2      623    0.657390342    6.501224876    1.542300566
   61 LEU   C        624    0.424210999    6.125785503    1.502876480
   61 LEU   O        625    0.471970294    6.014062256    1.522035008
   62 HISB  N        626    0.335970124    6.161540587    1.410004525
   62 HISB  H        627    0.322859652    6.257680340    1.385786113
   62 HISB  CA       628    0.242149614    6.066962711    1.347861645
   62 HISB  CB       629    0.146019389    6.015380452    1.455153929
   62 HISB  CG       630    0.040302854    6.105808440    1.518839043
   62 HISB  ND1      631   -0.066477015    6.063219484    1.585741715
   62 HISB  CD2      632    0.048483724    6.237035187    1.538929540
   62 HISB  HD2      633    0.116873136    6.319221968    1.517734692
   62 HISB  CE1      634   -0.122894409    6.163046951    1.653129111
   62 HISB  HE1      635   -0.194773498    6.153321435    1.734491333
   62 HISB  NE2      636   -0.049278674    6.269631419    1.623013831
   62 HISB  HE2      637   -0.052649069    6.362285935    1.660465202
   62 HISB  C        638    0.171656303    6.124097715    1.224658089
   62 HISB  O        639    0.153799466    6.245709370    1.229356522
   63 ILE   N        640    0.152121171    6.043631729    1.120573259
   63 ILE   H        641    0.150651120    5.943664797    1.118139269
   63 ILE   CA       642    0.064772715    6.092331311    1.012834695
   63 ILE   CB       643    0.094998999    6.019606122    0.881653569
   63 ILE   CG1      644    0.243371769    6.027537959    0.845162373
   63 ILE   CG2      645    0.018984723    6.077200768    0.762005703
   63 ILE   CD       646    0.273992113    5.955221915    0.713850573
   63 ILE   C        647    6.707695870    6.069338488    1.042012760
   63 ILE   O        648    6.660494283    5.955819677    1.045819330
   64 ASN   N        649    6.634447936    6.180177565    1.048328132
   64 ASN   H        650    6.671457226    6.269033031    1.021216902
   64 ASN   CA       651    6.490728373    6.174715761    1.078688142
   64 ASN   CB       652    6.451184857    6.274566860    1.187653242
   64 ASN   CG       653    6.520452378    6.245185126    1.320863030
   64 ASN   OD1      654    6.535187413    6.333902334    1.404769508
   64 ASN   ND2      655    6.549489577    6.121245947    1.359395057
   64 ASN   HD21     656    6.593001368    6.115215204    1.449229618
   64 ASN   HD22     657    6.526496290    6.045428873    1.298378008
   64 ASN   C        658    6.403067731    6.204076791    0.956785140
   64 ASN   O        659    6.437343285    6.279772591    0.866113363
   65 LEU   N        660    6.289193299    6.135658003    0.950422479
   65 LEU   H        661    6.267483813    6.062698839    1.015267147
   65 LEU   CA       662    6.203573115    6.141605542    0.831077938
   65 LEU   CB       663    6.227296875    6.007192838    0.761927396
   65 LEU   CG       664    6.304186465    6.030673061    0.631757157
   65 LEU   CD1      665    6.453565974    6.061708969    0.643226032
   65 LEU   CD2      666    6.269604243    5.922866200    0.528845726
   65 LEU   C        667    6.056339958    6.159336912    0.868759388
   65 LEU   O        668    6.001600525    6.084041084    0.949162982
   66 ILE   N        669    6.001746888    6.273861163    0.828810940
   66 ILE   H        670    6.056217264    6.349299353    0.792168396
   66 ILE   CA       671    5.865514702    6.307868448    0.872349869
   66 ILE   CB       672    5.866672265    6.415061770    0.981522375
   66 ILE   CG1      673    5.960155265    6.396352766    1.101188169
   66 ILE   CG2      674    5.722962417    6.445691953    1.024187234
   66 ILE   CD       675    6.000691891    6.513160518    1.191316650
   66 ILE   C        676    5.763385757    6.331753956    0.760938498
   66 ILE   O        677    5.794243596    6.420415501    0.681454936
   67 PRO   N        678    5.660874979    6.248351567    0.745917740
   67 PRO   CA       679    5.550981493    6.278142172    0.652939561
   67 PRO   CB       680    5.508859473    6.140844964    0.600168188
   67 PRO   CG       681    5.530093470    6.050180055    0.721586072
   67 PRO   CD       682    5.663742730    6.103922123    0.773183509
   67 PRO   C        683    5.435475212    6.371086435    0.690782546
   67 PRO   O        684    5.416946306    6.386948429    0.811339905
   68 ASN   N        685    5.368643073    6.435022555    0.595193369
   68 ASN   H        686    5.416718913    6.467745031    0.513834495
   68 ASN   CA       687    5.231294072    6.484109623    0.613453895
   68 ASN   CB       688    5.230909856    6.621117233    0.681540425
   68 ASN   CG       689    5.097038985    6.694026594    0.694575892
   68 ASN   OD1      690    5.058178996    6.780593292    0.616312821
   68 ASN   ND2      691    5.028571278    6.662800750    0.804224151
   68 ASN   HD21     692    4.938190693    6.701980012    0.821382563
   68 ASN   HD22     693    5.082988617    6.614332310    0.872694618
   68 ASN   C        694    5.160976495    6.479223562    0.477663805
   68 ASN   O        695    5.203411700    6.542032405    0.380789834
   69 LYSH  N        696    5.043929809    6.416048866    0.477959852
   69 LYSH  H        697    5.021733391    6.361146029    0.558543991
   69 LYSH  CA       698    4.956012165    6.424192666    0.360413162
   69 LYSH  CB       699    4.862119550    6.305306020    0.338937281
   69 LYSH  CG       700    4.937395913    6.172122857    0.341199073
   69 LYSH  CD       701    4.834102438    6.061591931    0.318343595
   69 LYSH  CE       702    4.907390868    5.927349242    0.322143191
   69 LYSH  NZ       703    4.956598456    5.886610323    0.454537422
   69 LYSH  HZ1      704    5.021368865    5.953318634    0.491345912
   69 LYSH  HZ2      705    5.002609120    5.797921468    0.450377378
   69 LYSH  HZ3      706    4.881427888    5.884306007    0.520445839
   69 LYSH  C        707    4.883238627    6.556779270    0.337212565
   69 LYSH  O        708    4.894201118    6.603847247    0.224094852
   70 GLN   N        709    4.822682852    6.616145213    0.439670770
   70 GLN   H        710    4.794405090    6.556867738    0.515087858
   70 GLN   CA       711    4.753191727    6.745632553    0.443615289
   70 GLN   CB       712    4.717210721    6.771636647    0.590031548
   70 GLN   CG       713    4.642240601    6.901609400    0.619910419
   70 GLN   CD       714    4.676973077    0.138931109    0.766127162
   70 GLN   OE1      715    4.608269610    0.090265631    0.855796025
   70 GLN   NE2      716    4.779530825    0.220750373    0.787900517
   70 GLN   HE21     717    4.800457830    0.240253636    0.883714518
   70 GLN   HE22     718    4.822759204    0.267476125    0.710786403
   70 GLN   C        719    4.815123736    0.070079423    0.365120680
   70 GLN   O        720    4.740100105    0.136121829    0.293426742
   71 ASP   N        721    4.942176452    0.097194979    0.393624550
   71 ASP   H        722    4.987347035    0.042600573    0.464197504
   71 ASP   CA       723    5.015893493    0.197953933    0.316020224
   71 ASP   CB       724    5.083645192    0.295014272    0.412973367
   71 ASP   CG       725    4.993790760    0.393241066    0.488390960
   71 ASP   OD1      726    4.924350713    0.360051231    0.586873284
   71 ASP   OD2      727    5.004412895    0.513958863    0.457760827
   71 ASP   C        728    5.106255564    0.139733804    0.207128220
   71 ASP   O        729    5.189869242    0.212826556    0.154247003
   72 ARG   N        730    5.082338644    0.012596595    0.176238822
   72 ARG   H        731    5.010070904   -0.039886652    0.221232004
   72 ARG   CA       732    5.163690935    6.737453793    0.073420946
   72 ARG   CB       733    5.108150570    6.770818469   -0.065183046
   72 ARG   CG       734    4.981288653    6.694231342   -0.103309417
   72 ARG   CD       735    4.932354179    6.713935410    6.544422588
   72 ARG   NE       736    4.873124752    6.846805044    6.523249781
   72 ARG   HE       737    4.777137291    6.855435071    6.549931806
   72 ARG   CZ       738    4.921645532    6.941995515    6.442384623
   72 ARG   NH1      739    5.038040554    6.925202772    6.378153563
   72 ARG   HH11     740    5.083519670    6.997624237    6.326321485
   72 ARG   HH12     741    5.084586534    6.838077144    6.393729112
   72 ARG   NH2      742    4.867021977    7.062870203    6.423368663
   72 ARG   HH21     743    4.916569095    7.127671936    6.365525592
   72 ARG   HH22     744    4.773428348    7.087640544    6.448440178
   72 ARG   C        745    5.315408159    6.739686336    0.093155065
   72 ARG   O        746    5.396751587    6.760571686    0.003282584
   73 THR   N        747    5.351190455    6.734732790    0.221155416
   73 THR   H        748    5.280948155    6.734859204    0.292335886
   73 THR   CA       749    5.491270366    6.750067938    0.263054791
   73 THR   CB       750    5.512905985    0.075020362    0.360091965
   73 THR   OG1      751    5.431735082    0.075399249    0.477836391
   73 THR   HG1      752    5.438002629    0.160372674    0.530190310
   73 THR   CG2      753    5.492307497    0.209450091    0.289990203
   73 THR   C        754    5.567553153    6.625660813    0.309055266
   73 THR   O        755    5.521613435    6.544434106    0.389193919
   74 LEU   N        756    5.696871743    6.629570988    0.278226492
   74 LEU   H        757    5.730414686    6.681736156    0.199774895
   74 LEU   CA       758    5.793582492    6.533843377    0.333848703
   74 LEU   CB       759    5.847476608    6.444601734    0.221867531
   74 LEU   CG       760    5.927669124    6.324314934    0.271959912
   74 LEU   CD1      761    5.840303502    6.218116402    0.339003248
   74 LEU   CD2      762    6.006549999    6.245207826    0.167426188
   74 LEU   C        763    5.915496379    6.601584334    0.396757731
   74 LEU   O        764    5.995832568    6.661094491    0.325115327
   75 THR   N        765    5.923017160    6.598172735    0.529495748
   75 THR   H        766    5.862450114    6.535550612    0.578588547
   75 THR   CA       767    6.021964685    6.673271796    0.608098707
   75 THR   CB       768    5.952480423    6.721821419    0.735462553
   75 THR   OG1      769    5.826919966    6.780918543    0.700981845
   75 THR   HG1      770    5.750579043    6.717158117    0.690653284
   75 THR   CG2      771    6.041159584    0.027231678    0.814067508
   75 THR   C        772    6.143687479    6.589656511    0.648058652
   75 THR   O        773    6.133285188    6.521236748    0.749735428
   76 ILE   N        774    6.247584960    6.603281354    0.566162773
   76 ILE   H        775    6.254646112    6.672339949    0.494183256
   76 ILE   CA       776    6.362543020    6.520249758    0.604856386
   76 ILE   CB       777    6.437428556    6.480539356    0.477485376
   76 ILE   CG1      778    6.359107372    6.399777356    0.373808797
   76 ILE   CG2      779    6.562777851    6.394360629    0.493846903
   76 ILE   CD       780    6.332555774    6.495933274    0.257815304
   76 ILE   C        781    6.453858319    6.607075594    0.691649328
   76 ILE   O        782    6.469220572    6.726607347    0.667045750
   77 VAL   N        783    6.489808495    6.550556903    0.806545614
   77 VAL   H        784    6.447618741    6.465841520    0.838847724
   77 VAL   CA       785    6.565363286    6.630546039    0.904024904
   77 VAL   CB       786    6.491636028    6.653972246    1.036022577
   77 VAL   CG1      787    6.558808217    6.765608355    1.116234421
   77 VAL   CG2      788    6.344285158    6.690285173    1.016612954
   77 VAL   C        789    6.704020677    6.571315815    0.929929423
   77 VAL   O        790    6.721016583    6.450635598    0.946555452
   78 ASP   N        791    0.012732018    6.658466914    0.939056963
   78 ASP   H        792   -0.014365658    6.746812853    0.900837715
   78 ASP   CA       793    0.140766709    6.618623630    0.999330550
   78 ASP   CB       794    0.252586023    6.610463721    0.895208137
   78 ASP   CG       795    0.314120097    6.738786787    0.838996635
   78 ASP   OD1      796    0.376700784    6.813299350    0.917474181
   78 ASP   OD2      797    0.299481966    6.768520430    0.718470138
   78 ASP   C        798    0.185512339    6.707743451    1.115378208
   78 ASP   O        799    0.128977264    6.813436527    1.142997416
   79 THR   N        800    0.267935208    6.648456964    1.201288530
   79 THR   H        801    0.270351369    6.549954444    1.218382618
   79 THR   CA       802    0.334052483    6.713194622    1.315527990
   79 THR   CB       803    0.305042266    6.638272420    1.445751217
   79 THR   OG1      804    0.314782427    6.496122252    1.433607932
   79 THR   HG1      805    0.298861849    6.467853164    1.528200241
   79 THR   CG2      806    0.163405864    6.677076003    1.488710698
   79 THR   C        807    0.483223301    6.737523971    1.291725656
   79 THR   O        808    0.553234802    6.779817344    1.383587839
   80 GLY   N        809    0.523862602    6.728933161    1.165368123
   80 GLY   H        810    0.448327487    6.712472001    1.101927283
   80 GLY   CA       811    0.652029591    6.750002107    1.096527052
   80 GLY   C        812    0.730159127    0.086788903    1.126255767
   80 GLY   O        813    0.777038029    0.109446800    1.237691797
   81 ILE   N        814    0.778228819    0.142317724    1.015365792
   81 ILE   H        815    0.743963424    0.115249006    0.925403758
   81 ILE   CA       816    0.864748902    0.260425433    1.028618254
   81 ILE   CB       817    0.981128970    0.253065012    0.929580703
   81 ILE   CG1      818    1.085247404    0.365155224    0.929135460
   81 ILE   CG2      819    0.938143738    0.230579894    0.784460612
   81 ILE   CD       820    1.176022068    0.357449989    1.052056539
   81 ILE   C        821    0.783560506    0.389255824    1.013728317
   81 ILE   O        822    0.808527768    0.484936537    1.086894747
   82 GLY   N        823    0.683797644    0.397051813    0.926117849
   82 GLY   H        824    0.645232117    0.319577385    0.875996069
   82 GLY   CA       825    0.618738764    0.522550006    0.885747118
   82 GLY   C        826    0.693451068    0.612481575    0.787053053
   82 GLY   O        827    0.797003727    0.569570671    0.736412147
   83 MET   N        828    0.613968955    0.702265468    0.729511054
   83 MET   H        829    0.514096279    0.702288463    0.724486108
   83 MET   CA       830    0.677264157    0.799743239    0.639519533
   83 MET   CB       831    0.624159799    0.777811553    0.497717105
   83 MET   CG       832    0.677153390    0.654313474    0.424572800
   83 MET   SD       833    0.615067307    0.645430529    0.252653689
   83 MET   CE       834    0.474271187    0.540131477    0.280448728
   83 MET   C        835    0.652560504    0.946548857    0.674802810
   83 MET   O        836    0.571347837    0.978989535    0.761295834
   84 THR   N        837    0.744550917    1.029334135    0.626073964
   84 THR   H        838    0.821870572    0.994569470    0.573039975
   84 THR   CA       839    0.735635034    1.173851967    0.651453160
   84 THR   CB       840    0.870868030    1.239286652    0.680443566
   84 THR   OG1      841    0.941500479    1.243705119    0.556180887
   84 THR   HG1      842    0.960109052    1.146510734    0.541777397
   84 THR   CG2      843    0.939216880    1.172697593    0.800053854
   84 THR   C        844    0.677596389    1.243094197    0.527960328
   84 THR   O        845    0.669616455    1.177122467    0.424450096
   85 LYSH  N        846    0.633799770    1.367727953    0.543364334
   85 LYSH  H        847    0.634161050    1.406512686    0.635540032
   85 LYSH  CA       848    0.565085335    1.445254102    0.439064603
   85 LYSH  CB       849    0.553676725    1.594813428    0.469240778
   85 LYSH  CG       850    0.458218434    1.649292522    0.362788551
   85 LYSH  CD       851    0.457224153    1.802280497    0.364755099
   85 LYSH  CE       852    0.357446432    1.865487620    0.267501480
   85 LYSH  NZ       853    0.369529380    2.009955589    0.243128625
   85 LYSH  HZ1      854    0.379093707    2.058124551    0.330240638
   85 LYSH  HZ2      855    0.288929272    2.045516490    0.195809468
   85 LYSH  HZ3      856    0.450368327    2.020563349    0.185227501
   85 LYSH  C        857    0.649283957    1.438457516    0.311482600
   85 LYSH  O        858    0.601162281    1.401832643    0.204367592
   86 ALA   N        859    0.779855010    1.463134247    0.317263810
   86 ALA   H        860    0.827588663    1.517159428    0.386565891
   86 ALA   CA       861    0.869944406    1.448066536    0.202071784
   86 ALA   CB       862    1.009189517    1.499204614    0.239578366
   86 ALA   C        863    0.870906953    1.308356247    0.139683932
   86 ALA   O        864    0.853388900    1.301803443    0.018107778
   87 ASP   N        865    0.867997688    1.204712941    0.222982202
   87 ASP   H        866    0.878080613    1.186417234    0.320783237
   87 ASP   CA       867    0.890152230    1.069696917    0.169221408
   87 ASP   CB       868    0.913534946    0.961936628    0.275266679
   87 ASP   CG       869    1.020154411    1.004447827    0.376410862
   87 ASP   OD1      870    1.009671042    0.971100833    0.496418346
   87 ASP   OD2      871    1.123008242    1.065089800    0.339415715
   87 ASP   C        872    0.775316488    1.016286965    0.083354408
   87 ASP   O        873    0.787526455    0.975291201   -0.031968028
   88 LEU   N        874    0.658373317    1.054486120    0.133888215
   88 LEU   H        875    0.628625792    1.081371591    0.225499902
   88 LEU   CA       876    0.534354219    1.052661013    0.054994009
   88 LEU   CB       877    0.416496787    1.118481491    0.127014297
   88 LEU   CG       878    0.367599158    1.025639371    0.238364832
   88 LEU   CD1      879    0.255528699    1.099116751    0.312190896
   88 LEU   CD2      880    0.318670349    0.889229267    0.189285020
   88 LEU   C        881    0.545762314    1.126682977    6.712918403
   88 LEU   O        882    0.500346755    1.070851833    6.613165772
   89 ILE   N        883    0.601282783    1.247230173    6.704197192
   89 ILE   H        884    0.636532578    1.286662635    6.789074290
   89 ILE   CA       885    0.614891044    1.322731141    6.578800115
   89 ILE   CB       886    0.627385197    1.472455113    6.607783348
   89 ILE   CG1      887    0.507009048    1.523929255    6.686976672
   89 ILE   CG2      888    0.628102862    1.558009042    6.480934492
   89 ILE   CD       889    0.528580571    1.657436732    6.758539086
   89 ILE   C        890    0.727533423    1.268252225    6.490736855
   89 ILE   O        891    0.708695319    1.260917769    6.369404966
   90 ASN   N        892    0.834340979    1.217244301    6.551394402
   90 ASN   H        893    0.853263988    1.224450522    6.649326950
   90 ASN   CA       894    0.942536259    1.149368878    6.478622010
   90 ASN   CB       895    1.062081883    1.150001138    6.574105851
   90 ASN   CG       896    1.193506911    1.142877312    6.496104994
   90 ASN   OD1      897    1.213839050    1.199539996    6.388843889
   90 ASN   ND2      898    1.284019365    1.061404432    6.549546231
   90 ASN   HD21     899    1.374834493    1.046419371    6.510476582
   90 ASN   HD22     900    1.253774034    1.014225537    6.632360491
   90 ASN   C        901    0.904959024    1.006479572    6.438877854
   90 ASN   O        902    0.962957077    0.907799032    6.483930006
   91 ASN   N        903    0.797476425    0.998738593    6.360907714
   91 ASN   H        904    0.748373692    1.082641517    6.337472250
   91 ASN   CA       905    0.739082737    0.875529248    6.305938058
   91 ASN   CB       906    0.824152050    0.832621410    6.186217394
   91 ASN   CG       907    0.814192653    0.934858318    6.072827305
   91 ASN   OD1      908    0.701887337    0.962681901    6.031085661
   91 ASN   ND2      909    0.932357179    0.991866429    6.050982411
   91 ASN   HD21     910    0.926416260    1.063975729    5.981952860
   91 ASN   HD22     911    1.009329414    0.998927870    6.114428543
   91 ASN   C        912    0.694075361    0.762996007    6.399330921
   91 ASN   O        913    0.702551983    0.648539413    6.355084400
   92 LEU   N        914    0.644913844    0.784979020    6.520940825
   92 LEU   H        915    0.612190779    0.877619598    6.539566729
   92 LEU   CA       916    0.613272272    0.688921014    6.627629546
   92 LEU   CB       917    0.500139176    0.592082862    6.592539529
   92 LEU   CG       918    0.372465208    0.676335713    6.595263787
   92 LEU   CD1      919    0.299273913    0.659234176    6.462001616
   92 LEU   CD2      920    0.276531978    0.633064136    6.706319567
   92 LEU   C        921    0.730655514    0.605511044    6.679315469
   92 LEU   O        922    0.728144236    0.485718280    6.707107325
   93 GLY   N        923    0.833231854    0.686842503    6.702812153
   93 GLY   H        924    0.821657393    0.784398977    6.684097232
   93 GLY   CA       925    0.969905400    0.642475193    6.733838275
   93 GLY   C        926    1.049612022    0.556787972    6.635273039
   93 GLY   O        927    1.172188597    0.566879621    6.633809364
   94 THR   N        928    0.980723562    0.464610229    6.568574534
   94 THR   H        929    0.880961024    0.462972294    6.561938954
   94 THR   CA       930    1.044656590    0.370346043    6.475655447
   94 THR   CB       931    0.955636198    0.249257165    6.446996159
   94 THR   OG1      932    0.822013453    0.290605369    6.417277470
   94 THR   HG1      933    0.807113217    0.267271472    6.321191458
   94 THR   CG2      934    0.963006242    0.153669195    6.566218401
   94 THR   C        935    1.081424507    0.431909216    6.340499625
   94 THR   O        936    1.012563446    0.515744853    6.282533834
   95 ILE   N        937    1.169841007    0.357250799    6.274927982
   95 ILE   H        938    1.194424123    0.269449254    6.316012238
   95 ILE   CA       939    1.237096878    0.386033289    6.147413558
   95 ILE   CB       940    1.362573637    0.299583140    6.133453007
   95 ILE   CG1      941    1.329296995    0.152619686    6.159915004
   95 ILE   CG2      942    1.475844720    0.345417028    6.225543525
   95 ILE   CD       943    1.445182975    0.053019382    6.152219570
   95 ILE   C        944    1.168710456    0.393768381    6.010758281
   95 ILE   O        945    1.229045546    0.354314090    5.911092287
   96 ALA   N        946    1.041938292    0.432870792    6.020253727
   96 ALA   H        947    1.007874477    0.463634408    6.109105739
   96 ALA   CA       948    0.943750382    0.433040634    5.910854889
   96 ALA   CB       949    0.807015127    0.478253289    5.962529574
   96 ALA   C        950    0.984624009    0.483610478    5.772345413
   96 ALA   O        951    0.956036768    0.424403886    5.668391821
   97 LYSH  N        952    1.045434777    0.601898956    5.772676261
   97 LYSH  H        953    1.069898025    0.645900079    5.859086863
   97 LYSH  CA       954    1.104220044    0.656573201    5.649520627
   97 LYSH  CB       955    1.154265335    0.800257379    5.665667842
   97 LYSH  CG       956    1.247240144    0.854335660    5.556849355
   97 LYSH  CD       957    1.222812120    1.001789678    5.524086992
   97 LYSH  CE       958    1.299314192    1.048907801    5.400247107
   97 LYSH  NZ       959    1.257416726    1.181622349    5.352876416
   97 LYSH  HZ1      960    1.319207487    1.207830786    5.278745450
   97 LYSH  HZ2      961    1.272077465    1.245895282    5.428071161
   97 LYSH  HZ3      962    1.162661872    1.188040889    5.321566328
   97 LYSH  C        963    1.201836503    0.558319141    5.584503846
   97 LYSH  O        964    1.170178364    0.510818217    5.475552368
   98 SER   N        965    1.312480120    0.525334737    5.650545850
   98 SER   H        966    1.344171892    0.572452219    5.732867214
   98 SER   CA       967    1.404687351    0.424450494    5.596407283
   98 SER   CB       968    1.537837495    0.394030715    5.665347534
   98 SER   OG       969    1.508998224    0.352636315    5.799150688
   98 SER   HG       970    1.505675207    0.253521275    5.786298836
   98 SER   C        971    1.347758294    0.283919142    5.576014563
   98 SER   O        972    1.346922497    0.224423198    5.468369726
   99 GLY   N        973    1.259217018    0.258781471    5.672022115
   99 GLY   H        974    1.262839753    0.311602924    5.756855894
   99 GLY   CA       975    1.175767590    0.138045885    5.680297748
   99 GLY   C        976    1.086645922    0.097548374    5.562698949
   99 GLY   O        977    1.125714159    0.003393968    5.493856325
  100 THR   N        978    1.000054446    0.189607909    5.521261226
  100 THR   H        979    0.982080522    0.262741570    5.587064454
  100 THR   CA       980    0.913348576    0.170760491    5.404056767
  100 THR   CB       981    0.822913128    0.291345821    5.377715811
  100 THR   OG1      982    0.764781182    0.332646881    5.501674001
  100 THR   HG1      983    0.839379088    0.338646620    5.567990235
  100 THR   CG2      984    0.713258029    0.275730702    5.272165218
  100 THR   C        985    0.992547293    0.154869425    5.274107257
  100 THR   O        986    0.962589823    0.073704399    5.186671333
  101 LYSH  N        987    1.102348158    0.229495031    5.266120428
  101 LYSH  H        988    1.126271049    0.305150455    5.326988491
  101 LYSH  CA       989    1.191156341    0.225260018    5.149049529
  101 LYSH  CB       990    1.300943741    0.331186543    5.160874454
  101 LYSH  CG       991    1.243462265    0.469861902    5.131280200
  101 LYSH  CD       992    1.350545203    0.579136279    5.133282841
  101 LYSH  CE       993    1.296119675    0.707036779    5.069342836
  101 LYSH  NZ       994    1.279426005    0.711679546    4.923372097
  101 LYSH  HZ1      995    1.363890633    0.710202187    4.869860002
  101 LYSH  HZ2      996    1.229497084    0.795258364    4.900536506
  101 LYSH  HZ3      997    1.216245854    0.636862340    4.903155771
  101 LYSH  C        998    1.246830578    0.084209646    5.128739941
  101 LYSH  O        999    1.227017261    0.009581652    5.032987654
  102 ALA   N       1000    1.308378166    0.036777872    5.236670630
  102 ALA   H       1001    1.317109386    0.096655367    5.316282962
  102 ALA   CA      1002    1.350200253    6.688169390    5.253263257
  102 ALA   CB      1003    1.414882345    6.664916552    5.389971736
  102 ALA   C       1004    1.238639483    6.586162107    5.229595191
  102 ALA   O       1005    1.281559666    6.491915731    5.163217833
  103 PHE   N       1006    1.118867566    6.604231980    5.284533751
  103 PHE   H       1007    1.108475236    6.669780475    5.359345735
  103 PHE   CA      1008    1.000722186    6.522672966    5.252913886
  103 PHE   CB      1009    0.884016532    6.570539724    5.339519257
  103 PHE   CG      1010    0.765042984    6.476369049    5.359115169
  103 PHE   CD1     1011    0.765194941    6.337375233    5.359746450
  103 PHE   HD1     1012    0.855495009    6.277345096    5.348734688
  103 PHE   CD2     1013    0.644451867    6.542091128    5.380548586
  103 PHE   HD2     1014    0.644054274    6.648393388    5.356470538
  103 PHE   CE1     1015    0.645014670    6.270372459    5.379464373
  103 PHE   HE1     1016    0.647299333    6.161400333    5.380390320
  103 PHE   CE2     1017    0.526887283    6.472295585    5.405594838
  103 PHE   HE2     1018    0.440114105    6.532388253    5.432793367
  103 PHE   CZ      1019    0.525228939    6.333413830    5.411081935
  103 PHE   HZ      1020    0.433211499    6.276130780    5.422692764
  103 PHE   C       1021    0.954528150    6.525447676    5.107072588
  103 PHE   O       1022    0.944414527    6.415923377    5.052005307
  104 MET   N       1023    0.954827045    6.644384015    5.047538353
  104 MET   H       1024    0.974044249    6.729769639    5.095928396
  104 MET   CA      1025    0.930089806    6.656327141    4.903124401
  104 MET   CB      1026    0.899340638    6.797833718    4.853698080
  104 MET   CG      1027    0.769624804    0.064225054    4.910705783
  104 MET   SD      1028    0.620262267   -0.036578647    4.878799819
  104 MET   CE      1029    0.502824248    0.091927127    4.915929044
  104 MET   C       1030    1.038362842    6.590399040    4.817453896
  104 MET   O       1031    1.007841232    6.510849775    4.728728268
  105 GLU   N       1032    1.166525465    6.612005477    4.845728541
  105 GLU   H       1033    1.197126131    6.689577498    4.900920760
  105 GLU   CA      1034    1.270798110    6.542068746    4.769274794
  105 GLU   CB      1035    1.413249193    6.582158603    4.808162905
  105 GLU   CG      1036    1.471921582    6.722024072    4.788035192
  105 GLU   CD      1037    1.622473940    6.719092236    4.815064560
  105 GLU   OE1     1038    1.700734632    6.638497635    4.760258589
  105 GLU   OE2     1039    1.665036389    6.773994787    4.918983511
  105 GLU   C       1040    1.265400583    6.389870491    4.784014262
  105 GLU   O       1041    1.280260154    6.305079925    4.696145434
  106 ALA   N       1042    1.231280013    6.350967902    4.906547914
  106 ALA   H       1043    1.233317183    6.413931592    4.984221314
  106 ALA   CA      1044    1.208937047    6.209433621    4.939434627
  106 ALA   CB      1045    1.197798615    6.192888545    5.091138657
  106 ALA   C       1046    1.092441765    6.148496983    4.861160036
  106 ALA   O       1047    1.112644815    6.047600005    4.793766886
  107 LEU   N       1048    0.978817407    6.217611111    4.862868509
  107 LEU   H       1049    0.962706253    6.296894502    4.921655029
  107 LEU   CA      1050    0.851727800    6.176130789    4.801731182
  107 LEU   CB      1051    0.745566020    6.277686799    4.844500391
  107 LEU   CG      1052    0.659990392    6.235672013    4.964173306
  107 LEU   CD1     1053    0.585060355    6.358786725    5.015544494
  107 LEU   CD2     1054    0.558384807    6.123412908    4.942163432
  107 LEU   C       1055    0.852458278    6.149409458    4.651076389
  107 LEU   O       1056    0.806741048    6.046229050    4.602149015
  108 GLN   N       1057    0.911434446    6.244636247    4.579363974
  108 GLN   H       1058    0.922647435    6.329816765    4.630541226
  108 GLN   CA      1059    0.940515333    6.238520602    4.435386590
  108 GLN   CB      1060    0.972748149    6.376054574    4.376612000
  108 GLN   CG      1061    0.841545683    6.448027530    4.344752268
  108 GLN   CD      1062    0.764773567    6.485946559    4.471535371
  108 GLN   OE1     1063    0.784660073    6.590670657    4.532898107
  108 GLN   NE2     1064    0.643834016    6.431398917    4.480872394
  108 GLN   HE21    1065    0.585662990    6.452851786    4.559326860
  108 GLN   HE22    1066    0.612270305    6.365432623    4.412671116
  108 GLN   C       1067    1.037941831    6.128228027    4.393494089
  108 GLN   O       1068    1.009563908    6.047226174    4.305389643
  109 ALA   N       1069    1.141263295    6.111948893    4.475657324
  109 ALA   H       1070    1.181931472    6.165221295    4.549885239
  109 ALA   CA      1071    1.231409621    5.998382673    4.451494249
  109 ALA   CB      1072    1.368948774    6.026898178    4.512147753
  109 ALA   C       1073    1.174888869    5.863210805    4.495561477
  109 ALA   O       1074    1.183513331    5.766474764    4.420091717
  110 GLY   N       1075    1.114270047    5.853762875    4.613579475
  110 GLY   H       1076    1.114828343    5.932003033    4.675865556
  110 GLY   CA      1077    1.040951536    5.732652371    4.653161779
  110 GLY   C       1078    0.967726902    5.723069013    4.787159214
  110 GLY   O       1079    0.906490697    5.617137281    4.799802238
  111 ALA   N       1080    1.006831711    5.794534744    4.892295262
  111 ALA   H       1081    1.081326873    5.861001179    4.898115326
  111 ALA   CA      1082    0.942795223    5.778522830    5.023639186
  111 ALA   CB      1083    1.025162624    5.857481922    5.125563188
  111 ALA   C       1084    0.791619563    5.801976768    5.025837550
  111 ALA   O       1085    0.726404454    5.844957485    4.930802991
  112 ASP   N       1086    0.728134668    5.739089224    5.124360409
  112 ASP   H       1087    0.794258646    5.707742386    5.192528625
  112 ASP   CA      1088    0.584515723    5.739874224    5.155757015
  112 ASP   CB      1089    0.547076474    5.603669838    5.214554013
  112 ASP   CG      1090    0.462005433    5.602304327    5.341712454
  112 ASP   OD1     1091    0.516373374    5.588883786    5.453460933
  112 ASP   OD2     1092    0.337241321    5.604627376    5.334396715
  112 ASP   C       1093    0.534546001    5.865473813    5.227446658
  112 ASP   O       1094    0.602327621    5.927329292    5.309360613
  113 ILE   N       1095    0.403288598    5.881571645    5.213212676
  113 ILE   H       1096    0.355325039    5.827235016    5.144303553
  113 ILE   CA      1097    0.318082936    5.980296196    5.281067459
  113 ILE   CB      1098    0.180474301    5.981344034    5.214196195
  113 ILE   CG1     1099    0.184594251    6.023854566    5.067266939
  113 ILE   CG2     1100    0.080461033    6.067784049    5.291238251
  113 ILE   CD      1101    0.062180855    5.970722369    4.992400893
  113 ILE   C       1102    0.319469934    5.966315069    5.433424932
  113 ILE   O       1103    0.311786528    6.065117523    5.506301667
  114 SER   N       1104    0.311520260    5.843060657    5.482784693
  114 SER   H       1105    0.313678904    5.763292606    5.422499630
  114 SER   CA      1106    0.304258654    5.810320972    5.625918653
  114 SER   CB      1107    0.269590153    5.662533832    5.645088191
  114 SER   OG      1108    0.295989037    5.619745588    5.778973150
  114 SER   HG      1109    0.318650248    5.522686899    5.770843759
  114 SER   C       1110    0.429329412    5.845656913    5.706676253
  114 SER   O       1111    0.419674008    5.888952840    5.821408087
  115 MET   N       1112    0.546876999    5.839842940    5.644702823
  115 MET   H       1113    0.555099588    5.775447855    5.568639282
  115 MET   CA      1114    0.679786389    5.886617009    5.686635511
  115 MET   CB      1115    0.776805646    5.850318263    5.574026461
  115 MET   CG      1116    0.793564930    5.701477580    5.542808234
  115 MET   SD      1117    0.902508341    5.652150325    5.404266414
  115 MET   CE      1118    0.859992410    5.480165310    5.421516076
  115 MET   C       1119    0.690618780    6.033911623    5.726622751
  115 MET   O       1120    0.803425780    6.078448156    5.747144210
  116 ILE   N       1121    0.575710652    6.096526801    5.750381153
  116 ILE   H       1122    0.478956122    6.071285666    5.751909420
  116 ILE   CA      1123    0.572304223    6.243106605    5.761042342
  116 ILE   CB      1124    0.424934168    6.283837045    5.767069959
  116 ILE   CG1     1125    0.409125447    6.435971560    5.763417158
  116 ILE   CG2     1126    0.352742257    6.230133785    5.890820635
  116 ILE   CD      1127    0.265888668    6.465330395    5.718358415
  116 ILE   C       1128    0.656086687    6.283124557    5.882661684
  116 ILE   O       1129    0.745455593    6.366281843    5.867551806
  117 GLY   N       1130    0.640051960    6.221250971    5.999296286
  117 GLY   H       1131    0.550348235    6.179572095    6.013997074
  117 GLY   CA      1132    0.715514447    6.236132938    6.124582830
  117 GLY   C       1133    0.867899559    6.222866435    6.120843198
  117 GLY   O       1134    0.944364947    6.300584996    6.177780621
  118 GLN   N       1135    0.903622493    6.126012757    6.036963851
  118 GLN   H       1136    0.829548197    6.064254255    6.010498642
  118 GLN   CA      1137    1.041611008    6.086302934    6.005511668
  118 GLN   CB      1138    1.065597394    5.956021956    5.928968456
  118 GLN   CG      1139    1.027755446    5.841225456    6.022762709
  118 GLN   CD      1140    0.984886547    5.700987870    5.979120098
  118 GLN   OE1     1141    1.028935849    5.643424678    5.879759174
  118 GLN   NE2     1142    0.897864046    5.641392370    6.060135137
  118 GLN   HE21    1143    0.870875331    5.547526898    6.038687290
  118 GLN   HE22    1144    0.859698470    5.691858752    6.137566921
  118 GLN   C       1145    1.108033312    6.197327814    5.923847889
  118 GLN   O       1146    1.224398422    6.230292704    5.946241582
  119 PHE   N       1147    1.033325353    6.255782967    5.830639307
  119 PHE   H       1148    0.937905992    6.227541722    5.820852263
  119 PHE   CA      1149    1.089712198    6.372054747    5.760546400
  119 PHE   CB      1150    1.041505824    6.365916534    5.615457694
  119 PHE   CG      1151    1.105905867    6.245181998    5.547011099
  119 PHE   CD1     1152    1.238066737    6.239875861    5.504262733
  119 PHE   HD1     1153    1.295742330    6.330800268    5.487341491
  119 PHE   CD2     1154    1.021785353    6.139667698    5.513694740
  119 PHE   HD2     1155    0.915589381    6.155406248    5.532555120
  119 PHE   CE1     1156    1.280601619    6.121902962    5.444321219
  119 PHE   HE1     1157    1.386542348    6.111890673    5.420733265
  119 PHE   CE2     1158    1.063804552    6.024456416    5.448261135
  119 PHE   HE2     1159    1.004937177    5.932730070    5.449229191
  119 PHE   CZ      1160    1.198558163    6.013310522    5.416080228
  119 PHE   HZ      1161    1.238080250    5.913467872    5.397383387
  119 PHE   C       1162    1.065149993    6.505953038    5.830414951
  119 PHE   O       1163    1.084543675    6.608466879    5.765250796
  120 GLY   N       1164    1.047403082    6.498665277    5.962023981
  120 GLY   H       1165    1.038812075    6.413224239    6.013285439
  120 GLY   CA      1166    1.029886770    6.612921082    6.052850766
  120 GLY   C       1167    0.899885016    6.693413193    6.047304347
  120 GLY   O       1168    0.903191472    6.809369922    6.088223871
  121 VAL   N       1169    0.795188447    6.640180901    5.984888032
  121 VAL   H       1170    0.811648739    6.560440026    5.926816809
  121 VAL   CA      1171    0.673440359    6.716886235    5.954804229
  121 VAL   CB      1172    0.649638923    6.749499789    5.807227644
  121 VAL   CG1     1173    0.732053400    6.874985014    5.777698483
  121 VAL   CG2     1174    0.702472820    6.641439900    5.712665837
  121 VAL   C       1175    0.548915521    6.658104842    6.021501645
  121 VAL   O       1176    0.437409613    6.699063872    5.989554458
  122 GLY   N       1177    0.567667372    6.594992625    6.137072058
  122 GLY   H       1178    0.625702039    6.618155730    6.215157228
  122 GLY   CA      1179    0.473524074    6.497057419    6.193249346
  122 GLY   C       1180    0.331037655    6.545714957    6.220495813
  122 GLY   O       1181    0.238783482    6.502053988    6.151837503
  123 PHE   N       1182    0.337768369    6.660738188    6.286952337
  123 PHE   H       1183    0.424527130    6.691342865    6.326147633
  123 PHE   CA      1184    0.230837050    6.752261413    6.329358353
  123 PHE   CB      1185    0.292976326    6.889385799    6.356714775
  123 PHE   CG      1186    0.189900247    6.996382464    6.393267206
  123 PHE   CD1     1187    0.089667065    0.179282522    6.486064065
  123 PHE   HD1     1188    0.098690453    0.092016641    6.550742091
  123 PHE   CD2     1189    0.185595088    0.319937507    6.315177282
  123 PHE   HD2     1190    0.270547082    0.343549961    6.251092946
  123 PHE   CE1     1191    6.769802132    0.262413802    6.492550814
  123 PHE   HE1     1192    6.683741246    0.232077617    6.552174432
  123 PHE   CE2     1193    0.076575447    0.405634223    6.324826318
  123 PHE   HE2     1194    0.071981850    0.492695811    6.259403242
  123 PHE   CZ      1195    6.764169061    0.375839978    6.412394219
  123 PHE   HZ      1196    6.681066567    0.444634710    6.427958934
  123 PHE   C       1197    0.122039940    6.763562221    6.222364028
  123 PHE   O       1198    0.006045475    6.731069678    6.247254222
  124 TYR   N       1199    0.154945425    6.785850865    6.095441036
  124 TYR   H       1200    0.252239082    6.790116575    6.072715601
  124 TYR   CA      1201    0.067448144    0.029434896    5.982583220
  124 TYR   CB      1202    0.142679831    0.079904724    5.859281850
  124 TYR   CG      1203    0.201937392    0.218612943    5.884920262
  124 TYR   CD1     1204    0.128401640    0.333668975    5.910945786
  124 TYR   HD1     1205    0.026734368    0.337220758    5.871803088
  124 TYR   CD2     1206    0.337912347    0.217121586    5.913722831
  124 TYR   HD2     1207    0.395817050    0.131148972    5.880020600
  124 TYR   CE1     1208    0.184271499    0.439357633    5.981844456
  124 TYR   HE1     1209    0.131278849    0.531705018    6.005162579
  124 TYR   CE2     1210    0.395856316    0.323241469    5.982268015
  124 TYR   HE2     1211    0.503005135    0.324643724    6.002222081
  124 TYR   CZ      1212    0.319051665    0.434249693    6.015419118
  124 TYR   OH      1213    0.365664658    0.519333666    6.110718408
  124 TYR   HH      1214    0.456678480    0.498869822    6.146742313
  124 TYR   C       1215    6.747654459    6.722728587    5.944607377
  124 TYR   O       1216    6.646325856    6.764844404    5.889039649
  125 SER   N       1217    6.777826457    6.599038007    5.983101212
  125 SER   H       1218    6.846158649    6.583736791    6.054498844
  125 SER   CA      1219    6.689011603    6.484949373    5.956524652
  125 SER   CB      1220    6.754199656    6.348190793    5.977907890
  125 SER   OG      1221    6.804310738    6.327575745    6.110240593
  125 SER   HG      1222    6.902070641    6.347663748    6.103957776
  125 SER   C       1223    6.559383339    6.477373911    6.037445143
  125 SER   O       1224    6.458120514    6.430442398    5.985729469
  126 ALA   N       1225    6.557310207    6.537675580    6.155975971
  126 ALA   H       1226    6.644865850    6.561165390    6.198200531
  126 ALA   CA      1227    6.440075705    6.554196599    6.243110706
  126 ALA   CB      1228    6.486364398    6.646416829    6.356081031
  126 ALA   C       1229    6.317971051    6.609944981    6.169706025
  126 ALA   O       1230    6.203629485    6.592640002    6.211581599
  127 TYR   N       1231    6.351209569    6.698366645    6.076086071
  127 TYR   H       1232    6.444712285    6.730757083    6.061660338
  127 TYR   CA      1233    6.250306692    6.745239979    5.980017396
  127 TYR   CB      1234    6.307293694    6.866716151    5.906509603
  127 TYR   CG      1235    6.329537005    6.982583322    6.003900261
  127 TYR   CD1     1236    6.217665550    0.264011280    6.042718647
  127 TYR   HD1     1237    6.118247596    0.223698473    6.023491601
  127 TYR   CD2     1238    6.456209478    0.238906293    6.035560325
  127 TYR   HD2     1239    6.541900514    0.171878525    6.028892788
  127 TYR   CE1     1240    6.228071932    0.389252779    6.102109507
  127 TYR   HE1     1241    6.152382967    0.461158501    6.070788079
  127 TYR   CE2     1242    6.470907075    0.360905494    6.100508087
  127 TYR   HE2     1243    6.569651199    0.407013155    6.102671899
  127 TYR   CZ      1244    6.356382318    0.432240078    6.133865340
  127 TYR   OH      1245    6.368935121    0.538693906    6.217557922
  127 TYR   HH      1246    6.289709653    0.599504494    6.212587017
  127 TYR   C       1247    6.177236581    6.652284652    5.882914017
  127 TYR   O       1248    6.093640856    6.700450295    5.806634939
  128 LEU   N       1249    6.212103517    6.523993175    5.886354085
  128 LEU   H       1250    6.303455650    6.494522327    5.914394359
  128 LEU   CA      1251    6.118037870    6.427166658    5.828198754
  128 LEU   CB      1252    6.191597951    6.294269109    5.809910245
  128 LEU   CG      1253    6.288982350    6.316741262    5.694069133
  128 LEU   CD1     1254    6.366598029    6.188296598    5.664322995
  128 LEU   CD2     1255    6.212936866    6.355249064    5.567005636
  128 LEU   C       1256    5.988715732    6.408805386    5.907879058
  128 LEU   O       1257    5.898359579    6.343278367    5.856184035
  129 VAL   N       1258    6.000873653    6.416471036    6.040100172
  129 VAL   H       1259    6.092223072    6.399659203    6.077159686
  129 VAL   CA      1260    5.883389798    6.432051299    6.127070467
  129 VAL   CB      1261    5.877416187    6.336680551    6.246555815
  129 VAL   CG1     1262    5.861652616    6.195316865    6.190176823
  129 VAL   CG2     1263    5.990692957    6.350157767    6.348515310
  129 VAL   C       1264    5.844546618    6.572195433    6.174608132
  129 VAL   O       1265    5.730804492    6.591329394    6.217347218
  130 ALA   N       1266    5.940533228    6.662166031    6.194083385
  130 ALA   H       1267    6.034502212    6.629859611    6.182787804
  130 ALA   CA      1268    5.912210942    0.006591898    6.242809190
  130 ALA   CB      1269    6.041495838    0.059705452    6.305064511
  130 ALA   C       1270    5.859825635    0.103758132    6.136860464
  130 ALA   O       1271    5.884008904    0.077636638    6.019124159
  131 GLU   N       1272    5.759911019    0.180557922    6.179410848
  131 GLU   H       1273    5.706033481    0.151439700    6.258472752
  131 GLU   CA      1274    5.716775090    0.305343193    6.114759018
  131 GLU   CB      1275    5.566542183    0.327572356    6.133361421
  131 GLU   CG      1276    5.510277608    0.443625567    6.051026960
  131 GLU   CD      1277    5.357905310    0.455824032    6.057575296
  131 GLU   OE1     1278    5.290611021    0.453937661    5.952252101
  131 GLU   OE2     1279    5.307125208    0.490905750    6.166279844
  131 GLU   C       1280    5.808151679    0.420958261    6.155898725
  131 GLU   O       1281    5.894145150    0.451988745    6.073594032
  132 LYSH  N       1282    5.817151024    0.423983587    6.288562316
  132 LYSH  H       1283    5.764606674    0.355706703    6.339339583
  132 LYSH  CA      1284    5.897840771    0.517719198    6.368016899
  132 LYSH  CB      1285    5.813215122    0.617564864    6.447263332
  132 LYSH  CG      1286    5.875444464    0.754149594    6.477024648
  132 LYSH  CD      1287    5.768890491    0.835804600    6.550425685
  132 LYSH  CE      1288    5.761963554    0.814894962    6.701847046
  132 LYSH  NZ      1289    5.637547185    0.873933742    6.753273132
  132 LYSH  HZ1     1290    5.556228113    0.841232852    6.705127013
  132 LYSH  HZ2     1291    5.640477792    0.971786361    6.732868125
  132 LYSH  HZ3     1292    5.624814327    0.860761297    6.851580616
  132 LYSH  C       1293    5.985786387    0.444407842    6.469522994
  132 LYSH  O       1294    5.940967363    0.356923526    6.543460466
  133 VAL   N       1295    6.107248632    0.495122097    6.488672465
  133 VAL   H       1296    6.136556721    0.572891293    6.433057824
  133 VAL   CA      1297    6.193820946    0.450820603    6.598911351
  133 VAL   CB      1298    6.319347249    0.378760239    6.549287342
  133 VAL   CG1     1299    6.393920854    0.312247133    6.665153844
  133 VAL   CG2     1300    6.294033520    0.268106017    6.446685901
  133 VAL   C       1301    6.233882113    0.570663031    6.685189422
  133 VAL   O       1302    6.281686300    0.670188671    6.630982346
  134 THR   N       1303    6.179413701    0.576187910    0.015056575
  134 THR   H       1304    6.123065540    0.500582477    0.048353771
  134 THR   CA      1305    6.224564127    0.671753591    0.117224003
  134 THR   CB      1306    6.127124718    0.719830152    0.224942103
  134 THR   OG1     1307    5.992571521    0.701919048    0.179930698
  134 THR   HG1     1308    5.933452804    0.771835802    0.220138097
  134 THR   CG2     1309    6.162327902    0.865453276    0.255984784
  134 THR   C       1310    6.327896801    0.591223475    0.196274112
  134 THR   O       1311    6.314253225    0.471905127    0.222879419
  135 VAL   N       1312    6.440765592    0.659181808    0.214475794
  135 VAL   H       1313    6.446022749    0.754462529    0.184554405
  135 VAL   CA      1314    6.561272429    0.612740911    0.284713585
  135 VAL   CB      1315    6.683043677    0.596606064    0.193491047
  135 VAL   CG1     1316    6.812907800    0.568246330    0.269254068
  135 VAL   CG2     1317    6.660431872    0.489498215    0.086580601
  135 VAL   C       1318    6.581772572    0.703311314    0.406326700
  135 VAL   O       1319    6.625000168    0.816926750    0.387522319
  136 ILE   N       1320    6.525156321    0.662068398    0.519393130
  136 ILE   H       1321    6.493951427    0.568751786    0.537284852
  136 ILE   CA      1322    6.542009487    0.734037021    0.646463995
  136 ILE   CB      1323    6.424179732    0.703556874    0.739189011
  136 ILE   CG1     1324    6.285173119    0.691765757    0.676334069
  136 ILE   CG2     1325    6.437931705    0.785175849    0.867867784
  136 ILE   CD      1326    6.228633747    0.821167967    0.617449711
  136 ILE   C       1327    6.678801009    0.694080388    0.702157004
  136 ILE   O       1328    6.685212195    0.588185425    0.764415575
  137 THR   N       1329    6.777404965    0.783309201    0.699783809
  137 THR   H       1330    6.773592870    0.876195362    0.662926276
  137 THR   CA      1331    0.114611240    0.735972622    0.753100964
  137 THR   CB      1332    0.221462932    0.722399561    0.644438696
  137 THR   OG1     1333    0.341882634    0.664909481    0.695843555
  137 THR   HG1     1334    0.337712758    0.565635724    0.684609746
  137 THR   CG2     1335    0.252298280    0.851759421    0.568770887
  137 THR   C       1336    0.165548157    0.814351004    0.874243026
  137 THR   O       1337    0.135580478    0.933604360    0.877337484
  138 LYSH  N       1338    0.222516820    0.739062709    0.967937690
  138 LYSH  H       1339    0.226558687    0.639778378    0.979175353
  138 LYSH  CA      1340    0.278244112    0.796835391    1.091083449
  138 LYSH  CB      1341    0.179215260    0.784334153    1.207030132
  138 LYSH  CG      1342    0.231900970    0.839198895    1.339788250
  138 LYSH  CD      1343    0.256900737    0.990127382    1.342526681
  138 LYSH  CE      1344    0.322270995    1.035498040    1.473210610
  138 LYSH  NZ      1345    0.385010161    1.168437044    1.473074526
  138 LYSH  HZ1     1346    0.456537801    1.186233756    1.405486560
  138 LYSH  HZ2     1347    0.419612565    1.188108119    1.564815012
  138 LYSH  HZ3     1348    0.312285331    1.236646616    1.465390644
  138 LYSH  C       1349    0.420196187    0.749852157    1.123564716
  138 LYSH  O       1350    0.442443800    0.629030251    1.117333417
  139 HISA  N       1351    0.512580525    0.845274625    1.116587128
  139 HISA  H       1352    0.482799013    0.930434996    1.073435545
  139 HISA  CA      1353    0.652731240    0.833757895    1.159458714
  139 HISA  CB      1354    0.736768646    0.890377512    1.044810147
  139 HISA  CG      1355    0.888256455    0.869874102    1.038481305
  139 HISA  ND1     1356    0.977129346    0.965930574    1.062272635
  139 HISA  HD1     1357    0.958537549    1.043390343    1.122732890
  139 HISA  CD2     1358    0.947869205    0.774347261    0.967689959
  139 HISA  HD2     1359    0.901705055    0.681366925    0.934436553
  139 HISA  CE1     1360    1.093141982    0.931323174    1.007195908
  139 HISA  HE1     1361    1.186021535    0.988141214    1.001890931
  139 HISA  NE2     1362    1.075991635    0.808803322    0.958339564
  139 HISA  C       1363    0.668730064    0.918048515    1.286158309
  139 HISA  O       1364    0.604092972    1.019677078    1.311144106
  140 ASN   N       1365    0.769528281    0.881388478    1.364801564
  140 ASN   H       1366    0.830552809    0.805050264    1.343595506
  140 ASN   CA      1367    0.804907995    0.942055434    1.493928262
  140 ASN   CB      1368    0.937584429    0.894058201    1.553080582
  140 ASN   CG      1369    0.917747292    0.755457206    1.614748241
  140 ASN   OD1     1370    1.010630997    0.675448406    1.624758713
  140 ASN   ND2     1371    0.798356462    0.725322140    1.664981943
  140 ASN   HD21    1372    0.784185146    0.636713058    1.709113631
  140 ASN   HD22    1373    0.728422344    0.792446844    1.689580143
  140 ASN   C       1374    0.791949075    1.093808606    1.508387032
  140 ASN   O       1375    0.688926862    1.143573351    1.553538069
  141 ASP   N       1376    0.876115473    1.168444626    1.437432945
  141 ASP   H       1377    0.953162637    1.130195608    1.386416199
  141 ASP   CA      1378    0.880115471    1.315378397    1.434843434
  141 ASP   CB      1379    1.014367011    1.345686362    1.367998233
  141 ASP   CG      1380    1.047817331    1.261538840    1.244680227
  141 ASP   OD1     1381    1.108112850    1.153472797    1.262265681
  141 ASP   OD2     1382    1.001426572    1.283164182    1.130639696
  141 ASP   C       1383    0.753438000    1.380561468    1.379030387
  141 ASP   O       1384    0.662125190    1.410547992    1.455795468
  142 ASP   N       1385    0.750197102    1.380286018    1.246070164
  142 ASP   H       1386    0.820102423    1.355376681    1.179032564
  142 ASP   CA      1387    0.644382077    1.449391056    1.170985964
  142 ASP   CB      1388    0.670217839    1.407214717    1.026198027
  142 ASP   CG      1389    0.690114363    1.525243812    0.930897128
  142 ASP   OD1     1390    0.732188952    1.631643853    0.981203933
  142 ASP   OD2     1391    0.674498358    1.519732511    0.807004375
  142 ASP   C       1392    0.501032903    1.418259033    1.214498271
  142 ASP   O       1393    0.467438918    1.304590205    1.247359218
  143 GLU   N       1394    0.408862418    1.507374482    1.179077368
  143 GLU   H       1395    0.412057722    1.585939647    1.117293025
  143 GLU   CA      1396    0.266276924    1.481146358    1.203365787
  143 GLU   CB      1397    0.184642534    1.610548592    1.203297161
  143 GLU   CG      1398    0.203465125    1.693437350    1.330517851
  143 GLU   CD      1399    0.160990991    1.627229792    1.461748592
  143 GLU   OE1     1400    0.256514852    1.603401580    1.538787697
  143 GLU   OE2     1401    0.041998887    1.595165230    1.482698373
  143 GLU   C       1402    0.199519978    1.370853146    1.120956940
  143 GLU   O       1403    0.258092772    1.333477105    1.019454081
  144 GLN   N       1404    0.080505990    1.324519195    1.158093190
  144 GLN   H       1405    0.050427119    1.356421776    1.247977761
  144 GLN   CA      1406    0.010135805    1.216185496    1.087944441
  144 GLN   CB      1407   -0.099987379    1.174088677    1.185468359
  144 GLN   CG      1408   -0.173158365    1.044479408    1.150087688
  144 GLN   CD      1409    6.513266013    0.999849148    1.252105947
  144 GLN   OE1     1410    6.541314696    0.986472754    1.371104318
  144 GLN   NE2     1411    6.384559910    0.987920537    1.220799391
  144 GLN   HE21    1412    6.318452752    0.972568290    1.294235453
  144 GLN   HE22    1413    6.349874067    1.008389125    1.129275479
  144 GLN   C       1414    6.745672238    1.248459685    0.949176808
  144 GLN   O       1415    6.662803624    1.338671147    0.938003976
  145 TYR   N       1416    0.034718492    1.233093331    0.844346965
  145 TYR   H       1417    0.132429840    1.219653316    0.860862708
  145 TYR   CA      1418    6.780055823    1.260782103    0.707495850
  145 TYR   CB      1419    6.891069303    1.304575760    0.611773082
  145 TYR   CG      1420    6.944693418    1.445676488    0.636728747
  145 TYR   CD1     1421    0.102643932    1.558433085    0.573195086
  145 TYR   HD1     1422    0.029312521    1.545855619    0.493548424
  145 TYR   CD2     1423    0.256487443    1.458022057    0.729073170
  145 TYR   HD2     1424    0.299239692    1.369340869    0.775838713
  145 TYR   CE1     1425    0.140914882    1.686969614    0.609713466
  145 TYR   HE1     1426    0.075095090    1.768194894    0.578885703
  145 TYR   CE2     1427    0.306614008    1.584467736    0.757665908
  145 TYR   HE2     1428    0.406632847    1.588165964    0.800834822
  145 TYR   CZ      1429    0.242009756    1.695564065    0.704706132
  145 TYR   OH      1430    0.288235021    1.821677852    0.726002871
  145 TYR   HH      1431    0.363342856    1.818438894    0.791941194
  145 TYR   C       1432    6.694778625    1.153117800    0.640044174
  145 TYR   O       1433    6.730084175    1.036851571    0.620871899
  146 ALA   N       1434    6.598470265    1.204504050    0.564050913
  146 ALA   H       1435    6.612045424    1.299545865    0.536038593
  146 ALA   CA      1436    6.515936800    1.130265243    0.467683931
  146 ALA   CB      1437    6.368836626    1.164822948    0.491734323
  146 ALA   C       1438    6.556777909    1.170200599    0.325742501
  146 ALA   O       1439    6.539176659    1.282946046    0.279833240
  147 TRP   N       1440    6.618018986    1.074890898    0.256070867
  147 TRP   H       1441    6.633384180    0.989010314    0.304939889
  147 TRP   CA      1442    6.625996907    1.067541377    0.109479587
  147 TRP   CB      1443    6.739710429    0.970447705    0.077097002
  147 TRP   CG      1444    6.788310303    0.967024573    6.723420866
  147 TRP   CD1     1445    6.899136523    1.016073791    6.668642007
  147 TRP   HD1     1446    6.954142767    1.101751947    6.707566512
  147 TRP   CD2     1447    6.726331674    0.887330249    6.627881214
  147 TRP   NE1     1448    6.899881731    0.977591037    6.541331228
  147 TRP   HE1     1449    6.976840644    0.993657617    6.479531626
  147 TRP   CE2     1450    6.796861379    0.900031793    6.508766391
  147 TRP   CE3     1451    6.633270746    0.784514002    6.637194513
  147 TRP   HE3     1452    6.585061740    0.758815514    6.731515666
  147 TRP   CZ2     1453    6.764939222    0.821600399    6.398527821
  147 TRP   HZ2     1454    6.839908503    0.807948106    6.320577169
  147 TRP   CZ3     1455    6.595380715    0.710002067    6.526139768
  147 TRP   HZ3     1456    6.540432236    0.617137245    6.541534593
  147 TRP   CH2     1457    6.659518016    0.731195986    6.404667117
  147 TRP   HH2     1458    6.637160925    0.675695951    6.313569531
  147 TRP   C       1459    6.497717648    1.006217757    0.053006398
  147 TRP   O       1460    6.463673475    0.890360560    0.076362646
  148 GLU   N       1461    6.431507852    1.090468481    6.765579618
  148 GLU   H       1462    6.486053945    1.172457963    6.748245419
  148 GLU   CA      1463    6.314535575    1.038257514    6.693476475
  148 GLU   CB      1464    6.198474047    1.129716110    6.733141136
  148 GLU   CG      1465    6.058782029    1.069477936    6.716870043
  148 GLU   CD      1466    5.960508993    1.158718268    0.001596012
  148 GLU   OE1     1467    5.908910272    1.255727872   -0.057977930
  148 GLU   OE2     1468    5.940916804    1.134223118    0.122592259
  148 GLU   C       1469    6.328654924    1.049272535    6.541531987
  148 GLU   O       1470    6.357347124    1.156023892    6.487588447
  149 SER   N       1471    6.274916642    0.947230163    6.475310403
  149 SER   H       1472    6.261293010    0.865157871    6.530777146
  149 SER   CA      1473    6.259117488    0.949554541    6.329180378
  149 SER   CB      1474    6.390188111    0.943017834    6.250530873
  149 SER   OG      1475    6.361963083    0.971363647    6.113246947
  149 SER   HG      1476    6.373181191    1.070001108    6.101213390
  149 SER   C       1477    6.166000019    0.839583564    6.277794429
  149 SER   O       1478    6.179038653    0.719893124    6.302924983
  150 SER   N       1479    6.081189962    0.896746604    6.192773010
  150 SER   H       1480    6.077096118    0.996597767    6.196261984
  150 SER   CA      1481    5.997632426    0.821856428    6.097802508
  150 SER   CB      1482    5.854100517    0.874343645    6.090627247
  150 SER   OG      1483    5.793923482    0.906230901    6.216369641
  150 SER   HG      1484    5.695895297    0.891715262    6.202961671
  150 SER   C       1485    6.052400662    0.810463945    5.955385448
  150 SER   O       1486    5.977437775    0.756453590    5.874180665
  151 ALA   N       1487    6.182971769    0.833393149    5.944635121
  151 ALA   H       1488    6.228434867    0.878195337    6.021624724
  151 ALA   CA      1489    6.265325489    0.816634859    5.824028219
  151 ALA   CB      1490    6.252440175    0.674858150    5.767950002
  151 ALA   C       1491    6.221262621    0.917992550    5.718215499
  151 ALA   O       1492    6.127372608    0.996025560    5.733199330
  152 GLY   N       1493    6.302680729    0.925865570    5.613327931
  152 GLY   H       1494    6.380470148    0.864016044    5.602217467
  152 GLY   CA      1495    6.290622991    1.022738902    5.503422271
  152 GLY   C       1496    6.334293826    1.161242775    5.551607980
  152 GLY   O       1497    6.313500061    1.192624903    5.668709429
  153 GLY   N       1498    6.398256405    1.246958859    5.472538042
  153 GLY   H       1499    6.426088782    1.213868500    5.382361317
  153 GLY   CA      1500    6.417427324    1.390724723    5.496492723
  153 GLY   C       1501    6.507192791    1.423319474    5.616039554
  153 GLY   O       1502    6.620367767    1.466042159    5.593751185
  154 SER   N       1503    6.458080167    1.392119543    5.735642267
  154 SER   H       1504    6.407578044    1.306185086    5.743786106
  154 SER   CA      1505    6.505518783    1.444044575    5.864730049
  154 SER   CB      1506    6.460726383    1.588290523    5.889191145
  154 SER   OG      1507    6.322010104    1.615951266    5.910291787
  154 SER   HG      1508    6.287153453    1.573597608    5.993911923
  154 SER   C       1509    6.468937042    1.374530435    5.996036208
  154 SER   O       1510    6.383785885    1.285989033    6.002373336
  155 PHE   N       1511    6.559160069    1.387674398    6.092874677
  155 PHE   H       1512    6.642593192    1.441705186    6.103889672
  155 PHE   CA      1513    6.548260573    1.334054460    6.229319173
  155 PHE   CB      1514    6.651911773    1.223588284    6.250828549
  155 PHE   CG      1515    6.794072340    1.280174971    6.250711155
  155 PHE   CD1     1516    0.070012870    1.281173661    6.372345592
  155 PHE   HD1     1517    0.016915829    1.259923797    6.465125964
  155 PHE   CD2     1518    0.077684238    1.294681212    6.134548154
  155 PHE   HD2     1519    0.037214338    1.255155869    6.041376621
  155 PHE   CE1     1520    0.206617374    1.305265143    6.381179295
  155 PHE   HE1     1521    0.253009863    1.310492414    6.479675045
  155 PHE   CE2     1522    0.214357653    1.319201890    6.141151951
  155 PHE   HE2     1523    0.275596591    1.311712749    6.051292586
  155 PHE   CZ      1524    0.279163856    1.323569295    6.264035014
  155 PHE   HZ      1525    0.364731719    1.390614042    6.271972587
  155 PHE   C       1526    6.553858906    1.439993141    6.339576972
  155 PHE   O       1527    6.602789542    1.551395705    6.321569705
  156 THR   N       1528    6.477309655    1.412532129    6.444826143
  156 THR   H       1529    6.409943600    1.354141448    6.490128936
  156 THR   CA      1530    6.465787715    1.514912417    6.549689045
  156 THR   CB      1531    6.323763635    1.567535950    6.571401073
  156 THR   OG1     1532    6.245249563    1.450808334    6.597146813
  156 THR   HG1     1533    6.157030520    1.467461557    6.553079792
  156 THR   CG2     1534    6.284473029    1.667516550    6.462455536
  156 THR   C       1535    6.525328396    1.469919657    6.683262579
  156 THR   O       1536    6.536555659    1.352441844    6.717956560
  157 VAL   N       1537    6.596630908    1.560317780    6.749858085
  157 VAL   H       1538    6.596080603    1.652351113    6.710748458
  157 VAL   CA      1539    6.656421566    1.541459553    0.091468655
  157 VAL   CB      1540    6.809405891    1.538935638    0.090451323
  157 VAL   CG1     1541    6.866307288    1.502210688    0.227648778
  157 VAL   CG2     1542    6.851146674    1.433738693   -0.012517664
  157 VAL   C       1543    6.604899266    1.643530054    0.193124367
  157 VAL   O       1544    6.622222243    1.763834387    0.174272128
  158 ARG   N       1545    6.519030490    1.591816652    0.280549630
  158 ARG   H       1546    6.500110544    1.493801300    0.274631305
  158 ARG   CA      1547    6.480182840    1.660861821    0.404375010
  158 ARG   CB      1548    6.328212276    1.677444634    0.410849599
  158 ARG   CG      1549    6.244673191    1.550414544    0.393610918
  158 ARG   CD      1550    6.103592563    1.560030120    0.452037368
  158 ARG   NE      1551    6.031927730    1.435399565    0.421418625
  158 ARG   HE      1552    5.992310829    1.428932791    0.329828876
  158 ARG   CZ      1553    6.000056455    1.330242706    0.498105295
  158 ARG   NH1     1554    6.041253948    1.320112087    0.625212090
  158 ARG   HH11    1555    6.030376291    1.236655591    0.679209657
  158 ARG   HH12    1556    6.075083696    1.403340118    0.669119893
  158 ARG   NH2     1557    5.937179337    1.225575757    0.442933707
  158 ARG   HH21    1558    5.918587579    1.145078329    0.499262419
  158 ARG   HH22    1559    5.903495060    1.231604302    0.348978438
  158 ARG   C       1560    6.537447055    1.591992913    0.528435384
  158 ARG   O       1561    6.560084671    1.471465875    0.538006285
  159 THR   N       1562    6.531818927    1.669297526    0.636530171
  159 THR   H       1563    6.529300843    1.768731845    0.626211464
  159 THR   CA      1564    6.535282794    1.621398389    0.775478976
  159 THR   CB      1565    6.556086046    1.731635407    0.879524356
  159 THR   OG1     1566    6.463910744    1.835126708    0.844240119
  159 THR   HG1     1567    6.475671361    1.914691993    0.903670668
  159 THR   CG2     1568    6.702262945    1.770607667    0.902422332
  159 THR   C       1569    6.408049416    1.548867844    0.819776481
  159 THR   O       1570    6.299230114    1.597635377    0.789609290
  160 ASP   N       1571    6.416882239    1.430889484    0.880553648
  160 ASP   H       1572    6.501647718    1.383586055    0.904578622
  160 ASP   CA      1573    6.296674415    1.353197228    0.914028274
  160 ASP   CB      1574    6.327567805    1.204744777    0.893620710
  160 ASP   CG      1575    6.207649324    1.116975390    0.929970045
  160 ASP   OD1     1576    6.088978450    1.150060712    0.908833730
  160 ASP   OD2     1577    6.226305491    1.009761740    0.991469482
  160 ASP   C       1578    6.256822120    1.392536714    1.056403447
  160 ASP   O       1579    6.341936894    1.416459114    1.141902422
  161 THR   N       1580    6.125846969    1.408106070    1.073494535
  161 THR   H       1581    6.065918833    1.396562045    0.994289981
  161 THR   CA      1582    6.072335944    1.434055809    1.207934197
  161 THR   CB      1583    5.935576438    1.501596805    1.195932038
  161 THR   OG1     1584    5.865532006    1.442082661    1.086379885
  161 THR   HG1     1585    5.858441308    1.514615742    1.017905988
  161 THR   CG2     1586    5.960432293    1.651100729    1.174974529
  161 THR   C       1587    6.070152558    1.310475897    1.298135973
  161 THR   O       1588    6.124071762    1.320889557    1.408204068
  162 GLY   N       1589    6.025996551    1.197573921    1.243423079
  162 GLY   H       1590    6.010722402    1.233462475    1.151333864
  162 GLY   CA      1591    6.012517563    1.079550844    1.330034365
  162 GLY   C       1592    5.908731058    1.094587836    1.441457330
  162 GLY   O       1593    5.823014701    1.182811740    1.441094480
  163 GLU   N       1594    5.912642702    1.002537762    1.537389683
  163 GLU   H       1595    5.855449940    1.013150553    1.618742676
  163 GLU   CA      1596    5.987098102    0.877570939    1.558641587
  163 GLU   CB      1597    5.942762256    0.759597383    1.471880721
  163 GLU   CG      1598    5.805789533    0.701735253    1.507971817
  163 GLU   CD      1599    5.775771119    0.586570123    1.411807713
  163 GLU   OE1     1600    5.817651614    0.473981869    1.446375173
  163 GLU   OE2     1601    5.716430375    0.612752760    1.304946870
  163 GLU   C       1602    6.138708826    0.891303711    1.574070089
  163 GLU   O       1603    6.208717884    0.872628697    1.474668765
  164 PRO   N       1604    6.189695391    0.921799422    1.693063292
  164 PRO   CA      1605    6.334976980    0.933286867    1.712369583
  164 PRO   CB      1606    6.360516762    1.014227723    1.839683373
  164 PRO   CG      1607    6.235409337    0.973501612    1.917782503
  164 PRO   CD      1608    6.121398394    0.937572543    1.822282899
  164 PRO   C       1609    6.414141537    0.804142163    1.690751943
  164 PRO   O       1610    6.425749764    0.727979556    1.786634717
  165 MET   N       1611    6.490997149    0.801150855    1.582231446
  165 MET   H       1612    6.485631675    0.878709837    1.519336166
  165 MET   CA      1613    6.571575875    0.685096644    1.541620512
  165 MET   CB      1614    6.536361449    0.667792635    1.393726810
  165 MET   CG      1615    6.577472235    0.526610773    1.351458772
  165 MET   SD      1616    6.531084313    0.483105561    1.179874388
  165 MET   CE      1617    6.675697936    0.566366466    1.117918578
  165 MET   C       1618    6.720442259    0.709300405    1.567297471
  165 MET   O       1619    6.778651280    0.814524829    1.541414221
  166 GLY   N       1620    6.770745896    0.609214304    1.638997154
  166 GLY   H       1621    6.711061786    0.532247545    1.661679363
  166 GLY   CA      1622    0.115687333    0.599501439    1.693225845
  166 GLY   C       1623    0.235675169    0.603385594    1.598360263
  166 GLY   O       1624    0.320388247    0.686627413    1.630377780
  167 ARG   N       1625    0.251631747    0.495437335    1.522314904
  167 ARG   H       1626    0.173293173    0.433816229    1.514103196
  167 ARG   CA      1627    0.363642195    0.464380640    1.432325229
  167 ARG   CB      1628    0.490822753    0.427966206    1.509206872
  167 ARG   CG      1629    0.625093542    0.442997551    1.437401863
  167 ARG   CD      1630    0.749345370    0.398777138    1.514958497
  167 ARG   NE      1631    0.754490856    0.251945488    1.510530823
  167 ARG   HE      1632    0.739086433    0.174040143    1.449756967
  167 ARG   CZ      1633    0.740627011    0.169496660    1.615265360
  167 ARG   NH1     1634    0.734586032    0.220166805    1.739169690
  167 ARG   HH11    1635    0.728401794    0.169491618    1.825157095
  167 ARG   HH12    1636    0.764897288    0.313330847    1.759211873
  167 ARG   NH2     1637    0.721779688    0.038736020    1.592797264
  167 ARG   HH21    1638    0.727696190   -0.033995290    1.661175010
  167 ARG   HH22    1639    0.686701497    0.012048470    1.503034807
  167 ARG   C       1640    0.334355831    0.359837835    1.324500387
  167 ARG   O       1641    0.285415129    0.250941647    1.354104871
  168 GLY   N       1642    0.396705670    0.383523551    1.209432678
  168 GLY   H       1643    0.427611466    0.477380121    1.194077673
  168 GLY   CA      1644    0.373864036    0.302746043    1.088773881
  168 GLY   C       1645    0.265614200    0.352629632    0.992843689
  168 GLY   O       1646    0.212973036    0.461344522    1.016054325
  169 THR   N       1647    0.221152321    0.265619477    0.902606138
  169 THR   H       1648    0.265766236    0.176130233    0.904146156
  169 THR   CA      1649    0.122334626    0.304083901    0.800789193
  169 THR   CB      1650    0.198541891    0.292044186    0.668659741
  169 THR   OG1     1651    0.292908310    0.399493063    0.669698989
  169 THR   HG1     1652    0.389610121    0.375853148    0.660214628
  169 THR   CG2     1653    0.112178558    0.312163934    0.543959811
  169 THR   C       1654    6.779283774    0.231404424    0.808940426
  169 THR   O       1655    6.770992270    0.115995607    0.850684178
  170 LYSH  N       1656    6.676935995    0.309699857    0.776003966
  170 LYSH  H       1657    6.686982875    0.409160357    0.773138423
  170 LYSH  CA      1658    6.541977358    0.259696917    0.746064289
  170 LYSH  CB      1659    6.447541143    0.322119650    0.849014755
  170 LYSH  CG      1660    6.300596772    0.283482321    0.831013079
  170 LYSH  CD      1661    6.207791153    0.327543135    0.944380786
  170 LYSH  CE      1662    6.257020899    0.271334422    1.077894886
  170 LYSH  NZ      1663    6.155589757    0.304965719    1.178827170
  170 LYSH  HZ1     1664    6.160480209    0.402786918    1.198980239
  170 LYSH  HZ2     1665    6.181835424    0.253150217    1.260217340
  170 LYSH  HZ3     1666    6.062735043    0.280721313    1.150716443
  170 LYSH  C       1667    6.501205035    0.284526802    0.600691202
  170 LYSH  O       1668    6.504789382    0.402389279    0.565663416
  171 VAL   N       1669    6.481714685    0.176844926    0.525087701
  171 VAL   H       1670    6.486557543    0.083959494    0.561814305
  171 VAL   CA      1671    6.451228819    0.186901592    0.381622166
  171 VAL   CB      1672    6.546640346    0.098417418    0.301131808
  171 VAL   CG1     1673    6.533973313    0.135185949    0.153146814
  171 VAL   CG2     1674    6.692424440    0.094447188    0.347417099
  171 VAL   C       1675    6.307627159    0.137863380    0.361962739
  171 VAL   O       1676    6.278720318    0.019718753    0.380321026
  172 ILE   N       1677    6.220798724    0.231565553    0.324927206
  172 ILE   H       1678    6.249648338    0.320700360    0.289960277
  172 ILE   CA      1679    6.077811469    0.201923815    0.307928364
  172 ILE   CB      1680    5.990012091    0.308356177    0.374087343
  172 ILE   CG1     1681    6.029563439    0.341053202    0.518236739
  172 ILE   CG2     1682    5.839325973    0.283815898    0.364063924
  172 ILE   CD      1683    6.000735242    0.486824200    0.554688781
  172 ILE   C       1684    6.050045929    0.188770560    0.158041649
  172 ILE   O       1685    6.054577900    0.295379236    0.096861164
  173 LEU   N       1686    6.023231106    0.067802854    0.109677584
  173 LEU   H       1687    6.014946317   -0.004368962    0.178407382
  173 LEU   CA      1688    5.978418551    0.034206800    6.765105575
  173 LEU   CB      1689    6.018991886   -0.105671749    6.718188755
  173 LEU   CG      1690    6.167801199    6.651153156    6.726720860
  173 LEU   CD1     1691    6.177594969    6.510855855    6.666506391
  173 LEU   CD2     1692    6.244463375    6.750736138    6.639460532
  173 LEU   C       1693    5.826175928    0.047225890    6.757442090
  173 LEU   O       1694    5.758281617   -0.024644795    6.830623669
  174 HISB  N       1695    5.785317126    0.156635112    6.693808915
  174 HISB  H       1696    5.851995159    0.228710671    6.674834326
  174 HISB  CA      1697    5.645505617    0.188870867    6.661824263
  174 HISB  CB      1698    5.638916735    0.339713165    6.637062810
  174 HISB  CG      1699    5.660259890    0.426474205    6.761264227
  174 HISB  ND1     1700    5.572827954    0.494736043    6.834652057
  174 HISB  CD2     1701    5.780060986    0.461572433    6.807156115
  174 HISB  HD2     1702    5.877855205    0.450738326    6.760267100
  174 HISB  CE1     1703    5.634066084    0.565016799    6.929523542
  174 HISB  HE1     1704    5.589143603    0.599916468    7.022501954
  174 HISB  NE2     1705    5.764029447    0.545737007    6.908865410
  174 HISB  HE2     1706    5.837724056    0.601568099    6.946970474
  174 HISB  C       1707    5.611851915    0.113170423    6.533203549
  174 HISB  O       1708    5.654896401    0.153018962    6.425098130
  175 LEU   N       1709    5.539355530    0.003573362    6.553706720
  175 LEU   H       1710    5.496937652   -0.011931511    6.642917638
  175 LEU   CA      1711    5.511271174    6.697286293    6.447470125
  175 LEU   CB      1712    5.456784688    6.571922071    6.516195098
  175 LEU   CG      1713    5.562776002    6.464777801    6.542556946
  175 LEU   CD1     1714    5.643836696    6.491038523    6.669637555
  175 LEU   CD2     1715    5.500723983    6.325240543    6.533065603
  175 LEU   C       1716    5.407466600    6.749077961    6.347708054
  175 LEU   O       1717    5.322675788    6.832781760    6.378233477
  176 LYSH  N       1718    5.426761931    6.703531062    6.224244714
  176 LYSH  H       1719    5.479460332    6.620415415    6.206462813
  176 LYSH  CA      1720    5.333536306    6.737201396    6.115684267
  176 LYSH  CB      1721    5.395839485    6.687012608    5.985253427
  176 LYSH  CG      1722    5.533278063    6.746049693    5.953057929
  176 LYSH  CD      1723    5.594527647    6.671874752    5.834080760
  176 LYSH  CE      1724    5.527238313    6.677381038    5.696777522
  176 LYSH  NZ      1725    5.592891141    6.583760831    5.604399593
  176 LYSH  HZ1     1726    5.546726238    6.597187719    5.516713983
  176 LYSH  HZ2     1727    5.574059604    6.488211533    5.627111174
  176 LYSH  HZ3     1728    5.690197876    6.604288739    5.593911279
  176 LYSH  C       1729    5.194769195    6.676464053    6.137217137
  176 LYSH  O       1730    5.173994884    6.586348864    6.218331262
  177 GLU   N       1731    5.096823187    6.725208820    6.061589560
  177 GLU   H       1732    5.112743984    6.786507639    5.984198040
  177 GLU   CA      1733    4.957755712    6.677729285    6.065057329
  177 GLU   CB      1734    4.869478818    6.769862753    5.980639927
  177 GLU   CG      1735    4.816308332    6.884442175    6.066960025
  177 GLU   CD      1736    4.676045083    0.127083367    6.016168178
  177 GLU   OE1     1737    4.665071227    0.226026554    5.940567643
  177 GLU   OE2     1738    4.580011098    0.053195733    6.046838681
  177 GLU   C       1739    4.934989543    6.536350057    6.011209185
  177 GLU   O       1740    4.832885330    6.475674504    6.043181157
  178 ASP   N       1741    5.019774554    6.493168565    5.918286712
  178 ASP   H       1742    5.089534384    6.550903355    5.875870689
  178 ASP   CA      1743    5.014282903    6.354289392    5.870390289
  178 ASP   CB      1744    5.072600889    6.335702136    5.730155806
  178 ASP   CG      1745    5.202877511    6.412386926    5.706617553
  178 ASP   OD1     1746    5.264388034    6.472766279    5.797142845
  178 ASP   OD2     1747    5.251262911    6.396864375    5.592412020
  178 ASP   C       1748    5.084637255    6.258403436    5.966668296
  178 ASP   O       1749    5.015016855    6.176890991    6.026990623
  179 GLN   N       1750    5.211321972    6.288992560    5.993229528
  179 GLN   H       1751    5.263866900    6.341629666    5.926374367
  179 GLN   CA      1752    5.296754550    6.204462395    6.077897753
  179 GLN   CB      1753    5.445030868    6.236767516    6.058314716
  179 GLN   CG      1754    5.488090462    6.245671704    5.911774453
  179 GLN   CD      1755    5.442821079    6.135738627    5.815477603
  179 GLN   OE1     1756    5.465327702    6.016541970    5.835839552
  179 GLN   NE2     1757    5.379734771    6.180403179    5.707257057
  179 GLN   HE21    1758    5.326656658    6.123860053    5.644136749
  179 GLN   HE22    1759    5.366864486    6.279531981    5.704637505
  179 GLN   C       1760    5.266954105    6.201495016    6.227946326
  179 GLN   O       1761    5.344094354    6.148165115    6.307541435
  180 THR   N       1762    5.140703737    6.226739488    6.261301408
  180 THR   H       1763    5.063861254    6.240779791    6.198859581
  180 THR   CA      1764    5.080317331    6.222811348    6.395279694
  180 THR   CB      1765    4.929584896    6.248864272    6.399077272
  180 THR   OG1     1766    4.868470784    6.154530310    6.310659207
  180 THR   HG1     1767    4.801459698    6.201363535    6.253065622
  180 THR   CG2     1768    4.877338276    6.388258905    6.363709714
  180 THR   C       1769    5.106664301    6.093454110    6.472646849
  180 THR   O       1770    5.155874684    6.097115571    6.585324895
  181 GLU   N       1771    5.093331844    5.983989665    6.398268361
  181 GLU   H       1772    5.028938420    5.994004786    6.322413911
  181 GLU   CA      1773    5.129303749    5.848161543    6.441462614
  181 GLU   CB      1774    5.133413736    5.756870798    6.318744782
  181 GLU   CG      1775    5.233412233    5.800060605    6.211304034
  181 GLU   CD      1776    5.205131887    5.715657774    6.086869174
  181 GLU   OE1     1777    5.259974511    5.603703727    6.077727061
  181 GLU   OE2     1778    5.120898007    5.762661149    6.007385714
  181 GLU   C       1779    5.253069666    5.819115104    6.526615811
  181 GLU   O       1780    5.251065254    5.730646636    6.612045975
  182 TYR   N       1781    5.360922945    5.891952946    6.499181601
  182 TYR   H       1782    5.378468273    5.936653033    6.411461669
  182 TYR   CA      1783    5.490694879    5.876445979    6.566478886
  182 TYR   CB      1784    5.601219144    5.942591388    6.483880111
  182 TYR   CG      1785    5.627097327    5.879249351    6.347017429
  182 TYR   CD1     1786    5.698890827    5.760287012    6.351127461
  182 TYR   HD1     1787    5.760177300    5.737618529    6.438381536
  182 TYR   CD2     1788    5.564245294    5.910552769    6.227056109
  182 TYR   HD2     1789    5.541156415    6.014947077    6.205807107
  182 TYR   CE1     1790    5.720269665    5.687539518    6.234629617
  182 TYR   HE1     1791    5.790621232    5.604354656    6.238314238
  182 TYR   CE2     1792    5.576761702    5.830998338    6.113750634
  182 TYR   HE2     1793    5.550623337    5.880219396    6.020064073
  182 TYR   CZ      1794    5.658807499    5.718795593    6.113927605
  182 TYR   OH      1795    5.655666228    5.625944617    6.014589977
  182 TYR   HH      1796    5.572768883    5.635181955    5.959421388
  182 TYR   C       1797    5.500318212    5.910704343    6.715297154
  182 TYR   O       1798    5.590873124    5.855996632    6.778044807
  183 LEU   N       1799    5.401421882    5.978899961    6.772387594
  183 LEU   H       1800    5.331353518    6.015863306    6.711349881
  183 LEU   CA      1801    5.380502602    6.010321294    0.123112057
  183 LEU   CB      1802    5.284800610    6.129282930    0.133223362
  183 LEU   CG      1803    5.335561712    6.258236026    0.068375680
  183 LEU   CD1     1804    5.210956499    6.346721949    0.075640853
  183 LEU   CD2     1805    5.440793354    6.318944414    0.161365827
  183 LEU   C       1806    5.331364092    5.896667987    0.212986041
  183 LEU   O       1807    5.323502460    5.906264607    0.335369176
  184 GLU   N       1808    5.294509410    5.786894692    0.147543755
  184 GLU   H       1809    5.320254105    5.774978479    0.051644103
  184 GLU   CA      1810    5.243564498    5.666907398    0.215495704
  184 GLU   CB      1811    5.191772369    5.552754271    0.127786089
  184 GLU   CG      1812    5.047538926    5.572340932    0.080660335
  184 GLU   CD      1813    4.950367527    5.537909498    0.193714287
  184 GLU   OE1     1814    4.872755120    5.624569298    0.239412161
  184 GLU   OE2     1815    4.975806453    5.432759053    0.256324465
  184 GLU   C       1816    5.353981238    5.604144290    0.300806524
  184 GLU   O       1817    5.457827388    5.565267925    0.247556020
  185 GLU   N       1818    5.332776564    5.578471931    0.429575515
  185 GLU   H       1819    5.240234297    5.602070478    0.459232872
  185 GLU   CA      1820    5.426915788    5.514454966    0.522580351
  185 GLU   CB      1821    5.348339509    5.496549955    0.652640962
  185 GLU   CG      1822    5.447904702    5.476665237    0.767086218
  185 GLU   CD      1823    5.379343680    5.467870261    0.903565827
  185 GLU   OE1     1824    5.278857537    5.539018357    0.925087070
  185 GLU   OE2     1825    5.409719055    5.378028596    0.984995630
  185 GLU   C       1826    5.477386359    5.377713909    0.476052551
  185 GLU   O       1827    5.596047048    5.349625236    0.492260336
  186 ARG   N       1828    5.400007474    5.297375529    0.403591037
  186 ARG   H       1829    5.301150957    5.307219619    0.415013948
  186 ARG   CA      1830    5.441845149    5.175999722    0.331970955
  186 ARG   CB      1831    5.321805954    5.086999618    0.299104299
  186 ARG   CG      1832    5.210730778    5.140153812    0.208278874
  186 ARG   CD      1833    5.112390464    5.027682512    0.175328625
  186 ARG   NE      1834    4.992304895    5.086218871    0.113978184
  186 ARG   HE      1835    4.933436277    5.134534731    0.178800054
  186 ARG   CZ      1836    4.954816944    5.067519160   -0.013309199
  186 ARG   NH1     1837    5.044939015    5.013820660   -0.096678760
  186 ARG   HH11    1838    5.022265407    5.004278523   -0.193610093
  186 ARG   HH12    1839    5.138099754    4.991625345   -0.067882132
  186 ARG   NH2     1840    4.830636621    5.102222701   -0.049832316
  186 ARG   HH21    1841    4.801541975    5.099009382   -0.145461368
  186 ARG   HH22    1842    4.756491554    5.105708788    0.017189018
  186 ARG   C       1843    5.527396113    5.195735364    0.206654667
  186 ARG   O       1844    5.633220240    5.133169473    0.202474418
  187 ARG   N       1845    5.503016804    5.301534156    0.129823338
  187 ARG   H       1846    5.427587424    5.363233070    0.152265548
  187 ARG   CA      1847    5.582032103    5.338956844    0.011644228
  187 ARG   CB      1848    5.493940894    5.433343014   -0.070480584
  187 ARG   CG      1849    5.544571363    5.437531228   -0.214815179
  187 ARG   CD      1850    5.538056938    5.311067000    6.490666675
  187 ARG   NE      1851    5.598432937    5.321617956    6.357064752
  187 ARG   HE      1852    5.525741137    5.333441388    6.289425189
  187 ARG   CZ      1853    5.729016348    5.309884730    6.329382544
  187 ARG   NH1     1854    5.815259676    5.257031791    6.417255216
  187 ARG   HH11    1855    5.908330448    5.245684310    6.382483585
  187 ARG   HH12    1856    5.775966151    5.200623581    6.489865839
  187 ARG   NH2     1857    5.779145033    5.350250946    6.211857191
  187 ARG   HH21    1858    5.876202404    5.334895089    6.193308214
  187 ARG   HH22    1859    5.725552607    5.411495586    6.153755623
  187 ARG   C       1860    5.715860569    5.401856546    0.050952753
  187 ARG   O       1861    5.815807298    5.364740518   -0.010391968
  188 ILE   N       1862    5.725362188    5.497563920    0.142823079
  188 ILE   H       1863    5.637904286    5.529585784    0.179253826
  188 ILE   CA      1864    5.850417539    5.553992291    0.195605636
  188 ILE   CB      1865    5.819880035    5.654351144    0.307001098
  188 ILE   CG1     1866    5.720653885    5.762617423    0.264035533
  188 ILE   CG2     1867    5.950239570    5.718226094    0.355349916
  188 ILE   CD      1868    5.654019328    5.833134171    0.382352997
  188 ILE   C       1869    5.929871112    5.438340957    0.256636269
  188 ILE   O       1870    6.043048663    5.414043991    0.215035390
  189 LYSH  N       1871    5.871227123    5.349886756    0.336796965
  189 LYSH  H       1872    5.777149897    5.364046492    0.367616009
  189 LYSH  CA      1873    5.940251381    5.229104824    0.384326565
  189 LYSH  CB      1874    5.873343033    5.154727074    0.500101117
  189 LYSH  CG      1875    5.852348958    5.240407687    0.625126261
  189 LYSH  CD      1876    5.773300803    5.167671729    0.734072302
  189 LYSH  CE      1877    5.789787727    5.258883291    0.855800000
  189 LYSH  NZ      1878    5.713498036    5.213328628    0.972900213
  189 LYSH  HZ1     1879    5.614992875    5.230558005    0.972487322
  189 LYSH  HZ2     1880    5.749516072    5.260478455    1.053395765
  189 LYSH  HZ3     1881    5.722353303    5.114906606    0.988219814
  189 LYSH  C       1882    6.004753169    5.130170523    0.287061341
  189 LYSH  O       1883    6.121665117    5.092479070    0.293585931
  190 GLU   N       1884    5.930501227    5.101175678    0.180580122
  190 GLU   H       1885    5.832066649    5.118752063    0.181885729
  190 GLU   CA      1886    5.979565560    5.028280110    0.062715791
  190 GLU   CB      1887    5.859341696    5.016847360   -0.031238800
  190 GLU   CG      1888    5.890818187    4.933835050   -0.155846648
  190 GLU   CD      1889    5.770273406    4.861513088    6.575119193
  190 GLU   OE1     1890    5.704930434    4.913149473    6.481904495
  190 GLU   OE2     1891    5.739370880    4.753532658    6.629960315
  190 GLU   C       1892    6.098931826    5.098403590    6.788889121
  190 GLU   O       1893    6.204461815    5.036977462    6.773992968
  191 ILE   N       1894    6.080137706    5.225522504    6.754569080
  191 ILE   H       1895    5.997647741    5.280510535    6.767673366
  191 ILE   CA      1896    6.183372480    5.306194141    6.687891180
  191 ILE   CB      1897    6.125681951    5.445681036    6.662883310
  191 ILE   CG1     1898    6.013170101    5.453139331    6.559462193
  191 ILE   CG2     1899    6.240089175    5.532834732    6.610679715
  191 ILE   CD      1900    5.945917917    5.590562183    6.560514403
  191 ILE   C       1901    6.310243357    5.316368204    6.772824659
  191 ILE   O       1902    6.420946578    5.301172891    6.721395992
  192 VAL   N       1903    6.290924778    5.343014000    0.110337995
  192 VAL   H       1904    6.200748272    5.367788168    0.145774569
  192 VAL   CA      1905    6.404600565    5.344807640    0.203540970
  192 VAL   CB      1906    6.370762823    5.395187607    0.343996232
  192 VAL   CG1     1907    6.480578995    5.369243335    0.447311497
  192 VAL   CG2     1908    6.339930314    5.544965167    0.349000357
  192 VAL   C       1909    6.473090342    5.208084875    0.208898232
  192 VAL   O       1910    6.574085785    5.200625406    0.139079766
  193 LYSH  N       1911    6.395838967    5.105900876    0.244703651
  193 LYSH  H       1912    6.301433614    5.117127140    0.275713337
  193 LYSH  CA      1913    6.449720876    4.969153489    0.247679332
  193 LYSH  CB      1914    6.333559549    4.880344770    0.292755549
  193 LYSH  CG      1915    6.375841379    4.733368949    0.296942910
  193 LYSH  CD      1916    6.267470479    4.639475750    0.350335137
  193 LYSH  CE      1917    6.332462140    4.502966564    0.373794209
  193 LYSH  NZ      1918    6.422211478    4.501699688    0.490226116
  193 LYSH  HZ1     1919    6.457443014    4.409323158    0.505252430
  193 LYSH  HZ2     1920    6.360575085    4.523449538    0.565910600
  193 LYSH  HZ3     1921    6.495384044    4.569536050    0.496859952
  193 LYSH  C       1922    6.526074830    4.915787691    0.126296945
  193 LYSH  O       1923    6.630576920    4.854199977    0.146677705
  194 LYSH  N       1924    6.469211473    4.941969779    0.008938235
  194 LYSH  H       1925    6.375214144    4.975387816    0.001960360
  194 LYSH  CA      1926    6.534778837    4.906936104    6.673455487
  194 LYSH  CB      1927    6.432802671    4.906042145    6.559384283
  194 LYSH  CG      1928    6.318375115    4.805978997    6.576782591
  194 LYSH  CD      1929    6.352259035    4.656769774    6.575875166
  194 LYSH  CE      1930    6.231967067    4.566093945    6.602647124
  194 LYSH  NZ      1931    6.210420543    4.472812625    6.491084098
  194 LYSH  HZ1     1932    6.134092870    4.410986299    6.509845444
  194 LYSH  HZ2     1933    6.288584122    4.414981972    6.467713874
  194 LYSH  HZ3     1934    6.199072222    4.523173746    6.405439633
  194 LYSH  C       1935    6.659906788    4.983062734    6.629174160
  194 LYSH  O       1936    6.756403668    4.907545567    6.618361674
  195 HISB  N       1937    6.658106467    5.115986773    6.633455051
  195 HISB  H       1938    6.594358021    5.171605736    6.686771716
  195 HISB  CA      1939    6.766065468    5.201093652    6.581379502
  195 HISB  CB      1940    6.713555654    5.324119819    6.507085909
  195 HISB  CG      1941    6.630168392    5.280135543    6.386592841
  195 HISB  ND1     1942    6.640058013    5.163065892    6.324268687
  195 HISB  CD2     1943    6.507798145    5.324175870    6.358741713
  195 HISB  HD2     1944    6.475938437    5.426266036    6.379776919
  195 HISB  CE1     1945    6.523522189    5.130450304    6.269082494
  195 HISB  HE1     1946    6.495598180    5.034056584    6.226544269
  195 HISB  NE2     1947    6.439624593    5.230864771    6.292901045
  195 HISB  HE2     1948    6.346021769    5.247307756    6.261759029
  195 HISB  C       1949    0.085634128    5.243581699    6.677820088
  195 HISB  O       1950    0.200926875    5.252478982    6.635885843
  196 SER   N       1951    0.041898998    5.258601823    0.011184339
  196 SER   H       1952   -0.049867303    5.221311306    0.024974051
  196 SER   CA      1953    0.122940661    5.301368559    0.126140623
  196 SER   CB      1954    0.091670698    5.443141220    0.174470292
  196 SER   OG      1955   -0.050196682    5.453266772    0.189237146
  196 SER   HG      1956   -0.079088723    5.369807531    0.236139228
  196 SER   C       1957    0.118971777    5.209179640    0.248202566
  196 SER   O       1958    0.057191858    5.250862530    0.346047197
  197 GLN   N       1959    0.177252079    5.092541932    0.221950854
  197 GLN   H       1960    0.220553626    5.070017734    0.134679581
  197 GLN   CA      1961    0.170463615    4.981122006    0.317600412
  197 GLN   CB      1962    0.156765033    4.853117469    0.234916390
  197 GLN   CG      1963    0.104367518    4.727498470    0.304785513
  197 GLN   CD      1964    0.085084548    4.616288530    0.201492160
  197 GLN   OE1     1965    0.115108972    4.499107800    0.223706640
  197 GLN   NE2     1966    0.001581772    4.645794813    0.102273192
  197 GLN   HE21    1967   -0.008027137    4.582572293    0.025399534
  197 GLN   HE22    1968   -0.043943075    4.734241540    0.092090844
  197 GLN   C       1969    0.297316891    4.975775516    0.402982609
  197 GLN   O       1970    0.286565892    4.952507521    0.523282305
  198 PHE   N       1971    0.415691984    4.998836300    0.346903560
  198 PHE   H       1972    0.424008285    5.028680031    0.251818453
  198 PHE   CA      1973    0.544011794    4.985408100    0.417340581
  198 PHE   CB      1974    0.651259829    5.007302801    0.310443819
  198 PHE   CG      1975    0.689063529    4.875530314    0.242492668
  198 PHE   CD1     1976    0.817185902    4.823783887    0.257591186
  198 PHE   HD1     1977    0.883073865    4.880001500    0.323774623
  198 PHE   CD2     1978    0.606336948    4.824742317    0.143013057
  198 PHE   HD2     1979    0.506491993    4.861271800    0.118980122
  198 PHE   CE1     1980    0.858252756    4.723129858    0.170982337
  198 PHE   HE1     1981    0.950597386    4.672699076    0.199444350
  198 PHE   CE2     1982    0.648867312    4.723535516    0.057768186
  198 PHE   HE2     1983    0.583402814    4.684513498   -0.020159231
  198 PHE   CZ      1984    0.775553645    4.668551632    0.073510845
  198 PHE   HZ      1985    0.810146533    4.584429608    0.013445732
  198 PHE   C       1986    0.572575376    5.094634318    0.520601201
  198 PHE   O       1987    0.673788584    5.085378873    0.589895155
  199 ILE   N       1988    0.504519686    5.207926112    0.505570946
  199 ILE   H       1989    0.420741379    5.211676995    0.451099612
  199 ILE   CA      1990    0.519770065    5.329785031    0.586371021
  199 ILE   CB      1991    0.419921037    5.436335873    0.540686359
  199 ILE   CG1     1992    0.448027269    5.470968013    0.394331806
  199 ILE   CG2     1993    0.409940595    5.553428978    0.638675968
  199 ILE   CD      1994    0.574896141    5.555560686    0.381748564
  199 ILE   C       1995    0.523908734    5.308532665    0.737829699
  199 ILE   O       1996    0.434824070    5.245892931    0.794983918
  200 GLY   N       1997    0.639777666    5.345674178    0.791516556
  200 GLY   H       1998    0.709402683    5.383069789    0.730247269
  200 GLY   CA      1999    0.669973680    5.328887445    0.934387641
  200 GLY   C       2000    0.624441311    5.447530594    1.019590967
  200 GLY   O       2001    0.639059974    5.434154914    1.140980648
  201 TYR   N       2002    0.575893949    5.560691658    0.969339074
  201 TYR   H       2003    0.622633624    5.588731762    0.885498866
  201 TYR   CA      2004    0.490622721    5.643597116    1.055748078
  201 TYR   CB      2005    0.511936961    5.788413218    1.011217188
  201 TYR   CG      2006    0.645578445    5.835359450    1.069031642
  201 TYR   CD1     2007    0.659095752    5.868394637    1.203369681
  201 TYR   HD1     2008    0.573820650    5.858525479    1.270530084
  201 TYR   CD2     2009    0.747472156    5.861357328    0.978126301
  201 TYR   HD2     2010    0.738982828    5.831331337    0.873688605
  201 TYR   CE1     2011    0.778978729    5.920590583    1.250547611
  201 TYR   HE1     2012    0.793788159    5.960620942    1.350846759
  201 TYR   CE2     2013    0.866497956    5.914185257    1.026756984
  201 TYR   HE2     2014    0.937093570    5.944192629    0.949303563
  201 TYR   CZ      2015    0.884494174    5.939967874    1.162162027
  201 TYR   OH      2016    1.007688723    5.967681457    1.212679286
  201 TYR   HH      2017    1.074087897    5.984689196    1.139852212
  201 TYR   C       2018    0.343907710    5.600152909    1.054958855
  201 TYR   O       2019    0.289831607    5.578462419    0.946625865
  202 PRO   N       2020    0.286480711    5.575226500    1.172308449
  202 PRO   CA      2021    0.145084652    5.535199901    1.176053604
  202 PRO   CB      2022    0.099597107    5.529830551    1.322043344
  202 PRO   CG      2023    0.234696329    5.512362381    1.391711266
  202 PRO   CD      2024    0.345739503    5.574625701    1.306844699
  202 PRO   C       2025    0.050712252    5.634117039    1.107334003
  202 PRO   O       2026    0.076416805    5.753925378    1.118088366
  203 ILE   N       2027    6.787707285    5.584452665    0.996566825
  203 ILE   H       2028    6.833118025    5.524350433    0.930785166
  203 ILE   CA      2029    6.680847212    5.652246118    0.921757812
  203 ILE   CB      2030    6.676794369    5.627332810    0.770854194
  203 ILE   CG1     2031    6.817256706    5.661230872    0.720526953
  203 ILE   CG2     2032    6.577387487    5.710995702    0.690041498
  203 ILE   CD      2033    6.851311523    5.599936309    0.584534021
  203 ILE   C       2034    6.544474634    5.627783870    0.986696673
  203 ILE   O       2035    6.488278254    5.520279185    0.966325903
  204 THR   N       2036    6.514341773    5.709261512    1.087406180
  204 THR   H       2037    6.570776264    5.789278691    1.107749573
  204 THR   CA      2038    6.397277352    5.691752338    1.174592947
  204 THR   CB      2039    6.421218209    5.719832744    1.323084945
  204 THR   OG1     2040    6.503620765    5.831484022    1.357622066
  204 THR   HG1     2041    6.528606463    5.811001564    1.452254688
  204 THR   CG2     2042    6.498419662    5.602706002    1.384124358
  204 THR   C       2043    6.271138211    5.767163689    1.131987886
  204 THR   O       2044    6.266864848    5.890093725    1.132867593
  205 LEU   N       2045    6.174269547    5.691093892    1.081787621
  205 LEU   H       2046    6.176764598    5.591206092    1.077534218
  205 LEU   CA      2047    6.042008072    5.740089686    1.040345660
  205 LEU   CB      2048    5.970541901    5.642476864    0.946662030
  205 LEU   CG      2049    6.016709042    5.628717129    0.801429208
  205 LEU   CD1     2050    6.112827569    5.513462799    0.771631989
  205 LEU   CD2     2051    5.888559178    5.633273443    0.717967524
  205 LEU   C       2052    5.942411411    5.782606309    1.148448295
  205 LEU   O       2053    5.918665965    5.701764335    1.238068710
  206 PHE   N       2054    5.900448490    5.908817125    1.148304178
  206 PHE   H       2055    5.930266982    5.964424069    1.070711566
  206 PHE   CA      2056    5.818343347    5.966308877    1.255832984
  206 PHE   CB      2057    5.861488154    6.098239400    1.320215606
  206 PHE   CG      2058    6.002096752    6.101837895    1.380449167
  206 PHE   CD1     2059    6.067788377    5.986306102    1.421167912
  206 PHE   HD1     2060    6.027937603    5.886768457    1.401491176
  206 PHE   CD2     2061    6.055726078    6.226292714    1.411422358
  206 PHE   HD2     2062    6.004326759    6.318032193    1.382734761
  206 PHE   CE1     2063    6.183949556    6.002013318    1.495869478
  206 PHE   HE1     2064    6.224217744    5.910493640    1.539259749
  206 PHE   CE2     2065    6.173394834    6.240641536    1.484005800
  206 PHE   HE2     2066    6.200276823    6.333766965    1.533846710
  206 PHE   CZ      2067    6.240771190    6.125754842    1.523784328
  206 PHE   HZ      2068    6.342196901    6.130043885    1.563476006
  206 PHE   C       2069    5.675661828    5.966529425    1.200590597
  206 PHE   O       2070    5.652226589    5.983584404    1.081050175
  207 VAL   N       2071    5.576490729    5.953975756    1.288320288
  207 VAL   H       2072    5.597651853    5.926627669    1.382154970
  207 VAL   CA      2073    5.438317683    5.937438788    1.240935530
  207 VAL   CB      2074    5.348692995    5.848887245    1.327755920
  207 VAL   CG1     2075    5.385347503    5.702192165    1.304389261
  207 VAL   CG2     2076    5.352220661    5.888851929    1.475405481
  207 VAL   C       2077    5.357319465    6.063310366    1.209169221
  207 VAL   O       2078    5.409287230    6.169798818    1.242203387
  208 GLU   N       2079    5.268559551    6.047669408    1.111350928
  208 GLU   H       2080    5.263967810    5.961528952    1.060766959
  208 GLU   CA      2081    5.166537171    6.144507037    1.068629108
  208 GLU   CB      2082    5.124291955    6.107237610    0.926378160
  208 GLU   CG      2083    5.062964895    6.222235894    0.846253571
  208 GLU   CD      2084    4.986166600    6.171663919    0.723985947
  208 GLU   OE1     2085    4.861368355    6.172004527    0.716984942
  208 GLU   OE2     2086    5.051037165    6.145878324    0.620294514
  208 GLU   C       2087    5.047570948    6.164505156    1.162742136
  208 GLU   O1      2088    4.952044024    6.084315834    1.154255035
  208 GLU   O2      2089    5.038252939    6.266809209    1.233969926
  209 WDH1  C1      2090    1.143967021    0.061624427    0.462675250
  209 WDH1  H1      2091    1.189988287    0.148592492    0.509566181
  209 WDH1  C2      2092    1.226471972    6.746900034    0.427148817
  209 WDH1  H2      2093    1.328515230    6.758575014    0.463633952
  209 WDH1  C3      2094    1.172128440    6.642516977    0.353175994
  209 WDH1  H3      2095    1.237419173    6.569769285    0.304958350
  209 WDH1  C4      2096    1.037896169    6.644852641    0.317158741
  209 WDH1  H4      2097    0.998629707    6.570017118    0.248327323
  209 WDH1  C5      2098    0.953720540    6.746626128    0.360512528
  209 WDH1  C6      2099    1.008416701    6.852657433    0.431851875
  209 WDH1  H7      2100    0.920628220    0.237980526    0.507160661
  209 WDH1  C7      2101    0.906451319    0.143691910    0.454343310
  209 WDH1  C8      2102    0.823281571   -0.022334835    0.347270430
  209 WDH1  H8      2103    0.751985836   -0.087252922    0.296432456
  209 WDH1  N       2104    0.794356706    0.095790719    0.401127667
  209 WDH1  C9      2105    0.686611181    0.168227154    0.372210349
  209 WDH1  O9      2106    0.678914178    0.288668335    0.395983182
  209 WDH1  C10     2107    0.554137853    0.102874497    0.332322548
  209 WDH1  C11     2108    0.467767323    0.034125815    0.416790002
  209 WDH1  O11     2109    0.500415037    0.009163899    0.546443595
  209 WDH1  H11     2110    0.421363918   -0.002280313    0.606615204
  209 WDH1  C12     2111    0.340132466    6.785783678    0.378623278
  209 WDH1  H12     2112    0.274956509    6.736999787    0.451109943
  209 WDH1  C13     2113    0.290507430    0.022830167    0.251920283
  209 WDH1  O13     2114    0.168476782   -0.020283785    0.210120919
  209 WDH1  H13     2115    0.134990277   -0.100593768    0.259415108
  209 WDH1  C14     2116    0.372047524    0.097103763    0.167307833
  209 WDH1  C15     2117    0.334087591    0.153237934    0.030132686
  209 WDH1  C16     2118    0.199016152    0.224924641    0.035204464
  209 WDH1  C17     2119    0.328874391    0.038834705   -0.071306018
  209 WDH1  C18     2120    0.499907162    0.133402198    0.208018749
  209 WDH1  H18     2121    0.555204827    0.195848208    0.137840353
  210 NA+   NA      2122    0.991650551    5.590687253    1.444116378
  211 NA+   NA      2123    4.454039851    0.289810327    6.065445770
  212 NA+   NA      2124    3.854029290    1.780673997    3.619480718
  213 NA+   NA      2125    3.396569191    5.894627528    6.522614270
  214 NA+   NA      2126    0.806154331    0.349664728    3.102534680
  215 NA+   NA      2127    6.736996282    5.522930867    1.880312572
  216 NA+   NA      2128    4.778442069    4.998586595    5.208319901
  217 NA+   NA      2129    4.211962066    6.750937518    2.690215937
    1 SOLV  OW      2130    6.338973549    1.925652950    0.630891957
    1 SOLV  HW1     2131    6.372712989    1.883365474    0.714995812
    1 SOLV  HW2     2132    6.239017796    1.922825950    0.629966963
    2 SOLV  OW      2133    6.162430758    2.289167605    6.597796181
    2 SOLV  HW1     2134    6.218583740    2.255967806    6.673599205
    2 SOLV  HW2     2135    6.066579568    2.266272099    6.614818961
    3 SOLV  OW      2136    6.705722782    1.947150022    0.564328252
    3 SOLV  HW1     2137    6.766679627    2.014814708    0.605651174
    3 SOLV  HW2     2138    6.740681462    1.921450500    0.474221406
    4 SOLV  OW      2139    0.948570305    2.521107361    0.329395015
    4 SOLV  HW1     2140    1.015071684    2.488370200    0.262256051
    4 SOLV  HW2     2141    0.994119861    2.581796470    0.394540280
    5 SOLV  OW      2142    0.374522870    2.876964829    0.245845685
    5 SOLV  HW1     2143    0.285628541    2.832027204    0.254799959
    5 SOLV  HW2     2144    0.375655791    2.959973662    0.301611942
    6 SOLV  OW      2145    6.193251191    1.994868713    6.460021642
    6 SOLV  HW1     2146    6.199959389    2.022013985    6.556041249
    6 SOLV  HW2     2147    6.278738258    2.017021197    6.413088370
    7 SOLV  OW      2148    0.523706718    1.794590188    6.118759195
    7 SOLV  HW1     2149    0.511514112    1.695436101    6.114134708
    7 SOLV  HW2     2150    0.585251695    1.817100509    6.194303931
    8 SOLV  OW      2151    0.026182406    2.931558379    6.724590991
    8 SOLV  HW1     2152    0.087193720    2.887389220    6.658800340
    8 SOLV  HW2     2153    0.074321411    3.007006743    6.769220064
    9 SOLV  OW      2154    5.954569228    1.863041130    6.421814895
    9 SOLV  HW1     2155    6.044062984    1.897327185    6.450397821
    9 SOLV  HW2     2156    5.966596219    1.780625364    6.366456478
   10 SOLV  OW      2157    1.519594692    1.285800927    5.428081858
   10 SOLV  HW1     2158    1.529515437    1.385202695    5.423351869
   10 SOLV  HW2     2159    1.609246871    1.244040557    5.442914924
   11 SOLV  OW      2160    1.224238910    1.404784591    5.550363695
   11 SOLV  HW1     2161    1.272937351    1.431546393    5.633514233
   11 SOLV  HW2     2162    1.224792737    1.480885998    5.485479564
   12 SOLV  OW      2163    0.712788594    1.363519919    5.343806382
   12 SOLV  HW1     2164    0.747376261    1.450095557    5.379997807
   12 SOLV  HW2     2165    0.665102396    1.380169065    5.257491233
   13 SOLV  OW      2166    0.159866242    1.291036930    5.039140712
   13 SOLV  HW1     2167    0.074799956    1.238553121    5.035814032
   13 SOLV  HW2     2168    0.181671719    1.313143007    5.134207828
   14 SOLV  OW      2169    0.253930201    0.353050256    4.559147648
   14 SOLV  HW1     2170    0.327818242    0.289102992    4.580433627
   14 SOLV  HW2     2171    0.290541494    0.430051212    4.506876799
   15 SOLV  OW      2172    0.972284186    5.990762328    1.628649723
   15 SOLV  HW1     2173    1.013717373    6.034006375    1.548566736
   15 SOLV  HW2     2174    0.957806012    5.893541680    1.610250587
   16 SOLV  OW      2175    5.927705873    6.177671415    5.151975632
   16 SOLV  HW1     2176    5.877669518    6.091080870    5.152154899
   16 SOLV  HW2     2177    5.872230463    6.248112692    5.107680327
   17 SOLV  OW      2178    5.638663258    5.710307251    5.168822465
   17 SOLV  HW1     2179    5.712721658    5.645907814    5.149637418
   17 SOLV  HW2     2180    5.601385796    5.692055214    5.259802120
   18 SOLV  OW      2181    6.458218259    0.220768517    4.247639991
   18 SOLV  HW1     2182    6.427732936    0.311881898    4.275399113
   18 SOLV  HW2     2183    6.498099313    0.173585359    4.326283334
   19 SOLV  OW      2184    0.468266113    5.667200242    0.063093283
   19 SOLV  HW1     2185    0.486739158    5.750139748    0.010355086
   19 SOLV  HW2     2186    0.423305401    5.599779120    0.004489608
   20 SOLV  OW      2187    5.854552794    6.675424872    5.619079468
   20 SOLV  HW1     2188    5.924596515    6.627613809    5.566075980
   20 SOLV  HW2     2189    5.887479116    6.766758082    5.643067757
   21 SOLV  OW      2190    5.678547706    0.124576967    5.494781745
   21 SOLV  HW1     2191    5.657498641    0.177033605    5.577275847
   21 SOLV  HW2     2192    5.775447717    0.099871009    5.494841514
   22 SOLV  OW      2193    0.908839714    1.846472430    0.984961974
   22 SOLV  HW1     2194    0.866340049    1.756654308    0.973645637
   22 SOLV  HW2     2195    0.874136272    1.908816452    0.914887959
   23 SOLV  OW      2196    2.350278985    6.298456829    0.311335625
   23 SOLV  HW1     2197    2.374356295    6.392976202    0.333423139
   23 SOLV  HW2     2198    2.265027640    6.297137146    0.259068017
   24 SOLV  OW      2199    5.758728434    6.383215461    5.050324859
   24 SOLV  HW1     2200    5.853163050    6.416106255    5.051716022
   24 SOLV  HW2     2201    5.714139695    6.413504819    4.966087155
   25 SOLV  OW      2202    6.412286552    6.353818787    5.258957182
   25 SOLV  HW1     2203    6.380029764    6.329637389    5.167435010
   25 SOLV  HW2     2204    6.336095811    6.390090072    5.312630893
   26 SOLV  OW      2205    6.201329572    6.067048276    4.364914811
   26 SOLV  HW1     2206    6.276169874    6.026063614    4.417077938
   26 SOLV  HW2     2207    6.189182104    6.162192200    4.393230508
   27 SOLV  OW      2208    1.859849052    6.102572196    1.923216281
   27 SOLV  HW1     2209    1.952041845    6.072193247    1.899152578
   27 SOLV  HW2     2210    1.863978292    6.160017706    2.004974309
   28 SOLV  OW      2211    5.779689188    6.514428721    5.287245523
   28 SOLV  HW1     2212    5.743496937    6.607622982    5.289479696
   28 SOLV  HW2     2213    5.769765571    6.477047202    5.195027607
   29 SOLV  OW      2214    6.521953244    4.871259056    5.490247593
   29 SOLV  HW1     2215    6.484174590    4.874001103    5.397688642
   29 SOLV  HW2     2216    6.545475392    4.963992876    5.519386039
   30 SOLV  OW      2217    5.903262762    6.328566018    5.421491406
   30 SOLV  HW1     2218    5.866336171    6.403680415    5.366757999
   30 SOLV  HW2     2219    5.950964919    6.264112378    5.361727906
   31 SOLV  OW      2220    5.299465156    5.958203436    5.541164217
   31 SOLV  HW1     2221    5.299526998    5.915148560    5.450918434
   31 SOLV  HW2     2222    5.247337601    5.901655032    5.605063676
   32 SOLV  OW      2223    6.085812774    5.245883066    5.388228894
   32 SOLV  HW1     2224    6.088797342    5.217929933    5.292261635
   32 SOLV  HW2     2225    6.178174968    5.243485525    5.426509923
   33 SOLV  OW      2226    5.171552006    5.975645512    4.948094669
   33 SOLV  HW1     2227    5.248110826    6.019456105    4.900969068
   33 SOLV  HW2     2228    5.171423346    6.003221553    5.044224202
   34 SOLV  OW      2229    6.178863424    4.643599519    5.809141427
   34 SOLV  HW1     2230    6.083777155    4.670114858    5.793105218
   34 SOLV  HW2     2231    6.239430383    4.703367737    5.756596556
   35 SOLV  OW      2232    6.759472637    5.308410615    5.831345111
   35 SOLV  HW1     2233    6.660521006    5.322853903    5.830008930
   35 SOLV  HW2     2234    6.791516483    5.288713912    5.738678705
   36 SOLV  OW      2235    6.091573632    5.232502767    5.676259015
   36 SOLV  HW1     2236    6.074328729    5.202192000    5.582528224
   36 SOLV  HW2     2237    6.018178544    5.293828943    5.705476958
   37 SOLV  OW      2238    5.400289828    6.712162266    4.633109866
   37 SOLV  HW1     2239    5.472657188    6.781171889    4.634531689
   37 SOLV  HW2     2240    5.321304110    6.745650319    4.684501955
   38 SOLV  OW      2241    6.039597389    4.612501232    6.077892826
   38 SOLV  HW1     2242    6.103518370    4.641335562    6.149199454
   38 SOLV  HW2     2243    6.090803665    4.578155748    5.999163511
   39 SOLV  OW      2244    6.461262540    5.257114584    5.989401587
   39 SOLV  HW1     2245    6.530671937    5.199107320    6.032056774
   39 SOLV  HW2     2246    6.372384772    5.239251538    6.031633741
   40 SOLV  OW      2247    5.929410297    5.582294640    5.887965790
   40 SOLV  HW1     2248    5.920294421    5.489307361    5.852324987
   40 SOLV  HW2     2249    5.845956882    5.607515565    5.936970060
   41 SOLV  OW      2250    0.690117209    6.419088877    2.720517791
   41 SOLV  HW1     2251    0.604072754    6.387308307    2.680664949
   41 SOLV  HW2     2252    0.730605660    6.345766231    2.775164914
   42 SOLV  OW      2253    6.538864351    6.753046740    1.583634138
   42 SOLV  HW1     2254    6.520360089    6.738346079    1.680809611
   42 SOLV  HW2     2255    6.509276463    6.844967825    1.557620649
   43 SOLV  OW      2256    4.805095002    0.823709687    0.478893987
   43 SOLV  HW1     2257    4.717994836    0.816310030    0.430312164
   43 SOLV  HW2     2258    4.816931543    0.744186097    0.538368769
   44 SOLV  OW      2259    5.893180385    0.190278145    1.115955202
   44 SOLV  HW1     2260    5.828532853    0.156517920    1.047526068
   44 SOLV  HW2     2261    5.894977037    0.127603372    1.193867050
   45 SOLV  OW      2262    0.926772263    5.203442831    5.728502212
   45 SOLV  HW1     2263    0.873480937    5.136837737    5.676295379
   45 SOLV  HW2     2264    1.024023221    5.191219870    5.708639901
   46 SOLV  OW      2265    4.037020417    6.395131056    6.590847863
   46 SOLV  HW1     2266    4.085354629    6.477238417    6.621242177
   46 SOLV  HW2     2267    3.998451865    6.410912044    6.499935600
   47 SOLV  OW      2268    5.495027072    0.252627162    0.661482569
   47 SOLV  HW1     2269    5.434507940    0.302046638    0.723907239
   47 SOLV  HW2     2270    5.575403087    0.220426545    0.711526534
   48 SOLV  OW      2271    6.325008655    4.243460763    0.533327446
   48 SOLV  HW1     2272    6.305029296    4.235349195    0.630982617
   48 SOLV  HW2     2273    6.279318665    4.169611049    0.483727657
   49 SOLV  OW      2274    0.620346468    0.007056464    6.343941135
   49 SOLV  HW1     2275    0.678566074   -0.072008782    6.362940523
   49 SOLV  HW2     2276    0.603880062    0.057445552    6.428744314
   50 SOLV  OW      2277    0.555967214    5.843939051    6.454715722
   50 SOLV  HW1     2278    0.567932330    5.746789521    6.434203431
   50 SOLV  HW2     2279    0.477836576    5.879448775    6.403367717
   51 SOLV  OW      2280    0.928820355    6.589087632    6.722363012
   51 SOLV  HW1     2281    0.956820072    6.505601279    6.769775049
   51 SOLV  HW2     2282    0.830097406    6.586889217    6.706527907
   52 SOLV  OW      2283    0.611213205    1.990579382    0.080043018
   52 SOLV  HW1     2284    0.662691223    2.068187384    0.116495243
   52 SOLV  HW2     2285    0.643362760    1.969713499   -0.012329709
   53 SOLV  OW      2286    0.743156253    2.165236708    0.220083672
   53 SOLV  HW1     2287    0.720311167    2.256570029    0.253818250
   53 SOLV  HW2     2288    0.823195340    2.130679994    0.269086186
   54 SOLV  OW      2289    0.740963619    5.613239980    0.746752761
   54 SOLV  HW1     2290    0.734422251    5.705997514    0.709941408
   54 SOLV  HW2     2291    0.809808844    5.561857797    0.695548102
   55 SOLV  OW      2292    1.377490179    6.380368960    0.608362720
   55 SOLV  HW1     2293    1.420038867    6.314854926    0.545921178
   55 SOLV  HW2     2294    1.292328501    6.414140560    0.568259241
   56 SOLV  OW      2295    0.765256752    6.329892580    6.521219206
   56 SOLV  HW1     2296    0.706677821    6.258472660    6.482908034
   56 SOLV  HW2     2297    0.850325935    6.289020648    6.554275513
   57 SOLV  OW      2298    1.477977562    5.996240736    6.529099985
   57 SOLV  HW1     2299    1.463110034    6.092489500    6.506363706
   57 SOLV  HW2     2300    1.550955398    5.959305942    6.471551407
   58 SOLV  OW      2301    1.612335197    6.417253103    6.711325535
   58 SOLV  HW1     2302    1.657909258    6.500735119    6.680416367
   58 SOLV  HW2     2303    1.518900426    6.438854605    6.739694611
   59 SOLV  OW      2304    1.416108395    1.296273617    5.119322417
   59 SOLV  HW1     2305    1.429443835    1.235449306    5.041075326
   59 SOLV  HW2     2306    1.383898490    1.385320649    5.087179794
   60 SOLV  OW      2307    1.602830968    6.461008450    0.457102797
   60 SOLV  HW1     2308    1.631771432    6.556605938    0.452071539
   60 SOLV  HW2     2309    1.586591868    6.436099874    0.552588499
   61 SOLV  OW      2310    1.056075206    5.702711184    0.859597506
   61 SOLV  HW1     2311    0.959953472    5.726464365    0.845530443
   61 SOLV  HW2     2312    1.111535353    5.785915781    0.857981396
   62 SOLV  OW      2313    0.939997099    4.841663615    0.867651115
   62 SOLV  HW1     2314    0.881709058    4.868597378    0.944323444
   62 SOLV  HW2     2315    0.931577855    4.908962098    0.794155684
   63 SOLV  OW      2316    2.343832234    5.521187768    0.320499863
   63 SOLV  HW1     2317    2.335887660    5.455733141    0.395692635
   63 SOLV  HW2     2318    2.396509213    5.480165406    0.246044195
   64 SOLV  OW      2319    1.489287483    0.177756894    0.396875811
   64 SOLV  HW1     2320    1.566990783    0.115595397    0.406874920
   64 SOLV  HW2     2321    1.497615188    0.227906270    0.310750738
   65 SOLV  OW      2322    1.951108421    0.604206406    0.642554059
   65 SOLV  HW1     2323    1.949354352    0.638289090    0.548549245
   65 SOLV  HW2     2324    2.017323925    0.529601607    0.649711154
   66 SOLV  OW      2325    6.654457896    6.386145787    5.138763637
   66 SOLV  HW1     2326    6.560398746    6.400855335    5.169397555
   66 SOLV  HW2     2327    6.717827260    6.418911685    5.208853802
   67 SOLV  OW      2328    1.130527633    5.181526992    2.020715317
   67 SOLV  HW1     2329    1.085637079    5.137329146    2.098388286
   67 SOLV  HW2     2330    1.211850463    5.230257757    2.052551416
   68 SOLV  OW      2331    2.122177175    6.717970472    1.423461089
   68 SOLV  HW1     2332    2.058969006    6.641267195    1.412377806
   68 SOLV  HW2     2333    2.091137179    6.795031456    1.367787176
   69 SOLV  OW      2334    1.724323856    0.766831138    1.772364840
   69 SOLV  HW1     2335    1.801472007    0.727626392    1.822490446
   69 SOLV  HW2     2336    1.639399129    0.747577554    1.821543174
   70 SOLV  OW      2337    1.461156194    6.194834033    2.815545986
   70 SOLV  HW1     2338    1.487763999    6.103529854    2.846486843
   70 SOLV  HW2     2339    1.469477269    6.200019659    2.716018928
   71 SOLV  OW      2340    6.126533390    0.256530103    5.654680965
   71 SOLV  HW1     2341    6.091627858    0.343784518    5.620479252
   71 SOLV  HW2     2342    6.056029783    0.211677612    5.709625795
   72 SOLV  OW      2343    1.268772701    6.599606783    2.824823980
   72 SOLV  HW1     2344    1.311213989    6.546572814    2.751423391
   72 SOLV  HW2     2345    1.271389848    6.696818778    2.801490864
   73 SOLV  OW      2346    0.900924285    0.821477574    1.940485784
   73 SOLV  HW1     2347    0.956129072    0.904151176    1.929643956
   73 SOLV  HW2     2348    0.806880528    0.840272333    1.912156840
   74 SOLV  OW      2349    1.155965658    1.263079755    1.971160276
   74 SOLV  HW1     2350    1.180812371    1.220025579    2.057939594
   74 SOLV  HW2     2351    1.162943197    1.195876095    1.897427729
   75 SOLV  OW      2352    1.210592744    6.533236480    3.732372020
   75 SOLV  HW1     2353    1.122943457    6.502145372    3.769147496
   75 SOLV  HW2     2354    1.285190240    6.488944319    3.782119667
   76 SOLV  OW      2355    1.287722616    6.055526547    3.106164497
   76 SOLV  HW1     2356    1.195162205    6.078711859    3.076219999
   76 SOLV  HW2     2357    1.311166088    6.109691064    3.186899499
   77 SOLV  OW      2358    5.972571326    1.449943612    6.539863619
   77 SOLV  HW1     2359    5.881880649    1.473257617    6.504741781
   77 SOLV  HW2     2360    5.966372133    1.367328684    6.595883507
   78 SOLV  OW      2361    5.738359672    1.308979654    6.204618504
   78 SOLV  HW1     2362    5.789197909    1.249603918    6.266988665
   78 SOLV  HW2     2363    5.798343765    1.338186262    6.130127681
   79 SOLV  OW      2364    5.595685030    1.134998821    6.068027516
   79 SOLV  HW1     2365    5.543426520    1.116478096    6.151258742
   79 SOLV  HW2     2366    5.686797183    1.168126850    6.092574647
   80 SOLV  OW      2367    6.551440615    0.510402170    2.302597890
   80 SOLV  HW1     2368    6.647886965    0.505544684    2.276591520
   80 SOLV  HW2     2369    6.520360099    0.605332548    2.297706552
   81 SOLV  OW      2370    6.652318070    0.335921339    1.731495371
   81 SOLV  HW1     2371    6.611095725    0.341858119    1.822410239
   81 SOLV  HW2     2372    6.747132654    0.305256253    1.739852832
   82 SOLV  OW      2373    0.386067630    1.367831593    4.885969042
   82 SOLV  HW1     2374    0.334886380    1.379410687    4.800833720
   82 SOLV  HW2     2375    0.322617567    1.347015363    4.960416247
   83 SOLV  OW      2376    1.476530294    6.125517279    2.558362501
   83 SOLV  HW1     2377    1.394247159    6.117869323    2.502037840
   83 SOLV  HW2     2378    1.530285644    6.041563506    2.550385710
   84 SOLV  OW      2379    0.111701437    0.173536094    1.991926870
   84 SOLV  HW1     2380    0.197021589    0.135654942    2.027803202
   84 SOLV  HW2     2381    0.067634298    0.229052383    2.062478995
   85 SOLV  OW      2382    0.021445045    0.335256722    1.475681603
   85 SOLV  HW1     2383    0.019168728    0.289683253    1.386690480
   85 SOLV  HW2     2384    0.047044793    0.269217917    1.546285776
   86 SOLV  OW      2385    0.145577111    6.620380278    2.046013906
   86 SOLV  HW1     2386    0.091174742    6.675138204    1.982437228
   86 SOLV  HW2     2387    0.097654826    6.613539666    2.133516253
   87 SOLV  OW      2388    5.725679809    0.713046210    0.644283613
   87 SOLV  HW1     2389    5.775905463    0.659212257    0.711968051
   87 SOLV  HW2     2390    5.675410284    0.651582368    0.583480434
   88 SOLV  OW      2391    5.874981913    1.003784426    0.603046029
   88 SOLV  HW1     2392    5.825581664    0.935848258    0.548769448
   88 SOLV  HW2     2393    5.909629992    0.960948336    0.686509887
   89 SOLV  OW      2394    0.799523815    6.202371430    1.995930020
   89 SOLV  HW1     2395    0.751798971    6.290218638    1.993355356
   89 SOLV  HW2     2396    0.755307397    6.142375962    2.062614273
   90 SOLV  OW      2397    1.686999406    5.495892758    2.696898736
   90 SOLV  HW1     2398    1.697571010    5.406757304    2.652802371
   90 SOLV  HW2     2399    1.641381699    5.558937949    2.634084038
   91 SOLV  OW      2400    6.787796575    6.780459926    1.823596434
   91 SOLV  HW1     2401    6.809339879    6.842056673    1.899382373
   91 SOLV  HW2     2402    6.689693199    6.784154320    1.804521667
   92 SOLV  OW      2403    6.027191392    5.693807818    1.549167551
   92 SOLV  HW1     2404    6.078716691    5.725160983    1.628939597
   92 SOLV  HW2     2405    5.931056152    5.719375426    1.559445308
   93 SOLV  OW      2406    6.715138836    6.523006177    1.713449790
   93 SOLV  HW1     2407    6.769732262    6.606699232    1.709397003
   93 SOLV  HW2     2408    6.663426363    6.521071526    1.799026884
   94 SOLV  OW      2409    6.444281500    5.883252064    1.878029556
   94 SOLV  HW1     2410    6.354038343    5.849788091    1.850863011
   94 SOLV  HW2     2411    6.435245697    5.974177687    1.918680100
   95 SOLV  OW      2412    5.668521283    0.899089005    0.450771940
   95 SOLV  HW1     2413    5.587132418    0.949645631    0.479437336
   95 SOLV  HW2     2414    5.684395846    0.823040193    0.513751366
   96 SOLV  OW      2415    5.264347651    0.060620524    1.417183567
   96 SOLV  HW1     2416    5.175831804    0.028095969    1.450479991
   96 SOLV  HW2     2417    5.276884349    0.156199374    1.443811802
   97 SOLV  OW      2418    4.899555823    5.912397218    6.101951813
   97 SOLV  HW1     2419    4.920994963    6.007667152    6.123528132
   97 SOLV  HW2     2420    4.984504402    5.861297584    6.088756524
   98 SOLV  OW      2421    5.681908452    0.337449074    0.877038822
   98 SOLV  HW1     2422    5.659643456    0.375019472    0.967007897
   98 SOLV  HW2     2423    5.719351388    0.409819317    0.819053521
   99 SOLV  OW      2424    4.598373443    6.601578703    6.224931731
   99 SOLV  HW1     2425    4.523132576    6.536083600    6.232063918
   99 SOLV  HW2     2426    4.590282645    6.652403964    6.139182246
  100 SOLV  OW      2427    5.974237802    4.059154361    6.733965747
  100 SOLV  HW1     2428    5.877782989    4.057313965    6.760319360
  100 SOLV  HW2     2429    6.031271878    4.051098511    6.815718754
  101 SOLV  OW      2430    4.886342824    5.382790271    6.551441067
  101 SOLV  HW1     2431    4.984393884    5.389482664    6.569956598
  101 SOLV  HW2     2432    4.848743305    5.474406790    6.537500827
  102 SOLV  OW      2433    4.754924070    6.412012680    0.656885661
  102 SOLV  HW1     2434    4.812358175    6.331420133    0.642479037
  102 SOLV  HW2     2435    4.730333965    6.418542089    0.753602200
  103 SOLV  OW      2436    6.369265750    4.969613866    0.682121691
  103 SOLV  HW1     2437    6.360303743    5.065389920    0.709479969
  103 SOLV  HW2     2438    6.466110685    4.944910829    0.678556781
  104 SOLV  OW      2439    5.886356408    3.747409556    6.693351331
  104 SOLV  HW1     2440    5.900927018    3.777484540    6.787602021
  104 SOLV  HW2     2441    5.884095067    3.827077667    6.632937116
  105 SOLV  OW      2442    6.633245363    4.696492114    0.590580981
  105 SOLV  HW1     2443    6.725638767    4.658287547    0.592996326
  105 SOLV  HW2     2444    6.635882961    4.791948974    0.620292521
  106 SOLV  OW      2445    5.480367154    4.385980174    0.572714080
  106 SOLV  HW1     2446    5.466697853    4.465758854    0.513990044
  106 SOLV  HW2     2447    5.578333674    4.370067443    0.585015652
  107 SOLV  OW      2448    5.679749775    3.761349747    0.269468359
  107 SOLV  HW1     2449    5.637621895    3.686843662    0.217737777
  107 SOLV  HW2     2450    5.777004747    3.766806475    0.246805509
  108 SOLV  OW      2451    5.571141355    6.690610340    0.680619167
  108 SOLV  HW1     2452    5.498664831    6.660145734    0.742433128
  108 SOLV  HW2     2453    5.535613115    6.761986386    0.620245281
  109 SOLV  OW      2454    5.006292371    0.668600813    6.786247988
  109 SOLV  HW1     2455    4.967679474    0.660190831    6.694377381
  109 SOLV  HW2     2456    4.958868946    0.606005232    6.848172242
  110 SOLV  OW      2457    4.669075006    0.145806102    6.704467349
  110 SOLV  HW1     2458    4.749173350    0.193357032    6.740862495
  110 SOLV  HW2     2459    4.644360553    0.070596643    6.765575413
  111 SOLV  OW      2460    5.016802615    0.566804590    6.496290950
  111 SOLV  HW1     2461    5.054666780    0.474669106    6.505191384
  111 SOLV  HW2     2462    4.942127185    0.565849240    6.429775295
  112 SOLV  OW      2463    5.482109003    6.742926207    1.095414523
  112 SOLV  HW1     2464    5.457613375    6.653228136    1.058591930
  112 SOLV  HW2     2465    5.563883209    6.776836903    1.048888393
  113 SOLV  OW      2466    5.514689930    5.705366936    2.009602180
  113 SOLV  HW1     2467    5.614093891    5.696891799    2.002623377
  113 SOLV  HW2     2468    5.478279014    5.628318230    2.061940732
  114 SOLV  OW      2469    5.927942302    0.492238173    1.103417587
  114 SOLV  HW1     2470    5.848544350    0.432922032    1.090030995
  114 SOLV  HW2     2471    5.908864804    0.557364299    1.176876426
  115 SOLV  OW      2472    0.028030712    6.689439232    0.638339013
  115 SOLV  HW1     2473    0.120291665    6.725558693    0.651937527
  115 SOLV  HW2     2474   -0.034814745    6.733619505    0.702371531
  116 SOLV  OW      2475    6.759784768    0.219261781    1.236169305
  116 SOLV  HW1     2476    6.836739184    0.158946170    1.215156621
  116 SOLV  HW2     2477    6.739092555    0.275897112    1.156384376
  117 SOLV  OW      2478    0.922187347    0.630067568    1.279474693
  117 SOLV  HW1     2479    1.009999184    0.593338185    1.310160032
  117 SOLV  HW2     2480    0.873323864    0.560240951    1.227148021
  118 SOLV  OW      2481    0.544635042    0.325077605    0.645135006
  118 SOLV  HW1     2482    0.559435939    0.239314196    0.694385495
  118 SOLV  HW2     2483    0.615163668    0.335847146    0.575065540
  119 SOLV  OW      2484    1.239449502    0.411844634    0.569676368
  119 SOLV  HW1     2485    1.281286117    0.501607604    0.583609226
  119 SOLV  HW2     2486    1.143414033    0.423430922    0.544286729
  120 SOLV  OW      2487    1.191231333    1.357166350    0.503531966
  120 SOLV  HW1     2488    1.196419727    1.368453708    0.602765346
  120 SOLV  HW2     2489    1.118291414    1.292519145    0.481124594
  121 SOLV  OW      2490    0.663381384    2.010500505    0.633484354
  121 SOLV  HW1     2491    0.683552872    1.921940439    0.675338383
  121 SOLV  HW2     2492    0.747827537    2.050524721    0.597869592
  122 SOLV  OW      2493    0.869699188    2.205917433    0.606546044
  122 SOLV  HW1     2494    0.814232163    2.281469688    0.571658766
  122 SOLV  HW2     2495    0.858810079    2.199642502    0.705762028
  123 SOLV  OW      2496    0.922236435    1.732734328    6.734802295
  123 SOLV  HW1     2497    1.011253298    1.757316135    6.773188378
  123 SOLV  HW2     2498    0.935454206    1.685091684    6.647870022
  124 SOLV  OW      2499    1.573507409    0.927004470    0.323677722
  124 SOLV  HW1     2500    1.566630765    0.855076718    0.392821781
  124 SOLV  HW2     2501    1.481866010    0.952035819    0.292420421
  125 SOLV  OW      2502    1.119767460    0.755728220    0.649228630
  125 SOLV  HW1     2503    1.052845514    0.812282962    0.601011912
  125 SOLV  HW2     2504    1.093920708    0.748364512    0.745558874
  126 SOLV  OW      2505    0.192058898    1.007122548    6.194251658
  126 SOLV  HW1     2506    0.228147662    1.025661004    6.285660479
  126 SOLV  HW2     2507    0.122763642    1.075480984    6.171298153
  127 SOLV  OW      2508    0.397577934    2.235778231    6.269441629
  127 SOLV  HW1     2509    0.383631862    2.233796783    6.368444763
  127 SOLV  HW2     2510    0.467547161    2.303611042    6.247013586
  128 SOLV  OW      2511    1.449688325    1.306404408    6.372977068
  128 SOLV  HW1     2512    1.367676348    1.249227234    6.375557787
  128 SOLV  HW2     2513    1.456043853    1.351536465    6.283957737
  129 SOLV  OW      2514    0.432732063    0.993527684    5.896247585
  129 SOLV  HW1     2515    0.384969816    0.909058613    5.920448419
  129 SOLV  HW2     2516    0.531024767    0.981362633    5.910121558
  130 SOLV  OW      2517    1.101939200    0.205859062    0.136044370
  130 SOLV  HW1     2518    1.030988813    0.266469687    0.100094477
  130 SOLV  HW2     2519    1.109927774    0.218874440    0.234881018
  131 SOLV  OW      2520    1.992244041    6.697690302    6.415566857
  131 SOLV  HW1     2521    1.988523174    6.763032896    6.491185545
  131 SOLV  HW2     2522    2.084490630    6.696644799    6.376951436
  132 SOLV  OW      2523    2.046962332    6.692908324    0.201726732
  132 SOLV  HW1     2524    2.010119061    6.635376571    0.274752165
  132 SOLV  HW2     2525    1.974653810    6.713358082    0.135747302
  133 SOLV  OW      2526    1.145017502    0.761884620    6.366543301
  133 SOLV  HW1     2527    1.092680705    0.833582816    6.412589240
  133 SOLV  HW2     2528    1.087197444    0.681245755    6.354045708
  134 SOLV  OW      2529    1.195203548    0.739087538    6.033879469
  134 SOLV  HW1     2530    1.278358832    0.713703617    5.984457863
  134 SOLV  HW2     2531    1.206377535    0.830351427    6.073219033
  135 SOLV  OW      2532    1.427081576    0.646966085    5.903252235
  135 SOLV  HW1     2533    1.499633118    0.714702438    5.891004770
  135 SOLV  HW2     2534    1.466178103    0.555040584    5.898449102
  136 SOLV  OW      2535    2.127675720    0.535256823    5.828909528
  136 SOLV  HW1     2536    2.144936804    0.524586194    5.926836076
  136 SOLV  HW2     2537    2.124874771    0.632559538    5.805981471
  137 SOLV  OW      2538    1.839908806    0.658802711    4.953420470
  137 SOLV  HW1     2539    1.767180096    0.612547823    4.902714861
  137 SOLV  HW2     2540    1.805073713    0.687901997    5.042525733
  138 SOLV  OW      2541    1.525804110    6.367659070    5.142235556
  138 SOLV  HW1     2542    1.431511874    6.397389941    5.157302126
  138 SOLV  HW2     2543    1.588546326    6.440076236    5.170889817
  139 SOLV  OW      2544    1.467799149    6.089401718    4.195708990
  139 SOLV  HW1     2545    1.473689253    5.991106929    4.213169289
  139 SOLV  HW2     2546    1.476125338    6.139138124    4.282070629
  140 SOLV  OW      2547    1.603426487    0.505691361    4.886566876
  140 SOLV  HW1     2548    1.606690577    0.441540313    4.809915044
  140 SOLV  HW2     2549    1.561518196    0.591382923    4.856532764
  141 SOLV  OW      2550    1.036272916    5.336115568    5.125282278
  141 SOLV  HW1     2551    0.939080382    5.339586819    5.101979111
  141 SOLV  HW2     2552    1.077355174    5.254441392    5.084748275
  142 SOLV  OW      2553    0.090880296    5.758185655    4.683766907
  142 SOLV  HW1     2554   -0.004142957    5.763365281    4.714515723
  142 SOLV  HW2     2555    0.130570612    5.671084818    4.712745307
  143 SOLV  OW      2556    0.364923161    4.793913308    5.561108796
  143 SOLV  HW1     2557    0.460359662    4.817379329    5.542635498
  143 SOLV  HW2     2558    0.319411063    4.769633818    5.475439925
  144 SOLV  OW      2559    6.417368288    5.983145795    4.481915926
  144 SOLV  HW1     2560    6.449559666    5.925841993    4.557290889
  144 SOLV  HW2     2561    6.494755320    6.008284886    4.423772778
  145 SOLV  OW      2562    0.764879523    5.395543916    5.864032159
  145 SOLV  HW1     2563    0.765250355    5.375401981    5.961982167
  145 SOLV  HW2     2564    0.838241657    5.344437893    5.819241850
  146 SOLV  OW      2565    6.459295112    4.760619473    6.182989346
  146 SOLV  HW1     2566    6.530867289    4.727810284    6.244656248
  146 SOLV  HW2     2567    6.498833764    4.779405420    6.093070104
  147 SOLV  OW      2568    0.558783769    5.121773725    5.736122845
  147 SOLV  HW1     2569    0.551968712    5.203507953    5.678911732
  147 SOLV  HW2     2570    0.634869733    5.065163753    5.704401600
  148 SOLV  OW      2571    0.978996878    6.177886273    6.599196843
  148 SOLV  HW1     2572    1.074620728    6.202814187    6.583825518
  148 SOLV  HW2     2573    0.973058533    6.114644366    6.676441754
  149 SOLV  OW      2574    1.198231381    6.336309471    6.267828277
  149 SOLV  HW1     2575    1.129680488    6.263661511    6.272827258
  149 SOLV  HW2     2576    1.155190038    6.424198258    6.288440703
  150 SOLV  OW      2577    0.149145756    5.198122509    5.648331950
  150 SOLV  HW1     2578    0.199219423    5.118918071    5.683277809
  150 SOLV  HW2     2579    0.198831886    5.281786181    5.671429085
  151 SOLV  OW      2580    1.364528799    5.516855611    5.993867596
  151 SOLV  HW1     2581    1.287388198    5.477931111    5.943510961
  151 SOLV  HW2     2582    1.402476022    5.447707294    6.055349583
  152 SOLV  OW      2583    1.531110973    0.081126735    5.822807420
  152 SOLV  HW1     2584    1.451320197    0.021481113    5.831616759
  152 SOLV  HW2     2585    1.607968827    0.028737970    5.786063397
  153 SOLV  OW      2586    1.309191489    0.144358850    6.517980904
  153 SOLV  HW1     2587    1.297703609    0.165589789    6.615023747
  153 SOLV  HW2     2588    1.302126116    0.045531588    6.504443808
  154 SOLV  OW      2589    0.810966429    6.553730897    6.394585143
  154 SOLV  HW1     2590    0.802401107    6.462073510    6.433662972
  154 SOLV  HW2     2591    0.907339479    6.580399672    6.393000689
  155 SOLV  OW      2592    0.604879535    0.450171223    6.233127166
  155 SOLV  HW1     2593    0.647603832    0.530132767    6.275347645
  155 SOLV  HW2     2594    0.672824294    0.377466918    6.223159230
  156 SOLV  OW      2595    0.293588271    0.801897427    6.026506451
  156 SOLV  HW1     2596    0.277599898    0.865948762    6.101631030
  156 SOLV  HW2     2597    0.277769052    0.708459593    6.058460475
  157 SOLV  OW      2598    6.769649975    6.388146624    6.353132568
  157 SOLV  HW1     2599    6.750083856    6.310133934    6.412568293
  157 SOLV  HW2     2600    6.776873798    6.356880674    6.258413809
  158 SOLV  OW      2601    5.950847515    0.126465960    5.476288441
  158 SOLV  HW1     2602    6.001632626    0.164110402    5.553782997
  158 SOLV  HW2     2603    6.004591325    0.053884308    5.433333763
  159 SOLV  OW      2604    5.875989092    0.525602447    4.757669140
  159 SOLV  HW1     2605    5.872448929    0.603196557    4.820661815
  159 SOLV  HW2     2606    5.970430269    0.493797533    4.749261015
  160 SOLV  OW      2607    1.543618313    0.337816394    0.169718967
  160 SOLV  HW1     2608    1.590276752    0.291032082    0.094644746
  160 SOLV  HW2     2609    1.484994994    0.409908302    0.132733585
  161 SOLV  OW      2610    1.957980189    0.972296538    0.502954333
  161 SOLV  HW1     2611    1.959562276    0.880701730    0.462836274
  161 SOLV  HW2     2612    1.881747546    1.024260509    0.464355726
  162 SOLV  OW      2613    1.143318022    0.533736889    1.372920629
  162 SOLV  HW1     2614    1.132415620    0.566219966    1.466875419
  162 SOLV  HW2     2615    1.240013673    0.536885241    1.347591319
  163 SOLV  OW      2616    0.178216914    1.451206359    2.187780974
  163 SOLV  HW1     2617    0.116856635    1.516904737    2.231600792
  163 SOLV  HW2     2618    0.268165948    1.455488505    2.231281255
  164 SOLV  OW      2619    1.580789823    1.352373287    0.884913516
  164 SOLV  HW1     2620    1.551988720    1.446247110    0.865986205
  164 SOLV  HW2     2621    1.547302154    1.324785367    0.975010590
  165 SOLV  OW      2622    1.119053017    1.038101539    1.813595833
  165 SOLV  HW1     2623    1.151103484    0.944409808    1.799644950
  165 SOLV  HW2     2624    1.150626961    1.095681975    1.738179503
  166 SOLV  OW      2625    1.159409567    1.797468550    0.872132092
  166 SOLV  HW1     2626    1.210313901    1.726110928    0.920285492
  166 SOLV  HW2     2627    1.073850471    1.815800504    0.920561608
  167 SOLV  OW      2628    0.700606733    1.835251379    1.366647788
  167 SOLV  HW1     2629    0.669054282    1.769967492    1.435525149
  167 SOLV  HW2     2630    0.772754299    1.793288341    1.311553345
  168 SOLV  OW      2631    0.456451980    1.122085156    1.056209076
  168 SOLV  HW1     2632    0.508581488    1.164243683    1.130415272
  168 SOLV  HW2     2633    0.387082899    1.186297590    1.023558911
  169 SOLV  OW      2634    0.082030354    0.971597724    1.803385430
  169 SOLV  HW1     2635    0.053122513    0.899522757    1.740368161
  169 SOLV  HW2     2636    0.006155867    1.034945268    1.818607803
  170 SOLV  OW      2637    6.364861482    1.690288541    1.201934187
  170 SOLV  HW1     2638    6.358441114    1.591519702    1.216258235
  170 SOLV  HW2     2639    6.318275308    1.714712978    1.116876704
  171 SOLV  OW      2640    5.947931145    1.631101298    5.860807701
  171 SOLV  HW1     2641    5.889414978    1.704586911    5.826492983
  171 SOLV  HW2     2642    6.022465246    1.670304253    5.914747668
  172 SOLV  OW      2643    6.073686194    1.196840724    5.895403543
  172 SOLV  HW1     2644    6.068217180    1.112739681    5.841564556
  172 SOLV  HW2     2645    6.151122457    1.251662462    5.863784813
  173 SOLV  OW      2646    5.727808471    1.502781664    6.408720846
  173 SOLV  HW1     2647    5.742719773    1.440341863    6.332035787
  173 SOLV  HW2     2648    5.696514214    1.591221660    6.374070258
  174 SOLV  OW      2649    5.452024164    1.156382039    6.698364814
  174 SOLV  HW1     2650    5.516350639    1.195672894    6.632637410
  174 SOLV  HW2     2651    5.435492365    1.221936322    6.772060276
  175 SOLV  OW      2652    6.069016616    1.163342761    6.156695980
  175 SOLV  HW1     2653    6.076699944    1.175671821    6.057747904
  175 SOLV  HW2     2654    6.111258608    1.241075429    6.203331662
  176 SOLV  OW      2655    5.908913722    2.363616091    5.432307740
  176 SOLV  HW1     2656    5.828136482    2.371991248    5.490671511
  176 SOLV  HW2     2657    5.941763346    2.454785991    5.407602082
  177 SOLV  OW      2658    6.215197505    0.679517893    5.433833762
  177 SOLV  HW1     2659    6.157865163    0.736932695    5.375370662
  177 SOLV  HW2     2660    6.311527436    0.700137244    5.416608561
  178 SOLV  OW      2661    6.499000358    1.152106386    5.208391515
  178 SOLV  HW1     2662    6.580460138    1.142975854    5.151097587
  178 SOLV  HW2     2663    6.439927551    1.072487969    5.195240696
  179 SOLV  OW      2664    6.598160089    1.483948857    5.126378798
  179 SOLV  HW1     2665    6.527871040    1.529343376    5.071600360
  179 SOLV  HW2     2666    6.564168616    1.395072042    5.157158871
  180 SOLV  OW      2667    0.549837478    1.563398352    5.603006454
  180 SOLV  HW1     2668    0.545616316    1.562889464    5.503089408
  180 SOLV  HW2     2669    0.480584117    1.501215149    5.639594557
  181 SOLV  OW      2670    5.578285650    2.195631128    6.245487435
  181 SOLV  HW1     2671    5.503115640    2.253651875    6.276869151
  181 SOLV  HW2     2672    5.664630042    2.245320429    6.254280459
  182 SOLV  OW      2673    6.015910670    1.430057424    0.143756112
  182 SOLV  HW1     2674    6.115271772    1.426370511    0.154508125
  182 SOLV  HW2     2675    5.985208806    1.351127940    0.090564836
  183 SOLV  OW      2676    6.167137969    1.343713438    6.322985084
  183 SOLV  HW1     2677    6.100519513    1.413850227    6.348339633
  183 SOLV  HW2     2678    6.205719524    1.302951570    6.405749411
  184 SOLV  OW      2679    5.262330672    1.439513269    0.338134832
  184 SOLV  HW1     2680    5.259552583    1.482801918    0.248024399
  184 SOLV  HW2     2681    5.192506056    1.368078452    0.342944646
  185 SOLV  OW      2682    5.845479693    1.097445498    1.030209659
  185 SOLV  HW1     2683    5.833046566    1.007501875    1.072109583
  185 SOLV  HW2     2684    5.928921549    1.097267959    0.975096818
  186 SOLV  OW      2685    5.429414671    1.045209156    0.532231812
  186 SOLV  HW1     2686    5.403297141    0.958457301    0.574586764
  186 SOLV  HW2     2687    5.458249748    1.109555623    0.603153736
  187 SOLV  OW      2688    5.926924112    1.898970803    0.885942302
  187 SOLV  HW1     2689    5.948740416    1.941463355    0.973806996
  187 SOLV  HW2     2690    5.868729559    1.819066000    0.901117835
  188 SOLV  OW      2691    5.264860245    0.997366596    1.402062369
  188 SOLV  HW1     2692    5.363616097    0.982096834    1.398066956
  188 SOLV  HW2     2693    5.217087412    0.912934786    1.377756374
  189 SOLV  OW      2694    6.176008434    0.206809807    1.589132250
  189 SOLV  HW1     2695    6.206406900    0.301455958    1.600063161
  189 SOLV  HW2     2696    6.093490683    0.204629874    1.532674727
  190 SOLV  OW      2697    5.570531557    0.683334279    1.021831106
  190 SOLV  HW1     2698    5.532978344    0.671897296    1.113812251
  190 SOLV  HW2     2699    5.586491543    0.780473311    1.004203173
  191 SOLV  OW      2700    0.625718313    0.908027517    1.800549904
  191 SOLV  HW1     2701    0.663552248    0.998290601    1.821120887
  191 SOLV  HW2     2702    0.526412274    0.914937043    1.790931886
  192 SOLV  OW      2703    0.344326093    0.896091389    1.787657181
  192 SOLV  HW1     2704    0.252398427    0.932739419    1.802017757
  192 SOLV  HW2     2705    0.339484511    0.816927936    1.726733535
  193 SOLV  OW      2706    6.345677478    0.535335494    1.961455814
  193 SOLV  HW1     2707    6.403251978    0.468017526    2.007881266
  193 SOLV  HW2     2708    6.403604429    0.602284836    1.914936502
  194 SOLV  OW      2709    5.938920241    0.223336615    1.452867188
  194 SOLV  HW1     2710    5.873350345    0.165130883    1.404756415
  194 SOLV  HW2     2711    5.902679601    0.316348700    1.458973853
  195 SOLV  OW      2712    6.233804722    0.588477254    1.198485590
  195 SOLV  HW1     2713    6.233812217    0.563034615    1.295202923
  195 SOLV  HW2     2714    6.327733982    0.604959542    1.168366153
  196 SOLV  OW      2715    5.819203600    0.883650826    0.215055850
  196 SOLV  HW1     2716    5.863520067    0.968843426    0.187129379
  196 SOLV  HW2     2717    5.760351370    0.901043409    0.294021574
  197 SOLV  OW      2718    5.303157521    0.309178750    6.390154601
  197 SOLV  HW1     2719    5.340145119    0.222932162    6.355584317
  197 SOLV  HW2     2720    5.311937843    0.379755668    6.319844967
  198 SOLV  OW      2721    4.592613848    0.042486019    6.359890676
  198 SOLV  HW1     2722    4.600252905   -0.052512609    6.329577591
  198 SOLV  HW2     2723    4.592102281    0.102934492    6.280218395
  199 SOLV  OW      2724    5.176764818    0.195672246    5.899661999
  199 SOLV  HW1     2725    5.209678104    0.170939443    5.808521623
  199 SOLV  HW2     2726    5.212494778    0.285660460    5.924701304
  200 SOLV  OW      2727    5.529823878    6.316691418    5.161333861
  200 SOLV  HW1     2728    5.476186468    6.375735618    5.101016311
  200 SOLV  HW2     2729    5.627168333    6.328823299    5.141885299
  201 SOLV  OW      2730    5.099612016    6.297847043    5.379400038
  201 SOLV  HW1     2731    5.003446704    6.277511271    5.397856668
  201 SOLV  HW2     2732    5.139508838    6.344600223    5.458294506
  202 SOLV  OW      2733    5.742858407    6.314943186    5.642300391
  202 SOLV  HW1     2734    5.796912387    6.325327414    5.725798435
  202 SOLV  HW2     2735    5.804148550    6.308148654    5.563566835
  203 SOLV  OW      2736    5.184955020    5.840745095    5.752709633
  203 SOLV  HW1     2737    5.159748618    5.838620886    5.849466880
  203 SOLV  HW2     2738    5.201591662    5.747515902    5.720565346
  204 SOLV  OW      2739    4.777066142    5.316196855    6.059143107
  204 SOLV  HW1     2740    4.860354422    5.261341528    6.051687258
  204 SOLV  HW2     2741    4.787749914    5.383163431    6.132647578
  205 SOLV  OW      2742    5.449711814    4.809982268    5.640211502
  205 SOLV  HW1     2743    5.520385919    4.801505466    5.710461572
  205 SOLV  HW2     2744    5.424743398    4.719039172    5.606931952
  206 SOLV  OW      2745    4.712477399    6.254908125    6.127053069
  206 SOLV  HW1     2746    4.730735374    6.192194599    6.051332134
  206 SOLV  HW2     2747    4.746704870    6.345965279    6.103877202
  207 SOLV  OW      2748    5.443451856    5.701378824    5.866448624
  207 SOLV  HW1     2749    5.415433044    5.796561528    5.853929987
  207 SOLV  HW2     2750    5.374415232    5.653146791    5.920385357
  208 SOLV  OW      2751    4.716491241    6.312340391    6.693365129
  208 SOLV  HW1     2752    4.697060976    6.376995221    6.767146510
  208 SOLV  HW2     2753    4.644740877    6.318439310    6.623966985
  209 SOLV  OW      2754    5.056480562    5.613160838    0.492189558
  209 SOLV  HW1     2755    5.008267667    5.573887461    0.413864629
  209 SOLV  HW2     2756    5.033797287    5.561347823    0.574667489
  210 SOLV  OW      2757    5.281149405    5.353455783    1.551805747
  210 SOLV  HW1     2758    5.263653800    5.370747498    1.454871159
  210 SOLV  HW2     2759    5.195995471    5.363332113    1.603309450
  211 SOLV  OW      2760    5.110770463    5.327139296    0.479875564
  211 SOLV  HW1     2761    5.061423471    5.371430853    0.554741947
  211 SOLV  HW2     2762    5.077178110    5.362246931    0.392464374
  212 SOLV  OW      2763    4.587808674    5.514078093    6.660289216
  212 SOLV  HW1     2764    4.556848802    5.443929500    6.596085254
  212 SOLV  HW2     2765    4.661851831    5.566924126    6.618740266
  213 SOLV  OW      2766    5.745431316    4.603430775    0.082029931
  213 SOLV  HW1     2767    5.727565733    4.640931537   -0.008934643
  213 SOLV  HW2     2768    5.758601547    4.678349013    0.146943741
  214 SOLV  OW      2769    5.743908188    4.816594387    0.240065264
  214 SOLV  HW1     2770    5.705824384    4.903317257    0.207963563
  214 SOLV  HW2     2771    5.758851302    4.821302519    0.338838665
  215 SOLV  OW      2772    5.931274805    3.800094011    0.205121655
  215 SOLV  HW1     2773    5.991133344    3.862050714    0.154344472
  215 SOLV  HW2     2774    5.967617489    3.786797219    0.297340846
  216 SOLV  OW      2775    5.773698455    4.479343492    5.633492490
  216 SOLV  HW1     2776    5.789459601    4.430716410    5.719448404
  216 SOLV  HW2     2777    5.731215979    4.417392458    5.567472365
  217 SOLV  OW      2778    6.149782780    4.278191415    5.869366212
  217 SOLV  HW1     2779    6.153690236    4.178777812    5.859212675
  217 SOLV  HW2     2780    6.151114893    4.320989743    5.778989873
  218 SOLV  OW      2781    6.296713809    4.206715107    6.775595606
  218 SOLV  HW1     2782    6.273744234    4.122898319    6.726108826
  218 SOLV  HW2     2783    6.213207960    4.247592818    6.812440774
  219 SOLV  OW      2784    6.335971871    4.545968481    6.011134304
  219 SOLV  HW1     2785    6.420056553    4.598335310    6.024889878
  219 SOLV  HW2     2786    6.289429347    4.578686159    5.928884630
  220 SOLV  OW      2787    0.414417471    5.086483573    0.068339916
  220 SOLV  HW1     2788    0.376643575    5.037115595   -0.010002177
  220 SOLV  HW2     2789    0.493065109    5.140720679    0.038768477
  221 SOLV  OW      2790    0.493421054    5.396854738    6.353783165
  221 SOLV  HW1     2791    0.551474163    5.460099333    6.405082386
  221 SOLV  HW2     2792    0.531281159    5.304489838    6.359866333
  222 SOLV  OW      2793    0.398399535    5.450570800    6.693024882
  222 SOLV  HW1     2794    0.454665783    5.380067204    6.736210069
  222 SOLV  HW2     2795    0.306055498    5.415112498    6.678301744
  223 SOLV  OW      2796    6.545555435    5.698468521    6.522216145
  223 SOLV  HW1     2797    6.525129107    5.630984063    6.593140126
  223 SOLV  HW2     2798    6.473194841    5.697201295    6.453194872
  224 SOLV  OW      2799    6.649834161    4.957582609    0.668328670
  224 SOLV  HW1     2800    6.693485657    5.045087827    0.647379215
  224 SOLV  HW2     2801    6.639325306    4.948458525    0.767362539
  225 SOLV  OW      2802    6.572016787    5.535554211    6.773072159
  225 SOLV  HW1     2803    6.543150877    5.442759826    6.749492452
  225 SOLV  HW2     2804    6.640670703    5.531641700    6.845676099
  226 SOLV  OW      2805    0.781131856    4.732751296    0.559496850
  226 SOLV  HW1     2806    0.789793718    4.642155978    0.600957300
  226 SOLV  HW2     2807    0.870689832    4.763260076    0.527091341
  227 SOLV  OW      2808    0.707856612    4.965183818    0.977193296
  227 SOLV  HW1     2809    0.623318100    4.917693908    0.952705184
  227 SOLV  HW2     2810    0.694141207    5.063917089    0.969119591
  228 SOLV  OW      2811    0.510931583    4.893277825    1.495219259
  228 SOLV  HW1     2812    0.438078104    4.944761588    1.540426932
  228 SOLV  HW2     2813    0.593412591    4.895669167    1.551727157
  229 SOLV  OW      2814    1.528844911    5.668628093    1.682197793
  229 SOLV  HW1     2815    1.544521710    5.659530875    1.780550830
  229 SOLV  HW2     2816    1.439746184    5.711239709    1.666468187
  230 SOLV  OW      2817    0.750348044    5.923896787    1.822048167
  230 SOLV  HW1     2818    0.689285596    5.867111935    1.766837220
  230 SOLV  HW2     2819    0.794391215    5.992047285    1.763592094
  231 SOLV  OW      2820    0.246498923    5.042620930    1.548974459
  231 SOLV  HW1     2821    0.162814782    5.093761347    1.568557250
  231 SOLV  HW2     2822    0.285152798    5.073949052    1.462220772
  232 SOLV  OW      2823    6.120262672    4.948321366    0.588492590
  232 SOLV  HW1     2824    6.207458479    4.943581324    0.637236115
  232 SOLV  HW2     2825    6.133132404    4.917754262    0.494144672
  233 SOLV  OW      2826    6.708975768    5.157768108    1.072836391
  233 SOLV  HW1     2827    6.763799508    5.157227896    1.156477190
  233 SOLV  HW2     2828    6.686904142    5.063747450    1.046863903
  234 SOLV  OW      2829    6.562266859    5.837590014    1.635768452
  234 SOLV  HW1     2830    6.535600641    5.843200884    1.731992156
  234 SOLV  HW2     2831    6.595179278    5.926893024    1.605056835
  235 SOLV  OW      2832    6.459948973    4.641491016    1.197279987
  235 SOLV  HW1     2833    6.546383858    4.689708450    1.211622829
  235 SOLV  HW2     2834    6.454710349    4.563302245    1.259414072
  236 SOLV  OW      2835    5.904618683    5.351011397    1.824373798
  236 SOLV  HW1     2836    5.937327014    5.265401814    1.864407085
  236 SOLV  HW2     2837    5.881747857    5.336195649    1.728150879
  237 SOLV  OW      2838    5.480718178    5.466177914    2.133782960
  237 SOLV  HW1     2839    5.443802295    5.390512054    2.187761436
  237 SOLV  HW2     2840    5.575262261    5.445878968    2.108267122
  238 SOLV  OW      2841    5.690604765    5.585970891    1.673859744
  238 SOLV  HW1     2842    5.642137378    5.501685325    1.697282907
  238 SOLV  HW2     2843    5.716931259    5.583554233    1.577408300
  239 SOLV  OW      2844    5.600490276    5.764774233    0.910558489
  239 SOLV  HW1     2845    5.617436342    5.847132986    0.964702231
  239 SOLV  HW2     2846    5.509720010    5.770352155    0.868950158
  240 SOLV  OW      2847    5.496521682    6.783094269    1.594821461
  240 SOLV  HW1     2848    5.513514573    6.686220067    1.612931954
  240 SOLV  HW2     2849    5.400420246    6.796060534    1.570372479
  241 SOLV  OW      2850    4.532679442    5.838256036    0.590816388
  241 SOLV  HW1     2851    4.567935900    5.931763891    0.586973025
  241 SOLV  HW2     2852    4.594697948    5.777215387    0.541529474
  242 SOLV  OW      2853    5.236464891    6.583322771    1.623869655
  242 SOLV  HW1     2854    5.175588631    6.529736256    1.682387303
  242 SOLV  HW2     2855    5.323497330    6.535183705    1.613395231
  243 SOLV  OW      2856    5.310659181    5.837878932    0.872993799
  243 SOLV  HW1     2857    5.272858344    5.876320967    0.788762366
  243 SOLV  HW2     2858    5.274654933    5.745571260    0.886577755
  244 SOLV  OW      2859    4.613748783    0.269637557    1.128562978
  244 SOLV  HW1     2860    4.708890827    0.290885033    1.106238840
  244 SOLV  HW2     2861    4.608938126    0.179397554    1.171404500
  245 SOLV  OW      2862    4.872131910    5.827347308    6.753642376
  245 SOLV  HW1     2863    4.870193358    5.791665011    6.847031077
  245 SOLV  HW2     2864    4.860571510    5.926649000    6.755634652
  246 SOLV  OW      2865    0.083528139    6.550520363    0.379669666
  246 SOLV  HW1     2866    0.011904989    6.583700198    0.441077160
  246 SOLV  HW2     2867    0.149434741    6.496159271    0.431658172
  247 SOLV  OW      2868    4.011099918    2.424799488    3.351294828
  247 SOLV  HW1     2869    4.007808711    2.388297442    3.444345824
  247 SOLV  HW2     2870    4.051053582    2.516466903    3.352863398
  248 SOLV  OW      2871    3.163914784    2.161226230    4.580213532
  248 SOLV  HW1     2872    3.084287307    2.203837876    4.623172998
  248 SOLV  HW2     2873    3.213380482    2.106997106    4.648140606
  249 SOLV  OW      2874    4.234983830    2.553587156    4.725368420
  249 SOLV  HW1     2875    4.232920066    2.550003050    4.625447133
  249 SOLV  HW2     2876    4.197921344    2.468460653    4.762532838
  250 SOLV  OW      2877    4.373021412    2.349054756    4.435018151
  250 SOLV  HW1     2878    4.458638073    2.399563575    4.424059080
  250 SOLV  HW2     2879    4.392784515    2.251359565    4.443175676
  251 SOLV  OW      2880    3.801925136    1.869390886    4.368060864
  251 SOLV  HW1     2881    3.760277572    1.784090957    4.399537882
  251 SOLV  HW2     2882    3.812740956    1.931745841    4.445496476
  252 SOLV  OW      2883    3.728697199    2.203153403    4.857809530
  252 SOLV  HW1     2884    3.683168899    2.155370242    4.782671829
  252 SOLV  HW2     2885    3.718649466    2.150090838    4.941982284
  253 SOLV  OW      2886    3.761708490    3.037372918    5.094320759
  253 SOLV  HW1     2887    3.788777061    3.055943528    5.188787782
  253 SOLV  HW2     2888    3.772219468    2.939768971    5.075227744
  254 SOLV  OW      2889    5.229399427    2.778205561    5.250480593
  254 SOLV  HW1     2890    5.186487145    2.717701528    5.183414967
  254 SOLV  HW2     2891    5.181617555    2.770171949    5.337969742
  255 SOLV  OW      2892    4.575680367    3.328208604    4.984591528
  255 SOLV  HW1     2893    4.569894053    3.230403941    4.964523026
  255 SOLV  HW2     2894    4.557602224    3.380441148    4.901243397
  256 SOLV  OW      2895    3.662966739    3.525569278    4.528273976
  256 SOLV  HW1     2896    3.758918024    3.512223951    4.503436278
  256 SOLV  HW2     2897    3.605147503    3.507679793    4.448659082
  257 SOLV  OW      2898    5.398310369    2.025955309    5.826390830
  257 SOLV  HW1     2899    5.471062740    2.066144657    5.770770839
  257 SOLV  HW2     2900    5.425386392    2.027266870    5.922654850
  258 SOLV  OW      2901    5.558241973    2.319946504    5.807640812
  258 SOLV  HW1     2902    5.603484722    2.389975902    5.752407223
  258 SOLV  HW2     2903    5.492623215    2.363423522    5.869331392
  259 SOLV  OW      2904    4.476143147    2.204087733    5.016371604
  259 SOLV  HW1     2905    4.447728760    2.236812617    4.926240520
  259 SOLV  HW2     2906    4.571341200    2.173713853    5.012293262
  260 SOLV  OW      2907    5.144975127    2.379364207    5.971313148
  260 SOLV  HW1     2908    5.052330203    2.379359864    6.008976005
  260 SOLV  HW2     2909    5.179474460    2.285565385    5.967702559
  261 SOLV  OW      2910    4.694724881    3.877802777    5.932829747
  261 SOLV  HW1     2911    4.782467859    3.908644901    5.969590742
  261 SOLV  HW2     2912    4.620517341    3.912545423    5.990166927
  262 SOLV  OW      2913    4.639056270    3.710942537    5.262878287
  262 SOLV  HW1     2914    4.734411317    3.741005403    5.260528051
  262 SOLV  HW2     2915    4.587460474    3.768725817    5.326129822
  263 SOLV  OW      2916    4.707180317    6.167973087    4.434976629
  263 SOLV  HW1     2917    4.651634188    6.250088722    4.421817173
  263 SOLV  HW2     2918    4.647712911    6.090777306    4.457469101
  264 SOLV  OW      2919    6.091308209    3.740826825    6.191746926
  264 SOLV  HW1     2920    6.186903043    3.762928030    6.211113360
  264 SOLV  HW2     2921    6.070129641    3.764739903    6.096976365
  265 SOLV  OW      2922    6.077437972    4.188075301    6.516588956
  265 SOLV  HW1     2923    6.048724151    4.137793944    6.598130340
  265 SOLV  HW2     2924    6.092474982    4.123847268    6.441420676
  266 SOLV  OW      2925    6.032168970    4.217076332    6.108838959
  266 SOLV  HW1     2926    5.944766806    4.171940157    6.090798154
  266 SOLV  HW2     2927    6.060204365    4.268896705    6.028027448
  267 SOLV  OW      2928    4.780269407    4.818325408    0.188758677
  267 SOLV  HW1     2929    4.720326088    4.884560729    0.233714974
  267 SOLV  HW2     2930    4.737541742    4.786897318    0.103976611
  268 SOLV  OW      2931    0.053797071    2.085192212    4.554899608
  268 SOLV  HW1     2932    0.037342249    2.011066651    4.619988446
  268 SOLV  HW2     2933    0.061061330    2.171866554    4.604260756
  269 SOLV  OW      2934    0.344170202    3.296161402    2.726043498
  269 SOLV  HW1     2935    0.373107317    3.232902265    2.654193160
  269 SOLV  HW2     2936    0.256658119    3.337465874    2.700804316
  270 SOLV  OW      2937    5.251228245    5.086499405    6.008702459
  270 SOLV  HW1     2938    5.248200677    5.001101321    5.956742215
  270 SOLV  HW2     2939    5.322693531    5.145679376    5.971390236
  271 SOLV  OW      2940    4.553969071    3.947078316    6.704541658
  271 SOLV  HW1     2941    4.545695889    4.012202870    6.629096605
  271 SOLV  HW2     2942    4.560383290    3.854256186    6.667874032
  272 SOLV  OW      2943    3.728443818    4.141558229    5.566070153
  272 SOLV  HW1     2944    3.655720893    4.073537270    5.575345476
  272 SOLV  HW2     2945    3.742248492    4.162582463    5.469277140
  273 SOLV  OW      2946    6.624842549    3.076488025    2.344462963
  273 SOLV  HW1     2947    6.554059208    3.015960559    2.380898987
  273 SOLV  HW2     2948    6.703438940    3.022008726    2.315205160
  274 SOLV  OW      2949    4.608856359    5.747037141    3.881245849
  274 SOLV  HW1     2950    4.693865819    5.699608280    3.858318851
  274 SOLV  HW2     2951    4.585053504    5.810262762    3.807505177
  275 SOLV  OW      2952    4.278290574    3.707052922    3.895093807
  275 SOLV  HW1     2953    4.262118525    3.797196866    3.935268737
  275 SOLV  HW2     2954    4.364408979    3.670017074    3.929927650
  276 SOLV  OW      2955    5.029998156    5.268496848    5.743955594
  276 SOLV  HW1     2956    4.962683196    5.210045055    5.789271026
  276 SOLV  HW2     2957    5.050345199    5.231716210    5.653211120
  277 SOLV  OW      2958    4.957172996    3.583238962    6.151591935
  277 SOLV  HW1     2959    4.868035321    3.559019563    6.189923457
  277 SOLV  HW2     2960    4.947913662    3.599370729    6.053329908
  278 SOLV  OW      2961    4.966882719    4.969886761    6.393551077
  278 SOLV  HW1     2962    5.041255243    5.016458580    6.345577610
  278 SOLV  HW2     2963    4.995244671    4.876793707    6.416593906
  279 SOLV  OW      2964    5.681650407    3.854101886    3.728991256
  279 SOLV  HW1     2965    5.645255058    3.912864434    3.801266857
  279 SOLV  HW2     2966    5.769805423    3.816639016    3.757741701
  280 SOLV  OW      2967    6.132475645    2.889906456    4.092762780
  280 SOLV  HW1     2968    6.158164671    2.958467245    4.160887924
  280 SOLV  HW2     2969    6.214445740    2.857636802    4.045422662
  281 SOLV  OW      2970    4.083341350    1.643662589    3.282331161
  281 SOLV  HW1     2971    4.146246507    1.720145848    3.296234165
  281 SOLV  HW2     2972    3.992140607    1.678931260    3.261389688
  282 SOLV  OW      2973    4.921494640    3.811960447    6.396101897
  282 SOLV  HW1     2974    4.903076115    3.716503237    6.372677996
  282 SOLV  HW2     2975    4.952653341    3.860842246    6.314605498
  283 SOLV  OW      2976    6.790047038    2.880437399    3.892735852
  283 SOLV  HW1     2977    6.827926009    2.960644443    3.846561631
  283 SOLV  HW2     2978    6.810526770    2.798455657    3.839260861
  284 SOLV  OW      2979    6.050085884    3.077836985    4.526638821
  284 SOLV  HW1     2980    5.970529149    3.134405934    4.548333983
  284 SOLV  HW2     2981    6.026129237    2.981291906    4.536987432
  285 SOLV  OW      2982    6.371786768    2.556290233    4.703216787
  285 SOLV  HW1     2983    6.378736025    2.619075109    4.625682759
  285 SOLV  HW2     2984    6.326898132    2.602590716    4.779655683
  286 SOLV  OW      2985    5.349763115    3.939954392    6.136860940
  286 SOLV  HW1     2986    5.353966581    3.996320942    6.054356620
  286 SOLV  HW2     2987    5.405983191    3.858210020    6.124258047
  287 SOLV  OW      2988    4.598510742    4.556794950    5.897269644
  287 SOLV  HW1     2989    4.561337476    4.590957993    5.983589267
  287 SOLV  HW2     2990    4.536772193    4.487853417    5.859382750
  288 SOLV  OW      2991    6.119701487    2.906189284    4.898342928
  288 SOLV  HW1     2992    6.190330698    2.975375761    4.883295068
  288 SOLV  HW2     2993    6.031172956    2.941933426    4.868564581
  289 SOLV  OW      2994    4.831041524    4.256366008    6.763836580
  289 SOLV  HW1     2995    4.805424887    4.296332558    6.851860994
  289 SOLV  HW2     2996    4.814025854    4.157834585    6.765774417
  290 SOLV  OW      2997    5.405419241    4.551104854    0.334859453
  290 SOLV  HW1     2998    5.325969799    4.594460936    0.377397206
  290 SOLV  HW2     2999    5.459443260    4.620281320    0.286927838
  291 SOLV  OW      3000    0.764917283    2.691139195    2.651156362
  291 SOLV  HW1     3001    0.721660074    2.766619687    2.700481598
  291 SOLV  HW2     3002    0.829893232    2.727768021    2.584538960
  292 SOLV  OW      3003    5.167855865    4.157607197    5.482152994
  292 SOLV  HW1     3004    5.129714134    4.245821248    5.454488168
  292 SOLV  HW2     3005    5.156647062    4.145945334    5.580844740
  293 SOLV  OW      3006    5.027738521    5.153364067    6.171162786
  293 SOLV  HW1     3007    5.037594184    5.250547222    6.192604981
  293 SOLV  HW2     3008    5.102834680    5.124579647    6.111719805
  294 SOLV  OW      3009    5.863050323    5.324389541    5.798563091
  294 SOLV  HW1     3010    5.807905906    5.315982504    5.715566367
  294 SOLV  HW2     3011    5.858034675    5.239177241    5.850656347
  295 SOLV  OW      3012    5.415173395    5.018398274    4.804078003
  295 SOLV  HW1     3013    5.345231687    4.946939420    4.802284039
  295 SOLV  HW2     3014    5.480657267    5.002787968    4.730121614
  296 SOLV  OW      3015    5.570585612    4.900298428    6.049406568
  296 SOLV  HW1     3016    5.638893797    4.828981724    6.065202389
  296 SOLV  HW2     3017    5.479336413    4.863652822    6.067635497
  297 SOLV  OW      3018    6.009422287    3.949384368    4.988281134
  297 SOLV  HW1     3019    5.977870622    3.894619366    5.065786336
  297 SOLV  HW2     3020    6.080949385    3.899589223    4.939229499
  298 SOLV  OW      3021    5.948815300    4.916551581    5.605540807
  298 SOLV  HW1     3022    5.955032038    4.883509764    5.699719311
  298 SOLV  HW2     3023    5.859010409    4.957959424    5.590626894
  299 SOLV  OW      3024    5.043430446    4.824820395    5.769068537
  299 SOLV  HW1     3025    4.984744150    4.753518945    5.807456589
  299 SOLV  HW2     3026    4.989999667    4.908280820    5.755613506
  300 SOLV  OW      3027    6.622684634    4.687850623    4.919148367
  300 SOLV  HW1     3028    6.658290089    4.602949664    4.958207714
  300 SOLV  HW2     3029    6.694226435    4.732283438    4.865213535
  301 SOLV  OW      3030    6.744863225    5.144142002    5.250582630
  301 SOLV  HW1     3031    6.752008266    5.236647602    5.213254809
  301 SOLV  HW2     3032    6.721831105    5.149125104    5.347775123
  302 SOLV  OW      3033    6.357378481    4.852644312    5.724554187
  302 SOLV  HW1     3034    6.322782986    4.938019378    5.763487853
  302 SOLV  HW2     3035    6.374630900    4.865168872    5.626845395
  303 SOLV  OW      3036    6.345083528    5.168713337    5.496714513
  303 SOLV  HW1     3037    6.298630685    5.080934983    5.508424831
  303 SOLV  HW2     3038    6.433981935    5.165708418    5.542409632
  304 SOLV  OW      3039    0.245682789    3.295747475    3.203819027
  304 SOLV  HW1     3040    0.272371442    3.232910807    3.276898949
  304 SOLV  HW2     3041    0.313191718    3.291760118    3.130143958
  305 SOLV  OW      3042    6.328268124    3.386129622    2.161265562
  305 SOLV  HW1     3043    6.235624779    3.405405670    2.128903145
  305 SOLV  HW2     3044    6.393738607    3.405081174    2.088080654
  306 SOLV  OW      3045    5.904313909    4.627704195    2.821473381
  306 SOLV  HW1     3046    5.984321081    4.569341613    2.807540029
  306 SOLV  HW2     3047    5.855638466    4.638754768    2.734813403
  307 SOLV  OW      3048    4.277189851    3.771974171    3.057090665
  307 SOLV  HW1     3049    4.245008582    3.688012616    3.100869238
  307 SOLV  HW2     3050    4.272040954    3.761821295    2.957732613
  308 SOLV  OW      3051    5.528990601    4.731983747    3.440317204
  308 SOLV  HW1     3052    5.534223379    4.743867996    3.539479543
  308 SOLV  HW2     3053    5.528304921    4.821640329    3.396011777
  309 SOLV  OW      3054    5.554781960    3.398017191    2.486522684
  309 SOLV  HW1     3055    5.649332291    3.398213488    2.453931551
  309 SOLV  HW2     3056    5.533984875    3.309363377    2.527872035
  310 SOLV  OW      3057    4.683396427    4.542139704    2.980008643
  310 SOLV  HW1     3058    4.610703906    4.610207370    2.970823944
  310 SOLV  HW2     3059    4.642895456    4.451108403    2.988650514
  311 SOLV  OW      3060    6.587809292    5.001191241    4.884827861
  311 SOLV  HW1     3061    6.523182205    4.925845041    4.872673494
  311 SOLV  HW2     3062    6.538105850    5.083711735    4.911685742
  312 SOLV  OW      3063    4.905060791    6.052325240    5.053799627
  312 SOLV  HW1     3064    4.993246623    6.056308942    5.100797738
  312 SOLV  HW2     3065    4.869233940    6.144980741    5.042276544
  313 SOLV  OW      3066    4.604916429    5.188348811    4.854200844
  313 SOLV  HW1     3067    4.530116128    5.141717765    4.806953138
  313 SOLV  HW2     3068    4.615500683    5.149890528    4.945910856
  314 SOLV  OW      3069    4.422452528    5.054787623    3.374726048
  314 SOLV  HW1     3070    4.457072874    5.116781505    3.445128400
  314 SOLV  HW2     3071    4.499333263    5.011679510    3.327509550
  315 SOLV  OW      3072    4.070827464    4.549031048    4.440045534
  315 SOLV  HW1     3073    4.057651979    4.505561706    4.350945485
  315 SOLV  HW2     3074    4.166465764    4.539802967    4.467794362
  316 SOLV  OW      3075    6.000435851    3.657055514    5.669055624
  316 SOLV  HW1     3076    6.080527438    3.619755468    5.622195783
  316 SOLV  HW2     3077    5.917732560    3.632083677    5.618673421
  317 SOLV  OW      3078    6.005320930    3.444916619    5.909513311
  317 SOLV  HW1     3079    6.060152556    3.443626710    5.993138698
  317 SOLV  HW2     3080    6.046195877    3.508308942    5.843847092
  318 SOLV  OW      3081    6.263745627    4.067285299    4.725261923
  318 SOLV  HW1     3082    6.168776862    4.094017166    4.741583094
  318 SOLV  HW2     3083    6.279884199    4.060117442    4.626833429
  319 SOLV  OW      3084    6.517362675    3.014563768    4.343031314
  319 SOLV  HW1     3085    6.558421841    3.009540066    4.434084722
  319 SOLV  HW2     3086    6.516341767    2.923422783    4.301874114
  320 SOLV  OW      3087    0.566394000    2.567608175    5.224699697
  320 SOLV  HW1     3088    0.555872906    2.478830421    5.179871824
  320 SOLV  HW2     3089    0.528310296    2.639202366    5.166171256
  321 SOLV  OW      3090    5.905198188    3.506453817    4.463673455
  321 SOLV  HW1     3091    5.832668876    3.438419595    4.474287501
  321 SOLV  HW2     3092    5.881639904    3.568919450    4.389209948
  322 SOLV  OW      3093    6.481613575    1.928220881    4.537723834
  322 SOLV  HW1     3094    6.483923524    1.864625933    4.614873554
  322 SOLV  HW2     3095    6.516375802    1.882529914    4.455836260
  323 SOLV  OW      3096    0.123774341    2.989436532    4.468699931
  323 SOLV  HW1     3097    0.175677427    2.971317849    4.385166805
  323 SOLV  HW2     3098    0.158956922    3.072180251    4.512490278
  324 SOLV  OW      3099    5.197503094    2.142713719    4.012654328
  324 SOLV  HW1     3100    5.224723114    2.186991492    4.098096504
  324 SOLV  HW2     3101    5.211244319    2.206032135    3.936472435
  325 SOLV  OW      3102    0.036649279    4.435733616    2.935066016
  325 SOLV  HW1     3103    0.094867687    4.425728234    2.854367571
  325 SOLV  HW2     3104    0.079144002    4.499761068    2.999068881
  326 SOLV  OW      3105    6.700494982    3.331493694    4.824561840
  326 SOLV  HW1     3106    6.619803369    3.352375903    4.879827730
  326 SOLV  HW2     3107    6.680521343    3.349624566    4.728261502
  327 SOLV  OW      3108    6.397345722    2.253882325    4.868942595
  327 SOLV  HW1     3109    6.431831849    2.346748706    4.882652334
  327 SOLV  HW2     3110    6.405921398    2.229065313    4.772444207
  328 SOLV  OW      3111    6.350568660    2.751950062    4.533478947
  328 SOLV  HW1     3112    6.368854061    2.822422501    4.602040742
  328 SOLV  HW2     3113    6.427951926    2.745947876    4.470413854
  329 SOLV  OW      3114    6.763360860    3.465105477    3.564223887
  329 SOLV  HW1     3115    6.775518856    3.425920862    3.473018906
  329 SOLV  HW2     3116    6.682706587    3.524234587    3.564598697
  330 SOLV  OW      3117    5.571943464    3.194242050    5.798992512
  330 SOLV  HW1     3118    5.484389808    3.224828268    5.761572438
  330 SOLV  HW2     3119    5.594534713    3.104268490    5.761632956
  331 SOLV  OW      3120    0.163161019    2.896496610    3.632515145
  331 SOLV  HW1     3121    0.151808471    2.799118805    3.652269179
  331 SOLV  HW2     3122    0.140486691    2.913914368    3.536682156
  332 SOLV  OW      3123    0.117348903    3.589067408    4.298196503
  332 SOLV  HW1     3124    0.122642303    3.562189966    4.202014389
  332 SOLV  HW2     3125    0.199248624    3.557542966    4.346154740
  333 SOLV  OW      3126    0.143361429    3.801251859    4.524525419
  333 SOLV  HW1     3127    0.143694169    3.876743104    4.458930870
  333 SOLV  HW2     3128    0.203676286    3.728472028    4.491861063
  334 SOLV  OW      3129    5.347153938    3.361861151    6.131149517
  334 SOLV  HW1     3130    5.388618570    3.439232313    6.179065117
  334 SOLV  HW2     3131    5.256273668    3.344108277    6.168925666
  335 SOLV  OW      3132    6.134364060    2.529458358    6.460548107
  335 SOLV  HW1     3133    6.171045886    2.477664169    6.383270647
  335 SOLV  HW2     3134    6.125920753    2.469280498    6.539978973
  336 SOLV  OW      3135    6.200592326    2.430831743    4.092859898
  336 SOLV  HW1     3136    6.208858859    2.331711636    4.082443482
  336 SOLV  HW2     3137    6.290525401    2.473120767    4.081670441
  337 SOLV  OW      3138    5.818281385    2.571767003    4.360851551
  337 SOLV  HW1     3139    5.841513908    2.655933157    4.312085135
  337 SOLV  HW2     3140    5.868987763    2.495220831    4.321211996
  338 SOLV  OW      3141    0.569045443    3.019601469    3.400301854
  338 SOLV  HW1     3142    0.470857742    3.032061549    3.385958224
  338 SOLV  HW2     3143    0.606753777    3.100762408    3.444941472
  339 SOLV  OW      3144    0.065286598    1.910641838    2.796816392
  339 SOLV  HW1     3145    0.034063469    2.005432328    2.790346530
  339 SOLV  HW2     3146   -0.013085042    1.850829331    2.813616581
  340 SOLV  OW      3147    6.763853415    3.365018531    2.412109010
  340 SOLV  HW1     3148    6.732915877    3.269934279    2.410747443
  340 SOLV  HW2     3149    6.698031995    3.422169655    2.363086349
  341 SOLV  OW      3150    4.420029788    4.680190605    5.072916363
  341 SOLV  HW1     3151    4.368592438    4.671104272    4.987631319
  341 SOLV  HW2     3152    4.358285769    4.708921444    5.146156389
  342 SOLV  OW      3153    0.410803383    2.202721676    2.841017470
  342 SOLV  HW1     3154    0.381146742    2.107242311    2.838626323
  342 SOLV  HW2     3155    0.433029945    2.228356820    2.935093792
  343 SOLV  OW      3156    6.498578570    2.156115201    1.857659785
  343 SOLV  HW1     3157    6.537439539    2.239268785    1.817946102
  343 SOLV  HW2     3158    6.558950893    2.078708969    1.838546370
  344 SOLV  OW      3159    3.694688481    1.811163895    4.118590667
  344 SOLV  HW1     3160    3.738691527    1.862926843    4.191981686
  344 SOLV  HW2     3161    3.759281252    1.744390172    4.081565723
  345 SOLV  OW      3162    6.191078457    2.988315110    1.869675907
  345 SOLV  HW1     3163    6.133482862    2.933041600    1.809433094
  345 SOLV  HW2     3164    6.206021717    2.939372520    1.955599430
  346 SOLV  OW      3165    5.734676655    2.146371491    2.145239007
  346 SOLV  HW1     3166    5.703939844    2.052398522    2.130199517
  346 SOLV  HW2     3167    5.743372600    2.193063354    2.057226736
  347 SOLV  OW      3168    3.302851057    3.749627108    4.686132868
  347 SOLV  HW1     3169    3.400067919    3.738301646    4.706684084
  347 SOLV  HW2     3170    3.289751452    3.751465840    4.587003070
  348 SOLV  OW      3171    3.439347201    3.044901041    4.289412540
  348 SOLV  HW1     3172    3.479663793    3.061079381    4.199330389
  348 SOLV  HW2     3173    3.496231753    3.087848704    4.359566059
  349 SOLV  OW      3174    3.284607698    4.305532136    4.146838450
  349 SOLV  HW1     3175    3.260348871    4.301068019    4.243755599
  349 SOLV  HW2     3176    3.297903076    4.212918469    4.111521329
  350 SOLV  OW      3177    5.661633217    3.283334779    2.124274960
  350 SOLV  HW1     3178    5.604861133    3.209556892    2.160817924
  350 SOLV  HW2     3179    5.637220167    3.299952786    2.028726898
  351 SOLV  OW      3180    6.072307050    3.620460732    2.727728030
  351 SOLV  HW1     3181    6.078382746    3.717063310    2.702569822
  351 SOLV  HW2     3182    6.103834671    3.608513483    2.821883268
  352 SOLV  OW      3183    6.485045513    2.854421417    2.482965520
  352 SOLV  HW1     3184    6.451004363    2.915655779    2.554331686
  352 SOLV  HW2     3185    6.407734947    2.811823338    2.435954554
  353 SOLV  OW      3186    3.713249675    4.440601573    3.030900031
  353 SOLV  HW1     3187    3.714956491    4.384126124    3.113418502
  353 SOLV  HW2     3188    3.767837064    4.523057140    3.045828697
  354 SOLV  OW      3189    5.457037698    3.133833077    2.281809138
  354 SOLV  HW1     3190    5.454588920    3.123223632    2.381214587
  354 SOLV  HW2     3191    5.373820065    3.180062458    2.251187008
  355 SOLV  OW      3192    4.174001897    3.785143291    2.809043440
  355 SOLV  HW1     3193    4.171615153    3.713429614    2.739380103
  355 SOLV  HW2     3194    4.085292174    3.831186821    2.812511130
  356 SOLV  OW      3195    3.678718264    3.308411948    1.914593033
  356 SOLV  HW1     3196    3.745639464    3.377624827    1.941633222
  356 SOLV  HW2     3197    3.587458880    3.337175382    1.943651421
  357 SOLV  OW      3198    4.204191612    5.176769362    3.951528469
  357 SOLV  HW1     3199    4.273038880    5.107456678    3.930177866
  357 SOLV  HW2     3200    4.128656066    5.169867195    3.886361442
  358 SOLV  OW      3201    5.672521614    4.280675767    2.621851420
  358 SOLV  HW1     3202    5.599816313    4.276581972    2.690400131
  358 SOLV  HW2     3203    5.660811153    4.205997574    2.556370149
  359 SOLV  OW      3204    5.937122583    3.177055548    2.872389885
  359 SOLV  HW1     3205    6.032016329    3.180947162    2.903725385
  359 SOLV  HW2     3206    5.922557823    3.092715236    2.820655978
  360 SOLV  OW      3207    0.704672564    3.832894425    2.470034599
  360 SOLV  HW1     3208    0.632283664    3.901699400    2.475289924
  360 SOLV  HW2     3209    0.766366022    3.843425603    2.548040525
  361 SOLV  OW      3210    4.924048961    3.243665181    1.252229899
  361 SOLV  HW1     3211    4.825696878    3.260460162    1.245400083
  361 SOLV  HW2     3212    4.947401079    3.161138609    1.200792008
  362 SOLV  OW      3213    6.694008198    4.832821575    3.055790672
  362 SOLV  HW1     3214    6.638713936    4.749505801    3.054757572
  362 SOLV  HW2     3215    6.640172056    4.908974608    3.019702092
  363 SOLV  OW      3216    4.804586377    3.335142792    2.389823406
  363 SOLV  HW1     3217    4.800617628    3.253617767    2.332033226
  363 SOLV  HW2     3218    4.712059422    3.370196212    2.404375981
  364 SOLV  OW      3219    5.689985154    4.492392321    2.978790241
  364 SOLV  HW1     3220    5.784858268    4.523851445    2.975715358
  364 SOLV  HW2     3221    5.681176754    4.419744271    3.046942079
  365 SOLV  OW      3222    5.690898825    4.813358739    2.854245252
  365 SOLV  HW1     3223    5.645745177    4.822618183    2.942996854
  365 SOLV  HW2     3224    5.760093954    4.741340797    2.859421096
  366 SOLV  OW      3225    5.082938704    5.149951306    5.474636691
  366 SOLV  HW1     3226    5.116933114    5.189227302    5.389177250
  366 SOLV  HW2     3227    5.158090230    5.104826954    5.522778286
  367 SOLV  OW      3228    5.294452539    5.300638176    3.336594828
  367 SOLV  HW1     3229    5.366659817    5.330359891    3.399079497
  367 SOLV  HW2     3230    5.284449165    5.201284180    3.342093240
  368 SOLV  OW      3231    5.099208958    4.342624529    3.071717972
  368 SOLV  HW1     3232    5.101192126    4.261054927    3.129547870
  368 SOLV  HW2     3233    5.192485076    4.366668680    3.044825404
  369 SOLV  OW      3234    5.782380540    5.319660931    3.721299178
  369 SOLV  HW1     3235    5.774658753    5.260338370    3.801440279
  369 SOLV  HW2     3236    5.875976828    5.316272375    3.686233514
  370 SOLV  OW      3237    4.492247163    5.235813859    4.292635369
  370 SOLV  HW1     3238    4.433834664    5.168129187    4.337432778
  370 SOLV  HW2     3239    4.586161603    5.201642453    4.289114995
  371 SOLV  OW      3240    5.288405296    5.353990846    5.050774698
  371 SOLV  HW1     3241    5.263004908    5.433591124    4.995816704
  371 SOLV  HW2     3242    5.249988441    5.363304550    5.142639498
  372 SOLV  OW      3243    4.281992453    5.955114397    4.866865600
  372 SOLV  HW1     3244    4.254282118    6.050960921    4.873616986
  372 SOLV  HW2     3245    4.247859601    5.904894686    4.946331754
  373 SOLV  OW      3246    5.188458225    5.532848157    4.867917983
  373 SOLV  HW1     3247    5.123394492    5.603065727    4.896862372
  373 SOLV  HW2     3248    5.184650980    5.522860395    4.768482813
  374 SOLV  OW      3249    6.185752300    5.091926509    3.757676462
  374 SOLV  HW1     3250    6.280913928    5.108395552    3.731707417
  374 SOLV  HW2     3251    6.160418002    5.153571834    3.832238004
  375 SOLV  OW      3252    5.707267547    4.980174104    3.486158579
  375 SOLV  HW1     3253    5.753312760    4.923604820    3.554579647
  375 SOLV  HW2     3254    5.609846652    4.986138410    3.507957874
  376 SOLV  OW      3255    6.638095821    5.531111200    4.083149852
  376 SOLV  HW1     3256    6.590917204    5.605725476    4.130143479
  376 SOLV  HW2     3257    6.635058252    5.448807241    4.139879964
  377 SOLV  OW      3258    6.655305372    5.275381033    4.191826370
  377 SOLV  HW1     3259    6.745028589    5.242388090    4.221198336
  377 SOLV  HW2     3260    6.631814338    5.234123380    4.103806720
  378 SOLV  OW      3261    3.585236705    4.499573898    4.713358514
  378 SOLV  HW1     3262    3.610453187    4.422180376    4.655252151
  378 SOLV  HW2     3263    3.486063365    4.512222089    4.710805963
  379 SOLV  OW      3264    4.185523952    4.857171312    4.483526117
  379 SOLV  HW1     3265    4.175318552    4.953800570    4.507159613
  379 SOLV  HW2     3266    4.231953400    4.809332392    4.558062984
  380 SOLV  OW      3267    3.721215289    4.651452489    3.727923853
  380 SOLV  HW1     3268    3.679252001    4.713691261    3.661839564
  380 SOLV  HW2     3269    3.713206295    4.690093622    3.819816845
  381 SOLV  OW      3270    0.242895843    4.836417655    3.675829000
  381 SOLV  HW1     3271    0.298085166    4.775100559    3.619298148
  381 SOLV  HW2     3272    0.227064824    4.921969745    3.626517360
  382 SOLV  OW      3273    5.165555921    5.293908568    4.252754018
  382 SOLV  HW1     3274    5.100404279    5.248947455    4.191633836
  382 SOLV  HW2     3275    5.126479319    5.299734457    4.344628400
  383 SOLV  OW      3276    0.399102687    4.274253324    3.878579196
  383 SOLV  HW1     3277    0.383909953    4.363521216    3.836147788
  383 SOLV  HW2     3278    0.495090948    4.248246925    3.868001034
  384 SOLV  OW      3279    0.923082137    4.286687056    3.723839771
  384 SOLV  HW1     3280    0.992114954    4.336625485    3.776206372
  384 SOLV  HW2     3281    0.957612674    4.268867885    3.631689715
  385 SOLV  OW      3282    0.259738667    3.781559684    3.279687094
  385 SOLV  HW1     3283    0.322668591    3.814946398    3.209494410
  385 SOLV  HW2     3284    0.308010759    3.774299216    3.366973038
  386 SOLV  OW      3285    4.628221408    4.572457347    3.887210662
  386 SOLV  HW1     3286    4.652182805    4.477897831    3.909259166
  386 SOLV  HW2     3287    4.711515769    4.627549771    3.881864641
  387 SOLV  OW      3288    5.731969956    5.498008950    3.406533629
  387 SOLV  HW1     3289    5.660280289    5.490442105    3.475851455
  387 SOLV  HW2     3290    5.785217554    5.581122127    3.422612584
  388 SOLV  OW      3291    5.071011344    3.805936484    3.529839380
  388 SOLV  HW1     3292    5.130512495    3.751079444    3.471115377
  388 SOLV  HW2     3293    4.985068140    3.824490716    3.482218914
  389 SOLV  OW      3294    4.419431478    5.380820758    4.071522432
  389 SOLV  HW1     3295    4.403923039    5.299467855    4.015475712
  389 SOLV  HW2     3296    4.439546069    5.353183579    4.165498970
  390 SOLV  OW      3297    5.819741639    4.122557165    5.101450713
  390 SOLV  HW1     3298    5.808053074    4.201136866    5.040700925
  390 SOLV  HW2     3299    5.860626827    4.046842227    5.050485024
  391 SOLV  OW      3300    5.318194906    3.611059659    2.847605992
  391 SOLV  HW1     3301    5.344870388    3.517568504    2.824158603
  391 SOLV  HW2     3302    5.384216505    3.675297298    2.808664264
  392 SOLV  OW      3303    5.200449046    3.270782837    3.457328542
  392 SOLV  HW1     3304    5.281877476    3.308779197    3.501228013
  392 SOLV  HW2     3305    5.134441122    3.344002074    3.440495532
  393 SOLV  OW      3306    5.931139164    3.776871432    3.744244563
  393 SOLV  HW1     3307    5.992753248    3.782418357    3.822822100
  393 SOLV  HW2     3308    5.973379344    3.721277059    3.672645680
  394 SOLV  OW      3309    4.274256958    1.518716911    3.087287814
  394 SOLV  HW1     3310    4.340539669    1.536155687    3.160117984
  394 SOLV  HW2     3311    4.320155885    1.523714104    2.998574578
  395 SOLV  OW      3312    3.969801224    1.853811274    3.822639476
  395 SOLV  HW1     3313    4.056370635    1.888718013    3.786735584
  395 SOLV  HW2     3314    3.988151387    1.787770250    3.895465743
  396 SOLV  OW      3315    4.783813096    2.413866681    3.717785256
  396 SOLV  HW1     3316    4.711503394    2.460268883    3.768966787
  396 SOLV  HW2     3317    4.771860423    2.431259268    3.620030442
  397 SOLV  OW      3318    5.232184310    1.939264258    4.612415474
  397 SOLV  HW1     3319    5.274399336    2.024915001    4.642137506
  397 SOLV  HW2     3320    5.222853108    1.877784483    4.690739571
  398 SOLV  OW      3321    5.823593485    2.632057074    3.944265910
  398 SOLV  HW1     3322    5.890592435    2.640689742    4.018010842
  398 SOLV  HW2     3323    5.733914033    2.661755773    3.977088176
  399 SOLV  OW      3324    5.099184242    1.494021305    4.054360355
  399 SOLV  HW1     3325    5.113895716    1.520137223    3.958950483
  399 SOLV  HW2     3326    5.012232633    1.531788094    4.086211783
  400 SOLV  OW      3327    5.986889133    2.499513284    4.755473900
  400 SOLV  HW1     3328    6.021450493    2.418792754    4.707622595
  400 SOLV  HW2     3329    5.896857517    2.523683975    4.719278790
  401 SOLV  OW      3330    5.045949290    3.191119896    4.289363735
  401 SOLV  HW1     3331    5.114568715    3.163427005    4.356641730
  401 SOLV  HW2     3332    5.091625093    3.228805809    4.208770955
  402 SOLV  OW      3333    5.541235412    3.414095994    4.234206307
  402 SOLV  HW1     3334    5.488517294    3.401178528    4.150207345
  402 SOLV  HW2     3335    5.556434183    3.325458174    4.277958227
  403 SOLV  OW      3336    5.633959352    3.029204393    4.662747589
  403 SOLV  HW1     3337    5.543981836    3.028981932    4.706400790
  403 SOLV  HW2     3338    5.639772541    2.953188756    4.598021368
  404 SOLV  OW      3339    0.260051735    1.734897960    5.081565899
  404 SOLV  HW1     3340    0.214342842    1.823109092    5.070108336
  404 SOLV  HW2     3341    0.208245659    1.678657855    5.146024264
  405 SOLV  OW      3342    5.775687968    3.619042285    4.229449010
  405 SOLV  HW1     3343    5.692396873    3.563706309    4.230199010
  405 SOLV  HW2     3344    5.758545134    3.704368675    4.180199335
  406 SOLV  OW      3345    6.126464701    2.112036583    4.849967308
  406 SOLV  HW1     3346    6.192930960    2.184094758    4.869757276
  406 SOLV  HW2     3347    6.170933850    2.022761798    4.857332827
  407 SOLV  OW      3348    5.982389863    2.366895776    4.298342084
  407 SOLV  HW1     3349    5.956686671    2.272498413    4.319086814
  407 SOLV  HW2     3350    6.046226125    2.367888936    4.221363233
  408 SOLV  OW      3351    5.525260037    1.980125245    6.097914917
  408 SOLV  HW1     3352    5.444507611    1.933904980    6.134582837
  408 SOLV  HW2     3353    5.551532084    2.054794728    6.159036770
  409 SOLV  OW      3354    0.370989443    2.555511165    5.004918762
  409 SOLV  HW1     3355    0.291830189    2.598089021    5.048765039
  409 SOLV  HW2     3356    0.373581668    2.581493946    4.908380343
  410 SOLV  OW      3357    5.954028412    2.222521763    5.707731547
  410 SOLV  HW1     3358    6.031992611    2.184565279    5.757540460
  410 SOLV  HW2     3359    5.871413622    2.213581213    5.763363040
  411 SOLV  OW      3360    6.462079072    2.948695256    6.096079447
  411 SOLV  HW1     3361    6.379214223    2.965589973    6.149460277
  411 SOLV  HW2     3362    6.502771929    3.036005358    6.069199886
  412 SOLV  OW      3363    6.155176077    2.345173187    0.248368486
  412 SOLV  HW1     3364    6.148138583    2.430558586    0.196795166
  412 SOLV  HW2     3365    6.065005152    2.319959244    0.283516964
  413 SOLV  OW      3366    6.010347768    2.179650103    0.567664010
  413 SOLV  HW1     3367    5.958256654    2.230202422    0.498870982
  413 SOLV  HW2     3368    5.948844873    2.149567338    0.640560661
  414 SOLV  OW      3369    6.573726313    2.762763326    5.946013559
  414 SOLV  HW1     3370    6.673362233    2.770491612    5.942177418
  414 SOLV  HW2     3371    6.536371698    2.839296077    5.998445551
  415 SOLV  OW      3372    5.577817427    3.986183683    6.472332649
  415 SOLV  HW1     3373    5.610117309    3.948138393    6.385667175
  415 SOLV  HW2     3374    5.641865707    4.056200502    6.503909230
  416 SOLV  OW      3375    5.475292540    2.163669532    6.665782083
  416 SOLV  HW1     3376    5.528037959    2.173148401    6.750221102
  416 SOLV  HW2     3377    5.504862377    2.233021682    6.600072354
  417 SOLV  OW      3378    6.079763882    2.790485305    6.477904086
  417 SOLV  HW1     3379    6.115572785    2.697449040    6.469906209
  417 SOLV  HW2     3380    6.061781293    2.811100968    6.574099676
  418 SOLV  OW      3381    6.423336540    3.810382639    0.773989796
  418 SOLV  HW1     3382    6.497842327    3.750427668    0.803242655
  418 SOLV  HW2     3383    6.416309619    3.808556827    0.674246601
  419 SOLV  OW      3384    5.410945925    2.420940804    6.016830894
  419 SOLV  HW1     3385    5.312472042    2.405817531    6.025548124
  419 SOLV  HW2     3386    5.457634912    2.383369632    6.096895141
  420 SOLV  OW      3387    6.258392164    3.377667700    0.521261889
  420 SOLV  HW1     3388    6.243933983    3.360601662    0.618737091
  420 SOLV  HW2     3389    6.276600192    3.291093602    0.474625634
  421 SOLV  OW      3390    5.703403594    4.048148885    6.790235541
  421 SOLV  HW1     3391    5.696350343    4.135102507    6.741335091
  421 SOLV  HW2     3392    5.676517896    4.061319241    6.885658574
  422 SOLV  OW      3393    6.164637606    3.949668718    6.423806534
  422 SOLV  HW1     3394    6.187712369    3.854795412    6.445407718
  422 SOLV  HW2     3395    6.233130028    3.987218481    6.361351252
  423 SOLV  OW      3396    5.550477589    4.116512136    5.170858866
  423 SOLV  HW1     3397    5.647630300    4.135454712    5.156578945
  423 SOLV  HW2     3398    5.501998951    4.123526328    5.083669498
  424 SOLV  OW      3399    6.621297619    3.712358305    6.178109651
  424 SOLV  HW1     3400    6.671354550    3.756475509    6.252604361
  424 SOLV  HW2     3401    6.661691800    3.738860205    6.090546051
  425 SOLV  OW      3402    0.229188434    3.718506141    6.601481896
  425 SOLV  HW1     3403    0.276367946    3.803244215    6.625882586
  425 SOLV  HW2     3404    0.151293050    3.704928026    6.662716828
  426 SOLV  OW      3405    0.592609456    2.412830980    6.153598753
  426 SOLV  HW1     3406    0.504731420    2.444035039    6.117470626
  426 SOLV  HW2     3407    0.650724907    2.382349614    6.078133951
  427 SOLV  OW      3408    0.101473435    2.584663022    5.038494086
  427 SOLV  HW1     3409    0.103579265    2.609876852    4.941740478
  427 SOLV  HW2     3410    0.025560332    2.521647631    5.054856412
  428 SOLV  OW      3411    6.351942326    2.514047740    5.079338335
  428 SOLV  HW1     3412    6.313503293    2.433415292    5.124308566
  428 SOLV  HW2     3413    6.279817563    2.561713941    5.029065236
  429 SOLV  OW      3414    5.854736125    2.880766511    4.271160561
  429 SOLV  HW1     3415    5.898285549    2.970775451    4.272531060
  429 SOLV  HW2     3416    5.794698315    2.874023974    4.191473675
  430 SOLV  OW      3417    0.081860771    2.440780462    5.636057539
  430 SOLV  HW1     3418   -0.000935168    2.399476374    5.598107852
  430 SOLV  HW2     3419    0.139488521    2.474385753    5.561551920
  431 SOLV  OW      3420    5.010937838    3.815753722    4.938222729
  431 SOLV  HW1     3421    5.008610485    3.836893049    5.035943434
  431 SOLV  HW2     3422    4.988172171    3.719351484    4.924440880
  432 SOLV  OW      3423    3.874933437    4.748557047    4.435225090
  432 SOLV  HW1     3424    3.880478180    4.816400107    4.361967893
  432 SOLV  HW2     3425    3.957904368    4.692737496    4.435275346
  433 SOLV  OW      3426    4.350928000    4.529843532    4.583930990
  433 SOLV  HW1     3427    4.348196320    4.450666427    4.644965995
  433 SOLV  HW2     3428    4.426084042    4.519140865    4.518825922
  434 SOLV  OW      3429    3.476592863    3.492730787    5.551610124
  434 SOLV  HW1     3430    3.521264573    3.403391151    5.556578733
  434 SOLV  HW2     3431    3.543731581    3.562145500    5.525613364
  435 SOLV  OW      3432    6.672157558    2.402932474    3.315182166
  435 SOLV  HW1     3433    6.594668696    2.349229572    3.348548666
  435 SOLV  HW2     3434    6.749731982    2.342247498    3.297822027
  436 SOLV  OW      3435    5.763374704    2.125269625    3.157685115
  436 SOLV  HW1     3436    5.806838566    2.039785649    3.129316517
  436 SOLV  HW2     3437    5.833814316    2.192379707    3.180832788
  437 SOLV  OW      3438    5.599728661    2.164940538    2.934425907
  437 SOLV  HW1     3439    5.572467417    2.071912638    2.909842278
  437 SOLV  HW2     3440    5.651410275    2.162988709    3.020022758
  438 SOLV  OW      3441    5.640099870    1.718736872    2.602828660
  438 SOLV  HW1     3442    5.700007050    1.639977116    2.588340511
  438 SOLV  HW2     3443    5.659585686    1.759439561    2.692077686
  439 SOLV  OW      3444    4.884954715    1.667287390    3.631929489
  439 SOLV  HW1     3445    4.912717387    1.577666535    3.597300866
  439 SOLV  HW2     3446    4.823026525    1.710589101    3.566418759
  440 SOLV  OW      3447    6.139425075    2.203900974    2.350513088
  440 SOLV  HW1     3448    6.132713419    2.303206586    2.360176998
  440 SOLV  HW2     3449    6.228642861    2.173170041    2.383615905
  441 SOLV  OW      3450    4.616452988    1.511799521    2.767088469
  441 SOLV  HW1     3451    4.586839672    1.559977111    2.684605092
  441 SOLV  HW2     3452    4.537458812    1.468568702    2.810591588
  442 SOLV  OW      3453    4.225106190    1.954850613    3.134678852
  442 SOLV  HW1     3454    4.133396914    1.980915866    3.164869398
  442 SOLV  HW2     3455    4.268308073    1.897960529    3.204668329
  443 SOLV  OW      3456    4.368842719    0.900489909    3.355656912
  443 SOLV  HW1     3457    4.383724740    0.886455518    3.257764203
  443 SOLV  HW2     3458    4.278636179    0.865527549    3.380991547
  444 SOLV  OW      3459    4.946328286    2.844010192    1.952747421
  444 SOLV  HW1     3460    4.947483966    2.770541013    2.020577956
  444 SOLV  HW2     3461    5.004711885    2.918995741    1.983868521
  445 SOLV  OW      3462    4.878511390    2.105628395    2.416103153
  445 SOLV  HW1     3463    4.909791691    2.024093235    2.367369864
  445 SOLV  HW2     3464    4.946682174    2.178206459    2.406800438
  446 SOLV  OW      3465    5.378545417    2.887878777    2.530528060
  446 SOLV  HW1     3466    5.466553238    2.872309631    2.485654417
  446 SOLV  HW2     3467    5.372026038    2.983588435    2.558785804
  447 SOLV  OW      3468    4.562218152    2.586509685    3.815484287
  447 SOLV  HW1     3469    4.534911863    2.616848657    3.906782985
  447 SOLV  HW2     3470    4.482504913    2.586684935    3.755091768
  448 SOLV  OW      3471    4.056950638    2.388535993    4.040152546
  448 SOLV  HW1     3472    4.139790063    2.440802571    4.020006156
  448 SOLV  HW2     3473    4.037486220    2.393423835    4.138118078
  449 SOLV  OW      3474    4.347367998    3.564089883    4.599720015
  449 SOLV  HW1     3475    4.405516167    3.620464025    4.541049227
  449 SOLV  HW2     3476    4.254133020    3.600255722    4.598853475
  450 SOLV  OW      3477    3.928996061    3.644536320    4.171783308
  450 SOLV  HW1     3478    3.885443359    3.714782525    4.228087170
  450 SOLV  HW2     3479    4.028319768    3.650783457    4.181643496
  451 SOLV  OW      3480    4.209314262    3.675023551    5.352502372
  451 SOLV  HW1     3481    4.283293279    3.676414879    5.285221928
  451 SOLV  HW2     3482    4.125119931    3.708460790    5.310138093
  452 SOLV  OW      3483    4.173042702    4.025209574    4.553457481
  452 SOLV  HW1     3484    4.258699950    4.067946121    4.524508696
  452 SOLV  HW2     3485    4.138035281    4.072281147    4.634453268
  453 SOLV  OW      3486    4.215484530    4.300041906    5.112345506
  453 SOLV  HW1     3487    4.280854411    4.335149498    5.179398280
  453 SOLV  HW2     3488    4.210831559    4.362589009    5.034448505
  454 SOLV  OW      3489    3.562356481    4.108660102    4.611728367
  454 SOLV  HW1     3490    3.562963629    4.008940118    4.604182527
  454 SOLV  HW2     3491    3.504300795    4.135912742    4.688462943
  455 SOLV  OW      3492    4.857189682    3.424318871    5.397400244
  455 SOLV  HW1     3493    4.757442233    3.423471917    5.390233101
  455 SOLV  HW2     3494    4.887253391    3.346824109    5.453008418
  456 SOLV  OW      3495    3.678509023    3.644148720    5.161037410
  456 SOLV  HW1     3496    3.586956667    3.634943778    5.200197010
  456 SOLV  HW2     3497    3.736713431    3.570108059    5.194656268
  457 SOLV  OW      3498    4.050470873    3.140962249    6.156245766
  457 SOLV  HW1     3499    4.112960190    3.091605639    6.216749124
  457 SOLV  HW2     3500    3.978097328    3.079162201    6.125514629
  458 SOLV  OW      3501    3.902559345    3.791781678    5.547771536
  458 SOLV  HW1     3502    3.935436626    3.851586375    5.620863523
  458 SOLV  HW2     3503    3.948462427    3.815492584    5.462152028
  459 SOLV  OW      3504    4.126349281    3.754005903    5.830489105
  459 SOLV  HW1     3505    4.140353672    3.793738826    5.921191593
  459 SOLV  HW2     3506    4.041459462    3.701136606    5.830025109
  460 SOLV  OW      3507    2.914997678    2.811551170    5.381769784
  460 SOLV  HW1     3508    2.949974157    2.720653207    5.404481339
  460 SOLV  HW2     3509    2.819586763    2.818760203    5.410861649
  461 SOLV  OW      3510    3.836439574    3.859193875    5.031627303
  461 SOLV  HW1     3511    3.885218409    3.846802632    4.945205001
  461 SOLV  HW2     3512    3.786064299    3.775672210    5.053719927
  462 SOLV  OW      3513    4.668169496    3.414299132    4.305071480
  462 SOLV  HW1     3514    4.748188296    3.397510103    4.247494399
  462 SOLV  HW2     3515    4.662189478    3.343355969    4.375295063
  463 SOLV  OW      3516    3.219803782    4.225093979    3.738586722
  463 SOLV  HW1     3517    3.187352225    4.281720228    3.814351915
  463 SOLV  HW2     3518    3.186467031    4.131530666    3.750271524
  464 SOLV  OW      3519    3.800700094    3.990325922    3.536086480
  464 SOLV  HW1     3520    3.772400446    4.086229411    3.537924886
  464 SOLV  HW2     3521    3.830243106    3.966076301    3.443669803
  465 SOLV  OW      3522    3.557017982    2.852453996    3.170361854
  465 SOLV  HW1     3523    3.589116662    2.937400198    3.128464866
  465 SOLV  HW2     3524    3.519547535    2.792503421    3.099626967
  466 SOLV  OW      3525    4.831313390    3.017051370    2.685565288
  466 SOLV  HW1     3526    4.779767570    3.097081064    2.654908460
  466 SOLV  HW2     3527    4.790472168    2.981289724    2.769557232
  467 SOLV  OW      3528    4.971797186    3.773359227    2.921479618
  467 SOLV  HW1     3529    5.051184709    3.831505682    2.903633032
  467 SOLV  HW2     3530    4.997818410    3.677353728    2.911101446
  468 SOLV  OW      3531    4.235091152    3.112709497    3.200060823
  468 SOLV  HW1     3532    4.284246904    3.050163222    3.260670008
  468 SOLV  HW2     3533    4.226344775    3.071297103    3.109450742
  469 SOLV  OW      3534    4.629155007    2.409369026    3.034591529
  469 SOLV  HW1     3535    4.634135149    2.336563687    3.102975202
  469 SOLV  HW2     3536    4.702335986    2.475532477    3.050985924
  470 SOLV  OW      3537    4.029738538    3.354361796    2.737959513
  470 SOLV  HW1     3538    4.066177537    3.267571605    2.704179592
  470 SOLV  HW2     3539    3.929828254    3.352320848    2.734062739
  471 SOLV  OW      3540    5.406968631    4.759350075    2.111306418
  471 SOLV  HW1     3541    5.351275187    4.680946098    2.083871483
  471 SOLV  HW2     3542    5.348804735    4.840289098    2.119512314
  472 SOLV  OW      3543    4.668983335    4.195923869    2.806233954
  472 SOLV  HW1     3544    4.695875931    4.257012713    2.731759136
  472 SOLV  HW2     3545    4.610786765    4.245554377    2.870665955
  473 SOLV  OW      3546    4.697817724    3.747414927    2.804342255
  473 SOLV  HW1     3547    4.793150582    3.765966860    2.828205092
  473 SOLV  HW2     3548    4.640621200    3.756951174    2.885825133
  474 SOLV  OW      3549    3.783133836    3.520835588    3.362215595
  474 SOLV  HW1     3550    3.793065403    3.598951847    3.300562023
  474 SOLV  HW2     3551    3.825350376    3.440165638    3.320839703
  475 SOLV  OW      3552    5.326419393    3.445002716    2.342190614
  475 SOLV  HW1     3553    5.268251093    3.374713270    2.383145446
  475 SOLV  HW2     3554    5.413010747    3.449765704    2.391996339
  476 SOLV  OW      3555    4.890051116    2.717578797    3.579151761
  476 SOLV  HW1     3556    4.844387276    2.723244059    3.490356833
  476 SOLV  HW2     3557    4.828878858    2.752117096    3.650333083
  477 SOLV  OW      3558    4.357117871    3.030573105    1.757204226
  477 SOLV  HW1     3559    4.301388563    3.076390011    1.687944017
  477 SOLV  HW2     3560    4.343731979    3.075285810    1.845653813
  478 SOLV  OW      3561    5.393249449    3.022926664    3.282609452
  478 SOLV  HW1     3562    5.463299839    3.082758008    3.321533226
  478 SOLV  HW2     3563    5.307742350    3.073831802    3.272658342
  479 SOLV  OW      3564    4.984717671    4.013531265    2.354127572
  479 SOLV  HW1     3565    5.077242286    4.030251876    2.320073847
  479 SOLV  HW2     3566    4.981632363    3.924690254    2.399928836
  480 SOLV  OW      3567    5.819204382    3.135960197    3.433283789
  480 SOLV  HW1     3568    5.818444325    3.099386044    3.526360401
  480 SOLV  HW2     3569    5.803056009    3.061765381    3.368200833
  481 SOLV  OW      3570    4.294323379    4.393699290    2.480796327
  481 SOLV  HW1     3571    4.273242979    4.490275461    2.465614845
  481 SOLV  HW2     3572    4.265193128    4.367300685    2.572754792
  482 SOLV  OW      3573    3.879775651    4.242784552    2.689902681
  482 SOLV  HW1     3574    3.880412234    4.146391333    2.716545370
  482 SOLV  HW2     3575    3.801535250    4.288518369    2.732194356
  483 SOLV  OW      3576    3.262274796    3.740878846    4.416834148
  483 SOLV  HW1     3577    3.205993649    3.660484630    4.397581242
  483 SOLV  HW2     3578    3.310591009    3.768404437    4.333712069
  484 SOLV  OW      3579    4.171929380    5.157667871    4.444647377
  484 SOLV  HW1     3580    4.189756530    5.248728837    4.481931866
  484 SOLV  HW2     3581    4.132519997    5.166272723    4.353144060
  485 SOLV  OW      3582    4.410314534    4.999617461    5.185199856
  485 SOLV  HW1     3583    4.344111164    5.031088495    5.117169246
  485 SOLV  HW2     3584    4.371783904    4.922599066    5.236042402
  486 SOLV  OW      3585    4.754432647    4.695645898    6.221285239
  486 SOLV  HW1     3586    4.795962154    4.676409087    6.310207237
  486 SOLV  HW2     3587    4.772871158    4.790563909    6.195743066
  487 SOLV  OW      3588    5.047236989    4.413344721    5.367531128
  487 SOLV  HW1     3589    4.983251929    4.447694984    5.298772080
  487 SOLV  HW2     3590    5.020452189    4.447110081    5.457776364
  488 SOLV  OW      3591    5.429849370    5.288648448    5.640910778
  488 SOLV  HW1     3592    5.344900690    5.341391734    5.642864640
  488 SOLV  HW2     3593    5.496181178    5.334512038    5.581762697
  489 SOLV  OW      3594    4.805804886    4.643208496    5.511382759
  489 SOLV  HW1     3595    4.902494479    4.663370846    5.527070971
  489 SOLV  HW2     3596    4.778578034    4.564953248    5.567385421
  490 SOLV  OW      3597    4.495168054    6.282868152    4.972415495
  490 SOLV  HW1     3598    4.477621323    6.269550245    5.069966270
  490 SOLV  HW2     3599    4.574109836    6.227951209    4.944962067
  491 SOLV  OW      3600    4.359955206    5.630793716    3.927431031
  491 SOLV  HW1     3601    4.344527657    5.624707517    4.026056283
  491 SOLV  HW2     3602    4.447666820    5.675623067    3.910140436
  492 SOLV  OW      3603    4.876801391    5.313489751    4.877821104
  492 SOLV  HW1     3604    4.795312166    5.255517259    4.877048049
  492 SOLV  HW2     3605    4.867876696    5.382542665    4.949611807
  493 SOLV  OW      3606    5.829682741    5.301263159    5.501582158
  493 SOLV  HW1     3607    5.921199036    5.270331378    5.475702447
  493 SOLV  HW2     3608    5.761222108    5.242368901    5.458613086
  494 SOLV  OW      3609    6.197929506    5.372213925    4.544109254
  494 SOLV  HW1     3610    6.113741184    5.348241292    4.592458838
  494 SOLV  HW2     3611    6.183240279    5.455680975    4.491029329
  495 SOLV  OW      3612    5.665763231    5.663614606    4.041101623
  495 SOLV  HW1     3613    5.598248852    5.719876961    3.993374204
  495 SOLV  HW2     3614    5.734894544    5.632161152    3.976040549
  496 SOLV  OW      3615    4.721357250    6.101279981    4.008028860
  496 SOLV  HW1     3616    4.630296875    6.142149660    4.001770111
  496 SOLV  HW2     3617    4.724502468    6.038701028    4.085973736
  497 SOLV  OW      3618    6.346409155    5.045872782    4.083395190
  497 SOLV  HW1     3619    6.404706356    5.057420119    4.163828526
  497 SOLV  HW2     3620    6.309346499    5.134653449    4.056087753
  498 SOLV  OW      3621    5.754878568    5.833261495    4.550742496
  498 SOLV  HW1     3622    5.831888955    5.803980028    4.607428873
  498 SOLV  HW2     3623    5.686547267    5.760329447    4.547121459
  499 SOLV  OW      3624    5.665718650    6.446423768    4.804834871
  499 SOLV  HW1     3625    5.668917936    6.540266095    4.770406722
  499 SOLV  HW2     3626    5.667479146    6.382617916    4.727844471
  500 SOLV  OW      3627    5.192202031    6.235883076    4.710330973
  500 SOLV  HW1     3628    5.180138113    6.301245238    4.635603516
  500 SOLV  HW2     3629    5.112840121    6.175179276    4.714628307
  501 SOLV  OW      3630    6.159390090    4.977126501    4.846509333
  501 SOLV  HW1     3631    6.244139523    4.926728550    4.863171345
  501 SOLV  HW2     3632    6.180773768    5.073030375    4.827930168
  502 SOLV  OW      3633    5.849399077    5.387814649    3.133807675
  502 SOLV  HW1     3634    5.944748434    5.359154114    3.124383511
  502 SOLV  HW2     3635    5.798565582    5.318246767    3.184580909
  503 SOLV  OW      3636    6.314527064    5.516669350    5.228999339
  503 SOLV  HW1     3637    6.358439428    5.437539825    5.271563363
  503 SOLV  HW2     3638    6.302620466    5.499555457    5.131189332
  504 SOLV  OW      3639    6.188537590    5.558467940    4.952820864
  504 SOLV  HW1     3640    6.133199555    5.602317529    4.881990781
  504 SOLV  HW2     3641    6.283659444    5.553344723    4.922364659
  505 SOLV  OW      3642    6.501945615    5.362798248    4.415273160
  505 SOLV  HW1     3643    6.402739018    5.351218021    4.420349404
  505 SOLV  HW2     3644    6.537968884    5.308596009    4.339338225
  506 SOLV  OW      3645    0.277350035    4.632776343    4.444936636
  506 SOLV  HW1     3646    0.190267864    4.679322318    4.460802322
  506 SOLV  HW2     3647    0.284979736    4.608432468    4.348237433
  507 SOLV  OW      3648    0.312394124    5.048851759    3.170805616
  507 SOLV  HW1     3649    0.310470651    4.967611851    3.112515667
  507 SOLV  HW2     3650    0.219071957    5.081867636    3.185030894
  508 SOLV  OW      3651    0.702130286    4.274752993    5.781755888
  508 SOLV  HW1     3652    0.603458959    4.267047991    5.767400382
  508 SOLV  HW2     3653    0.734105013    4.196942813    5.835836019
  509 SOLV  OW      3654    6.503029579    5.246983993    5.016965124
  509 SOLV  HW1     3655    6.530361831    5.325381138    4.961212538
  509 SOLV  HW2     3656    6.519753418    5.267273764    5.113454314
  510 SOLV  OW      3657    0.000024072    4.880309809    5.492339372
  510 SOLV  HW1     3658   -0.099450289    4.880044454    5.482014660
  510 SOLV  HW2     3659    0.023430880    4.878303921    5.589549550
  511 SOLV  OW      3660    0.711780355    4.595847224    5.220354371
  511 SOLV  HW1     3661    0.702325835    4.509961185    5.270712436
  511 SOLV  HW2     3662    0.692398050    4.579999939    5.123530317
  512 SOLV  OW      3663    0.327290764    4.967986757    5.754737178
  512 SOLV  HW1     3664    0.349155155    4.891801333    5.693750644
  512 SOLV  HW2     3665    0.403483561    5.032757375    5.755769854
  513 SOLV  OW      3666    6.634648941    4.367105839    4.827406279
  513 SOLV  HW1     3667    6.696904189    4.419611434    4.769359760
  513 SOLV  HW2     3668    6.639725872    4.270328550    4.802703791
  514 SOLV  OW      3669    6.571142039    4.481225906    4.190975576
  514 SOLV  HW1     3670    6.640679334    4.409378458    4.188921734
  514 SOLV  HW2     3671    6.553151346    4.507472712    4.285787272
  515 SOLV  OW      3672    0.168894530    4.261113809    5.017420128
  515 SOLV  HW1     3673    0.142055216    4.174855629    4.974514766
  515 SOLV  HW2     3674    0.195727344    4.244210448    5.112267354
  516 SOLV  OW      3675    0.308063164    4.822068115    3.007342112
  516 SOLV  HW1     3676    0.386238173    4.789817103    2.953986059
  516 SOLV  HW2     3677    0.224626743    4.813210315    2.952953094
  517 SOLV  OW      3678    0.315275208    5.220101897    2.484969683
  517 SOLV  HW1     3679    0.386681126    5.164155118    2.527077428
  517 SOLV  HW2     3680    0.288897399    5.179961682    2.397250392
  518 SOLV  OW      3681    0.865813833    4.939788254    4.345238132
  518 SOLV  HW1     3682    0.927528897    5.018259555    4.339327593
  518 SOLV  HW2     3683    0.778465551    4.962791549    4.302314311
  519 SOLV  OW      3684    6.742899563    3.167041625    5.045174771
  519 SOLV  HW1     3685    6.769553238    3.194010165    5.137697854
  519 SOLV  HW2     3686    6.741673425    3.247629271    4.985993302
  520 SOLV  OW      3687    0.228114885    4.126660687    3.538514080
  520 SOLV  HW1     3688    0.216227299    4.219572946    3.503474767
  520 SOLV  HW2     3689    0.202868724    4.124054200    3.635248366
  521 SOLV  OW      3690    6.633927540    5.081360601    2.465542318
  521 SOLV  HW1     3691    6.535065490    5.088824877    2.452481698
  521 SOLV  HW2     3692    6.652733335    5.025253019    2.546166623
  522 SOLV  OW      3693    0.229563307    3.469680768    3.613360263
  522 SOLV  HW1     3694    0.132028142    3.475705045    3.592098308
  522 SOLV  HW2     3695    0.263032973    3.559472761    3.641970823
  523 SOLV  OW      3696    0.407057761    4.687249563    3.523395859
  523 SOLV  HW1     3697    0.498365698    4.669768030    3.560236825
  523 SOLV  HW2     3698    0.390916261    4.627665307    3.444712093
  524 SOLV  OW      3699    6.638222534    3.858944543    3.497738353
  524 SOLV  HW1     3700    6.609239653    3.927688417    3.564339508
  524 SOLV  HW2     3701    6.729594844    3.881660294    3.464026978
  525 SOLV  OW      3702    6.432010081    4.405604977    3.194415468
  525 SOLV  HW1     3703    6.467396934    4.397045182    3.101269584
  525 SOLV  HW2     3704    6.425871335    4.314943649    3.236182617
  526 SOLV  OW      3705    6.301492720    4.902179438    3.265750927
  526 SOLV  HW1     3706    6.354273497    4.838862034    3.209137011
  526 SOLV  HW2     3707    6.239605271    4.955096233    3.207701322
  527 SOLV  OW      3708    6.323129957    5.385634642    3.391989167
  527 SOLV  HW1     3709    6.399214907    5.353856586    3.448584706
  527 SOLV  HW2     3710    6.244989182    5.324337807    3.403755797
  528 SOLV  OW      3711    5.537247365    5.273939319    3.128489528
  528 SOLV  HW1     3712    5.503138302    5.362144726    3.161016142
  528 SOLV  HW2     3713    5.606848999    5.239786818    3.191662473
  529 SOLV  OW      3714    5.874621933    4.242240897    2.824530753
  529 SOLV  HW1     3715    5.825204040    4.269392254    2.741932030
  529 SOLV  HW2     3716    5.835826893    4.289567618    2.903631361
  530 SOLV  OW      3717    6.172156446    4.702600948    2.550312970
  530 SOLV  HW1     3718    6.211748017    4.621063724    2.508057177
  530 SOLV  HW2     3719    6.245285182    4.759368829    2.588141633
  531 SOLV  OW      3720    5.167110327    5.498545713    3.558059834
  531 SOLV  HW1     3721    5.156756513    5.539677681    3.467500438
  531 SOLV  HW2     3722    5.159185506    5.399140139    3.550594641
  532 SOLV  OW      3723    4.916442059    5.314931445    3.410026884
  532 SOLV  HW1     3724    4.849128546    5.388551167    3.402927503
  532 SOLV  HW2     3725    4.999336636    5.340677134    3.360357909
  533 SOLV  OW      3726    5.284251199    4.777282149    2.892810719
  533 SOLV  HW1     3727    5.290811329    4.817876028    2.801645705
  533 SOLV  HW2     3728    5.188156005    4.771691809    2.919948141
  534 SOLV  OW      3729    4.637472678    4.332313180    3.683206109
  534 SOLV  HW1     3730    4.581728087    4.309372952    3.603405961
  534 SOLV  HW2     3731    4.730737402    4.298957823    3.669393180
  535 SOLV  OW      3732    4.851776255    5.033658708    4.428520698
  535 SOLV  HW1     3733    4.873333662    5.130572090    4.440542294
  535 SOLV  HW2     3734    4.875772994    4.983620988    4.511718040
  536 SOLV  OW      3735    4.612571766    5.908737526    2.852946791
  536 SOLV  HW1     3736    4.568368857    5.841048734    2.794072194
  536 SOLV  HW2     3737    4.656034538    5.978802612    2.796344096
  537 SOLV  OW      3738    4.983540929    4.970047323    3.118219980
  537 SOLV  HW1     3739    5.032992510    5.056961383    3.116832076
  537 SOLV  HW2     3740    4.919753331    4.966776728    3.041266341
  538 SOLV  OW      3741    4.995869926    4.759743476    2.866476011
  538 SOLV  HW1     3742    4.968899798    4.665544503    2.886495334
  538 SOLV  HW2     3743    4.919233736    4.821104534    2.885534611
  539 SOLV  OW      3744    4.972411976    5.049156933    3.401869693
  539 SOLV  HW1     3745    4.942750492    5.024355549    3.309637923
  539 SOLV  HW2     3746    4.935270981    5.138872452    3.425812359
  540 SOLV  OW      3747    4.482014484    5.943494966    2.391055326
  540 SOLV  HW1     3748    4.424628688    5.933262616    2.309792217
  540 SOLV  HW2     3749    4.427135983    5.980157561    2.466192797
  541 SOLV  OW      3750    6.587966538    3.287379444    4.289172476
  541 SOLV  HW1     3751    6.573321812    3.195822685    4.326646632
  541 SOLV  HW2     3752    6.655749496    3.282888712    4.215778478
  542 SOLV  OW      3753    4.348622366    3.487254810    3.721061584
  542 SOLV  HW1     3754    4.334877443    3.555329064    3.793025719
  542 SOLV  HW2     3755    4.348844393    3.532594459    3.631921324
  543 SOLV  OW      3756    0.314716790    5.940519479    4.641110568
  543 SOLV  HW1     3757    0.389547881    5.893200564    4.687617282
  543 SOLV  HW2     3758    0.230925062    5.886556507    4.649391353
  544 SOLV  OW      3759    3.934160916    3.590047373    6.782537919
  544 SOLV  HW1     3760    3.854002029    3.646753664    6.763553561
  544 SOLV  HW2     3761    3.996986529    3.640056617    6.842148381
  545 SOLV  OW      3762    3.505115091    5.934908576    3.552865792
  545 SOLV  HW1     3763    3.450543740    5.863190424    3.509524421
  545 SOLV  HW2     3764    3.445422209    6.010490282    3.579813152
  546 SOLV  OW      3765    5.666456730    3.534795946    2.974960010
  546 SOLV  HW1     3766    5.599845236    3.471110901    3.013804400
  546 SOLV  HW2     3767    5.717113353    3.489405255    2.901643492
  547 SOLV  OW      3768    6.188472162    4.402588375    4.510510497
  547 SOLV  HW1     3769    6.151089210    4.347453574    4.435917898
  547 SOLV  HW2     3770    6.288144419    4.405677799    4.502943065
  548 SOLV  OW      3771    4.768699136    3.921553763    4.558024017
  548 SOLV  HW1     3772    4.849804025    3.870960503    4.587420190
  548 SOLV  HW2     3773    4.758994604    4.004133383    4.613596463
  549 SOLV  OW      3774    3.780643003    4.898027315    5.866749165
  549 SOLV  HW1     3775    3.728506561    4.880414186    5.950254612
  549 SOLV  HW2     3776    3.717766864    4.907123917    5.789513164
  550 SOLV  OW      3777    3.767106760    0.002964887    3.105874664
  550 SOLV  HW1     3778    3.858859539    0.032386534    3.079083383
  550 SOLV  HW2     3779    3.728252148   -0.054599701    3.033925811
  551 SOLV  OW      3780    6.256779017    3.981052894    3.465975508
  551 SOLV  HW1     3781    6.334197384    4.023409339    3.418919036
  551 SOLV  HW2     3782    6.240635543    4.028225043    3.552670877
  552 SOLV  OW      3783    5.256047487    4.443767315    4.070763491
  552 SOLV  HW1     3784    5.257761550    4.542769579    4.084803951
  552 SOLV  HW2     3785    5.283889910    4.422929268    3.976997771
  553 SOLV  OW      3786    6.150334691    4.762058514    4.633510225
  553 SOLV  HW1     3787    6.111957704    4.824039217    4.701975230
  553 SOLV  HW2     3788    6.098415734    4.770156657    4.548417916
  554 SOLV  OW      3789    3.915277400    5.334547434    4.843545050
  554 SOLV  HW1     3790    3.827465511    5.361273177    4.883251823
  554 SOLV  HW2     3791    3.944341536    5.403684318    4.777384672
  555 SOLV  OW      3792    5.774140520    5.120011438    4.731096012
  555 SOLV  HW1     3793    5.843152939    5.064360392    4.777377653
  555 SOLV  HW2     3794    5.685633584    5.073641169    4.735329063
  556 SOLV  OW      3795    4.545575527    4.211289014    4.829722051
  556 SOLV  HW1     3796    4.558651753    4.310367030    4.825962373
  556 SOLV  HW2     3797    4.500548577    4.186863431    4.915614176
  557 SOLV  OW      3798    4.036115445    4.139021840    4.789004602
  557 SOLV  HW1     3799    4.072270411    4.232241823    4.786928024
  557 SOLV  HW2     3800    3.991749332    4.122449115    4.877086111
  558 SOLV  OW      3801    5.680707207    6.160648134    4.199217306
  558 SOLV  HW1     3802    5.590906077    6.157211752    4.155332977
  558 SOLV  HW2     3803    5.706680840    6.068833410    4.229170887
  559 SOLV  OW      3804    3.805819223    2.830161079    4.358987577
  559 SOLV  HW1     3805    3.813958214    2.923257834    4.323395542
  559 SOLV  HW2     3806    3.847651238    2.825405182    4.449692947
  560 SOLV  OW      3807    5.545334325    3.621808175    3.970611535
  560 SOLV  HW1     3808    5.511875377    3.643594113    3.878927771
  560 SOLV  HW2     3809    5.486191408    3.664905400    4.038763898
  561 SOLV  OW      3810    3.687521114    3.945567052    3.951792374
  561 SOLV  HW1     3811    3.594024933    3.973990651    3.930530327
  561 SOLV  HW2     3812    3.722344724    3.887714117    3.878023617
  562 SOLV  OW      3813    5.000000563    3.644362328    4.126472862
  562 SOLV  HW1     3814    4.966022681    3.686618418    4.210504916
  562 SOLV  HW2     3815    5.072609824    3.701120368    4.087641423
  563 SOLV  OW      3816    5.475696204    6.323484745    5.437012274
  563 SOLV  HW1     3817    5.381890565    6.343181743    5.465545441
  563 SOLV  HW2     3818    5.484408051    6.338499360    5.338522592
  564 SOLV  OW      3819    4.741114285    5.796625982    6.332501431
  564 SOLV  HW1     3820    4.770167093    5.818985806    6.239456297
  564 SOLV  HW2     3821    4.670128298    5.860794741    6.361566149
  565 SOLV  OW      3822    4.339486623    4.796722891    4.266155184
  565 SOLV  HW1     3823    4.389698565    4.710372371    4.261276283
  565 SOLV  HW2     3824    4.306372245    4.810779913    4.359468002
  566 SOLV  OW      3825    4.738357878    5.531241531    6.206845992
  566 SOLV  HW1     3826    4.729361371    5.578958082    6.119417019
  566 SOLV  HW2     3827    4.691438813    5.583299151    6.278192327
  567 SOLV  OW      3828    4.031669321    5.786871339    5.364065670
  567 SOLV  HW1     3829    4.023288937    5.701066277    5.414748290
  567 SOLV  HW2     3830    3.954405744    5.796144615    5.301250364
  568 SOLV  OW      3831    3.650233292    4.799837585    6.092316871
  568 SOLV  HW1     3832    3.552122608    4.808938634    6.109434452
  568 SOLV  HW2     3833    3.683208352    4.714251583    6.132182063
  569 SOLV  OW      3834    4.642306711    6.421766630    5.239116318
  569 SOLV  HW1     3835    4.549358619    6.386463186    5.228422592
  569 SOLV  HW2     3836    4.644190308    6.518641460    5.214383357
  570 SOLV  OW      3837    4.102355158    4.635427635    6.685207508
  570 SOLV  HW1     3838    4.044707852    4.558989761    6.714088007
  570 SOLV  HW2     3839    4.157698043    4.666465209    6.762498090
  571 SOLV  OW      3840    3.564760690    3.224642958    5.592149343
  571 SOLV  HW1     3841    3.633419758    3.163846005    5.632041355
  571 SOLV  HW2     3842    3.502932675    3.171571224    5.534163851
  572 SOLV  OW      3843    5.485306671    4.963551486    4.319209683
  572 SOLV  HW1     3844    5.560092637    4.906680413    4.353482622
  572 SOLV  HW2     3845    5.495635799    4.976256359    4.220550054
  573 SOLV  OW      3846    5.218199185    5.448177579    5.801246345
  573 SOLV  HW1     3847    5.198194103    5.511812841    5.875758415
  573 SOLV  HW2     3848    5.148500029    5.376492083    5.799042344
  574 SOLV  OW      3849    5.296371114    4.357701675    5.990744787
  574 SOLV  HW1     3850    5.352092793    4.440724625    5.988782014
  574 SOLV  HW2     3851    5.261869681    4.342919485    6.083441977
  575 SOLV  OW      3852    2.996916653    5.114589772    6.282629409
  575 SOLV  HW1     3853    3.094968567    5.132025086    6.291755963
  575 SOLV  HW2     3854    2.953290280    5.192453928    6.237514081
  576 SOLV  OW      3855    3.035579185    4.938536205    4.261311571
  576 SOLV  HW1     3856    3.112860519    4.903350462    4.314127847
  576 SOLV  HW2     3857    3.014070589    5.031397662    4.291578968
  577 SOLV  OW      3858    5.021762571    4.394451188    5.683688183
  577 SOLV  HW1     3859    4.994310419    4.485306047    5.715208742
  577 SOLV  HW2     3860    4.940316090    4.341083695    5.660884811
  578 SOLV  OW      3861    5.764341961    4.339632057    5.902477049
  578 SOLV  HW1     3862    5.774532640    4.242195148    5.922533022
  578 SOLV  HW2     3863    5.729202874    4.386787630    5.983357186
  579 SOLV  OW      3864    4.166793021    3.812763446    6.648391099
  579 SOLV  HW1     3865    4.217792710    3.871421250    6.585461818
  579 SOLV  HW2     3866    4.227827837    3.742820441    6.685600183
  580 SOLV  OW      3867    5.457230350    4.403567734    4.870663677
  580 SOLV  HW1     3868    5.525140417    4.453394318    4.924567063
  580 SOLV  HW2     3869    5.367074742    4.444530344    4.884593179
  581 SOLV  OW      3870    6.192414659    4.933134608    5.501252897
  581 SOLV  HW1     3871    6.211146214    4.843058328    5.462047082
  581 SOLV  HW2     3872    6.103838755    4.931504094    5.547656775
  582 SOLV  OW      3873    6.178800118    4.210643930    5.011582991
  582 SOLV  HW1     3874    6.140966174    4.128237564    4.969418728
  582 SOLV  HW2     3875    6.240056185    4.256043611    4.946879333
  583 SOLV  OW      3876    3.458714414    5.117294246    5.915576596
  583 SOLV  HW1     3877    3.374885651    5.093841631    5.964813893
  583 SOLV  HW2     3878    3.468988713    5.216733374    5.912767786
  584 SOLV  OW      3879    3.356268413    5.316915027    6.598444605
  584 SOLV  HW1     3880    3.327069317    5.310594832    6.503011550
  584 SOLV  HW2     3881    3.379178733    5.225680756    6.632377931
  585 SOLV  OW      3882    5.233280328    6.255835441    4.221413950
  585 SOLV  HW1     3883    5.137871387    6.268369558    4.248651159
  585 SOLV  HW2     3884    5.290610624    6.248991183    4.303073287
  586 SOLV  OW      3885    3.560049996    5.693945300    6.502472022
  586 SOLV  HW1     3886    3.632616061    5.755770475    6.472247788
  586 SOLV  HW2     3887    3.585050407    5.653788873    6.590585547
  587 SOLV  OW      3888    3.944511144    6.126979130    6.187134792
  587 SOLV  HW1     3889    3.971052904    6.045569252    6.238801483
  587 SOLV  HW2     3890    4.012425033    6.144860094    6.115934729
  588 SOLV  OW      3891    3.864306241    4.940150784    6.275675547
  588 SOLV  HW1     3892    3.828489103    4.866122226    6.218768817
  588 SOLV  HW2     3893    3.808660760    5.022198112    6.262514883
  589 SOLV  OW      3894    5.521007121    4.748254492    3.718246810
  589 SOLV  HW1     3895    5.514420469    4.655753976    3.755690250
  589 SOLV  HW2     3896    5.449110853    4.805409211    3.757818267
  590 SOLV  OW      3897    4.448397542    4.777411095    4.610926190
  590 SOLV  HW1     3898    4.543265908    4.757191042    4.586575424
  590 SOLV  HW2     3899    4.393282885    4.694448254    4.601905107
  591 SOLV  OW      3900    5.219519349    4.980210310    4.404266504
  591 SOLV  HW1     3901    5.311150421    4.957348236    4.371361940
  591 SOLV  HW2     3902    5.151685853    4.951301910    4.336705666
  592 SOLV  OW      3903    5.500017995    4.267115037    3.865482984
  592 SOLV  HW1     3904    5.496865295    4.251065180    3.766822441
  592 SOLV  HW2     3905    5.407147088    4.265203161    3.902532884
  593 SOLV  OW      3906    3.443052310    5.069551849    5.342383399
  593 SOLV  HW1     3907    3.418153595    5.151424509    5.394139948
  593 SOLV  HW2     3908    3.506397980    5.014038862    5.396302406
  594 SOLV  OW      3909    3.734424538    6.371138761    0.645770102
  594 SOLV  HW1     3910    3.787827029    6.291993422    0.616002625
  594 SOLV  HW2     3911    3.762114361    6.451649166    0.593298745
  595 SOLV  OW      3912    3.739114180    4.073168786    6.192335101
  595 SOLV  HW1     3913    3.748739941    4.000394100    6.260254094
  595 SOLV  HW2     3914    3.712605871    4.158086693    6.238029357
  596 SOLV  OW      3915    6.017328399    4.886184978    4.390012264
  596 SOLV  HW1     3916    5.996421807    4.790426204    4.409883878
  596 SOLV  HW2     3917    6.038990320    4.896091061    4.292882068
  597 SOLV  OW      3918    4.648241492    0.192259375    4.634790571
  597 SOLV  HW1     3919    4.621017431    0.231054624    4.722856758
  597 SOLV  HW2     3920    4.743790193    0.215323238    4.616339452
  598 SOLV  OW      3921    5.471168922    4.529401806    5.530806372
  598 SOLV  HW1     3922    5.542566377    4.476962316    5.484390141
  598 SOLV  HW2     3923    5.424987519    4.470973067    5.597553320
  599 SOLV  OW      3924    4.854616805    6.087176103    6.738824768
  599 SOLV  HW1     3925    4.795525835    6.157378996    6.699060006
  599 SOLV  HW2     3926    4.950296835    6.114334996    6.728380912
  600 SOLV  OW      3927    5.712638181    3.150917041    4.987719790
  600 SOLV  HW1     3928    5.613756616    3.141089776    4.999005166
  600 SOLV  HW2     3929    5.756110409    3.155814009    5.077650942
  601 SOLV  OW      3930    3.303400567    3.070758701    5.550367666
  601 SOLV  HW1     3931    3.257061055    3.001551914    5.495005819
  601 SOLV  HW2     3932    3.292680375    3.160435039    5.507414706
  602 SOLV  OW      3933    6.325990473    4.771949304    3.700748307
  602 SOLV  HW1     3934    6.338273732    4.867655929    3.727039600
  602 SOLV  HW2     3935    6.321086450    4.715190075    3.782944203
  603 SOLV  OW      3936    6.245816098    4.392357923    3.862481964
  603 SOLV  HW1     3937    6.304876097    4.468208558    3.890055182
  603 SOLV  HW2     3938    6.243427519    4.323829950    3.935281872
  604 SOLV  OW      3939    3.883179083    4.302307173    4.182407436
  604 SOLV  HW1     3940    3.863446285    4.322830845    4.086538197
  604 SOLV  HW2     3941    3.798117855    4.279458254    4.229777780
  605 SOLV  OW      3942    3.999504434    6.344080588    4.760107756
  605 SOLV  HW1     3943    3.954071543    6.256882929    4.741831841
  605 SOLV  HW2     3944    3.951343288    6.392002049    4.833493959
  606 SOLV  OW      3945    4.189608899    4.962848343    5.728640556
  606 SOLV  HW1     3946    4.188875774    4.945773661    5.630111595
  606 SOLV  HW2     3947    4.124085297    5.035190444    5.750395515
  607 SOLV  OW      3948    5.453968671    4.585094710    5.977604161
  607 SOLV  HW1     3949    5.521451170    4.565210062    5.906521845
  607 SOLV  HW2     3950    5.410113147    4.672874027    5.958279735
  608 SOLV  OW      3951    3.824942296    6.379047260    3.154880934
  608 SOLV  HW1     3952    3.776021307    6.442077284    3.215176235
  608 SOLV  HW2     3953    3.896765368    6.428638970    3.106057734
  609 SOLV  OW      3954    3.887416668    5.964880345    5.516143633
  609 SOLV  HW1     3955    3.874674532    5.918282987    5.603711377
  609 SOLV  HW2     3956    3.948154235    5.910648792    5.458078221
  610 SOLV  OW      3957    6.768332627    3.920714169    4.240979520
  610 SOLV  HW1     3958    6.739528891    3.837660641    4.288664775
  610 SOLV  HW2     3959    6.795248246    3.897785540    4.147431232
  611 SOLV  OW      3960    6.122183628    6.349029957    4.416977499
  611 SOLV  HW1     3961    6.207478176    6.370254680    4.369267314
  611 SOLV  HW2     3962    6.101148745    6.422250672    4.481770793
  612 SOLV  OW      3963    5.305538230    3.643616148    4.353454406
  612 SOLV  HW1     3964    5.264539777    3.558561282    4.386391260
  612 SOLV  HW2     3965    5.389208687    3.662369825    4.404908797
  613 SOLV  OW      3966    5.303400998    4.434663623    6.786006385
  613 SOLV  HW1     3967    5.390006332    4.389291497    6.764962760
  613 SOLV  HW2     3968    5.311830865    4.532634646    6.767773785
  614 SOLV  OW      3969    6.088313668    4.323405130    5.243726133
  614 SOLV  HW1     3970    6.127589782    4.283460713    5.160889734
  614 SOLV  HW2     3971    6.159147352    4.330873492    5.313917393
  615 SOLV  OW      3972    4.902964641    5.901356786    5.745135244
  615 SOLV  HW1     3973    4.987923476    5.953849582    5.739808645
  615 SOLV  HW2     3974    4.922041206    5.805072346    5.725973019
  616 SOLV  OW      3975    5.238674990    5.805372802    4.573499148
  616 SOLV  HW1     3976    5.148231380    5.847163581    4.582071440
  616 SOLV  HW2     3977    5.231636095    5.707013124    4.590167306
  617 SOLV  OW      3978    6.491315361    5.827474331    4.703058275
  617 SOLV  HW1     3979    6.542438030    5.772692212    4.769291243
  617 SOLV  HW2     3980    6.435342655    5.894685157    4.751546789
  618 SOLV  OW      3981    5.512820117    4.762667226    0.110502444
  618 SOLV  HW1     3982    5.599694416    4.713284809    0.114498877
  618 SOLV  HW2     3983    5.522039474    4.841419120    0.049553731
  619 SOLV  OW      3984    5.640614991    4.332483952    5.453757268
  619 SOLV  HW1     3985    5.715677462    4.359724863    5.393547117
  619 SOLV  HW2     3986    5.582819371    4.265709320    5.406827523
  620 SOLV  OW      3987    3.512653124    5.361361080    3.293389252
  620 SOLV  HW1     3988    3.417976985    5.329546908    3.288270751
  620 SOLV  HW2     3989    3.521137839    5.429061571    3.366509066
  621 SOLV  OW      3990    4.509690856    6.467238569    3.974734127
  621 SOLV  HW1     3991    4.568689790    6.474271913    3.894290952
  621 SOLV  HW2     3992    4.446071113    6.544385198    3.976238196
  622 SOLV  OW      3993    3.348362441    2.768102954    6.285973278
  622 SOLV  HW1     3994    3.368680010    2.691631547    6.224807390
  622 SOLV  HW2     3995    3.265872046    2.747599847    6.338669745
  623 SOLV  OW      3996    4.372621557    4.730960914    5.835959349
  623 SOLV  HW1     3997    4.467538212    4.750479273    5.811231459
  623 SOLV  HW2     3998    4.314943182    4.808624966    5.810600012
  624 SOLV  OW      3999    3.533746735    3.368087021    3.716483810
  624 SOLV  HW1     4000    3.605273870    3.301128706    3.696427420
  624 SOLV  HW2     4001    3.453533998    3.321107551    3.753369678
  625 SOLV  OW      4002    4.251115613    4.494795918    3.521780127
  625 SOLV  HW1     4003    4.228314383    4.434582292    3.598305221
  625 SOLV  HW2     4004    4.177778190    4.561564717    3.508928935
  626 SOLV  OW      4005    5.104673128    5.612687676    3.804557530
  626 SOLV  HW1     4006    5.143211406    5.698475023    3.838568744
  626 SOLV  HW2     4007    5.148197633    5.588702900    3.717772294
  627 SOLV  OW      4008    4.324387766    5.552913364    5.615114044
  627 SOLV  HW1     4009    4.228389385    5.540245551    5.590105406
  627 SOLV  HW2     4010    4.373357467    5.595280893    5.538900622
  628 SOLV  OW      4011    5.853586225    3.230045514    5.801018473
  628 SOLV  HW1     4012    5.757384074    3.245881719    5.823294317
  628 SOLV  HW2     4013    5.901348792    3.317732536    5.795398364
  629 SOLV  OW      4014    4.107311029    5.898204963    6.538422620
  629 SOLV  HW1     4015    4.152786490    5.827695138    6.592849057
  629 SOLV  HW2     4016    4.112894432    5.985905416    6.586163586
  630 SOLV  OW      4017    3.614944771    0.327639649    4.539189814
  630 SOLV  HW1     4018    3.556129876    0.380838429    4.478273986
  630 SOLV  HW2     4019    3.675130524    0.389460503    4.589745301
  631 SOLV  OW      4020    5.624665659    4.440397200    6.126805918
  631 SOLV  HW1     4021    5.599607179    4.407480158    6.217857239
  631 SOLV  HW2     4022    5.561336717    4.512591019    6.098888157
  632 SOLV  OW      4023    3.479061622    6.205326310    3.847044574
  632 SOLV  HW1     4024    3.425670492    6.195572009    3.931042419
  632 SOLV  HW2     4025    3.568613243    6.162536114    3.859330750
  633 SOLV  OW      4026    4.446481721    4.309933484    5.879210235
  633 SOLV  HW1     4027    4.346595033    4.309309043    5.874289936
  633 SOLV  HW2     4028    4.475101089    4.331891609    5.972487620
  634 SOLV  OW      4029    5.253958372    3.869800563    5.136679855
  634 SOLV  HW1     4030    5.243368367    3.851967944    5.038854247
  634 SOLV  HW2     4031    5.345983672    3.843385052    5.165584398
  635 SOLV  OW      4032    4.198652574    5.294432060    3.261072775
  635 SOLV  HW1     4033    4.277977154    5.272987262    3.318076488
  635 SOLV  HW2     4034    4.192998215    5.228816545    3.185811257
  636 SOLV  OW      4035    5.706413505    3.824216908    6.043205552
  636 SOLV  HW1     4036    5.732896059    3.824571502    6.139641658
  636 SOLV  HW2     4037    5.659968872    3.738293148    6.021725440
  637 SOLV  OW      4038    4.624599034    4.608664893    4.191821211
  637 SOLV  HW1     4039    4.542956332    4.587259340    4.245466767
  637 SOLV  HW2     4040    4.608013577    4.586646159    4.095687788
  638 SOLV  OW      4041    4.145243892    5.322884192    0.272183690
  638 SOLV  HW1     4042    4.123307396    5.412779125    0.234241237
  638 SOLV  HW2     4043    4.167833149    5.259948859    0.197814174
  639 SOLV  OW      4044    4.238814824    5.858060946    5.120020694
  639 SOLV  HW1     4045    4.156789048    5.877909657    5.173681185
  639 SOLV  HW2     4046    4.283159962    5.775993158    5.156074852
  640 SOLV  OW      4047    6.612585102    3.760726908    3.237759013
  640 SOLV  HW1     4048    6.533637677    3.794346707    3.186393118
  640 SOLV  HW2     4049    6.599943807    3.780474047    3.334978482
  641 SOLV  OW      4050    3.721314933    0.807732358    4.818462123
  641 SOLV  HW1     4051    3.821065782    0.804308029    4.824633051
  641 SOLV  HW2     4052    3.689766759    0.740577848    4.751417478
  642 SOLV  OW      4053    5.916937297    4.065940929    3.570114615
  642 SOLV  HW1     4054    5.926125969    3.967293117    3.583754956
  642 SOLV  HW2     4055    5.982886459    4.113864992    3.628043735
  643 SOLV  OW      4056    4.452624463    4.051587462    4.605915836
  643 SOLV  HW1     4057    4.448454816    4.136821524    4.658065570
  643 SOLV  HW2     4058    4.408540398    3.978475702    4.658002473
  644 SOLV  OW      4059    5.252706991    5.652101720    3.138703067
  644 SOLV  HW1     4060    5.349264871    5.638619033    3.160947012
  644 SOLV  HW2     4061    5.208076056    5.563155264    3.128775548
  645 SOLV  OW      4062    2.957916492    4.236334533    0.015193112
  645 SOLV  HW1     4063    2.872742866    4.212514439   -0.031493168
  645 SOLV  HW2     4064    2.945526253    4.321860698    0.065525068
  646 SOLV  OW      4065    4.788054222    4.116881341    4.768447608
  646 SOLV  HW1     4066    4.693664678    4.145552342    4.784880845
  646 SOLV  HW2     4067    4.834435279    4.185496052    4.712391525
  647 SOLV  OW      4068    5.697436040    4.203670124    4.326220976
  647 SOLV  HW1     4069    5.635413944    4.281094317    4.338889424
  647 SOLV  HW2     4070    5.779994910    4.234510023    4.278949357
  648 SOLV  OW      4071    4.851036805    6.163772737    4.656961825
  648 SOLV  HW1     4072    4.885893614    6.251611339    4.689692624
  648 SOLV  HW2     4073    4.816103037    6.174401237    4.563857655
  649 SOLV  OW      4074    6.768758444    6.716916182    4.174195848
  649 SOLV  HW1     4075    6.861824090    6.706693691    4.209354620
  649 SOLV  HW2     4076    6.758713618    6.663226863    4.090420061
  650 SOLV  OW      4077    3.478439325    3.946626980    5.476409769
  650 SOLV  HW1     4078    3.412298448    4.021602308    5.473978107
  650 SOLV  HW2     4079    3.530540148    3.945386410    5.391052832
  651 SOLV  OW      4080    6.135909721    3.530591363    0.335438241
  651 SOLV  HW1     4081    6.202524324    3.536858900    0.261106654
  651 SOLV  HW2     4082    6.172429587    3.472348057    0.408073391
  652 SOLV  OW      4083    6.237089444    3.864001140    3.758061937
  652 SOLV  HW1     4084    6.269633035    3.776769441    3.794552838
  652 SOLV  HW2     4085    6.253111337    3.866886454    3.659395965
  653 SOLV  OW      4086    3.868955286    5.885221292    6.712936999
  653 SOLV  HW1     4087    3.941530138    5.885857556    6.644130929
  653 SOLV  HW2     4088    3.909660357    5.884791552    6.804286305
  654 SOLV  OW      4089    2.728428927    6.558843152    5.967049688
  654 SOLV  HW1     4090    2.710125142    6.529856355    5.873101405
  654 SOLV  HW2     4091    2.811271817    6.614828488    5.969099585
  655 SOLV  OW      4092    4.070898529    3.277526270    4.631455321
  655 SOLV  HW1     4093    4.118786394    3.191558367    4.649281813
  655 SOLV  HW2     4094    4.053822726    3.324709023    4.717963606
  656 SOLV  OW      4095    3.192391008    3.701190885    5.762033153
  656 SOLV  HW1     4096    3.205320851    3.633412292    5.834413572
  656 SOLV  HW2     4097    3.269315775    3.765085914    5.762108625
  657 SOLV  OW      4098    5.062348250    4.659614358    5.546370984
  657 SOLV  HW1     4099    5.110275676    4.695407791    5.466234642
  657 SOLV  HW2     4100    5.092122305    4.709256199    5.627913571
  658 SOLV  OW      4101    4.780628681    4.985773199    6.093564008
  658 SOLV  HW1     4102    4.696747345    5.022276458    6.133974701
  658 SOLV  HW2     4103    4.859914923    5.027285303    6.138195662
  659 SOLV  OW      4104    5.303776894    4.045943871    3.583490623
  659 SOLV  HW1     4105    5.291488494    3.966133999    3.642492241
  659 SOLV  HW2     4106    5.401395438    4.065185011    3.573384177
  660 SOLV  OW      4107    4.390191421    6.730574236    5.886397103
  660 SOLV  HW1     4108    4.461769703    6.774188236    5.940950563
  660 SOLV  HW2     4109    4.311646822    6.710040965    5.944799201
  661 SOLV  OW      4110    5.714994880    5.062002379    5.873389808
  661 SOLV  HW1     4111    5.790582818    5.071115919    5.938223808
  661 SOLV  HW2     4112    5.638547131    5.015202646    5.917724071
  662 SOLV  OW      4113    3.171755305    5.584923506    4.875563987
  662 SOLV  HW1     4114    3.214093968    5.675421183    4.871186964
  662 SOLV  HW2     4115    3.108538340    5.573973379    4.798848067
  663 SOLV  OW      4116    4.339897692    6.460738798    6.265451151
  663 SOLV  HW1     4117    4.334687760    6.382667132    6.327733145
  663 SOLV  HW2     4118    4.254084219    6.511971951    6.268997323
  664 SOLV  OW      4119    3.532203914    6.045460393    3.059618379
  664 SOLV  HW1     4120    3.594296987    6.032877508    3.136988409
  664 SOLV  HW2     4121    3.499955080    5.956250814    3.027938229
  665 SOLV  OW      4122    4.442576299    4.917431791    4.847600294
  665 SOLV  HW1     4123    4.358649007    4.918463297    4.901974927
  665 SOLV  HW2     4124    4.433941569    4.849974483    4.774276547
  666 SOLV  OW      4125    5.020438751    5.450385898    6.183096563
  666 SOLV  HW1     4126    4.926600474    5.484717715    6.187064668
  666 SOLV  HW2     4127    5.079411450    5.519407831    6.141165743
  667 SOLV  OW      4128    5.136252741    5.322263302    5.285488283
  667 SOLV  HW1     4129    5.039821793    5.342220366    5.268041627
  667 SOLV  HW2     4130    5.178005330    5.399258378    5.333757220
  668 SOLV  OW      4131    3.214854454    3.478566478    6.619198413
  668 SOLV  HW1     4132    3.304139135    3.446966291    6.587080692
  668 SOLV  HW2     4133    3.222364714    3.508535373    6.714315735
  669 SOLV  OW      4134    3.331339762    3.976287844    4.900784032
  669 SOLV  HW1     4135    3.304347827    3.895498275    4.848395844
  669 SOLV  HW2     4136    3.289000113    3.972953630    4.991317105
  670 SOLV  OW      4137    5.702599020    4.301966036    4.601686231
  670 SOLV  HW1     4138    5.729238442    4.236617994    4.530822230
  670 SOLV  HW2     4139    5.769225840    4.299284593    4.676219854
  671 SOLV  OW      4140    5.236641085    0.242538767    4.491251642
  671 SOLV  HW1     4141    5.318305498    0.251717016    4.548246645
  671 SOLV  HW2     4142    5.190637138    0.331077475    4.484455806
  672 SOLV  OW      4143    5.453265257    4.973158440    6.392618498
  672 SOLV  HW1     4144    5.445151054    4.923829927    6.305999650
  672 SOLV  HW2     4145    5.548453088    4.971266433    6.423238857
  673 SOLV  OW      4146    6.321801207    5.193390071    4.743493386
  673 SOLV  HW1     4147    6.420971699    5.186665233    4.732461622
  673 SOLV  HW2     4148    6.284488634    5.253924829    4.673173483
  674 SOLV  OW      4149    4.381885694    4.074987138    5.018410742
  674 SOLV  HW1     4150    4.293532763    4.087890050    5.063436458
  674 SOLV  HW2     4151    4.455348281    4.086664134    5.085245584
  675 SOLV  OW      4152    4.153794136    4.042510402    5.743821255
  675 SOLV  HW1     4153    4.086764459    3.979388540    5.782866844
  675 SOLV  HW2     4154    4.140004833    4.133763927    5.782350654
  676 SOLV  OW      4155    3.643503093    0.903429387    5.341257432
  676 SOLV  HW1     4156    3.732645891    0.939974762    5.314461143
  676 SOLV  HW2     4157    3.571473999    0.965939177    5.311185254
  677 SOLV  OW      4158    3.717815928    4.662707680    6.747181163
  677 SOLV  HW1     4159    3.776826440    4.599531248    6.696916469
  677 SOLV  HW2     4160    3.630384916    4.618255785    6.766670835
  678 SOLV  OW      4161    6.556244458    4.379547851    3.818708648
  678 SOLV  HW1     4162    6.637293078    4.425186415    3.781970245
  678 SOLV  HW2     4163    6.477995253    4.397499645    3.759074625
  679 SOLV  OW      4164    3.270987144    6.347206688    6.238428849
  679 SOLV  HW1     4165    3.181320316    6.353974182    6.194678387
  679 SOLV  HW2     4166    3.328091198    6.282778497    6.187555129
  680 SOLV  OW      4167    6.484449595    3.375465877    3.651955731
  680 SOLV  HW1     4168    6.503659850    3.472381029    3.636459292
  680 SOLV  HW2     4169    6.432431866    3.339046322    3.574693655
  681 SOLV  OW      4170    4.464391366    0.314870787    5.580339642
  681 SOLV  HW1     4171    4.470474975    0.241118160    5.513071204
  681 SOLV  HW2     4172    4.476094124    0.402922171    5.534389063
  682 SOLV  OW      4173    3.824730008    3.725703384    6.082820371
  682 SOLV  HW1     4174    3.801526021    3.669013803    6.161873935
  682 SOLV  HW2     4175    3.869703312    3.669382369    6.013488340
  683 SOLV  OW      4176    3.088027691    6.291492124    2.951859667
  683 SOLV  HW1     4177    3.165115911    6.258315685    2.897470583
  683 SOLV  HW2     4178    3.088044080    6.391498648    2.952140454
  684 SOLV  OW      4179    4.567075288    4.611208656    0.646107400
  684 SOLV  HW1     4180    4.650908315    4.665739740    0.646409527
  684 SOLV  HW2     4181    4.556172014    4.566383869    0.734840338
  685 SOLV  OW      4182    4.096401977    6.046848169    0.260103620
  685 SOLV  HW1     4183    4.059672309    6.139842399    0.262242865
  685 SOLV  HW2     4184    4.176658516    6.041352915    0.319519495
  686 SOLV  OW      4185    3.529637523    3.636204846    3.780768396
  686 SOLV  HW1     4186    3.616635802    3.681975727    3.762374822
  686 SOLV  HW2     4187    3.545277332    3.538010662    3.791505438
  687 SOLV  OW      4188    3.789017586    5.965441029    3.175481854
  687 SOLV  HW1     4189    3.776031641    6.013451492    3.262245680
  687 SOLV  HW2     4190    3.851103588    6.017989729    3.117296824
  688 SOLV  OW      4191    3.201365246    3.995697204    6.174692196
  688 SOLV  HW1     4192    3.126547340    4.014092848    6.238452653
  688 SOLV  HW2     4193    3.176072106    4.027921280    6.083460280
  689 SOLV  OW      4194    6.218456525    3.195076312    3.932643846
  689 SOLV  HW1     4195    6.226303634    3.294761735    3.930913216
  689 SOLV  HW2     4196    6.298771340    3.156116303    3.977736711
  690 SOLV  OW      4197    0.023798383    4.546627849    6.022215113
  690 SOLV  HW1     4198   -0.023498871    4.621172194    6.069199733
  690 SOLV  HW2     4199    0.122632656    4.560031107    6.029527225
  691 SOLV  OW      4200    5.748885479    4.408942213    4.033832142
  691 SOLV  HW1     4201    5.716513303    4.325805922    3.988661361
  691 SOLV  HW2     4202    5.722311618    4.488749726    3.979734293
  692 SOLV  OW      4203    4.047614771    0.111523616    4.731902080
  692 SOLV  HW1     4204    4.117769134    0.052185010    4.692439017
  692 SOLV  HW2     4205    4.064151859    0.206007755    4.703630675
  693 SOLV  OW      4206    4.957765436    3.391952596    3.661152794
  693 SOLV  HW1     4207    4.884605434    3.398487322    3.729025716
  693 SOLV  HW2     4208    5.024777776    3.464406150    3.677324784
  694 SOLV  OW      4209    2.941093112    4.484893344    4.356393195
  694 SOLV  HW1     4210    2.895192854    4.396432824    4.348049094
  694 SOLV  HW2     4211    3.039288213    4.470445959    4.368668189
  695 SOLV  OW      4212    4.318532660    5.983399934    5.702701004
  695 SOLV  HW1     4213    4.248181096    5.957980445    5.769080255
  695 SOLV  HW2     4214    4.364443666    6.066872510    5.733134507
  696 SOLV  OW      4215    6.374937012    4.692108074    3.121769942
  696 SOLV  HW1     4216    6.421029171    4.708722463    3.034594750
  696 SOLV  HW2     4217    6.375189277    4.594058702    3.141423365
  697 SOLV  OW      4218    3.783522941    5.302341215    3.298309179
  697 SOLV  HW1     4219    3.826509922    5.282992132    3.210107039
  697 SOLV  HW2     4220    3.685583134    5.317588767    3.285002145
  698 SOLV  OW      4221    5.118852750    6.723418305    5.694414242
  698 SOLV  HW1     4222    5.181374315    6.794065906    5.661226734
  698 SOLV  HW2     4223    5.159812356    6.633306481    5.680149017
  699 SOLV  OW      4224    0.143189710    4.047745465    6.355765953
  699 SOLV  HW1     4225    0.235684598    4.026147188    6.324458355
  699 SOLV  HW2     4226    0.137718424    4.144861974    6.379011010
  700 SOLV  OW      4227    6.551475328    5.370148873    3.784854673
  700 SOLV  HW1     4228    6.558854128    5.270478000    3.788217557
  700 SOLV  HW2     4229    6.552432972    5.406776528    3.877900349
  701 SOLV  OW      4230    6.640333980    3.518866491    5.770191813
  701 SOLV  HW1     4231    6.665885960    3.489288591    5.862246477
  701 SOLV  HW2     4232    6.541303212    3.532089401    5.765738481
  702 SOLV  OW      4233    4.108457501    4.898483642    4.165368622
  702 SOLV  HW1     4234    4.187767954    4.855517983    4.208558939
  702 SOLV  HW2     4235    4.099196045    4.992348768    4.198613241
  703 SOLV  OW      4236    3.590745305    3.963035382    5.215476483
  703 SOLV  HW1     4237    3.602071926    4.042010274    5.155172171
  703 SOLV  HW2     4238    3.663007827    3.896403766    5.197030561
  704 SOLV  OW      4239    4.384005947    6.298232931    5.229511292
  704 SOLV  HW1     4240    4.295549975    6.344835810    5.227231133
  704 SOLV  HW2     4241    4.390400358    6.242941609    5.312598225
  705 SOLV  OW      4242    4.886779619    5.618103966    3.594594562
  705 SOLV  HW1     4243    4.831698951    5.574645565    3.665861384
  705 SOLV  HW2     4244    4.978686303    5.578676087    3.594832960
  706 SOLV  OW      4245    5.986122890    4.730052787    3.600587293
  706 SOLV  HW1     4246    5.926382138    4.667520747    3.550363654
  706 SOLV  HW2     4247    6.079729314    4.721290125    3.566490065
  707 SOLV  OW      4248    5.079259668    4.199278222    3.529636439
  707 SOLV  HW1     4249    5.124301125    4.133710480    3.590249550
  707 SOLV  HW2     4250    5.039286311    4.150738298    3.451869282
  708 SOLV  OW      4251    4.819991377    4.275461751    4.460435686
  708 SOLV  HW1     4252    4.877640741    4.210316123    4.509773021
  708 SOLV  HW2     4253    4.875888216    4.352129656    4.428826037
  709 SOLV  OW      4254    6.169775676    2.869106111    5.169060399
  709 SOLV  HW1     4255    6.254326078    2.819770445    5.189535251
  709 SOLV  HW2     4256    6.165721590    2.889045473    5.071142772
  710 SOLV  OW      4257    5.693711402    4.766722825    5.349308958
  710 SOLV  HW1     4258    5.664319262    4.818541905    5.429636422
  710 SOLV  HW2     4259    5.620501031    4.704738315    5.321030394
  711 SOLV  OW      4260    3.442279821    3.234126872    6.177204335
  711 SOLV  HW1     4261    3.447470291    3.331413259    6.199791036
  711 SOLV  HW2     4262    3.503377807    3.182654938    6.237365967
  712 SOLV  OW      4263    6.369113084    3.626945272    5.782884638
  712 SOLV  HW1     4264    6.328242017    3.578539592    5.860267386
  712 SOLV  HW2     4265    6.395335660    3.719156923    5.811361626
  713 SOLV  OW      4266    4.796102981    6.444293205    4.376767190
  713 SOLV  HW1     4267    4.718284278    6.484857281    4.328821331
  713 SOLV  HW2     4268    4.813342763    6.495043465    4.461190224
  714 SOLV  OW      4269    6.422898090    4.823730000    4.572884225
  714 SOLV  HW1     4270    6.324656081    4.811310756    4.558878179
  714 SOLV  HW2     4271    6.470240558    4.737431750    4.555188155
  715 SOLV  OW      4272    4.393302967    5.007912666    3.783628129
  715 SOLV  HW1     4273    4.352010664    4.932846683    3.732037816
  715 SOLV  HW2     4274    4.411815822    5.084468457    3.722000669
  716 SOLV  OW      4275    5.633288790    4.871079798    4.646880460
  716 SOLV  HW1     4276    5.609070016    4.812974994    4.569180246
  716 SOLV  HW2     4277    5.684151897    4.817294960    4.714112414
  717 SOLV  OW      4278    4.077343967    5.062170113    5.447107911
  717 SOLV  HW1     4279    4.154308370    5.118013217    5.478084273
  717 SOLV  HW2     4280    4.092516269    5.034184497    5.352302535
  718 SOLV  OW      4281    3.489687383    4.457734798    4.037604018
  718 SOLV  HW1     4282    3.427796922    4.407600536    4.098083012
  718 SOLV  HW2     4283    3.561332314    4.396158543    4.004788083
  719 SOLV  OW      4284    4.147607693    3.917498836    3.262146528
  719 SOLV  HW1     4285    4.193484059    3.897669658    3.348761794
  719 SOLV  HW2     4286    4.200058837    3.877805041    3.186825348
  720 SOLV  OW      4287    4.520211285    5.930591435    6.693402988
  720 SOLV  HW1     4288    4.491421184    5.834841844    6.695581045
  720 SOLV  HW2     4289    4.578473839    5.949666522    6.772416534
  721 SOLV  OW      4290    6.121750898    5.516565949    4.319968253
  721 SOLV  HW1     4291    6.057197289    5.458426135    4.270444586
  721 SOLV  HW2     4292    6.199483986    5.537958253    4.260791520
  722 SOLV  OW      4293    4.907886619    4.159312188    5.114628509
  722 SOLV  HW1     4294    4.889097857    4.110024514    5.029660905
  722 SOLV  HW2     4295    4.957078828    4.099333818    5.177751622
  723 SOLV  OW      4296    6.479929823    3.768726577    4.148079450
  723 SOLV  HW1     4297    6.505709630    3.682749897    4.103973526
  723 SOLV  HW2     4298    6.545681230    3.790123460    4.220333971
  724 SOLV  OW      4299    4.747760741    5.218153604    3.658687071
  724 SOLV  HW1     4300    4.768732389    5.144812026    3.723363072
  724 SOLV  HW2     4301    4.831535302    5.246201089    3.611816599
  725 SOLV  OW      4302    5.537709485    2.679574629    6.084417385
  725 SOLV  HW1     4303    5.528122116    2.776116630    6.060144256
  725 SOLV  HW2     4304    5.470353552    2.625658205    6.033845605
  726 SOLV  OW      4305    4.955607456    4.515645549    4.400887915
  726 SOLV  HW1     4306    5.044333306    4.541897149    4.438836884
  726 SOLV  HW2     4307    4.969476638    4.454627463    4.322875489
  727 SOLV  OW      4308    6.344834653    5.504823077    3.952805274
  727 SOLV  HW1     4309    6.380809068    5.548095276    4.035469653
  727 SOLV  HW2     4310    6.380009821    5.552502066    3.872248327
  728 SOLV  OW      4311    3.265886883    4.257162644    3.192573404
  728 SOLV  HW1     4312    3.177611190    4.230764264    3.153685108
  728 SOLV  HW2     4313    3.264195537    4.243167599    3.291583157
  729 SOLV  OW      4314    0.848554987    5.360679966    6.147407135
  729 SOLV  HW1     4315    0.858561231    5.265772213    6.177308815
  729 SOLV  HW2     4316    0.875695742    5.422016343    6.221589106
  730 SOLV  OW      4317    5.336827729    4.211080866    5.013608921
  730 SOLV  HW1     4318    5.371942710    4.261150519    4.934488694
  730 SOLV  HW2     4319    5.280489154    4.134618305    4.982312888
  731 SOLV  OW      4320    0.025384373    6.073104017    3.605037365
  731 SOLV  HW1     4321   -0.062800152    6.047048868    3.565711381
  731 SOLV  HW2     4322    0.072075521    6.136308125    3.543174707
  732 SOLV  OW      4323    3.201629885    4.391094197    4.791203586
  732 SOLV  HW1     4324    3.137201887    4.427358193    4.723857112
  732 SOLV  HW2     4325    3.237039923    4.466041057    4.847155799
  733 SOLV  OW      4326    4.411599630    3.496304096    4.285665516
  733 SOLV  HW1     4327    4.507951848    3.470971033    4.276944065
  733 SOLV  HW2     4328    4.358558415    3.416361690    4.313903306
  734 SOLV  OW      4329    4.541550191    5.273696974    6.503310863
  734 SOLV  HW1     4330    4.479382191    5.201479818    6.533668892
  734 SOLV  HW2     4331    4.635291308    5.238855159    6.502652850
  735 SOLV  OW      4332    3.576388399    4.796215807    4.539714911
  735 SOLV  HW1     4333    3.666951508    4.764128233    4.511963615
  735 SOLV  HW2     4334    3.506524352    4.750432667    4.484721683
  736 SOLV  OW      4335    0.213651986    5.133720582    5.354489667
  736 SOLV  HW1     4336    0.146781906    5.072299554    5.312563409
  736 SOLV  HW2     4337    0.178693232    5.165965191    5.442467142
  737 SOLV  OW      4338    4.479076396    4.643944224    3.652691084
  737 SOLV  HW1     4339    4.508509421    4.599120956    3.737108450
  737 SOLV  HW2     4340    4.411402508    4.586672664    3.606410893
  738 SOLV  OW      4341    3.537965201    4.911508687    4.157378964
  738 SOLV  HW1     4342    3.484543211    4.992804019    4.180589383
  738 SOLV  HW2     4343    3.626281495    4.915206130    4.204156098
  739 SOLV  OW      4344    3.827725184    0.794599038    4.567430279
  739 SOLV  HW1     4345    3.845501674    0.708900364    4.519042478
  739 SOLV  HW2     4346    3.801934428    0.865308274    4.501577520
  740 SOLV  OW      4347    3.753863469    4.326481844    0.145752598
  740 SOLV  HW1     4348    3.711088276    4.317183672    0.055832462
  740 SOLV  HW2     4349    3.836333440    4.382489739    0.137779581
  741 SOLV  OW      4350    3.857051098    0.102508803    4.273304371
  741 SOLV  HW1     4351    3.855966634    0.023018763    4.212628336
  741 SOLV  HW2     4352    3.818725654    0.077147933    4.362126517
  742 SOLV  OW      4353    4.102473712    5.603511152    6.476939463
  742 SOLV  HW1     4354    4.082826152    5.650983173    6.562740795
  742 SOLV  HW2     4355    4.136535578    5.511596694    6.496761476
  743 SOLV  OW      4356    3.656223699    5.583732670    6.746101358
  743 SOLV  HW1     4357    3.598859231    5.602605717    6.825808110
  743 SOLV  HW2     4358    3.747723149    5.621099382    6.761319096
  744 SOLV  OW      4359    5.248697859    5.264630764    4.624059990
  744 SOLV  HW1     4360    5.288422611    5.183425931    4.581287226
  744 SOLV  HW2     4361    5.314492323    5.304032492    4.688249796
  745 SOLV  OW      4362    3.708784623    6.219191615    5.993396426
  745 SOLV  HW1     4363    3.749442871    6.275034377    5.921076934
  745 SOLV  HW2     4364    3.777766590    6.199570638    6.063096492
  746 SOLV  OW      4365    3.984705405    5.085611075    4.686775601
  746 SOLV  HW1     4366    3.966764295    5.161668012    4.749185703
  746 SOLV  HW2     4367    3.959304625    5.112140596    4.593757417
  747 SOLV  OW      4368    3.841396331    6.272537764    0.950112420
  747 SOLV  HW1     4369    3.832235819    6.371208246    0.963607090
  747 SOLV  HW2     4370    3.901691982    6.255018779    0.872270279
  748 SOLV  OW      4371    5.243713227    5.025917987    3.354903174
  748 SOLV  HW1     4372    5.265028958    4.992386710    3.263126396
  748 SOLV  HW2     4373    5.149253322    5.002416596    3.377852013
  749 SOLV  OW      4374    3.815109742    6.235078662    4.012307628
  749 SOLV  HW1     4375    3.807541371    6.154135470    3.954075677
  749 SOLV  HW2     4376    3.742997845    6.233146830    4.081561815
  750 SOLV  OW      4377    5.644797319    4.459203039    5.096039414
  750 SOLV  HW1     4378    5.711445083    4.458497579    5.170588861
  750 SOLV  HW2     4379    5.556079409    4.489361863    5.130961869
  751 SOLV  OW      4380    5.005371505    5.863904570    3.612825843
  751 SOLV  HW1     4381    4.963392379    5.774494972    3.597156063
  751 SOLV  HW2     4382    4.971468402    5.902006664    3.698852229
  752 SOLV  OW      4383    2.798450235    6.050354803    5.375817716
  752 SOLV  HW1     4384    2.823939336    6.016350790    5.466348041
  752 SOLV  HW2     4385    2.712786681    6.007511634    5.347043722
  753 SOLV  OW      4386    4.606730146    6.498437400    5.911662798
  753 SOLV  HW1     4387    4.640149681    6.553883607    5.835434759
  753 SOLV  HW2     4388    4.682995764    6.475604740    5.972194388
  754 SOLV  OW      4389    3.610970138    5.097863707    4.477188853
  754 SOLV  HW1     4390    3.528860297    5.099341832    4.420112399
  754 SOLV  HW2     4391    3.625355992    5.005394389    4.512465108
  755 SOLV  OW      4392    5.104639458    0.626782260    4.130259904
  755 SOLV  HW1     4393    5.035202388    0.592667770    4.066885072
  755 SOLV  HW2     4394    5.183419579    0.565177893    4.129674679
  756 SOLV  OW      4395    4.417256405    5.616387785    4.475407971
  756 SOLV  HW1     4396    4.470517758    5.547942651    4.425606377
  756 SOLV  HW2     4397    4.472408240    5.653680054    4.550035439
  757 SOLV  OW      4398    4.457973437    6.325277073    4.391359939
  757 SOLV  HW1     4399    4.444235797    6.283694487    4.301448489
  757 SOLV  HW2     4400    4.379491762    6.304807255    4.449870269
  758 SOLV  OW      4401    4.628055818    5.625684796    4.969603866
  758 SOLV  HW1     4402    4.577666928    5.704333766    4.933868032
  758 SOLV  HW2     4403    4.714176766    5.656777338    5.009828641
  759 SOLV  OW      4404    5.334572608    5.628405368    5.613959318
  759 SOLV  HW1     4405    5.289633975    5.558060936    5.669041917
  759 SOLV  HW2     4406    5.417723928    5.658977516    5.660360217
  760 SOLV  OW      4407    3.383942443    4.333965708    5.949900943
  760 SOLV  HW1     4408    3.399073234    4.320745840    6.047871565
  760 SOLV  HW2     4409    3.458121293    4.290741871    5.898607864
  761 SOLV  OW      4410    5.209686068    4.642710094    6.269185211
  761 SOLV  HW1     4411    5.265153685    4.561631530    6.250443894
  761 SOLV  HW2     4412    5.123712062    4.636712574    6.218449086
  762 SOLV  OW      4413    3.909049054    4.604742965    4.150623401
  762 SOLV  HW1     4414    3.861999496    4.517766470    4.135691631
  762 SOLV  HW2     4415    3.868028191    4.651829251    4.228736723
  763 SOLV  OW      4416    3.515822657    6.241157514    5.056540883
  763 SOLV  HW1     4417    3.483521599    6.332849460    5.033064250
  763 SOLV  HW2     4418    3.477742552    6.214047792    5.144954063
  764 SOLV  OW      4419    4.910764274    6.740046070    4.944441553
  764 SOLV  HW1     4420    4.917216947    6.765558977    4.847966402
  764 SOLV  HW2     4421    4.924802867    6.821086184    5.001339345
  765 SOLV  OW      4422    5.339219493    0.064440484    4.297784195
  765 SOLV  HW1     4423    5.436817262    0.074097578    4.278253240
  765 SOLV  HW2     4424    5.309983293    0.138176198    4.358679919
  766 SOLV  OW      4425    5.318860932    3.175120300    4.453541935
  766 SOLV  HW1     4426    5.279701599    3.111906239    4.386679621
  766 SOLV  HW2     4427    5.401871156    3.135204079    4.492477755
  767 SOLV  OW      4428    6.213603517    3.668429962    4.140643271
  767 SOLV  HW1     4429    6.294326084    3.725917220    4.127259600
  767 SOLV  HW2     4430    6.228613240    3.607553247    4.218545350
  768 SOLV  OW      4431    4.035030782    4.080109295    5.308738509
  768 SOLV  HW1     4432    3.944637089    4.076090245    5.351334560
  768 SOLV  HW2     4433    4.036244627    4.152688533    5.239946388
  769 SOLV  OW      4434    3.785375360    3.769411543    3.709658907
  769 SOLV  HW1     4435    3.780531916    3.853547758    3.655811116
  769 SOLV  HW2     4436    3.871715597    3.767053730    3.760074645
  770 SOLV  OW      4437    3.654784427    4.701376986    3.302106646
  770 SOLV  HW1     4438    3.671939823    4.700699869    3.203583427
  770 SOLV  HW2     4439    3.584872327    4.769681140    3.323280541
  771 SOLV  OW      4440    4.890524998    4.035961780    6.049921035
  771 SOLV  HW1     4441    4.981793362    3.997645441    6.064190966
  771 SOLV  HW2     4442    4.881628862    4.121025850    6.101753071
  772 SOLV  OW      4443    5.426826298    5.254558849    4.327576980
  772 SOLV  HW1     4444    5.359419682    5.260831465    4.253965615
  772 SOLV  HW2     4445    5.438062184    5.158871123    4.354394740
  773 SOLV  OW      4446    5.135288505    5.180871925    3.622106664
  773 SOLV  HW1     4447    5.092008437    5.097223938    3.588492824
  773 SOLV  HW2     4448    5.201507015    5.157780494    3.693394074
  774 SOLV  OW      4449    6.453936162    5.026786648    4.321288847
  774 SOLV  HW1     4450    6.365213383    5.066126506    4.345419599
  774 SOLV  HW2     4451    6.455066451    4.929770447    4.345542145
  775 SOLV  OW      4452    3.352133666    3.773332115    5.152636446
  775 SOLV  HW1     4453    3.378773627    3.689768011    5.200688465
  775 SOLV  HW2     4454    3.431685080    3.833223424    5.143351856
  776 SOLV  OW      4455    4.213248685    4.557150093    5.700319683
  776 SOLV  HW1     4456    4.157548193    4.613937744    5.639705438
  776 SOLV  HW2     4457    4.287913798    4.611964459    5.738028776
  777 SOLV  OW      4458    6.082169082    5.641441849    3.992180071
  777 SOLV  HW1     4459    6.021689141    5.647937049    3.912807331
  777 SOLV  HW2     4460    6.153842651    5.574113729    3.974019018
  778 SOLV  OW      4461    3.642199222    4.335030750    6.668110917
  778 SOLV  HW1     4462    3.589649781    4.275487250    6.607325695
  778 SOLV  HW2     4463    3.718076801    4.375850776    6.617337030
  779 SOLV  OW      4464    4.033633498    4.759257434    3.926216344
  779 SOLV  HW1     4465    3.967494128    4.689258409    3.953155544
  779 SOLV  HW2     4466    4.060064002    4.812758201    4.006472371
  780 SOLV  OW      4467    6.548375741    4.770865943    5.928285177
  780 SOLV  HW1     4468    6.633136686    4.820093409    5.908434243
  780 SOLV  HW2     4469    6.489302514    4.772368566    5.847601405
  781 SOLV  OW      4470    4.494905485    4.423359875    0.422735347
  781 SOLV  HW1     4471    4.557048686    4.460684522    0.491631060
  781 SOLV  HW2     4472    4.434920338    4.355548186    0.465219298
  782 SOLV  OW      4473    5.843286630    5.599779526    3.845065102
  782 SOLV  HW1     4474    5.886540295    5.648357850    3.769099848
  782 SOLV  HW2     4475    5.839738775    5.502000261    3.824377668
  783 SOLV  OW      4476    5.015655049    4.647961694    3.513275324
  783 SOLV  HW1     4477    5.003734349    4.613890169    3.420009821
  783 SOLV  HW2     4478    4.933439675    4.628271375    3.566701346
  784 SOLV  OW      4479    6.178596193    4.678265411    5.407680596
  784 SOLV  HW1     4480    6.086057620    4.669535290    5.444564691
  784 SOLV  HW2     4481    6.175826603    4.668736658    5.308174152
  785 SOLV  OW      4482    4.522664649    6.738361921    4.625787526
  785 SOLV  HW1     4483    4.570290809    6.826264210    4.628310781
  785 SOLV  HW2     4484    4.520692054    6.698889681    4.717654256
  786 SOLV  OW      4485    4.486352998    6.128138621    5.456216534
  786 SOLV  HW1     4486    4.577202183    6.099734200    5.486870331
  786 SOLV  HW2     4487    4.422505990    6.051805279    5.466054244
  787 SOLV  OW      4488    4.509331235    4.895321058    0.278812591
  787 SOLV  HW1     4489    4.485925966    4.798345400    0.285836063
  787 SOLV  HW2     4490    4.501420569    4.938109897    0.368856340
  788 SOLV  OW      4491    6.373140341    5.647157205    4.498158561
  788 SOLV  HW1     4492    6.442599048    5.698488060    4.548581984
  788 SOLV  HW2     4493    6.334500713    5.576403714    4.557341345
  789 SOLV  OW      4494    5.906516550    4.420534173    6.764261936
  789 SOLV  HW1     4495    5.892575575    4.463929291    6.675253436
  789 SOLV  HW2     4496    5.856896455    4.471711994    6.834408966
  790 SOLV  OW      4497    4.601431765    3.685904243    4.495370317
  790 SOLV  HW1     4498    4.688271912    3.717525297    4.533589256
  790 SOLV  HW2     4499    4.618267812    3.639315828    4.408492218
  791 SOLV  OW      4500    4.252978990    0.274251361    4.840639160
  791 SOLV  HW1     4501    4.337840508    0.247920678    4.886538799
  791 SOLV  HW2     4502    4.179998443    0.211045424    4.866723103
  792 SOLV  OW      4503    3.941917590    6.067520083    4.677866101
  792 SOLV  HW1     4504    3.989388685    5.980132422    4.688433329
  792 SOLV  HW2     4505    3.926914576    6.085741727    4.580682578
  793 SOLV  OW      4506    4.852541517    4.185337922    5.556485259
  793 SOLV  HW1     4507    4.812371168    4.125508759    5.487142043
  793 SOLV  HW2     4508    4.881927016    4.130523021    5.634801804
  794 SOLV  OW      4509    5.957387433    4.818016132    5.857230023
  794 SOLV  HW1     4510    5.921326786    4.757463776    5.928184585
  794 SOLV  HW2     4511    5.989298963    4.903061124    5.899068281
  795 SOLV  OW      4512    4.443223539    6.171423644    5.878307813
  795 SOLV  HW1     4513    4.404513817    6.241413744    5.938332688
  795 SOLV  HW2     4514    4.543042971    6.176868662    5.880844125
  796 SOLV  OW      4515    6.052690055    4.377657780    4.726928114
  796 SOLV  HW1     4516    6.093147023    4.422796104    4.806473130
  796 SOLV  HW2     4517    6.111925135    4.390841872    4.647435797
  797 SOLV  OW      4518    5.935079434    5.335762975    4.664624726
  797 SOLV  HW1     4519    5.895428994    5.392368106    4.592337633
  797 SOLV  HW2     4520    5.874945336    5.257936743    4.682754403
  798 SOLV  OW      4521    4.311957139    6.644633915    3.931411259
  798 SOLV  HW1     4522    4.370842235    6.702292636    3.874756298
  798 SOLV  HW2     4523    4.226446778    6.692880102    3.950439321
  799 SOLV  OW      4524    4.039539900    0.893253695    4.709581620
  799 SOLV  HW1     4525    4.092953008    0.821248730    4.665262061
  799 SOLV  HW2     4526    3.945021362    0.889380284    4.677131497
  800 SOLV  OW      4527    4.298805863    0.533046503    4.961622535
  800 SOLV  HW1     4528    4.272174482    0.482632417    4.879468843
  800 SOLV  HW2     4529    4.257254912    0.623987674    4.959827592
  801 SOLV  OW      4530    4.884833030    4.759623027    3.866116831
  801 SOLV  HW1     4531    4.850866592    4.850422891    3.841559140
  801 SOLV  HW2     4532    4.881056280    4.748372298    3.965417215
  802 SOLV  OW      4533    5.063461406    3.844193572    6.157094056
  802 SOLV  HW1     4534    5.153241807    3.870120634    6.192693319
  802 SOLV  HW2     4535    5.066351316    3.749442653    6.125252072
  803 SOLV  OW      4536    6.594573537    5.124137905    5.583170807
  803 SOLV  HW1     4537    6.642402297    5.210857397    5.569248440
  803 SOLV  HW2     4538    6.625441313    5.082419528    5.668659720
  804 SOLV  OW      4539    0.067957810    3.525744720    5.249724693
  804 SOLV  HW1     4540   -0.028487059    3.505280551    5.266447276
  804 SOLV  HW2     4541    0.102612722    3.584758372    5.322638519
  805 SOLV  OW      4542    6.169454250    4.029705392    5.831506276
  805 SOLV  HW1     4543    6.254969993    3.998761189    5.873116650
  805 SOLV  HW2     4544    6.094904628    3.969317968    5.859747302
  806 SOLV  OW      4545    3.811040979    5.682841651    5.254826750
  806 SOLV  HW1     4546    3.821000185    5.590241220    5.291265681
  806 SOLV  HW2     4547    3.778322145    5.678156266    5.160437192
  807 SOLV  OW      4548    5.010331800    3.118049739    6.401805754
  807 SOLV  HW1     4549    4.915923461    3.089911408    6.384620208
  807 SOLV  HW2     4550    5.025558283    3.208980501    6.363079135
  808 SOLV  OW      4551    4.343327505    5.627579056    5.211039275
  808 SOLV  HW1     4552    4.372373274    5.569560126    5.134934674
  808 SOLV  HW2     4553    4.409927716    5.620877368    5.285343345
  809 SOLV  OW      4554    4.735326806    5.757838375    4.437860482
  809 SOLV  HW1     4555    4.683866613    5.679451418    4.472630893
  809 SOLV  HW2     4556    4.786292319    5.800124195    4.512800775
  810 SOLV  OW      4557    4.259582803    6.031151291    3.934826595
  810 SOLV  HW1     4558    4.238255222    6.124484894    3.905918012
  810 SOLV  HW2     4559    4.186282575    5.969677434    3.905677017
  811 SOLV  OW      4560    3.901543603    6.633790878    4.669744964
  811 SOLV  HW1     4561    3.961718626    6.578702704    4.611903120
  811 SOLV  HW2     4562    3.943936741    6.722763898    4.686714488
  812 SOLV  OW      4563    4.409328902    4.575666215    5.450903604
  812 SOLV  HW1     4564    4.473621644    4.529996032    5.389402691
  812 SOLV  HW2     4565    4.401724332    4.523482053    5.535877632
  813 SOLV  OW      4566    4.304246850    0.080923642    6.488500429
  813 SOLV  HW1     4567    4.391757959    0.046949434    6.454017013
  813 SOLV  HW2     4568    4.260182774    0.009836771    6.543332099
  814 SOLV  OW      4569    4.903340492    5.545029264    4.568605854
  814 SOLV  HW1     4570    4.832418237    5.481417784    4.599028511
  814 SOLV  HW2     4571    4.860483534    5.627140189    4.530882463
  815 SOLV  OW      4572    4.486251921    4.641575633    6.136017060
  815 SOLV  HW1     4573    4.582923384    4.646872867    6.161083169
  815 SOLV  HW2     4574    4.443914296    4.731463976    6.147394422
  816 SOLV  OW      4575    6.128515794    4.924482618    6.167878594
  816 SOLV  HW1     4576    6.175068356    5.012977745    6.166181269
  816 SOLV  HW2     4577    6.160271676    4.868656576    6.091221132
  817 SOLV  OW      4578    3.789091572    4.669095284    4.832269038
  817 SOLV  HW1     4579    3.860707621    4.716123158    4.780684740
  817 SOLV  HW2     4580    3.708398195    4.657574151    4.774327363
  818 SOLV  OW      4581    5.358283550    5.058414435    3.085719568
  818 SOLV  HW1     4582    5.402102915    5.146232719    3.104940798
  818 SOLV  HW2     4583    5.414694379    4.984339463    3.122220629
  819 SOLV  OW      4584    5.486268749    4.701066034    6.507735606
  819 SOLV  HW1     4585    5.585654963    4.710349455    6.501715661
  819 SOLV  HW2     4586    5.443145260    4.787760069    6.482745425
  820 SOLV  OW      4587    4.085853145    6.249862156    5.978332733
  820 SOLV  HW1     4588    4.058765633    6.234718238    5.883260589
  820 SOLV  HW2     4589    4.132381749    6.338049485    5.986070533
  821 SOLV  OW      4590    5.619211736    6.091721689    4.600001293
  821 SOLV  HW1     4591    5.560283634    6.070267308    4.522097119
  821 SOLV  HW2     4592    5.681620225    6.015355132    4.616588644
  822 SOLV  OW      4593    6.052994843    4.235273728    4.341426082
  822 SOLV  HW1     4594    6.102748386    4.186137655    4.269928155
  822 SOLV  HW2     4595    5.990797037    4.301323769    4.299349547
  823 SOLV  OW      4596    5.038612743    4.432411006    6.679199838
  823 SOLV  HW1     4597    5.135469229    4.417792414    6.699376611
  823 SOLV  HW2     4598    4.985116716    4.356186514    6.715667670
  824 SOLV  OW      4599    6.692316076    6.042288094    4.370109713
  824 SOLV  HW1     4600    6.705204082    6.084218359    4.280233889
  824 SOLV  HW2     4601    6.781164846    6.015609423    4.407471227
  825 SOLV  OW      4602    4.092908021    0.416656666    5.147269530
  825 SOLV  HW1     4603    4.171525190    0.456924002    5.100368227
  825 SOLV  HW2     4604    4.008649535    0.445238218    5.101604046
  826 SOLV  OW      4605    4.732605649    5.387879610    5.755912608
  826 SOLV  HW1     4606    4.711932401    5.313032939    5.818936656
  826 SOLV  HW2     4607    4.829923038    5.410225987    5.761505963
  827 SOLV  OW      4608    3.680969704    4.615879338    6.428537082
  827 SOLV  HW1     4609    3.596002107    4.641132050    6.474827979
  827 SOLV  HW2     4610    3.758757817    4.653639612    6.478768261
  828 SOLV  OW      4611    3.188317464    3.163821050    6.073398294
  828 SOLV  HW1     4612    3.264400487    3.215031574    6.113280989
  828 SOLV  HW2     4613    3.170602533    3.197198066    5.980802788
  829 SOLV  OW      4614    4.437004644    4.601798668    6.752646089
  829 SOLV  HW1     4615    4.381365948    4.518711895    6.753607220
  829 SOLV  HW2     4616    4.388561847    4.674881897    6.800731227
  830 SOLV  OW      4617    4.524822338    4.486562174    4.837524983
  830 SOLV  HW1     4618    4.591793570    4.538182136    4.784119135
  830 SOLV  HW2     4619    4.529891531    4.514623424    4.933382957
  831 SOLV  OW      4620    5.510118574    3.769013061    5.186992557
  831 SOLV  HW1     4621    5.578226064    3.698345469    5.206201719
  831 SOLV  HW2     4622    5.554666517    3.858525980    5.184901119
  832 SOLV  OW      4623    5.861542192    5.964164318    0.014790040
  832 SOLV  HW1     4624    5.781164831    5.928415758    0.062361048
  832 SOLV  HW2     4625    5.837460698    6.049178766   -0.032051001
  833 SOLV  OW      4626    4.083155687    5.818607019    4.195671272
  833 SOLV  HW1     4627    4.169500491    5.769678952    4.183396967
  833 SOLV  HW2     4628    4.047170291    5.845581242    4.106354741
  834 SOLV  OW      4629    4.109929370    6.102516933    3.639047444
  834 SOLV  HW1     4630    4.197626984    6.127446649    3.680147927
  834 SOLV  HW2     4631    4.074569263    6.179906723    3.586492698
  835 SOLV  OW      4632    5.575616513    4.077186844    4.769104100
  835 SOLV  HW1     4633    5.643971434    4.033222558    4.827384401
  835 SOLV  HW2     4634    5.570930033    4.174663572    4.790970707
  836 SOLV  OW      4635    4.772504154    5.158291902    6.470242527
  836 SOLV  HW1     4636    4.842249219    5.087335584    6.460130556
  836 SOLV  HW2     4637    4.815065666    5.242281324    6.503941923
  837 SOLV  OW      4638    0.258066603    5.510269535    4.780055987
  837 SOLV  HW1     4639    0.346744155    5.466987602    4.796329554
  837 SOLV  HW2     4640    0.232837100    5.499392859    4.683894480
  838 SOLV  OW      4641    3.956102142    5.907670416    3.482683437
  838 SOLV  HW1     4642    3.866978870    5.938210102    3.449131162
  838 SOLV  HW2     4643    3.991522294    5.974176841    3.548438226
  839 SOLV  OW      4644    6.213439012    4.682916727    6.292833653
  839 SOLV  HW1     4645    6.297581374    4.661156504    6.243355018
  839 SOLV  HW2     4646    6.199717661    4.781977871    6.293269491
  840 SOLV  OW      4647    3.162713457    4.468226157    6.737773935
  840 SOLV  HW1     4648    3.180832476    4.380851953    6.692614053
  840 SOLV  HW2     4649    3.213105794    4.540922963    6.691107844
  841 SOLV  OW      4650    6.185746812    5.597292724    2.512854452
  841 SOLV  HW1     4651    6.216119390    5.558471259    2.425835582
  841 SOLV  HW2     4652    6.239670200    5.678941829    2.533533145
  842 SOLV  OW      4653    4.005633893    5.265980702    5.687239925
  842 SOLV  HW1     4654    4.094206205    5.223207733    5.669254039
  842 SOLV  HW2     4655    3.956184583    5.212688993    5.755890936
  843 SOLV  OW      4656    0.110864780    3.442591452    2.648692477
  843 SOLV  HW1     4657    0.057546629    3.497865492    2.712750357
  843 SOLV  HW2     4658    0.056025106    3.423878593    2.567181860
  844 SOLV  OW      4659    4.530929095    3.809682491    3.025237090
  844 SOLV  HW1     4660    4.575700103    3.878756788    3.082033022
  844 SOLV  HW2     4661    4.433530919    3.806144638    3.047653342
  845 SOLV  OW      4662    4.022771654    5.464620479    0.024829666
  845 SOLV  HW1     4663    3.964569364    5.406968242   -0.032531902
  845 SOLV  HW2     4664    4.052349621    5.544574377   -0.027458279
  846 SOLV  OW      4665    6.231109534    3.982345938    5.580599668
  846 SOLV  HW1     4666    6.311380865    4.037072529    5.556861303
  846 SOLV  HW2     4667    6.202076766    4.004447907    5.673715109
  847 SOLV  OW      4668    6.231939613    5.271165367    5.051145587
  847 SOLV  HW1     4669    6.224326285    5.173353322    5.070551786
  847 SOLV  HW2     4670    6.321321582    5.290209558    5.010525989
  848 SOLV  OW      4671    6.404377651    4.592032447    3.912803536
  848 SOLV  HW1     4672    6.491538885    4.542998305    3.913123702
  848 SOLV  HW2     4673    6.405759648    4.662896811    3.983357842
  849 SOLV  OW      4674    4.696511228    4.808348819    4.519117961
  849 SOLV  HW1     4675    4.680646121    4.886232402    4.579814755
  849 SOLV  HW2     4676    4.740775235    4.839983368    4.435204658
  850 SOLV  OW      4677    5.516200479    4.938060952    2.467766821
  850 SOLV  HW1     4678    5.528084380    4.898869795    2.376526642
  850 SOLV  HW2     4679    5.477333491    4.869068789    2.528851332
  851 SOLV  OW      4680    5.119102446    3.283778750    4.035011661
  851 SOLV  HW1     4681    5.106767746    3.235991043    3.948027936
  851 SOLV  HW2     4682    5.197347220    3.345691750    4.028200735
  852 SOLV  OW      4683    4.293044565    5.420714749    6.091535258
  852 SOLV  HW1     4684    4.235900567    5.403460747    6.171776661
  852 SOLV  HW2     4685    4.237448637    5.461781240    6.019254901
  853 SOLV  OW      4686    4.018145427    0.119266106    6.129042224
  853 SOLV  HW1     4687    4.069856653    0.203433103    6.113432475
  853 SOLV  HW2     4688    4.054559270    0.046522738    6.070868506
  854 SOLV  OW      4689    2.696735933    4.057582570    6.398545009
  854 SOLV  HW1     4690    2.641964380    4.006303620    6.464665466
  854 SOLV  HW2     4691    2.736316189    3.994372040    6.331917821
  855 SOLV  OW      4692    4.868328687    6.656496263    3.711772801
  855 SOLV  HW1     4693    4.943106565    6.711222947    3.674178926
  855 SOLV  HW2     4694    4.894694706    6.621306451    3.801586555
  856 SOLV  OW      4695    3.224476978    4.303950594    2.533331288
  856 SOLV  HW1     4696    3.183957902    4.272099744    2.447625509
  856 SOLV  HW2     4697    3.170128648    4.270497370    2.610329989
  857 SOLV  OW      4698    4.435766155    5.472641303    6.325916564
  857 SOLV  HW1     4699    4.503592317    5.406018443    6.356947913
  857 SOLV  HW2     4700    4.395395128    5.441474866    6.239889063
  858 SOLV  OW      4701    5.916354510    6.362319981    3.767841053
  858 SOLV  HW1     4702    5.951460464    6.317128931    3.685822781
  858 SOLV  HW2     4703    5.893499556    6.293427649    3.836638385
  859 SOLV  OW      4704    3.402395618    6.133571128    4.831457538
  859 SOLV  HW1     4705    3.304724346    6.139071475    4.852196637
  859 SOLV  HW2     4706    3.454984060    6.167056140    4.909644557
  860 SOLV  OW      4707    3.697213379    5.876070378    5.004960878
  860 SOLV  HW1     4708    3.790970546    5.907927408    4.990955635
  860 SOLV  HW2     4709    3.668760094    5.820785720    4.926632268
  861 SOLV  OW      4710    4.331627694    3.200194022    3.877368039
  861 SOLV  HW1     4711    4.354559454    3.289284375    3.838143802
  861 SOLV  HW2     4712    4.252546995    3.209772012    3.937832347
  862 SOLV  OW      4713    3.550217229    5.689055729    5.882540015
  862 SOLV  HW1     4714    3.505938744    5.775554825    5.906187565
  862 SOLV  HW2     4715    3.541363583    5.672882238    5.784245019
  863 SOLV  OW      4716    5.292653678    4.017063224    3.986849866
  863 SOLV  HW1     4717    5.226690842    4.089235032    3.965827631
  863 SOLV  HW2     4718    5.340479315    4.039359561    4.071804915
  864 SOLV  OW      4719    6.478879854    5.293775410    5.297587382
  864 SOLV  HW1     4720    6.570350153    5.284243498    5.336884975
  864 SOLV  HW2     4721    6.410289322    5.277876982    5.368611329
  865 SOLV  OW      4722    3.686557956    4.542079419    0.329102684
  865 SOLV  HW1     4723    3.779664984    4.576715629    0.340639940
  865 SOLV  HW2     4724    3.689396824    4.454029306    0.281764739
  866 SOLV  OW      4725    5.981597494    4.123138531    5.432435728
  866 SOLV  HW1     4726    6.032773642    4.168739014    5.505259548
  866 SOLV  HW2     4727    5.979151057    4.181946301    5.351582127
  867 SOLV  OW      4728    2.893732852    1.150154935    5.654661171
  867 SOLV  HW1     4729    2.966989045    1.181964334    5.714854534
  867 SOLV  HW2     4730    2.830547537    1.225490766    5.636396083
  868 SOLV  OW      4731    4.307948207    6.216115487    6.433558150
  868 SOLV  HW1     4732    4.336806681    6.122730104    6.412429988
  868 SOLV  HW2     4733    4.239663112    6.214156917    6.506587664
  869 SOLV  OW      4734    4.770665203    4.098525634    4.167923540
  869 SOLV  HW1     4735    4.730243447    4.122564377    4.079661465
  869 SOLV  HW2     4736    4.703029661    4.112083803    4.240335456
  870 SOLV  OW      4737    3.548638725    4.050482943    5.977930118
  870 SOLV  HW1     4738    3.521942727    3.962581534    5.938401839
  870 SOLV  HW2     4739    3.629976448    4.038111743    6.034788905
  871 SOLV  OW      4740    3.038637974    5.185857595    5.797705324
  871 SOLV  HW1     4741    3.100867672    5.250149962    5.842374273
  871 SOLV  HW2     4742    3.087653479    5.101294056    5.776542154
  872 SOLV  OW      4743    6.420203745    3.284457177    6.752112225
  872 SOLV  HW1     4744    6.482253453    3.207323460    6.737895810
  872 SOLV  HW2     4745    6.392562263    3.321738274    6.663523067
  873 SOLV  OW      4746    4.138057040    5.000077705    6.348486670
  873 SOLV  HW1     4747    4.055580926    4.946266277    6.331061047
  873 SOLV  HW2     4748    4.209136059    4.974238784    6.283051424
  874 SOLV  OW      4749    3.871283370    5.176545430    4.433504970
  874 SOLV  HW1     4750    3.898058990    5.272825715    4.429643264
  874 SOLV  HW2     4751    3.772322278    5.169979552    4.446361812
  875 SOLV  OW      4752    5.449800211    3.141543100    5.035950300
  875 SOLV  HW1     4753    5.410806896    3.132587941    5.127605897
  875 SOLV  HW2     4754    5.467206927    3.050619218    4.998119494
  876 SOLV  OW      4755    5.298377664    4.794332234    5.851741852
  876 SOLV  HW1     4756    5.329573214    4.807365267    5.757620089
  876 SOLV  HW2     4757    5.198921438    4.783870639    5.852723609
  877 SOLV  OW      4758    4.553618802    6.352302174    6.470387701
  877 SOLV  HW1     4759    4.472087139    6.301483177    6.442603914
  877 SOLV  HW2     4760    4.612299840    6.367228156    6.390791173
  878 SOLV  OW      4761    3.432145493    4.565643562    6.750856591
  878 SOLV  HW1     4762    3.440692595    4.473842576    6.789598291
  878 SOLV  HW2     4763    3.426154946    4.632620262    6.824880961
  879 SOLV  OW      4764    5.194534653    4.258469927    3.846470035
  879 SOLV  HW1     4765    5.094571975    4.257153480    3.848872680
  879 SOLV  HW2     4766    5.225246110    4.306288128    3.764188651
  880 SOLV  OW      4767    4.209233035    5.070499846    4.978595326
  880 SOLV  HW1     4768    4.183111372    5.029862958    4.891027230
  880 SOLV  HW2     4769    4.129053109    5.112618116    5.021011275
  881 SOLV  OW      4770    4.897327024    4.009335474    5.759707517
  881 SOLV  HW1     4771    4.986950440    3.975971000    5.730449630
  881 SOLV  HW2     4772    4.893617954    4.011614952    5.859620522
  882 SOLV  OW      4773    4.587184314    0.029230039    4.309340642
  882 SOLV  HW1     4774    4.561810101   -0.062616744    4.278972903
  882 SOLV  HW2     4775    4.578152054    0.035122907    4.408766836
  883 SOLV  OW      4776    3.601909227    3.989791939    6.730405221
  883 SOLV  HW1     4777    3.579566734    4.012008371    6.825320142
  883 SOLV  HW2     4778    3.689170062    4.032084742    6.705944208
  884 SOLV  OW      4779    5.017697682    5.274312227    4.500033376
  884 SOLV  HW1     4780    4.969457623    5.355383262    4.533206043
  884 SOLV  HW2     4781    5.097401465    5.256983608    4.557886863
  885 SOLV  OW      4782    3.459000511    3.841925078    4.258352194
  885 SOLV  HW1     4783    3.467224822    3.755181465    4.209261471
  885 SOLV  HW2     4784    3.549633997    3.872248354    4.287814863
  886 SOLV  OW      4785    4.846499405    5.061405802    5.822154485
  886 SOLV  HW1     4786    4.827391307    5.022387440    5.912232923
  886 SOLV  HW2     4787    4.769893656    5.042469371    5.760716258
  887 SOLV  OW      4788    3.705224315    5.381473529    5.016178525
  887 SOLV  HW1     4789    3.610240102    5.370860648    5.045625934
  887 SOLV  HW2     4790    3.766300430    5.361097479    5.092704789
  888 SOLV  OW      4791    3.861020446    5.138831483    5.875029800
  888 SOLV  HW1     4792    3.904874804    5.178305170    5.955776319
  888 SOLV  HW2     4793    3.847400562    5.040761518    5.889105344
  889 SOLV  OW      4794    5.250577980    5.367148167    6.342119325
  889 SOLV  HW1     4795    5.164824099    5.406318893    6.308773187
  889 SOLV  HW2     4796    5.318528250    5.368427768    6.268763184
  890 SOLV  OW      4797    3.203957567    2.929381330    4.499920408
  890 SOLV  HW1     4798    3.274924214    2.862691246    4.477164389
  890 SOLV  HW2     4799    3.234544864    3.020878323    4.473569835
  891 SOLV  OW      4800    3.805849577    5.642128408    3.431706303
  891 SOLV  HW1     4801    3.862196621    5.714703689    3.471193858
  891 SOLV  HW2     4802    3.856228712    5.597277955    3.357870670
  892 SOLV  OW      4803    0.005236827    5.960916218    3.845398177
  892 SOLV  HW1     4804   -0.092903678    5.965052920    3.864179362
  892 SOLV  HW2     4805    0.025974217    6.015640385    3.764301845
  893 SOLV  OW      4806    4.574498623    5.171993691    6.231670898
  893 SOLV  HW1     4807    4.632581731    5.248596833    6.204097982
  893 SOLV  HW2     4808    4.610085364    5.131913394    6.316104466
  894 SOLV  OW      4809    5.356075384    4.300263061    3.408245699
  894 SOLV  HW1     4810    5.424429130    4.227583694    3.401361250
  894 SOLV  HW2     4811    5.275119392    4.265480669    3.455555210
  895 SOLV  OW      4812    3.522757886    6.667934727    4.701426827
  895 SOLV  HW1     4813    3.461072207    6.690466225    4.626000478
  895 SOLV  HW2     4814    3.537780988    6.749294643    4.757611815
  896 SOLV  OW      4815    5.206409482    4.457712954    5.132487769
  896 SOLV  HW1     4816    5.149458761    4.446719202    5.213948151
  896 SOLV  HW2     4817    5.232558979    4.367667961    5.097729991
  897 SOLV  OW      4818    5.986572606    4.611855316    4.421996494
  897 SOLV  HW1     4819    5.933026772    4.585110881    4.502116071
  897 SOLV  HW2     4820    6.082525448    4.587660435    4.436463885
  898 SOLV  OW      4821    4.377659050    6.335028057    5.634908024
  898 SOLV  HW1     4822    4.417219846    6.260664883    5.580993942
  898 SOLV  HW2     4823    4.376943216    6.309371894    5.731566131
  899 SOLV  OW      4824    3.698932668    5.311203338    4.073683677
  899 SOLV  HW1     4825    3.751473297    5.373942422    4.131170675
  899 SOLV  HW2     4826    3.761519391    5.257636521    4.016984086
  900 SOLV  OW      4827    6.191754187    4.558483585    4.209809168
  900 SOLV  HW1     4828    6.097069817    4.526685448    4.214854430
  900 SOLV  HW2     4829    6.238261425    4.512746143    4.134001543
  901 SOLV  OW      4830    3.986431893    4.776063294    4.702476185
  901 SOLV  HW1     4831    4.002543425    4.874645966    4.707331369
  901 SOLV  HW2     4832    3.955738747    4.751817394    4.610434374
  902 SOLV  OW      4833    4.016813707    4.508742711    6.391985479
  902 SOLV  HW1     4834    3.980505110    4.594370579    6.428740663
  902 SOLV  HW2     4835    4.043742463    4.522186631    6.296615424
  903 SOLV  OW      4836    3.484757188    5.381534591    5.916933215
  903 SOLV  HW1     4837    3.567243771    5.413396260    5.870213742
  903 SOLV  HW2     4838    3.479232602    5.423882576    6.007365612
  904 SOLV  OW      4839    3.604379427    3.279324172    5.227693103
  904 SOLV  HW1     4840    3.576425293    3.204667927    5.288083234
  904 SOLV  HW2     4841    3.553438555    3.273560373    5.141823176
  905 SOLV  OW      4842    5.696545620    5.555138625    5.600436205
  905 SOLV  HW1     4843    5.757508405    5.622056388    5.642947700
  905 SOLV  HW2     4844    5.750984435    5.483717125    5.556424581
  906 SOLV  OW      4845    3.928483565    5.470814538    5.923536725
  906 SOLV  HW1     4846    3.975514662    5.431780441    5.844379540
  906 SOLV  HW2     4847    3.918168391    5.400683776    5.994082468
  907 SOLV  OW      4848    5.869353254    3.330007572    4.831178455
  907 SOLV  HW1     4849    5.903711839    3.394132601    4.899801460
  907 SOLV  HW2     4850    5.809118170    3.263335392    4.875089282
  908 SOLV  OW      4851    3.511843349    4.560017939    5.288592223
  908 SOLV  HW1     4852    3.543854984    4.489337396    5.351675947
  908 SOLV  HW2     4853    3.473022694    4.516876335    5.207156611
  909 SOLV  OW      4854    3.597933796    6.491260188    6.598562684
  909 SOLV  HW1     4855    3.600395876    6.395596845    6.627613575
  909 SOLV  HW2     4856    3.654090579    6.546299571    6.660356983
  910 SOLV  OW      4857    5.806612419    6.757551286    4.830228123
  910 SOLV  HW1     4858    5.902554892    6.731802956    4.841790871
  910 SOLV  HW2     4859    5.751644801    6.714196817    4.901646800
  911 SOLV  OW      4860    4.264689154    4.762344626    5.294734341
  911 SOLV  HW1     4861    4.170818451    4.732288594    5.277805894
  911 SOLV  HW2     4862    4.309143554    4.698791949    5.357872769
  912 SOLV  OW      4863    3.879277632    5.502399588    4.167564392
  912 SOLV  HW1     4864    3.801123277    5.564385482    4.174712005
  912 SOLV  HW2     4865    3.905468572    5.471140447    4.258878427
  913 SOLV  OW      4866    5.508197093    5.206111907    4.971013231
  913 SOLV  HW1     4867    5.432348190    5.255509847    5.013537715
  913 SOLV  HW2     4868    5.475920216    5.117307406    4.938250745
  914 SOLV  OW      4869    4.498221810    6.094352971    6.200367442
  914 SOLV  HW1     4870    4.575234912    6.152931659    6.175091179
  914 SOLV  HW2     4871    4.513545889    6.056764988    6.291765938
  915 SOLV  OW      4872    4.565134157    4.442461147    4.432934030
  915 SOLV  HW1     4873    4.532063386    4.352676016    4.403834176
  915 SOLV  HW2     4874    4.642259942    4.469794372    4.375433936
  916 SOLV  OW      4875    2.945159917    5.254447892    4.903063403
  916 SOLV  HW1     4876    2.912335779    5.319567885    4.971488571
  916 SOLV  HW2     4877    3.021807905    5.202398294    4.940692188
  917 SOLV  OW      4878    4.976874684    4.670165748    5.016677223
  917 SOLV  HW1     4879    5.072152788    4.647623403    4.996332057
  917 SOLV  HW2     4880    4.938969133    4.601609260    5.078847575
  918 SOLV  OW      4881    3.406579838    5.985903464    5.554637878
  918 SOLV  HW1     4882    3.333470131    5.980040815    5.486650553
  918 SOLV  HW2     4883    3.373748899    5.950053402    5.642036974
  919 SOLV  OW      4884    5.710092581    6.626701455    4.118192745
  919 SOLV  HW1     4885    5.787792156    6.588578310    4.168304524
  919 SOLV  HW2     4886    5.637255796    6.558392833    4.112678941
  920 SOLV  OW      4887    3.593887628    5.421247477    3.805331149
  920 SOLV  HW1     4888    3.680774346    5.470321594    3.798695149
  920 SOLV  HW2     4889    3.572431725    5.404354583    3.901538690
  921 SOLV  OW      4890    4.693582851    3.763851866    4.069812632
  921 SOLV  HW1     4891    4.767147769    3.721680167    4.122835167
  921 SOLV  HW2     4892    4.711399763    3.861783652    4.060147553
  922 SOLV  OW      4893    4.201417127    4.346378195    3.738517387
  922 SOLV  HW1     4894    4.253912584    4.290474799    3.802697114
  922 SOLV  HW2     4895    4.122579309    4.294300470    3.705738349
  923 SOLV  OW      4896    5.754371491    4.729267401    4.850490675
  923 SOLV  HW1     4897    5.753897577    4.670605539    4.931485019
  923 SOLV  HW2     4898    5.821558656    4.802336252    4.862669604
  924 SOLV  OW      4899    5.251238843    5.550967778    5.377267867
  924 SOLV  HW1     4900    5.297411641    5.610353884    5.311365809
  924 SOLV  HW2     4901    5.279050654    5.576126566    5.469978320
  925 SOLV  OW      4902    5.481913893    4.383850363    4.302886977
  925 SOLV  HW1     4903    5.503772657    4.363983878    4.207339124
  925 SOLV  HW2     4904    5.402091455    4.443961125    4.306994215
  926 SOLV  OW      4905    3.791898414    5.186408365    5.450364561
  926 SOLV  HW1     4906    3.875920102    5.132527457    5.456625166
  926 SOLV  HW2     4907    3.723931036    5.149615857    5.513821216
  927 SOLV  OW      4908    4.151348151    5.138114277    0.074687046
  927 SOLV  HW1     4909    4.149414914    5.145761314   -0.025011407
  927 SOLV  HW2     4910    4.217822951    5.068356104    0.101461270
  928 SOLV  OW      4911    2.976702250    4.049810397    5.380766501
  928 SOLV  HW1     4912    2.935234738    4.068913439    5.291788231
  928 SOLV  HW2     4913    3.009401485    3.955319223    5.382684939
  929 SOLV  OW      4914    3.221684582    5.803525936    6.693697584
  929 SOLV  HW1     4915    3.129696320    5.842154787    6.700608772
  929 SOLV  HW2     4916    3.215638498    5.703844098    6.688334436
  930 SOLV  OW      4917    4.250221871    6.305972232    3.846359371
  930 SOLV  HW1     4918    4.195570637    6.373145300    3.896384001
  930 SOLV  HW2     4919    4.285454934    6.347500825    3.762482030
  931 SOLV  OW      4920    4.184683217    3.455060416    5.099470188
  931 SOLV  HW1     4921    4.196014067    3.368078678    5.147505543
  931 SOLV  HW2     4922    4.257656564    3.517841814    5.126582601
  932 SOLV  OW      4923    4.641756492    6.532648838    3.690009703
  932 SOLV  HW1     4924    4.730517104    6.576361579    3.704585318
  932 SOLV  HW2     4925    4.636659227    6.498021990    3.596325576
  933 SOLV  OW      4926    4.887387717    5.430893487    5.181178916
  933 SOLV  HW1     4927    4.892746674    5.516664325    5.130028335
  933 SOLV  HW2     4928    4.850713522    5.448792130    5.272482339
  934 SOLV  OW      4929    3.163997119    4.519292816    5.412868426
  934 SOLV  HW1     4930    3.070769781    4.483183450    5.415386603
  934 SOLV  HW2     4931    3.221844081    4.466552690    5.475107097
  935 SOLV  OW      4932    3.910943138    4.436322458    6.659557715
  935 SOLV  HW1     4933    3.914046270    4.414422643    6.757090348
  935 SOLV  HW2     4934    3.957415932    4.364475063    6.607789057
  936 SOLV  OW      4935    0.227479153    4.367337837    4.085788341
  936 SOLV  HW1     4936    0.288386160    4.359158830    4.006887425
  936 SOLV  HW2     4937    0.203966800    4.463515269    4.099891023
  937 SOLV  OW      4938    5.385217435    6.248478546    4.454944217
  937 SOLV  HW1     4939    5.302872008    6.278384703    4.503175608
  937 SOLV  HW2     4940    5.388506240    6.148537291    4.453446427
  938 SOLV  OW      4941    4.459159104    5.200845638    3.598809568
  938 SOLV  HW1     4942    4.558300888    5.212860067    3.604114703
  938 SOLV  HW2     4943    4.413903192    5.275326170    3.647862333
  939 SOLV  OW      4944    6.622565100    3.900645697    6.674070381
  939 SOLV  HW1     4945    6.675303467    3.985182921    6.665494951
  939 SOLV  HW2     4946    6.655416294    3.848743636    6.752990010
  940 SOLV  OW      4947    4.844272312    6.525291313    5.416054898
  940 SOLV  HW1     4948    4.782031344    6.575411625    5.476171955
  940 SOLV  HW2     4949    4.791208959    6.472023738    5.350124281
  941 SOLV  OW      4950    3.709784284    0.049417673    4.496166401
  941 SOLV  HW1     4951    3.730156520    0.006046084    4.583947893
  941 SOLV  HW2     4952    3.677952787    0.142926608    4.511801818
  942 SOLV  OW      4953    3.735120134    6.059287888    3.819365282
  942 SOLV  HW1     4954    3.748112243    6.045257159    3.721201022
  942 SOLV  HW2     4955    3.744748449    5.971915923    3.867065041
  943 SOLV  OW      4956    3.411144530    5.129552760    3.975940080
  943 SOLV  HW1     4957    3.377238913    5.046799636    3.931176743
  943 SOLV  HW2     4958    3.509222439    5.120314407    3.993164573
  944 SOLV  OW      4959    4.453171659    3.505779100    6.451902831
  944 SOLV  HW1     4960    4.387557113    3.463200903    6.514207153
  944 SOLV  HW2     4961    4.404443230    3.564479976    6.387236792
  945 SOLV  OW      4962    0.351460971    5.427855091    2.881494279
  945 SOLV  HW1     4963    0.298076727    5.403743811    2.962551520
  945 SOLV  HW2     4964    0.416828904    5.354799529    2.861710351
  946 SOLV  OW      4965    4.666390841    5.517973874    3.461032717
  946 SOLV  HW1     4966    4.735219486    5.588972669    3.475982599
  946 SOLV  HW2     4967    4.646925832    5.471705774    3.547531671
  947 SOLV  OW      4968    4.038144704    3.311997782    0.388472210
  947 SOLV  HW1     4969    4.131042026    3.276672790    0.377414425
  947 SOLV  HW2     4970    4.041071552    3.411685731    0.395803416
  948 SOLV  OW      4971    4.313534036    4.581059361    6.476379059
  948 SOLV  HW1     4972    4.222499214    4.598095187    6.514094868
  948 SOLV  HW2     4973    4.374379437    4.656557851    6.500829322
  949 SOLV  OW      4974    3.725365196    5.668145437    6.096994266
  949 SOLV  HW1     4975    3.636134547    5.635863889    6.065413260
  949 SOLV  HW2     4976    3.766148520    5.726958694    6.027142291
  950 SOLV  OW      4977    5.093331368    4.169872388    4.447433136
  950 SOLV  HW1     4978    5.122507686    4.074215681    4.447418117
  950 SOLV  HW2     4979    5.075991084    4.199428958    4.353479815
  951 SOLV  OW      4980    3.545764823    5.119157586    3.537573993
  951 SOLV  HW1     4981    3.451308486    5.086304073    3.536905409
  951 SOLV  HW2     4982    3.546332745    5.219034143    3.532468924
  952 SOLV  OW      4983    6.370358217    4.440208124    5.127264789
  952 SOLV  HW1     4984    6.462078447    4.469000999    5.154829423
  952 SOLV  HW2     4985    6.351759150    4.348922785    5.163629363
  953 SOLV  OW      4986    3.938361526    4.354497119    3.388875168
  953 SOLV  HW1     4987    3.980940870    4.300140537    3.461210233
  953 SOLV  HW2     4988    3.909963181    4.442918162    3.425985110
  954 SOLV  OW      4989    4.996632749    3.538062900    5.876898434
  954 SOLV  HW1     4990    5.090657758    3.504115580    5.873923538
  954 SOLV  HW2     4991    4.960548029    3.544404887    5.783841385
  955 SOLV  OW      4992    4.603727450    4.992783385    5.708122446
  955 SOLV  HW1     4993    4.618107506    4.895224708    5.691474915
  955 SOLV  HW2     4994    4.527869267    5.025382012    5.651691749
  956 SOLV  OW      4995    5.357650547    6.420704687    3.833837913
  956 SOLV  HW1     4996    5.287889404    6.434891694    3.763598978
  956 SOLV  HW2     4997    5.447377660    6.445232862    3.797111965
  957 SOLV  OW      4998    3.829147504    4.412519424    5.906430569
  957 SOLV  HW1     4999    3.729164785    4.410518861    5.905349742
  957 SOLV  HW2     5000    3.861341716    4.494489275    5.859037837
  958 SOLV  OW      5001    5.739314842    6.776542763    5.239781338
  958 SOLV  HW1     5002    5.776304956    6.824773872    5.319198482
  958 SOLV  HW2     5003    5.695916110    6.842253384    5.178135858
  959 SOLV  OW      5004    4.469420992    0.641158718    6.466288809
  959 SOLV  HW1     5005    4.402622263    0.625561292    6.393513058
  959 SOLV  HW2     5006    4.467620082    0.737496574    6.493073793
  960 SOLV  OW      5007    4.728654985    4.995999306    3.816819299
  960 SOLV  HW1     5008    4.743787094    4.964553313    3.723096721
  960 SOLV  HW2     5009    4.630404202    5.002371444    3.834365191
  961 SOLV  OW      5010    4.219486758    0.528857278    6.383821094
  961 SOLV  HW1     5011    4.172169977    0.613560511    6.359568639
  961 SOLV  HW2     5012    4.177029014    0.489100246    6.465174491
  962 SOLV  OW      5013    3.745797685    3.569070696    3.968268099
  962 SOLV  HW1     5014    3.797367787    3.594803799    3.886537711
  962 SOLV  HW2     5015    3.793592192    3.602210863    4.049624939
  963 SOLV  OW      5016    3.878416239    5.505098531    6.286442525
  963 SOLV  HW1     5017    3.949184857    5.563048763    6.326878226
  963 SOLV  HW2     5018    3.830260101    5.556134455    6.215183739
  964 SOLV  OW      5019    2.773722725    5.442637615    4.109420796
  964 SOLV  HW1     5020    2.725193757    5.443281504    4.021979092
  964 SOLV  HW2     5021    2.746577584    5.522479687    4.163177334
  965 SOLV  OW      5022    6.358971273    4.370769233    4.855694461
  965 SOLV  HW1     5023    6.453282636    4.370459019    4.822425129
  965 SOLV  HW2     5024    6.355971393    4.411567775    4.946952861
  966 SOLV  OW      5025    6.595682544    3.450859882    3.198036487
  966 SOLV  HW1     5026    6.593355092    3.550579074    3.190814480
  966 SOLV  HW2     5027    6.688425241    3.418279697    3.179629428
  967 SOLV  OW      5028    3.269211896    0.945918095    5.193887244
  967 SOLV  HW1     5029    3.277325575    0.848245955    5.213780617
  967 SOLV  HW2     5030    3.175838174    0.966271597    5.164416472
  968 SOLV  OW      5031    4.585969630    4.286688235    6.679813183
  968 SOLV  HW1     5032    4.543630933    4.303333061    6.768873997
  968 SOLV  HW2     5033    4.685176611    4.280375984    6.690743611
  969 SOLV  OW      5034    3.852711998    4.839062111    5.424144665
  969 SOLV  HW1     5035    3.798834750    4.769915742    5.376003902
  969 SOLV  HW2     5036    3.883675017    4.908416451    5.359085079
  970 SOLV  OW      5037    3.285507267    2.824703164    5.998481642
  970 SOLV  HW1     5038    3.308600391    2.875989512    5.915789525
  970 SOLV  HW2     5039    3.219650691    2.876867344    6.052733835
  971 SOLV  OW      5040    3.986795488    3.750826230    3.890528124
  971 SOLV  HW1     5041    3.955762618    3.779055828    3.981313577
  971 SOLV  HW2     5042    4.069232130    3.694904267    3.899400522
  972 SOLV  OW      5043    4.056300218    5.469443509    3.960810303
  972 SOLV  HW1     5044    4.140323905    5.465660842    4.014900151
  972 SOLV  HW2     5045    3.977618120    5.477503534    4.022015839
  973 SOLV  OW      5046    4.822942239    3.354489481    4.785050451
  973 SOLV  HW1     5047    4.856560956    3.410931290    4.860443449
  973 SOLV  HW2     5048    4.732075736    3.386090784    4.757727866
  974 SOLV  OW      5049    4.219748539    5.413211719    4.558216648
  974 SOLV  HW1     5050    4.264177964    5.481531357    4.500248497
  974 SOLV  HW2     5051    4.246331651    5.427996576    4.653487200
  975 SOLV  OW      5052    6.381051416    4.301425270    4.123739568
  975 SOLV  HW1     5053    6.431602944    4.381561032    4.155742424
  975 SOLV  HW2     5054    6.444278242    4.224958506    4.111227828
  976 SOLV  OW      5055    6.767647121    6.601367143    3.929213161
  976 SOLV  HW1     5056    6.761043491    6.535470437    3.854273471
  976 SOLV  HW2     5057    6.796142105    6.690160048    3.893077796
  977 SOLV  OW      5058    3.948828164    6.514941232    5.796274958
  977 SOLV  HW1     5059    3.976950737    6.506096968    5.700710828
  977 SOLV  HW2     5060    3.849429791    6.505986771    5.802715534
  978 SOLV  OW      5061    5.316768551    3.958515622    6.536496584
  978 SOLV  HW1     5062    5.397533689    3.987257619    6.484991126
  978 SOLV  HW2     5063    5.324966037    3.989396905    6.631264579
  979 SOLV  OW      5064    3.785840475    6.272263346    5.745799139
  979 SOLV  HW1     5065    3.885346196    6.262542307    5.747836846
  979 SOLV  HW2     5066    3.743849139    6.182398685    5.733107785
  980 SOLV  OW      5067    4.535667545    5.862177549    4.881281984
  980 SOLV  HW1     5068    4.587236498    5.947255335    4.891479084
  980 SOLV  HW2     5069    4.437773382    5.881578821    4.887745962
  981 SOLV  OW      5070    5.971714177    3.674679216    5.175822093
  981 SOLV  HW1     5071    5.890395069    3.691269556    5.231624335
  981 SOLV  HW2     5072    6.047616294    3.729918689    5.210310141
  982 SOLV  OW      5073    0.207810137    4.333774042    4.719150085
  982 SOLV  HW1     5074    0.303069168    4.309549707    4.737597498
  982 SOLV  HW2     5075    0.151133378    4.308053148    4.797429260
  983 SOLV  OW      5076    2.787924398    4.192091290    4.097942999
  983 SOLV  HW1     5077    2.842341715    4.220118659    4.018865680
  983 SOLV  HW2     5078    2.732381487    4.112549398    4.073652838
  984 SOLV  OW      5079    5.925925780    4.076235593    4.658743208
  984 SOLV  HW1     5080    5.971063929    4.163748590    4.676134177
  984 SOLV  HW2     5081    5.896626098    4.036006844    4.745471177
  985 SOLV  OW      5082    3.972391384    3.244710236    5.758032596
  985 SOLV  HW1     5083    3.892803700    3.289379461    5.717161321
  985 SOLV  HW2     5084    4.027562652    3.312680802    5.806386334
  986 SOLV  OW      5085    3.918715686    4.280440941    3.689953540
  986 SOLV  HW1     5086    3.875613257    4.357912357    3.736233948
  986 SOLV  HW2     5087    3.854605764    4.241158543    3.624011866
  987 SOLV  OW      5088    3.942287095    0.044395520    5.759399100
  987 SOLV  HW1     5089    3.934476040   -0.038910299    5.814163752
  987 SOLV  HW2     5090    4.007739980    0.106542933    5.802452777
  988 SOLV  OW      5091    6.041118618    6.657343961    5.384812537
  988 SOLV  HW1     5092    5.974383061    6.631525029    5.314957057
  988 SOLV  HW2     5093    6.133361235    6.637414601    5.351735046
  989 SOLV  OW      5094    6.103629806    3.902436073    5.325404465
  989 SOLV  HW1     5095    6.027661206    3.967170927    5.319105475
  989 SOLV  HW2     5096    6.163787624    3.928899583    5.400784519
  990 SOLV  OW      5097    6.172470576    5.016861217    5.118508878
  990 SOLV  HW1     5098    6.175749855    4.981085259    5.025176879
  990 SOLV  HW2     5099    6.090473682    4.982670037    5.164432136
  991 SOLV  OW      5100    3.535206749    6.739138319    0.421141966
  991 SOLV  HW1     5101    3.501487507    6.818089525    0.369843489
  991 SOLV  HW2     5102    3.498542386    6.655198517    0.380997392
  992 SOLV  OW      5103    3.729651599    4.528753716    6.164044786
  992 SOLV  HW1     5104    3.668165362    4.451442932    6.148411601
  992 SOLV  HW2     5105    3.725606698    4.555598109    6.260298848
  993 SOLV  OW      5106    5.359372047    3.941592422    4.799346035
  993 SOLV  HW1     5107    5.431465623    4.006693314    4.775551595
  993 SOLV  HW2     5108    5.280317901    3.991131298    4.835374280
  994 SOLV  OW      5109    3.054374403    5.933541019    3.740405524
  994 SOLV  HW1     5110    3.132367797    5.915727694    3.680396230
  994 SOLV  HW2     5111    2.987693765    5.859576931    3.731220242
  995 SOLV  OW      5112    3.316902437    4.642052738    4.878656396
  995 SOLV  HW1     5113    3.376896348    4.599204039    4.946230695
  995 SOLV  HW2     5114    3.357444379    4.728167665    4.847962858
  996 SOLV  OW      5115    6.200954647    3.524089506    5.271297562
  996 SOLV  HW1     5116    6.205445528    3.537770944    5.172329785
  996 SOLV  HW2     5117    6.179200672    3.610881721    5.315970259
  997 SOLV  OW      5118    6.522327303    3.626477020    3.563056703
  997 SOLV  HW1     5119    6.440495502    3.620439950    3.505884211
  997 SOLV  HW2     5120    6.562508653    3.717627347    3.554195332
  998 SOLV  OW      5121    4.313113207    0.166255553    3.633779238
  998 SOLV  HW1     5122    4.384665486    0.131054196    3.694133032
  998 SOLV  HW2     5123    4.353424135    0.229625384    3.567743703
  999 SOLV  OW      5124    5.683877675    4.969556637    5.560845582
  999 SOLV  HW1     5125    5.633369790    5.044729952    5.518427204
  999 SOLV  HW2     5126    5.625712214    4.924299167    5.628446980
 1000 SOLV  OW      5127    5.971016709    6.648871115    4.428482693
 1000 SOLV  HW1     5128    6.011257820    6.674092584    4.516485938
 1000 SOLV  HW2     5129    5.873295074    6.631281847    4.440361233
 1001 SOLV  OW      5130    3.692078653    6.464137750    4.638035419
 1001 SOLV  HW1     5131    3.782083807    6.506049178    4.650051062
 1001 SOLV  HW2     5132    3.621714511    6.525458253    4.673957978
 1002 SOLV  OW      5133    3.499663390    6.767240654    5.692423800
 1002 SOLV  HW1     5134    3.481249040    6.857259199    5.652935118
 1002 SOLV  HW2     5135    3.430831195    6.746672040    5.761999710
 1003 SOLV  OW      5136    3.680386389    5.330238192    6.641287586
 1003 SOLV  HW1     5137    3.779005351    5.313717752    6.640114782
 1003 SOLV  HW2     5138    3.661851774    5.418100566    6.685317568
 1004 SOLV  OW      5139    3.256966897    5.022192926    6.070340261
 1004 SOLV  HW1     5140    3.162191911    5.019832014    6.038498221
 1004 SOLV  HW2     5141    3.272215355    4.947539152    6.135116790
 1005 SOLV  OW      5142    5.745696140    5.202141999    5.117049983
 1005 SOLV  HW1     5143    5.661058468    5.231151206    5.072364985
 1005 SOLV  HW2     5144    5.823233810    5.220366452    5.056572221
 1006 SOLV  OW      5145    3.948806074    5.421464678    4.426820708
 1006 SOLV  HW1     5146    3.863003758    5.451364960    4.468602661
 1006 SOLV  HW2     5147    4.019890048    5.416019839    4.496957170
 1007 SOLV  OW      5148    3.417488587    5.454485631    6.174008802
 1007 SOLV  HW1     5149    3.498382144    5.437869081    6.230417466
 1007 SOLV  HW2     5150    3.401943718    5.552974138    6.166253460
 1008 SOLV  OW      5151    6.448885523    4.800504594    4.060056531
 1008 SOLV  HW1     5152    6.407771089    4.773908977    4.147257907
 1008 SOLV  HW2     5153    6.412368948    4.889177938    4.031678973
 1009 SOLV  OW      5154    3.781392527    3.270915216    4.962894728
 1009 SOLV  HW1     5155    3.769310304    3.339647452    5.034529108
 1009 SOLV  HW2     5156    3.782412209    3.179759803    5.004019378
 1010 SOLV  OW      5157    5.447463147    3.374382729    3.085030409
 1010 SOLV  HW1     5158    5.461736306    3.317700580    3.166178217
 1010 SOLV  HW2     5159    5.357020202    3.416825243    3.089527042
 1011 SOLV  OW      5160    0.022292745    5.374428506    5.114376099
 1011 SOLV  HW1     5161    0.072765716    5.460456637    5.107187136
 1011 SOLV  HW2     5162    0.062088235    5.307152309    5.052004372
 1012 SOLV  OW      5163    4.998006815    5.739613520    4.844743032
 1012 SOLV  HW1     5164    4.954425457    5.767819289    4.759264184
 1012 SOLV  HW2     5165    5.058326776    5.812553410    4.877034885
 1013 SOLV  OW      5166    6.451929312    3.895234244    4.840615350
 1013 SOLV  HW1     5167    6.399937493    3.979113420    4.824395025
 1013 SOLV  HW2     5168    6.480938734    3.856568650    4.753063809
 1014 SOLV  OW      5169    3.653179915    3.296354821    4.678498230
 1014 SOLV  HW1     5170    3.688846484    3.291885500    4.771823117
 1014 SOLV  HW2     5171    3.646188527    3.391975727    4.650049520
 1015 SOLV  OW      5172    5.253637590    4.714521565    5.089573210
 1015 SOLV  HW1     5173    5.280132174    4.736354922    4.995643236
 1015 SOLV  HW2     5174    5.215614979    4.622081839    5.092832524
 1016 SOLV  OW      5175    3.491066514    3.965280871    0.509981557
 1016 SOLV  HW1     5176    3.412277791    4.024898949    0.525465454
 1016 SOLV  HW2     5177    3.566414941    4.018873518    0.471874439
 1017 SOLV  OW      5178    3.443666558    3.027295171    3.632745854
 1017 SOLV  HW1     5179    3.389060050    3.110904840    3.638151796
 1017 SOLV  HW2     5180    3.413393104    2.963118866    3.703219239
 1018 SOLV  OW      5181    5.816140201    4.103370383    6.301869408
 1018 SOLV  HW1     5182    5.866921517    4.026323325    6.263310173
 1018 SOLV  HW2     5183    5.873498868    4.185277503    6.300145913
 1019 SOLV  OW      5184    3.594717998    3.688399487    4.763247647
 1019 SOLV  HW1     5185    3.674716028    3.740132334    4.793671851
 1019 SOLV  HW2     5186    3.620148459    3.630029490    4.686125080
 1020 SOLV  OW      5187    4.228316870    6.244598942    4.529342916
 1020 SOLV  HW1     5188    4.270746113    6.191239221    4.602516479
 1020 SOLV  HW2     5189    4.162322988    6.187526506    4.480462370
 1021 SOLV  OW      5190    4.482774772    3.921252212    4.362743515
 1021 SOLV  HW1     5191    4.471375258    3.981121540    4.442036463
 1021 SOLV  HW2     5192    4.533796463    3.839580441    4.389727055
 1022 SOLV  OW      5193    3.812032533    3.814002610    6.484529781
 1022 SOLV  HW1     5194    3.898885568    3.768896477    6.463950862
 1022 SOLV  HW2     5195    3.829145267    3.909169392    6.510063371
 1023 SOLV  OW      5196    5.036090959    4.036756994    4.180121837
 1023 SOLV  HW1     5197    5.079464167    3.996009647    4.260497532
 1023 SOLV  HW2     5198    4.937221897    4.041477968    4.194419302
 1024 SOLV  OW      5199    4.121712765    0.382319781    6.128130020
 1024 SOLV  HW1     5200    4.096289794    0.478493444    6.117826079
 1024 SOLV  HW2     5201    4.196422213    0.374502921    6.194154539
 1025 SOLV  OW      5202    3.870607821    5.462111122    3.761904182
 1025 SOLV  HW1     5203    3.950170345    5.449243461    3.821115703
 1025 SOLV  HW2     5204    3.887549850    5.418665310    3.673432887
 1026 SOLV  OW      5205    5.791372642    3.515264538    5.552933769
 1026 SOLV  HW1     5206    5.716368558    3.536218456    5.490201634
 1026 SOLV  HW2     5207    5.856075467    3.453595524    5.508073345
 1027 SOLV  OW      5208    4.108821872    6.648250518    5.984533749
 1027 SOLV  HW1     5209    4.068249796    6.582209827    5.921333028
 1027 SOLV  HW2     5210    4.081380661    6.626014640    6.078098084
 1028 SOLV  OW      5211    5.425857948    4.313749094    4.560089228
 1028 SOLV  HW1     5212    5.508493994    4.316953450    4.616328852
 1028 SOLV  HW2     5213    5.450758277    4.323427557    4.463714184
 1029 SOLV  OW      5214    4.697040737    5.232162797    5.149447755
 1029 SOLV  HW1     5215    4.767202343    5.300616389    5.129626800
 1029 SOLV  HW2     5216    4.624645282    5.273652765    5.204573521
 1030 SOLV  OW      5217    6.753503197    4.461754416    5.048431288
 1030 SOLV  HW1     5218    6.699057715    4.419054307    4.976223670
 1030 SOLV  HW2     5219    6.843897954    4.419092830    5.051641623
 1031 SOLV  OW      5220    6.592008627    4.555090469    5.249726856
 1031 SOLV  HW1     5221    6.657133295    4.526208876    5.179539842
 1031 SOLV  HW2     5222    6.572324352    4.652534791    5.238833772
 1032 SOLV  OW      5223    6.644357056    6.153628849    4.110968215
 1032 SOLV  HW1     5224    6.558110565    6.200221681    4.091163128
 1032 SOLV  HW2     5225    6.718181625    6.220907084    4.115981137
 1033 SOLV  OW      5226    6.392818973    6.221010249    4.060840978
 1033 SOLV  HW1     5227    6.306672327    6.173808738    4.042074723
 1033 SOLV  HW2     5228    6.377928177    6.290999349    4.130706141
 1034 SOLV  OW      5229    3.513251935    0.140544112    3.054892263
 1034 SOLV  HW1     5230    3.601754940    0.111457045    3.091262456
 1034 SOLV  HW2     5231    3.439959304    0.103192129    3.111766773
 1035 SOLV  OW      5232    6.344695416    3.868236375    5.159581525
 1035 SOLV  HW1     5233    6.256116794    3.914644317    5.159993507
 1035 SOLV  HW2     5234    6.333035894    3.774502671    5.126747877
 1036 SOLV  OW      5235    3.564376327    4.583143152    5.803337999
 1036 SOLV  HW1     5236    3.524899267    4.492971758    5.820965412
 1036 SOLV  HW2     5237    3.500276803    4.653939193    5.832988828
 1037 SOLV  OW      5238    4.687433009    0.427924246    2.505747434
 1037 SOLV  HW1     5239    4.768535693    0.460957768    2.554048465
 1037 SOLV  HW2     5240    4.672763141    0.483126202    2.423653899
 1038 SOLV  OW      5241    6.173602653    5.981097225    3.889375306
 1038 SOLV  HW1     5242    6.188294859    6.080010354    3.890900440
 1038 SOLV  HW2     5243    6.076544731    5.961615467    3.903593892
 1039 SOLV  OW      5244    3.752054114    3.371145499    0.309804701
 1039 SOLV  HW1     5245    3.775351027    3.315803617    0.229827494
 1039 SOLV  HW2     5246    3.827473162    3.433566552    0.330235354
 1040 SOLV  OW      5247    3.549151989    5.295503732    4.682188078
 1040 SOLV  HW1     5248    3.449371792    5.302217475    4.682926590
 1040 SOLV  HW2     5249    3.577499312    5.228075712    4.613985301
 1041 SOLV  OW      5250    3.558879879    5.760267644    5.405286592
 1041 SOLV  HW1     5251    3.640034266    5.751975630    5.347434569
 1041 SOLV  HW2     5252    3.534585679    5.856796702    5.414960138
 1042 SOLV  OW      5253    5.024089369    4.316745724    4.201163338
 1042 SOLV  HW1     5254    4.984642434    4.229578035    4.172051403
 1042 SOLV  HW2     5255    5.109624572    4.332721672    4.151866775
 1043 SOLV  OW      5256    5.544167328    2.900471092    4.961910579
 1043 SOLV  HW1     5257    5.644076489    2.896798136    4.959400963
 1043 SOLV  HW2     5258    5.506695181    2.822048762    4.912438517
 1044 SOLV  OW      5259    6.526833513    3.874232134    3.886121693
 1044 SOLV  HW1     5260    6.529324368    3.850072796    3.983137753
 1044 SOLV  HW2     5261    6.586331111    3.812327103    3.834840558
 1045 SOLV  OW      5262    4.329345557    4.182762665    3.894192301
 1045 SOLV  HW1     5263    4.419622657    4.208106362    3.928965261
 1045 SOLV  HW2     5264    4.269840629    4.158235694    3.970736354
 1046 SOLV  OW      5265    3.947310414    0.522214437    5.821252763
 1046 SOLV  HW1     5266    3.912760757    0.513903140    5.727771197
 1046 SOLV  HW2     5267    4.024549122    0.585724786    5.822700520
 1047 SOLV  OW      5268    4.698017496    6.063946212    4.858023854
 1047 SOLV  HW1     5269    4.774329610    6.052280608    4.921603175
 1047 SOLV  HW2     5270    4.732860354    6.094585820    4.769428494
 1048 SOLV  OW      5271    4.215114275    0.188821878    5.283601866
 1048 SOLV  HW1     5272    4.217730194    0.287093034    5.265227040
 1048 SOLV  HW2     5273    4.157926195    0.171434025    5.363781792
 1049 SOLV  OW      5274    5.925477504    5.099724254    6.034541295
 1049 SOLV  HW1     5275    6.000839490    5.161521180    6.056972333
 1049 SOLV  HW2     5276    5.913649959    5.033403255    6.108453850
 1050 SOLV  OW      5277    4.511344979    5.462517215    2.887620871
 1050 SOLV  HW1     5278    4.476992523    5.474138640    2.980813658
 1050 SOLV  HW2     5279    4.570428818    5.539673060    2.864039618
 1051 SOLV  OW      5280    4.740770705    3.729203659    0.480994814
 1051 SOLV  HW1     5281    4.720783309    3.827194633    0.481214098
 1051 SOLV  HW2     5282    4.684334408    3.683540092    0.549780959
 1052 SOLV  OW      5283    5.973770177    3.337217749    3.500274798
 1052 SOLV  HW1     5284    6.066627837    3.302386411    3.487386938
 1052 SOLV  HW2     5285    5.907875088    3.265038420    3.479064913
 1053 SOLV  OW      5286    6.576473594    4.788179268    5.153759396
 1053 SOLV  HW1     5287    6.533319477    4.877965891    5.162381838
 1053 SOLV  HW2     5288    6.610929565    4.776541715    5.060615565
 1054 SOLV  OW      5289    5.220910067    4.478403009    4.722831232
 1054 SOLV  HW1     5290    5.289718916    4.414246137    4.688904519
 1054 SOLV  HW2     5291    5.197172445    4.543165984    4.650415720
 1055 SOLV  OW      5292    4.356015659    6.622435471    5.631166174
 1055 SOLV  HW1     5293    4.352407560    6.664521487    5.721816080
 1055 SOLV  HW2     5294    4.372451803    6.524244452    5.640654849
 1056 SOLV  OW      5295    5.366190521    6.489010708    5.020056656
 1056 SOLV  HW1     5296    5.289997171    6.503382257    5.083219042
 1056 SOLV  HW2     5297    5.330496682    6.467993071    4.929030979
 1057 SOLV  OW      5298    5.214218917    4.772251923    4.176670915
 1057 SOLV  HW1     5299    5.190740032    4.846642292    4.114102124
 1057 SOLV  HW2     5300    5.308380843    4.743071879    4.159876369
 1058 SOLV  OW      5301    4.773568148    6.573372254    4.628289325
 1058 SOLV  HW1     5302    4.843359629    6.644999291    4.628957618
 1058 SOLV  HW2     5303    4.682835345    6.615228206    4.632450558
 1059 SOLV  OW      5304    5.261449538    5.538049323    4.139994752
 1059 SOLV  HW1     5305    5.340530471    5.563535197    4.195660098
 1059 SOLV  HW2     5306    5.227837835    5.448414110    4.168938026
 1060 SOLV  OW      5307    3.482907957    5.348062761    5.519546865
 1060 SOLV  HW1     5308    3.571736839    5.386318548    5.544990257
 1060 SOLV  HW2     5309    3.428714486    5.417904687    5.472785783
 1061 SOLV  OW      5310    3.013882278    4.893035836    5.008443433
 1061 SOLV  HW1     5311    3.046734647    4.986833901    5.019602034
 1061 SOLV  HW2     5312    3.010617230    4.848043837    5.097700782
 1062 SOLV  OW      5313    6.425574873    3.626457873    6.584599988
 1062 SOLV  HW1     5314    6.506240189    3.663830419    6.630406260
 1062 SOLV  HW2     5315    6.347546490    3.629128856    6.647099831
 1063 SOLV  OW      5316    4.798605858    2.836135554    6.346251205
 1063 SOLV  HW1     5317    4.845297393    2.860555561    6.261251541
 1063 SOLV  HW2     5318    4.850549455    2.871373624    6.424107149
 1064 SOLV  OW      5319    6.491167500    4.384669382    5.674510203
 1064 SOLV  HW1     5320    6.549955357    4.342212986    5.605639767
 1064 SOLV  HW2     5321    6.444792316    4.463751559    5.634547794
 1065 SOLV  OW      5322    3.181791247    6.235657371    4.969860218
 1065 SOLV  HW1     5323    3.138263541    6.305626420    4.913193432
 1065 SOLV  HW2     5324    3.111807357    6.174783314    5.007250413
 1066 SOLV  OW      5325    5.051251071    5.628922658    4.292109538
 1066 SOLV  HW1     5326    5.073302420    5.627186968    4.389640424
 1066 SOLV  HW2     5327    5.120810213    5.578099111    4.241316604
 1067 SOLV  OW      5328    4.666809553    5.399068351    4.677016260
 1067 SOLV  HW1     5329    4.633017841    5.378586850    4.585146388
 1067 SOLV  HW2     5330    4.653050650    5.319542254    4.736073476
 1068 SOLV  OW      5331    3.649642609    6.635004655    6.041345991
 1068 SOLV  HW1     5332    3.644008858    6.730630214    6.012615287
 1068 SOLV  HW2     5333    3.677350102    6.630635009    6.137338517
 1069 SOLV  OW      5334    6.128829685    4.369047793    5.621603849
 1069 SOLV  HW1     5335    6.194055654    4.341082265    5.551151722
 1069 SOLV  HW2     5336    6.094486658    4.460628883    5.600736198
 1070 SOLV  OW      5337    4.132691737    6.025694002    4.404090392
 1070 SOLV  HW1     5338    4.073288203    5.983184433    4.335781954
 1070 SOLV  HW2     5339    4.151164231    5.960316767    4.477482193
 1071 SOLV  OW      5340    4.070199799    4.928379689    3.655347063
 1071 SOLV  HW1     5341    4.013594720    4.882876709    3.724100534
 1071 SOLV  HW2     5342    4.151539927    4.873079076    3.637257630
 1072 SOLV  OW      5343    5.017493926    5.777045852    5.318577351
 1072 SOLV  HW1     5344    5.034811876    5.715776563    5.395701606
 1072 SOLV  HW2     5345    4.923699360    5.811370544    5.323712970
 1073 SOLV  OW      5346    5.826778291    5.066160174    4.440801625
 1073 SOLV  HW1     5347    5.782234587    5.086081968    4.528088398
 1073 SOLV  HW2     5348    5.909398398    5.012217655    4.457113005
 1074 SOLV  OW      5349    3.750028705    3.896599106    4.228275325
 1074 SOLV  HW1     5350    3.834689813    3.947208013    4.244789159
 1074 SOLV  HW2     5351    3.708045126    3.928700214    4.143373438
 1075 SOLV  OW      5352    5.958623750    5.357807548    4.145467851
 1075 SOLV  HW1     5353    5.897665218    5.436844889    4.139369246
 1075 SOLV  HW2     5354    5.905205455    5.273764120    4.136347098
 1076 SOLV  OW      5355    5.089629054    3.845196826    5.542474135
 1076 SOLV  HW1     5356    5.013913779    3.792755382    5.581442128
 1076 SOLV  HW2     5357    5.077755406    3.852275312    5.443426954
 1077 SOLV  OW      5358    4.076032156    0.559275333    5.400064163
 1077 SOLV  HW1     5359    4.063376358    0.508995767    5.314544538
 1077 SOLV  HW2     5360    4.052734760    0.655495014    5.385897820
 1078 SOLV  OW      5361    3.943957629    4.255970583    5.058011207
 1078 SOLV  HW1     5362    4.043555977    4.250101373    5.064902793
 1078 SOLV  HW2     5363    3.917066966    4.351334115    5.044432666
 1079 SOLV  OW      5364    4.977562676    5.930160575    4.353734655
 1079 SOLV  HW1     5365    5.053108156    5.892737215    4.299953496
 1079 SOLV  HW2     5366    4.890760961    5.896838517    4.316922934
 1080 SOLV  OW      5367    4.284369010    6.296454928    3.186003170
 1080 SOLV  HW1     5368    4.277410540    6.385015118    3.231944899
 1080 SOLV  HW2     5369    4.356558972    6.300357961    3.116900319
 1081 SOLV  OW      5370    0.015916117    5.317030523    3.477263507
 1081 SOLV  HW1     5371   -0.070950249    5.341390567    3.520417909
 1081 SOLV  HW2     5372    0.091055548    5.360979302    3.526497959
 1082 SOLV  OW      5373    3.861424048    5.596144313    5.634014900
 1082 SOLV  HW1     5374    3.870953615    5.631787314    5.726968106
 1082 SOLV  HW2     5375    3.767238244    5.608938215    5.602921323
 1083 SOLV  OW      5376    4.681167350    6.672467782    5.102713020
 1083 SOLV  HW1     5377    4.768202590    6.702078061    5.063345560
 1083 SOLV  HW2     5378    4.626803228    6.626429187    5.032522973
 1084 SOLV  OW      5379    4.542360629    6.545851472    4.251653873
 1084 SOLV  HW1     5380    4.497242086    6.481147310    4.313130740
 1084 SOLV  HW2     5381    4.559075120    6.501849232    4.163415443
 1085 SOLV  OW      5382    4.454327552    5.460570937    0.312492385
 1085 SOLV  HW1     5383    4.481797544    5.446164631    0.407567592
 1085 SOLV  HW2     5384    4.535825670    5.471158395    0.255505641
 1086 SOLV  OW      5385    4.067397787    4.741395587    5.592021423
 1086 SOLV  HW1     5386    4.002838274    4.785958487    5.529989054
 1086 SOLV  HW2     5387    4.061600579    4.783956568    5.682335855
 1087 SOLV  OW      5388    4.992404760    0.289704466    5.610098543
 1087 SOLV  HW1     5389    4.946191105    0.229271693    5.675011272
 1087 SOLV  HW2     5390    4.928423602    0.359734910    5.578418164
 1088 SOLV  OW      5391    4.022421582    6.056472981    5.170866727
 1088 SOLV  HW1     5392    3.933895826    6.099367435    5.188899686
 1088 SOLV  HW2     5393    4.093293365    6.102639602    5.224230711
 1089 SOLV  OW      5394    4.257899490    6.060644999    6.093700550
 1089 SOLV  HW1     5395    4.348463484    6.059895170    6.136098675
 1089 SOLV  HW2     5396    4.227647198    6.155176196    6.081426942
 1090 SOLV  OW      5397    6.248347681    6.265374984    3.840984794
 1090 SOLV  HW1     5398    6.308544918    6.275883213    3.920152024
 1090 SOLV  HW2     5399    6.165240105    6.319224533    3.854946008
 1091 SOLV  OW      5400    4.484919888    4.336679807    3.463781744
 1091 SOLV  HW1     5401    4.537448967    4.402072667    3.409318500
 1091 SOLV  HW2     5402    4.389427828    4.366072386    3.468142694
 1092 SOLV  OW      5403    5.060596056    5.145049761    4.798872243
 1092 SOLV  HW1     5404    5.145853951    5.188512154    4.769821031
 1092 SOLV  HW2     5405    4.992289709    5.215440173    4.818395400
 1093 SOLV  OW      5406    3.924480577    4.225438895    5.753627589
 1093 SOLV  HW1     5407    3.884954668    4.285374723    5.823249812
 1093 SOLV  HW2     5408    3.854159364    4.201089300    5.686816016
 1094 SOLV  OW      5409    6.481492671    4.114394264    5.534361499
 1094 SOLV  HW1     5410    6.505603646    4.053749596    5.458580631
 1094 SOLV  HW2     5411    6.560360033    4.124987937    5.594938252
 1095 SOLV  OW      5412    3.427536175    4.208363470    4.830372044
 1095 SOLV  HW1     5413    3.361189765    4.276725706    4.799961499
 1095 SOLV  HW2     5414    3.379200524    4.126338756    4.860959807
 1096 SOLV  OW      5415    3.115769663    3.266352939    5.824403306
 1096 SOLV  HW1     5416    3.196459915    3.259240217    5.765748658
 1096 SOLV  HW2     5417    3.035720378    3.287910579    5.768464403
 1097 SOLV  OW      5418    4.173456927    4.322912867    5.821801279
 1097 SOLV  HW1     5419    4.195683750    4.404893668    5.769012870
 1097 SOLV  HW2     5420    4.084396977    4.287794712    5.792880257
 1098 SOLV  OW      5421    4.501618892    4.361261402    5.308065220
 1098 SOLV  HW1     5422    4.549149238    4.295505052    5.249593845
 1098 SOLV  HW2     5423    4.474455462    4.316515743    5.393280847
 1099 SOLV  OW      5424    4.053913839    6.165918272    5.711550464
 1099 SOLV  HW1     5425    4.074675198    6.142549145    5.616552938
 1099 SOLV  HW2     5426    4.058804428    6.083487675    5.767967684
 1100 SOLV  OW      5427    3.610227929    5.475524009    4.297046381
 1100 SOLV  HW1     5428    3.614439718    5.385747814    4.253180503
 1100 SOLV  HW2     5429    3.546889997    5.534277931    4.246668709
 1101 SOLV  OW      5430    6.115283714    2.803026925    3.703145019
 1101 SOLV  HW1     5431    6.167532499    2.746231463    3.766754545
 1101 SOLV  HW2     5432    6.020690281    2.770752250    3.699652697
 1102 SOLV  OW      5433    4.575100638    4.323377359    6.173845260
 1102 SOLV  HW1     5434    4.552161157    4.325648556    6.271162042
 1102 SOLV  HW2     5435    4.636119814    4.399606110    6.152217567
 1103 SOLV  OW      5436    6.035030065    3.845948199    4.529824857
 1103 SOLV  HW1     5437    5.975352969    3.910304901    4.481883044
 1103 SOLV  HW2     5438    5.986112339    3.806936940    4.607842817
 1104 SOLV  OW      5439    3.349226012    5.712285735    6.153852728
 1104 SOLV  HW1     5440    3.389687011    5.787560027    6.101923077
 1104 SOLV  HW2     5441    3.318466819    5.745967094    6.242854704
 1105 SOLV  OW      5442    3.821709922    0.130396998    4.850421901
 1105 SOLV  HW1     5443    3.831720523    0.043775747    4.899376441
 1105 SOLV  HW2     5444    3.900906338    0.144411007    4.790979173
 1106 SOLV  OW      5445    5.162688534    4.654096141    4.505636354
 1106 SOLV  HW1     5446    5.224329724    4.675841481    4.429946008
 1106 SOLV  HW2     5447    5.145223599    4.736739875    4.559175147
 1107 SOLV  OW      5448    4.851292659    6.183376634    5.377778579
 1107 SOLV  HW1     5449    4.842036777    6.085076670    5.361864224
 1107 SOLV  HW2     5450    4.775031520    6.231457264    5.334485746
 1108 SOLV  OW      5451    5.284439494    4.735758284    4.816524139
 1108 SOLV  HW1     5452    5.300804869    4.644391107    4.779299867
 1108 SOLV  HW2     5453    5.217032511    4.783217335    4.759908266
 1109 SOLV  OW      5454    4.841364478    4.391814295    6.456728758
 1109 SOLV  HW1     5455    4.753948122    4.345544270    6.471541479
 1109 SOLV  HW2     5456    4.898644784    4.381637051    6.538075313
 1110 SOLV  OW      5457    4.950747731    4.273897005    6.205853930
 1110 SOLV  HW1     5458    5.039294470    4.228537584    6.216050698
 1110 SOLV  HW2     5459    4.912568979    4.293135391    6.296265019
 1111 SOLV  OW      5460    5.017565670    4.982611520    5.206825174
 1111 SOLV  HW1     5461    5.099202120    5.031679841    5.176340661
 1111 SOLV  HW2     5462    5.044806178    4.902588706    5.260263984
 1112 SOLV  OW      5463    4.591279571    6.483082435    0.082045533
 1112 SOLV  HW1     5464    4.610958125    6.579525177    0.099735995
 1112 SOLV  HW2     5465    4.493385746    6.466352231    0.093804393
 1113 SOLV  OW      5466    5.416448809    4.095951243    5.396891335
 1113 SOLV  HW1     5467    5.455956148    4.120669083    5.308403830
 1113 SOLV  HW2     5468    5.318856427    4.117803147    5.397071844
 1114 SOLV  OW      5469    4.112430803    6.654244149    5.518116364
 1114 SOLV  HW1     5470    4.194570281    6.631045179    5.570220851
 1114 SOLV  HW2     5471    4.050321454    6.575876931    5.517112371
 1115 SOLV  OW      5472    4.085353976    5.159684030    4.178770390
 1115 SOLV  HW1     5473    4.153005095    5.148771334    4.105939914
 1115 SOLV  HW2     5474    3.999974839    5.194418441    4.139989933
 1116 SOLV  OW      5475    6.450194672    3.400718395    4.922019147
 1116 SOLV  HW1     5476    6.438408562    3.344775922    5.004074238
 1116 SOLV  HW2     5477    6.383387724    3.475136101    4.922554334
 1117 SOLV  OW      5478    3.578487785    5.604436002    5.613870213
 1117 SOLV  HW1     5479    3.604924886    5.659877054    5.534947227
 1117 SOLV  HW2     5480    3.479199189    5.592485953    5.614433405
 1118 SOLV  OW      5481    5.812167423    3.648048546    4.921826664
 1118 SOLV  HW1     5482    5.730658027    3.606075667    4.961776166
 1118 SOLV  HW2     5483    5.880789134    3.662106418    4.993204965
 1119 SOLV  OW      5484    5.366761061    5.696689368    5.097825904
 1119 SOLV  HW1     5485    5.464850540    5.708665118    5.113156776
 1119 SOLV  HW2     5486    5.346950795    5.705749474    5.000217732
 1120 SOLV  OW      5487    4.397806196    5.931304308    3.427213046
 1120 SOLV  HW1     5488    4.310532181    5.884703383    3.441808700
 1120 SOLV  HW2     5489    4.446828965    5.887407300    3.351906312
 1121 SOLV  OW      5490    3.890132573    4.022823500    2.883048449
 1121 SOLV  HW1     5491    3.799830950    3.980450337    2.890246860
 1121 SOLV  HW2     5492    3.926560131    4.039388658    2.974701302
 1122 SOLV  OW      5493    4.136766734    5.268711152    6.249305067
 1122 SOLV  HW1     5494    4.142970647    5.197695600    6.319446956
 1122 SOLV  HW2     5495    4.051100484    5.258235865    6.198776689
 1123 SOLV  OW      5496    5.612107703    6.363456000    4.383944116
 1123 SOLV  HW1     5497    5.640570548    6.300355784    4.311763928
 1123 SOLV  HW2     5498    5.529570078    6.328387595    4.428209955
 1124 SOLV  OW      5499    3.179283337    0.576551051    4.251087866
 1124 SOLV  HW1     5500    3.174256751    0.476678229    4.251479065
 1124 SOLV  HW2     5501    3.175146472    0.610481110    4.345074558
 1125 SOLV  OW      5502    5.332991220    4.852612211    6.154125220
 1125 SOLV  HW1     5503    5.295103857    4.778120510    6.209055408
 1125 SOLV  HW2     5504    5.295007637    4.939692281    6.185367490
 1126 SOLV  OW      5505    5.243524834    5.981191658    3.654785689
 1126 SOLV  HW1     5506    5.159498316    5.933625917    3.628728173
 1126 SOLV  HW2     5507    5.250179572    5.984843840    3.754506542
 1127 SOLV  OW      5508    3.381287541    5.115108724    5.642873439
 1127 SOLV  HW1     5509    3.404116679    5.200222660    5.595585454
 1127 SOLV  HW2     5510    3.420012963    5.116798744    5.735064206
 1128 SOLV  OW      5511    6.424477183    4.991727331    5.245021514
 1128 SOLV  HW1     5512    6.439714143    5.089415781    5.260064759
 1128 SOLV  HW2     5513    6.326537151    4.972127277    5.250017918
 1129 SOLV  OW      5514    5.619790664    5.179960808    5.364185084
 1129 SOLV  HW1     5515    5.539234254    5.137234874    5.323118048
 1129 SOLV  HW2     5516    5.666478818    5.235820854    5.295619155
 1130 SOLV  OW      5517    0.139273403    3.776092527    6.172533623
 1130 SOLV  HW1     5518    0.111452346    3.855451500    6.226662021
 1130 SOLV  HW2     5519    0.201594772    3.719286980    6.226301000
 1131 SOLV  OW      5520    4.515013171    5.861140860    5.227659368
 1131 SOLV  HW1     5521    4.503119572    5.904351571    5.138255066
 1131 SOLV  HW2     5522    4.431750710    5.873059224    5.281760600
 1132 SOLV  OW      5523    5.788515732    5.568340387    4.267847118
 1132 SOLV  HW1     5524    5.759126594    5.591218695    4.175032664
 1132 SOLV  HW2     5525    5.856103073    5.635226759    4.298828531
 1133 SOLV  OW      5526    4.141070088    0.071703712    5.017281350
 1133 SOLV  HW1     5527    4.183278108    0.095081685    5.104881018
 1133 SOLV  HW2     5528    4.041530946    0.072928232    5.026884027
 1134 SOLV  OW      5529    2.811594483    3.797894906    4.887284532
 1134 SOLV  HW1     5530    2.829408364    3.824505892    4.792541740
 1134 SOLV  HW2     5531    2.848360179    3.867540330    4.948924059
 1135 SOLV  OW      5532    3.975148259    4.985051052    5.187558942
 1135 SOLV  HW1     5533    3.996927666    5.081273174    5.171218680
 1135 SOLV  HW2     5534    3.927050037    4.947842866    5.108173100
 1136 SOLV  OW      5535    4.444465894    5.438595138    5.007237553
 1136 SOLV  HW1     5536    4.518143238    5.503948698    4.989851029
 1136 SOLV  HW2     5537    4.462731388    5.353788364    4.957478748
 1137 SOLV  OW      5538    4.910588666    6.359220174    3.450036347
 1137 SOLV  HW1     5539    4.983444488    6.427343303    3.442761484
 1137 SOLV  HW2     5540    4.918200977    6.311524861    3.537608395
 1138 SOLV  OW      5541    4.435773151    0.019545616    5.433742590
 1138 SOLV  HW1     5542    4.415139722   -0.030712000    5.517708037
 1138 SOLV  HW2     5543    4.350823624    0.038284455    5.384405777
 1139 SOLV  OW      5544    0.052641703    3.812321851    5.145884335
 1139 SOLV  HW1     5545    0.010585239    3.820501884    5.236249617
 1139 SOLV  HW2     5546   -0.018577050    3.797872109    5.077177250
 1140 SOLV  OW      5547    6.657633272    5.384259079    4.809158640
 1140 SOLV  HW1     5548    6.624119810    5.361145328    4.717810855
 1140 SOLV  HW2     5549    6.738184985    5.328811572    4.830106126
 1141 SOLV  OW      5550    5.445305869    5.770250770    4.800813629
 1141 SOLV  HW1     5551    5.381215938    5.796722448    4.728746885
 1141 SOLV  HW2     5552    5.523380700    5.722773510    4.760168198
 1142 SOLV  OW      5553    4.990965061    5.350226199    3.793606251
 1142 SOLV  HW1     5554    5.055948592    5.286392284    3.752329023
 1142 SOLV  HW2     5555    5.037740204    5.435855230    3.815541728
 1143 SOLV  OW      5556    6.729971860    3.392283786    3.879938163
 1143 SOLV  HW1     5557    6.675118776    3.310288826    3.896362173
 1143 SOLV  HW2     5558    6.739711684    3.406670785    3.781449868
 1144 SOLV  OW      5559    5.861481706    5.075947902    4.157141757
 1144 SOLV  HW1     5560    5.935381689    5.014800550    4.128835590
 1144 SOLV  HW2     5561    5.847543791    5.067900759    4.255845177
 1145 SOLV  OW      5562    5.144858322    5.388061713    6.615921615
 1145 SOLV  HW1     5563    5.166490253    5.297949869    6.578322610
 1145 SOLV  HW2     5564    5.195713691    5.458128699    6.565860800
 1146 SOLV  OW      5565    3.381368439    5.453264195    4.970907326
 1146 SOLV  HW1     5566    3.310080654    5.507495991    4.926424888
 1146 SOLV  HW2     5567    3.348454649    5.359831385    4.984641418
 1147 SOLV  OW      5568    5.943333449    4.972031309    3.741672068
 1147 SOLV  HW1     5569    6.027842600    5.024108984    3.729582258
 1147 SOLV  HW2     5570    5.958032520    4.877479473    3.712622323
 1148 SOLV  OW      5571    4.664668683    4.943580986    5.010713034
 1148 SOLV  HW1     5572    4.713481590    4.866847737    4.969107111
 1148 SOLV  HW2     5573    4.570523896    4.945378489    4.977018024
 1149 SOLV  OW      5574    4.635992548    3.949176412    5.620838284
 1149 SOLV  HW1     5575    4.555572749    3.930361227    5.677233096
 1149 SOLV  HW2     5576    4.713390083    3.972236403    5.679825883
 1150 SOLV  OW      5577    6.332350105    6.415830490    4.260552146
 1150 SOLV  HW1     5578    6.306025431    6.494569342    4.204794621
 1150 SOLV  HW2     5579    6.431630608    6.415228899    4.272581031
 1151 SOLV  OW      5580    5.626278077    3.504472058    4.515397168
 1151 SOLV  HW1     5581    5.600915485    3.461488578    4.428741546
 1151 SOLV  HW2     5582    5.589000117    3.451028482    4.591253202
 1152 SOLV  OW      5583    4.231964836    6.230178344    4.897082181
 1152 SOLV  HW1     5584    4.320048566    6.270614721    4.921703187
 1152 SOLV  HW2     5585    4.168541713    6.302541475    4.869859308
 1153 SOLV  OW      5586    3.127123196    6.569282838    3.438729174
 1153 SOLV  HW1     5587    3.109114897    6.486163803    3.491347901
 1153 SOLV  HW2     5588    3.150109179    6.643926636    3.501192766
 1154 SOLV  OW      5589    3.858807110    6.667464528    4.120805282
 1154 SOLV  HW1     5590    3.934565611    6.607731151    4.094454391
 1154 SOLV  HW2     5591    3.775602292    6.613010059    4.131459262
 1155 SOLV  OW      5592    5.264180987    3.622400427    5.338023596
 1155 SOLV  HW1     5593    5.329518231    3.635193913    5.263398812
 1155 SOLV  HW2     5594    5.286492772    3.684818870    5.412907131
 1156 SOLV  OW      5595    4.596795932    4.126581420    5.180251320
 1156 SOLV  HW1     5596    4.695359213    4.109657671    5.179523640
 1156 SOLV  HW2     5597    4.556389737    4.084623248    5.261543919
 1157 SOLV  OW      5598    4.173550446    3.675081920    4.303795274
 1157 SOLV  HW1     5599    4.241420387    3.601908145    4.297372440
 1157 SOLV  HW2     5600    4.142723800    3.683699457    4.398544220
 1158 SOLV  OW      5601    5.154810383    6.623234934    4.096860244
 1158 SOLV  HW1     5602    5.172047386    6.535661636    4.141978315
 1158 SOLV  HW2     5603    5.235360966    6.681809408    4.105939676
 1159 SOLV  OW      5604    5.383090938    4.549369163    3.282254323
 1159 SOLV  HW1     5605    5.444358255    4.579454438    3.355350880
 1159 SOLV  HW2     5606    5.375823957    4.449636272    3.283818665
 1160 SOLV  OW      5607    5.346877879    4.491517068    3.002927387
 1160 SOLV  HW1     5608    5.318062962    4.567974969    2.945258573
 1160 SOLV  HW2     5609    5.387806416    4.526830868    3.087066815
 1161 SOLV  OW      5610    6.233057021    4.676854822    5.134815799
 1161 SOLV  HW1     5611    6.316252232    4.724949103    5.107120475
 1161 SOLV  HW2     5612    6.248471115    4.578158332    5.130027975
 1162 SOLV  OW      5613    4.676911741    4.772047796    5.278848216
 1162 SOLV  HW1     5614    4.697909773    4.745599077    5.372981268
 1162 SOLV  HW2     5615    4.651109793    4.690896078    5.226407370
 1163 SOLV  OW      5616    4.200639205    5.156188722    5.947937431
 1163 SOLV  HW1     5617    4.281720750    5.208756243    5.973705315
 1163 SOLV  HW2     5618    4.223399525    5.058833148    5.945629275
 1164 SOLV  OW      5619    5.867007335    4.908802686    6.238382600
 1164 SOLV  HW1     5620    5.831596859    4.886802303    6.329278199
 1164 SOLV  HW2     5621    5.966615929    4.899963662    6.238391694
 1165 SOLV  OW      5622    3.114659764    6.241605904    4.203033900
 1165 SOLV  HW1     5623    3.137561618    6.198019742    4.290082077
 1165 SOLV  HW2     5624    3.017537574    6.227952844    4.183476251
 1166 SOLV  OW      5625    5.421859548    4.794725861    3.142313097
 1166 SOLV  HW1     5626    5.396203554    4.716332104    3.198848275
 1166 SOLV  HW2     5627    5.397511368    4.776482155    3.047053801
 1167 SOLV  OW      5628    4.482991731    5.050920823    5.948977905
 1167 SOLV  HW1     5629    4.495866991    5.146767763    5.974452809
 1167 SOLV  HW2     5630    4.546433191    5.027191477    5.875401637
 1168 SOLV  OW      5631    0.031500739    4.760343222    4.496098305
 1168 SOLV  HW1     5632   -0.003850084    4.808171602    4.415706714
 1168 SOLV  HW2     5633    0.014960638    4.815687407    4.577728241
 1169 SOLV  OW      5634    4.271086247    4.384983653    6.742660444
 1169 SOLV  HW1     5635    4.207021563    4.401747671    6.667716637
 1169 SOLV  HW2     5636    4.255737010    4.293381028    6.779743597
 1170 SOLV  OW      5637    4.504892613    4.029047918    6.039491638
 1170 SOLV  HW1     5638    4.507064499    4.051654346    5.942096848
 1170 SOLV  HW2     5639    4.506956945    4.113316768    6.093306298
 1171 SOLV  OW      5640    6.071124507    4.911102220    4.110026031
 1171 SOLV  HW1     5641    6.156168731    4.946274525    4.070905288
 1171 SOLV  HW2     5642    6.042505684    4.829588750    4.059662181
 1172 SOLV  OW      5643    5.234701417    5.974267531    4.187289008
 1172 SOLV  HW1     5644    5.313463623    5.927571217    4.227512045
 1172 SOLV  HW2     5645    5.227736179    6.066539366    4.225226650
 1173 SOLV  OW      5646    0.588548201    6.017790966    3.843093265
 1173 SOLV  HW1     5647    0.611996835    6.112127787    3.819587399
 1173 SOLV  HW2     5648    0.489073762    6.007567021    3.844557945
 1174 SOLV  OW      5649    4.968028720    5.905584806    4.625201763
 1174 SOLV  HW1     5650    4.917158575    5.986955444    4.653354546
 1174 SOLV  HW2     5651    4.970234624    5.900566877    4.525344732
 1175 SOLV  OW      5652    4.625019686    0.456780824    5.789076140
 1175 SOLV  HW1     5653    4.659920408    0.460569545    5.695432672
 1175 SOLV  HW2     5654    4.636016349    0.364100256    5.825004412
 1176 SOLV  OW      5655    3.236642360    3.547438522    5.970786578
 1176 SOLV  HW1     5656    3.158550697    3.486279527    5.983552107
 1176 SOLV  HW2     5657    3.292187537    3.548347574    6.053946114
 1177 SOLV  OW      5658    4.147897984    5.855229980    4.656458892
 1177 SOLV  HW1     5659    4.208871445    5.887744901    4.728753903
 1177 SOLV  HW2     5660    4.165781193    5.758427084    4.638827844
 1178 SOLV  OW      5661    3.759398884    3.830941312    4.540010140
 1178 SOLV  HW1     5662    3.711397332    3.758447279    4.490591066
 1178 SOLV  HW2     5663    3.817051336    3.882140872    4.476319046
 1179 SOLV  OW      5664    3.425061227    4.705223619    6.514164401
 1179 SOLV  HW1     5665    3.413359956    4.648619908    6.595778063
 1179 SOLV  HW2     5666    3.351322037    4.772622744    6.509515921
 1180 SOLV  OW      5667    4.872785754    4.596105263    5.865320242
 1180 SOLV  HW1     5668    4.773520449    4.608116068    5.863325863
 1180 SOLV  HW2     5669    4.900724149    4.564698297    5.956065713
 1181 SOLV  OW      5670    3.543714616    6.275693231    6.759982382
 1181 SOLV  HW1     5671    3.573837657    6.350358981    6.819305943
 1181 SOLV  HW2     5672    3.490332528    6.210148988    6.813422496
 1182 SOLV  OW      5673    0.420401744    4.017109313    5.056585591
 1182 SOLV  HW1     5674    0.465071588    4.099748336    5.090870235
 1182 SOLV  HW2     5675    0.327309957    4.039193322    5.027495802
 1183 SOLV  OW      5676    3.734511899    4.912697501    5.000186994
 1183 SOLV  HW1     5677    3.700479839    4.873445075    5.085642741
 1183 SOLV  HW2     5678    3.753636022    4.839238773    4.935074109
 1184 SOLV  OW      5679    3.940846327    3.893205410    4.772339068
 1184 SOLV  HW1     5680    4.001122333    3.972453733    4.763035850
 1184 SOLV  HW2     5681    3.889904901    3.879942503    4.687315151
 1185 SOLV  OW      5682    3.882192224    6.711060378    5.023866428
 1185 SOLV  HW1     5683    3.842189443    6.757313608    5.103001269
 1185 SOLV  HW2     5684    3.890189367    6.613223870    5.042995281
 1186 SOLV  OW      5685    5.501809935    4.460297633    6.378785589
 1186 SOLV  HW1     5686    5.504538853    4.409834423    6.465085702
 1186 SOLV  HW2     5687    5.497339466    4.558401454    6.397687114
 1187 SOLV  OW      5688    3.522799011    4.280107508    6.207850814
 1187 SOLV  HW1     5689    3.517011849    4.184515752    6.179032928
 1187 SOLV  HW2     5690    3.522045987    4.284891349    6.307741749
 1188 SOLV  OW      5691    6.208370161    5.114952145    4.384996795
 1188 SOLV  HW1     5692    6.186801135    5.198922157    4.434850867
 1188 SOLV  HW2     5693    6.130629771    5.052250192    4.390144313
 1189 SOLV  OW      5694    4.257589844    4.399736842    4.838608372
 1189 SOLV  HW1     5695    4.186753379    4.434744844    4.777330322
 1189 SOLV  HW2     5696    4.343239097    4.448563324    4.821915446
 1190 SOLV  OW      5697    3.890322357    5.128471779    3.961439296
 1190 SOLV  HW1     5698    3.942705843    5.150449323    3.879130852
 1190 SOLV  HW2     5699    3.841695027    5.042134184    3.947914640
 1191 SOLV  OW      5700    5.023499904    3.574774631    5.242653904
 1191 SOLV  HW1     5701    5.103576266    3.601224164    5.296409847
 1191 SOLV  HW2     5702    4.967555258    3.510869662    5.295454261
 1192 SOLV  OW      5703    4.441452811    4.925688487    6.648798333
 1192 SOLV  HW1     5704    4.529448905    4.935045939    6.695390868
 1192 SOLV  HW2     5705    4.454169381    4.875184975    6.563420333
 1193 SOLV  OW      5706    3.988262809    4.102218081    3.882688150
 1193 SOLV  HW1     5707    3.945283482    4.186427257    3.850082390
 1193 SOLV  HW2     5708    4.017640701    4.047339202    3.804415010
 1194 SOLV  OW      5709    2.963486949    3.947492938    5.017128877
 1194 SOLV  HW1     5710    3.020751583    3.865706581    5.011367300
 1194 SOLV  HW2     5711    3.020643012    4.026752434    5.038400335
[truncated: 4,830,356 more chars]
