# Supplementary material for: Accelerated Enveloping Distribution Sampling to Probe the Presence of Water Molecules
Source: J Chem Theory Comput. 2023 May 11;19(11):3379–90. doi: 10.1021/acs.jctc.3c00109 (PMC10269333; doi:10.1021/acs.jctc.3c00109)
Supplement: Supplementary file 2 — ct3c00109_si_002.zip [file ct3c00109_si_002.zip › paper_TI_AEDS/eq/WOOD/protein/eq_HSP90_WDH1_2.cnf]

TITLE
	MD++
	Automatically generated input file
	tomasiakl96 Tue Nov 19 15:11:15 2019

	final configuration
END
TIMESTEP
          10000  120.000000000
END
POSITION
# first 24 chars ignored
    1 GLU   H1         1    6.143970986    2.240147084    0.550177678
    1 GLU   H2         2    6.063517329    2.377596819    0.523511081
    1 GLU   N          3    6.154234500    2.335548460    0.521984515
    1 GLU   H3         4    6.215543339    2.379947780    0.587342873
    1 GLU   CA         5    6.211581814    2.340137933    0.386705534
    1 GLU   CB         6    6.346693938    2.411949641    0.387739619
    1 GLU   CG         7    6.354568700    2.542573209    0.467000234
    1 GLU   CD         8    6.394029027    2.527286085    0.614026353
    1 GLU   OE1        9    6.400389631    2.415156707    0.668903905
    1 GLU   OE2       10    6.422864234    2.631983994    0.675904834
    1 GLU   C         11    6.226428887    2.196442137    0.336272359
    1 GLU   O         12    6.217504081    2.105024503    0.418087941
    2 VAL   N         13    6.234445064    2.182272296    0.204272522
    2 VAL   H         14    6.212560602    2.258004810    0.142736760
    2 VAL   CA        15    6.259295491    2.055330294    0.134423051
    2 VAL   CB        16    6.127017116    1.993383475    0.088866228
    2 VAL   CG1       17    6.138771522    1.874612558   -0.006873181
    2 VAL   CG2       18    6.045060394    1.944038085    0.208282172
    2 VAL   C         19    6.350049997    2.089930945    0.016196072
    2 VAL   O         20    6.309614059    2.164766972   -0.072656636
    3 GLU   N         21    6.470583871    2.033711861    0.016188822
    3 GLU   H         22    6.493167518    1.962877593    0.083079033
    3 GLU   CA        23    6.570819549    2.059736551    6.703195504
    3 GLU   CB        24    6.708731826    2.055293994    6.769322226
    3 GLU   CG        25    6.733438126    2.175039168    6.861287913
    3 GLU   CD        26    0.055750662    2.144170739    0.167595027
    3 GLU   OE1       27    0.016909749    2.092621994    0.274632039
    3 GLU   OE2       28    0.173139820    2.164985668    0.130034666
    3 GLU   C         29    6.570908120    1.952681788    6.593868636
    3 GLU   O         30    6.587732581    1.835162868    6.626072836
    4 THR   N         31    6.576274222    1.998815295    6.469241572
    4 THR   H         32    6.583045807    2.095255573    6.443653793
    4 THR   CA        33    6.585021843    1.917689414    6.346967675
    4 THR   CB        34    6.480841544    1.946580016    6.238697269
    4 THR   OG1       35    6.353369130    1.915015669    6.295302494
    4 THR   HG1       36    6.316157592    1.997671152    6.337542702
    4 THR   CG2       37    6.488611528    1.863214016    6.110639713
    4 THR   C         38    6.724709526    1.926674539    6.285223040
    4 THR   O         39    6.780179576    2.033398972    6.259519086
    5 PHE   N         40    6.769970455    1.805998161    6.252417558
    5 PHE   H         41    6.707534608    1.730923537    6.273994536
    5 PHE   CA        42    0.099355605    1.777061427    6.173722299
    5 PHE   CB        43    0.189906901    1.697678721    6.268110774
    5 PHE   CG        44    0.214978697    1.762432943    6.404436206
    5 PHE   CD1       45    0.131208981    1.730343270    6.510614058
    5 PHE   HD1       46    0.052197632    1.656142730    6.499114723
    5 PHE   CD2       47    0.318759021    1.854198961    6.415715745
    5 PHE   HD2       48    0.375970881    1.886944760    6.328908394
    5 PHE   CE1       49    0.147118087    1.801513504    6.628939746
    5 PHE   HE1       50    0.073933265    1.786990666    6.708397735
    5 PHE   CE2       51    0.333531870    1.921901642    6.536204939
    5 PHE   HE2       52    0.413187589    1.994449458    6.552721022
    5 PHE   CZ        53    0.248186107    1.895921982    6.642796998
    5 PHE   HZ        54    0.255910761    1.954514223    6.734384548
    5 PHE   C         55    0.067130886    1.694058959    6.049307708
    5 PHE   O         56   -0.010164877    1.598461732    6.053105782
    6 ALA   N         57    0.126749033    1.738518236    5.939044586
    6 ALA   H         58    0.169368527    1.828957351    5.941129131
    6 ALA   CA        59    0.129623019    1.657705206    5.816298346
    6 ALA   CB        60    0.182108937    1.746632468    5.703418931
    6 ALA   C         61    0.223783286    1.537653266    5.827716641
    6 ALA   O         62    0.335244403    1.545750885    5.879081917
    7 PHE   N         63    0.178918372    1.426595521    5.769884590
    7 PHE   H         64    0.081275999    1.428514638    5.748383795
    7 PHE   CA        65    0.264294031    1.309979785    5.742959580
    7 PHE   CB        66    0.180099822    1.189377874    5.700810987
    7 PHE   CG        67    0.091802879    1.131680895    5.811626933
    7 PHE   CD1       68    0.147065078    1.063088942    5.919144035
    7 PHE   HD1       69    0.254114161    1.064700449    5.939611009
    7 PHE   CD2       70    6.745370351    1.137222530    5.794160473
    7 PHE   HD2       71    6.705781942    1.171064296    5.698408225
    7 PHE   CE1       72    0.061701832    1.003169223    6.011033163
    7 PHE   HE1       73    0.103306485    0.948996571    6.095971048
    7 PHE   CE2       74    6.661730466    1.067086363    5.880218644
    7 PHE   HE2       75    6.555692260    1.056763078    5.857189773
    7 PHE   CZ        76    6.715820502    0.999907332    5.989206784
    7 PHE   HZ        77    6.659610359    0.927900792    6.048663510
    7 PHE   C         78    0.365675295    1.341370099    5.632731829
    7 PHE   O         79    0.335554981    1.398101855    5.527830270
    8 GLN   N         80    0.485344549    1.285824950    5.649554622
    8 GLN   H         81    0.504734960    1.239888382    5.736240952
    8 GLN   CA        82    0.592040804    1.297907074    5.549155667
    8 GLN   CB        83    0.723549692    1.248717927    5.609953486
    8 GLN   CG        84    0.777770801    1.348837595    5.712141284
    8 GLN   CD        85    0.913537642    1.302189420    5.765048269
    8 GLN   OE1       86    0.921572644    1.251331835    5.876752991
    8 GLN   NE2       87    1.018280463    1.311947948    5.683683511
    8 GLN   HE21      88    1.104307242    1.278615274    5.722246193
    8 GLN   HE22      89    1.018792946    1.343264339    5.588722793
    8 GLN   C         90    0.559501795    1.203820635    5.432970173
    8 GLN   O         91    0.506276910    1.095845218    5.458217374
    9 ALA   N         92    0.618879589    1.237159157    5.318720689
    9 ALA   H         93    0.695629206    1.301234418    5.316587763
    9 ALA   CA        94    0.577434748    1.173105081    5.193077191
    9 ALA   CB        95    0.663498715    1.225457410    5.077924165
    9 ALA   C         96    0.583170316    1.020213217    5.194443804
    9 ALA   O         97    0.475933923    0.959975175    5.192900879
   10 GLU   N         98    0.695339741    0.967881412    5.243131417
   10 GLU   H         99    0.772472982    1.030190727    5.256093392
   10 GLU   CA       100    0.716495534    0.823698134    5.262501480
   10 GLU   CB       101    0.857561662    0.803752891    5.318282617
   10 GLU   CG       102    0.971646130    0.840229010    5.223084889
   10 GLU   CD       103    1.027109748    0.980974213    5.245934237
   10 GLU   OE1      104    0.953709492    1.073493056    5.286893563
   10 GLU   OE2      105    1.145456024    1.007768619    5.215962983
   10 GLU   C        106    0.612661630    0.754277684    5.350890504
   10 GLU   O        107    0.554396626    0.653099239    5.312179001
   11 ILE   N        108    0.576638610    0.820763731    5.460307153
   11 ILE   H        109    0.597312581    0.917516133    5.474908195
   11 ILE   CA       110    0.482320742    0.764933082    5.558266729
   11 ILE   CB       111    0.499512368    0.823954904    5.698383972
   11 ILE   CG1      112    0.636270658    0.798968243    5.762278434
   11 ILE   CG2      113    0.389609630    0.773513710    5.792134169
   11 ILE   CD       114    0.741118400    0.898045677    5.711286212
   11 ILE   C        115    0.337930310    0.767615279    5.507693318
   11 ILE   O        116    0.272956083    0.663191306    5.509772781
   12 ALA   N        117    0.303558031    0.880234120    5.445841680
   12 ALA   H        118    0.358026487    0.963778501    5.453259038
   12 ALA   CA       119    0.173281110    0.895775707    5.379543994
   12 ALA   CB       120    0.154841912    1.039958106    5.331790678
   12 ALA   C        121    0.147980705    0.800539987    5.262493931
   12 ALA   O        122    0.045121353    0.733120826    5.260593762
   13 GLN   N        123    0.255921706    0.778073401    5.188092910
   13 GLN   H        124    0.336440642    0.836488878    5.198307264
   13 GLN   CA       125    0.266772509    0.682190747    5.077192415
   13 GLN   CB       126    0.400107949    0.713150819    5.008811419
   13 GLN   CG       127    0.390903992    0.847831062    4.936800669
   13 GLN   CD       128    0.523291009    0.896689600    4.877677733
   13 GLN   OE1      129    0.634624476    0.849916509    4.900991123
   13 GLN   NE2      130    0.510667612    1.002969822    4.798728657
   13 GLN   HE21     131    0.588031765    1.052305020    4.758976608
   13 GLN   HE22     132    0.423023063    1.050455666    4.790802470
   13 GLN   C        133    0.257962802    0.535698419    5.120477588
   13 GLN   O        134    0.165603099    0.467771742    5.075916783
   14 LEU   N        135    0.332078884    0.497817856    5.224212199
   14 LEU   H        136    0.409162451    0.552618378    5.256703907
   14 LEU   CA       137    0.316853918    0.370576397    5.296245992
   14 LEU   CB       138    0.411581311    0.370033714    5.416406265
   14 LEU   CG       139    0.407641282    0.255435932    5.517715579
   14 LEU   CD1      140    0.468341113    0.127959410    5.458789585
   14 LEU   CD2      141    0.482095200    0.297467488    5.644597270
   14 LEU   C        142    0.175027977    0.345564333    5.347906416
   14 LEU   O        143    0.109847834    0.247245782    5.313026405
   15 MET   N        144    0.117737638    0.445602610    5.414252841
   15 MET   H        145    0.166976466    0.528123556    5.441926501
   15 MET   CA       146    6.769248361    0.444746577    5.459565989
   15 MET   CB       147    6.744325103    0.564623494    5.551332280
   15 MET   CG       148    0.033489188    0.549398399    5.680535371
   15 MET   SD       149    0.019494535    0.693475583    5.792499840
   15 MET   CE       150   -0.133479297    0.664367017    5.878730344
   15 MET   C        151    6.662820587    0.420870683    5.352253075
   15 MET   O        152    6.588964321    0.322960805    5.361712988
   16 SER   N        153    6.679212526    0.494113668    5.242446345
   16 SER   H        154    6.749316461    0.565318129    5.238526756
   16 SER   CA       155    6.599507399    0.471354319    5.121038747
   16 SER   CB       156    6.633456146    0.582644676    5.021663876
   16 SER   OG       157    6.608399367    0.543083499    4.886533904
   16 SER   HG       158    6.513275250    0.563175969    4.863130900
   16 SER   C        159    6.611860481    0.332975245    5.056928808
   16 SER   O        160    6.511965825    0.267633485    5.027235119
   17 LEU   N        161    6.733687915    0.279673884    5.059386725
   17 LEU   H        162    6.811377005    0.333298983    5.092394930
   17 LEU   CA       163    6.762926426    0.143824582    5.011403187
   17 LEU   CB       164    6.914643841    0.124679275    5.016485786
   17 LEU   CG       165    0.179349716    6.783288872    4.965006557
   17 LEU   CD1      166    0.312082196    6.805413716    4.892186704
   17 LEU   CD2      167    0.197424667    6.682299401    5.078511727
   17 LEU   C        168    6.685494843    0.041205593    5.094382968
   17 LEU   O        169    6.604424991   -0.035613676    5.042839172
   18 ILE   N        170    6.702595213    0.050789202    5.225930420
   18 ILE   H        171    6.770040672    0.111889329    5.267388520
   18 ILE   CA       172    6.633387930    6.754172517    5.321218891
   18 ILE   CB       173    6.675432809    6.787235483    5.464561401
   18 ILE   CG1      174    6.823908048    6.753036731    5.478446966
   18 ILE   CG2      175    6.594522534    6.711050616    5.569720299
   18 ILE   CD       176    6.889105829    6.809786508    5.604685077
   18 ILE   C        177    6.481844927    6.761808564    5.301637797
   18 ILE   O        178    6.424887641    6.661176791    5.259673840
   19 ILE   N        179    6.427437699    0.091639474    5.294932167
   19 ILE   H        180    6.482557887    0.174507193    5.304735922
   19 ILE   CA       181    6.282527829    0.106760576    5.275304814
   19 ILE   CB       182    6.240819752    0.252114519    5.298604488
   19 ILE   CG1      183    6.260735459    0.293764469    5.444480265
   19 ILE   CG2      184    6.099485241    0.288109619    5.252354281
   19 ILE   CD       185    6.261745154    0.446362119    5.455717753
   19 ILE   C        186    6.229654203    0.053512306    5.141958593
   19 ILE   O        187    6.144784106   -0.035197970    5.149592087
   20 ASN   N        188    6.294632299    0.087350525    5.030948438
   20 ASN   H        189    6.379782987    0.139651610    5.034936507
   20 ASN   CA       190    6.246251335    0.052075798    4.896686209
   20 ASN   CB       191    6.266820138    0.169403792    4.800660349
   20 ASN   CG       192    6.196201128    0.295677383    4.850438983
   20 ASN   OD1      193    6.264561243    0.388630712    4.893015556
   20 ASN   ND2      194    6.063312080    0.296675407    4.855665097
   20 ASN   HD21     195    6.018014926    0.382935342    4.878164379
   20 ASN   HD22     196    6.007867719    0.213484061    4.853693752
   20 ASN   C        197    6.279667251    6.712509302    4.824900332
   20 ASN   O        198    6.201552158    6.661299140    4.744857842
   21 THR   N        199    6.395521460    6.655315454    4.856472430
   21 THR   H        200    6.455167280    6.694288825    4.926644903
   21 THR   CA       201    6.439580997    6.526308652    4.801461033
   21 THR   CB       202    6.588170195    6.496464165    4.822473930
   21 THR   OG1      203    6.666123333    6.609329018    4.782053215
   21 THR   HG1      204    6.759605143    6.593225368    4.813731207
   21 THR   CG2      205    6.636042362    6.372796539    4.746133401
   21 THR   C        206    6.364387833    6.404419884    4.855252436
   21 THR   O        207    6.329556829    6.394903340    4.972824111
   22 PHE   N        208    6.323007302    6.322495386    4.758987118
   22 PHE   H        209    6.347707237    6.339817008    4.663647472
   22 PHE   CA       210    6.255384944    6.194366578    4.783913137
   22 PHE   CB       211    6.202074983    6.138081262    4.652015652
   22 PHE   CG       212    6.109766722    6.018846295    4.677859885
   22 PHE   CD1      213    5.977824853    6.038617896    4.716819313
   22 PHE   HD1      214    5.933664802    6.138253224    4.718740576
   22 PHE   CD2      215    6.163358820    5.890928378    4.668649471
   22 PHE   HD2      216    6.267869616    5.878401053    4.640376292
   22 PHE   CE1      217    5.903882050    5.925920212    4.750750221
   22 PHE   HE1      218    5.802778540    5.939277038    4.789229774
   22 PHE   CE2      219    6.085201106    5.779130295    4.695362028
   22 PHE   HE2      220    6.127000303    5.678995334    4.685066731
   22 PHE   CZ       221    5.954280444    5.796960494    4.738495171
   22 PHE   HZ       222    5.898127983    5.710669218    4.774285086
   22 PHE   C        223    6.351828443    6.097058369    4.852009079
   22 PHE   O        224    6.453593687    6.053601152    4.798279673
   23 TYR   N        225    6.318821213    6.069228881    4.977811572
   23 TYR   H        226    6.247441729    6.123193820    5.022467124
   23 TYR   CA       227    6.387032194    5.972894669    5.065437789
   23 TYR   CB       228    6.520627928    6.031988051    5.110883769
   23 TYR   CG       229    6.618013553    5.941559757    5.186690183
   23 TYR   CD1      230    6.708078196    5.863010938    5.115701147
   23 TYR   HD1      231    6.702270548    5.857780338    5.006985588
   23 TYR   CD2      232    6.618783673    5.943717504    5.325658528
   23 TYR   HD2      233    6.533405811    5.989658515    5.375446313
   23 TYR   CE1      234    0.008489477    5.783983643    5.183913380
   23 TYR   HE1      235    0.081223265    5.725441098    5.127687171
   23 TYR   CE2      236    6.710154898    5.863568569    5.393092641
   23 TYR   HE2      237    6.715232081    5.877467389    5.501075165
   23 TYR   CZ       238    0.007757935    5.783057937    5.322904528
   23 TYR   OH       239    0.089384401    5.696879399    5.389266945
   23 TYR   HH       240    0.036729668    5.674876741    5.471383035
   23 TYR   C        241    6.299926334    5.937069301    5.186016561
   23 TYR   O        242    6.290626826    6.012803502    5.282488578
   24 SER   N        243    6.228496790    5.826256076    5.168426480
   24 SER   H        244    6.237113726    5.773151314    5.084125164
   24 SER   CA       245    6.136477353    5.763746551    5.264531996
   24 SER   CB       246    6.066399953    5.638854303    5.210690676
   24 SER   OG       247    6.023178780    5.679251676    5.080502604
   24 SER   HG       248    6.003350709    5.600958763    5.021535896
   24 SER   C        249    6.197744388    5.719850215    5.397676692
   24 SER   O        250    6.123989089    5.702398872    5.494556750
   25 ASN   N        251    6.328360804    5.694853323    5.399549566
   25 ASN   H        252    6.387049421    5.709001935    5.319820101
   25 ASN   CA       253    6.406717030    5.662892941    5.519747987
   25 ASN   CB       254    6.535006870    5.594192974    5.472514187
   25 ASN   CG       255    6.626710354    5.540702601    5.582678458
   25 ASN   OD1      256    6.747008288    5.566083056    5.579039796
   25 ASN   ND2      257    6.570661317    5.484636070    5.689457952
   25 ASN   HD21     258    6.632169522    5.442760920    5.756255506
   25 ASN   HD22     259    6.477609005    5.499869179    5.722739900
   25 ASN   C        260    6.431588121    5.780352251    5.614581703
   25 ASN   O        261    6.543163881    5.821605647    5.645899673
   26 LYSH  N        262    6.321282512    5.829721152    5.670145305
   26 LYSH  H        263    6.230634195    5.806409581    5.634923790
   26 LYSH  CA       264    6.326261093    5.944018493    5.762459853
   26 LYSH  CB       265    6.211997345    6.043996532    5.743446870
   26 LYSH  CG       266    6.197132395    6.090659829    5.598507934
   26 LYSH  CD       267    6.079103274    6.016641495    5.535281122
   26 LYSH  CE       268    5.967710092    6.103908670    5.477100371
   26 LYSH  NZ       269    5.927706588    6.213282362    5.566793387
   26 LYSH  HZ1      270    5.926499250    6.183634774    5.662290007
   26 LYSH  HZ2      271    5.836015598    6.246068237    5.544037093
   26 LYSH  HZ3      272    5.990451711    6.290525425    5.557043559
   26 LYSH  C        273    6.338933866    5.917335285    5.912591081
   26 LYSH  O        274    6.399999605    6.000689910    5.979324876
   27 GLU   N        275    6.319283439    5.794194994    5.958859263
   27 GLU   H        276    6.312420811    5.717101628    5.895525106
   27 GLU   CA       277    6.329804119    5.753683956    6.099778435
   27 GLU   CB       278    6.279300818    5.611881138    6.127253234
   27 GLU   CG       279    6.380047459    5.499624640    6.101535351
   27 GLU   CD       280    6.328332630    5.359102319    6.070140154
   27 GLU   OE1      281    6.224463889    5.351178768    6.001029872
   27 GLU   OE2      282    6.394384859    5.261140532    6.110951824
   27 GLU   C        283    6.465934662    5.779100868    6.164828078
   27 GLU   O        284    6.473766969    5.797594493    6.286187721
   28 ILE   N        285    6.568075241    5.797536738    6.081648817
   28 ILE   H        286    6.555003119    5.786190312    5.983150641
   28 ILE   CA       287    6.703166676    5.844554863    6.115539824
   28 ILE   CB       288    0.002811915    5.855956829    5.993080649
   28 ILE   CG1      289   -0.035663292    5.961460910    5.889172969
   28 ILE   CG2      290    0.007587082    5.716621366    5.930044399
   28 ILE   CD       291    0.059109792    6.081540176    5.892007744
   28 ILE   C        292    6.708998306    5.975468580    6.194527220
   28 ILE   O        293    6.786169857    5.982319434    6.290065705
   29 PHE   N        294    6.606882960    6.059794666    6.182207155
   29 PHE   H        295    6.547445262    6.046576845    6.102873257
   29 PHE   CA       296    6.599765690    6.186356287    6.256641695
   29 PHE   CB       297    6.470140715    6.260521023    6.223344878
   29 PHE   CG       298    6.340676616    6.217121925    6.292400672
   29 PHE   CD1      299    6.271938169    6.105095732    6.247186344
   29 PHE   HD1      300    6.271492776    6.075029552    6.142416975
   29 PHE   CD2      301    6.311478059    6.273698668    6.415947282
   29 PHE   HD2      302    6.349428086    6.373284164    6.438827940
   29 PHE   CE1      303    6.174395832    6.051011930    6.330132874
   29 PHE   HE1      304    6.107865510    5.974355687    6.290402072
   29 PHE   CE2      305    6.218350757    6.215938917    6.501444207
   29 PHE   HE2      306    6.191419317    6.261116313    6.596915149
   29 PHE   CZ       307    6.149918144    6.103643354    6.456432764
   29 PHE   HZ       308    6.072407487    6.058486143    6.518344404
   29 PHE   C        309    6.610008921    6.170385225    6.408473955
   29 PHE   O        310    6.678428097    6.245905524    6.477361854
   30 LEU   N        311    6.551755523    6.060500129    6.455600670
   30 LEU   H        312    6.492511648    6.003319664    6.398850711
   30 LEU   CA       313    6.547611011    6.026634610    6.598590176
   30 LEU   CB       314    6.442654512    5.918351543    6.624398879
   30 LEU   CG       315    6.403190175    5.905773034    6.771688988
   30 LEU   CD1      316    6.331842588    6.030919177    6.823234744
   30 LEU   CD2      317    6.315780655    5.780543108    6.780895669
   30 LEU   C        318    6.683045977    5.987020037    6.657690926
   30 LEU   O        319    6.722483619    6.038861324    6.762020360
   31 ARG   N        320    6.761321529    5.912811152    6.579869989
   31 ARG   H        321    6.731410004    5.874844911    6.492328310
   31 ARG   CA       322    0.104766579    5.875858261    6.625422998
   31 ARG   CB       323    0.149361144    5.746012870    6.557891847
   31 ARG   CG       324    0.188351363    5.763295995    6.410959773
   31 ARG   CD       325    0.270644499    5.641232051    6.369310833
   31 ARG   NE       326    0.330731552    5.685211813    6.242574001
   31 ARG   HE       327    0.366155206    5.778712972    6.244216759
   31 ARG   CZ       328    0.328268549    5.623071742    6.123875306
   31 ARG   NH1      329    0.276564248    5.499850902    6.113910865
   31 ARG   HH11     330    0.292657466    5.456969722    6.025013968
   31 ARG   HH12     331    0.231693846    5.451590274    6.189132307
   31 ARG   NH2      332    0.372078573    5.692124750    6.017721607
   31 ARG   HH21     333    0.369680745    5.659211902    5.923322959
   31 ARG   HH22     334    0.404487179    5.785416833    6.033414599
   31 ARG   C        335    0.206055103    5.990157755    6.616052812
   31 ARG   O        336    0.279882633    6.014864847    6.711285755
   32 GLU   N        337    0.189017715    6.073897748    6.514134114
   32 GLU   H        338    0.133227239    6.049909455    6.434677080
   32 GLU   CA       339    0.265356037    6.198422755    6.497520317
   32 GLU   CB       340    0.242773005    6.265630069    6.361927480
   32 GLU   CG       341    0.251553846    6.168635623    6.243931693
   32 GLU   CD       342    0.382991315    6.091077359    6.233215542
   32 GLU   OE1      343    0.487617539    6.146141438    6.273774779
   32 GLU   OE2      344    0.386914903    5.975118113    6.186706842
   32 GLU   C        345    0.252227594    6.297597098    6.613293518
   32 GLU   O        346    0.353938156    6.337566059    6.669753133
   33 LEU   N        347    0.129053889    6.311150551    6.661600273
   33 LEU   H        348    0.050886534    6.277709461    6.608947418
   33 LEU   CA       349    0.097241092    6.382209564    6.786306706
   33 LEU   CB       350   -0.053945879    6.404764311    6.793188015
   33 LEU   CG       351    6.693644585    6.526698140    6.711786339
   33 LEU   CD1      352    6.541785774    6.544520621    6.717105293
   33 LEU   CD2      353    6.758660355    6.658432607    6.754528943
   33 LEU   C        354    0.147709605    6.320684023    0.125646244
   33 LEU   O        355    0.221891724    6.385299883    0.199486562
   34 ILE   N        356    0.122042200    6.191264898    0.142482298
   34 ILE   H        357    0.060190333    6.141260102    0.081869865
   34 ILE   CA       358    0.167675646    6.116558804    0.260574210
   34 ILE   CB       359    0.093559630    5.983026323    0.269893323
   34 ILE   CG1      360   -0.053342315    6.009631805    0.303436205
   34 ILE   CG2      361    0.151934450    5.887673321    0.374355413
   34 ILE   CD       362   -0.137915609    5.882244303    0.297898183
   34 ILE   C        363    0.320134164    6.108428710    0.270584914
   34 ILE   O        364    0.373431272    6.133231970    0.378641435
   35 SER   N        365    0.388290967    6.098888654    0.156763964
   35 SER   H        366    0.333391803    6.069835742    0.078380740
   35 SER   CA       367    0.534100330    6.113956608    0.145585142
   35 SER   CB       368    0.588400288    6.096222870    0.003643969
   35 SER   OG       369    0.618627572    5.960320547   -0.029052787
   35 SER   HG       370    0.692978715    5.962809514   -0.095878788
   35 SER   C        371    0.588456816    6.249667584    0.190758086
   35 SER   O        372    0.665952289    6.250064808    0.286282521
   36 ASN   N        373    0.532173979    6.361016229    0.144685078
   36 ASN   H        374    0.484011026    6.362034814    0.057047253
   36 ASN   CA       375    0.565907157    6.497473009    0.187743432
   36 ASN   CB       376    0.475957896    6.603394627    0.123751126
   36 ASN   CG       377    0.490188774    6.616679265    6.763357675
   36 ASN   OD1      378    0.594452743    6.587620351    6.704943944
   36 ASN   ND2      379    0.383939238    6.670950925    6.704581632
   36 ASN   HD21     380    0.391824679    6.683613666    6.605704831
   36 ASN   HD22     381    0.310571570    6.712802756    6.758104355
   36 ASN   C        382    0.555904297    6.513145449    0.339622686
   36 ASN   O        383    0.643840393    6.571689645    0.402635727
   37 SER   N        384    0.444387070    6.460835120    0.389787796
   37 SER   H        385    0.371004850    6.429849516    0.329322669
   37 SER   CA       386    0.411436943    6.459308742    0.533046977
   37 SER   CB       387    0.272359671    6.401548050    0.560052845
   37 SER   OG       388    0.176192666    6.461997267    0.473170762
   37 SER   HG       389    0.097762176    6.494932520    0.525743925
   37 SER   C        390    0.513002095    6.379290494    0.614857564
   37 SER   O        391    0.564173144    6.428115328    0.715494973
   38 SER   N        392    0.548351969    6.261924960    0.563236656
   38 SER   H        393    0.510141909    6.226514159    0.477873315
   38 SER   CA       394    0.647527558    6.170468564    0.621646714
   38 SER   CB       395    0.661369786    6.046730363    0.532703909
   38 SER   OG       396    0.676251991    5.925425446    0.606973076
   38 SER   HG       397    0.760870355    5.927623276    0.660217001
   38 SER   C        398    0.786742887    6.233031370    0.632520098
   38 SER   O        399    0.848711432    6.236426409    0.738722823
   39 ASP   N        400    0.829629840    6.296254291    0.523650579
   39 ASP   H        401    0.782233785    6.281979358    0.436754649
   39 ASP   CA       402    0.956973460    6.369579392    0.519325536
   39 ASP   CB       403    0.976958125    6.435049121    0.382495703
   39 ASP   CG       404    1.003694472    6.337783253    0.267469954
   39 ASP   OD1      405    1.079046349    6.239907327    0.286612164
   39 ASP   OD2      406    0.951027653    6.360448606    0.156395708
   39 ASP   C        407    0.962409015    6.485793797    0.618705020
   39 ASP   O        408    1.065636130    6.506337266    0.682365214
   40 ALA   N        409    0.851905662    6.559052421    0.629249369
   40 ALA   H        410    0.780726571    6.549155279    0.559704626
   40 ALA   CA       411    0.824444119    6.669626279    0.722160065
   40 ALA   CB       412    0.684819852    6.719385950    0.684221924
   40 ALA   C        413    0.830213311    6.632197524    0.870407677
   40 ALA   O        414    0.888276217    6.699398739    0.955513278
   41 LEU   N        415    0.772909046    6.514849302    0.895621382
   41 LEU   H        416    0.706696001    6.480342153    0.829089375
   41 LEU   CA       417    0.777890794    6.447392960    1.026135076
   41 LEU   CB       418    0.683079522    6.327307647    1.026538493
   41 LEU   CG       419    0.536528952    6.371219166    1.027950788
   41 LEU   CD1      420    0.450317448    6.250673987    0.989931878
   41 LEU   CD2      421    0.497344315    6.416451928    1.168746224
   41 LEU   C        422    0.921411697    6.408175216    1.061822602
   41 LEU   O        423    0.972053767    6.454712771    1.163808039
   42 ASP   N        424    0.992749503    6.344532484    0.969351171
   42 ASP   H        425    0.947594615    6.304676295    0.889519002
   42 ASP   CA       426    1.133063874    6.305462816    0.989247940
   42 ASP   CB       427    1.185853203    6.231139178    0.866371649
   42 ASP   CG       428    1.150606851    6.082441814    0.873840857
   42 ASP   OD1      429    1.117319795    6.039089746    0.986262834
   42 ASP   OD2      430    1.169836692    6.011452179    0.772761936
   42 ASP   C        431    1.226508676    6.423151559    1.018043594
   42 ASP   O        432    1.309862482    6.409219018    1.107421831
   43 LYSH  N        433    1.193979519    6.541763775    0.967414414
   43 LYSH  H        434    1.137514304    6.540674409    0.884878367
   43 LYSH  CA       435    1.262364140    6.666237161    1.005371060
   43 LYSH  CB       436    1.241221339    6.783401721    0.909251616
   43 LYSH  CG       437    1.351038987    0.095237864    0.935763609
   43 LYSH  CD       438    1.491215249    0.036991006    0.916520922
   43 LYSH  CE       439    1.606889134    0.135740980    0.933164096
   43 LYSH  NZ       440    1.585259627    0.257424779    0.853582373
   43 LYSH  HZ1      441    1.526846570    0.240068131    0.774294394
   43 LYSH  HZ2      442    1.674499279    0.286019417    0.818668169
   43 LYSH  HZ3      443    1.545938028    0.329357609    0.910849118
   43 LYSH  C        444    1.246977932    6.712454219    1.150421156
   43 LYSH  O        445    1.345276147    6.721456431    1.223816191
   44 ILE   N        446    1.122884715    6.727640925    1.195799980
   44 ILE   H        447    1.042146901    6.724137721    1.136892065
   44 ILE   CA       448    1.097426819    6.756308105    1.337723127
   44 ILE   CB       449    0.953342237    0.006372412    1.368328898
   44 ILE   CG1      450    0.932474458    0.054990834    1.511889985
   44 ILE   CG2      451    0.850760610   -0.100955421    1.331344863
   44 ILE   CD       452    1.000051857    0.189763935    1.537911084
   44 ILE   C        453    1.150340735    6.648970607    1.433069933
   44 ILE   O        454    1.220658090    6.686242443    1.526859131
   45 ARG   N        455    1.149172156    6.524299321    1.386734985
   45 ARG   H        456    1.106008187    6.503788921    1.298893108
   45 ARG   CA       457    1.220657174    6.413395068    1.451545550
   45 ARG   CB       458    1.192054416    6.279812767    1.382617840
   45 ARG   CG       459    1.131076159    6.176217560    1.477288853
   45 ARG   CD       460    1.222565825    6.109728088    1.580316782
   45 ARG   NE       461    1.270554339    6.201695164    1.684471281
   45 ARG   HE       462    1.328558281    6.276128969    1.651397713
   45 ARG   CZ       463    1.231186600    6.200671995    1.812548994
   45 ARG   NH1      464    1.154491354    6.100659286    1.858034575
   45 ARG   HH11     465    1.125238960    6.098499397    1.953628748
   45 ARG   HH12     466    1.137382840    6.023144873    1.797226460
   45 ARG   NH2      467    1.255577927    6.304156179    1.894102528
   45 ARG   HH21     468    1.219467705    6.305554285    1.987344671
   45 ARG   HH22     469    1.295184422    6.389109266    1.859270599
   45 ARG   C        470    1.371831612    6.430122981    1.468253974
   45 ARG   O        471    1.421545785    6.408281990    1.578629680
   46 TYR   N        472    1.438068555    6.466346988    1.358749713
   46 TYR   H        473    1.397730039    6.459588994    1.267496583
   46 TYR   CA       474    1.580241745    6.503676126    1.360305273
   46 TYR   CB       475    1.631839078    6.519355330    1.217124002
   46 TYR   CG       476    1.783130210    6.498805715    1.207112527
   46 TYR   CD1      477    1.842746746    6.375210911    1.229275413
   46 TYR   HD1      478    1.779836162    6.289998929    1.255032514
   46 TYR   CD2      479    1.867925164    6.606637430    1.184721825
   46 TYR   HD2      480    1.825265445    6.696734542    1.140654814
   46 TYR   CE1      481    1.981063218    6.364275990    1.237768374
   46 TYR   HE1      482    2.023350843    6.264732758    1.251329429
   46 TYR   CE2      483    2.006596398    6.597145291    1.185744927
   46 TYR   HE2      484    2.065515057    6.684458852    1.157710412
   46 TYR   CZ       485    2.063422300    6.474593961    1.218538262
   46 TYR   OH       486    2.198734332    6.464200379    1.227457272
   46 TYR   HH       487    2.242246081    6.553768301    1.236640771
   46 TYR   C        488    1.620455933    6.627677071    1.440424407
   46 TYR   O        489    1.692304155    6.613070471    1.539184118
   47 GLU   N        490    1.546848935    6.737673924    1.427241931
   47 GLU   H        491    1.491631177    6.751033882    1.344942968
   47 GLU   CA       492    1.572490794    0.068182645    1.505374154
   47 GLU   CB       493    1.493748738    0.184094474    1.443948289
   47 GLU   CG       494    1.556413264    0.230570918    1.312332367
   47 GLU   CD       495    1.490835263    0.353596595    1.249298974
   47 GLU   OE1      496    1.457670631    0.448270526    1.323857072
   47 GLU   OE2      497    1.494429089    0.361826958    1.124626297
   47 GLU   C        498    1.543574876    0.057840350    1.655269989
   47 GLU   O        499    1.616594777    0.117942937    1.733913319
   48 SER   N        500    1.448508088    6.762766155    1.689646468
   48 SER   H        501    1.377000724    6.724925246    1.630864997
   48 SER   CA       502    1.419139281    6.733531103    1.830675249
   48 SER   CB       503    1.276671320    6.681085578    1.849664863
   48 SER   OG       504    1.272188424    6.555396398    1.781618688
   48 SER   HG       505    1.183032268    6.544297106    1.737709846
   48 SER   C        506    1.512790472    6.643258836    1.911239565
   48 SER   O        507    1.508651539    6.653277115    2.033761006
   49 LEU   N        508    1.609558934    6.579189912    1.846275244
   49 LEU   H        509    1.609016528    6.577187430    1.746296766
   49 LEU   CA       510    1.716174233    6.506250517    1.916456616
   49 LEU   CB       511    1.801622881    6.431268569    1.814045924
   49 LEU   CG       512    1.721113612    6.325459244    1.738345064
   49 LEU   CD1      513    1.806326805    6.272545186    1.622812321
   49 LEU   CD2      514    1.679840367    6.206080050    1.824660861
   49 LEU   C        515    1.817444863    6.600793239    1.981399165
   49 LEU   O        516    1.882673102    6.571808561    2.081569850
   50 THR   N        517    1.836485939    6.717469521    1.920468679
   50 THR   H        518    1.815583758    6.736860184    1.824628929
   50 THR   CA       519    1.915445791    0.035024554    1.979719583
   50 THR   CB       520    1.995373329    0.107172725    1.871032782
   50 THR   OG1      521    1.906034924    0.135840457    1.763103146
   50 THR   HG1      522    1.948211837    0.149666902    1.673493169
   50 THR   CG2      523    2.119494710    0.025566556    1.834392420
   50 THR   C        524    1.831147624    0.133598954    2.060862739
   50 THR   O        525    1.877736856    0.167323250    2.169593247
   51 ASP   N        526    1.720721105    0.183579556    2.006109192
   51 ASP   H        527    1.694492090    0.159490452    1.912657416
   51 ASP   CA       528    1.629258757    0.266473191    2.085947235
   51 ASP   CB       529    1.614524761    0.410020939    2.035094962
   51 ASP   CG       530    1.508250972    0.482453436    2.117975625
   51 ASP   OD1      531    1.484126017    0.457254858    2.237998760
   51 ASP   OD2      532    1.423143443    0.556742876    2.064481056
   51 ASP   C        533    1.495798097    0.194395635    2.106080343
   51 ASP   O        534    1.407321540    0.204904918    2.021277506
   52 PRO   N        535    1.473335609    0.142224235    2.226352964
   52 PRO   CA       536    1.340390238    0.093591731    2.266001297
   52 PRO   CB       537    1.361666403    0.028244382    2.402714252
   52 PRO   CG       538    1.509912131    6.781767252    2.404781420
   52 PRO   CD       539    1.574388278    6.896234483    2.326368419
   52 PRO   C        540    1.222863717    0.191434970    2.271073292
   52 PRO   O        541    1.112612191    0.146923237    2.239555238
   53 SER   N        542    1.241788167    0.321604423    2.290739989
   53 SER   H        543    1.332492090    0.361833859    2.278285103
   53 SER   CA       544    1.134501084    0.422008584    2.295184567
   53 SER   CB       545    1.175817835    0.559628039    2.347785601
   53 SER   OG       546    1.228803370    0.646568840    2.247372303
   53 SER   HG       547    1.315630090    0.612314943    2.211478796
   53 SER   C        548    1.055761942    0.442539027    2.165617408
   53 SER   O        549    0.940686619    0.485862934    2.168890030
   54 LYSH  N        550    1.123245822    0.417798736    2.053700825
   54 LYSH  H        551    1.222405007    0.429666900    2.048426894
   54 LYSH  CA       552    1.053456333    0.409443709    1.924595561
   54 LYSH  CB       553    1.156957027    0.369580581    1.819225050
   54 LYSH  CG       554    1.258403225    0.483343825    1.805967610
   54 LYSH  CD       555    1.379949365    0.448656670    1.719739519
   54 LYSH  CE       556    1.472995655    0.570066808    1.717069954
   54 LYSH  NZ       557    1.489515413    0.627105372    1.582597705
   54 LYSH  HZ1      558    1.409972229    0.590251930    1.534486767
   54 LYSH  HZ2      559    1.572585982    0.589909276    1.541167892
   54 LYSH  HZ3      560    1.479885772    0.726607620    1.585161420
   54 LYSH  C        561    0.935218946    0.312526523    1.918703944
   54 LYSH  O        562    0.847523685    0.318333472    1.832662630
   55 LEU   N        563    0.927793805    0.222551672    2.016368645
   55 LEU   H        564    1.007632025    0.206765171    2.074464526
   55 LEU   CA       565    0.811642804    0.135190272    2.038357427
   55 LEU   CB       566    0.858913708   -0.004215133    2.080077870
   55 LEU   CG       567    0.915983158    6.710004386    1.960912122
   55 LEU   CD1      568    0.978813418    6.582976239    2.018576749
   55 LEU   CD2      569    0.801506146    6.668834748    1.868150603
   55 LEU   C        570    0.705229576    0.182592438    2.137553350
   55 LEU   O        571    0.600639433    0.118320725    2.145367239
   56 ASP   N        572    0.725762900    0.296152153    2.203691366
   56 ASP   H        573    0.814272087    0.342687698    2.202938299
   56 ASP   CA       574    0.627392895    0.344123208    2.301838608
   56 ASP   CB       575    0.679791796    0.463465796    2.381996012
   56 ASP   CG       576    0.799673577    0.426525118    2.469564444
   56 ASP   OD1      577    0.808308401    0.308550014    2.509948016
   56 ASP   OD2      578    0.885828680    0.512009060    2.499477558
   56 ASP   C        579    0.490112613    0.370719083    2.239706413
   56 ASP   O        580    0.387300507    0.323542237    2.288027108
   57 SER   N        581    0.496496081    0.409922146    2.112770308
   57 SER   H        582    0.584955819    0.427842704    2.069692284
   57 SER   CA       583    0.381613470    0.422600097    2.021930007
   57 SER   CB       584    0.418278600    0.499879626    1.895061141
   57 SER   OG       585    0.531027195    0.443303411    1.827699876
   57 SER   HG       586    0.554735898    0.507707220    1.754967167
   57 SER   C        587    0.315049904    0.292736745    1.975938850
   57 SER   O        588    0.219582588    0.296914883    1.898495097
   58 GLY   N        589    0.361292273    0.180354950    2.030012420
   58 GLY   H        590    0.441627652    0.181977833    2.089552271
   58 GLY   CA       591    0.310900080    0.044487590    2.005285687
   58 GLY   C        592    0.418825814    6.728388471    1.990517557
   58 GLY   O        593    0.505467832    6.742760094    1.904397277
   59 LYSH  N        594    0.426209980    6.632376322    2.082257088
   59 LYSH  H        595    0.370832801    6.637502430    2.165370366
   59 LYSH  CA       596    0.515616081    6.516454188    2.068882846
   59 LYSH  CB       597    0.552428547    6.453051040    2.203186928
   59 LYSH  CG       598    0.650805834    6.544164930    2.276869821
   59 LYSH  CD       599    0.676892409    6.502039038    2.421620449
   59 LYSH  CE       600    0.748359599    6.368186245    2.441191719
   59 LYSH  NZ       601    0.778498594    6.359856011    2.584813613
   59 LYSH  HZ1      602    0.757738502    6.262073097    2.587514983
   59 LYSH  HZ2      603    0.717006359    6.411492723    2.644414718
   59 LYSH  HZ3      604    0.862416223    6.413664311    2.592719363
   59 LYSH  C        605    0.467589627    6.412527963    1.967382200
   59 LYSH  O        606    0.540562391    6.327289274    1.917010237
   60 GLU   N        607    0.336552609    6.423164646    1.947256799
   60 GLU   H        608    0.277782831    6.486534463    1.997559677
   60 GLU   CA       609    0.263703499    6.339651703    1.850699251
   60 GLU   CB       610    0.112827351    6.358081768    1.868182750
   60 GLU   CG       611    0.066784602    6.321194244    2.009334295
   60 GLU   CD       612    6.715549617    6.372609548    2.030124493
   60 GLU   OE1      613    6.619608965    6.294341927    2.012989307
   60 GLU   OE2      614    6.696637674    6.494463107    2.050595171
   60 GLU   C        615    0.297531013    6.361824680    1.703152356
   60 GLU   O        616    0.301556803    6.475865093    1.657243987
   61 LEU   N        617    0.362056712    6.259156178    1.648544300
   61 LEU   H        618    0.398705343    6.184244867    1.703739410
   61 LEU   CA       619    0.404559460    6.254959297    1.507873952
   61 LEU   CB       620    0.556222376    6.235103115    1.504091890
   61 LEU   CG       621    0.625974142    6.349598094    1.577786157
   61 LEU   CD1      622    0.770598502    6.310499941    1.608819866
   61 LEU   CD2      623    0.623481026    6.479402319    1.496831553
   61 LEU   C        624    0.333916445    6.141620870    1.433221652
   61 LEU   O        625    0.357166253    6.023810253    1.459906726
   62 HISB  N        626    0.246695203    6.185317435    1.342806946
   62 HISB  H        627    0.219906594    6.281060164    1.331978985
   62 HISB  CA       628    0.153010706    6.103320150    1.264639167
   62 HISB  CB       629    0.051784185    6.034734816    1.356628841
   62 HISB  CG       630    6.754721331    6.125172612    1.442728485
   62 HISB  ND1      631    6.780559906    6.153133041    1.570157370
   62 HISB  CD2      632    6.667143136    6.212585207    1.393974051
   62 HISB  HD2      633    6.620478750    6.211990869    1.295469828
   62 HISB  CE1      634    6.703533224    6.256499864    1.602899669
   62 HISB  HE1      635    6.684031091    6.287658481    1.705514520
   62 HISB  NE2      636    6.639700445    6.296629863    1.493336166
   62 HISB  HE2      637    6.581417464    6.376523758    1.478440410
   62 HISB  C        638    0.085263500    6.178217461    1.149689289
   62 HISB  O        639    0.091583222    6.300996306    1.145664566
   63 ILE   N        640    0.018091371    6.101640167    1.064174240
   63 ILE   H        641    0.014977488    6.002154593    1.073872277
   63 ILE   CA       642    6.734250216    6.148994279    0.947063808
   63 ILE   CB       643    0.005874688    6.092876353    0.819406798
   63 ILE   CG1      644    0.154329873    6.128383793    0.808899165
   63 ILE   CG2      645   -0.065019501    6.152225828    0.697502515
   63 ILE   CD       646    0.233064805    6.033922483    0.717858384
   63 ILE   C        647    6.586824504    6.112201218    0.965024162
   63 ILE   O        648    6.558737711    5.992818979    0.974405701
   64 ASN   N        649    6.495256696    6.207084337    0.947592738
   64 ASN   H        650    6.525116556    6.302180606    0.939476973
   64 ASN   CA       651    6.351405916    6.177444707    0.953738806
   64 ASN   CB       652    6.283594990    6.270843493    1.054156725
   64 ASN   CG       653    6.319820322    6.248244173    1.201078460
   64 ASN   OD1      654    6.334755181    6.344259721    1.276470753
   64 ASN   ND2      655    6.351396386    6.124705566    1.238881058
   64 ASN   HD21     656    6.375325268    6.107719813    1.334471771
   64 ASN   HD22     657    6.371179971    6.052833349    1.172234957
   64 ASN   C        658    6.280520253    6.192295895    0.818962209
   64 ASN   O        659    6.298560437    6.296328439    0.755868772
   65 LEU   N        660    6.195068320    6.096064244    0.785361334
   65 LEU   H        661    6.180672096    6.018003473    0.846191869
   65 LEU   CA       662    6.113217862    6.097865577    0.663267033
   65 LEU   CB       663    6.127772896    5.972984576    0.576102199
   65 LEU   CG       664    6.272438260    5.937515124    0.541146573
   65 LEU   CD1      665    6.277287407    5.799132690    0.476063640
   65 LEU   CD2      666    6.335078027    6.038676643    0.444972961
   65 LEU   C        667    5.965587727    6.118995789    0.697407348
   65 LEU   O        668    5.903877072    6.037800775    0.766169005
   66 ILE   N        669    5.921854940    6.242152674    0.672761405
   66 ILE   H        670    5.975622870    6.312524120    0.626329449
   66 ILE   CA       671    5.783420055    6.277337109    0.707535275
   66 ILE   CB       672    5.787777288    6.406970350    0.788703505
   66 ILE   CG1      673    5.882743216    6.402641131    0.908585659
   66 ILE   CG2      674    5.648603777    6.442019934    0.841757735
   66 ILE   CD       675    5.896190003    6.535431004    0.983393297
   66 ILE   C        676    5.703839585    6.293026069    0.577790806
   66 ILE   O        677    5.745308318    6.375215395    0.496205017
   67 PRO   N        678    5.599907281    6.211692953    0.561264546
   67 PRO   CA       679    5.499378327    6.234038341    0.456362225
   67 PRO   CB       680    5.458492877    6.091734628    0.417783258
   67 PRO   CG       681    5.474602955    6.008050088    0.544847817
   67 PRO   CD       682    5.599054843    6.071927972    0.606835818
   67 PRO   C        683    5.374907631    6.307319912    0.506818716
   67 PRO   O        684    5.354334980    6.315474583    0.627822771
   68 ASN   N        685    5.312632089    6.380620344    0.414956166
   68 ASN   H        686    5.373318352    6.418567753    0.345113179
   68 ASN   CA       687    5.181273850    6.444330564    0.432146273
   68 ASN   CB       688    5.195321920    6.582676327    0.495945894
   68 ASN   CG       689    5.066125729    6.662754968    0.513354243
   68 ASN   OD1      690    4.967350632    6.658926633    0.440157082
   68 ASN   ND2      691    5.064442950    6.747003013    0.616240544
   68 ASN   HD21     692    4.985297693    6.807876588    0.621632985
   68 ASN   HD22     693    5.143299472    6.753926628    0.677333018
   68 ASN   C        694    5.108346207    6.454975680    0.298055382
   68 ASN   O        695    5.156851877    6.514606879    0.202025165
   69 LYSH  N        696    4.993508436    6.388324662    0.290296222
   69 LYSH  H        697    4.973107438    6.318291399    0.358712704
   69 LYSH  CA       698    4.904112127    6.391963996    0.173652451
   69 LYSH  CB       699    4.815919157    6.266932188    0.173379518
   69 LYSH  CG       700    4.908219950    6.148406133    0.144400017
   69 LYSH  CD       701    4.849131799    6.014586675    0.189220949
   69 LYSH  CE       702    4.950299131    5.903519195    0.160269503
   69 LYSH  NZ       703    4.908995610    5.781795957    0.231581517
   69 LYSH  HZ1      704    4.811189601    5.763708780    0.221243300
   69 LYSH  HZ2      705    4.925692507    5.790566811    0.329777847
   69 LYSH  HZ3      706    4.961193117    5.705150917    0.194152138
   69 LYSH  C        707    4.820376791    6.517746397    0.149573480
   69 LYSH  O        708    4.823583120    6.563998899    0.035638028
   70 GLN   N        709    4.759419000    6.577760330    0.251419964
   70 GLN   H        710    4.760921130    6.533689330    0.341182361
   70 GLN   CA       711    4.681162488    6.702024237    0.244691925
   70 GLN   CB       712    4.641288575    6.735359207    0.388594152
   70 GLN   CG       713    4.573812244    6.870772509    0.411360787
   70 GLN   CD       714    4.547924451    0.098034365    0.560991414
   70 GLN   OE1      715    4.447033861    0.059521969    0.619862351
   70 GLN   NE2      716    4.650383271    0.157088304    0.621848606
   70 GLN   HE21     717    4.644197654    0.179165035    0.719184526
   70 GLN   HE22     718    4.732818417    0.182022122    0.571027829
   70 GLN   C        719    4.760683105    0.025763154    0.182717239
   70 GLN   O        720    4.713698235    0.098949668    0.095724205
   71 ASP   N        721    4.885078852    0.041036637    0.227261217
   71 ASP   H        722    4.923478200    0.006900490    0.313060807
   71 ASP   CA       723    4.979822380    0.143028071    0.180024230
   71 ASP   CB       724    5.081463950    0.169478354    0.291296332
   71 ASP   CG       725    5.034822780    0.204352778    0.432773791
   71 ASP   OD1      726    4.915306719    0.199118949    0.469016293
   71 ASP   OD2      727    5.122037187    0.253531690    0.507606531
   71 ASP   C        728    5.053379166    0.104765485    0.051438173
   71 ASP   O        729    5.123262820    0.190128577   -0.002979236
   72 ARG   N        730    5.044845235    6.770013225    0.010005283
   72 ARG   H        731    4.977555359    6.712554816    0.056613754
   72 ARG   CA       732    5.121981116    6.704556357    6.694698936
   72 ARG   CB       733    5.078798906    6.743014889    6.553033804
   72 ARG   CG       734    5.103971706    6.619418291    6.466447796
   72 ARG   CD       735    5.108486992    6.646474628    6.315916571
   72 ARG   NE       736    4.987802621    6.718008997    6.272041425
   72 ARG   HE       737    4.902786021    6.682176437    6.310606882
   72 ARG   CZ       738    4.976084595    6.820259811    6.186237155
   72 ARG   NH1      739    5.082350668    6.883242171    6.134306969
   72 ARG   HH11     740    5.069892818    6.960883117    6.072533449
   72 ARG   HH12     741    5.175933061    6.861370355    6.161934108
   72 ARG   NH2      742    4.857219812    6.858819599    6.137890447
   72 ARG   HH21     743    4.842731634    6.940521913    6.082079832
   72 ARG   HH22     744    4.777595325    6.808197656    6.170999245
   72 ARG   C        745    5.272605537    6.724208239    6.713080525
   72 ARG   O        746    5.347090227    6.751931207    6.619199167
   73 THR   N        747    5.319245276    6.695192566    0.042857700
   73 THR   H        748    5.264038799    6.638114695    0.103645441
   73 THR   CA       749    5.459920367    6.715199225    0.080575197
   73 THR   CB       750    5.490134640    0.050425646    0.161044234
   73 THR   OG1      751    5.423444746    0.040708253    0.287167311
   73 THR   HG1      752    5.400021750   -0.055379357    0.301975543
   73 THR   CG2      753    5.450674659    0.177180760    0.084959713
   73 THR   C        754    5.530412898    6.596781276    0.147059748
   73 THR   O        755    5.483013666    6.540460294    0.245605859
   74 LEU   N        756    5.653571219    6.574871987    0.101880828
   74 LEU   H        757    5.690240063    6.622115305    0.021734306
   74 LEU   CA       758    5.748036345    6.482113789    0.165763604
   74 LEU   CB       759    5.794079290    6.376705236    0.064879301
   74 LEU   CG       760    5.892855539    6.276716345    0.125345827
   74 LEU   CD1      761    5.831184959    6.175020531    0.221593951
   74 LEU   CD2      762    5.978893785    6.208005953    0.019119415
   74 LEU   C        763    5.865985542    6.563670659    0.219106505
   74 LEU   O        764    5.921219881    6.650944820    0.152329607
   75 THR   N        765    5.894151404    6.547662455    0.348098941
   75 THR   H        766    5.834922925    6.492672134    0.406989113
   75 THR   CA       767    6.007243783    6.617902724    0.410399765
   75 THR   CB       768    5.970317258    6.710413467    0.526518786
   75 THR   OG1      769    5.879984244    6.812277106    0.482783837
   75 THR   HG1      770    5.785790178    6.778718596    0.481881204
   75 THR   CG2      771    6.095649383    6.781008350    0.578622364
   75 THR   C        772    6.108383198    6.515346416    0.461973259
   75 THR   O        773    6.077647463    6.420993258    0.534649230
   76 ILE   N        774    6.232721856    6.543207058    0.423865204
   76 ILE   H        775    6.250327725    6.614824331    0.356331187
   76 ILE   CA       776    6.352450653    6.480087460    0.481251456
   76 ILE   CB       777    6.454183810    6.443141458    0.373110985
   76 ILE   CG1      778    6.399211524    6.345589685    0.268839336
   76 ILE   CG2      779    6.577093528    6.377842196    0.436682614
   76 ILE   CD       780    6.309545360    6.409872943    0.162823530
   76 ILE   C        781    6.408518137    6.582562704    0.580056145
   76 ILE   O        782    6.413283032    6.701635316    0.549560305
   77 VAL   N        783    6.412214830    6.542515063    0.706830173
   77 VAL   H        784    6.374561769    6.453844227    0.733657960
   77 VAL   CA       785    6.466897874    6.628259804    0.812980668
   77 VAL   CB       786    6.370159041    6.644806411    0.930337891
   77 VAL   CG1      787    6.417482525    6.753597330    1.026950649
   77 VAL   CG2      788    6.228583803    6.683171395    0.886840862
   77 VAL   C        789    6.592314359    6.559895252    0.867782286
   77 VAL   O        790    6.586904561    6.444948736    0.911223388
   78 ASP   N        791    6.697275506    6.639473279    0.886261437
   78 ASP   H        792    6.710184504    6.731407727    0.849094041
   78 ASP   CA       793    0.025043153    6.598094114    0.961811671
   78 ASP   CB       794    0.145356827    6.579001633    0.869235475
   78 ASP   CG       795    0.191265332    6.711448433    0.807954421
   78 ASP   OD1      796    0.247171084    6.789248058    0.888230797
   78 ASP   OD2      797    0.159055403    6.745061158    0.691947067
   78 ASP   C        798    0.058180285    6.689947542    1.079611829
   78 ASP   O        799    0.001343775    6.797601530    1.097278992
   79 THR   N        800    0.147265692    6.637813817    1.163485932
   79 THR   H        801    0.172319230    6.541130520    1.158381892
   79 THR   CA       802    0.209655632    6.710954775    1.274698276
   79 THR   CB       803    0.177657324    6.633879307    1.402949155
   79 THR   OG1      804    0.216732310    6.496774885    1.391675647
   79 THR   HG1      805    0.247724586    6.474297919    1.484056738
   79 THR   CG2      806    0.030864687    6.647857625    1.443810956
   79 THR   C        807    0.359928984    6.736451892    1.261294415
   79 THR   O        808    0.431105081    6.741816792    1.361465176
   80 GLY   N        809    0.401626809    6.760748251    1.137346386
   80 GLY   H        810    0.339476988    6.751205110    1.059588246
   80 GLY   CA       811    0.542525035    6.780673547    1.100431173
   80 GLY   C        812    0.604472874    0.119769904    1.151003460
   80 GLY   O        813    0.549140801    0.189517489    1.235877349
   81 ILE   N        814    0.717650352    0.161785838    1.095195576
   81 ILE   H        815    0.753523217    0.119630251    1.011908501
   81 ILE   CA       816    0.789079159    0.286342706    1.126719512
   81 ILE   CB       817    0.929133143    0.275158775    1.066127992
   81 ILE   CG1      818    1.019709717    0.390007717    1.111059978
   81 ILE   CG2      819    0.920811567    0.272031118    0.913378997
   81 ILE   CD       820    1.166513580    0.365310441    1.075721268
   81 ILE   C        821    0.713375071    0.415355254    1.094510727
   81 ILE   O        822    0.702517772    0.511010490    1.171069169
   82 GLY   N        823    0.623456649    0.403699063    0.997195220
   82 GLY   H        824    0.598512030    0.315411599    0.957407159
   82 GLY   CA       825    0.546363750    0.512626059    0.935545689
   82 GLY   C        826    0.622174067    0.584576317    0.823789626
   82 GLY   O        827    0.724237738    0.540621360    0.771064214
   83 MET   N        828    0.550633483    0.684043468    0.772016436
   83 MET   H        829    0.459395433    0.722963607    0.759334117
   83 MET   CA       830    0.605138354    0.778184451    0.673123294
   83 MET   CB       831    0.552894062    0.752920304    0.531552502
   83 MET   CG       832    0.601564489    0.622632737    0.467782712
   83 MET   SD       833    0.529384696    0.598356276    0.301374884
   83 MET   CE       834    0.359276220    0.591213951    0.353298809
   83 MET   C        835    0.571325377    0.923153969    0.708512220
   83 MET   O        836    0.467991342    0.950248128    0.769489906
   84 THR   N        837    0.671200308    1.010228667    0.697023295
   84 THR   H        838    0.766223319    0.979112232    0.695216762
   84 THR   CA       839    0.650445565    1.155743300    0.694543031
   84 THR   CB       840    0.772981653    1.245236569    0.714269184
   84 THR   OG1      841    0.853384594    1.250906955    0.596153747
   84 THR   HG1      842    0.926020436    1.182176258    0.595797297
   84 THR   CG2      843    0.850858567    1.210767408    0.841383236
   84 THR   C        844    0.578481270    1.208900198    0.570417767
   84 THR   O        845    0.567770823    1.137643118    0.470734694
   85 LYSH  N        846    0.540319344    1.336203459    0.575705148
   85 LYSH  H        847    0.523917260    1.381810097    0.663179676
   85 LYSH  CA       848    0.482043807    1.399679140    0.456591461
   85 LYSH  CB       849    0.437510980    1.539002825    0.501475092
   85 LYSH  CG       850    0.371914487    1.618387398    0.388323122
   85 LYSH  CD       851    0.341844492    1.761577949    0.433042125
   85 LYSH  CE       852    0.293454826    1.837835440    0.309542180
   85 LYSH  NZ       853    0.301058262    1.983333743    0.329031829
   85 LYSH  HZ1      854    0.395172672    2.015661868    0.319165692
   85 LYSH  HZ2      855    0.267932764    2.005817700    0.420667513
   85 LYSH  HZ3      856    0.242505836    2.031306474    0.263684826
   85 LYSH  C        857    0.581236026    1.408873874    0.340445824
   85 LYSH  O        858    0.546471892    1.380984154    0.225799973
   86 ALA   N        859    0.708202273    1.437576028    0.367755510
   86 ALA   H        860    0.740019294    1.450018241    0.461746080
   86 ALA   CA       861    0.814346395    1.435428803    0.266074407
   86 ALA   CB       862    0.949100845    1.470565952    0.329455424
   86 ALA   C        863    0.835268226    1.301577122    0.194964552
   86 ALA   O        864    0.826946176    1.298624061    0.072281940
   87 ASP   N        865    0.843234718    1.197754929    0.277716275
   87 ASP   H        866    0.869509646    1.207952608    0.373668796
   87 ASP   CA       867    0.848176449    1.059448155    0.228141203
   87 ASP   CB       868    0.857671604    0.959915844    0.343961975
   87 ASP   CG       869    0.983961407    0.970609472    0.429668056
   87 ASP   OD1      870    1.035625461    1.082281500    0.451626853
   87 ASP   OD2      871    1.030340181    0.865388607    0.478672326
   87 ASP   C        872    0.725527896    1.018370608    0.146389210
   87 ASP   O        873    0.742166407    0.952279011    0.043985524
   88 LEU   N        874    0.608344002    1.066444288    0.186958368
   88 LEU   H        875    0.588553083    1.092638585    0.281423344
   88 LEU   CA       876    0.487984533    1.050374054    0.104094030
   88 LEU   CB       877    0.361151475    1.112640790    0.162790105
   88 LEU   CG       878    0.294335117    1.032971651    0.275036422
   88 LEU   CD1      879    0.196645113    1.124631111    0.348956695
   88 LEU   CD2      880    0.229529386    0.904969983    0.221867123
   88 LEU   C        881    0.511157001    1.121043920    6.761726257
   88 LEU   O        882    0.518681430    1.053443996    6.659243900
   89 ILE   N        883    0.538884095    1.251039849    6.766583852
   89 ILE   H        884    0.555067199    1.304311351    6.849662398
   89 ILE   CA       885    0.544282374    1.339302438    6.649138627
   89 ILE   CB       886    0.554351278    1.489071411    6.678750656
   89 ILE   CG1      887    0.423907429    1.527525430    6.748873014
   89 ILE   CG2      888    0.586427484    1.579788586    6.559789245
   89 ILE   CD       889    0.443766498    1.660472997    6.821965391
   89 ILE   C        890    0.645014802    1.291061475    6.544573258
   89 ILE   O        891    0.611188926    1.277082625    6.427144966
   90 ASN   N        892    0.762919476    1.249895419    6.590343984
   90 ASN   H        893    0.792066426    1.269117176    6.684051031
   90 ASN   CA       894    0.855860733    1.176390441    6.503336391
   90 ASN   CB       895    1.000825312    1.205094461    6.542980115
   90 ASN   CG       896    1.090582659    1.208616069    6.419124485
   90 ASN   OD1      897    1.060149183    1.259978693    6.311599276
   90 ASN   ND2      898    1.204622135    1.140826123    6.428475268
   90 ASN   HD21     899    1.268078027    1.142115697    6.351206533
   90 ASN   HD22     900    1.241685461    1.107880869    6.515306184
   90 ASN   C        901    0.827259419    1.027651744    6.481647781
   90 ASN   O        902    0.892844408    0.939063519    6.536244865
   91 ASN   N        903    0.712529990    1.008738239    6.417084343
   91 ASN   H        904    0.652946948    1.086681083    6.397708059
   91 ASN   CA       905    0.661371024    0.881415730    6.364391641
   91 ASN   CB       906    0.736519684    0.843223892    6.236713591
   91 ASN   CG       907    0.702853653    0.934854673    6.118908758
   91 ASN   OD1      908    0.586788846    0.953198046    6.082556571
   91 ASN   ND2      909    0.800171317    0.990346679    6.047243062
   91 ASN   HD21     910    0.769537736    1.040559572    5.966380197
   91 ASN   HD22     911    0.893785114    0.999248499    6.081236887
   91 ASN   C        912    0.646572980    0.764552584    6.462046336
   91 ASN   O        913    0.699753393    0.655727381    6.440578877
   92 LEU   N        914    0.587922929    0.793674611    6.577820568
   92 LEU   H        915    0.574511642    0.892599422    6.583653168
   92 LEU   CA       916    0.556856731    0.699880845    6.686677472
   92 LEU   CB       917    0.432442097    0.614706059    6.660645262
   92 LEU   CG       918    0.310328654    0.702601476    6.632865722
   92 LEU   CD1      919    0.275850858    0.697419330    6.483888245
   92 LEU   CD2      920    0.193574500    0.663363107    6.723627239
   92 LEU   C        921    0.675980242    0.617894117    6.736659659
   92 LEU   O        922    0.673833933    0.495067411    6.730495748
   93 GLY   N        923    0.782906691    0.693232506    6.760803135
   93 GLY   H        924    0.786686964    0.793115324    6.757781140
   93 GLY   CA       925    0.915087218    0.637272725    0.001179369
   93 GLY   C        926    0.996209480    0.568452633    6.682571368
   93 GLY   O        927    1.106790903    0.523161852    6.711747006
   94 THR   N        928    0.952947723    0.580400817    6.557377535
   94 THR   H        929    0.874172523    0.638056593    6.535687002
   94 THR   CA       930    1.013713513    0.496477290    6.453102127
   94 THR   CB       931    0.916016488    0.404292953    6.379855496
   94 THR   OG1      932    0.817549554    0.470738931    6.300250734
   94 THR   HG1      933    0.777855678    0.549312089    6.347677381
   94 THR   CG2      934    0.856192721    0.300639135    6.475156488
   94 THR   C        935    1.094528419    0.568311358    6.344833464
   94 THR   O        936    1.051252901    0.672444400    6.295703045
   95 ILE   N        937    1.190884297    0.491893821    6.294175521
   95 ILE   H        938    1.227192304    0.421958951    6.355756928
   95 ILE   CA       939    1.268210856    0.521381181    6.172684373
   95 ILE   CB       940    1.393010930    0.433776294    6.159926096
   95 ILE   CG1      941    1.351321650    0.286601978    6.163570642
   95 ILE   CG2      942    1.496722015    0.470948381    6.266096285
   95 ILE   CD       943    1.467474277    0.193454718    6.128340234
   95 ILE   C        944    1.186944566    0.508983581    6.043629444
   95 ILE   O        945    1.243617537    0.494698639    5.935396704
   96 ALA   N        946    1.056309381    0.533412066    6.048908540
   96 ALA   H        947    1.015017161    0.556174366    6.137102846
   96 ALA   CA       948    0.959715178    0.518211193    5.939147465
   96 ALA   CB       949    0.827059179    0.585260437    5.975485304
   96 ALA   C        950    1.002035915    0.550193910    5.795622846
   96 ALA   O        951    1.028741010    0.454526199    5.723063706
   97 LYSH  N        952    1.050126593    0.670528324    5.765690995
   97 LYSH  H        953    1.061572201    0.739796345    5.836908102
   97 LYSH  CA       954    1.099253920    0.711041699    5.633187038
   97 LYSH  CB       955    1.160782312    0.850580334    5.645676460
   97 LYSH  CG       956    1.232886805    0.902861729    5.521271484
   97 LYSH  CD       957    1.276116783    1.048179755    5.541879093
   97 LYSH  CE       958    1.358802330    1.096594552    5.422597459
   97 LYSH  NZ       959    1.382513610    1.241664448    5.421913348
   97 LYSH  HZ1      960    1.426871103    1.266925254    5.507903113
   97 LYSH  HZ2      961    1.293644822    1.286304815    5.411493535
   97 LYSH  HZ3      962    1.441740802    1.268355448    5.345888809
   97 LYSH  C        963    1.196320543    0.614651779    5.564631259
   97 LYSH  O        964    1.167622008    0.556161729    5.460298664
   98 SER   N        965    1.310810465    0.588020602    5.626865908
   98 SER   H        966    1.337258036    0.637526062    5.709638460
   98 SER   CA       967    1.408501254    0.492667840    5.572323783
   98 SER   CB       968    1.545462390    0.499499754    5.640201335
   98 SER   OG       969    1.584515197    0.636358381    5.654180884
   98 SER   HG       970    1.592277990    0.662901963    5.750280748
   98 SER   C        971    1.361335972    0.347380699    5.581294778
   98 SER   O        972    1.377524780    0.274619253    5.483441880
   99 GLY   N        973    1.285696649    0.314356920    5.685588230
   99 GLY   H        974    1.252621968    0.382453154    5.750938324
   99 GLY   CA       975    1.224688027    0.181446685    5.700560144
   99 GLY   C        976    1.125116179    0.151948960    5.588188646
   99 GLY   O        977    1.136218759    0.051093178    5.518652881
  100 THR   N        978    1.040790121    0.249307954    5.555008765
  100 THR   H        979    1.019717303    0.320319661    5.622202780
  100 THR   CA       980    0.953248747    0.248651789    5.436903629
  100 THR   CB       981    0.864464633    0.373239716    5.434663952
  100 THR   OG1      982    0.789299437    0.378368665    5.556221918
  100 THR   HG1      983    0.726892841    0.456374881    5.551581780
  100 THR   CG2      984    0.774800668    0.386911025    5.311435353
  100 THR   C        985    1.029959574    0.236358996    5.305095676
  100 THR   O        986    0.990721656    0.156925822    5.219759972
  101 LYSH  N        987    1.141296097    0.307292052    5.288887586
  101 LYSH  H        988    1.160434929    0.383331889    5.350956859
  101 LYSH  CA       989    1.228579397    0.300804050    5.170767059
  101 LYSH  CB       990    1.354683692    0.387297298    5.175827626
  101 LYSH  CG       991    1.318767006    0.535995496    5.178026779
  101 LYSH  CD       992    1.443418238    0.624172705    5.187703579
  101 LYSH  CE       993    1.401185508    0.765824269    5.227262465
  101 LYSH  NZ       994    1.389560715    0.858729850    5.113934117
  101 LYSH  HZ1      995    1.355349913    0.812556794    5.032093284
  101 LYSH  HZ2      996    1.473858936    0.907782714    5.091850069
  101 LYSH  HZ3      997    1.321498783    0.928440293    5.136473593
  101 LYSH  C        998    1.276415950    0.156537994    5.153152828
  101 LYSH  O        999    1.238156738    0.094986019    5.053766064
  102 ALA   N       1000    1.330162350    0.098796386    5.260233318
  102 ALA   H       1001    1.350718102    0.150690285    5.343210628
  102 ALA   CA      1002    1.383140469    6.753018766    5.261132652
  102 ALA   CB      1003    1.453023599    6.725747980    5.394494149
  102 ALA   C       1004    1.274269602    6.647673629    5.239663568
  102 ALA   O       1005    1.289972940    6.547339019    5.170263087
  103 PHE   N       1006    1.157844701    6.675220023    5.297773768
  103 PHE   H       1007    1.158098032    6.732201559    5.379954628
  103 PHE   CA      1008    1.034712073    6.596482583    5.282002881
  103 PHE   CB      1009    0.929361530    6.640894557    5.383686925
  103 PHE   CG      1010    0.798906625    6.561007989    5.381003827
  103 PHE   CD1     1011    0.796234988    6.422042456    5.382567073
  103 PHE   HD1     1012    0.889519443    6.366520383    5.392301126
  103 PHE   CD2     1013    0.679494230    6.632039422    5.377152138
  103 PHE   HD2     1014    0.680502756    6.740910965    5.382314083
  103 PHE   CE1     1015    0.678120334    6.348811569    5.385169798
  103 PHE   HE1     1016    0.681539213    6.240607083    5.372500537
  103 PHE   CE2     1017    0.560707121    6.560089705    5.383096698
  103 PHE   HE2     1018    0.467212061    6.615772148    5.389352878
  103 PHE   CZ      1019    0.559548051    6.421235479    5.389381412
  103 PHE   HZ      1020    0.464308191    6.368222938    5.389181926
  103 PHE   C       1021    0.978783395    6.591802370    5.139668490
  103 PHE   O       1022    0.975524702    6.484227269    5.080100876
  104 MET   N       1023    0.972235198    6.707613028    5.074591565
  104 MET   H       1024    0.985243590    6.793327961    5.124437478
  104 MET   CA      1025    0.934100225    6.721898886    4.933331971
  104 MET   CB      1026    0.931826056    6.869194761    4.892006995
  104 MET   CG      1027    0.826662310    0.165206885    4.960701287
  104 MET   SD      1028    0.653398972    0.115635372    4.928897470
  104 MET   CE      1029    0.575340431    0.233569519    5.036975708
  104 MET   C       1030    1.030513559    6.647199750    4.840934207
  104 MET   O       1031    0.991051298    6.566749175    4.756667607
  105 GLU   N       1032    1.159749443    6.664396898    4.867292330
  105 GLU   H       1033    1.192109248    6.732815499    4.932656910
  105 GLU   CA      1034    1.264491937    6.591689329    4.794110180
  105 GLU   CB      1035    1.400980921    6.644593368    4.838651971
  105 GLU   CG      1036    1.421435024    6.791206512    4.799977490
  105 GLU   CD      1037    1.553095297    0.058733743    4.851007153
  105 GLU   OE1     1038    1.602316407    0.011186976    4.955602383
  105 GLU   OE2     1039    1.611003918    0.140181187    4.775921163
  105 GLU   C       1040    1.255228865    6.439797785    4.810024361
  105 GLU   O       1041    1.267120490    6.368908330    4.710213166
  106 ALA   N       1042    1.226967652    6.391744212    4.930791360
  106 ALA   H       1043    1.234979987    6.447528276    5.013398508
  106 ALA   CA      1044    1.197613668    6.251674736    4.964413505
  106 ALA   CB      1045    1.190391188    6.228690817    5.115509132
  106 ALA   C       1046    1.071846713    6.195767054    4.897574927
  106 ALA   O       1047    1.075212687    6.085618275    4.842940533
  107 LEU   N       1048    0.962410864    6.271354222    4.896037787
  107 LEU   H       1049    0.955951200    6.349373910    4.958268439
  107 LEU   CA      1050    0.839213625    6.240861769    4.821839458
  107 LEU   CB      1051    0.738711730    6.355879881    4.830663308
  107 LEU   CG      1052    0.679349907    6.372244894    4.970725298
  107 LEU   CD1     1053    0.595674359    6.500196695    4.976417892
  107 LEU   CD2     1054    0.592707491    6.253900362    5.014258961
  107 LEU   C       1055    0.868316060    6.218844601    4.673254193
  107 LEU   O       1056    0.836376427    6.112294386    4.620757410
  108 GLN   N       1057    0.947862657    6.308952474    4.616299917
  108 GLN   H       1058    0.969556878    6.395062895    4.662282052
  108 GLN   CA      1059    0.998576383    6.293936505    4.479152785
  108 GLN   CB      1060    1.079087249    6.420114487    4.447461722
  108 GLN   CG      1061    1.014719772    6.503225913    4.336293744
  108 GLN   CD      1062    0.874992335    6.549372621    4.378167163
  108 GLN   OE1     1063    0.855796270    6.636809466    4.462519458
  108 GLN   NE2     1064    0.769254536    6.512136072    4.306618212
  108 GLN   HE21    1065    0.680730764    6.550781872    4.332471592
  108 GLN   HE22    1066    0.778351622    6.454221093    4.225615588
  108 GLN   C       1067    1.089665064    6.172558362    4.459588487
  108 GLN   O       1068    1.084983878    6.117976322    4.349453009
  109 ALA   N       1069    1.168522259    6.132790815    4.559040844
  109 ALA   H       1070    1.154729244    6.201481546    4.630394444
  109 ALA   CA      1071    1.248377598    6.009414567    4.555238179
  109 ALA   CB      1072    1.370567858    6.029454180    4.645114645
  109 ALA   C       1073    1.173765454    5.882123805    4.595723856
  109 ALA   O       1074    1.238016712    5.777607478    4.604648696
  110 GLY   N       1075    1.043881722    5.889202753    4.623476107
  110 GLY   H       1076    0.995498872    5.976708593    4.621785573
  110 GLY   CA      1077    0.958510429    5.773442303    4.653842148
  110 GLY   C       1078    0.886447353    5.763117866    4.788430291
  110 GLY   O       1079    0.814052515    5.666307132    4.811165785
  111 ALA   N       1080    0.914330301    5.854161636    4.881295151
  111 ALA   H       1081    0.978727280    5.926825052    4.857323796
  111 ALA   CA      1082    0.854997681    5.856607175    5.015762484
  111 ALA   CB      1083    0.929275013    5.955271542    5.106090892
  111 ALA   C       1084    0.706704628    5.893760696    5.009728527
  111 ALA   O       1085    0.653764826    5.955814235    4.917664768
  112 ASP   N       1086    0.639667607    5.852460036    5.116900540
  112 ASP   H       1087    0.678241492    5.787872916    5.182770123
  112 ASP   CA      1088    0.496231213    5.876656385    5.138132655
  112 ASP   CB      1089    0.426768767    5.742602421    5.162833306
  112 ASP   CG      1090    0.480319442    5.673964770    5.288635698
  112 ASP   OD1     1091    0.569707813    5.587870176    5.273772684
  112 ASP   OD2     1092    0.442604109    5.714867464    5.400571053
  112 ASP   C       1093    0.471289218    5.973551731    5.253894473
  112 ASP   O       1094    0.565285301    6.015393790    5.321306519
  113 ILE   N       1095    0.343714535    6.008071908    5.268835583
  113 ILE   H       1096    0.272833419    5.964124197    5.213644643
  113 ILE   CA      1097    0.298771158    6.106573194    5.368266914
  113 ILE   CB      1098    0.163817641    6.166755093    5.328537739
  113 ILE   CG1     1099    0.184534872    6.239767564    5.195679699
  113 ILE   CG2     1100    0.104496323    6.260292501    5.434091890
  113 ILE   CD      1101    0.053114016    6.275997642    5.126205851
  113 ILE   C       1102    0.307734724    6.060980670    5.514054177
  113 ILE   O       1103    0.348568403    6.137917620    5.600907909
  114 SER   N       1104    0.291139931    5.931238525    5.538171574
  114 SER   H       1105    0.266298973    5.868429168    5.464419553
  114 SER   CA      1106    0.317747060    5.866848108    5.667617312
  114 SER   CB      1107    0.280538318    5.718585948    5.660743427
  114 SER   OG      1108    0.344774603    5.632572747    5.755217641
  114 SER   HG      1109    0.400997474    5.564443291    5.708334082
  114 SER   C       1110    0.461200285    5.891909465    5.714577954
  114 SER   O       1111    0.483465525    5.903994321    5.834946267
  115 MET   N       1112    0.556205545    5.914490854    5.624275940
  115 MET   H       1113    0.539526465    5.885520919    5.530019996
  115 MET   CA      1114    0.696086643    5.945107469    5.657545661
  115 MET   CB      1115    0.789483088    5.913411182    5.540577932
  115 MET   CG      1116    0.781876694    5.765744659    5.501256488
  115 MET   SD      1117    0.920323941    5.717880603    5.391573339
  115 MET   CE      1118    0.866746986    5.553271604    5.350099737
  115 MET   C       1119    0.715872064    6.090235815    5.701804795
  115 MET   O       1120    0.827315301    6.125045764    5.740520330
  116 ILE   N       1121    0.611648316    6.170768064    5.720303508
  116 ILE   H       1122    0.521494969    6.135348811    5.695417766
  116 ILE   CA      1123    0.613578938    6.308561641    5.771471887
  116 ILE   CB      1124    0.473543904    6.370221288    5.772554197
  116 ILE   CG1     1125    0.477977609    6.523163979    5.773096501
  116 ILE   CG2     1126    0.381475204    6.302179930    5.874056553
  116 ILE   CD      1127    0.341394992    6.584116808    5.740799341
  116 ILE   C       1128    0.690133428    6.326972108    5.902668364
  116 ILE   O       1129    0.778867639    6.412057639    5.906629786
  117 GLY   N       1130    0.674736562    6.228331774    5.990546109
  117 GLY   H       1131    0.591410723    6.173059673    5.988991003
  117 GLY   CA      1132    0.747276324    6.217120781    6.117903492
  117 GLY   C       1133    0.899901869    6.224935890    6.110724797
  117 GLY   O       1134    0.960624564    6.307713112    6.178472021
  118 GLN   N       1135    0.953784026    6.166865805    6.003897743
  118 GLN   H       1136    0.869779015    6.118915208    5.978495734
  118 GLN   CA      1137    1.099665935    6.165755964    5.985790296
  118 GLN   CB      1138    1.128773156    6.071744172    5.868623805
  118 GLN   CG      1139    1.081337526    5.928959095    5.896321137
  118 GLN   CD      1140    1.110245612    5.833051906    5.780670223
  118 GLN   OE1     1141    1.211838373    5.850726882    5.713643962
  118 GLN   NE2     1142    1.028736646    5.730937174    5.755838595
  118 GLN   HE21    1143    1.042992205    5.685670815    5.667824295
  118 GLN   HE22    1144    0.963452164    5.700176859    5.825051597
  118 GLN   C       1145    1.155439012    6.304437035    5.953084908
  118 GLN   O       1146    1.275978831    6.308338711    5.977294346
  119 PHE   N       1147    1.075288710    6.401776308    5.910762215
  119 PHE   H       1148    0.975521935    6.396908945    5.905976871
  119 PHE   CA      1149    1.133290020    6.531828933    5.874266258
  119 PHE   CB      1150    1.091375322    6.551571105    5.728449918
  119 PHE   CG      1151    1.147058896    6.441667470    5.637729981
  119 PHE   CD1     1152    1.278843232    6.448413270    5.594010359
  119 PHE   HD1     1153    1.346057588    6.531477326    5.615541572
  119 PHE   CD2     1154    1.064695179    6.339220235    5.592543876
  119 PHE   HD2     1155    0.966254446    6.329956591    5.638445228
  119 PHE   CE1     1156    1.326475550    6.348038914    5.510494700
  119 PHE   HE1     1157    1.432527402    6.354861400    5.486278132
  119 PHE   CE2     1158    1.114194019    6.238662378    5.510332102
  119 PHE   HE2     1159    1.056724971    6.148093383    5.490952529
  119 PHE   CZ      1160    1.247468287    6.240744677    5.470911882
  119 PHE   HZ      1161    1.290137711    6.161933327    5.408888250
  119 PHE   C       1162    1.106436016    6.658462839    5.955848467
  119 PHE   O       1163    1.153878496    6.766464055    5.921006702
  120 GLY   N       1164    1.057445880    6.643555626    6.078605422
  120 GLY   H       1165    1.070359498    6.557423517    6.127742968
  120 GLY   CA      1166    1.019284621    6.755490915    6.165928969
  120 GLY   C       1167    0.888487700    0.038200331    6.137336114
  120 GLY   O       1168    0.850934049    0.130439022    6.209520202
  121 VAL   N       1169    0.809142524    6.772389031    6.047179138
  121 VAL   H       1170    0.819901962    6.675124434    6.026591940
  121 VAL   CA      1171    0.687271565    0.043304782    5.993483619
  121 VAL   CB      1172    0.710006271    0.073054543    5.845128284
  121 VAL   CG1     1173    0.802850226    0.194261144    5.835109663
  121 VAL   CG2     1174    0.765664932   -0.042848078    5.762185508
  121 VAL   C       1175    0.555390871    6.762179957    6.021180375
  121 VAL   O       1176    0.448824276    6.812681066    5.986203741
  122 GLY   N       1177    0.562010862    6.660304895    6.106425010
  122 GLY   H       1178    0.651662878    6.623795983    6.131531709
  122 GLY   CA      1179    0.449752530    6.575324131    6.148700120
  122 GLY   C       1180    0.322604386    6.631834337    6.212359907
  122 GLY   O       1181    0.216227998    6.579295900    6.179913382
  123 PHE   N       1182    0.329103242    6.739638424    6.289975005
  123 PHE   H       1183    0.416498244    6.766999573    6.330157876
  123 PHE   CA      1184    0.210242194    0.016681534    6.342889219
  123 PHE   CB      1185    0.253846032    0.140196790    6.421936714
  123 PHE   CG      1186    0.141463388    0.235869475    6.462243074
  123 PHE   CD1     1187    0.039544050    0.203590989    6.551077460
  123 PHE   HD1     1188    0.056027845    0.119670860    6.618639628
  123 PHE   CD2     1189    0.137419828    0.359053449    6.397996901
  123 PHE   HD2     1190    0.210210678    0.381852983    6.320143603
  123 PHE   CE1     1191    6.725073904    0.290563819    6.574666355
  123 PHE   HE1     1192    6.646739426    0.262626478    6.645123539
  123 PHE   CE2     1193    0.032085375    0.446895763    6.420502558
  123 PHE   HE2     1194    0.032387442    0.544628207    6.372239959
  123 PHE   CZ      1195    6.721531456    0.412852456    6.508692678
  123 PHE   HZ      1196    6.649596272    0.489479219    6.537584178
  123 PHE   C       1197    0.112823689    0.064029860    6.234842627
  123 PHE   O       1198   -0.006414541    0.038462942    6.250891872
  124 TYR   N       1199    0.168767796    0.106891739    6.122057197
  124 TYR   H       1200    0.267752295    0.120230561    6.117090710
  124 TYR   CA      1201    0.091335438    0.143404753    6.002542606
  124 TYR   CB      1202    0.183183879    0.207228930    5.898143266
  124 TYR   CG      1203    0.252950467    0.330522444    5.955898943
  124 TYR   CD1     1204    0.186262705    0.446816311    5.992587089
  124 TYR   HD1     1205    0.080097951    0.458655167    5.970910219
  124 TYR   CD2     1206    0.389876597    0.322023272    5.978220903
  124 TYR   HD2     1207    0.446173785    0.247054898    5.922620816
  124 TYR   CE1     1208    0.254491840    0.548609317    6.058169795
  124 TYR   HE1     1209    0.199090357    0.635301595    6.094171530
  124 TYR   CE2     1210    0.458427032    0.424343862    6.042641263
  124 TYR   HE2     1211    0.566662184    0.417481716    6.053552861
  124 TYR   CZ      1212    0.390179365    0.537363749    6.086095767
  124 TYR   OH      1213    0.455612370    0.632540069    6.157900991
  124 TYR   HH      1214    0.519721531    0.579601494    6.213466230
  124 TYR   C       1215    0.009308071    0.027510208    5.945542907
  124 TYR   O       1216   -0.090373592    0.054719414    5.878796554
  125 SER   N       1217    0.035894308    6.695572615    5.987790365
  125 SER   H       1218    0.121128963    6.668730100    6.032673916
  125 SER   CA      1219    6.730724307    6.586371424    5.968529664
  125 SER   CB      1220    6.786573208    6.448008853    6.002422857
  125 SER   OG      1221    6.802543039    6.434372887    6.143872584
  125 SER   HG      1222    6.898357227    6.450585868    6.167478175
  125 SER   C       1223    6.598104031    6.596592043    6.044136553
  125 SER   O       1224    6.501497379    6.527461828    6.012196207
  126 ALA   N       1225    6.585099324    6.685849896    6.141890117
  126 ALA   H       1226    6.664812944    6.731120108    6.181844426
  126 ALA   CA      1227    6.457442463    6.716927681    6.207835870
  126 ALA   CB      1228    6.473591258    6.821319935    6.318517730
  126 ALA   C       1229    6.349069302    6.756875235    6.107477999
  126 ALA   O       1230    6.239297696    6.701416596    6.109357959
  127 TYR   N       1231    6.398178011    0.032341454    6.003486858
  127 TYR   H       1232    6.490600846    0.069761698    6.011172968
  127 TYR   CA      1233    6.324239894    0.065689090    5.880884826
  127 TYR   CB      1234    6.386154103    0.188104770    5.813117335
  127 TYR   CG      1235    6.400774865    0.304881435    5.910884630
  127 TYR   CD1     1236    6.295296050    0.392627860    5.933098153
  127 TYR   HD1     1237    6.196623402    0.373251458    5.891053806
  127 TYR   CD2     1238    6.519348582    0.315636825    5.982600963
  127 TYR   HD2     1239    6.605222007    0.251981641    5.961275567
  127 TYR   CE1     1240    6.305224387    0.492086935    6.029686250
  127 TYR   HE1     1241    6.221637916    0.558698844    6.051027342
  127 TYR   CE2     1242    6.529771075    0.414089029    6.080150527
  127 TYR   HE2     1243    6.615340762    0.407272657    6.147324673
  127 TYR   CZ      1244    6.422945772    0.499976480    6.103173872
  127 TYR   OH      1245    6.437655367    0.595963676    6.198384034
  127 TYR   HH      1246    6.502855846    0.561718572    6.266022071
  127 TYR   C       1247    6.289211549    6.742102237    5.786160694
  127 TYR   O       1248    6.248571270    6.766284074    5.672603131
  128 LEU   N       1249    6.313874276    6.618244506    5.827885927
  128 LEU   H       1250    6.383077645    6.600452921    5.897853864
  128 LEU   CA      1251    6.249686733    6.498079117    5.772660729
  128 LEU   CB      1252    6.327769311    6.371466817    5.808414895
  128 LEU   CG      1253    6.468199262    6.377871210    5.748055717
  128 LEU   CD1     1254    6.546137708    6.259236374    5.805140363
  128 LEU   CD2     1255    6.472523381    6.382472811    5.595186073
  128 LEU   C       1256    6.105247329    6.478558460    5.819209263
  128 LEU   O       1257    6.019209054    6.443341879    5.738672266
  129 VAL   N       1258    6.080301943    6.505797169    5.946990634
  129 VAL   H       1259    6.149575751    6.548706102    6.004955822
  129 VAL   CA      1260    5.950539359    6.481080388    6.011505475
  129 VAL   CB      1261    5.968238821    6.379121523    6.124206851
  129 VAL   CG1     1262    6.020978466    6.247076759    6.067685343
  129 VAL   CG2     1263    6.068597744    6.434011630    6.225835012
  129 VAL   C       1264    5.878272085    6.608567576    6.055476586
  129 VAL   O       1265    5.755552248    6.614999744    6.050081683
  130 ALA   N       1266    5.951863627    6.708226611    6.103848966
  130 ALA   H       1267    6.051617425    6.711837989    6.097993061
  130 ALA   CA      1268    5.895322539    0.039433408    6.162057435
  130 ALA   CB      1269    5.982036482    0.083403831    6.280186540
  130 ALA   C       1270    5.892354090    0.152051359    6.058532623
  130 ALA   O       1271    5.994125555    0.194591339    6.004133120
  131 GLU   N       1272    5.770449678    0.203724807    6.046029972
  131 GLU   H       1273    5.693779190    0.165679339    6.097753349
  131 GLU   CA      1274    5.744945351    0.323957860    5.965382711
  131 GLU   CB      1275    5.597700615    0.338991795    5.926603001
  131 GLU   CG      1276    5.500789863    0.335981761    6.044940494
  131 GLU   CD      1277    5.356471084    0.351435738    5.996574543
  131 GLU   OE1     1278    5.315423492    0.295675138    5.892508094
  131 GLU   OE2     1279    5.280299297    0.423426349    6.064693638
  131 GLU   C       1280    5.800915510    0.450596810    6.030504282
  131 GLU   O       1281    5.856663701    0.536347496    5.962173315
  132 LYSH  N       1282    5.810952926    0.443537877    6.162936989
  132 LYSH  H       1283    5.765092591    0.368858768    6.211109255
  132 LYSH  CA      1284    5.879299501    0.539049511    6.251357765
  132 LYSH  CB      1285    5.771107233    0.635007150    6.301332646
  132 LYSH  CG      1286    5.818381319    0.745170623    6.396401941
  132 LYSH  CD      1287    5.727438508    0.868206579    6.396266635
  132 LYSH  CE      1288    5.579484416    0.838882682    6.421851337
  132 LYSH  NZ      1289    5.530406229    0.932878247    6.523660896
  132 LYSH  HZ1     1290    5.522435636    1.023855709    6.482923739
  132 LYSH  HZ2     1291    5.595051412    0.935681732    6.599907805
  132 LYSH  HZ3     1292    5.441807577    0.903559591    6.559587145
  132 LYSH  C       1293    5.953949709    0.470512024    6.365978069
  132 LYSH  O       1294    5.906127425    0.367969080    6.414214069
  133 VAL   N       1295    6.075454118    0.517223568    6.393249129
  133 VAL   H       1296    6.111064997    0.595654800    6.342442372
  133 VAL   CA      1297    6.160706824    0.467806428    6.502340184
  133 VAL   CB      1298    6.286498018    0.403362751    6.443763115
  133 VAL   CG1     1299    6.371572784    0.340076338    6.554063225
  133 VAL   CG2     1300    6.255548831    0.299727720    6.335529855
  133 VAL   C       1301    6.195007131    0.584268376    6.595448215
  133 VAL   O       1302    6.237839908    0.691791509    6.553851614
  134 THR   N       1303    6.182989530    0.553157804    6.724196218
  134 THR   H       1304    6.132850827    0.470334818    6.749225501
  134 THR   CA      1305    6.213990811    0.647378028    0.041343696
  134 THR   CB      1306    6.088415973    0.679655218    0.122547444
  134 THR   OG1     1307    5.970425414    0.613290420    0.076472039
  134 THR   HG1     1308    5.894718697    0.678302887    0.082867351
  134 THR   CG2     1309    6.064058089    0.830584950    0.128371465
  134 THR   C       1310    6.319041829    0.590424959    0.136892466
  134 THR   O       1311    6.304990579    0.476692349    0.181574184
  135 VAL   N       1312    6.413087539    0.676646353    0.174485957
  135 VAL   H       1313    6.401601871    0.774217876    0.155834483
  135 VAL   CA      1314    6.522910926    0.634993149    0.262894643
  135 VAL   CB      1315    6.657208055    0.622878291    0.190584221
  135 VAL   CG1     1316    6.771989250    0.577562653    0.281044063
  135 VAL   CG2     1317    6.647732896    0.531464965    0.068256869
  135 VAL   C       1318    6.531795529    0.729061829    0.383243772
  135 VAL   O       1319    6.578031977    0.842657278    0.373834135
  136 ILE   N       1320    6.473128177    0.681918378    0.492900678
  136 ILE   H       1321    6.431661835    0.590917216    0.492534704
  136 ILE   CA      1322    6.488712520    0.738434470    0.627716390
  136 ILE   CB      1323    6.370320558    0.698514979    0.716033404
  136 ILE   CG1     1324    6.235486561    0.728638204    0.650277209
  136 ILE   CG2     1325    6.381568962    0.758410544    0.856375685
  136 ILE   CD      1326    6.218953731    0.880433707    0.640501021
  136 ILE   C       1327    6.622582267    0.690854659    0.684525863
  136 ILE   O       1328    6.644058648    0.570065127    0.675713688
  137 THR   N       1329    6.702828470    0.779628505    0.742591481
  137 THR   H       1330    6.690441789    0.876087170    0.719262641
  137 THR   CA      1331    0.043213943    0.738468207    0.793229279
  137 THR   CB      1332    0.143937605    0.741107160    0.678079973
  137 THR   OG1     1333    0.265741724    0.680040700    0.721493119
  137 THR   HG1     1334    0.248061512    0.581620870    0.722230853
  137 THR   CG2     1335    0.161677530    0.881167837    0.619109710
  137 THR   C       1336    0.089689097    0.820051383    0.914038342
  137 THR   O       1337    0.069987191    0.941241167    0.921378063
  138 LYSH  N       1338    0.155916210    0.750454626    1.006025610
  138 LYSH  H       1339    0.145444055    0.651163175    1.011771958
  138 LYSH  CA      1340    0.217767986    0.806438972    1.127068676
  138 LYSH  CB      1341    0.122377252    0.774105452    1.242255615
  138 LYSH  CG      1342    0.153164683    0.855980349    1.367778705
  138 LYSH  CD      1343    0.121924464    1.005012677    1.352748634
  138 LYSH  CE      1344    0.124925704    1.084568623    1.483410064
  138 LYSH  NZ      1345    0.253938263    1.150684738    1.507772448
  138 LYSH  HZ1     1346    0.329290980    1.094885281    1.473010558
  138 LYSH  HZ2     1347    0.271043095    1.160399933    1.605820053
  138 LYSH  HZ3     1348    0.258455512    1.241975706    1.467193264
  138 LYSH  C       1349    0.358568684    0.755141508    1.157971434
  138 LYSH  O       1350    0.373601311    0.633333096    1.166156068
  139 HISA  N       1351    0.452529346    0.849270590    1.159112330
  139 HISA  H       1352    0.428861079    0.940651475    1.126088073
  139 HISA  CA      1353    0.593895713    0.835985290    1.197180403
  139 HISA  CB      1354    0.680123758    0.867805747    1.074848374
  139 HISA  CG      1355    0.826514682    0.824908875    1.086518524
  139 HISA  ND1     1356    0.928432180    0.900766408    1.125867710
  139 HISA  HD1     1357    0.918040619    0.981297206    1.184235579
  139 HISA  CD2     1358    0.878754368    0.721033169    1.021934933
  139 HISA  HD2     1359    0.822688919    0.636402595    0.982244480
  139 HISA  CE1     1360    1.043312666    0.845268078    1.088317922
  139 HISA  HE1     1361    1.144092791    0.874033385    1.118266616
  139 HISA  NE2     1362    1.011149248    0.733454699    1.023877057
  139 HISA  C       1363    0.633569137    0.921484674    1.317704535
  139 HISA  O       1364    0.589938636    1.036422398    1.321538516
  140 ASN   N       1365    0.715321310    0.871543920    1.409976530
  140 ASN   H       1366    0.734959069    0.773551173    1.406332205
  140 ASN   CA      1367    0.757099362    0.941672488    1.532242156
  140 ASN   CB      1368    0.875042179    0.872672153    1.601067254
  140 ASN   CG      1369    0.868963047    0.732962690    1.663142294
  140 ASN   OD1     1370    0.961737179    0.653248624    1.650301047
  140 ASN   ND2     1371    0.762890907    0.697921763    1.735312290
  140 ASN   HD21    1372    0.768096853    0.614109487    1.789601656
  140 ASN   HD22    1373    0.673623545    0.742724641    1.730531036
  140 ASN   C       1374    0.789796466    1.090664688    1.520358384
  140 ASN   O       1375    0.716438803    1.175367424    1.571110961
  141 ASP   N       1376    0.889228941    1.115248176    1.435503415
  141 ASP   H       1377    0.954652344    1.039821499    1.429848761
  141 ASP   CA      1378    0.943234106    1.245608204    1.394267019
  141 ASP   CB      1379    1.075525099    1.219858899    1.321825463
  141 ASP   CG      1380    1.155479202    1.101544811    1.376750809
  141 ASP   OD1     1381    1.167645152    1.083647488    1.499863261
  141 ASP   OD2     1382    1.195918387    1.026726470    1.285157033
  141 ASP   C       1383    0.856570910    1.341336903    1.312182799
  141 ASP   O       1384    0.905969189    1.442451237    1.262522258
  142 ASP   N       1385    0.725588317    1.318790435    1.307261659
  142 ASP   H       1386    0.685610393    1.249868711    1.367697776
  142 ASP   CA      1387    0.623427713    1.397726459    1.236947920
  142 ASP   CB      1388    0.640775643    1.383586343    1.085587248
  142 ASP   CG      1389    0.574102539    1.493745949    1.002959290
  142 ASP   OD1     1390    0.536327333    1.598981840    1.058847045
  142 ASP   OD2     1391    0.574817263    1.477891168    0.878982694
  142 ASP   C       1392    0.483737155    1.353880196    1.281409327
  142 ASP   O       1393    0.471727994    1.278752206    1.378061555
  143 GLU   N       1394    0.384218053    1.422356039    1.225757781
  143 GLU   H       1395    0.412410093    1.486883064    1.154745380
  143 GLU   CA      1396    0.241640036    1.402125530    1.255274482
  143 GLU   CB      1397    0.177545351    1.532942163    1.302077928
  143 GLU   CG      1398    0.226676387    1.587930059    1.436136990
  143 GLU   CD      1399    0.206642641    1.491214417    1.552986183
  143 GLU   OE1     1400    0.303021016    1.472072270    1.630231654
  143 GLU   OE2     1401    0.101735254    1.423842972    1.561894324
  143 GLU   C       1402    0.156282541    1.325264942    1.154183934
  143 GLU   O       1403    0.209675930    1.274506928    1.055681697
  144 GLN   N       1404    0.031003903    1.294701180    1.186743409
  144 GLN   H       1405   -0.025861372    1.332005419    1.260061388
  144 GLN   CA      1406    6.743425126    1.208495488    1.097601582
  144 GLN   CB      1407    6.629378563    1.145392617    1.177705974
  144 GLN   CG      1408    6.552459123    1.036290172    1.102971142
  144 GLN   CD      1409    6.465351620    0.961427599    1.204043549
  144 GLN   OE1     1410    6.502830790    0.928794505    1.316557517
  144 GLN   NE2     1411    6.337624386    0.942161905    1.172399016
  144 GLN   HE21    1412    6.278867197    0.890427399    1.234606040
  144 GLN   HE22    1413    6.295689382    0.985844871    1.092825837
  144 GLN   C       1414    6.696235998    1.275173152    0.968232821
  144 GLN   O       1415    6.623386946    1.374211676    0.971655847
  145 TYR   N       1416    6.729412674    1.208688361    0.857922596
  145 TYR   H       1417    6.796008905    1.134225863    0.862517601
  145 TYR   CA      1418    6.698554522    1.259741566    0.723578243
  145 TYR   CB      1419    6.822983158    1.299873350    0.644101140
  145 TYR   CG      1420    6.878380721    1.434282853    0.691797758
  145 TYR   CD1     1421    0.026942863    1.547931855    0.638947147
  145 TYR   HD1     1422   -0.036527360    1.541808347    0.550555812
  145 TYR   CD2     1423    0.195232028    1.446522432    0.778191048
  145 TYR   HD2     1424    0.246119931    1.355327544    0.809449516
  145 TYR   CE1     1425    0.075656506    1.671573110    0.679678496
  145 TYR   HE1     1426    0.025507667    1.763591196    0.649736698
  145 TYR   CE2     1427    0.248117713    1.569878900    0.814302033
  145 TYR   HE2     1428    0.334004472    1.574471979    0.881245102
  145 TYR   CZ      1429    0.184965848    1.683333509    0.764732369
  145 TYR   OH      1430    0.224873500    1.810471364    0.791897276
  145 TYR   HH      1431    0.303092934    1.804156573    0.853875386
  145 TYR   C       1432    6.611707551    1.164534510    0.641117034
  145 TYR   O       1433    6.615889154    1.042181882    0.653006057
  146 ALA   N       1434    6.524342362    1.231168073    0.566184574
  146 ALA   H       1435    6.516586363    1.329947835    0.579690255
  146 ALA   CA      1436    6.429884017    1.168915039    0.472331090
  146 ALA   CB      1437    6.287501399    1.217718428    0.499722075
  146 ALA   C       1438    6.460502247    1.202993588    0.326360804
  146 ALA   O       1439    6.447226169    1.314250293    0.275632206
  147 TRP   N       1440    6.521881266    1.101193456    0.266709763
  147 TRP   H       1441    6.544189263    1.019455458    0.319825232
  147 TRP   CA      1442    6.547024315    1.093387071    0.122083589
  147 TRP   CB      1443    6.668417108    1.004524726    0.094216964
  147 TRP   CG      1444    6.711621006    0.998721862    6.738908483
  147 TRP   CD1     1445    6.805946160    1.075816948    6.685546692
  147 TRP   HD1     1446    6.855397357    1.158112596    6.737169814
  147 TRP   CD2     1447    6.673798171    0.910665105    6.638230244
  147 TRP   NE1     1448    6.831074832    1.039859084    6.559985941
  147 TRP   HE1     1449    6.913570532    1.069689205    6.511958923
  147 TRP   CE2     1450    6.751598740    0.938616682    6.526481801
  147 TRP   CE3     1451    6.580991920    0.807196209    6.637661474
  147 TRP   HE3     1452    6.516796541    0.786892375    6.723380246
  147 TRP   CZ2     1453    6.730656635    0.861551634    6.412703372
  147 TRP   HZ2     1454    6.777991262    0.890817455    6.318973017
  147 TRP   CZ3     1455    6.561149635    0.732704468    6.522004164
  147 TRP   HZ3     1456    6.479506201    0.660872186    6.514556132
  147 TRP   CH2     1457    6.638632624    0.757438173    6.409285631
  147 TRP   HH2     1458    6.636323332    0.692934595    6.321462703
  147 TRP   C       1459    6.422226771    1.035390276    0.055198988
  147 TRP   O       1460    6.370886915    0.935844709    0.106049201
  148 GLU   N       1461    6.401065547    1.084019561    6.724571016
  148 GLU   H       1462    6.450973207    1.163862838    6.690891992
  148 GLU   CA      1463    6.291597763    1.029966426    6.642691974
  148 GLU   CB      1464    6.162486477    1.098712890    6.687607366
  148 GLU   CG      1465    6.032646303    1.038027295    6.634051981
  148 GLU   CD      1466    5.903852753    1.098949452    6.689797550
  148 GLU   OE1     1467    5.898933665    1.222150213    6.710349332
  148 GLU   OE2     1468    5.802930339    1.025574877    6.697063346
  148 GLU   C       1469    6.314460879    1.044964110    6.492139902
  148 GLU   O       1470    6.360846820    1.150107128    6.448278507
  149 SER   N       1471    6.286477611    0.936262818    6.420795903
  149 SER   H       1472    6.273008688    0.846724760    6.463251675
  149 SER   CA      1473    6.289483003    0.931138765    6.273910383
  149 SER   CB      1474    6.428367829    0.933916883    6.209793358
  149 SER   OG      1475    6.420654900    0.943433443    6.067306135
  149 SER   HG      1476    6.436737231    1.039838768    6.046154943
  149 SER   C       1477    6.206555757    0.822696367    6.204799162
  149 SER   O       1478    6.162389648    0.729658480    6.272055260
  150 SER   N       1479    6.151128849    0.866916374    6.092268876
  150 SER   H       1480    6.147076687    0.966210014    6.081085485
  150 SER   CA      1481    6.070586840    0.793505944    5.993613446
  150 SER   CB      1482    5.927227303    0.846930669    5.996351838
  150 SER   OG      1483    5.878993466    0.893143235    6.122791136
  150 SER   HG      1484    5.804366058    0.957169461    6.104575854
  150 SER   C       1485    6.120779657    0.815060348    5.850680781
  150 SER   O       1486    6.047977801    0.789528747    5.754874390
  151 ALA   N       1487    6.247910446    0.852778194    5.840401496
  151 ALA   H       1488    6.307259761    0.855889969    5.920837356
  151 ALA   CA      1489    6.316431261    0.890536098    5.715940849
  151 ALA   CB      1490    6.308812578    0.780268314    5.610148733
  151 ALA   C       1491    6.277343449    1.030423168    5.667823092
  151 ALA   O       1492    6.284922680    1.124688268    5.746471973
  152 GLY   N       1493    6.258514000    1.050685792    5.537720939
  152 GLY   H       1494    6.280113691    0.986304056    5.464301557
  152 GLY   CA      1495    6.207311810    1.177263320    5.483258595
  152 GLY   C       1496    6.302731801    1.296724687    5.489161758
  152 GLY   O       1497    6.257390802    1.406657666    5.520593177
  153 GLY   N       1498    6.433594275    1.274193277    5.481573509
  153 GLY   H       1499    6.466312200    1.179840803    5.476266680
  153 GLY   CA      1500    6.538886636    1.376638969    5.487174379
  153 GLY   C       1501    6.596860392    1.406854377    5.625512796
  153 GLY   O       1502    6.718408109    1.422744669    5.635697036
  154 SER   N       1503    6.527405563    1.374217700    5.734145593
  154 SER   H       1504    6.439269837    1.327069831    5.737419273
  154 SER   CA      1505    6.553949682    1.440612419    5.862587153
  154 SER   CB      1506    6.470953655    1.569155017    5.861950686
  154 SER   OG      1507    6.334635519    1.543590148    5.827068205
  154 SER   HG      1508    6.281995053    1.543029096    5.912089877
  154 SER   C       1509    6.521456934    1.358891843    5.987804725
  154 SER   O       1510    6.443733780    1.263713612    5.982176755
  155 PHE   N       1511    6.589052261    1.395231806    6.096437266
  155 PHE   H       1512    6.656660176    1.468749678    6.091508516
  155 PHE   CA      1513    6.557997836    1.349080391    6.232509867
  155 PHE   CB      1514    6.652237454    1.238341791    6.280067988
  155 PHE   CG      1515    6.793715419    1.291065762    6.304785052
  155 PHE   CD1     1516    0.043032819    1.325736261    6.433101492
  155 PHE   HD1     1517   -0.026298490    1.317910376    6.516835204
  155 PHE   CD2     1518    0.090124604    1.310163957    6.198713812
  155 PHE   HD2     1519    0.064194471    1.273088959    6.099553108
  155 PHE   CE1     1520    0.171301083    1.373508914    6.457259546
  155 PHE   HE1     1521    0.202414483    1.391020901    6.560236940
  155 PHE   CE2     1522    0.216024520    1.363503533    6.223715828
  155 PHE   HE2     1523    0.282261928    1.383260902    6.139430345
  155 PHE   CZ      1524    0.261296731    1.389562241    6.352533545
  155 PHE   HZ      1525    0.361590034    1.427905727    6.371296029
  155 PHE   C       1526    6.551693421    1.462587514    6.334908049
  155 PHE   O       1527    6.611893120    1.568290843    6.316659934
  156 THR   N       1528    6.482803975    1.438942141    6.446191684
  156 THR   H       1529    6.437948030    1.349564701    6.446258049
  156 THR   CA      1530    6.489098645    1.534790310    6.557453302
  156 THR   CB      1531    6.354779647    1.584984869    6.610780609
  156 THR   OG1     1532    6.267322311    1.473724517    6.631270870
  156 THR   HG1     1533    6.222165179    1.445468272    6.546649524
  156 THR   CG2     1534    6.300685397    1.701598180    6.527809840
  156 THR   C       1535    6.557148855    1.478448669    6.682385182
  156 THR   O       1536    6.546586705    1.357590859    6.702717445
  157 VAL   N       1537    6.604504984    1.573371633    6.762622709
  157 VAL   H       1538    6.617912200    1.665968412    6.727322807
  157 VAL   CA      1539    6.643407228    1.549301262    0.110985078
  157 VAL   CB      1540    6.794742000    1.551094725    0.133454189
  157 VAL   CG1     1541    6.833924477    1.508866821    0.275199792
  157 VAL   CG2     1542    6.862766511    1.460681459    0.030452347
  157 VAL   C       1543    6.571167938    1.652495947    0.197834342
  157 VAL   O       1544    6.570012834    1.771143049    0.165422441
  158 ARG   N       1545    6.510636281    1.606476996    0.306967151
  158 ARG   H       1546    6.490059760    1.509312034    0.318683043
  158 ARG   CA      1547    6.466731019    1.693649102    0.416906300
  158 ARG   CB      1548    6.320643072    1.737625602    0.405387647
  158 ARG   CG      1549    6.219147721    1.623826259    0.392701038
  158 ARG   CD      1550    6.098718269    1.656926198    0.481075680
  158 ARG   NE      1551    6.002678442    1.545710298    0.477231191
  158 ARG   HE      1552    5.949400893    1.539907124    0.392813345
  158 ARG   CZ      1553    5.997410478    1.439826181    0.559187294
  158 ARG   NH1     1554    6.064673936    1.432490811    0.674837363
  158 ARG   HH11    1555    6.057984872    1.351210128    0.732691568
  158 ARG   HH12    1556    6.127006288    1.504490187    0.705321212
  158 ARG   NH2     1557    5.959747980    1.322584795    0.506360148
  158 ARG   HH21    1558    5.955796568    1.237440615    0.558644978
  158 ARG   HH22    1559    5.943144471    1.318864841    0.407822989
  158 ARG   C       1560    6.480957372    1.628335969    0.554545901
  158 ARG   O       1561    6.492344723    1.505934707    0.558950205
  159 THR   N       1562    6.482117209    1.703519235    0.664259670
  159 THR   H       1563    6.502755107    1.800948287    0.655223240
  159 THR   CA      1564    6.484328901    1.655979571    0.803336872
  159 THR   CB      1565    6.472009056    1.770792233    0.903712187
  159 THR   OG1     1566    6.507762748    1.900317878    0.854748261
  159 THR   HG1     1567    6.595803331    1.887221641    0.809170294
  159 THR   CG2     1568    6.549480079    1.729894781    1.029164720
  159 THR   C       1569    6.359613687    1.569930048    0.824487297
  159 THR   O       1570    6.248090573    1.605462022    0.786705957
  160 ASP   N       1571    6.379679961    1.457782968    0.893112203
  160 ASP   H       1572    6.468883115    1.428072436    0.927154663
  160 ASP   CA      1573    6.268173121    1.371905212    0.935510972
  160 ASP   CB      1574    6.287217156    1.225621817    0.894930615
  160 ASP   CG      1575    6.159474109    1.142985699    0.911029885
  160 ASP   OD1     1576    6.053282848    1.195456216    0.871105163
  160 ASP   OD2     1577    6.164690545    1.030585432    0.965472230
  160 ASP   C       1578    6.268743906    1.372205480    1.088509613
  160 ASP   O       1579    6.368102899    1.347625422    1.156736520
  161 THR   N       1580    6.166444027    1.443455890    1.134856038
  161 THR   H       1581    6.113076543    1.497133747    1.069501679
  161 THR   CA      1582    6.113988909    1.435682741    1.271972187
  161 THR   CB      1583    6.036408735    1.560584301    1.314323119
  161 THR   OG1     1584    5.942057526    1.594991195    1.212519343
  161 THR   HG1     1585    5.860529662    1.626439300    1.261162494
  161 THR   CG2     1586    6.121315389    1.682459174    1.351016113
  161 THR   C       1587    6.049135137    1.305924201    1.320623166
  161 THR   O       1588    6.036338047    1.282004460    1.440594332
  162 GLY   N       1589    6.023518676    1.219072304    1.223201847
  162 GLY   H       1590    6.006444866    1.209866370    1.125093413
  162 GLY   CA      1591    5.980434869    1.081671969    1.252764218
  162 GLY   C       1592    5.855919202    1.065213410    1.340121140
  162 GLY   O       1593    5.765959018    1.148916683    1.345563584
  163 GLU   N       1594    5.839573048    0.954028204    1.411264247
  163 GLU   H       1595    5.784602287    0.958748087    1.494668023
  163 GLU   CA      1596    5.924219052    0.833921489    1.415882310
  163 GLU   CB      1597    5.883970183    0.737951966    1.303726707
  163 GLU   CG      1598    5.748873785    0.671958626    1.332090346
  163 GLU   CD      1599    5.703775424    0.582419683    1.216532404
  163 GLU   OE1     1600    5.769439507    0.478971740    1.191798779
  163 GLU   OE2     1601    5.612333337    0.628113992    1.144609087
  163 GLU   C       1602    6.076125381    0.832312517    1.434135073
  163 GLU   O       1603    6.143884311    0.794680486    1.338628225
  164 PRO   N       1604    6.126550444    0.883137507    1.546234912
  164 PRO   CA      1605    6.271024058    0.884554458    1.573410317
  164 PRO   CB      1606    6.288468128    0.959501993    1.705653754
  164 PRO   CG      1607    6.161576933    0.921324511    1.782166081
  164 PRO   CD      1608    6.057040423    0.919944270    1.670436616
  164 PRO   C       1609    6.343523716    0.749876067    1.577320391
  164 PRO   O       1610    6.298776289    0.655508735    1.642293269
  165 MET   N       1611    6.449689684    0.746586523    1.497283287
  165 MET   H       1612    6.467089988    0.816198568    1.427634221
  165 MET   CA      1613    6.541809564    0.632110539    1.493209675
  165 MET   CB      1614    6.578233760    0.592538590    1.349971457
  165 MET   CG      1615    6.459622520    0.535349453    1.272051916
  165 MET   SD      1616    6.506476293    0.476856060    1.105102082
  165 MET   CE      1617    6.617722419    0.343189891    1.143073113
  165 MET   C       1618    6.667610157    0.663710150    1.574359149
  165 MET   O       1619    6.719067786    0.774919253    1.563585225
  166 GLY   N       1620    6.692557746    0.580960961    1.675449161
  166 GLY   H       1621    6.618218166    0.535811593    1.724812474
  166 GLY   CA      1622    0.028250168    0.581917244    1.749380447
  166 GLY   C       1623    0.149120374    0.560491897    1.658080087
  166 GLY   O       1624    0.244819231    0.637747890    1.657454526
  167 ARG   N       1625    0.126791638    0.460558171    1.573213943
  167 ARG   H       1626    0.040944652    0.409290295    1.571835551
  167 ARG   CA      1627    0.226442684    0.423329457    1.471769937
  167 ARG   CB      1628    0.336555548    0.341721659    1.539742284
  167 ARG   CG      1629    0.464846267    0.377243782    1.464310442
  167 ARG   CD      1630    0.595427631    0.325525232    1.525006052
  167 ARG   NE      1631    0.600387135    0.178718890    1.519322587
  167 ARG   HE      1632    0.607069209    0.121259281    1.437743650
  167 ARG   CZ      1633    0.596843828    0.108754715    1.633567748
  167 ARG   NH1     1634    0.605481493    0.167544245    1.753672062
  167 ARG   HH11    1635    0.568930818    0.116919604    1.831784904
  167 ARG   HH12    1636    0.620442542    0.265398613    1.767838728
  167 ARG   NH2     1637    0.594708823   -0.025198340    1.630735539
  167 ARG   HH21    1638    0.593177783   -0.082340198    1.712792048
  167 ARG   HH22    1639    0.581982402   -0.063619109    1.539288276
  167 ARG   C       1640    0.171760000    0.334482317    1.359869930
  167 ARG   O       1641    0.068480616    0.269202733    1.373989688
  168 GLY   N       1642    0.228039365    0.359461118    1.241981453
  168 GLY   H       1643    0.289139053    0.437294381    1.227567617
  168 GLY   CA      1644    0.203689695    0.280124456    1.120659320
  168 GLY   C       1645    0.137758040    0.353977776    1.004014979
  168 GLY   O       1646    0.129929025    0.476713589    1.002110467
  169 THR   N       1647    0.109009065    0.272189767    0.903159640
  169 THR   H       1648    0.124919333    0.173575863    0.907687073
  169 THR   CA      1649    0.050044158    0.318959048    0.776878141
  169 THR   CB      1650    0.158936704    0.305589395    0.670230844
  169 THR   OG1     1651    0.261644185    0.400448043    0.700211873
  169 THR   HG1     1652    0.345149106    0.377687595    0.650123010
  169 THR   CG2     1653    0.108595489    0.329213431    0.527686188
  169 THR   C       1654    6.715045516    0.236389022    0.751772274
  169 THR   O       1655    6.706185451    0.119080326    0.787677283
  170 LYSH  N       1656    6.617674635    0.303164083    0.690516343
  170 LYSH  H       1657    6.632137300    0.399783956    0.669129382
  170 LYSH  CA      1658    6.482602281    0.253677238    0.660225930
  170 LYSH  CB      1659    6.389954151    0.313906179    0.766065560
  170 LYSH  CG      1660    6.245101770    0.264782371    0.763039168
  170 LYSH  CD      1661    6.164757249    0.344968623    0.865613859
  170 LYSH  CE      1662    6.198543352    0.293568462    1.005704990
  170 LYSH  NZ      1663    6.099116550    0.350155862    1.098001377
  170 LYSH  HZ1     1664    6.007500290    0.318796517    1.073040361
  170 LYSH  HZ2     1665    6.105322078    0.449952432    1.099378673
  170 LYSH  HZ3     1666    6.120594342    0.315644231    1.189366616
  170 LYSH  C       1667    6.438919329    0.286639163    0.517339531
  170 LYSH  O       1668    6.407781486    0.400827642    0.483851809
  171 VAL   N       1669    6.450396726    0.186597451    0.430454978
  171 VAL   H       1670    6.496712966    0.103740747    0.461921831
  171 VAL   CA      1671    6.412321055    0.188797790    0.288484476
  171 VAL   CB      1672    6.514068670    0.113913667    0.202166201
  171 VAL   CG1     1673    6.475207807    0.113847968    0.054183671
  171 VAL   CG2     1674    6.649030786    0.184352953    0.217421056
  171 VAL   C       1675    6.271650889    0.133866089    0.263997801
  171 VAL   O       1676    6.244582716    0.013888294    0.262715043
  172 ILE   N       1677    6.187807446    0.229689604    0.225524866
  172 ILE   H       1678    6.220137327    0.323797700    0.215539819
  172 ILE   CA      1679    6.043122390    0.211559947    0.206889602
  172 ILE   CB      1680    5.964269410    0.323817281    0.274668050
  172 ILE   CG1     1681    6.014156036    0.348196484    0.417227516
  172 ILE   CG2     1682    5.815842349    0.286938750    0.278955666
  172 ILE   CD      1683    6.008768845    0.495449049    0.458418143
  172 ILE   C       1684    6.017060572    0.207644234    0.056184944
  172 ILE   O       1685    6.031834926    0.307899514   -0.013525873
  173 LEU   N       1686    5.977176890    0.088882389    0.011529671
  173 LEU   H       1687    5.974950773    0.009542595    0.072368541
  173 LEU   CA      1688    5.950896489    0.062177184    6.660726411
  173 LEU   CB      1689    6.000432343   -0.077399617    6.622355169
  173 LEU   CG      1690    6.148048753    6.692318329    6.656253736
  173 LEU   CD1     1691    6.182144118    6.546555838    6.624634078
  173 LEU   CD2     1692    6.240216506    6.779883715    6.571149935
  173 LEU   C       1693    5.800244724    0.069890280    6.635107346
  173 LEU   O       1694    5.721106757   -0.008873419    6.686717445
  174 HISB  N       1695    5.761786120    0.175688898    6.564279468
  174 HISB  H       1696    5.827583313    0.248582299    6.545358772
  174 HISB  CA      1697    5.624951263    0.205753040    6.519751547
  174 HISB  CB      1698    5.596572179    0.353542526    6.492081657
  174 HISB  CG      1699    5.615153511    0.436719494    6.619163527
  174 HISB  ND1     1700    5.515158599    0.465452065    6.702011015
  174 HISB  CD2     1701    5.728945216    0.450284219    6.686663809
  174 HISB  HD2     1702    5.829895819    0.441029329    6.646609808
  174 HISB  CE1     1703    5.566922679    0.489352870    6.822163224
  174 HISB  HE1     1704    5.511930100    0.493506562    6.916170961
  174 HISB  NE2     1705    5.699320681    0.481135188    6.812584795
  174 HISB  HE2     1706    5.765458603    0.500910473    6.884936130
  174 HISB  C       1707    5.593175068    0.124030795    6.394355658
  174 HISB  O       1708    5.626321253    0.162601366    6.282361722
  175 LEU   N       1709    5.539031160    0.004569550    6.416478348
  175 LEU   H       1710    5.487601931   -0.015269379    6.499913660
  175 LEU   CA      1711    5.522655297    6.693284070    6.312512109
  175 LEU   CB      1712    5.484336051    6.556519524    6.369409335
  175 LEU   CG      1713    5.595895090    6.505496668    6.460857588
  175 LEU   CD1     1714    5.569646618    6.365170013    6.515854457
  175 LEU   CD2     1715    5.731665851    6.511670587    6.390601476
  175 LEU   C       1716    5.424535256    6.740524893    6.205042287
  175 LEU   O       1717    5.352680422    6.838386854    6.224838392
  176 LYSH  N       1718    5.451692688    6.688192828    6.085829619
  176 LYSH  H       1719    5.524076893    6.660931899    6.022436773
  176 LYSH  CA      1720    5.348221020    6.695856048    5.981695623
  176 LYSH  CB      1721    5.409341995    6.683791108    5.841964558
  176 LYSH  CG      1722    5.445255165    0.028835509    5.782698170
  176 LYSH  CD      1723    5.547478533    0.007291661    5.670927531
  176 LYSH  CE      1724    5.672512718    6.742891485    5.739245604
  176 LYSH  NZ      1725    5.779029876    6.727287933    5.639163442
  176 LYSH  HZ1     1726    5.806336896    6.798866604    5.574892159
  176 LYSH  HZ2     1727    5.772670250    6.642905434    5.585895053
  176 LYSH  HZ3     1728    5.856907966    6.722074762    5.701676050
  176 LYSH  C       1729    5.232054806    6.596667440    5.990352338
  176 LYSH  O       1730    5.236392736    6.499837646    6.066057002
  177 GLU   N       1731    5.131943698    6.615022108    5.904740921
  177 GLU   H       1732    5.135074884    6.698111288    5.849173604
  177 GLU   CA      1733    5.013870183    6.527579174    5.899774912
  177 GLU   CB      1734    4.917408406    6.596614313    5.803126582
  177 GLU   CG      1735    4.773625095    6.582775536    5.853540101
  177 GLU   CD      1736    4.694468687    6.713688083    5.852685666
  177 GLU   OE1     1737    4.722980645    6.803204493    5.770239441
  177 GLU   OE2     1738    4.601166728    6.726755828    5.934837834
  177 GLU   C       1739    5.048582420    6.386332552    5.852265201
  177 GLU   O       1740    5.006287674    6.287297824    5.911710042
  178 ASP   N       1741    5.145658186    6.374788668    5.762087405
  178 ASP   H       1742    5.192244092    6.454778097    5.724239444
  178 ASP   CA      1743    5.204990872    6.246237939    5.722500988
  178 ASP   CB      1744    5.261992787    6.256464664    5.580888288
  178 ASP   CG      1745    5.377753282    6.354978927    5.563468521
  178 ASP   OD1     1746    5.382958209    6.463338707    5.625541438
  178 ASP   OD2     1747    5.465936343    6.322811481    5.480929270
  178 ASP   C       1748    5.305720735    6.194280481    5.825290321
  178 ASP   O       1749    5.352949032    6.081301844    5.813700857
  179 GLN   N       1750    5.338075538    6.267755370    5.931331576
  179 GLN   H       1751    5.278925523    6.347298919    5.944581095
  179 GLN   CA      1752    5.445046015    6.230197742    6.024916455
  179 GLN   CB      1753    5.557166788    6.334046761    6.017640470
  179 GLN   CG      1754    5.609325970    6.372922217    5.879158995
  179 GLN   CD      1755    5.647341351    6.260369604    5.782756169
  179 GLN   OE1     1756    5.702725375    6.294961500    5.678520806
  179 GLN   NE2     1757    5.640852878    6.129884103    5.807613835
  179 GLN   HE21    1758    5.666174973    6.063689148    5.737077259
  179 GLN   HE22    1759    5.576601142    6.098364231    5.877448189
  179 GLN   C       1760    5.410629349    6.198011766    6.170484054
  179 GLN   O       1761    5.500733390    6.179583295    6.252158124
  180 THR   N       1762    5.283618797    6.163268603    6.189260239
  180 THR   H       1763    5.223811369    6.133429214    6.114868633
  180 THR   CA      1764    5.226283096    6.127863224    6.319917264
  180 THR   CB      1765    5.074022630    6.142380031    6.316042568
  180 THR   OG1     1766    5.019303663    6.051425644    6.220202190
  180 THR   HG1     1767    4.933212335    6.086046858    6.182917456
  180 THR   CG2     1768    5.028691861    6.288232949    6.306984819
  180 THR   C       1769    5.261661930    5.989251623    6.374196886
  180 THR   O       1770    5.248395845    5.965594997    6.494169280
  181 GLU   N       1771    5.324459316    5.905428915    6.292210481
  181 GLU   H       1772    5.332056363    5.926214380    6.194682188
  181 GLU   CA      1773    5.380720286    5.774514040    6.328394497
  181 GLU   CB      1774    5.440711343    5.698653827    6.209839438
  181 GLU   CG      1775    5.553437778    5.775601069    6.140677073
  181 GLU   CD      1776    5.627557279    5.702245919    6.028720288
  181 GLU   OE1     1777    5.669620857    5.770753962    5.933011321
  181 GLU   OE2     1778    5.641578607    5.578630550    6.040831248
  181 GLU   C       1779    5.475017480    5.778097282    6.448834287
  181 GLU   O       1780    5.470073980    5.698531157    6.542502824
  182 TYR   N       1781    5.550939480    5.887298314    6.449109155
  182 TYR   H       1782    5.551847928    5.953579906    6.374239201
  182 TYR   CA      1783    5.648394581    5.913155212    6.556090489
  182 TYR   CB      1784    5.758368566    6.005601758    6.503475292
  182 TYR   CG      1785    5.822772287    5.953636043    6.374786953
  182 TYR   CD1     1786    5.898662202    5.837205941    6.372716036
  182 TYR   HD1     1787    5.902789396    5.778155598    6.464231945
  182 TYR   CD2     1788    5.794613824    6.015974263    6.253789321
  182 TYR   HD2     1789    5.736473438    6.108172895    6.253460567
  182 TYR   CE1     1790    5.944432088    5.779884313    6.254652770
  182 TYR   HE1     1791    5.992915145    5.682277811    6.253657510
  182 TYR   CE2     1792    5.837952125    5.962252329    6.133150962
  182 TYR   HE2     1793    5.804272152    6.003557814    6.038069330
  182 TYR   CZ      1794    5.912014637    5.844677874    6.136027714
  182 TYR   OH      1795    5.934034219    5.776108443    6.020667399
  182 TYR   HH      1796    5.845825892    5.777811357    5.973607025
  182 TYR   C       1797    5.594978997    5.960085628    6.691571811
  182 TYR   O       1798    5.674073113    5.984711401    6.782508050
  183 LEU   N       1799    5.462392532    5.962232669    6.701887278
  183 LEU   H       1800    5.398812777    5.955524376    6.624984797
  183 LEU   CA      1801    5.393086520    5.973460465    0.039690256
  183 LEU   CB      1802    5.272893890    6.065742500    0.018485858
  183 LEU   CG      1803    5.309902745    6.204419790    6.756845864
  183 LEU   CD1     1804    5.190659402    6.283782202    6.703085674
  183 LEU   CD2     1805    5.381248741    6.288814610    6.862663516
  183 LEU   C       1806    5.355654955    5.838185281    0.100587733
  183 LEU   O       1807    5.309468408    5.833418849    0.214496925
  184 GLU   N       1808    5.366000946    5.728961906    0.025399263
  184 GLU   H       1809    5.408926155    5.739602425   -0.064294244
  184 GLU   CA      1810    5.333572834    5.593083352    0.071201951
  184 GLU   CB      1811    5.274476116    5.514064570   -0.045731149
  184 GLU   CG      1812    5.139362483    5.561959675   -0.099205244
  184 GLU   CD      1813    5.019837302    5.559189825    6.787611798
  184 GLU   OE1     1814    5.024048026    5.492376641    6.893162107
  184 GLU   OE2     1815    4.920891703    5.628344016    6.755170057
  184 GLU   C       1816    5.448884121    5.513551640    0.132754566
  184 GLU   O       1817    5.550999232    5.493857081    0.067076343
  185 GLU   N       1818    5.416709502    5.452267914    0.246327756
  185 GLU   H       1819    5.321742582    5.450245814    0.277606987
  185 GLU   CA      1820    5.514995882    5.381219791    0.329393089
  185 GLU   CB      1821    5.443151100    5.334500159    0.456136946
  185 GLU   CG      1822    5.534649783    5.280244874    0.566099141
  185 GLU   CD      1823    5.460151857    5.185868728    0.660702093
  185 GLU   OE1     1824    5.395623870    5.089809294    0.613449865
  185 GLU   OE2     1825    5.500643113    5.185425195    0.778961391
  185 GLU   C       1826    5.588276519    5.263450890    0.264794804
  185 GLU   O       1827    5.710735434    5.271239418    0.256171780
  186 ARG   N       1828    5.509931139    5.176926923    0.201027477
  186 ARG   H       1829    5.412189461    5.193698271    0.188171094
  186 ARG   CA      1830    5.567267416    5.059576252    0.133562458
  186 ARG   CB      1831    5.467428207    4.949116647    0.098288101
  186 ARG   CG      1832    5.366676750    4.969650875   -0.015010134
  186 ARG   CD      1833    5.265909124    4.857145253    6.751985743
  186 ARG   NE      1834    5.166922068    4.906676813    6.655260997
  186 ARG   HE      1835    5.185861991    4.996961975    6.616685365
  186 ARG   CZ      1836    5.062786518    4.835589417    6.609891739
  186 ARG   NH1     1837    5.023482012    4.716798537    6.657818887
  186 ARG   HH11    1838    4.940173924    4.674732252    6.621919319
  186 ARG   HH12    1839    5.070423854    4.674859533    6.735512283
  186 ARG   NH2     1840    4.989876680    4.890822115    6.511972263
  186 ARG   HH21    1841    4.913174861    4.839215190    6.473858811
  186 ARG   HH22    1842    5.007868338    4.985317134    6.484656641
  186 ARG   C       1843    5.650689546    5.095599304    0.010455116
  186 ARG   O       1844    5.758848186    5.039528861   -0.006533401
  187 ARG   N       1845    5.622772815    5.210640436    6.741157625
  187 ARG   H       1846    5.540971073    5.263546758    6.763742809
  187 ARG   CA      1847    5.706824822    5.268982504    6.635604516
  187 ARG   CB      1848    5.628514157    5.374724400    6.557508037
  187 ARG   CG      1849    5.703846767    5.433112287    6.437816219
  187 ARG   CD      1850    5.730825975    5.325191215    6.332773707
  187 ARG   NE      1851    5.786032852    5.389230900    6.212536348
  187 ARG   HE      1852    5.722994577    5.450399119    6.164738594
  187 ARG   CZ      1853    5.906979419    5.373702579    6.157001348
  187 ARG   NH1     1854    5.996311460    5.281997666    6.196561983
  187 ARG   HH11    1855    6.086854234    5.276686931    6.154457265
  187 ARG   HH12    1856    5.968436121    5.218274463    6.268405502
  187 ARG   NH2     1857    5.940332870    5.453776012    6.054865826
  187 ARG   HH21    1858    6.028722369    5.435430202    6.011853258
  187 ARG   HH22    1859    5.879909055    5.524288427    6.017758384
  187 ARG   C       1860    5.834175760    5.327394713    6.697098159
  187 ARG   O       1861    5.943036202    5.280518524    6.664199015
  188 ILE   N       1862    5.820113457    5.421050636    6.790484802
  188 ILE   H       1863    5.729049565    5.454309856    6.815036238
  188 ILE   CA      1864    5.932727385    5.481452616    0.071805288
  188 ILE   CB      1865    5.890327731    5.587394108    0.173730723
  188 ILE   CG1     1866    5.794147918    5.689513776    0.112641485
  188 ILE   CG2     1867    6.007354336    5.665809225    0.233437033
  188 ILE   CD      1868    5.726340489    5.775845761    0.219233676
  188 ILE   C       1869    6.023700181    5.376904415    0.136660410
  188 ILE   O       1870    6.144320880    5.378928494    0.112647819
  189 LYSH  N       1871    5.967894336    5.272385890    0.197080487
  189 LYSH  H       1872    5.873170013    5.281577469    0.227796631
  189 LYSH  CA      1873    6.032496486    5.151433199    0.250086845
  189 LYSH  CB      1874    5.932848657    5.051315013    0.308879052
  189 LYSH  CG      1875    5.889355307    5.084541639    0.451758448
  189 LYSH  CD      1876    5.770934814    4.997418817    0.494111348
  189 LYSH  CE      1877    5.764642047    4.990712357    0.646834709
  189 LYSH  NZ      1878    5.648400889    4.914673526    0.694939139
  189 LYSH  HZ1     1879    5.634923395    4.830208846    0.643131628
  189 LYSH  HZ2     1880    5.568715765    4.974784719    0.688748563
  189 LYSH  HZ3     1881    5.661984481    4.891171017    0.791184234
  189 LYSH  C       1882    6.113065129    5.077104213    0.143335183
  189 LYSH  O       1883    6.231022606    5.046667920    0.160366837
  190 GLU   N       1884    6.054807331    5.054145364    0.025990673
  190 GLU   H       1885    5.958987052    5.078944011    0.011659991
  190 GLU   CA      1886    6.114001339    4.989007861    6.699592366
  190 GLU   CB      1887    6.002830304    4.975645033    6.595316070
  190 GLU   CG      1888    6.047914461    4.911580560    6.463884243
  190 GLU   CD      1889    5.942264906    4.925061198    6.354035224
  190 GLU   OE1     1890    5.881389883    5.033909809    6.345596516
  190 GLU   OE2     1891    5.913238387    4.824580623    6.285578582
  190 GLU   C       1892    6.237867730    5.064337445    6.650648495
  190 GLU   O       1893    6.349704656    5.015537453    6.666193334
  191 ILE   N       1894    6.217495507    5.192797150    6.622862220
  191 ILE   H       1895    6.135793558    5.250430088    6.625006794
  191 ILE   CA      1896    6.324539733    5.284745671    6.581647640
  191 ILE   CB      1897    6.267166718    5.424738399    6.558891759
  191 ILE   CG1     1898    6.146526235    5.426004624    6.464798797
  191 ILE   CG2     1899    6.375105347    5.513817333    6.497027343
  191 ILE   CD      1900    6.054118885    5.545102206    6.490983678
  191 ILE   C       1901    6.437358114    5.295473746    6.684451696
  191 ILE   O       1902    6.553119163    5.269391950    6.652059116
  192 VAL   N       1903    6.401894344    5.310598570    0.020390840
  192 VAL   H       1904    6.302831142    5.323542846    0.024797690
  192 VAL   CA      1905    6.497455509    5.315314744    0.132007795
  192 VAL   CB      1906    6.436219833    5.365749716    0.262851263
  192 VAL   CG1     1907    6.536068416    5.360394697    0.378658987
  192 VAL   CG2     1908    6.396329920    5.512447093    0.245598013
  192 VAL   C       1909    6.571947796    5.183367664    0.153274601
  192 VAL   O       1910    6.693900341    5.178404366    0.138044935
  193 LYSH  N       1911    6.503486415    5.069498636    0.147193418
  193 LYSH  H       1912    6.403995192    5.059414275    0.146444537
  193 LYSH  CA      1913    6.571320847    4.939102952    0.150151558
  193 LYSH  CB      1914    6.474009897    4.821075791    0.153439395
  193 LYSH  CG      1915    6.544398808    4.686007692    0.167879248
  193 LYSH  CD      1916    6.448116953    4.572770368    0.131600975
  193 LYSH  CE      1917    6.519899795    4.440373789    0.104652078
  193 LYSH  NZ      1918    6.420336960    4.332238781    0.105770377
  193 LYSH  HZ1     1919    6.329903092    4.372678074    0.119434771
  193 LYSH  HZ2     1920    6.436427688    4.270338099    0.182641904
  193 LYSH  HZ3     1921    6.420108998    4.280073841    0.020454679
  193 LYSH  C       1922    6.670740871    4.915726296    0.036215983
  193 LYSH  O       1923    6.788413987    4.892693726    0.063662380
  194 LYSH  N       1924    6.628370902    4.955906233    6.708069848
  194 LYSH  H       1925    6.544025857    5.006148416    6.689019175
  194 LYSH  CA      1926    6.710866279    4.942287498    6.587164567
  194 LYSH  CB      1927    6.620628959    4.959478239    6.464826510
  194 LYSH  CG      1928    6.687050816    4.888180346    6.346877559
  194 LYSH  CD      1929    6.610680976    4.921223339    6.218489616
  194 LYSH  CE      1930    6.667875623    4.825751884    6.113499260
  194 LYSH  NZ      1931    6.609872527    4.847282514    5.980161363
  194 LYSH  HZ1     1932    6.509871766    4.847534699    5.979030585
  194 LYSH  HZ2     1933    6.639063986    4.774421617    5.918202246
  194 LYSH  HZ3     1934    6.640397043    4.934814072    5.942658287
  194 LYSH  C       1935    0.043465651    5.031355622    6.576563198
  194 LYSH  O       1936    0.146568969    4.987765844    6.525599046
  195 HISB  N       1937    0.033313263    5.154882752    6.624796066
  195 HISB  H       1938   -0.052565969    5.184798251    6.666401968
  195 HISB  CA      1939    0.142392617    5.251659703    6.606215214
  195 HISB  CB      1940    0.086140096    5.366007192    6.521556948
  195 HISB  CG      1941    0.025928974    5.316283755    6.389980372
  195 HISB  ND1     1942    0.091765924    5.269826367    6.284162311
  195 HISB  CD2     1943   -0.103793846    5.302917268    6.363833654
  195 HISB  HD2     1944   -0.184939044    5.334750942    6.429278856
  195 HISB  CE1     1945    0.005079217    5.227312766    6.192701717
  195 HISB  HE1     1946    0.025806182    5.160366133    6.109217936
  195 HISB  NE2     1947   -0.116149199    5.247909559    6.243384058
  195 HISB  HE2     1948   -0.201702128    5.240226426    6.192165508
  195 HISB  C       1949    0.206465493    5.302087626    6.735688351
  195 HISB  O       1950    0.321630913    5.345289482    6.734713504
  196 SER   N       1951    0.139438808    5.281209136    0.057306432
  196 SER   H       1952    0.046825587    5.243532223    0.055095982
  196 SER   CA      1953    0.177894623    5.335378344    0.188443087
  196 SER   CB      1954    0.112623064    5.471940989    0.210876971
  196 SER   OG      1955   -0.027957829    5.467762804    0.184999970
  196 SER   HG      1956   -0.051168244    5.543051550    0.123413576
  196 SER   C       1957    0.144854483    5.243899804    0.306549082
  196 SER   O       1958    0.126636915    5.287157096    0.420254086
  197 GLN   N       1959    0.170007567    5.115044962    0.285248918
  197 GLN   H       1960    0.204750448    5.086461467    0.195934473
  197 GLN   CA      1961    0.162495417    5.010192862    0.388019447
  197 GLN   CB      1962    0.163217985    4.871605467    0.323179008
  197 GLN   CG      1963    0.100464996    4.761763916    0.409213365
  197 GLN   CD      1964    0.117787380    4.622560033    0.348154022
  197 GLN   OE1     1965    0.133320146    4.601001365    0.228062222
  197 GLN   NE2     1966    0.126854986    4.522912388    0.435771896
  197 GLN   HE21    1967    0.141879760    4.430415204    0.400865618
  197 GLN   HE22    1968    0.127973282    4.538240833    0.534583780
  197 GLN   C       1969    0.279225218    5.019096709    0.486505342
  197 GLN   O       1970    0.253561364    5.046019493    0.603750926
  198 PHE   N       1971    0.396494515    5.045668468    0.429640847
  198 PHE   H       1972    0.400193444    5.048404212    0.329746734
  198 PHE   CA      1973    0.522084296    5.060531118    0.504583268
  198 PHE   CB      1974    0.629082395    4.964307910    0.452563083
  198 PHE   CG      1975    0.586578036    4.817969953    0.466242128
  198 PHE   CD1     1976    0.550258725    4.764655541    0.589365725
  198 PHE   HD1     1977    0.562686503    4.822774991    0.680744307
  198 PHE   CD2     1978    0.555620550    4.749094969    0.349542209
  198 PHE   HD2     1979    0.575597300    4.795579890    0.253001788
  198 PHE   CE1     1980    0.480160045    4.644850955    0.596716714
  198 PHE   HE1     1981    0.434646991    4.615558878    0.691336771
  198 PHE   CE2     1982    0.490063838    4.626697451    0.355881536
  198 PHE   HE2     1983    0.466284780    4.573272259    0.263896179
  198 PHE   CZ      1984    0.451315880    4.576092013    0.479398599
  198 PHE   HZ      1985    0.398308144    4.480854936    0.480437750
  198 PHE   C       1986    0.560437478    5.208085486    0.517549711
  198 PHE   O       1987    0.618674146    5.264727547    0.425189440
  199 ILE   N       1988    0.503208685    5.262825356    0.624402002
  199 ILE   H       1989    0.420702780    5.222493117    0.663984919
  199 ILE   CA      1990    0.531860329    5.399320672    0.670860131
  199 ILE   CB      1991    0.415038268    5.495338103    0.647516479
  199 ILE   CG1     1992    0.367283271    5.491367470    0.502214397
  199 ILE   CG2     1993    0.448512026    5.640377918    0.682957792
  199 ILE   CD      1994    0.469945321    5.540244134    0.399832115
  199 ILE   C       1995    0.563889832    5.391545631    0.820265758
  199 ILE   O       1996    0.485207619    5.338885381    0.898799989
  200 GLY   N       1997    0.671319523    5.457771474    0.862204428
  200 GLY   H       1998    0.747160379    5.480275998    0.801044078
  200 GLY   CA      1999    0.704991719    5.465851179    1.005067656
  200 GLY   C       2000    0.625695880    5.561974863    1.093822627
  200 GLY   O       2001    0.632443566    5.546215931    1.215616575
  201 TYR   N       2002    0.522509330    5.619131760    1.032364460
  201 TYR   H       2003    0.533816834    5.577576115    0.942113316
  201 TYR   CA      2004    0.427880046    5.704368432    1.105789797
  201 TYR   CB      2005    0.433916498    5.845134386    1.046134601
  201 TYR   CG      2006    0.563503217    5.918243568    1.081843446
  201 TYR   CD1     2007    0.588283886    5.948706429    1.215171469
  201 TYR   HD1     2008    0.509859421    5.934405606    1.289509144
  201 TYR   CD2     2009    0.666222916    5.933162497    0.989405290
  201 TYR   HD2     2010    0.653645636    5.925437749    0.881411597
  201 TYR   CE1     2011    0.712576477    5.994931806    1.256805659
  201 TYR   HE1     2012    0.729708339    6.022796632    1.360781863
  201 TYR   CE2     2013    0.793149566    5.971406065    1.031197797
  201 TYR   HE2     2014    0.875199678    5.968079353    0.959533941
  201 TYR   CZ      2015    0.816835033    6.000451134    1.165049891
  201 TYR   OH      2016    0.941563665    6.034392676    1.207280193
  201 TYR   HH      2017    1.000574989    6.022621097    1.127415156
  201 TYR   C       2018    0.285672235    5.647934777    1.104260973
  201 TYR   O       2019    0.248328163    5.580846361    1.008169533
  202 PRO   N       2020    0.212116504    5.673294671    1.212133921
  202 PRO   CA      2021    0.070436021    5.634344823    1.216352569
  202 PRO   CB      2022    0.025993048    5.667738706    1.358896145
  202 PRO   CG      2023    0.153318937    5.654276429    1.442668479
  202 PRO   CD      2024    0.262048322    5.703682667    1.347016485
  202 PRO   C       2025    6.772542268    5.704210173    1.113585617
  202 PRO   O       2026    6.764959457    5.826974420    1.112165431
  203 ILE   N       2027    6.694006851    5.622135409    1.044402098
  203 ILE   H       2028    6.695988556    5.534050623    1.091718700
  203 ILE   CA      2029    6.596560946    5.667217561    0.943998434
  203 ILE   CB      2030    6.639461802    5.631386883    0.801558249
  203 ILE   CG1     2031    6.783202590    5.673051688    0.769734870
  203 ILE   CG2     2032    6.541633889    5.689913362    0.699496765
  203 ILE   CD      2033    6.821497225    5.648805508    0.623602588
  203 ILE   C       2034    6.454754957    5.625315118    0.983330471
  203 ILE   O       2035    6.424596264    5.507301238    0.966237262
  204 THR   N       2036    6.383314394    5.713240002    1.053002753
  204 THR   H       2037    6.427648608    5.785956383    1.105397270
  204 THR   CA      2038    6.240068543    5.685600244    1.070974941
  204 THR   CB      2039    6.189645656    5.709769662    1.213380221
  204 THR   OG1     2040    6.231240316    5.596298990    1.289818640
  204 THR   HG1     2041    6.329345074    5.610393832    1.303115157
  204 THR   CG2     2042    6.039166531    5.731789027    1.230118828
  204 THR   C       2043    6.156027353    5.763347702    0.969494803
  204 THR   O       2044    6.160633630    5.885448760    0.955442023
  205 LEU   N       2045    6.073734788    5.676531859    0.911357521
  205 LEU   H       2046    6.083314075    5.578231734    0.926990207
  205 LEU   CA      2047    5.959177718    5.717009516    0.828631927
  205 LEU   CB      2048    5.945062586    5.603426426    0.727112474
  205 LEU   CG      2049    5.824989031    5.619132830    0.633599638
  205 LEU   CD1     2050    5.843009969    5.744227088    0.547380326
  205 LEU   CD2     2051    5.823012616    5.495892748    0.542956507
  205 LEU   C       2052    5.838280943    5.736133899    0.920431864
  205 LEU   O       2053    5.811747289    5.646662680    1.000557122
  206 PHE   N       2054    5.793088735    5.860462418    0.934296539
  206 PHE   H       2055    5.827227855    5.931309992    0.872522833
  206 PHE   CA      2056    5.675791881    5.897240918    1.014912381
  206 PHE   CB      2057    5.682567380    6.049804715    1.024429804
  206 PHE   CG      2058    5.780913670    6.109634416    1.125224907
  206 PHE   CD1     2059    5.911467202    6.068487240    1.149403017
  206 PHE   HD1     2060    5.956387087    5.987426095    1.092024495
  206 PHE   CD2     2061    5.735618351    6.226924922    1.184489326
  206 PHE   HD2     2062    5.634758979    6.262228874    1.163041132
  206 PHE   CE1     2063    5.991283236    6.141275748    1.236880838
  206 PHE   HE1     2064    6.089982014    6.103547203    1.263668971
  206 PHE   CE2     2065    5.814145805    6.300743901    1.272261199
  206 PHE   HE2     2066    5.788527363    6.405340325    1.289090174
  206 PHE   CZ      2067    5.944031495    6.257599460    1.296497674
  206 PHE   HZ      2068    6.008608313    6.314852268    1.363076465
  206 PHE   C       2069    5.543703823    5.849358359    0.954340061
  206 PHE   O       2070    5.539449305    5.829267355    0.833057290
  207 VAL   N       2071    5.456929913    5.796600507    1.040230142
  207 VAL   H       2072    5.480766249    5.782553411    1.136330132
  207 VAL   CA      2073    5.320073152    5.759943006    1.001016047
  207 VAL   CB      2074    5.260901956    5.647804749    1.086654387
  207 VAL   CG1     2075    5.324574278    5.512771859    1.053173731
  207 VAL   CG2     2076    5.280484024    5.676143806    1.235733369
  207 VAL   C       2077    5.227008477    5.880615451    0.987526957
  207 VAL   O       2078    5.257157524    5.992848513    1.027823118
  208 GLU   N       2079    5.112874476    5.852987942    0.925102570
  208 GLU   H       2080    5.091849870    5.760208806    0.894280467
  208 GLU   CA      2081    5.006216368    5.952825134    0.908736863
  208 GLU   CB      2082    4.967538641    5.972556570    0.762032817
  208 GLU   CG      2083    5.061790733    6.058743979    0.677780774
  208 GLU   CD      2084    5.004823111    6.070264721    0.536261612
  208 GLU   OE1     2085    4.946438186    6.175970500    0.503974008
  208 GLU   OE2     2086    5.014135221    5.968956643    0.463646325
  208 GLU   C       2087    4.883194313    5.904177427    0.985570295
  208 GLU   O1      2088    4.854370725    5.782656175    0.980548476
  208 GLU   O2      2089    4.810241242    5.989567306    1.040446687
  209 WDH1  C1      2090    1.020069379    0.181345116    0.572434875
  209 WDH1  H1      2091    1.053188496    0.247167236    0.652750937
  209 WDH1  C2      2092    1.106066734    0.084353849    0.522253975
  209 WDH1  H2      2093    1.194180296    0.059119269    0.581261071
  209 WDH1  C3      2094    1.067391092    0.004667695    0.415119638
  209 WDH1  H3      2095    1.136461479   -0.064498828    0.366888173
  209 WDH1  C4      2096    0.940417419    0.021820090    0.361241591
  209 WDH1  H4      2097    0.909351872   -0.041669142    0.278263330
  209 WDH1  C5      2098    0.853385513    0.118348677    0.410525890
  209 WDH1  C6      2099    0.894235638    0.199013080    0.516090283
  209 WDH1  H7      2100    0.783960708    0.342894276    0.634405104
  209 WDH1  C7      2101    0.787570613    0.268279970    0.555014556
  209 WDH1  C8      2102    0.722687181    0.138013298    0.395612641
  209 WDH1  H8      2103    0.656017550    0.089153798    0.324556956
  209 WDH1  N       2104    0.682276631    0.228888653    0.483927184
  209 WDH1  C9      2105    0.556899614    0.264629418    0.510173926
  209 WDH1  O9      2106    0.519868376    0.335373389    0.603719708
  209 WDH1  C10     2107    0.449143740    0.194676523    0.427092605
  209 WDH1  C11     2108    0.381620262    0.081254443    0.470659664
  209 WDH1  O11     2109    0.401049803    0.036981132    0.597783551
  209 WDH1  H11     2110    0.317538573   -0.006335649    0.631688287
  209 WDH1  C12     2111    0.289933940    0.021110906    0.385224989
  209 WDH1  H12     2112    0.245417869   -0.073550738    0.415859815
  209 WDH1  C13     2113    0.259897231    0.070830319    0.258957339
  209 WDH1  O13     2114    0.198620852   -0.005009022    0.164153813
  209 WDH1  H13     2115    0.129909995   -0.058742770    0.213066140
  209 WDH1  C14     2116    0.324833688    0.187001150    0.218850045
  209 WDH1  C15     2117    0.301270493    0.264009705    0.088772232
  209 WDH1  C16     2118    0.157782645    0.315784660    0.077146479
  209 WDH1  C17     2119    0.342277693    0.188601930   -0.037871340
  209 WDH1  C18     2120    0.418842419    0.246884278    0.301891680
  209 WDH1  H18     2121    0.488667702    0.319923042    0.261016639
  210 NA+   NA      2122    0.603540645    5.739041001    1.570102090
  211 NA+   NA      2123    4.368772729    6.713310202    5.809637759
  212 NA+   NA      2124    3.944148506    2.523002495    3.332200788
  213 NA+   NA      2125    3.350334767    6.395906676    6.548061452
  214 NA+   NA      2126    1.054441456    0.449238058    2.697163310
  215 NA+   NA      2127    0.053844052    5.971730453    1.903077319
  216 NA+   NA      2128    4.670409721    4.812323115    5.181896155
  217 NA+   NA      2129    4.334952314    0.091180564    3.138509506
    1 SOLV  OW      2130    6.039337089    2.167921642    0.721043084
    1 SOLV  HW1     2131    6.025571340    2.079343298    0.676703940
    1 SOLV  HW2     2132    6.100822511    2.156886783    0.799140998
    2 SOLV  OW      2133    6.367673607    2.359576190    6.558282995
    2 SOLV  HW1     2134    6.337308512    2.288018717    6.621204252
    2 SOLV  HW2     2135    6.295975285    2.377260682    6.490843215
    3 SOLV  OW      2136    6.649916351    1.936649778    0.610653130
    3 SOLV  HW1     2137    6.712992146    1.897587443    0.543603747
    3 SOLV  HW2     2138    6.600538157    2.013149924    0.569306767
    4 SOLV  OW      2139    0.455915624    2.254251794    0.487659566
    4 SOLV  HW1     2140    0.420280422    2.340380245    0.451415218
    4 SOLV  HW2     2141    0.515712809    2.211717097    0.419713202
    5 SOLV  OW      2142    0.283434459    2.626766033    0.091230933
    5 SOLV  HW1     2143    0.209814646    2.631306152    0.158769519
    5 SOLV  HW2     2144    0.274808110    2.542432233    0.038171676
    6 SOLV  OW      2145    6.239267094    2.146762360    6.384063212
    6 SOLV  HW1     2146    6.221305608    2.157137792    6.286230769
    6 SOLV  HW2     2147    6.157557549    2.111047536    6.429333658
    7 SOLV  OW      2148    0.448353773    1.931412557    6.060990782
    7 SOLV  HW1     2149    0.493283449    1.866902818    6.122808414
    7 SOLV  HW2     2150    0.494911217    1.930672699    5.972484376
    8 SOLV  OW      2151    0.202902067    2.736889048    0.395614191
    8 SOLV  HW1     2152    0.285382537    2.763977253    0.345968187
    8 SOLV  HW2     2153    0.217085513    2.647094396    0.437294405
    9 SOLV  OW      2154    5.830654796    1.829481007    6.320339699
    9 SOLV  HW1     2155    5.925285695    1.801697039    6.303763633
    9 SOLV  HW2     2156    5.768725089    1.758500580    6.286751686
   10 SOLV  OW      2157    1.359318918    1.333718080    5.689022216
   10 SOLV  HW1     2158    1.314337495    1.422437932    5.699385522
   10 SOLV  HW2     2159    1.308167323    1.264314241    5.739701665
   11 SOLV  OW      2160    0.669516677    1.522324723    6.064214450
   11 SOLV  HW1     2161    0.722352092    1.463485249    6.125433724
   11 SOLV  HW2     2162    0.696421417    1.504604541    5.969538350
   12 SOLV  OW      2163    0.854960173    1.421665452    5.343899252
   12 SOLV  HW1     2164    0.818233806    1.510154376    5.372580749
   12 SOLV  HW2     2165    0.893834691    1.429897227    5.252123869
   13 SOLV  OW      2166    6.659340554    1.105449455    5.188138953
   13 SOLV  HW1     2167    6.560296814    1.108262984    5.174566166
   13 SOLV  HW2     2168    6.701428221    1.051409279    5.115269069
   14 SOLV  OW      2169    0.340037299    0.613059783    4.692087829
   14 SOLV  HW1     2170    0.245658173    0.587120336    4.671558763
   14 SOLV  HW2     2171    0.376886305    0.551963008    4.762166177
   15 SOLV  OW      2172    1.214117926    5.812197399    1.858103284
   15 SOLV  HW1     2173    1.208376335    5.777864476    1.764347066
   15 SOLV  HW2     2174    1.258294982    5.743673040    1.916023163
   16 SOLV  OW      2175    6.130394500    6.212395615    5.116897773
   16 SOLV  HW1     2176    6.056808908    6.155515535    5.153664412
   16 SOLV  HW2     2177    6.127917254    6.302359947    5.160511715
   17 SOLV  OW      2178    5.730172411    5.716592205    5.138147486
   17 SOLV  HW1     2179    5.773346646    5.791975922    5.088616457
   17 SOLV  HW2     2180    5.640666610    5.697265818    5.097957905
   18 SOLV  OW      2181    0.094106785    0.544818761    4.573045518
   18 SOLV  HW1     2182    0.052865007    0.495490937    4.496446536
   18 SOLV  HW2     2183    0.074058119    0.496642677    4.658360369
   19 SOLV  OW      2184    0.249793852    5.686365438    0.056428863
   19 SOLV  HW1     2185    0.317252392    5.754248821    0.085455895
   19 SOLV  HW2     2186    0.295316339    5.614565026    0.003762500
   20 SOLV  OW      2187    5.938508136    0.130849776    5.491755714
   20 SOLV  HW1     2188    6.026504682    0.150072526    5.535196860
   20 SOLV  HW2     2189    5.950909726    0.061750260    5.420541547
   21 SOLV  OW      2190    5.768391686    0.266364712    5.624271608
   21 SOLV  HW1     2191    5.835896735    0.220600222    5.566390062
   21 SOLV  HW2     2192    5.696483379    0.305630783    5.566922747
   22 SOLV  OW      2193    0.925104383    2.068365938    0.735082560
   22 SOLV  HW1     2194    0.842365751    2.065591353    0.678973065
   22 SOLV  HW2     2195    0.958495891    1.975256533    0.749824845
   23 SOLV  OW      2196    1.552862978    6.621775859    0.108029608
   23 SOLV  HW1     2197    1.546667205    6.634450623    0.207038469
   23 SOLV  HW2     2198    1.491235734    6.548188715    0.079944806
   24 SOLV  OW      2199    5.902869040    6.528991776    5.056234369
   24 SOLV  HW1     2200    5.922709947    6.588016026    4.977977188
   24 SOLV  HW2     2201    5.918992006    6.433588649    5.030938739
   25 SOLV  OW      2202    6.578284800    6.446112284    5.175736456
   25 SOLV  HW1     2203    6.583721019    6.380644229    5.251141159
   25 SOLV  HW2     2204    6.527837012    6.527153373    5.205549361
   26 SOLV  OW      2205    6.395122493    6.371717343    4.496515890
   26 SOLV  HW1     2206    6.478879544    6.379549504    4.442433735
   26 SOLV  HW2     2207    6.324987758    6.324925380    4.442728796
   27 SOLV  OW      2208    1.428766342    5.999736093    1.921852765
   27 SOLV  HW1     2209    1.367403543    5.921091105    1.929021973
   27 SOLV  HW2     2210    1.456461800    6.028836770    2.013437982
   28 SOLV  OW      2211    6.123992305    6.377337618    5.469270732
   28 SOLV  HW1     2212    6.076962775    6.438337506    5.405482875
   28 SOLV  HW2     2213    6.222842310    6.389636316    5.460382047
   29 SOLV  OW      2214    6.740201091    5.226595838    5.198479649
   29 SOLV  HW1     2215    6.828647561    5.248612618    5.157339843
   29 SOLV  HW2     2216    6.753586917    5.199849950    5.293912688
   30 SOLV  OW      2217    6.337315673    6.296608187    5.310498142
   30 SOLV  HW1     2218    6.306457235    6.376518285    5.258886020
   30 SOLV  HW2     2219    6.291728448    6.214741112    5.275552543
   31 SOLV  OW      2220    5.738704239    5.995718137    5.286639084
   31 SOLV  HW1     2221    5.639618023    5.992701205    5.273430886
   31 SOLV  HW2     2222    5.768184001    5.914112313    5.336368469
   32 SOLV  OW      2223    6.349239992    5.411396527    5.246076152
   32 SOLV  HW1     2224    6.304996437    5.462499754    5.319771530
   32 SOLV  HW2     2225    6.337912555    5.313337297    5.262078551
   33 SOLV  OW      2226    5.871405481    6.202954962    5.192040421
   33 SOLV  HW1     2227    5.841054044    6.128557756    5.251570983
   33 SOLV  HW2     2228    5.809142573    6.210826863    5.114185662
   34 SOLV  OW      2229    6.656367270    4.798932349    5.618102881
   34 SOLV  HW1     2230    6.751610339    4.827498035    5.628792121
   34 SOLV  HW2     2231    6.597059527    4.860712117    5.669748622
   35 SOLV  OW      2232    6.676666432    5.389921743    5.918825881
   35 SOLV  HW1     2233    6.695021395    5.419805917    6.012474553
   35 SOLV  HW2     2234    6.662534128    5.290932748    5.917618847
   36 SOLV  OW      2235    6.329519366    5.542307223    5.808233114
   36 SOLV  HW1     2236    6.325214940    5.476937789    5.883799265
   36 SOLV  HW2     2237    6.240254004    5.547343990    5.763419988
   37 SOLV  OW      2238    5.942751677    6.732822102    5.302859048
   37 SOLV  HW1     2239    6.022813906    6.737459712    5.243106946
   37 SOLV  HW2     2240    5.942281437    6.645268176    5.351189349
   38 SOLV  OW      2241    6.157815807    5.152351914    5.554414720
   38 SOLV  HW1     2242    6.229396137    5.089623078    5.585123325
   38 SOLV  HW2     2243    6.112974273    5.193215827    5.633919387
   39 SOLV  OW      2244    6.683266667    5.533053353    6.177478622
   39 SOLV  HW1     2245    6.700273262    5.625936656    6.144539093
   39 SOLV  HW2     2246    6.686683089    5.532000808    6.277422227
   40 SOLV  OW      2247    6.008784093    5.799682414    5.770566843
   40 SOLV  HW1     2248    6.033129264    5.713345615    5.726354628
   40 SOLV  HW2     2249    6.007493485    5.787107500    5.869772043
   41 SOLV  OW      2250    0.679091107    6.101633498    2.148589613
   41 SOLV  HW1     2251    0.588588156    6.134849137    2.121985121
   41 SOLV  HW2     2252    0.670745363    6.010023051    2.187827398
   42 SOLV  OW      2253    6.110125697    0.264081040    1.375175441
   42 SOLV  HW1     2254    6.150060285    0.174172398    1.357192344
   42 SOLV  HW2     2255    6.011296280    0.260201859    1.360361976
   43 SOLV  OW      2256    5.451369181    0.785075058    0.231001760
   43 SOLV  HW1     2257    5.390878810    0.759154426    0.155696335
   43 SOLV  HW2     2258    5.437245561    0.722843484    0.308005901
   44 SOLV  OW      2259    5.920753262    0.138983743    0.941759709
   44 SOLV  HW1     2260    5.948057096    0.151248823    0.846335545
   44 SOLV  HW2     2261    5.830557783    0.179734418    0.956103692
   45 SOLV  OW      2262    0.499003359    5.238298754    6.130712990
   45 SOLV  HW1     2263    0.408764454    5.224410164    6.171525782
   45 SOLV  HW2     2264    0.545759177    5.150275688    6.122504469
   46 SOLV  OW      2265    4.462527585    6.135060280    6.773685798
   46 SOLV  HW1     2266    4.546301290    6.109670230    6.725320846
   46 SOLV  HW2     2267    4.435344809    6.227515515    6.746947498
   47 SOLV  OW      2268    5.627124928    0.033942194    0.523362923
   47 SOLV  HW1     2269    5.530056443    0.056372168    0.532101695
   47 SOLV  HW2     2270    5.675321808    0.110558207    0.480833664
   48 SOLV  OW      2271    6.447321839    4.185269053    0.345513767
   48 SOLV  HW1     2272    6.523901860    4.240478932    0.378514214
   48 SOLV  HW2     2273    6.379705638    4.175090132    0.418493184
   49 SOLV  OW      2274    0.530561610    0.016183658    6.491126247
   49 SOLV  HW1     2275    0.598706141   -0.050421420    6.460761426
   49 SOLV  HW2     2276    0.573457230    0.081754674    6.553273786
   50 SOLV  OW      2277    0.613673771    5.696857856    6.343303882
   50 SOLV  HW1     2278    0.612643518    5.700765669    6.443231533
   50 SOLV  HW2     2279    0.601533306    5.788948193    6.306238944
   51 SOLV  OW      2280    0.928992105    0.179822491    6.781784895
   51 SOLV  HW1     2281    0.894849583    0.086119160    6.789265368
   51 SOLV  HW2     2282    0.852550727    0.243844581    6.789514765
   52 SOLV  OW      2283    0.518131145    1.988395435    0.035118241
   52 SOLV  HW1     2284    0.548758873    2.014790316    0.126590330
   52 SOLV  HW2     2285    0.560630620    1.901558583    0.009525390
   53 SOLV  OW      2286    0.574947068    2.065254699    0.298577930
   53 SOLV  HW1     2287    0.637681637    2.142063605    0.285670710
   53 SOLV  HW2     2288    0.623076931    1.990176880    0.343840198
   54 SOLV  OW      2289    0.813555021    5.659064023    0.579547237
   54 SOLV  HW1     2290    0.764084255    5.744540617    0.563797603
   54 SOLV  HW2     2291    0.796989249    5.596457072    0.503340270
   55 SOLV  OW      2292    1.381774593    6.690128782    0.611733896
   55 SOLV  HW1     2293    1.293427771    6.648673720    0.633591641
   55 SOLV  HW2     2294    1.429065529    6.633930797    0.543860884
   56 SOLV  OW      2295    0.687082980    6.614687765    6.398864301
   56 SOLV  HW1     2296    0.656417601    6.522567235    6.422841977
   56 SOLV  HW2     2297    0.775114519    6.632951692    6.442663107
   57 SOLV  OW      2298    1.179667805    6.394530591    6.434074103
   57 SOLV  HW1     2299    1.192129248    6.295559825    6.441242917
   57 SOLV  HW2     2300    1.194868890    6.436584969    6.523528802
   58 SOLV  OW      2301    1.220622183    6.014063764    6.563884851
   58 SOLV  HW1     2302    1.183838545    5.921682950    6.574581203
   58 SOLV  HW2     2303    1.198799538    6.068218373    6.645080155
   59 SOLV  OW      2304    1.280419744    1.083794493    4.928412135
   59 SOLV  HW1     2305    1.198714741    1.133196587    4.958165185
   59 SOLV  HW2     2306    1.254171734    0.993586879    4.894132261
   60 SOLV  OW      2307    1.516437818    6.579726168    0.395004975
   60 SOLV  HW1     2308    1.582245316    6.510883980    0.425533218
   60 SOLV  HW2     2309    1.443484288    6.535309433    0.342978156
   61 SOLV  OW      2310    0.904596820    5.639286951    0.823810340
   61 SOLV  HW1     2311    0.864621723    5.654036231    0.733333611
   61 SOLV  HW2     2312    0.927237157    5.727551811    0.865020097
   62 SOLV  OW      2313    0.873756625    5.357869485    0.683843738
   62 SOLV  HW1     2314    0.949496493    5.339692886    0.746573940
   62 SOLV  HW2     2315    0.890459702    5.443791338    0.635467083
   63 SOLV  OW      2316    1.368137341    5.590627527    0.428850555
   63 SOLV  HW1     2317    1.285459444    5.570892170    0.481528076
   63 SOLV  HW2     2318    1.397645093    5.684420827    0.447074434
   64 SOLV  OW      2319    1.364635010    0.242083181    0.650446138
   64 SOLV  HW1     2320    1.324776385    0.164894195    0.600898730
   64 SOLV  HW2     2321    1.439082977    0.281432443    0.596493783
   65 SOLV  OW      2322    1.825722836    0.325030990    0.730151873
   65 SOLV  HW1     2323    1.879564483    0.407120779    0.749228922
   65 SOLV  HW2     2324    1.861735265    0.279786411    0.648557965
   66 SOLV  OW      2325    0.154312241    6.443406797    4.836340319
   66 SOLV  HW1     2326    0.200981919    6.382018560    4.900018518
   66 SOLV  HW2     2327    0.077095002    6.395573318    4.794496653
   67 SOLV  OW      2328    1.473619766    5.943761703    1.654770719
   67 SOLV  HW1     2329    1.440530959    5.979730192    1.742023168
   67 SOLV  HW2     2330    1.557841910    5.991131667    1.628997901
   68 SOLV  OW      2331    2.021918103    0.132933021    1.519495929
   68 SOLV  HW1     2332    2.090289630    0.060175299    1.525259388
   68 SOLV  HW2     2333    1.989932549    0.141190369    1.425101620
   69 SOLV  OW      2334    1.746602129    0.539340220    1.500579561
   69 SOLV  HW1     2335    1.839114571    0.577230488    1.503286715
   69 SOLV  HW2     2336    1.749922793    0.441755710    1.522206936
   70 SOLV  OW      2337    1.170296495    6.291476494    2.161950896
   70 SOLV  HW1     2338    1.250063146    6.240794368    2.194667005
   70 SOLV  HW2     2339    1.186988345    6.389622315    2.171464086
   71 SOLV  OW      2340    6.038881916    0.252132486    5.722450761
   71 SOLV  HW1     2341    6.071278890    0.343951815    5.745278524
   71 SOLV  HW2     2342    5.941500098    0.255791247    5.699982354
   72 SOLV  OW      2343    1.438691251    0.294183281    2.608297506
   72 SOLV  HW1     2344    1.525965951    0.303493692    2.656233746
   72 SOLV  HW2     2345    1.444585532    0.339380130    2.519281366
   73 SOLV  OW      2346    0.217584194    0.768160952    1.977274996
   73 SOLV  HW1     2347    0.296108054    0.811136673    1.932678096
   73 SOLV  HW2     2348    0.207744444    0.804689241    2.069852681
   74 SOLV  OW      2349    0.503273862    0.835818118    2.002877522
   74 SOLV  HW1     2350    0.529688189    0.924992375    1.966131422
   74 SOLV  HW2     2351    0.579692018    0.771994102    1.993562986
   75 SOLV  OW      2352    0.661673745    6.556884159    2.746905625
   75 SOLV  HW1     2353    0.569014670    6.594146388    2.752121937
   75 SOLV  HW2     2354    0.727306689    6.626650943    2.775651804
   76 SOLV  OW      2355    0.995120628    6.541774886    2.632990297
   76 SOLV  HW1     2356    0.993862944    6.563253432    2.730657701
   76 SOLV  HW2     2357    0.989189993    6.626491870    2.580173059
   77 SOLV  OW      2358    6.162597821    1.461139877    6.375738384
   77 SOLV  HW1     2359    6.153038484    1.560519114    6.369908066
   77 SOLV  HW2     2360    6.072855964    1.419905876    6.391477595
   78 SOLV  OW      2361    5.939878204    1.545611287    6.051737025
   78 SOLV  HW1     2362    5.927570519    1.547523576    5.952507036
   78 SOLV  HW2     2363    5.910065397    1.457022490    6.087302021
   79 SOLV  OW      2364    5.809877979    1.148272248    5.746868184
   79 SOLV  HW1     2365    5.736103411    1.182236403    5.688509640
   79 SOLV  HW2     2366    5.830682569    1.053530963    5.722513410
   80 SOLV  OW      2367    6.636393162    0.284572356    1.805371836
   80 SOLV  HW1     2368    6.592498259    0.209226058    1.854337440
   80 SOLV  HW2     2369    6.723126584    0.307113154    1.849763516
   81 SOLV  OW      2370    6.630369170    0.289360266    1.525284066
   81 SOLV  HW1     2371    6.710968036    0.258057778    1.475029550
   81 SOLV  HW2     2372    6.638032750    0.261719262    1.621089816
   82 SOLV  OW      2373    6.765239629    1.994910418    5.158348324
   82 SOLV  HW1     2374    6.711601739    1.911445210    5.170921663
   82 SOLV  HW2     2375    6.838295477    1.977915157    5.092200595
   83 SOLV  OW      2376    1.138597049    6.014893046    2.161042167
   83 SOLV  HW1     2377    1.138742547    6.110872995    2.189137430
   83 SOLV  HW2     2378    1.052214254    5.993692795    2.115325378
   84 SOLV  OW      2379    0.246019707    6.611271210    2.307590791
   84 SOLV  HW1     2380    0.149372055    6.629685227    2.289657739
   84 SOLV  HW2     2381    0.293528751    6.697377208    2.325757692
   85 SOLV  OW      2382    0.080949438    0.080779954    1.716769951
   85 SOLV  HW1     2383    0.019801694    0.001646447    1.716075606
   85 SOLV  HW2     2384    0.077107738    0.125064338    1.806356310
   86 SOLV  OW      2385    0.320756795    6.757612113    1.688766701
   86 SOLV  HW1     2386    0.306451509    6.659440672    1.676134550
   86 SOLV  HW2     2387    0.233335578    6.805402929    1.680089811
   87 SOLV  OW      2388    5.757498355    0.684724512    0.437151493
   87 SOLV  HW1     2389    5.746926286    0.607135576    0.499360653
   87 SOLV  HW2     2390    5.683996717    0.750599745    0.453268731
   88 SOLV  OW      2391    5.973004313    0.847750476    0.440679420
   88 SOLV  HW1     2392    5.906972701    0.772659631    0.438907415
   88 SOLV  HW2     2393    5.960540672    0.904987330    0.359620490
   89 SOLV  OW      2394    0.447316939    6.051927939    1.819397691
   89 SOLV  HW1     2395    0.372621707    6.053772994    1.885871063
   89 SOLV  HW2     2396    0.527787878    6.009440353    1.860878263
   90 SOLV  OW      2397    0.902459741    6.045119345    1.975886989
   90 SOLV  HW1     2398    0.819954845    6.054395212    2.031641069
   90 SOLV  HW2     2399    0.911494123    6.124874862    1.916229878
   91 SOLV  OW      2400    6.496111626    6.512735842    1.442000462
   91 SOLV  HW1     2401    6.436064016    6.490943516    1.365051307
   91 SOLV  HW2     2402    6.468510818    6.600100545    1.482091950
   92 SOLV  OW      2403    6.474314511    5.644655725    1.391081173
   92 SOLV  HW1     2404    6.520706557    5.595521883    1.464807854
   92 SOLV  HW2     2405    6.415965570    5.715898939    1.430091088
   93 SOLV  OW      2406    6.155919669    0.001755346    1.283779932
   93 SOLV  HW1     2407    6.207743784   -0.026640080    1.203099478
   93 SOLV  HW2     2408    6.172020760   -0.063049065    1.358227861
   94 SOLV  OW      2409    6.348494506    5.896634605    1.470764163
   94 SOLV  HW1     2410    6.253668299    5.923313396    1.487976683
   94 SOLV  HW2     2411    6.408757788    5.945069196    1.534186772
   95 SOLV  OW      2412    5.740684052    0.724676196    0.166530971
   95 SOLV  HW1     2413    5.645316024    0.750530061    0.181968512
   95 SOLV  HW2     2414    5.784745259    0.705923037    0.254330557
   96 SOLV  OW      2415    5.290813190    6.766105312    0.782164706
   96 SOLV  HW1     2416    5.319636699    6.670371871    0.779712625
   96 SOLV  HW2     2417    5.234041991    6.781743116    0.862998612
   97 SOLV  OW      2418    5.086821960    5.775880238    6.041654204
   97 SOLV  HW1     2419    5.124745074    5.736348227    6.125325463
   97 SOLV  HW2     2420    5.098955394    5.711628718    5.965981803
   98 SOLV  OW      2421    5.644456998    0.249769625    0.716156981
   98 SOLV  HW1     2422    5.560488210    0.280206387    0.761150033
   98 SOLV  HW2     2423    5.679918261    0.168853290    0.763024656
   99 SOLV  OW      2424    4.820366256    6.499139590    6.447306616
   99 SOLV  HW1     2425    4.788196162    6.432974651    6.379564074
   99 SOLV  HW2     2426    4.742729708    6.532425248    6.500844510
  100 SOLV  OW      2427    6.191998150    4.158275940    0.076167743
  100 SOLV  HW1     2428    6.141449239    4.208437899    0.146382716
  100 SOLV  HW2     2429    6.143328216    4.164764470   -0.010956614
  101 SOLV  OW      2430    5.060839532    5.161030415    6.609962034
  101 SOLV  HW1     2431    5.025862634    5.174955919    6.517309002
  101 SOLV  HW2     2432    5.004771338    5.212519954    6.674823015
  102 SOLV  OW      2433    4.722325809    6.394637998    0.480868584
  102 SOLV  HW1     2434    4.780106910    6.316014593    0.502770743
  102 SOLV  HW2     2435    4.696869815    6.441816273    0.565297201
  103 SOLV  OW      2436    6.286314445    5.112830814    0.520793293
  103 SOLV  HW1     2437    6.285645768    5.179246956    0.446026322
  103 SOLV  HW2     2438    6.208070609    5.129453491    0.580819754
  104 SOLV  OW      2439    6.200335082    4.378665975    0.304352189
  104 SOLV  HW1     2440    6.257073470    4.433177150    0.366087429
  104 SOLV  HW2     2441    6.116685675    4.429055936    0.282775686
  105 SOLV  OW      2442    6.615871427    4.391905681    0.421497080
  105 SOLV  HW1     2443    6.706472813    4.427390792    0.398393740
  105 SOLV  HW2     2444    6.576002289    4.447368019    0.494544229
  106 SOLV  OW      2445    5.663657851    4.559662298    0.026048370
  106 SOLV  HW1     2446    5.741680917    4.502082149    0.001587303
  106 SOLV  HW2     2447    5.653435139    4.632473529   -0.041740913
  107 SOLV  OW      2448    5.886340509    4.394020469    0.008385409
  107 SOLV  HW1     2449    5.927274384    4.452226639    0.078656756
  107 SOLV  HW2     2450    5.949426841    4.385539143   -0.068749520
  108 SOLV  OW      2451    5.527995203    6.581093603    0.553108595
  108 SOLV  HW1     2452    5.434187242    6.593874913    0.585332449
  108 SOLV  HW2     2453    5.571144173    6.670346490    0.539929136
  109 SOLV  OW      2454    5.210354008    0.646467990    6.484296937
  109 SOLV  HW1     2455    5.183445914    0.582494089    6.412288799
  109 SOLV  HW2     2456    5.215561426    0.598037648    6.571642354
  110 SOLV  OW      2457    4.742428309    0.024509098    6.426851853
  110 SOLV  HW1     2458    4.706958206   -0.042690241    6.361830608
  110 SOLV  HW2     2459    4.756535773   -0.019278809    6.515650417
  111 SOLV  OW      2460    4.806681709    0.347381645    6.104858798
  111 SOLV  HW1     2461    4.728189333    0.315006724    6.052012657
  111 SOLV  HW2     2462    4.889163852    0.342240653    6.048536813
  112 SOLV  OW      2463    5.709264915    6.778374122    0.796256039
  112 SOLV  HW1     2464    5.794872622    6.727981203    0.807741418
  112 SOLV  HW2     2465    5.683170581    6.778136915    0.699720918
  113 SOLV  OW      2466    5.762075426    5.154610850    1.211389237
  113 SOLV  HW1     2467    5.695680374    5.116188466    1.275555593
  113 SOLV  HW2     2468    5.713670756    5.199450145    1.136234371
  114 SOLV  OW      2469    5.965615175    0.620964234    0.818574838
  114 SOLV  HW1     2470    5.987627638    0.585763635    0.727590002
  114 SOLV  HW2     2471    5.873102215    0.592557246    0.843798169
  115 SOLV  OW      2472    6.675788079    0.020833405    0.504898666
  115 SOLV  HW1     2473    6.735382315    0.037435485    0.583476246
  115 SOLV  HW2     2474    6.727900809   -0.024445184    0.432541248
  116 SOLV  OW      2475    6.451865944    0.141050300    1.394105606
  116 SOLV  HW1     2476    6.510975129    0.203497375    1.445159566
  116 SOLV  HW2     2477    6.496290309    0.115984293    1.308092983
  117 SOLV  OW      2478    0.666630552    0.607497108    1.436280241
  117 SOLV  HW1     2479    0.752818882    0.557340526    1.443865209
  117 SOLV  HW2     2480    0.626039645    0.590588537    1.346458030
  118 SOLV  OW      2481    0.637973205    0.182148815    0.825966629
  118 SOLV  HW1     2482    0.545155725    0.164773021    0.858899568
  118 SOLV  HW2     2483    0.634101938    0.217205225    0.732384750
  119 SOLV  OW      2484    1.588945117    0.555060660    0.737767239
  119 SOLV  HW1     2485    1.497497856    0.551392196    0.697446930
  119 SOLV  HW2     2486    1.582051595    0.583295056    0.833459564
  120 SOLV  OW      2487    1.151564205    1.247339267    0.696211987
  120 SOLV  HW1     2488    1.135694075    1.198837606    0.610213339
  120 SOLV  HW2     2489    1.126804341    1.343600114    0.685221143
  121 SOLV  OW      2490    0.202937846    2.049757924    0.588055781
  121 SOLV  HW1     2491    0.189259251    2.145385158    0.613936322
  121 SOLV  HW2     2492    0.203385072    1.992743718    0.670217899
  122 SOLV  OW      2493    0.706343921    2.020736171    0.595231418
  122 SOLV  HW1     2494    0.672856393    1.931924327    0.563726190
  122 SOLV  HW2     2495    0.640093115    2.060768301    0.658554253
  123 SOLV  OW      2496    0.672582066    1.819139672    0.383480434
  123 SOLV  HW1     2497    0.766235838    1.849815108    0.366462182
  123 SOLV  HW2     2498    0.671137343    1.719477757    0.391661686
  124 SOLV  OW      2499    1.337765087    0.513350450    0.646127129
  124 SOLV  HW1     2500    1.318498939    0.415548601    0.654190342
  124 SOLV  HW2     2501    1.251718566    0.563737848    0.638477530
  125 SOLV  OW      2502    0.916883253    0.894216921    0.763747482
  125 SOLV  HW1     2503    0.967332941    0.867735753    0.681557132
  125 SOLV  HW2     2504    0.958332672    0.850770651    0.843722925
  126 SOLV  OW      2505    0.229980604    0.966853564    6.309506453
  126 SOLV  HW1     2506    0.257191267    1.051134433    6.263055372
  126 SOLV  HW2     2507    0.262189354    0.969088110    6.404158113
  127 SOLV  OW      2508    0.546649622    1.709140420    6.217086731
  127 SOLV  HW1     2509    0.462367191    1.662879954    6.244590901
  127 SOLV  HW2     2510    0.598534645    1.649942257    6.155414030
  128 SOLV  OW      2511    1.339777358    1.109874483    6.674243256
  128 SOLV  HW1     2512    1.431878994    1.145392468    6.658197897
  128 SOLV  HW2     2513    1.288476507    1.174586067    6.730654948
  129 SOLV  OW      2514    0.568355114    1.130813576    5.884851758
  129 SOLV  HW1     2515    0.538427867    1.213785802    5.931986487
  129 SOLV  HW2     2516    0.564273261    1.053338109    5.947958876
  130 SOLV  OW      2517    1.036279968    0.379393238    0.232714891
  130 SOLV  HW1     2518    0.946378782    0.421242768    0.245615838
  130 SOLV  HW2     2519    1.025750231    0.280549051    0.221808405
  131 SOLV  OW      2520    1.525663119    0.299425672    6.586249314
  131 SOLV  HW1     2521    1.523007732    0.338505785    6.678267107
  131 SOLV  HW2     2522    1.434750496    0.305172537    6.544977503
  132 SOLV  OW      2523    1.469498646    0.257187592    0.118764002
  132 SOLV  HW1     2524    1.425170002    0.333837342    0.072273100
  132 SOLV  HW2     2525    1.418211972    0.234240884    0.201496532
  133 SOLV  OW      2526    1.049810965    1.019165715    6.164656347
  133 SOLV  HW1     2527    1.058551958    1.111023502    6.203221280
  133 SOLV  HW2     2528    1.055087245    0.951539974    6.238143532
  134 SOLV  OW      2529    1.108710692    0.832930662    5.982218496
  134 SOLV  HW1     2530    1.100827837    0.920358670    6.030132425
  134 SOLV  HW2     2531    1.096229815    0.758029610    6.047299204
  135 SOLV  OW      2532    1.356812792    0.991788645    5.957411864
  135 SOLV  HW1     2533    1.314973490    0.911201592    5.915497274
  135 SOLV  HW2     2534    1.453313501    0.973323632    5.976073319
  136 SOLV  OW      2535    1.640186901    0.656017106    5.910830358
  136 SOLV  HW1     2536    1.735504463    0.656138884    5.880564755
  136 SOLV  HW2     2537    1.621807143    0.572509691    5.962696607
  137 SOLV  OW      2538    1.215358288    0.825272621    4.883385424
  137 SOLV  HW1     2539    1.261497445    0.800912955    4.798066639
  137 SOLV  HW2     2540    1.125729879    0.781024440    4.886600128
  138 SOLV  OW      2541    1.591476750    6.276031137    5.288220134
  138 SOLV  HW1     2542    1.504736063    6.324037365    5.275068895
  138 SOLV  HW2     2543    1.665186547    6.327958479    5.244955266
  139 SOLV  OW      2544    1.432878222    6.454799637    4.406143070
  139 SOLV  HW1     2545    1.402107690    6.394567770    4.479809372
  139 SOLV  HW2     2546    1.529353325    6.477394519    4.419685818
  140 SOLV  OW      2547    1.113957261    0.444084024    4.725494865
  140 SOLV  HW1     2548    1.039234113    0.396626017    4.678954947
  140 SOLV  HW2     2549    1.190622324    0.381130346    4.738183805
  141 SOLV  OW      2550    0.816564558    5.220069675    5.095072811
  141 SOLV  HW1     2551    0.840893736    5.289380349    5.027208456
  141 SOLV  HW2     2552    0.749072637    5.257794468    5.158501189
  142 SOLV  OW      2553    0.263613047    6.186488322    4.882760831
  142 SOLV  HW1     2554    0.327957214    6.224103105    4.816079491
  142 SOLV  HW2     2555    0.206452298    6.117344271    4.838566611
  143 SOLV  OW      2556    0.252370764    5.175898915    5.659892564
  143 SOLV  HW1     2557    0.349174302    5.199015359    5.669626293
  143 SOLV  HW2     2558    0.204703873    5.250802970    5.613878977
  144 SOLV  OW      2559    0.192614062    5.929458899    4.977950525
  144 SOLV  HW1     2560    0.098463008    5.959582892    4.962780772
  144 SOLV  HW2     2561    0.253316351    6.008936527    4.978630848
  145 SOLV  OW      2562    0.790013057    5.630745082    5.895700823
  145 SOLV  HW1     2563    0.758361741    5.579336127    5.975431187
  145 SOLV  HW2     2564    0.738460890    5.602053837    5.814949333
  146 SOLV  OW      2565    6.694690423    5.100320328    5.888226095
  146 SOLV  HW1     2566    6.664457223    5.112167653    5.793636926
  146 SOLV  HW2     2567    6.791510700    5.124285983    5.895505094
  147 SOLV  OW      2568    0.156233381    5.185992429    5.908620241
  147 SOLV  HW1     2569    0.226480272    5.247142060    5.945036386
  147 SOLV  HW2     2570    0.180212129    5.159618521    5.815188786
  148 SOLV  OW      2571    0.788863358    6.020106024    6.538199257
  148 SOLV  HW1     2572    0.737898304    6.065969124    6.465393316
  148 SOLV  HW2     2573    0.865083373    6.078042175    6.567102526
  149 SOLV  OW      2574    1.290512823    6.505603219    6.206003826
  149 SOLV  HW1     2575    1.314105139    6.433374212    6.140981156
  149 SOLV  HW2     2576    1.254621105    6.464541763    6.289832751
  150 SOLV  OW      2577    0.392968563    5.336299245    5.896989178
  150 SOLV  HW1     2578    0.462834266    5.290101362    5.951633549
  150 SOLV  HW2     2579    0.436448769    5.383324410    5.820180772
  151 SOLV  OW      2580    1.212681718    5.464766824    5.620357618
  151 SOLV  HW1     2581    1.247713703    5.522250625    5.694316445
  151 SOLV  HW2     2582    1.287993711    5.438568174    5.559998419
  152 SOLV  OW      2583    1.583532709    0.193700325    5.827318032
  152 SOLV  HW1     2584    1.592433482    0.178571943    5.728870328
  152 SOLV  HW2     2585    1.552821135    0.109326504    5.871339138
  153 SOLV  OW      2586    1.268588203    0.280050282    6.475994283
  153 SOLV  HW1     2587    1.238799555    0.274127532    6.571280498
  153 SOLV  HW2     2588    1.243508374    0.195989743    6.427966588
  154 SOLV  OW      2589    0.796297825    6.525802146    6.163946806
  154 SOLV  HW1     2590    0.771639948    6.553222443    6.256909650
  154 SOLV  HW2     2591    0.849274076    6.441036924    6.167166041
  155 SOLV  OW      2592    0.529702714    0.410198454    6.343539933
  155 SOLV  HW1     2593    0.624423298    0.409186636    6.311469379
  155 SOLV  HW2     2594    0.479816757    0.333853747    6.302498993
  156 SOLV  OW      2595    0.320900294    0.861981913    6.082173116
  156 SOLV  HW1     2596    0.282802375    0.887004732    6.171188999
  156 SOLV  HW2     2597    0.388963868    0.789702672    6.094191530
  157 SOLV  OW      2598    6.640533004    6.505402166    6.391801809
  157 SOLV  HW1     2599    6.649687645    6.412961151    6.428851386
  157 SOLV  HW2     2600    6.685483024    6.510137104    6.302589401
  158 SOLV  OW      2601    5.994030962    6.774160129    5.813201833
  158 SOLV  HW1     2602    5.999848496    6.862194250    5.860295685
  158 SOLV  HW2     2603    6.068676614    6.766766145    5.747058188
  159 SOLV  OW      2604    5.950320395    0.517855775    5.478157474
  159 SOLV  HW1     2605    5.999957011    0.528514914    5.564323015
  159 SOLV  HW2     2606    5.855819227    0.491249911    5.497224710
  160 SOLV  OW      2607    1.584429339    0.346016817    0.550056502
  160 SOLV  HW1     2608    1.625082460    0.425380531    0.595339193
  160 SOLV  HW2     2609    1.558176919    0.370714000    0.456768695
  161 SOLV  OW      2610    1.437156813    1.095892964    0.808237159
  161 SOLV  HW1     2611    1.412150974    1.070125883    0.901578167
  161 SOLV  HW2     2612    1.373512551    1.053493085    0.743790378
  162 SOLV  OW      2613    0.903723055    0.493205397    1.432672335
  162 SOLV  HW1     2614    0.977636495    0.444839138    1.385778029
  162 SOLV  HW2     2615    0.940394411    0.540373947    1.512871267
  163 SOLV  OW      2616    0.508081233    0.772525204    1.721570989
  163 SOLV  HW1     2617    0.522067167    0.836638159    1.646103539
  163 SOLV  HW2     2618    0.422102738    0.793912442    1.767956688
  164 SOLV  OW      2619    1.211962838    1.520064965    0.778841246
  164 SOLV  HW1     2620    1.294975336    1.467529704    0.797569030
  164 SOLV  HW2     2621    1.163800023    1.537963121    0.864641639
  165 SOLV  OW      2622    1.195863315    0.642797996    1.534808370
  165 SOLV  HW1     2623    1.122693524    0.650396512    1.602546736
  165 SOLV  HW2     2624    1.207849926    0.730732586    1.488723349
  166 SOLV  OW      2625    0.977541225    1.812460114    0.809129851
  166 SOLV  HW1     2626    0.920497672    1.734041262    0.833553546
  166 SOLV  HW2     2627    1.065815178    1.805189847    0.855571070
  167 SOLV  OW      2628    0.598417459    1.986427706    1.334697342
  167 SOLV  HW1     2629    0.523668248    1.977323669    1.400511071
  167 SOLV  HW2     2630    0.649123371    1.900367867    1.329762358
  168 SOLV  OW      2631    0.416583599    1.103591225    1.060234550
  168 SOLV  HW1     2632    0.335551667    1.160365334    1.045667723
  168 SOLV  HW2     2633    0.482821288    1.120733376    0.987293667
  169 SOLV  OW      2634    6.609275856    1.077409197    1.661412742
  169 SOLV  HW1     2635    6.662460458    1.152543885    1.700500178
  169 SOLV  HW2     2636    6.543750504    1.113872626    1.595243139
  170 SOLV  OW      2637    6.596937701    1.407855619    1.376131406
  170 SOLV  HW1     2638    6.588774765    1.479564245    1.445360772
  170 SOLV  HW2     2639    6.540394758    1.431305570    1.297046784
  171 SOLV  OW      2640    6.053067098    1.814088943    6.064890399
  171 SOLV  HW1     2641    6.129984024    1.790789870    6.124408813
  171 SOLV  HW2     2642    5.995109362    1.733568454    6.052290170
  172 SOLV  OW      2643    5.997760408    1.294292520    5.880422819
  172 SOLV  HW1     2644    6.088547365    1.283886378    5.839790075
  172 SOLV  HW2     2645    5.929517972    1.252039853    5.820763392
  173 SOLV  OW      2646    5.718490620    1.363233849    6.333645581
  173 SOLV  HW1     2647    5.793633350    1.333844989    6.392732900
  173 SOLV  HW2     2648    5.748546426    1.361705949    6.238274168
  174 SOLV  OW      2649    5.686136264    1.066724650    6.112618200
  174 SOLV  HW1     2650    5.680762374    1.055652269    6.211865765
  174 SOLV  HW2     2651    5.593767771    1.070767740    6.074497555
  175 SOLV  OW      2652    6.086172901    1.133642700    6.070717793
  175 SOLV  HW1     2653    6.034637203    1.192573256    6.008483663
  175 SOLV  HW2     2654    6.156358460    1.187609348    6.117230428
  176 SOLV  OW      2655    6.198758850    1.814209093    5.600973037
  176 SOLV  HW1     2656    6.179421963    1.725107371    5.642063972
  176 SOLV  HW2     2657    6.280283390    1.807383749    5.543452948
  177 SOLV  OW      2658    6.327338175    0.899180209    5.284944703
  177 SOLV  HW1     2659    6.405980415    0.847608751    5.318967575
  177 SOLV  HW2     2660    6.319265514    0.886262769    5.186103145
  178 SOLV  OW      2661    6.561201482    1.046566246    5.464712636
  178 SOLV  HW1     2662    6.628035475    1.049088058    5.390357248
  178 SOLV  HW2     2663    6.595532886    0.988312870    5.538399546
  179 SOLV  OW      2664    6.690478390    1.509841164    5.183996496
  179 SOLV  HW1     2665    6.661802828    1.426490267    5.231243286
  179 SOLV  HW2     2666    6.715789245    1.487711007    5.089807606
  180 SOLV  OW      2667    0.078795141    1.735336134    5.314420417
  180 SOLV  HW1     2668    0.029125020    1.671252439    5.255873438
  180 SOLV  HW2     2669    0.169186754    1.698064224    5.335437265
  181 SOLV  OW      2670    6.147871255    2.103537096    6.117919449
  181 SOLV  HW1     2671    6.083638015    2.027183343    6.111268335
  181 SOLV  HW2     2672    6.232650020    2.079976996    6.070406474
  182 SOLV  OW      2673    5.986097549    1.437094019    0.221502594
  182 SOLV  HW1     2674    6.076468722    1.413396149    0.185844457
  182 SOLV  HW2     2675    5.916890256    1.379816721    0.177574677
  183 SOLV  OW      2676    6.251083692    1.271338931    6.219686600
  183 SOLV  HW1     2677    6.220117711    1.340505923    6.284945040
  183 SOLV  HW2     2678    6.307473150    1.203697495    6.267083207
  184 SOLV  OW      2679    5.728395239    1.479700482    0.378691427
  184 SOLV  HW1     2680    5.714922552    1.560119992    0.320787724
  184 SOLV  HW2     2681    5.733648590    1.397899377    0.321397312
  185 SOLV  OW      2682    5.704143291    0.930406755    0.618300441
  185 SOLV  HW1     2683    5.801245893    0.952479999    0.627540075
  185 SOLV  HW2     2684    5.683335568    0.848570543    0.671885808
  186 SOLV  OW      2685    5.796908971    1.119798134    0.390491529
  186 SOLV  HW1     2686    5.707033044    1.077776742    0.377903077
  186 SOLV  HW2     2687    5.832574706    1.095746335    0.480776536
  187 SOLV  OW      2688    5.948512316    1.574641431    0.928524194
  187 SOLV  HW1     2689    5.926417117    1.480218464    0.904070394
  187 SOLV  HW2     2690    5.908685643    1.596146952    1.017704650
  188 SOLV  OW      2691    5.706311086    0.941950433    1.674726257
  188 SOLV  HW1     2692    5.731897746    1.038560409    1.678442724
  188 SOLV  HW2     2693    5.607222099    0.934136761    1.663669479
  189 SOLV  OW      2694    5.766112956    0.062927107    1.552483658
  189 SOLV  HW1     2695    5.730170261    0.155023005    1.537376989
  189 SOLV  HW2     2696    5.785464530    0.019844510    1.464329866
  190 SOLV  OW      2697    5.714577783    0.507916329    0.629674315
  190 SOLV  HW1     2698    5.681704119    0.569541966    0.701252946
  190 SOLV  HW2     2699    5.693839930    0.413408722    0.654974482
  191 SOLV  OW      2700    0.409114401    0.697735524    1.459255011
  191 SOLV  HW1     2701    0.505119267    0.672169392    1.470711746
  191 SOLV  HW2     2702    0.353516490    0.649654141    1.527069755
  192 SOLV  OW      2703    0.307619574    0.965779881    1.779735786
  192 SOLV  HW1     2704    0.211220773    0.942271293    1.767244201
  192 SOLV  HW2     2705    0.314936500    1.059763934    1.813125472
  193 SOLV  OW      2706    6.461924604    0.503420164    1.831478112
  193 SOLV  HW1     2707    6.526492335    0.427058000    1.830196961
  193 SOLV  HW2     2708    6.405849156    0.501021762    1.748703715
  194 SOLV  OW      2709    5.884601013    0.181289839    1.206450815
  194 SOLV  HW1     2710    5.788607738    0.209226561    1.203856784
  194 SOLV  HW2     2711    5.901710437    0.114135264    1.134344277
  195 SOLV  OW      2712    6.169215838    0.622499837    1.111072956
  195 SOLV  HW1     2713    6.145565645    0.671842709    1.194786244
  195 SOLV  HW2     2714    6.148569973    0.679741219    1.031706045
  196 SOLV  OW      2715    5.699206984    0.769501459    6.699534834
  196 SOLV  HW1     2716    5.760014016    0.848876167    6.697517143
  196 SOLV  HW2     2717    5.705588567    0.724912138    6.788826255
  197 SOLV  OW      2718    5.162125518    0.225139933    6.409743548
  197 SOLV  HW1     2719    5.139006849    0.318171558    6.381238555
  197 SOLV  HW2     2720    5.256056083    0.204309480    6.382450141
  198 SOLV  OW      2721    4.698662214    6.635201317    6.213358717
  198 SOLV  HW1     2722    4.702868551    6.539663571    6.242624299
  198 SOLV  HW2     2723    4.668350706    6.639576497    6.118155470
  199 SOLV  OW      2724    5.153886568    6.787836531    5.661133190
  199 SOLV  HW1     2725    5.067220241    6.831017239    5.636112650
  199 SOLV  HW2     2726    5.223885858    6.858219661    5.673294319
  200 SOLV  OW      2727    5.920752448    6.441065994    5.300474066
  200 SOLV  HW1     2728    5.901724794    6.348734344    5.267088450
  200 SOLV  HW2     2729    5.918509380    6.505311653    5.223863600
  201 SOLV  OW      2730    5.532106010    0.068583693    5.332458549
  201 SOLV  HW1     2731    5.466195920    0.124710910    5.382531398
  201 SOLV  HW2     2732    5.490260555   -0.019244384    5.309289808
  202 SOLV  OW      2733    5.734076672    6.505107385    5.497051461
  202 SOLV  HW1     2734    5.660750899    6.438790302    5.512125398
  202 SOLV  HW2     2735    5.781439081    6.483561496    5.411644221
  203 SOLV  OW      2736    5.728094673    5.944278591    5.605826841
  203 SOLV  HW1     2737    5.647899304    5.992291061    5.570253950
  203 SOLV  HW2     2738    5.745479077    5.862866488    5.550403724
  204 SOLV  OW      2739    4.852028901    5.824371626    5.912188233
  204 SOLV  HW1     2740    4.937376946    5.825656904    5.964301950
  204 SOLV  HW2     2741    4.868241214    5.861592937    5.820790920
  205 SOLV  OW      2742    5.503872857    5.002020066    5.641738261
  205 SOLV  HW1     2743    5.539432283    4.982487238    5.733147257
  205 SOLV  HW2     2744    5.481830270    5.099311027    5.634654748
  206 SOLV  OW      2745    5.308170794    5.927460442    6.017069127
  206 SOLV  HW1     2746    5.333567703    5.958291283    5.925385297
  206 SOLV  HW2     2747    5.215583926    5.889709610    6.015067771
  207 SOLV  OW      2748    5.915283870    6.053419637    5.824183799
  207 SOLV  HW1     2749    5.816683567    6.057952331    5.840229838
  207 SOLV  HW2     2750    5.940610993    5.960123950    5.798601543
  208 SOLV  OW      2751    4.690300041    6.123961511    6.623812271
  208 SOLV  HW1     2752    4.750498429    6.203572066    6.630140262
  208 SOLV  HW2     2753    4.741085555    6.046749154    6.585592132
  209 SOLV  OW      2754    5.152061128    5.426673269    0.332797756
  209 SOLV  HW1     2755    5.114175449    5.440280907    0.241258106
  209 SOLV  HW2     2756    5.078872229    5.433970736    0.400562631
  210 SOLV  OW      2757    5.349149236    4.780319629    0.900577431
  210 SOLV  HW1     2758    5.292048873    4.825235450    0.831846862
  210 SOLV  HW2     2759    5.304028909    4.785159097    0.989697831
  211 SOLV  OW      2760    5.236424179    5.220113935    0.124420103
  211 SOLV  HW1     2761    5.199590709    5.153950301    0.189744272
  211 SOLV  HW2     2762    5.161546690    5.259520967    0.071110168
  212 SOLV  OW      2763    4.760747798    4.998313143    6.672446055
  212 SOLV  HW1     2764    4.847182176    5.019392362    6.718121691
  212 SOLV  HW2     2765    4.684522333    5.025364964    6.731261980
  213 SOLV  OW      2766    5.940189748    4.565161282    0.278250676
  213 SOLV  HW1     2767    5.859608886    4.610174766    0.316750180
  213 SOLV  HW2     2768    6.010495586    4.633592089    0.258858932
  214 SOLV  OW      2769    6.326526267    4.583031121    0.452864095
  214 SOLV  HW1     2770    6.309113849    4.572544324    0.550785260
  214 SOLV  HW2     2771    6.387806171    4.660664703    0.438051587
  215 SOLV  OW      2772    6.148164561    4.555168820    0.040716794
  215 SOLV  HW1     2773    6.131096875    4.507851858   -0.045719488
  215 SOLV  HW2     2774    6.190493586    4.643891923    0.022337071
  216 SOLV  OW      2775    5.869181638    4.416896974    6.467769079
  216 SOLV  HW1     2776    5.786474911    4.465918716    6.440264411
  216 SOLV  HW2     2777    5.844626229    4.342177292    6.529526679
  217 SOLV  OW      2778    6.317097773    4.844946470    5.929214738
  217 SOLV  HW1     2779    6.283142917    4.760175029    5.888441829
  217 SOLV  HW2     2780    6.246736423    4.883814457    5.988713573
  218 SOLV  OW      2781    6.637266601    4.481305210    6.601512106
  218 SOLV  HW1     2782    6.684714170    4.546442958    6.660722254
  218 SOLV  HW2     2783    6.673870162    4.389525569    6.616896416
  219 SOLV  OW      2784    6.477389517    4.955090803    5.737815628
  219 SOLV  HW1     2785    6.463130851    5.044608523    5.695567023
  219 SOLV  HW2     2786    6.395166218    4.928545245    5.788177432
  220 SOLV  OW      2787    0.406335673    5.040285562    0.129866637
  220 SOLV  HW1     2788    0.370965186    4.954232471    0.093183058
  220 SOLV  HW2     2789    0.448872260    5.092908553    0.056223672
  221 SOLV  OW      2790    0.595923170    5.403943771    6.391861603
  221 SOLV  HW1     2791    0.608794918    5.472010356    6.319729439
  221 SOLV  HW2     2792    0.665972769    5.333041205    6.383642131
  222 SOLV  OW      2793    0.495733441    5.545888943    6.608849619
  222 SOLV  HW1     2794    0.539752668    5.506750567    6.528028469
  222 SOLV  HW2     2795    0.462603913    5.472156266    6.667734832
  223 SOLV  OW      2796    6.663606093    5.631885977    6.456305518
  223 SOLV  HW1     2797    6.692501796    5.646349017    6.550940918
  223 SOLV  HW2     2798    6.566053077    5.609951438    6.454245555
  224 SOLV  OW      2799    6.641459967    5.063611913    0.550232990
  224 SOLV  HW1     2800    6.644124057    5.089726612    0.646734731
  224 SOLV  HW2     2801    6.710390270    5.115583244    0.499742257
  225 SOLV  OW      2802    6.721362600    5.681531555    0.037999764
  225 SOLV  HW1     2803    6.818444035    5.696534546    0.019244076
  225 SOLV  HW2     2804    6.684243965    5.760580625    0.086734851
  226 SOLV  OW      2805    0.502677640    4.966209563    0.861905233
  226 SOLV  HW1     2806    0.531133698    5.041616836    0.921113727
  226 SOLV  HW2     2807    0.410727976    4.984190672    0.826926352
  227 SOLV  OW      2808    0.446942730    5.291142867    1.265378578
  227 SOLV  HW1     2809    0.490028190    5.224309692    1.204740190
  227 SOLV  HW2     2810    0.492147713    5.379713320    1.254805764
  228 SOLV  OW      2811    0.628261003    4.741888039    0.958205296
  228 SOLV  HW1     2812    0.640044377    4.786535245    1.046913853
  228 SOLV  HW2     2813    0.584071189    4.805205171    0.894647639
  229 SOLV  OW      2814    1.106260390    5.519980048    1.332913490
  229 SOLV  HW1     2815    1.019995206    5.473742112    1.312375913
  229 SOLV  HW2     2816    1.087829375    5.614596989    1.359545742
  230 SOLV  OW      2817    0.664738720    5.909668301    1.863606686
  230 SOLV  HW1     2818    0.682292987    5.937049136    1.769035544
  230 SOLV  HW2     2819    0.647223460    5.811268142    1.867095900
  231 SOLV  OW      2820    6.679526043    5.112933159    0.818861956
  231 SOLV  HW1     2821    6.701798102    5.201061991    0.777164572
  231 SOLV  HW2     2822    6.725116388    5.105575107    0.907568086
  232 SOLV  OW      2823    6.086948043    5.190866445    0.725411912
  232 SOLV  HW1     2824    6.137337818    5.275331001    0.707299647
  232 SOLV  HW2     2825    6.128144956    5.143542019    0.803287768
  233 SOLV  OW      2826    6.681274314    5.356602039    1.137216639
  233 SOLV  HW1     2827    6.712922884    5.342638794    1.231051813
  233 SOLV  HW2     2828    6.679890564    5.268924250    1.089130724
  234 SOLV  OW      2829    6.518752431    5.895309328    1.223903269
  234 SOLV  HW1     2830    6.522824268    5.818746375    1.288102039
  234 SOLV  HW2     2831    6.592275862    5.886395732    1.156710612
  235 SOLV  OW      2832    6.408939412    5.183272617    1.358408566
  235 SOLV  HW1     2833    6.423616386    5.225882447    1.269131692
  235 SOLV  HW2     2834    6.380568797    5.252935399    1.424314186
  236 SOLV  OW      2835    5.648904854    5.614459443    1.426528750
  236 SOLV  HW1     2836    5.748473988    5.619654519    1.434308264
  236 SOLV  HW2     2837    5.624128458    5.587245016    1.333539336
  237 SOLV  OW      2838    5.896703443    4.993474081    0.948112183
  237 SOLV  HW1     2839    5.949691032    5.076159557    0.967007828
  237 SOLV  HW2     2840    5.799113755    5.014004330    0.955615940
  238 SOLV  OW      2841    6.102706979    5.402461760    0.935342728
  238 SOLV  HW1     2842    6.139293035    5.369878465    1.022527402
  238 SOLV  HW2     2843    6.025184586    5.345355440    0.908315114
  239 SOLV  OW      2844    5.530518293    5.551109470    0.772019888
  239 SOLV  HW1     2845    5.441230155    5.539577971    0.728473239
  239 SOLV  HW2     2846    5.542900357    5.646951791    0.797759577
  240 SOLV  OW      2847    5.454452373    6.441346345    1.121633986
  240 SOLV  HW1     2848    5.465812783    6.353883354    1.074504313
  240 SOLV  HW2     2849    5.358481217    6.469149974    1.117572520
  241 SOLV  OW      2850    4.956509606    5.456938239    0.516842691
  241 SOLV  HW1     2851    4.935538312    5.553671673    0.531143252
  241 SOLV  HW2     2852    4.982956361    5.415364508    0.603870280
  242 SOLV  OW      2853    5.190636673    6.473560724    1.083490810
  242 SOLV  HW1     2854    5.182555118    6.379738989    1.117165014
  242 SOLV  HW2     2855    5.099420208    6.513300024    1.073386016
  243 SOLV  OW      2856    5.271457200    5.583304079    0.647816158
  243 SOLV  HW1     2857    5.241414262    5.669256402    0.606447915
  243 SOLV  HW2     2858    5.246260578    5.507050835    0.588215225
  244 SOLV  OW      2859    4.924736228    6.573469068    0.978525944
  244 SOLV  HW1     2860    4.874632185    6.605121259    0.897967349
  244 SOLV  HW2     2861    4.883297446    6.489014438    1.012469241
  245 SOLV  OW      2862    4.630010323    5.709667366    0.249132202
  245 SOLV  HW1     2863    4.604555947    5.688073756    0.343406615
  245 SOLV  HW2     2864    4.572162250    5.783839794    0.215164352
  246 SOLV  OW      2865    0.006304537    6.667405103    0.303907398
  246 SOLV  HW1     2866   -0.070758516    6.641155133    0.245824001
  246 SOLV  HW2     2867    0.047059210    6.585463158    0.344231069
  247 SOLV  OW      2868    3.858371077    2.628742368    3.882094685
  247 SOLV  HW1     2869    3.798872204    2.628540091    3.801710048
  247 SOLV  HW2     2870    3.864687357    2.536045069    3.919096591
  248 SOLV  OW      2871    3.310494594    2.324356207    4.268678471
  248 SOLV  HW1     2872    3.382359587    2.335590274    4.200054725
  248 SOLV  HW2     2873    3.335365936    2.374608836    4.351491773
  249 SOLV  OW      2874    3.607928151    1.873955616    4.391201423
  249 SOLV  HW1     2875    3.646692986    1.923760561    4.313633430
  249 SOLV  HW2     2876    3.661164635    1.893808149    4.473492090
  250 SOLV  OW      2877    4.120866724    2.318535391    4.144816342
  250 SOLV  HW1     2878    4.144099389    2.393836495    4.083240605
  250 SOLV  HW2     2879    4.023933108    2.323844686    4.168843030
  251 SOLV  OW      2880    3.999851627    1.828824191    4.385360983
  251 SOLV  HW1     2881    4.074196551    1.812483293    4.450225615
  251 SOLV  HW2     2882    4.019860952    1.910823900    4.331721052
  252 SOLV  OW      2883    3.400009573    2.439371094    4.526966570
  252 SOLV  HW1     2884    3.492867493    2.476244443    4.531369973
  252 SOLV  HW2     2885    3.384544725    2.378652958    4.604913453
  253 SOLV  OW      2886    3.461324634    2.678956034    4.845729717
  253 SOLV  HW1     2887    3.432131497    2.739623868    4.919680529
  253 SOLV  HW2     2888    3.473440129    2.732085228    4.761872641
  254 SOLV  OW      2889    4.638730031    2.393406360    5.110145296
  254 SOLV  HW1     2890    4.683971688    2.453787202    5.175789659
  254 SOLV  HW2     2891    4.577490854    2.331140320    5.158874042
  255 SOLV  OW      2892    4.824383519    2.186580737    5.011047260
  255 SOLV  HW1     2893    4.796733153    2.113225666    4.948950789
  255 SOLV  HW2     2894    4.747257071    2.248481736    5.025921409
  256 SOLV  OW      2895    3.569047901    3.235081741    4.701027744
  256 SOLV  HW1     2896    3.575636891    3.148732835    4.751047655
  256 SOLV  HW2     2897    3.557671846    3.310362132    4.765873012
  257 SOLV  OW      2898    5.569635193    1.930512510    5.636641663
  257 SOLV  HW1     2899    5.539340235    2.024499892    5.620873618
  257 SOLV  HW2     2900    5.494653322    1.867514296    5.616419291
  258 SOLV  OW      2901    5.820862820    2.007812779    5.710620771
  258 SOLV  HW1     2902    5.823623775    2.058322713    5.796891049
  258 SOLV  HW2     2903    5.728408905    1.972839551    5.695435041
  259 SOLV  OW      2904    4.604853141    2.150560213    5.278411032
  259 SOLV  HW1     2905    4.677258476    2.082633789    5.290466498
  259 SOLV  HW2     2906    4.566851859    2.174935901    5.367649807
  260 SOLV  OW      2907    4.717335972    2.138112380    5.734572366
  260 SOLV  HW1     2908    4.804727494    2.111932657    5.775549303
  260 SOLV  HW2     2909    4.649461397    2.151756659    5.806743081
  261 SOLV  OW      2910    4.503007689    3.811718400    6.153623761
  261 SOLV  HW1     2911    4.405077431    3.818867434    6.172597385
  261 SOLV  HW2     2912    4.516886632    3.794724529    6.056053889
  262 SOLV  OW      2913    4.741089519    3.542329014    5.795580836
  262 SOLV  HW1     2914    4.668557344    3.478910687    5.768800255
  262 SOLV  HW2     2915    4.808399549    3.494165111    5.851719203
  263 SOLV  OW      2916    4.450773902    5.875921851    3.796663413
  263 SOLV  HW1     2917    4.500868008    5.866152893    3.882666568
  263 SOLV  HW2     2918    4.365357019    5.824162776    3.801795278
  264 SOLV  OW      2919    5.778671292    3.967300685    6.783964335
  264 SOLV  HW1     2920    5.699856048    3.967939392    6.845509031
  264 SOLV  HW2     2921    5.770973843    3.890167193    6.720788256
  265 SOLV  OW      2922    6.179265873    4.075341584    6.328449607
  265 SOLV  HW1     2923    6.164684893    4.089235288    6.426408915
  265 SOLV  HW2     2924    6.127504911    3.995340200    6.298081501
  266 SOLV  OW      2925    6.107898842    4.113519286    6.581089646
  266 SOLV  HW1     2926    6.106552080    4.025858467    6.629206113
  266 SOLV  HW2     2927    6.022310755    4.162297704    6.598314403
  267 SOLV  OW      2928    4.910195882    4.767692474    0.244165664
  267 SOLV  HW1     2929    4.944133175    4.773953809    0.338030262
  267 SOLV  HW2     2930    4.985667851    4.744040781    0.182960454
  268 SOLV  OW      2931    5.738256917    3.024690463    4.632493150
  268 SOLV  HW1     2932    5.675728531    2.946641619    4.632402576
  268 SOLV  HW2     2933    5.830409458    2.993526217    4.655687951
  269 SOLV  OW      2934    0.605654884    3.020374084    2.949018883
  269 SOLV  HW1     2935    0.607015478    3.086581115    2.874076842
  269 SOLV  HW2     2936    0.513041672    3.014074615    2.986229841
  270 SOLV  OW      2937    5.345777305    5.259657601    6.127772098
  270 SOLV  HW1     2938    5.317855455    5.199188329    6.202375538
  270 SOLV  HW2     2939    5.265730883    5.284264163    6.073101815
  271 SOLV  OW      2940    4.985336287    3.705863922    6.567680627
  271 SOLV  HW1     2941    4.973741109    3.616256501    6.524813894
  271 SOLV  HW2     2942    4.924963590    3.712865341    6.647100644
  272 SOLV  OW      2943    4.534530540    3.755081921    5.874067003
  272 SOLV  HW1     2944    4.599392009    3.681580441    5.854305366
  272 SOLV  HW2     2945    4.444586331    3.715842134    5.893361094
  273 SOLV  OW      2946    6.659952839    3.111817436    2.460301466
  273 SOLV  HW1     2947    6.561079642    3.109651532    2.445434879
  273 SOLV  HW2     2948    6.703050344    3.167911206    2.389607522
  274 SOLV  OW      2949    4.570840753    5.848405048    4.049789246
  274 SOLV  HW1     2950    4.510978103    5.779365682    4.090429124
  274 SOLV  HW2     2951    4.559704742    5.935014469    4.098536725
  275 SOLV  OW      2952    4.426311442    4.183380806    3.958346361
  275 SOLV  HW1     2953    4.405227408    4.089934504    3.987067255
  275 SOLV  HW2     2954    4.464439081    4.234175063    4.035597683
  276 SOLV  OW      2955    5.067548717    4.598616324    6.100761881
  276 SOLV  HW1     2956    5.085822022    4.581788514    6.003896452
  276 SOLV  HW2     2957    4.992716384    4.539697697    6.131268919
  277 SOLV  OW      2958    5.482967144    4.150313404    6.004620989
  277 SOLV  HW1     2959    5.568951133    4.177287067    6.047970903
  277 SOLV  HW2     2960    5.438274142    4.080138939    6.060101437
  278 SOLV  OW      2961    5.023671302    4.609763327    6.375164710
  278 SOLV  HW1     2962    5.070865812    4.531272541    6.415333012
  278 SOLV  HW2     2963    5.059582615    4.626842455    6.283402557
  279 SOLV  OW      2964    5.898597514    3.130334136    4.418689274
  279 SOLV  HW1     2965    5.837532740    3.091126545    4.487505607
  279 SOLV  HW2     2966    5.846864377    3.149448259    4.335262177
  280 SOLV  OW      2967    6.445688538    2.659117859    4.238392525
  280 SOLV  HW1     2968    6.463234507    2.700968448    4.327510698
  280 SOLV  HW2     2969    6.394124646    2.574356130    4.250961945
  281 SOLV  OW      2970    4.453555912    1.912346299    4.356874856
  281 SOLV  HW1     2971    4.421813141    1.913948430    4.262051750
  281 SOLV  HW2     2972    4.544759070    1.871502336    4.360789744
  282 SOLV  OW      2973    4.666417885    3.380974633    6.286274895
  282 SOLV  HW1     2974    4.671477284    3.464724724    6.231865688
  282 SOLV  HW2     2975    4.615450077    3.398946220    6.370413499
  283 SOLV  OW      2976    6.431030707    2.799580046    3.861910802
  283 SOLV  HW1     2977    6.393121629    2.833991300    3.947820383
  283 SOLV  HW2     2978    6.382763133    2.716146739    3.835250739
  284 SOLV  OW      2979    6.683956101    2.795940028    4.145570894
  284 SOLV  HW1     2980    6.740525929    2.758016146    4.218794072
  284 SOLV  HW2     2981    6.588404467    2.770642361    4.160796735
  285 SOLV  OW      2982    5.876917917    2.584779004    4.548013834
  285 SOLV  HW1     2983    5.969999238    2.620298940    4.539397483
  285 SOLV  HW2     2984    5.836513754    2.574831559    4.457082256
  286 SOLV  OW      2985    5.705713910    3.967364121    6.451380260
  286 SOLV  HW1     2986    5.658333628    3.920679965    6.376699775
  286 SOLV  HW2     2987    5.738013148    3.899846680    6.517709392
  287 SOLV  OW      2988    5.351654600    3.902105417    6.729381198
  287 SOLV  HW1     2989    5.426003042    3.964593819    6.705522705
  287 SOLV  HW2     2990    5.296789985    3.882988388    6.647980518
  288 SOLV  OW      2991    5.868997710    2.371236279    4.731679806
  288 SOLV  HW1     2992    5.860033248    2.289406269    4.674904037
  288 SOLV  HW2     2993    5.885882224    2.450630264    4.673255127
  289 SOLV  OW      2994    5.113284574    4.622333117    0.125149654
  289 SOLV  HW1     2995    5.041337759    4.555486907    0.106256346
  289 SOLV  HW2     2996    5.201309858    4.586097255    0.094487832
  290 SOLV  OW      2997    5.311058072    4.496607820    6.778341268
  290 SOLV  HW1     2998    5.374720495    4.448712399    6.838795019
  290 SOLV  HW2     2999    5.351162071    4.504243639    6.687045733
  291 SOLV  OW      3000    0.456766627    2.787760635    3.121427875
  291 SOLV  HW1     3001    0.528003575    2.773526162    3.052693761
  291 SOLV  HW2     3002    0.499219528    2.805540634    3.210215557
  292 SOLV  OW      3003    5.290311353    4.342646967    6.060487989
  292 SOLV  HW1     3004    5.345982624    4.270767906    6.018821692
  292 SOLV  HW2     3005    5.210308770    4.360281991    6.003124628
  293 SOLV  OW      3006    5.239134115    5.045447976    6.291537049
  293 SOLV  HW1     3007    5.203949369    5.019160700    6.201698008
  293 SOLV  HW2     3008    5.297718633    4.972571952    6.326990393
  294 SOLV  OW      3009    6.089825310    5.544361629    5.716318149
  294 SOLV  HW1     3010    6.052618629    5.567083214    5.626310497
  294 SOLV  HW2     3011    6.077093601    5.446745261    5.733950252
  295 SOLV  OW      3012    5.446667629    4.996607578    5.317940476
  295 SOLV  HW1     3013    5.406020451    4.905303914    5.321524959
  295 SOLV  HW2     3014    5.404814167    5.054481111    5.387942369
  296 SOLV  OW      3015    5.594470162    5.165136754    6.049790961
  296 SOLV  HW1     3016    5.508330115    5.212719158    6.067607642
  296 SOLV  HW2     3017    5.632176047    5.131118305    6.135945402
  297 SOLV  OW      3018    6.568000287    4.615000296    5.828167642
  297 SOLV  HW1     3019    6.639184713    4.545413054    5.837753756
  297 SOLV  HW2     3020    6.559032721    4.640440300    5.731866815
  298 SOLV  OW      3021    6.483465518    5.188198848    5.564197036
  298 SOLV  HW1     3022    6.430021060    5.179276034    5.480137483
  298 SOLV  HW2     3023    6.437807659    5.252144009    5.626069628
  299 SOLV  OW      3024    5.115458536    4.614247438    5.820033404
  299 SOLV  HW1     3025    5.214295124    4.605540533    5.807561098
  299 SOLV  HW2     3026    5.068225938    4.568853274    5.744479108
  300 SOLV  OW      3027    6.298335546    4.613707506    4.707169192
  300 SOLV  HW1     3028    6.274157779    4.666232549    4.788757155
  300 SOLV  HW2     3029    6.250714500    4.525790122    4.708833420
  301 SOLV  OW      3030    6.570749289    5.421719649    5.082553280
  301 SOLV  HW1     3031    6.639829789    5.363075999    5.124848052
  301 SOLV  HW2     3032    6.486562984    5.418184497    5.136406496
  302 SOLV  OW      3033    5.907394440    5.228194682    5.437066357
  302 SOLV  HW1     3034    5.998517677    5.219292727    5.477282163
  302 SOLV  HW2     3035    5.906152761    5.184128466    5.347296614
  303 SOLV  OW      3036    6.352429787    4.872214734    5.475407551
  303 SOLV  HW1     3037    6.355970273    4.853726192    5.377186065
  303 SOLV  HW2     3038    6.443026625    4.900021057    5.507357263
  304 SOLV  OW      3039    0.087293166    3.476925424    2.969025102
  304 SOLV  HW1     3040    0.144280116    3.492332163    2.888308564
  304 SOLV  HW2     3041    0.044980105    3.386508820    2.963156312
  305 SOLV  OW      3042    6.669342616    3.229985628    2.715115888
  305 SOLV  HW1     3043    6.639508894    3.177352430    2.635484558
  305 SOLV  HW2     3044    6.753110445    3.279784684    2.692658720
  306 SOLV  OW      3045    6.583624028    4.827669654    2.858761633
  306 SOLV  HW1     3046    6.558449566    4.750437006    2.917098187
  306 SOLV  HW2     3047    6.650114551    4.797508804    2.790416144
  307 SOLV  OW      3048    3.774558440    3.482335199    2.780663031
  307 SOLV  HW1     3049    3.790662576    3.391854008    2.741220985
  307 SOLV  HW2     3050    3.702505216    3.476215528    2.849747377
  308 SOLV  OW      3051    5.315993762    4.323971891    3.167843089
  308 SOLV  HW1     3052    5.339289478    4.308666293    3.263889123
  308 SOLV  HW2     3053    5.232476647    4.273739369    3.145408352
  309 SOLV  OW      3054    5.342993994    3.650829148    3.056861187
  309 SOLV  HW1     3055    5.425178254    3.609345756    3.095929009
  309 SOLV  HW2     3056    5.364087657    3.687654713    2.966305671
  310 SOLV  OW      3057    4.486354880    4.633846477    3.511185103
  310 SOLV  HW1     3058    4.500423922    4.720342059    3.559373018
  310 SOLV  HW2     3059    4.500101947    4.647732150    3.413105246
  311 SOLV  OW      3060    6.461078272    4.464281415    5.446619764
  311 SOLV  HW1     3061    6.549893435    4.499213389    5.416735793
  311 SOLV  HW2     3062    6.474588998    4.395889964    5.518323565
  312 SOLV  OW      3063    4.555793035    5.328874513    4.286753911
  312 SOLV  HW1     3064    4.619065959    5.387776109    4.236466577
  312 SOLV  HW2     3065    4.556452664    5.354200709    4.383500014
  313 SOLV  OW      3066    4.365186954    4.743832582    3.909322845
  313 SOLV  HW1     3067    4.428716728    4.698007149    3.847146892
  313 SOLV  HW2     3068    4.395955577    4.731216600    4.003640991
  314 SOLV  OW      3069    4.286866175    4.398678849    3.835322491
  314 SOLV  HW1     3070    4.194635052    4.437054555    3.840088333
  314 SOLV  HW2     3071    4.299303026    4.332569994    3.909328173
  315 SOLV  OW      3072    4.050924875    4.754057527    4.711189420
  315 SOLV  HW1     3073    3.968965033    4.710654344    4.673789020
  315 SOLV  HW2     3074    4.025201697    4.814171128    4.786850991
  316 SOLV  OW      3075    6.200179728    3.356197734    4.935511500
  316 SOLV  HW1     3076    6.189227353    3.413338241    4.854178545
  316 SOLV  HW2     3077    6.273210441    3.393430134    4.992785084
  317 SOLV  OW      3078    5.942067718    3.453055401    5.096721507
  317 SOLV  HW1     3079    5.908019817    3.421773044    5.008043307
  317 SOLV  HW2     3080    6.007858910    3.386736081    5.132426307
  318 SOLV  OW      3081    6.556961066    3.698461301    4.900555453
  318 SOLV  HW1     3082    6.597229711    3.766083879    4.962256623
  318 SOLV  HW2     3083    6.624007716    3.672787793    4.830935100
  319 SOLV  OW      3084    6.502079897    3.154119633    4.561966857
  319 SOLV  HW1     3085    6.494507053    3.147471484    4.661458039
  319 SOLV  HW2     3086    6.505254343    3.250409023    4.535166178
  320 SOLV  OW      3087    0.059649260    3.181364487    4.583774235
  320 SOLV  HW1     3088    0.054922680    3.253296007    4.514456668
  320 SOLV  HW2     3089   -0.000097332    3.204976642    4.660417625
  321 SOLV  OW      3090    6.632255462    3.661322682    4.569473025
  321 SOLV  HW1     3091    6.726686559    3.630456427    4.580939884
  321 SOLV  HW2     3092    6.631822458    3.756215271    4.537904095
  322 SOLV  OW      3093    6.123275991    2.703798368    4.519578422
  322 SOLV  HW1     3094    6.202694458    2.683190334    4.576760443
  322 SOLV  HW2     3095    6.087719084    2.794215685    4.543285101
  323 SOLV  OW      3096    6.369517402    3.078672781    4.805649943
  323 SOLV  HW1     3097    6.289661455    3.111335132    4.755075404
  323 SOLV  HW2     3098    6.341319438    3.049025550    4.896904641
  324 SOLV  OW      3099    4.709174094    1.876690874    4.276064838
  324 SOLV  HW1     3100    4.734663433    1.884491349    4.179673324
  324 SOLV  HW2     3101    4.726335733    1.783351935    4.307610934
  325 SOLV  OW      3102    0.087159804    3.974305092    4.078545121
  325 SOLV  HW1     3103   -0.009621661    3.951083579    4.088327229
  325 SOLV  HW2     3104    0.138751548    3.892305885    4.053727558
  326 SOLV  OW      3105    6.251034717    3.475980074    4.674380280
  326 SOLV  HW1     3106    6.181093032    3.436991159    4.614465130
  326 SOLV  HW2     3107    6.341733135    3.452928666    4.639108936
  327 SOLV  OW      3108    6.012336265    2.956288936    4.595279810
  327 SOLV  HW1     3109    5.996016230    3.013713962    4.515043650
  327 SOLV  HW2     3110    6.078822988    3.000900865    4.655205802
  328 SOLV  OW      3111    6.471607773    2.784333435    4.473369322
  328 SOLV  HW1     3112    6.549383169    2.773462643    4.535292013
  328 SOLV  HW2     3113    6.417102832    2.863191671    4.501867807
  329 SOLV  OW      3114    6.500863925    3.045675777    3.751295600
  329 SOLV  HW1     3115    6.584102504    3.029438986    3.804296646
  329 SOLV  HW2     3116    6.431224083    2.978780027    3.777307349
  330 SOLV  OW      3117    5.767483344    2.785468932    6.357140137
  330 SOLV  HW1     3118    5.690173265    2.807675466    6.297713574
  330 SOLV  HW2     3119    5.767706444    2.687301524    6.376232895
  331 SOLV  OW      3120    6.719368668    2.976247700    3.931568599
  331 SOLV  HW1     3121    6.711302295    2.901875108    3.997942606
  331 SOLV  HW2     3122    6.707466914    3.063928067    3.978176677
  332 SOLV  OW      3123    6.781442583    3.355339440    4.379870865
  332 SOLV  HW1     3124    6.690514924    3.355393773    4.338251168
  332 SOLV  HW2     3125    6.840709246    3.418976769    4.330497257
  333 SOLV  OW      3126    0.152735277    3.727911088    3.937456434
  333 SOLV  HW1     3127    0.150721373    3.718095493    3.837959497
  333 SOLV  HW2     3128    0.206488694    3.653529981    3.977180748
  334 SOLV  OW      3129    5.660699908    3.362847572    6.639074110
  334 SOLV  HW1     3130    5.563472500    3.382468490    6.651856792
  334 SOLV  HW2     3131    5.692038432    3.301244115    6.711354402
  335 SOLV  OW      3132    6.503380805    2.775336948    6.640558840
  335 SOLV  HW1     3133    6.427263823    2.774548043    6.705423018
  335 SOLV  HW2     3134    6.569029708    2.845961654    6.667094257
  336 SOLV  OW      3135    5.915412516    2.403496508    4.141258324
  336 SOLV  HW1     3136    5.974460729    2.482717332    4.156724402
  336 SOLV  HW2     3137    5.942206528    2.329438585    4.202896429
  337 SOLV  OW      3138    6.166851691    2.247293029    3.821070747
  337 SOLV  HW1     3139    6.187001418    2.319338466    3.754699195
  337 SOLV  HW2     3140    6.070723073    2.252831515    3.848094783
  338 SOLV  OW      3141    0.491992410    3.192942935    3.310612927
  338 SOLV  HW1     3142    0.460346017    3.242426957    3.229672965
  338 SOLV  HW2     3143    0.591449979    3.200706998    3.317637503
  339 SOLV  OW      3144    6.419634121    2.086082470    2.944934578
  339 SOLV  HW1     3145    6.498438902    2.047885080    2.896638525
  339 SOLV  HW2     3146    6.445938637    2.109094825    3.038637304
  340 SOLV  OW      3147    6.438925851    3.005669075    2.710484797
  340 SOLV  HW1     3148    6.504156652    2.978007419    2.639916982
  340 SOLV  HW2     3149    6.486474054    3.015055420    2.797955163
  341 SOLV  OW      3150    4.201216114    3.917737039    5.509460713
  341 SOLV  HW1     3151    4.235644552    3.836986172    5.557356668
  341 SOLV  HW2     3152    4.241294924    3.999996443    5.549797786
  342 SOLV  OW      3153    6.769881634    2.122446731    3.052925264
  342 SOLV  HW1     3154    6.812511917    2.192177202    2.995288943
  342 SOLV  HW2     3155    6.824369828    2.109889828    3.135840506
  343 SOLV  OW      3156    5.612093592    2.459281272    2.334240893
  343 SOLV  HW1     3157    5.686876759    2.515270860    2.369915030
  343 SOLV  HW2     3158    5.636591677    2.362574811    2.341290515
  344 SOLV  OW      3159    4.283877054    2.096014175    3.624890961
  344 SOLV  HW1     3160    4.345992965    2.018193957    3.634220075
  344 SOLV  HW2     3161    4.194079066    2.063584421    3.595124846
  345 SOLV  OW      3162    5.856425592    2.930541141    2.020320941
  345 SOLV  HW1     3163    5.841416241    3.028657429    2.032557491
  345 SOLV  HW2     3164    5.921221724    2.897913573    2.089158664
  346 SOLV  OW      3165    5.470729073    2.336473121    2.128957851
  346 SOLV  HW1     3166    5.554247304    2.309002413    2.081295933
  346 SOLV  HW2     3167    5.494238218    2.372793145    2.219122693
  347 SOLV  OW      3168    3.800702268    3.509729896    4.470601254
  347 SOLV  HW1     3169    3.805229203    3.477382576    4.565125763
  347 SOLV  HW2     3170    3.755896696    3.440634531    4.413856305
  348 SOLV  OW      3171    3.805597441    3.452802720    4.730340293
  348 SOLV  HW1     3172    3.713256950    3.469831285    4.764739474
  348 SOLV  HW2     3173    3.871151941    3.507483584    4.782423023
  349 SOLV  OW      3174    3.782238717    3.773470046    4.534101133
  349 SOLV  HW1     3175    3.764713050    3.675163945    4.528610501
  349 SOLV  HW2     3176    3.706953593    3.823194082    4.490960967
  350 SOLV  OW      3177    5.425094503    3.308202079    2.834690916
  350 SOLV  HW1     3178    5.446998082    3.283586272    2.740266757
  350 SOLV  HW2     3179    5.508308307    3.337919452    2.881530786
  351 SOLV  OW      3180    6.299152098    3.438081210    2.584452207
  351 SOLV  HW1     3181    6.283120842    3.368374157    2.654337580
  351 SOLV  HW2     3182    6.366643889    3.503860918    2.617887045
  352 SOLV  OW      3183    5.887656502    3.223180549    2.135826314
  352 SOLV  HW1     3184    5.914137545    3.284222998    2.061166862
  352 SOLV  HW2     3185    5.925757482    3.257218938    2.221797872
  353 SOLV  OW      3186    4.388360051    4.172570558    3.644010620
  353 SOLV  HW1     3187    4.396592757    4.173024555    3.743678632
  353 SOLV  HW2     3188    4.298401253    4.137334301    3.618174855
  354 SOLV  OW      3189    5.748739947    3.497708410    2.714921020
  354 SOLV  HW1     3190    5.788468112    3.453942019    2.634250064
  354 SOLV  HW2     3191    5.819745348    3.548645355    2.763554265
  355 SOLV  OW      3192    4.098451492    3.829898476    3.546732278
  355 SOLV  HW1     3193    4.033602643    3.803586517    3.618172605
  355 SOLV  HW2     3194    4.107583605    3.755197548    3.480870425
  356 SOLV  OW      3195    3.960665275    3.643765733    2.562985342
  356 SOLV  HW1     3196    3.939133083    3.589701028    2.644308219
  356 SOLV  HW2     3197    3.877155595    3.686469060    2.528307405
  357 SOLV  OW      3198    4.543270165    4.554663289    3.770580002
  357 SOLV  HW1     3199    4.489653692    4.559119519    3.686276201
  357 SOLV  HW2     3200    4.499766277    4.491141696    3.834408963
  358 SOLV  OW      3201    5.113383664    3.991417516    3.363427570
  358 SOLV  HW1     3202    5.113845802    4.057195992    3.288095211
  358 SOLV  HW2     3203    5.129842009    3.899537582    3.327522500
  359 SOLV  OW      3204    6.646445578    3.590394354    2.712491665
  359 SOLV  HW1     3205    6.619245507    3.574252349    2.807365858
  359 SOLV  HW2     3206    6.577828913    3.647504276    2.667418066
  360 SOLV  OW      3207    0.063070989    3.427238624    2.665840123
  360 SOLV  HW1     3208    0.090797843    3.468295102    2.578965336
  360 SOLV  HW2     3209   -0.016648848    3.475818286    2.701705607
  361 SOLV  OW      3210    4.568863761    3.008051546    2.361049304
  361 SOLV  HW1     3211    4.632295515    2.932558987    2.344341819
  361 SOLV  HW2     3212    4.602754327    3.063897798    2.436775573
  362 SOLV  OW      3213    6.416546222    4.562996696    2.758543221
  362 SOLV  HW1     3214    6.373259320    4.577380055    2.847543015
  362 SOLV  HW2     3215    6.443083544    4.466995927    2.749530331
  363 SOLV  OW      3216    5.256598111    2.857447833    2.624941333
  363 SOLV  HW1     3217    5.186019840    2.801224008    2.581841101
  363 SOLV  HW2     3218    5.256705873    2.948405497    2.583387852
  364 SOLV  OW      3219    6.041316499    4.427602101    2.980027037
  364 SOLV  HW1     3220    6.005179634    4.374848960    3.056921380
  364 SOLV  HW2     3221    6.009662842    4.522230018    2.986740981
  365 SOLV  OW      3222    5.511217905    4.009075726    3.014442002
  365 SOLV  HW1     3223    5.465029870    4.090575555    2.979449381
  365 SOLV  HW2     3224    5.466355799    3.978903453    3.098567061
  366 SOLV  OW      3225    4.925120947    5.448886168    5.113885588
  366 SOLV  HW1     3226    4.963747446    5.478006976    5.201407079
  366 SOLV  HW2     3227    4.999224949    5.426952045    5.050423070
  367 SOLV  OW      3228    5.131624204    5.141619293    3.700228943
  367 SOLV  HW1     3229    5.156541163    5.083684245    3.622611415
  367 SOLV  HW2     3230    5.102505113    5.231291292    3.666870074
  368 SOLV  OW      3231    5.132248397    4.874085472    3.406891559
  368 SOLV  HW1     3232    5.107620092    4.790159875    3.358396982
  368 SOLV  HW2     3233    5.054901754    4.904262024    3.462646875
  369 SOLV  OW      3234    5.949624029    5.619858196    3.491091961
  369 SOLV  HW1     3235    5.947638495    5.547407478    3.422182407
  369 SOLV  HW2     3236    5.994535867    5.700739500    3.453109599
  370 SOLV  OW      3237    5.073501258    5.656141184    3.799430840
  370 SOLV  HW1     3238    4.974039317    5.666149264    3.796464151
  370 SOLV  HW2     3239    5.116085451    5.746627727    3.800024579
  371 SOLV  OW      3240    5.498065646    5.969303148    4.175473795
  371 SOLV  HW1     3241    5.415989171    5.912367063    4.170807356
  371 SOLV  HW2     3242    5.490725094    6.043815221    4.109186033
  372 SOLV  OW      3243    4.249269437    5.154151977    4.441095723
  372 SOLV  HW1     3244    4.294516662    5.198892181    4.518250165
  372 SOLV  HW2     3245    4.271568754    5.202817012    4.356619249
  373 SOLV  OW      3246    5.573944863    5.961621541    4.814432968
  373 SOLV  HW1     3247    5.484914383    5.992520010    4.780960023
  373 SOLV  HW2     3248    5.604358367    5.883052773    4.760548695
  374 SOLV  OW      3249    6.154970944    5.513561355    4.262748033
  374 SOLV  HW1     3250    6.243428000    5.539107575    4.223725732
  374 SOLV  HW2     3251    6.158198541    5.523865377    4.362173145
  375 SOLV  OW      3252    6.218793177    4.896499773    3.657599042
  375 SOLV  HW1     3253    6.124606010    4.929870901    3.661728432
  375 SOLV  HW2     3254    6.278414581    4.969171792    3.623454065
  376 SOLV  OW      3255    0.040471597    5.601431673    4.135864726
  376 SOLV  HW1     3256    0.068002993    5.565378401    4.046735719
  376 SOLV  HW2     3257   -0.044401879    5.653403367    4.126003078
  377 SOLV  OW      3258    6.368730840    5.527996539    4.457934705
  377 SOLV  HW1     3259    6.375538199    5.627023258    4.445727542
  377 SOLV  HW2     3260    6.437408051    5.497782301    4.524056719
  378 SOLV  OW      3261    3.932528072    4.672931673    4.353617724
  378 SOLV  HW1     3262    3.990032294    4.689640711    4.273520100
  378 SOLV  HW2     3263    3.986903385    4.628878259    4.425061178
  379 SOLV  OW      3264    4.256161754    4.391507994    4.146646671
  379 SOLV  HW1     3265    4.215918886    4.378413831    4.237250505
  379 SOLV  HW2     3266    4.183525714    4.408767034    4.080117172
  380 SOLV  OW      3267    4.101771880    4.690118864    3.873901464
  380 SOLV  HW1     3268    4.065545521    4.778311389    3.843713205
  380 SOLV  HW2     3269    4.200709799    4.697323900    3.886587540
  381 SOLV  OW      3270    6.513600166    5.056787631    3.972798728
  381 SOLV  HW1     3271    6.515597903    5.100298345    3.882782808
  381 SOLV  HW2     3272    6.542301308    4.961371234    3.964316059
  382 SOLV  OW      3273    4.476122826    5.426335741    4.558523006
  382 SOLV  HW1     3274    4.378224652    5.435512811    4.540271259
  382 SOLV  HW2     3275    4.490500223    5.356901905    4.629046734
  383 SOLV  OW      3276    0.642378417    4.399004776    3.913992380
  383 SOLV  HW1     3277    0.627251999    4.396172014    3.815175336
  383 SOLV  HW2     3278    0.739939378    4.388100114    3.933086162
  384 SOLV  OW      3279    0.709117239    4.756087547    3.592867023
  384 SOLV  HW1     3280    0.706461708    4.844358539    3.639801062
  384 SOLV  HW2     3281    0.679644479    4.767881752    3.498031175
  385 SOLV  OW      3282    6.739710196    3.800956942    3.032492393
  385 SOLV  HW1     3283    6.735404621    3.755159385    3.121293004
  385 SOLV  HW2     3284    6.832103640    3.792599126    2.995141788
  386 SOLV  OW      3285    4.770950559    4.631967247    3.644064907
  386 SOLV  HW1     3286    4.856557965    4.609456080    3.690606948
  386 SOLV  HW2     3287    4.694690101    4.587899792    3.691434518
  387 SOLV  OW      3288    6.490084519    5.207155284    3.752393977
  387 SOLV  HW1     3289    6.492856947    5.304713925    3.730574088
  387 SOLV  HW2     3290    6.451372591    5.156823013    3.675131415
  388 SOLV  OW      3291    4.669930020    4.130261865    3.714850889
  388 SOLV  HW1     3292    4.734250182    4.110309643    3.640913607
  388 SOLV  HW2     3293    4.589143377    4.175751756    3.677354093
  389 SOLV  OW      3294    4.323130974    5.300923947    3.276838697
  389 SOLV  HW1     3295    4.275634121    5.345199586    3.200777908
  389 SOLV  HW2     3296    4.421439107    5.317468204    3.268884005
  390 SOLV  OW      3297    5.705689151    3.772643145    4.216579443
  390 SOLV  HW1     3298    5.727692023    3.829647565    4.137409813
  390 SOLV  HW2     3299    5.606773159    3.758611926    4.221070617
  391 SOLV  OW      3300    5.406113228    3.529373419    3.350633939
  391 SOLV  HW1     3301    5.365731062    3.619871051    3.337237690
  391 SOLV  HW2     3302    5.494612754    3.525188396    3.304241499
  392 SOLV  OW      3303    5.778674123    3.223124781    3.697666014
  392 SOLV  HW1     3304    5.704771070    3.203826205    3.633108033
  392 SOLV  HW2     3305    5.812325919    3.137285514    3.736407863
  393 SOLV  OW      3306    5.492737998    2.554746498    3.672787718
  393 SOLV  HW1     3307    5.573894502    2.548068248    3.614744433
  393 SOLV  HW2     3308    5.507555447    2.624534755    3.742859726
  394 SOLV  OW      3309    5.526530783    2.031220212    3.609410752
  394 SOLV  HW1     3310    5.449620213    2.067083285    3.662326010
  394 SOLV  HW2     3311    5.606537739    2.022337753    3.668751820
  395 SOLV  OW      3312    4.053891562    2.304312907    3.780753840
  395 SOLV  HW1     3313    4.010458465    2.254124120    3.855551245
  395 SOLV  HW2     3314    4.102596339    2.240170412    3.721461874
  396 SOLV  OW      3315    4.803759681    1.843123271    4.025157966
  396 SOLV  HW1     3316    4.901175669    1.865096451    4.030523116
  396 SOLV  HW2     3317    4.767795399    1.872556611    3.936604995
  397 SOLV  OW      3318    5.423518015    1.985797203    4.178474276
  397 SOLV  HW1     3319    5.365869807    2.019923915    4.252729436
  397 SOLV  HW2     3320    5.509201342    1.950694092    4.216262100
  398 SOLV  OW      3321    5.872939465    2.061987605    3.532857729
  398 SOLV  HW1     3322    5.850950721    2.045361367    3.628991251
  398 SOLV  HW2     3323    5.790368045    2.090681757    3.484276479
  399 SOLV  OW      3324    5.172306966    1.576955426    4.393215745
  399 SOLV  HW1     3325    5.263544360    1.593522157    4.355759077
  399 SOLV  HW2     3326    5.166285873    1.616376185    4.484929678
  400 SOLV  OW      3327    5.539124046    2.861987513    4.505183654
  400 SOLV  HW1     3328    5.605428675    2.860666898    4.430326560
  400 SOLV  HW2     3329    5.528633725    2.769607772    4.542028553
  401 SOLV  OW      3330    5.777049978    2.375807937    3.730936600
  401 SOLV  HW1     3331    5.815784635    2.463550389    3.759270601
  401 SOLV  HW2     3332    5.816014861    2.302592342    3.786820884
  402 SOLV  OW      3333    5.734797081    2.616449074    4.004003911
  402 SOLV  HW1     3334    5.828015333    2.589148810    3.980195905
  402 SOLV  HW2     3335    5.684726182    2.537174450    4.038791546
  403 SOLV  OW      3336    5.517991098    2.932242325    5.045832306
  403 SOLV  HW1     3337    5.533715695    3.012397568    4.988131097
  403 SOLV  HW2     3338    5.485802327    2.856290163    4.989293388
  404 SOLV  OW      3339    5.936616506    2.760888870    4.829204785
  404 SOLV  HW1     3340    5.840574058    2.758891825    4.857021373
  404 SOLV  HW2     3341    5.945940835    2.719456028    4.738660805
  405 SOLV  OW      3342    5.885274518    3.260073116    4.872249557
  405 SOLV  HW1     3343    5.921698803    3.167465646    4.862318048
  405 SOLV  HW2     3344    5.821133393    3.262598807    4.948937005
  406 SOLV  OW      3345    5.373408910    1.958651330    5.063709421
  406 SOLV  HW1     3346    5.286620852    1.999835569    5.035904355
  406 SOLV  HW2     3347    5.388343717    1.874338391    5.012040560
  407 SOLV  OW      3348    5.685960245    2.756071333    4.893158111
  407 SOLV  HW1     3349    5.693637993    2.741693612    4.991828992
  407 SOLV  HW2     3350    5.600605396    2.715735366    4.860156409
  408 SOLV  OW      3351    5.775149543    1.982756869    5.311038681
  408 SOLV  HW1     3352    5.754202653    2.025049612    5.399211553
  408 SOLV  HW2     3353    5.873614891    1.966551196    5.304421171
  409 SOLV  OW      3354    6.536005661    2.732348184    5.451420590
  409 SOLV  HW1     3355    6.537964049    2.771122697    5.359256503
  409 SOLV  HW2     3356    6.465802212    2.778636284    5.505553390
  410 SOLV  OW      3357    6.206783838    2.399545132    5.826838522
  410 SOLV  HW1     3358    6.133201992    2.389890084    5.893877242
  410 SOLV  HW2     3359    6.184736724    2.473857402    5.763645815
  411 SOLV  OW      3360    6.709724981    3.003562957    5.680636839
  411 SOLV  HW1     3361    6.774843361    3.009597371    5.604984848
  411 SOLV  HW2     3362    6.746262845    2.942942063    5.751277421
  412 SOLV  OW      3363    6.014234117    2.890901597    6.652937889
  412 SOLV  HW1     3364    5.922009966    2.921827511    6.629697652
  412 SOLV  HW2     3365    6.053877058    2.842679575    6.574804685
  413 SOLV  OW      3366    6.399882988    2.617146089    6.410871437
  413 SOLV  HW1     3367    6.454421688    2.646266712    6.489468636
  413 SOLV  HW2     3368    6.451879949    2.550870924    6.356965027
  414 SOLV  OW      3369    6.526554909    2.687459157    5.942975785
  414 SOLV  HW1     3370    6.513204507    2.606089829    5.886383204
  414 SOLV  HW2     3371    6.474333863    2.678012492    6.027743622
  415 SOLV  OW      3372    5.794269415    3.751730650    6.623278775
  415 SOLV  HW1     3373    5.876249094    3.702059276    6.594756524
  415 SOLV  HW2     3374    5.717698258    3.687889896    6.631190362
  416 SOLV  OW      3375    5.855466934    2.500657897    6.416593847
  416 SOLV  HW1     3376    5.946754588    2.469818290    6.443374880
  416 SOLV  HW2     3377    5.844724159    2.490955002    6.317638670
  417 SOLV  OW      3378    6.120625294    2.393578471    6.446801343
  417 SOLV  HW1     3379    6.138878793    2.295441611    6.452926112
  417 SOLV  HW2     3380    6.164639996    2.430609743    6.364991476
  418 SOLV  OW      3381    6.392656225    2.976992867    0.268597712
  418 SOLV  HW1     3382    6.430393293    3.062633130    0.233338170
  418 SOLV  HW2     3383    6.292808381    2.982533485    0.269683766
  419 SOLV  OW      3384    5.776811815    2.500728738    6.686621931
  419 SOLV  HW1     3385    5.766428577    2.513234614    6.587943829
  419 SOLV  HW2     3386    5.873483578    2.487461443    6.708532114
  420 SOLV  OW      3387    6.249410402    3.246294946    0.522139218
  420 SOLV  HW1     3388    6.344306272    3.244623937    0.490616678
  420 SOLV  HW2     3389    6.237101524    3.178242628    0.594381929
  421 SOLV  OW      3390    6.362141070    3.948213462    6.764229253
  421 SOLV  HW1     3391    6.356161356    3.899316808    6.677192753
  421 SOLV  HW2     3392    6.275077342    3.993742638    6.782907980
  422 SOLV  OW      3393    6.118553901    4.411114365    6.614563590
  422 SOLV  HW1     3394    6.187472383    4.358467298    6.564762064
  422 SOLV  HW2     3395    6.035867727    4.418862531    6.558845316
  423 SOLV  OW      3396    6.694869113    3.888431014    5.484514590
  423 SOLV  HW1     3397    6.607545414    3.863293152    5.526281971
  423 SOLV  HW2     3398    6.694558383    3.861847906    5.388103759
  424 SOLV  OW      3399    0.094326573    4.016989011    5.649982211
  424 SOLV  HW1     3400    0.024605135    3.978146236    5.589720131
  424 SOLV  HW2     3401    0.150827095    3.943408164    5.687330821
  425 SOLV  OW      3402    0.318108671    3.339457231    6.080259762
  425 SOLV  HW1     3403    0.332350226    3.364045305    5.984372229
  425 SOLV  HW2     3404    0.352919567    3.247119163    6.096496016
  426 SOLV  OW      3405    0.169986065    3.202195850    5.724647256
  426 SOLV  HW1     3406    0.176881110    3.111737122    5.766715246
  426 SOLV  HW2     3407    0.086775688    3.247531251    5.756596194
  427 SOLV  OW      3408    6.699083561    2.894933208    5.205361619
  427 SOLV  HW1     3409    6.785197716    2.898859229    5.154661885
  427 SOLV  HW2     3410    6.658435322    2.986230546    5.209105546
  428 SOLV  OW      3411    6.137843099    2.769082111    5.033785416
  428 SOLV  HW1     3412    6.057834732    2.778342670    4.974499077
  428 SOLV  HW2     3413    6.163316775    2.672607121    5.040530102
  429 SOLV  OW      3414    5.667369646    2.741274786    5.173535523
  429 SOLV  HW1     3415    5.606237105    2.809646476    5.133662893
  429 SOLV  HW2     3416    5.664120365    2.747807916    5.273276948
  430 SOLV  OW      3417    6.518026208    3.183700344    5.013620283
  430 SOLV  HW1     3418    6.468098736    3.158995944    4.930562425
  430 SOLV  HW2     3419    6.464411272    3.157308879    5.093811070
  431 SOLV  OW      3420    5.711315634    3.255801771    5.083302123
  431 SOLV  HW1     3421    5.742283770    3.333444174    5.138202525
  431 SOLV  HW2     3422    5.712769897    3.172837059    5.139124331
  432 SOLV  OW      3423    4.647154592    4.132118384    5.540279533
  432 SOLV  HW1     3424    4.669962265    4.104784573    5.633736203
  432 SOLV  HW2     3425    4.656821616    4.053470393    5.479266976
  433 SOLV  OW      3426    4.239873983    4.123134863    5.271921583
  433 SOLV  HW1     3427    4.327930921    4.100367813    5.230339873
  433 SOLV  HW2     3428    4.224387766    4.064435977    5.351394745
  434 SOLV  OW      3429    3.918704667    4.023808261    4.944106159
  434 SOLV  HW1     3430    3.915620689    4.029600129    4.844314770
  434 SOLV  HW2     3431    3.963924291    4.105103552    4.980815901
  435 SOLV  OW      3432    6.153780352    2.091859715    3.449113781
  435 SOLV  HW1     3433    6.056546915    2.078410046    3.468213653
  435 SOLV  HW2     3434    6.171026935    2.188617983    3.430664040
  436 SOLV  OW      3435    5.774777740    2.680354069    3.236025876
  436 SOLV  HW1     3436    5.721360900    2.597485186    3.219251853
  436 SOLV  HW2     3437    5.840836345    2.692956563    3.162003288
  437 SOLV  OW      3438    5.771858622    2.402447793    2.891323402
  437 SOLV  HW1     3439    5.869101540    2.379286239    2.894349915
  437 SOLV  HW2     3440    5.720181377    2.336445463    2.945867067
  438 SOLV  OW      3441    5.475969672    1.950250553    2.782638243
  438 SOLV  HW1     3442    5.405606310    1.925405514    2.849209715
  438 SOLV  HW2     3443    5.434597641    1.958557337    2.691977598
  439 SOLV  OW      3444    4.971600667    1.878579763    3.580917113
  439 SOLV  HW1     3445    5.059168491    1.830384581    3.577637097
  439 SOLV  HW2     3446    4.969841050    1.949320234    3.510246575
  440 SOLV  OW      3447    5.781430247    2.226781821    2.567995637
  440 SOLV  HW1     3448    5.755203033    2.130781441    2.577873167
  440 SOLV  HW2     3449    5.820783021    2.259574352    2.653887740
  441 SOLV  OW      3450    5.384136768    1.871873588    3.434286441
  441 SOLV  HW1     3451    5.417117968    1.943320509    3.496003605
  441 SOLV  HW2     3452    5.449959033    1.796609389    3.432255073
  442 SOLV  OW      3453    4.633359999    2.050109048    3.451487951
  442 SOLV  HW1     3454    4.662867498    1.954636605    3.455469120
  442 SOLV  HW2     3455    4.550569962    2.057097969    3.395824372
  443 SOLV  OW      3456    4.439234927    1.859136914    3.641882916
  443 SOLV  HW1     3457    4.484443899    1.781319631    3.598265145
  443 SOLV  HW2     3458    4.454182381    1.855247480    3.740692241
  444 SOLV  OW      3459    4.911570879    2.391274104    2.742216398
  444 SOLV  HW1     3460    4.888190816    2.484519502    2.714642650
  444 SOLV  HW2     3461    4.961154998    2.393649337    2.829034105
  445 SOLV  OW      3462    5.005643495    2.560159578    3.479701930
  445 SOLV  HW1     3463    4.985922890    2.652118786    3.445721934
  445 SOLV  HW2     3464    5.103991005    2.542951791    3.474075254
  446 SOLV  OW      3465    4.738161503    3.002882110    2.838896148
  446 SOLV  HW1     3466    4.724813560    2.909659093    2.872555613
  446 SOLV  HW2     3467    4.709578509    3.068076060    2.909141422
  447 SOLV  OW      3468    4.368185347    2.580468073    3.153669839
  447 SOLV  HW1     3469    4.347132367    2.621503027    3.242409688
  447 SOLV  HW2     3470    4.339907043    2.642680506    3.080651001
  448 SOLV  OW      3471    4.638796001    2.188101291    3.703252650
  448 SOLV  HW1     3472    4.548298164    2.224328616    3.725598650
  448 SOLV  HW2     3473    4.639577712    2.156642073    3.608324869
  449 SOLV  OW      3474    4.078224664    3.219548023    4.354900252
  449 SOLV  HW1     3475    4.134474495    3.213989942    4.272397800
  449 SOLV  HW2     3476    4.030953774    3.132539324    4.368916299
  450 SOLV  OW      3477    4.129998178    3.765472352    4.713519004
  450 SOLV  HW1     3478    4.094501043    3.699322370    4.647457101
  450 SOLV  HW2     3479    4.087468548    3.854563034    4.697579086
  451 SOLV  OW      3480    4.006068212    2.988091375    5.152493177
  451 SOLV  HW1     3481    4.034822922    3.033616087    5.068218213
  451 SOLV  HW2     3482    3.989219547    3.056659141    5.223317902
  452 SOLV  OW      3483    3.834034351    3.989854427    5.220402881
  452 SOLV  HW1     3484    3.901063603    3.937154095    5.272668282
  452 SOLV  HW2     3485    3.863346745    3.995699526    5.124964405
  453 SOLV  OW      3486    3.982676059    3.725111951    5.635684278
  453 SOLV  HW1     3487    4.057626608    3.791320329    5.636390699
  453 SOLV  HW2     3488    4.019082646    3.633771743    5.617433647
  454 SOLV  OW      3489    4.092163587    3.501052738    5.503468496
  454 SOLV  HW1     3490    4.192155781    3.501731949    5.505211409
  454 SOLV  HW2     3491    4.060500969    3.501031040    5.408603525
  455 SOLV  OW      3492    4.086841006    3.457322196    5.206553873
  455 SOLV  HW1     3493    3.990938321    3.484837207    5.199690505
  455 SOLV  HW2     3494    4.113762433    3.409247007    5.123094663
  456 SOLV  OW      3495    3.758005286    2.960508359    5.503288205
  456 SOLV  HW1     3496    3.746149636    2.987570723    5.598824135
  456 SOLV  HW2     3497    3.855442467    2.959443470    5.480819073
  457 SOLV  OW      3498    4.378580958    2.677770916    5.812307190
  457 SOLV  HW1     3499    4.472346475    2.668977679    5.845956367
  457 SOLV  HW2     3500    4.379959603    2.712434705    5.718509451
  458 SOLV  OW      3501    4.549786181    3.334703292    5.732691889
  458 SOLV  HW1     3502    4.463377110    3.298115896    5.698124914
  458 SOLV  HW2     3503    4.618110519    3.261737552    5.735482152
  459 SOLV  OW      3504    4.604196116    3.107998791    5.982009261
  459 SOLV  HW1     3505    4.518596516    3.127343134    5.934048970
  459 SOLV  HW2     3506    4.584661486    3.086702752    6.077751242
  460 SOLV  OW      3507    3.704331797    2.985417392    5.080184588
  460 SOLV  HW1     3508    3.803391897    2.988488867    5.093570243
  460 SOLV  HW2     3509    3.658707860    2.984304667    5.169171735
  461 SOLV  OW      3510    3.633973251    2.956729997    4.819146100
  461 SOLV  HW1     3511    3.700616893    2.891177298    4.783601266
  461 SOLV  HW2     3512    3.644106292    2.964047335    4.918371714
  462 SOLV  OW      3513    4.095688817    3.125545530    4.929498893
  462 SOLV  HW1     3514    4.008097573    3.153631500    4.890249728
  462 SOLV  HW2     3515    4.148392262    3.075391900    4.860880889
  463 SOLV  OW      3516    3.793171395    3.404872871    4.099251937
  463 SOLV  HW1     3517    3.880135712    3.450272587    4.118687149
  463 SOLV  HW2     3518    3.749433709    3.378465027    4.185224541
  464 SOLV  OW      3519    4.268423605    3.911622352    3.788005257
  464 SOLV  HW1     3520    4.236895549    3.907936410    3.693167044
  464 SOLV  HW2     3521    4.311709350    3.824751006    3.812119336
  465 SOLV  OW      3522    3.776379628    3.043154834    3.561369040
  465 SOLV  HW1     3523    3.738899759    3.019917444    3.651130828
  465 SOLV  HW2     3524    3.710884184    3.017518664    3.490270835
  466 SOLV  OW      3525    4.364895949    3.207635644    3.197880488
  466 SOLV  HW1     3526    4.325698531    3.131546358    3.249591471
  466 SOLV  HW2     3527    4.441610060    3.246547806    3.248878418
  467 SOLV  OW      3528    4.682589234    3.668340158    3.269712945
  467 SOLV  HW1     3529    4.679164732    3.621483712    3.357998114
  467 SOLV  HW2     3530    4.604004616    3.640819058    3.214319079
  468 SOLV  OW      3531    3.894052161    3.425399261    3.284670299
  468 SOLV  HW1     3532    3.922199550    3.349933591    3.225402274
  468 SOLV  HW2     3533    3.834775874    3.390442132    3.357225941
  469 SOLV  OW      3534    4.414519632    2.873916195    3.055185201
  469 SOLV  HW1     3535    4.360974940    2.808548898    3.001691571
  469 SOLV  HW2     3536    4.400966504    2.965976057    3.018541743
  470 SOLV  OW      3537    4.233957262    3.756919011    2.546801765
  470 SOLV  HW1     3538    4.145546381    3.735836300    2.588521056
  470 SOLV  HW2     3539    4.248584630    3.697334853    2.467825897
  471 SOLV  OW      3540    5.076629553    4.181005460    3.139849968
  471 SOLV  HW1     3541    5.051185205    4.258915313    3.082541976
  471 SOLV  HW2     3542    5.000556550    4.116198644    3.143658712
  472 SOLV  OW      3543    4.420407107    3.549738271    3.273946588
  472 SOLV  HW1     3544    4.358615910    3.515023542    3.203387471
  472 SOLV  HW2     3545    4.396309845    3.644324880    3.295728660
  473 SOLV  OW      3546    4.345914764    3.113955574    2.953342643
  473 SOLV  HW1     3547    4.346792996    3.155777963    3.044182203
  473 SOLV  HW2     3548    4.392525081    3.174159398    2.888498989
  474 SOLV  OW      3549    4.595043779    4.254608149    3.238254905
  474 SOLV  HW1     3550    4.629656757    4.339253314    3.197776030
  474 SOLV  HW2     3551    4.558097657    4.273833080    3.329176379
  475 SOLV  OW      3552    4.811934877    3.229369948    2.417671651
  475 SOLV  HW1     3553    4.780647277    3.310891638    2.368917087
  475 SOLV  HW2     3554    4.889377214    3.253266141    2.476265431
  476 SOLV  OW      3555    4.984336260    3.117682500    2.748611546
  476 SOLV  HW1     3556    5.041564311    3.175792334    2.806489835
  476 SOLV  HW2     3557    4.900592325    3.093829123    2.797801048
  477 SOLV  OW      3558    5.292346962    2.803406331    2.903301742
  477 SOLV  HW1     3559    5.223602611    2.853266285    2.956123969
  477 SOLV  HW2     3560    5.269615842    2.808301193    2.806032374
  478 SOLV  OW      3561    5.510091049    2.650927274    2.955546837
  478 SOLV  HW1     3562    5.557693587    2.646120573    2.867734900
  478 SOLV  HW2     3563    5.422003413    2.696629256    2.943222172
  479 SOLV  OW      3564    5.112105323    3.592127401    2.917381717
  479 SOLV  HW1     3565    5.186823853    3.628849067    2.972792858
  479 SOLV  HW2     3566    5.130448168    3.496138334    2.896136433
  480 SOLV  OW      3567    5.338948605    2.643157134    3.236726635
  480 SOLV  HW1     3568    5.339230660    2.572147060    3.166316904
  480 SOLV  HW2     3569    5.413108458    2.707873534    3.219060175
  481 SOLV  OW      3570    4.338875905    3.798504691    3.372074926
  481 SOLV  HW1     3571    4.361256596    3.771377471    3.465697143
  481 SOLV  HW2     3572    4.347791659    3.897710513    3.363104639
  482 SOLV  OW      3573    4.852737305    4.011809188    3.099281515
  482 SOLV  HW1     3574    4.757634291    4.030843254    3.123669505
  482 SOLV  HW2     3575    4.873295883    3.915712974    3.117840400
  483 SOLV  OW      3576    4.100556512    4.293361238    4.803975101
  483 SOLV  HW1     3577    4.147674692    4.247164000    4.728826811
  483 SOLV  HW2     3578    4.130178278    4.388787163    4.808220255
  484 SOLV  OW      3579    4.145761667    4.575123028    4.508654490
  484 SOLV  HW1     3580    4.244369306    4.560396410    4.500810553
  484 SOLV  HW2     3581    4.126901903    4.632664996    4.588247528
  485 SOLV  OW      3582    4.225461393    4.794452546    5.324588820
  485 SOLV  HW1     3583    4.158379244    4.726705407    5.294389582
  485 SOLV  HW2     3584    4.232669001    4.792041731    5.424307867
  486 SOLV  OW      3585    4.396487529    5.406845618    5.445846189
  486 SOLV  HW1     3586    4.379800493    5.459208171    5.529391067
  486 SOLV  HW2     3587    4.489547740    5.424261735    5.413651839
  487 SOLV  OW      3588    4.491231998    4.890006848    5.709672147
  487 SOLV  HW1     3589    4.568492799    4.920552411    5.653997722
  487 SOLV  HW2     3590    4.429668286    4.967038621    5.726339623
  488 SOLV  OW      3591    4.974983838    5.134786090    5.221527890
  488 SOLV  HW1     3592    4.938297993    5.210110167    5.166920236
  488 SOLV  HW2     3593    5.071535086    5.151857128    5.241223832
  489 SOLV  OW      3594    5.235115009    4.958730596    6.012537021
  489 SOLV  HW1     3595    5.312713210    4.981938084    5.953874121
  489 SOLV  HW2     3596    5.158770002    4.927499408    5.955991406
  490 SOLV  OW      3597    4.666436315    5.603726464    5.169933470
  490 SOLV  HW1     3598    4.644487471    5.511325223    5.201273485
  490 SOLV  HW2     3599    4.765158459    5.611609642    5.156017416
  491 SOLV  OW      3600    4.799720145    5.680203119    4.506443169
  491 SOLV  HW1     3601    4.872673116    5.710857037    4.445286046
  491 SOLV  HW2     3602    4.838329012    5.621291150    4.577441252
  492 SOLV  OW      3603    4.550737858    5.660527849    4.409479847
  492 SOLV  HW1     3604    4.511056085    5.593310420    4.472000141
  492 SOLV  HW2     3605    4.641563554    5.686792214    4.442074930
  493 SOLV  OW      3606    5.786317134    5.449993760    5.177932612
  493 SOLV  HW1     3607    5.769099204    5.539812360    5.137465503
  493 SOLV  HW2     3608    5.724250860    5.435741336    5.255042762
  494 SOLV  OW      3609    5.285148739    5.271876230    5.202212178
  494 SOLV  HW1     3610    5.364251827    5.227396190    5.160192755
  494 SOLV  HW2     3611    5.277328081    5.242788332    5.297575097
  495 SOLV  OW      3612    5.680327097    5.499474411    3.555940566
  495 SOLV  HW1     3613    5.764559381    5.551154446    3.540639051
  495 SOLV  HW2     3614    5.701769009    5.402020633    3.562498442
  496 SOLV  OW      3615    5.388871228    5.886447386    3.480687833
  496 SOLV  HW1     3616    5.440815779    5.804349688    3.456945464
  496 SOLV  HW2     3617    5.412545907    5.915158853    3.573516075
  497 SOLV  OW      3618    6.358061109    5.818076527    4.389386892
  497 SOLV  HW1     3619    6.260377861    5.810341862    4.409341822
  497 SOLV  HW2     3620    6.370901929    5.833959044    4.291494813
  498 SOLV  OW      3621    5.666865309    6.035820910    4.460857369
  498 SOLV  HW1     3622    5.594014280    5.971974318    4.485716407
  498 SOLV  HW2     3623    5.713981880    6.002448760    4.379200459
  499 SOLV  OW      3624    6.010194117    6.374365120    4.538313434
  499 SOLV  HW1     3625    5.943466498    6.398587494    4.608758154
  499 SOLV  HW2     3626    6.073527218    6.450576943    4.524806560
  500 SOLV  OW      3627    5.734003493    6.258032959    4.629308579
  500 SOLV  HW1     3628    5.714328088    6.197818588    4.551931919
  500 SOLV  HW2     3629    5.720706440    6.207857503    4.714781453
  501 SOLV  OW      3630    6.050012745    4.960212057    4.915491475
  501 SOLV  HW1     3631    6.087369519    4.968402943    5.007898775
  501 SOLV  HW2     3632    6.086308331    5.033746638    4.858247049
  502 SOLV  OW      3633    6.366204280    5.533918637    4.079409148
  502 SOLV  HW1     3634    6.286177061    5.480130853    4.052878147
  502 SOLV  HW2     3635    6.449403158    5.484998207    4.053215847
  503 SOLV  OW      3636    6.488065213    5.671495759    5.182561229
  503 SOLV  HW1     3637    6.567265953    5.611929278    5.169114811
  503 SOLV  HW2     3638    6.429522572    5.667872165    5.101559512
  504 SOLV  OW      3639    6.358193045    5.621806475    4.966242730
  504 SOLV  HW1     3640    6.420300902    5.544133766    4.976798071
  504 SOLV  HW2     3641    6.359916028    5.653171930    4.871294943
  505 SOLV  OW      3642    6.565319429    5.447760441    4.650477478
  505 SOLV  HW1     3643    6.661137366    5.464823689    4.673489813
  505 SOLV  HW2     3644    6.551465725    5.349772518    4.636047547
  506 SOLV  OW      3645    0.376130459    4.957768613    4.567568411
  506 SOLV  HW1     3646    0.456114120    5.003635489    4.606283855
  506 SOLV  HW2     3647    0.292950539    4.997391404    4.606441736
  507 SOLV  OW      3648    6.560286488    5.379188110    3.988692482
  507 SOLV  HW1     3649    6.629824678    5.365982966    4.059344562
  507 SOLV  HW2     3650    6.554930913    5.297318667    3.931505985
  508 SOLV  OW      3651    0.307805187    4.520595643    4.531097166
  508 SOLV  HW1     3652    0.377102610    4.570249827    4.583385719
  508 SOLV  HW2     3653    0.217824869    4.536116460    4.571893187
  509 SOLV  OW      3654    6.275350836    5.125927837    5.048515998
  509 SOLV  HW1     3655    6.339350139    5.096709136    4.977437058
  509 SOLV  HW2     3656    6.253386550    5.222668139    5.035842149
  510 SOLV  OW      3657    6.756300652    4.341107392    5.412043317
  510 SOLV  HW1     3658    6.692532923    4.325006339    5.336703190
  510 SOLV  HW2     3659    6.820344424    4.413572749    5.386570764
  511 SOLV  OW      3660    6.763595055    4.102278659    4.848022551
  511 SOLV  HW1     3661    6.771531025    4.063696897    4.756098083
  511 SOLV  HW2     3662    6.733341283    4.197393065    4.841733602
  512 SOLV  OW      3663    0.086991700    4.424458337    5.060716547
  512 SOLV  HW1     3664    0.138947063    4.340508391    5.076674403
  512 SOLV  HW2     3665    0.051570367    4.424445396    4.967191729
  513 SOLV  OW      3666    6.247553602    4.735406950    4.470802023
  513 SOLV  HW1     3667    6.262385065    4.676955177    4.391019122
  513 SOLV  HW2     3668    6.281668924    4.689261044    4.552707905
  514 SOLV  OW      3669    0.021530979    4.435578811    4.006507120
  514 SOLV  HW1     3670    0.030170381    4.533003266    3.985646120
  514 SOLV  HW2     3671   -0.071223339    4.404997593    3.984994382
  515 SOLV  OW      3672    6.517913043    4.196151570    4.486503946
  515 SOLV  HW1     3673    6.420176711    4.181583176    4.501906021
  515 SOLV  HW2     3674    6.564734680    4.107822117    4.483771422
  516 SOLV  OW      3675    0.274720651    4.547211108    3.694929822
  516 SOLV  HW1     3676    0.275220029    4.478684029    3.767769938
  516 SOLV  HW2     3677    0.306622780    4.634733661    3.731315260
  517 SOLV  OW      3678    0.232415374    4.165607536    3.437394088
  517 SOLV  HW1     3679    0.203729787    4.109501711    3.515053013
  517 SOLV  HW2     3680    0.226208060    4.262323376    3.462073490
  518 SOLV  OW      3681    0.620125378    4.810409478    3.982737561
  518 SOLV  HW1     3682    0.602893361    4.908918245    3.983451834
  518 SOLV  HW2     3683    0.718739903    4.793847545    3.981243590
  519 SOLV  OW      3684    0.046327040    4.109888136    4.569398726
  519 SOLV  HW1     3685    0.114856194    4.157862223    4.624208008
  519 SOLV  HW2     3686    0.066707990    4.122289775    4.472277382
  520 SOLV  OW      3687    0.122487043    4.041114425    3.202809030
  520 SOLV  HW1     3688    0.190918580    4.029016504    3.130890547
  520 SOLV  HW2     3689    0.165055455    4.084190483    3.282394655
  521 SOLV  OW      3690    6.785892233    4.033911860    2.887886507
  521 SOLV  HW1     3691    6.839228957    4.101773006    2.938399519
  521 SOLV  HW2     3692    6.770574050    3.953789316    2.945740838
  522 SOLV  OW      3693    0.451527802    3.678863694    3.421593751
  522 SOLV  HW1     3694    0.357516430    3.658213501    3.394438365
  522 SOLV  HW2     3695    0.510375213    3.678614364    3.340730256
  523 SOLV  OW      3696    6.586346522    4.797055153    3.911198369
  523 SOLV  HW1     3697    6.685655046    4.787819431    3.918543650
  523 SOLV  HW2     3698    6.553299032    4.741676351    3.834762593
  524 SOLV  OW      3699    0.104547368    4.375277982    3.202486377
  524 SOLV  HW1     3700    0.029775078    4.325299214    3.246204417
  524 SOLV  HW2     3701    0.109671325    4.349787951    3.105925497
  525 SOLV  OW      3702    6.659716239    4.495344105    3.720272273
  525 SOLV  HW1     3703    6.743116034    4.463080480    3.675511431
  525 SOLV  HW2     3704    6.621471785    4.571778792    3.668339383
  526 SOLV  OW      3705    6.591171409    4.718397044    3.538182701
  526 SOLV  HW1     3706    6.553276034    4.722703621    3.445733455
  526 SOLV  HW2     3707    6.517241897    4.703332023    3.603824713
  527 SOLV  OW      3708    6.184165386    5.329640506    3.437654883
  527 SOLV  HW1     3709    6.252487425    5.363159413    3.372770628
  527 SOLV  HW2     3710    6.140302146    5.247789856    3.400535575
  528 SOLV  OW      3711    6.292208851    4.999284968    3.304781927
  528 SOLV  HW1     3712    6.304011449    5.007459606    3.205817923
  528 SOLV  HW2     3713    6.266613132    4.905344158    3.327628555
  529 SOLV  OW      3714    6.282741054    4.552941507    3.002770499
  529 SOLV  HW1     3715    6.194143133    4.506613964    3.000326771
  529 SOLV  HW2     3716    6.344893587    4.502814616    3.062987999
  530 SOLV  OW      3717    5.912892383    5.422436683    3.291393139
  530 SOLV  HW1     3718    5.951308816    5.452311514    3.204025193
  530 SOLV  HW2     3719    5.816857738    5.397538385    3.278787319
  531 SOLV  OW      3720    5.873087456    5.273385736    3.556946185
  531 SOLV  HW1     3721    5.915844723    5.186168729    3.580754173
  531 SOLV  HW2     3722    5.920693908    5.313565069    3.478708978
  532 SOLV  OW      3723    5.372519487    5.561915410    3.989223506
  532 SOLV  HW1     3724    5.433889806    5.571916248    3.910893154
  532 SOLV  HW2     3725    5.279491718    5.544896120    3.956693886
  533 SOLV  OW      3726    5.004930277    5.214605503    3.176462363
  533 SOLV  HW1     3727    5.028029616    5.137401487    3.117235581
  533 SOLV  HW2     3728    4.987168262    5.181374646    3.269101558
  534 SOLV  OW      3729    5.398398736    5.326230050    4.181768659
  534 SOLV  HW1     3730    5.417906843    5.419513363    4.151448702
  534 SOLV  HW2     3731    5.389419975    5.266487759    4.102070297
  535 SOLV  OW      3732    5.284757065    5.800657846    4.137095480
  535 SOLV  HW1     3733    5.189679704    5.770168750    4.142804394
  535 SOLV  HW2     3734    5.339406510    5.730841276    4.090825578
  536 SOLV  OW      3735    4.944937355    5.824511694    3.368386729
  536 SOLV  HW1     3736    4.996866657    5.866243737    3.442975611
  536 SOLV  HW2     3737    4.970236362    5.867831220    3.281870455
  537 SOLV  OW      3738    4.793551197    5.211429362    3.475229500
  537 SOLV  HW1     3739    4.794034372    5.306108014    3.507441213
  537 SOLV  HW2     3740    4.722920422    5.200397849    3.405290681
  538 SOLV  OW      3741    4.586889465    5.439747548    3.240920813
  538 SOLV  HW1     3742    4.647982667    5.398746592    3.173185072
  538 SOLV  HW2     3743    4.562002115    5.532112785    3.211751469
  539 SOLV  OW      3744    4.896306640    4.963629095    3.531082668
  539 SOLV  HW1     3745    4.855265921    5.053743509    3.517054764
  539 SOLV  HW2     3746    4.839893716    4.910853402    3.594596215
  540 SOLV  OW      3747    4.644870833    5.718809901    3.150694189
  540 SOLV  HW1     3748    4.596806962    5.806470823    3.148355734
  540 SOLV  HW2     3749    4.683756605    5.704564285    3.241715941
  541 SOLV  OW      3750    5.869459524    3.890002210    4.411751622
  541 SOLV  HW1     3751    5.819206392    3.854179710    4.333066354
  541 SOLV  HW2     3752    5.851438962    3.832673834    4.491693458
  542 SOLV  OW      3753    3.690876616    3.911132643    3.774960678
  542 SOLV  HW1     3754    3.615536113    3.976876730    3.776210995
  542 SOLV  HW2     3755    3.705521356    3.879032796    3.681391818
  543 SOLV  OW      3756    0.049692760    5.767022884    4.788190828
  543 SOLV  HW1     3757    0.110609102    5.711497008    4.731568203
  543 SOLV  HW2     3758    0.102779980    5.812008368    4.860010418
  544 SOLV  OW      3759    3.865686615    4.048652588    6.658390563
  544 SOLV  HW1     3760    3.953421316    4.092189457    6.678606440
  544 SOLV  HW2     3761    3.803161069    4.116246710    6.619363969
  545 SOLV  OW      3762    3.444596087    5.876546006    3.868497075
  545 SOLV  HW1     3763    3.379142364    5.808080306    3.836399611
  545 SOLV  HW2     3764    3.529270225    5.868947489    3.815823523
  546 SOLV  OW      3765    5.827457134    3.753240559    3.749608246
  546 SOLV  HW1     3766    5.735970520    3.716699708    3.732387517
  546 SOLV  HW2     3767    5.876793721    3.761698064    3.663029477
  547 SOLV  OW      3768    5.740194798    4.093427332    3.620891474
  547 SOLV  HW1     3769    5.687699453    4.022735980    3.573488833
  547 SOLV  HW2     3770    5.680642177    4.141719602    3.685089153
  548 SOLV  OW      3771    5.045230583    3.601867358    5.038106400
  548 SOLV  HW1     3772    5.049626277    3.503641391    5.056374781
  548 SOLV  HW2     3773    4.958430213    3.638202093    5.071971548
  549 SOLV  OW      3774    4.574787360    4.486673589    5.439373257
  549 SOLV  HW1     3775    4.503339131    4.475542146    5.508459880
  549 SOLV  HW2     3776    4.660127043    4.446809548    5.472983798
  550 SOLV  OW      3777    4.204457642    6.258932338    3.737613656
  550 SOLV  HW1     3778    4.234489138    6.324005761    3.667864181
  550 SOLV  HW2     3779    4.283858246    6.225574756    3.788448559
  551 SOLV  OW      3780    6.490726397    4.223075979    3.536223762
  551 SOLV  HW1     3781    6.560040863    4.193808939    3.602107979
  551 SOLV  HW2     3782    6.412145926    4.161393446    3.540928837
  552 SOLV  OW      3783    5.464080720    4.521778078    4.235288509
  552 SOLV  HW1     3784    5.429579595    4.433791782    4.202581025
  552 SOLV  HW2     3785    5.390334748    4.589299719    4.233300518
  553 SOLV  OW      3786    6.109146470    4.837557933    5.211036456
  553 SOLV  HW1     3787    6.085950889    4.761516189    5.271708708
  553 SOLV  HW2     3788    6.208596950    4.845641054    5.204273447
  554 SOLV  OW      3789    4.197291679    5.242443393    5.110088567
  554 SOLV  HW1     3790    4.213479843    5.327984053    5.159307443
  554 SOLV  HW2     3791    4.131103146    5.258197088    5.036790411
  555 SOLV  OW      3792    5.322024390    5.094414046    4.612356914
  555 SOLV  HW1     3793    5.375897209    5.171129796    4.577515542
  555 SOLV  HW2     3794    5.258160856    5.063769133    4.541760784
  556 SOLV  OW      3795    5.312228208    4.105515987    5.189372045
  556 SOLV  HW1     3796    5.294289590    4.075757080    5.095594837
  556 SOLV  HW2     3797    5.242628080    4.067477342    5.250285167
  557 SOLV  OW      3798    4.996288493    3.568304624    5.354467812
  557 SOLV  HW1     3799    4.930154992    3.617422401    5.297762893
  557 SOLV  HW2     3800    4.997687675    3.608211761    5.446157854
  558 SOLV  OW      3801    5.271021689    6.472852221    4.494343889
  558 SOLV  HW1     3802    5.249544702    6.436217649    4.584879455
  558 SOLV  HW2     3803    5.356023244    6.431938864    4.461165085
  559 SOLV  OW      3804    3.556205120    3.446670809    4.886451279
  559 SOLV  HW1     3805    3.570403444    3.539448527    4.920985192
  559 SOLV  HW2     3806    3.532310106    3.386150455    4.962399716
  560 SOLV  OW      3807    4.663998031    3.893929297    3.861453103
  560 SOLV  HW1     3808    4.654745491    3.854958588    3.769816314
  560 SOLV  HW2     3809    4.661665746    3.993738670    3.855599545
  561 SOLV  OW      3810    4.573032704    3.662132692    4.281002833
  561 SOLV  HW1     3811    4.555488304    3.705911659    4.192814509
  561 SOLV  HW2     3812    4.489442948    3.663108117    4.335896414
  562 SOLV  OW      3813    5.230757941    3.440684301    5.327425062
  562 SOLV  HW1     3814    5.149989520    3.499357484    5.321483934
  562 SOLV  HW2     3815    5.235583932    3.399767152    5.418550540
  563 SOLV  OW      3816    5.222238665    6.226498751    5.178073371
  563 SOLV  HW1     3817    5.238839959    6.147718734    5.118747807
  563 SOLV  HW2     3818    5.309690235    6.264758603    5.207902006
  564 SOLV  OW      3819    4.861837287    5.938916048    6.477511278
  564 SOLV  HW1     3820    4.951897541    5.898539964    6.493603677
  564 SOLV  HW2     3821    4.863929896    5.992409174    6.393047637
  565 SOLV  OW      3822    5.009616248    5.741883524    4.103835917
  565 SOLV  HW1     3823    4.955613318    5.823614118    4.083706095
  565 SOLV  HW2     3824    4.984059492    5.668675121    4.040679523
  566 SOLV  OW      3825    4.297688844    5.652594861    6.225004074
  566 SOLV  HW1     3826    4.339475709    5.633549352    6.136171828
  566 SOLV  HW2     3827    4.332146557    5.587515334    6.292659978
  567 SOLV  OW      3828    4.832995967    5.643396150    5.529628895
  567 SOLV  HW1     3829    4.879555787    5.729112384    5.551688788
  567 SOLV  HW2     3830    4.738739388    5.662742625    5.502369817
  568 SOLV  OW      3831    4.259742647    4.786983788    5.601797145
  568 SOLV  HW1     3832    4.343016118    4.818897645    5.647058638
  568 SOLV  HW2     3833    4.179830022    4.824780076    5.648561600
  569 SOLV  OW      3834    4.547278977    6.525690837    4.340679876
  569 SOLV  HW1     3835    4.596787784    6.443898041    4.370017020
  569 SOLV  HW2     3836    4.572173764    6.547653438    4.246341915
  570 SOLV  OW      3837    5.051853206    5.360339783    5.807180997
  570 SOLV  HW1     3838    4.991047715    5.377529328    5.729674791
  570 SOLV  HW2     3839    4.997656498    5.332611954    5.886527539
  571 SOLV  OW      3840    3.713742363    3.555164380    5.449070499
  571 SOLV  HW1     3841    3.677724277    3.642390626    5.482179984
  571 SOLV  HW2     3842    3.661634072    3.480057420    5.489636504
  572 SOLV  OW      3843    5.864043297    5.187544564    4.275050838
  572 SOLV  HW1     3844    5.829786488    5.189778509    4.181120742
  572 SOLV  HW2     3845    5.955538066    5.147186986    4.276194747
  573 SOLV  OW      3846    5.265373454    5.390481441    5.610608815
  573 SOLV  HW1     3847    5.352910204    5.383968172    5.658514304
  573 SOLV  HW2     3848    5.190858753    5.390882136    5.677297636
  574 SOLV  OW      3849    5.014999605    4.254791519    6.295066226
  574 SOLV  HW1     3850    5.077296163    4.183940006    6.261886726
  574 SOLV  HW2     3851    5.059642518    4.307044407    6.367717813
  575 SOLV  OW      3852    3.808339866    4.862767926    6.776889384
  575 SOLV  HW1     3853    3.773305748    4.843898044    6.685140068
  575 SOLV  HW2     3854    3.735845852    4.903386226    6.832532320
  576 SOLV  OW      3855    4.356301637    5.105418149    4.704319227
  576 SOLV  HW1     3856    4.422315575    5.090090967    4.777865476
  576 SOLV  HW2     3857    4.344592877    5.021029493    4.651943839
  577 SOLV  OW      3858    5.313417027    3.785523222    5.953033717
  577 SOLV  HW1     3859    5.348387523    3.693362502    5.936196149
  577 SOLV  HW2     3860    5.343581323    3.816644404    6.043153567
  578 SOLV  OW      3861    6.077524506    4.600244355    6.327575874
  578 SOLV  HW1     3862    6.009959784    4.540288395    6.370492253
  578 SOLV  HW2     3863    6.033510928    4.685733193    6.300081189
  579 SOLV  OW      3864    4.702233986    3.921844791    6.288808227
  579 SOLV  HW1     3865    4.724085972    3.869866639    6.371408141
  579 SOLV  HW2     3866    4.623332969    3.880505570    6.243337030
  580 SOLV  OW      3867    4.855972038    4.144212124    4.932033842
  580 SOLV  HW1     3868    4.947589047    4.180718078    4.915446483
  580 SOLV  HW2     3869    4.849941606    4.051389887    4.895302998
  581 SOLV  OW      3870    6.640583495    4.966021650    5.181467164
  581 SOLV  HW1     3871    6.692055757    5.051474409    5.188563560
  581 SOLV  HW2     3872    6.682466285    4.896915018    5.240390200
  582 SOLV  OW      3873    6.550270837    3.841736340    5.205214469
  582 SOLV  HW1     3874    6.628702121    3.877411993    5.154447825
  582 SOLV  HW2     3875    6.482859003    3.914520491    5.217845838
  583 SOLV  OW      3876    3.742090856    5.353448635    6.473467406
  583 SOLV  HW1     3877    3.827739005    5.384883933    6.432504317
  583 SOLV  HW2     3878    3.740390637    5.253459843    6.474510688
  584 SOLV  OW      3879    3.497764018    6.017625321    6.695613525
  584 SOLV  HW1     3880    3.442882966    5.997036521    6.776644097
  584 SOLV  HW2     3881    3.496350737    5.939170534    6.633608126
  585 SOLV  OW      3882    5.630652682    6.595187176    4.030290576
  585 SOLV  HW1     3883    5.651455140    6.565232973    3.937168006
  585 SOLV  HW2     3884    5.674241897    6.533348923    4.095694770
  586 SOLV  OW      3885    3.141125003    6.078951293    6.516129512
  586 SOLV  HW1     3886    3.149614545    5.980040923    6.504100027
  586 SOLV  HW2     3887    3.228796257    6.122605906    6.495929853
  587 SOLV  OW      3888    4.753845923    6.084400049    6.189645051
  587 SOLV  HW1     3889    4.741400771    6.080210385    6.090502259
  587 SOLV  HW2     3890    4.691133967    6.020241635    6.233832512
  588 SOLV  OW      3891    4.228167379    4.667353827    6.057728781
  588 SOLV  HW1     3892    4.165647090    4.676372013    6.135252487
  588 SOLV  HW2     3893    4.188925925    4.604678862    5.990408968
  589 SOLV  OW      3894    5.057193444    5.399939022    3.673655863
  589 SOLV  HW1     3895    4.984479889    5.428662703    3.611289564
  589 SOLV  HW2     3896    5.099678973    5.480634632    3.714704522
  590 SOLV  OW      3897    4.330520835    5.791076532    5.298568038
  590 SOLV  HW1     3898    4.341019256    5.743542903    5.211205159
  590 SOLV  HW2     3899    4.346953046    5.888854130    5.285474948
  591 SOLV  OW      3900    5.853583768    5.452602041    4.335411135
  591 SOLV  HW1     3901    5.933480739    5.471542721    4.392501584
  591 SOLV  HW2     3902    5.856696258    5.357639580    4.304202198
  592 SOLV  OW      3903    5.434704420    3.494633318    3.937240337
  592 SOLV  HW1     3904    5.445947694    3.591394899    3.959883412
  592 SOLV  HW2     3905    5.523437336    3.455677719    3.912525558
  593 SOLV  OW      3906    4.037758189    4.940249255    4.909572018
  593 SOLV  HW1     3907    4.110824419    4.894039337    4.959845815
  593 SOLV  HW2     3908    4.077712182    5.005859830    4.845537806
  594 SOLV  OW      3909    3.507492323    6.357649078    6.723813331
  594 SOLV  HW1     3910    3.466639807    6.319536008    6.806759304
  594 SOLV  HW2     3911    3.602937733    6.328512501    6.717267060
  595 SOLV  OW      3912    3.781247436    4.027336037    6.126104274
  595 SOLV  HW1     3913    3.732316128    4.050438331    6.210208050
  595 SOLV  HW2     3914    3.809150374    3.931347028    6.129088855
  596 SOLV  OW      3915    5.853920964    4.838447312    4.433857195
  596 SOLV  HW1     3916    5.937717421    4.890495378    4.450307097
  596 SOLV  HW2     3917    5.796482694    4.841045819    4.515683367
  597 SOLV  OW      3918    4.664655392    6.700886739    5.130575634
  597 SOLV  HW1     3919    4.712663455    6.737599528    5.050905080
  597 SOLV  HW2     3920    4.616398076    6.774908320    5.177416089
  598 SOLV  OW      3921    5.418816476    4.384675973    5.570024897
  598 SOLV  HW1     3922    5.484621998    4.367725064    5.496649596
  598 SOLV  HW2     3923    5.413260609    4.304138036    5.629053545
  599 SOLV  OW      3924    4.664579208    5.746898357    6.510722403
  599 SOLV  HW1     3925    4.737368489    5.815205554    6.516843680
  599 SOLV  HW2     3926    4.629158557    5.727666533    6.602249150
  600 SOLV  OW      3927    6.231012022    3.395078768    5.790473076
  600 SOLV  HW1     3928    6.224365666    3.487650566    5.827725605
  600 SOLV  HW2     3929    6.212331059    3.328625446    5.862836050
  601 SOLV  OW      3930    3.634350311    4.369862148    5.740365494
  601 SOLV  HW1     3931    3.694716602    4.378823019    5.661135672
  601 SOLV  HW2     3932    3.584090886    4.283608372    5.734366034
  602 SOLV  OW      3933    6.725587571    5.252486452    4.175628866
  602 SOLV  HW1     3934    6.653913394    5.189138578    4.204781916
  602 SOLV  HW2     3935    6.799259483    5.201347972    4.131387421
  603 SOLV  OW      3936    5.735306270    3.904122480    3.965742854
  603 SOLV  HW1     3937    5.775070010    3.853776887    3.889022259
  603 SOLV  HW2     3938    5.787118383    3.988335550    3.980757568
  604 SOLV  OW      3939    3.426781309    4.093423169    4.986686970
  604 SOLV  HW1     3940    3.485254322    4.173912144    4.976482374
  604 SOLV  HW2     3941    3.334336996    4.115218950    4.955372342
  605 SOLV  OW      3942    4.438053831    6.285389961    4.664002294
  605 SOLV  HW1     3943    4.390398469    6.344505051    4.598914972
  605 SOLV  HW2     3944    4.465675400    6.339083280    4.743727099
  606 SOLV  OW      3945    3.698970279    5.618526647    5.269394918
  606 SOLV  HW1     3946    3.745422598    5.572025853    5.194029803
  606 SOLV  HW2     3947    3.756972217    5.616125698    5.350819796
  607 SOLV  OW      3948    5.590502770    4.941660158    5.897679203
  607 SOLV  HW1     3949    5.600646214    5.032708376    5.937795208
  607 SOLV  HW2     3950    5.659408029    4.880355054    5.936353558
  608 SOLV  OW      3951    3.850910915    6.014580036    3.613443741
  608 SOLV  HW1     3952    3.946122837    6.003138302    3.641795465
  608 SOLV  HW2     3953    3.829964122    6.112050359    3.605648349
  609 SOLV  OW      3954    4.091400425    5.826897132    5.454726866
  609 SOLV  HW1     3955    4.177496181    5.807270411    5.407778122
  609 SOLV  HW2     3956    4.039874452    5.742020401    5.466678544
  610 SOLV  OW      3957    6.380401747    3.945422480    4.302178406
  610 SOLV  HW1     3958    6.352607519    3.921633819    4.395254707
  610 SOLV  HW2     3959    6.353045761    4.039532905    4.282267197
  611 SOLV  OW      3960    6.230626308    6.262206901    4.282919122
  611 SOLV  HW1     3961    6.130780636    6.267732383    4.284301789
  611 SOLV  HW2     3962    6.267142108    6.333932767    4.223559533
  612 SOLV  OW      3963    5.898026606    4.214012206    4.956158702
  612 SOLV  HW1     3964    5.799739317    4.208719440    4.973812026
  612 SOLV  HW2     3965    5.916475677    4.186239357    4.861880917
  613 SOLV  OW      3966    4.950897247    3.924593619    6.125990006
  613 SOLV  HW1     3967    4.951260557    3.996676931    6.056667682
  613 SOLV  HW2     3968    4.874183116    3.938909047    6.188533158
  614 SOLV  OW      3969    5.884995143    4.235178879    5.674148274
  614 SOLV  HW1     3970    5.845844056    4.313079154    5.723141316
  614 SOLV  HW2     3971    5.819678738    4.202572272    5.605794954
  615 SOLV  OW      3972    4.249688330    5.701182384    4.634592056
  615 SOLV  HW1     3973    4.310314443    5.776470963    4.608976758
  615 SOLV  HW2     3974    4.273400112    5.669040689    4.726269005
  616 SOLV  OW      3975    5.393347885    6.371458779    4.928036906
  616 SOLV  HW1     3976    5.405162895    6.357996601    5.026428846
  616 SOLV  HW2     3977    5.454910826    6.443766474    4.896678177
  617 SOLV  OW      3978    6.429369391    5.674962421    4.717027856
  617 SOLV  HW1     3979    6.490199600    5.602092725    4.685567814
  617 SOLV  HW2     3980    6.478020966    5.762297939    4.714675897
  618 SOLV  OW      3981    5.639199528    4.546095285    6.382604314
  618 SOLV  HW1     3982    5.658579038    4.642407589    6.401312930
  618 SOLV  HW2     3983    5.583976669    4.538748014    6.299549759
  619 SOLV  OW      3984    6.339110346    4.242238985    5.755176076
  619 SOLV  HW1     3985    6.352927471    4.320876524    5.815398387
  619 SOLV  HW2     3986    6.418894615    4.231256291    5.695886406
  620 SOLV  OW      3987    4.274699899    5.402944921    3.525980345
  620 SOLV  HW1     3988    4.223373231    5.487183886    3.542443586
  620 SOLV  HW2     3989    4.249303301    5.365338132    3.436860409
  621 SOLV  OW      3990    4.840603281    6.646140368    3.870881748
  621 SOLV  HW1     3991    4.862238156    6.648886374    3.773281017
  621 SOLV  HW2     3992    4.925077767    6.653213854    3.923942956
  622 SOLV  OW      3993    3.699748191    4.235675548    6.554280363
  622 SOLV  HW1     3994    3.731546153    4.322575443    6.516346847
  622 SOLV  HW2     3995    3.660220947    4.251315888    6.644804445
  623 SOLV  OW      3996    4.479416649    4.661293897    6.169968338
  623 SOLV  HW1     3997    4.512484096    4.571776005    6.199881498
  623 SOLV  HW2     3998    4.398169113    4.649421297    6.112876572
  624 SOLV  OW      3999    3.805931658    3.486817618    3.834410666
  624 SOLV  HW1     4000    3.793928202    3.447708486    3.925668141
  624 SOLV  HW2     4001    3.880654267    3.439693069    3.787534486
  625 SOLV  OW      4002    4.766905240    3.371542138    3.757564067
  625 SOLV  HW1     4003    4.859247692    3.343533763    3.783828615
  625 SOLV  HW2     4004    4.763779618    3.471019790    3.747776939
  626 SOLV  OW      4005    4.712462468    4.994691935    3.856492634
  626 SOLV  HW1     4006    4.791374995    5.056058651    3.853535837
  626 SOLV  HW2     4007    4.734067686    4.915363982    3.913431131
  627 SOLV  OW      4008    4.712134368    4.985955048    5.569912265
  627 SOLV  HW1     4009    4.762536048    4.900318625    5.558622397
  627 SOLV  HW2     4010    4.739414718    5.029615543    5.655649582
  628 SOLV  OW      4011    6.153298431    3.637826018    5.148254091
  628 SOLV  HW1     4012    6.235711594    3.584572181    5.128926285
  628 SOLV  HW2     4013    6.072490948    3.581038527    5.132545392
  629 SOLV  OW      4014    4.362342574    5.579382333    6.670299473
  629 SOLV  HW1     4015    4.448830406    5.610150947    6.709981055
  629 SOLV  HW2     4016    4.336141202    5.491972380    6.711219327
  630 SOLV  OW      4017    3.362537250    6.791260863    4.674349564
  630 SOLV  HW1     4018    3.325248165    6.736728206    4.749432943
  630 SOLV  HW2     4019    3.327727886    6.756350988    4.587336178
  631 SOLV  OW      4020    5.775018006    4.794431789    6.026438469
  631 SOLV  HW1     4021    5.796601874    4.813574518    6.122186538
  631 SOLV  HW2     4022    5.835819285    4.722752317    5.992273697
  632 SOLV  OW      4023    3.265230293    6.300986814    4.035663761
  632 SOLV  HW1     4024    3.278121310    6.233598633    3.962902036
  632 SOLV  HW2     4025    3.314547489    6.384853522    4.012517112
  633 SOLV  OW      4026    5.089955597    3.517850784    6.128892374
  633 SOLV  HW1     4027    5.040923460    3.430712179    6.130963624
  633 SOLV  HW2     4028    5.033921950    3.586513805    6.082554986
  634 SOLV  OW      4029    5.421774317    4.163170576    5.744540426
  634 SOLV  HW1     4030    5.449191757    4.169075961    5.840534813
  634 SOLV  HW2     4031    5.322066367    4.167378601    5.738051557
  635 SOLV  OW      4032    4.701050560    5.772274929    3.713872858
  635 SOLV  HW1     4033    4.732466523    5.713976742    3.788812217
  635 SOLV  HW2     4034    4.609306637    5.806377800    3.734404030
  636 SOLV  OW      4035    6.207324376    3.629269669    5.922792533
  636 SOLV  HW1     4036    6.152319648    3.707643403    5.893917728
  636 SOLV  HW2     4037    6.294157779    3.661576534    5.960448563
  637 SOLV  OW      4038    4.697678164    4.129238306    4.401226537
  637 SOLV  HW1     4039    4.638845173    4.106683215    4.323573803
  637 SOLV  HW2     4040    4.786290504    4.084237219    4.390057427
  638 SOLV  OW      4041    3.668240137    4.798170669    6.556172159
  638 SOLV  HW1     4042    3.686691384    4.732450077    6.483085010
  638 SOLV  HW2     4043    3.572727951    4.790276503    6.584746233
  639 SOLV  OW      4044    3.652971259    5.231706224    5.201994334
  639 SOLV  HW1     4045    3.598702384    5.276652684    5.131028726
  639 SOLV  HW2     4046    3.603776401    5.235519692    5.288980918
  640 SOLV  OW      4047    5.985735060    3.483150958    4.091164183
  640 SOLV  HW1     4048    6.024201278    3.393742297    4.114141128
  640 SOLV  HW2     4049    5.903463133    3.499048965    4.145753938
  641 SOLV  OW      4050    3.910285531    6.704781195    4.872388259
  641 SOLV  HW1     4051    3.842886402    6.688951794    4.800229898
  641 SOLV  HW2     4052    3.864021273    6.738598392    4.954339560
  642 SOLV  OW      4053    5.503461480    3.770160234    3.949556268
  642 SOLV  HW1     4054    5.594502273    3.811528702    3.949082968
  642 SOLV  HW2     4055    5.434834758    3.840453867    3.930817148
  643 SOLV  OW      4056    5.253735152    4.416057440    5.344338498
  643 SOLV  HW1     4057    5.310019686    4.451130903    5.269481609
  643 SOLV  HW2     4058    5.308640323    4.411037298    5.427776158
  644 SOLV  OW      4059    6.238273165    5.961025742    3.674025976
  644 SOLV  HW1     4060    6.302424956    5.955312716    3.750536402
  644 SOLV  HW2     4061    6.144572282    5.959890544    3.708965490
  645 SOLV  OW      4062    4.210486416    4.711568375    6.427189773
  645 SOLV  HW1     4063    4.118500639    4.712405376    6.387955379
  645 SOLV  HW2     4064    4.237316298    4.617328132    6.447198276
  646 SOLV  OW      4065    5.495693309    4.439090594    4.607442229
  646 SOLV  HW1     4066    5.464165871    4.529640014    4.579036876
  646 SOLV  HW2     4067    5.443840344    4.368924234    4.558575553
  647 SOLV  OW      4068    5.780749669    4.451793642    4.579845691
  647 SOLV  HW1     4069    5.819869543    4.471999939    4.669638824
  647 SOLV  HW2     4070    5.682638527    4.434870250    4.589292088
  648 SOLV  OW      4071    5.006109515    6.206622528    4.745804352
  648 SOLV  HW1     4072    5.035512450    6.116424217    4.714162278
  648 SOLV  HW2     4073    4.931865860    6.196143237    4.811982654
  649 SOLV  OW      4074    6.269638497    6.604310572    3.616322680
  649 SOLV  HW1     4075    6.173921675    6.590560533    3.590811291
  649 SOLV  HW2     4076    6.328663593    6.556707198    3.551119298
  650 SOLV  OW      4077    3.702804520    3.661311165    5.859034629
  650 SOLV  HW1     4078    3.704583078    3.701750509    5.767582638
  650 SOLV  HW2     4079    3.667327073    3.728216859    5.924356636
  651 SOLV  OW      4080    6.396682751    4.296584544    6.597156862
  651 SOLV  HW1     4081    6.412585762    4.221940717    6.532525859
  651 SOLV  HW2     4082    6.461341435    4.370693949    6.579022356
  652 SOLV  OW      4083    6.039892941    3.567687429    3.837279259
  652 SOLV  HW1     4084    6.023306728    3.535164194    3.930385067
  652 SOLV  HW2     4085    5.975137104    3.640710446    3.815466663
  653 SOLV  OW      4086    4.092186442    5.976893362    6.459204600
  653 SOLV  HW1     4087    4.035329286    5.915018052    6.513428193
  653 SOLV  HW2     4088    4.048042021    5.994129195    6.371138428
  654 SOLV  OW      4089    3.723073835    6.069366729    5.811603748
  654 SOLV  HW1     4090    3.758390599    5.978214737    5.832709309
  654 SOLV  HW2     4091    3.646545662    6.061474833    5.747709132
  655 SOLV  OW      4092    4.020659187    3.564847998    4.875329409
  655 SOLV  HW1     4093    4.065337263    3.627081539    4.811044706
  655 SOLV  HW2     4094    4.086906273    3.497361596    4.907864528
  656 SOLV  OW      4095    3.465987070    4.667543137    5.291243659
  656 SOLV  HW1     4096    3.422849031    4.689295753    5.203688091
  656 SOLV  HW2     4097    3.510841013    4.578382870    5.285033132
  657 SOLV  OW      4098    5.094703032    4.964446121    5.590932246
  657 SOLV  HW1     4099    5.112528419    4.948528306    5.688034857
  657 SOLV  HW2     4100    5.016004496    4.909882336    5.562134086
  658 SOLV  OW      4101    4.332924181    5.103347795    6.160390247
  658 SOLV  HW1     4102    4.300934425    5.055756593    6.078464825
  658 SOLV  HW2     4103    4.364899471    5.036406417    6.227445692
  659 SOLV  OW      4104    5.439102800    4.242875464    3.407521522
  659 SOLV  HW1     4105    5.448577670    4.334576006    3.446293044
  659 SOLV  HW2     4106    5.419868303    4.177562185    3.480774864
  660 SOLV  OW      4107    4.538115457    6.274896871    5.937642277
  660 SOLV  HW1     4108    4.527391268    6.298563411    5.841068631
  660 SOLV  HW2     4109    4.608265695    6.204240485    5.947035968
  661 SOLV  OW      4110    5.514852503    5.583453055    5.355529376
  661 SOLV  HW1     4111    5.417588663    5.591986480    5.377177939
  661 SOLV  HW2     4112    5.547283906    5.492933442    5.383026295
  662 SOLV  OW      4113    3.479137204    5.712623822    5.869696569
  662 SOLV  HW1     4114    3.568068265    5.758298901    5.872272843
  662 SOLV  HW2     4115    3.481319606    5.639261895    5.801764509
  663 SOLV  OW      4116    4.537638590    6.509781423    6.520877026
  663 SOLV  HW1     4117    4.476393491    6.459195333    6.581635126
  663 SOLV  HW2     4118    4.511150273    6.493542952    6.425818660
  664 SOLV  OW      4119    3.961242317    6.243345815    3.865595842
  664 SOLV  HW1     4120    4.045130157    6.247797143    3.811328276
  664 SOLV  HW2     4121    3.881997437    6.244788772    3.804603001
  665 SOLV  OW      4122    4.600116929    4.391691990    5.175361134
  665 SOLV  HW1     4123    4.511330097    4.373359510    5.133139290
  665 SOLV  HW2     4124    4.586289490    4.430533913    5.266476236
  666 SOLV  OW      4125    5.199767863    5.797095275    5.717764091
  666 SOLV  HW1     4126    5.296181121    5.823585114    5.719441370
  666 SOLV  HW2     4127    5.188284934    5.710116871    5.765752628
  667 SOLV  OW      4128    4.886292621    4.901942971    5.113229350
  667 SOLV  HW1     4129    4.912316146    4.988333049    5.156352121
  667 SOLV  HW2     4130    4.957000163    4.833403820    5.130631312
  668 SOLV  OW      4131    3.556262803    3.402636391    6.527559629
  668 SOLV  HW1     4132    3.607855500    3.459061874    6.592026437
  668 SOLV  HW2     4133    3.563589252    3.441726442    6.435800492
  669 SOLV  OW      4134    3.323704247    4.464136452    4.089590121
  669 SOLV  HW1     4135    3.263300303    4.452099068    4.010799934
  669 SOLV  HW2     4136    3.417716670    4.442679589    4.063082079
  670 SOLV  OW      4137    6.202281614    5.489924030    3.670813897
  670 SOLV  HW1     4138    6.187990787    5.428544643    3.593161252
  670 SOLV  HW2     4139    6.127762224    5.478436605    3.736513532
  671 SOLV  OW      4140    5.511481968    6.441652615    4.365131166
  671 SOLV  HW1     4141    5.582655839    6.479801548    4.424114053
  671 SOLV  HW2     4142    5.484116961    6.510013097    4.297470239
  672 SOLV  OW      4143    5.662033174    4.818529226    6.428108287
  672 SOLV  HW1     4144    5.742077895    4.838296976    6.371508247
  672 SOLV  HW2     4145    5.659745638    4.881530437    6.505742486
  673 SOLV  OW      4146    0.036869549    5.407587458    4.379813148
  673 SOLV  HW1     4147    0.002887440    5.349881061    4.305548835
  673 SOLV  HW2     4148    0.014577928    5.503168583    4.360597494
  674 SOLV  OW      4149    4.690158815    4.562082952    4.559661493
  674 SOLV  HW1     4150    4.708105561    4.536928708    4.654778093
  674 SOLV  HW2     4151    4.724157652    4.490058914    4.499175661
  675 SOLV  OW      4152    4.668850315    4.016120775    5.816162104
  675 SOLV  HW1     4153    4.620733211    4.084446945    5.871083104
  675 SOLV  HW2     4154    4.621240974    3.928438969    5.822889039
  676 SOLV  OW      4155    3.676523139    6.445614448    5.654806672
  676 SOLV  HW1     4156    3.629309566    6.376105940    5.600572937
  676 SOLV  HW2     4157    3.629558541    6.457141407    5.742346541
  677 SOLV  OW      4158    3.803843437    4.833375490    6.152114861
  677 SOLV  HW1     4159    3.782876827    4.853076731    6.056333739
  677 SOLV  HW2     4160    3.806747305    4.918910442    6.203855556
  678 SOLV  OW      4161    6.593069380    4.445370173    4.407262731
  678 SOLV  HW1     4162    6.566690751    4.362229192    4.456188142
  678 SOLV  HW2     4163    6.687762050    4.437098750    4.376170307
  679 SOLV  OW      4164    3.613042384    6.132263549    6.068638674
  679 SOLV  HW1     4165    3.533897144    6.189917194    6.048338716
  679 SOLV  HW2     4166    3.663617448    6.114208840    5.984269328
  680 SOLV  OW      4167    5.813544053    3.471030483    3.455474451
  680 SOLV  HW1     4168    5.849762564    3.556660814    3.492320049
  680 SOLV  HW2     4169    5.720817288    3.456489415    3.490002597
  681 SOLV  OW      4170    4.283311065    6.516323256    5.703515946
  681 SOLV  HW1     4171    4.362170818    6.455482719    5.694519704
  681 SOLV  HW2     4172    4.228412423    6.512275794    5.620022711
  682 SOLV  OW      4173    4.641173218    3.774108231    6.534744239
  682 SOLV  HW1     4174    4.692299194    3.693114998    6.563516941
  682 SOLV  HW2     4175    4.544254968    3.751000514    6.526117236
  683 SOLV  OW      4176    3.809797478    5.860774657    3.393457830
  683 SOLV  HW1     4177    3.832395665    5.921476371    3.469657618
  683 SOLV  HW2     4178    3.728054065    5.807820043    3.416163382
  684 SOLV  OW      4179    4.523646738    4.958313656    0.268549535
  684 SOLV  HW1     4180    4.426085547    4.966966792    0.288757377
  684 SOLV  HW2     4181    4.542945492    4.999185954    0.179339635
  685 SOLV  OW      4182    3.906040558    6.769937187    6.308712563
  685 SOLV  HW1     4183    3.924939080    6.727897747    6.219960425
  685 SOLV  HW2     4184    3.950081292    6.716563299    6.380913720
  686 SOLV  OW      4185    3.648237743    3.697994931    3.956492164
  686 SOLV  HW1     4186    3.651963741    3.764984081    3.882329377
  686 SOLV  HW2     4187    3.698701965    3.615887108    3.929786670
  687 SOLV  OW      4188    3.791695085    6.279899583    3.653674512
  687 SOLV  HW1     4189    3.699950053    6.252342108    3.624948986
  687 SOLV  HW2     4190    3.801720881    6.378802791    3.642752304
  688 SOLV  OW      4191    3.530300044    4.580380699    4.987147436
  688 SOLV  HW1     4192    3.551604300    4.538548198    5.075451887
  688 SOLV  HW2     4193    3.442434342    4.627773247    4.993066362
  689 SOLV  OW      4194    6.346430365    3.548846120    3.811396887
  689 SOLV  HW1     4195    6.249575720    3.535297986    3.790479411
  689 SOLV  HW2     4196    6.398679758    3.469517835    3.780110152
  690 SOLV  OW      4197    6.766998774    3.910660941    6.651294968
  690 SOLV  HW1     4198    6.849326992    3.965559598    6.636805712
  690 SOLV  HW2     4199    6.711909010    3.951762841    6.723940731
  691 SOLV  OW      4200    6.095596587    4.351428521    4.064353218
  691 SOLV  HW1     4201    6.011005862    4.304333395    4.039294738
  691 SOLV  HW2     4202    6.104024193    4.435502638    4.010855620
  692 SOLV  OW      4203    4.075273714    6.432871741    4.402772527
  692 SOLV  HW1     4204    4.159039081    6.460718205    4.449782277
  692 SOLV  HW2     4205    4.054081690    6.498799368    4.330617118
  693 SOLV  OW      4206    5.256673244    3.362364489    3.771030887
  693 SOLV  HW1     4207    5.307848267    3.400543910    3.848004885
  693 SOLV  HW2     4208    5.240079412    3.433999340    3.703247570
  694 SOLV  OW      4209    3.537365369    4.733056225    3.512788441
  694 SOLV  HW1     4210    3.589111483    4.806769100    3.556268217
  694 SOLV  HW2     4211    3.600790318    4.667830197    3.471261453
  695 SOLV  OW      4212    4.745483151    5.512018702    4.888851636
  695 SOLV  HW1     4213    4.744273704    5.611994830    4.886674267
  695 SOLV  HW2     4214    4.791393099    5.481061282    4.972130292
  696 SOLV  OW      4215    6.751542465    4.930578179    3.473657195
  696 SOLV  HW1     4216    6.748396121    4.914016547    3.375080672
  696 SOLV  HW2     4217    6.689651453    4.867205947    3.520078588
  697 SOLV  OW      4218    3.799026973    5.294897515    3.737341426
  697 SOLV  HW1     4219    3.734422901    5.370182788    3.750006614
  697 SOLV  HW2     4220    3.839844903    5.300999681    3.646245045
  698 SOLV  OW      4221    5.255204731    6.645742569    5.455376111
  698 SOLV  HW1     4222    5.222303976    6.690532511    5.538511195
  698 SOLV  HW2     4223    5.316551482    6.570712217    5.480013937
  699 SOLV  OW      4224    6.384866891    3.581786689    6.460368759
  699 SOLV  HW1     4225    6.450305553    3.578471642    6.384825446
  699 SOLV  HW2     4226    6.307068316    3.639084849    6.434556369
  700 SOLV  OW      4227    6.653010469    5.803082226    4.139263061
  700 SOLV  HW1     4228    6.553884126    5.806910398    4.126566703
  700 SOLV  HW2     4229    6.692056946    5.893911433    4.124188508
  701 SOLV  OW      4230    6.582420180    3.564383102    5.245526672
  701 SOLV  HW1     4231    6.586632849    3.533941736    5.340687673
  701 SOLV  HW2     4232    6.574423702    3.664024323    5.242754758
  702 SOLV  OW      4233    4.490561757    5.151169779    3.843858289
  702 SOLV  HW1     4234    4.575736749    5.100068833    3.855511105
  702 SOLV  HW2     4235    4.511155226    5.248610844    3.834749072
  703 SOLV  OW      4236    3.594120083    4.433128231    5.218134505
  703 SOLV  HW1     4237    3.519394425    4.376052124    5.252170310
  703 SOLV  HW2     4238    3.678765366    4.379897323    5.216851316
  704 SOLV  OW      4239    4.702256420    6.339308957    5.341103177
  704 SOLV  HW1     4240    4.682389007    6.409601744    5.409411719
  704 SOLV  HW2     4241    4.673887493    6.249983262    5.376001716
  705 SOLV  OW      4242    4.684740930    5.721385416    3.439832592
  705 SOLV  HW1     4243    4.774241212    5.757995255    3.414321167
  705 SOLV  HW2     4244    4.670804915    5.732978359    3.538182586
  706 SOLV  OW      4245    6.349279812    4.721302523    4.032603954
  706 SOLV  HW1     4246    6.427843645    4.756250217    3.981533834
  706 SOLV  HW2     4247    6.380336873    4.653441450    4.099177482
  707 SOLV  OW      4248    5.963216003    4.998854372    3.608503096
  707 SOLV  HW1     4249    5.879101430    4.944844517    3.605407932
  707 SOLV  HW2     4250    5.993767825    5.018297161    3.515280850
  708 SOLV  OW      4251    4.601344076    3.702330807    4.967806065
  708 SOLV  HW1     4252    4.521228427    3.715478619    4.909408539
  708 SOLV  HW2     4253    4.657981670    3.628782821    4.930597046
  709 SOLV  OW      4254    6.598146479    3.508481239    5.516158621
  709 SOLV  HW1     4255    6.512123889    3.538548946    5.557362342
  709 SOLV  HW2     4256    6.673879564    3.529692424    5.577934836
  710 SOLV  OW      4257    6.375574906    4.447172933    5.938533065
  710 SOLV  HW1     4258    6.451742756    4.499574526    5.900398072
  710 SOLV  HW2     4259    6.373298905    4.459142475    6.037796672
  711 SOLV  OW      4260    4.253338707    3.672928916    5.923746349
  711 SOLV  HW1     4261    4.263417642    3.619423205    6.007634138
  711 SOLV  HW2     4262    4.159529680    3.706924967    5.916984832
  712 SOLV  OW      4263    6.314510156    3.731449821    4.761048849
  712 SOLV  HW1     4264    6.409081194    3.723912838    4.792693345
  712 SOLV  HW2     4265    6.290323825    3.649799801    4.708607026
  713 SOLV  OW      4266    4.617296440    6.602775428    4.676559733
  713 SOLV  HW1     4267    4.696322691    6.663925974    4.680666701
  713 SOLV  HW2     4268    4.634982023    6.521685708    4.732354153
  714 SOLV  OW      4269    6.686468972    4.938782363    4.543473433
  714 SOLV  HW1     4270    6.647552632    4.851096753    4.571731579
  714 SOLV  HW2     4271    6.717909121    4.932298599    4.448756832
  715 SOLV  OW      4272    4.495878242    5.031608944    3.452981089
  715 SOLV  HW1     4273    4.548306460    4.968632135    3.510310899
  715 SOLV  HW2     4274    4.428621587    5.079721788    3.509222898
  716 SOLV  OW      4275    5.601677868    4.395742127    5.362282091
  716 SOLV  HW1     4276    5.626274242    4.478521899    5.412721509
  716 SOLV  HW2     4277    5.684616169    4.344667878    5.339605953
  717 SOLV  OW      4278    5.412245361    4.871826376    4.736021078
  717 SOLV  HW1     4279    5.383816773    4.948439352    4.678381966
  717 SOLV  HW2     4280    5.349388303    4.863183232    4.813327004
  718 SOLV  OW      4281    3.567166257    3.688147835    4.212421591
  718 SOLV  HW1     4282    3.496182360    3.619526029    4.228361651
  718 SOLV  HW2     4283    3.589970361    3.690495490    4.115075684
  719 SOLV  OW      4284    4.216203492    4.898753564    3.711463877
  719 SOLV  HW1     4285    4.259732012    4.986516348    3.691348533
  719 SOLV  HW2     4286    4.282312781    4.838143629    3.755708528
  720 SOLV  OW      4287    4.026477969    5.142820348    6.077848867
  720 SOLV  HW1     4288    4.067066398    5.065481831    6.029152110
  720 SOLV  HW2     4289    3.986661313    5.110851747    6.163829345
  721 SOLV  OW      4290    6.133542109    5.875039603    4.030657085
  721 SOLV  HW1     4291    6.101253236    5.918701426    3.946676660
  721 SOLV  HW2     4292    6.072489064    5.799515785    4.054537539
  722 SOLV  OW      4293    4.847783168    3.975065548    5.243545822
  722 SOLV  HW1     4294    4.832483850    4.070858314    5.219232683
  722 SOLV  HW2     4295    4.772820249    3.943011650    5.301464362
  723 SOLV  OW      4296    6.612828514    3.912283926    4.168351795
  723 SOLV  HW1     4297    6.661644203    3.833633487    4.206206614
  723 SOLV  HW2     4298    6.533444273    3.932912052    4.225574330
  724 SOLV  OW      4299    5.498241977    5.648593939    3.409115122
  724 SOLV  HW1     4300    5.570281240    5.588399244    3.443589721
  724 SOLV  HW2     4301    5.413857608    5.596223236    3.397362066
  725 SOLV  OW      4302    5.237237776    3.405459581    6.460322684
  725 SOLV  HW1     4303    5.246753364    3.492504719    6.412005326
  725 SOLV  HW2     4304    5.261802449    3.330426846    6.398934282
  726 SOLV  OW      4305    5.345602365    5.462940417    4.623192636
  726 SOLV  HW1     4306    5.264061043    5.406037896    4.633899537
  726 SOLV  HW2     4307    5.397607348    5.463042555    4.708615110
  727 SOLV  OW      4308    6.410960042    6.522816253    3.874205696
  727 SOLV  HW1     4309    6.476826522    6.597508587    3.883400728
  727 SOLV  HW2     4310    6.346373518    6.544192999    3.800902088
  728 SOLV  OW      4311    3.898483923    4.785103534    3.445549316
  728 SOLV  HW1     4312    3.983446943    4.837850605    3.446436727
  728 SOLV  HW2     4313    3.838524340    4.817290981    3.518833584
  729 SOLV  OW      4314    0.257004670    4.878271507    6.125141524
  729 SOLV  HW1     4315    0.303186417    4.890729850    6.037313660
  729 SOLV  HW2     4316    0.262342108    4.963058943    6.177908143
  730 SOLV  OW      4317    5.488304232    4.291922806    5.119412826
  730 SOLV  HW1     4318    5.528519957    4.340489376    5.197036531
  730 SOLV  HW2     4319    5.412836608    4.234641695    5.151427376
  731 SOLV  OW      4320    6.018831266    6.540759400    3.549138824
  731 SOLV  HW1     4321    6.022850075    6.518067603    3.451823099
  731 SOLV  HW2     4322    5.937224952    6.595673144    3.567201962
  732 SOLV  OW      4323    4.187429628    4.610717193    4.989219869
  732 SOLV  HW1     4324    4.088924924    4.595398336    4.997106404
  732 SOLV  HW2     4325    4.223621514    4.556407284    4.913453245
  733 SOLV  OW      4326    4.772799397    3.525763555    4.856467187
  733 SOLV  HW1     4327    4.779908114    3.454093245    4.925852001
  733 SOLV  HW2     4328    4.819582700    3.496237577    4.773155092
  734 SOLV  OW      4329    4.738431754    5.436251403    6.144104541
  734 SOLV  HW1     4330    4.649976885    5.390588002    6.134513396
  734 SOLV  HW2     4331    4.727204093    5.534328779    6.128101615
  735 SOLV  OW      4332    4.411178288    4.522820755    4.446186243
  735 SOLV  HW1     4333    4.491932075    4.547591503    4.499714513
  735 SOLV  HW2     4334    4.432578958    4.529228569    4.348713419
  736 SOLV  OW      4335    0.100304759    4.968693989    5.569854230
  736 SOLV  HW1     4336    0.164981411    5.034082700    5.609131297
  736 SOLV  HW2     4337    0.042310804    5.015259889    5.502998420
  737 SOLV  OW      4338    4.883889478    5.359077554    3.880955246
  737 SOLV  HW1     4339    4.909495572    5.308935604    3.963608192
  737 SOLV  HW2     4340    4.957976405    5.353074010    3.814048927
  738 SOLV  OW      4341    3.546713664    4.336747469    3.576441727
  738 SOLV  HW1     4342    3.560720234    4.252681808    3.524108452
  738 SOLV  HW2     4343    3.450612871    4.343676680    3.603246722
  739 SOLV  OW      4344    4.138130592    6.534616695    4.846240318
  739 SOLV  HW1     4345    4.217027545    6.587134449    4.814316528
  739 SOLV  HW2     4346    4.062187078    6.596842931    4.865274739
  740 SOLV  OW      4347    4.017242873    4.527814968    6.603492822
  740 SOLV  HW1     4348    4.097082852    4.490302186    6.556377200
  740 SOLV  HW2     4349    3.935728116    4.513726541    6.547293569
  741 SOLV  OW      4350    4.677459185    6.309574765    4.479035033
  741 SOLV  HW1     4351    4.741715123    6.349833585    4.544230441
  741 SOLV  HW2     4352    4.595228560    6.279678754    4.527453553
  742 SOLV  OW      4353    4.126153229    5.183060367    6.597519502
  742 SOLV  HW1     4354    4.157145061    5.227154099    6.513277345
  742 SOLV  HW2     4355    4.166629535    5.091856323    6.604223044
  743 SOLV  OW      4356    3.464263843    6.601967628    6.509015018
  743 SOLV  HW1     4357    3.447531411    6.645516488    6.420564118
  743 SOLV  HW2     4358    3.551801036    6.633518429    6.545645428
  744 SOLV  OW      4359    5.784733804    5.682431438    4.464671789
  744 SOLV  HW1     4360    5.811653870    5.594955788    4.424360134
  744 SOLV  HW2     4361    5.779244385    5.751889684    4.392928600
  745 SOLV  OW      4362    3.939404854    6.363140998    6.456278055
  745 SOLV  HW1     4363    4.023011590    6.313619181    6.479925176
  745 SOLV  HW2     4364    3.903047436    6.327860344    6.370050908
  746 SOLV  OW      4365    3.798031202    4.851719745    5.007232774
  746 SOLV  HW1     4366    3.731629706    4.823365242    4.938035034
  746 SOLV  HW2     4367    3.870122485    4.905899905    4.964003155
  747 SOLV  OW      4368    3.765818233    6.030228018    6.750426038
  747 SOLV  HW1     4369    3.768421564    6.038359686    6.850068189
  747 SOLV  HW2     4370    3.670692948    6.028634580    6.719603238
  748 SOLV  OW      4371    5.974736724    5.052216349    3.876136030
  748 SOLV  HW1     4372    6.073398440    5.050799522    3.892437698
  748 SOLV  HW2     4373    5.957077246    5.044615182    3.777992525
  749 SOLV  OW      4374    3.735907571    6.518137039    4.124823730
  749 SOLV  HW1     4375    3.690887192    6.555997432    4.043954970
  749 SOLV  HW2     4376    3.763712167    6.423854310    4.106394964
  750 SOLV  OW      4377    5.801262072    3.780105060    5.466029600
  750 SOLV  HW1     4378    5.811322322    3.860258927    5.407087359
  750 SOLV  HW2     4379    5.887074227    3.763511239    5.514618892
  751 SOLV  OW      4380    5.776602284    6.172093339    4.003735058
  751 SOLV  HW1     4381    5.834513665    6.114472988    4.061421912
  751 SOLV  HW2     4382    5.786163783    6.143931026    3.908251822
  752 SOLV  OW      4383    3.457689868    6.218195196    5.025584652
  752 SOLV  HW1     4384    3.538968339    6.268193076    4.995657966
  752 SOLV  HW2     4385    3.477462589    6.120170097    5.026847774
  753 SOLV  OW      4386    4.647380648    6.099965072    5.475313501
  753 SOLV  HW1     4387    4.690088152    6.073172351    5.561674484
  753 SOLV  HW2     4388    4.548135369    6.103853069    5.487027939
  754 SOLV  OW      4389    4.080315019    4.073009345    4.388795551
  754 SOLV  HW1     4390    4.047644766    4.053895908    4.296224945
  754 SOLV  HW2     4391    4.103294411    4.170026659    4.396640729
  755 SOLV  OW      4392    5.290392445    0.058384785    3.773096832
  755 SOLV  HW1     4393    5.362186136    0.121151791    3.742964551
  755 SOLV  HW2     4394    5.280954239    0.063830745    3.872510838
  756 SOLV  OW      4395    4.510841537    6.077762324    4.180417408
  756 SOLV  HW1     4396    4.426552701    6.062856720    4.232136632
  756 SOLV  HW2     4397    4.508215843    6.168188100    4.137780947
  757 SOLV  OW      4398    5.148521615    6.381860901    3.909674065
  757 SOLV  HW1     4399    5.222486706    6.367303678    3.975380160
  757 SOLV  HW2     4400    5.065580189    6.336517829    3.942304201
  758 SOLV  OW      4401    5.304911308    4.289148765    4.189965747
  758 SOLV  HW1     4402    5.278608470    4.213234434    4.249519416
  758 SOLV  HW2     4403    5.222724077    4.335314870    4.156568540
  759 SOLV  OW      4404    5.314494143    5.868667046    5.400905770
  759 SOLV  HW1     4405    5.228356956    5.910287829    5.371758078
  759 SOLV  HW2     4406    5.297003703    5.776290616    5.434995210
  760 SOLV  OW      4407    3.744260756    4.869747649    5.867778153
  760 SOLV  HW1     4408    3.650380809    4.864863204    5.833679188
  760 SOLV  HW2     4409    3.787497446    4.953518669    5.834416425
  761 SOLV  OW      4410    4.389810299    3.683449832    6.502479247
  761 SOLV  HW1     4411    4.430176033    3.592232513    6.495283669
  761 SOLV  HW2     4412    4.295738743    3.681015143    6.468622394
  762 SOLV  OW      4413    3.963611820    3.969011899    4.632841192
  762 SOLV  HW1     4414    3.878202587    3.922625070    4.609284087
  762 SOLV  HW2     4415    4.003548618    4.009166404    4.550415303
  763 SOLV  OW      4416    3.696840933    5.805803447    4.933164822
  763 SOLV  HW1     4417    3.637209425    5.865443921    4.986911974
  763 SOLV  HW2     4418    3.784696138    5.795697350    4.979865767
  764 SOLV  OW      4419    5.322122936    0.026290662    4.849217785
  764 SOLV  HW1     4420    5.352644299    0.082071258    4.772024433
  764 SOLV  HW2     4421    5.246604343   -0.032441427    4.820075825
  765 SOLV  OW      4422    4.876676113    6.414391221    4.628181481
  765 SOLV  HW1     4423    4.884557982    6.487042955    4.696453495
  765 SOLV  HW2     4424    4.921765546    6.331803823    4.662059125
  766 SOLV  OW      4425    4.921385774    3.709931794    3.598504595
  766 SOLV  HW1     4426    4.911233778    3.664599552    3.687059456
  766 SOLV  HW2     4427    4.975892907    3.793023081    3.609676459
  767 SOLV  OW      4428    5.635724924    4.522228219    3.715845521
  767 SOLV  HW1     4429    5.623222857    4.574973453    3.799887961
  767 SOLV  HW2     4430    5.729156719    4.534540644    3.682372989
  768 SOLV  OW      4431    4.800893411    4.338341789    5.494380590
  768 SOLV  HW1     4432    4.740690123    4.258722953    5.500547338
  768 SOLV  HW2     4433    4.891419265    4.309330661    5.463316309
  769 SOLV  OW      4434    4.303640977    3.648435668    4.402195495
  769 SOLV  HW1     4435    4.224279354    3.612390481    4.451226899
  769 SOLV  HW2     4436    4.297984074    3.748212776    4.398439760
  770 SOLV  OW      4437    3.916179102    4.230328206    3.802681156
  770 SOLV  HW1     4438    3.819295360    4.234524534    3.827132265
  770 SOLV  HW2     4439    3.926846307    4.250316353    3.705271787
  771 SOLV  OW      4440    5.653513850    4.123710943    5.563255825
  771 SOLV  HW1     4441    5.625172064    4.080409246    5.477679180
  771 SOLV  HW2     4442    5.573822378    4.135820607    5.622452640
  772 SOLV  OW      4443    5.716274489    5.457517772    3.916802524
  772 SOLV  HW1     4444    5.708530447    5.506449917    4.003668591
  772 SOLV  HW2     4445    5.658769306    5.502111647    3.848212872
  773 SOLV  OW      4446    4.982221080    5.176063020    4.079254967
  773 SOLV  HW1     4447    5.038520405    5.214673270    4.152340341
  773 SOLV  HW2     4448    5.037321947    5.113070528    4.024504468
  774 SOLV  OW      4449    5.751464096    4.477831288    4.310009388
  774 SOLV  HW1     4450    5.760988418    4.478787375    4.409550408
  774 SOLV  HW2     4451    5.660107209    4.509886998    4.284982387
  775 SOLV  OW      4452    3.782914201    4.401601934    5.506704092
  775 SOLV  HW1     4453    3.794636927    4.500775786    5.501358671
  775 SOLV  HW2     4454    3.807053718    4.360415912    5.418826903
  776 SOLV  OW      4455    4.208711551    5.280515635    6.358409204
  776 SOLV  HW1     4456    4.233482013    5.228055007    6.276948357
  776 SOLV  HW2     4457    4.282815864    5.343706305    6.381147744
  777 SOLV  OW      4458    6.437510778    6.086813337    4.334003999
  777 SOLV  HW1     4459    6.355230304    6.142936196    4.324955500
  777 SOLV  HW2     4460    6.412106586    5.995220026    4.365100056
  778 SOLV  OW      4461    3.406406892    5.072870461    6.549965209
  778 SOLV  HW1     4462    3.348630179    5.114269984    6.479611665
  778 SOLV  HW2     4463    3.404710049    5.129765632    6.632194419
  779 SOLV  OW      4464    4.241664407    3.448202791    4.189580037
  779 SOLV  HW1     4465    4.272127125    3.511117170    4.261091184
  779 SOLV  HW2     4466    4.149695605    3.473717315    4.159734625
  780 SOLV  OW      4467    6.740037406    4.769801313    5.355003443
  780 SOLV  HW1     4468    6.692367865    4.771237592    5.442906897
  780 SOLV  HW2     4469    6.715889585    4.686407419    5.305367324
  781 SOLV  OW      4470    4.401588785    5.487452993    6.413800766
  781 SOLV  HW1     4471    4.500194839    5.471592555    6.408635418
  781 SOLV  HW2     4472    4.378962960    5.528018351    6.502366548
  782 SOLV  OW      4473    6.659933439    5.625178056    3.608680048
  782 SOLV  HW1     4474    6.666624460    5.718952180    3.642791638
  782 SOLV  HW2     4475    6.583054847    5.579026924    3.652970367
  783 SOLV  OW      4476    5.613926380    4.976246518    4.031571815
  783 SOLV  HW1     4477    5.673540798    5.053783608    4.010735188
  783 SOLV  HW2     4478    5.651201277    4.925511948    4.109267281
  784 SOLV  OW      4479    5.866456666    4.543344046    4.833629065
  784 SOLV  HW1     4480    5.865503482    4.643035482    4.825722127
  784 SOLV  HW2     4481    5.851850914    4.517357972    4.929092019
  785 SOLV  OW      4482    4.399129511    5.881199785    4.494440684
  785 SOLV  HW1     4483    4.344162698    5.928889875    4.425842658
  785 SOLV  HW2     4484    4.459578298    5.815721748    4.449054246
  786 SOLV  OW      4485    5.142500167    5.756907311    5.039097813
  786 SOLV  HW1     4486    5.170927006    5.663828513    5.062112199
  786 SOLV  HW2     4487    5.047911516    5.771043684    5.068329903
  787 SOLV  OW      4488    4.491574466    5.328904397    6.086734123
  787 SOLV  HW1     4489    4.452209477    5.252673303    6.138123018
  787 SOLV  HW2     4490    4.486424432    5.309256830    5.988810577
  788 SOLV  OW      4491    6.223936730    5.424215414    4.738715599
  788 SOLV  HW1     4492    6.296019826    5.492812335    4.728699992
  788 SOLV  HW2     4493    6.168421347    5.445718450    4.819073428
  789 SOLV  OW      4494    6.317443606    4.755298156    6.322668102
  789 SOLV  HW1     4495    6.300302664    4.850886566    6.298774855
  789 SOLV  HW2     4496    6.230936128    4.705121588    6.323420719
  790 SOLV  OW      4497    4.988129664    4.026899663    4.109345289
  790 SOLV  HW1     4498    4.990615449    3.934700500    4.070680488
  790 SOLV  HW2     4499    4.947093380    4.023703049    4.200491658
  791 SOLV  OW      4500    3.414093119    6.569812646    5.122831414
  791 SOLV  HW1     4501    3.487110567    6.507102843    5.149960275
  791 SOLV  HW2     4502    3.391788742    6.630095400    5.199437578
  792 SOLV  OW      4503    4.231190230    4.897823954    4.360047559
  792 SOLV  HW1     4504    4.165135519    4.889399344    4.285431474
  792 SOLV  HW2     4505    4.232990850    4.992430503    4.392421185
  793 SOLV  OW      4506    5.054697007    4.232831194    5.474829297
  793 SOLV  HW1     4507    5.068813965    4.143565300    5.432002076
  793 SOLV  HW2     4508    5.117350585    4.299466239    5.434380645
  794 SOLV  OW      4509    6.321767804    5.151563474    5.332300361
  794 SOLV  HW1     4510    6.307100114    5.116567988    5.239769825
  794 SOLV  HW2     4511    6.236409556    5.145644060    5.384075026
  795 SOLV  OW      4512    5.484472152    5.934867843    5.192373517
  795 SOLV  HW1     4513    5.431857620    5.927120282    5.277070672
  795 SOLV  HW2     4514    5.474951672    5.850566969    5.139415098
  796 SOLV  OW      4515    5.666851137    4.673756453    3.933911065
  796 SOLV  HW1     4516    5.758133934    4.714552550    3.931770784
  796 SOLV  HW2     4517    5.620316824    4.700632876    4.018253444
  797 SOLV  OW      4518    5.812168247    5.435231727    4.754871906
  797 SOLV  HW1     4519    5.800224515    5.335965325    4.757162670
  797 SOLV  HW2     4520    5.722622309    5.479643744    4.758149140
  798 SOLV  OW      4521    4.194459927    5.704986261    3.550060923
  798 SOLV  HW1     4522    4.199966798    5.695829689    3.649497008
  798 SOLV  HW2     4523    4.186024913    5.801671654    3.525926517
  799 SOLV  OW      4524    4.339798143    6.671380450    3.766838607
  799 SOLV  HW1     4525    4.347280281    6.645205024    3.863071249
  799 SOLV  HW2     4526    4.381832100    6.761120780    3.753361298
  800 SOLV  OW      4527    4.327909713    6.481293521    4.495431913
  800 SOLV  HW1     4528    4.334277882    6.553176483    4.564658253
  800 SOLV  HW2     4529    4.402369554    6.491847057    4.429505417
  801 SOLV  OW      4530    4.455802073    4.576366927    4.173085565
  801 SOLV  HW1     4531    4.379039923    4.513125553    4.162595558
  801 SOLV  HW2     4532    4.536580448    4.538491306    4.127895043
  802 SOLV  OW      4533    5.538946035    3.760631351    6.362786216
  802 SOLV  HW1     4534    5.540571354    3.680924655    6.302404935
  802 SOLV  HW2     4535    5.539316209    3.730255859    6.458069384
  803 SOLV  OW      4536    6.211789136    4.621381382    5.828194863
  803 SOLV  HW1     4537    6.226772147    4.621145569    5.729316028
  803 SOLV  HW2     4538    6.253472697    4.539849127    5.868400653
  804 SOLV  OW      4539    6.704070110    3.252195988    4.808796997
  804 SOLV  HW1     4540    6.634174688    3.260941955    4.879786760
  804 SOLV  HW2     4541    6.772105246    3.324644850    4.819923031
  805 SOLV  OW      4542    6.563161188    3.899324436    5.864022333
  805 SOLV  HW1     4543    6.661764889    3.883510702    5.858661310
  805 SOLV  HW2     4544    6.545143249    3.977368793    5.923904054
  806 SOLV  OW      4545    4.059520938    4.895176268    5.740631354
  806 SOLV  HW1     4546    4.001439353    4.976039154    5.731161337
  806 SOLV  HW2     4547    4.002117932    4.813619576    5.748072402
  807 SOLV  OW      4548    5.384123862    3.418546801    6.700082245
  807 SOLV  HW1     4549    5.322535524    3.396408337    6.775691795
  807 SOLV  HW2     4550    5.333266557    3.416499550    6.614004702
  808 SOLV  OW      4551    4.757034483    4.477448622    4.804723758
  808 SOLV  HW1     4552    4.697829037    4.398614971    4.821512914
  808 SOLV  HW2     4553    4.850408879    4.455631932    4.833132809
  809 SOLV  OW      4554    4.292630253    5.302534331    4.218981176
  809 SOLV  HW1     4555    4.233825320    5.381182207    4.237899254
  809 SOLV  HW2     4556    4.388212275    5.328161212    4.233426483
  810 SOLV  OW      4557    5.180087336    6.439755248    3.652242667
  810 SOLV  HW1     4558    5.157580389    6.417627483    3.747139275
  810 SOLV  HW2     4559    5.254796698    6.380991222    3.621149842
  811 SOLV  OW      4560    3.808259965    5.695706887    4.690094459
  811 SOLV  HW1     4561    3.877179273    5.760290725    4.657218930
  811 SOLV  HW2     4562    3.773001064    5.726699339    4.778400956
  812 SOLV  OW      4563    4.008557839    4.664668971    6.255481977
  812 SOLV  HW1     4564    3.982582089    4.569811084    6.273614732
  812 SOLV  HW2     4565    3.937732803    4.708624505    6.200225774
  813 SOLV  OW      4566    4.219597271    6.580088089    0.018416932
  813 SOLV  HW1     4567    4.222955436    6.524754371    0.101656494
  813 SOLV  HW2     4568    4.138723088    6.638874692    0.020736609
  814 SOLV  OW      4569    5.081260232    5.756056033    4.775718343
  814 SOLV  HW1     4570    5.123130512    5.759853164    4.866459519
  814 SOLV  HW2     4571    5.063722324    5.848990103    4.743204349
  815 SOLV  OW      4572    4.458879526    4.053330186    6.360596410
  815 SOLV  HW1     4573    4.387412639    3.991474277    6.327917646
  815 SOLV  HW2     4574    4.548092136    4.009147896    6.351075928
  816 SOLV  OW      4575    6.284557591    5.016875778    6.194195249
  816 SOLV  HW1     4576    6.193774368    5.004444535    6.154126482
  816 SOLV  HW2     4577    6.320125592    5.106842150    6.168845869
  817 SOLV  OW      4578    3.942481475    4.282745669    4.176651646
  817 SOLV  HW1     4579    3.991477791    4.315429027    4.095825628
  817 SOLV  HW2     4580    3.936869514    4.182927534    4.174106240
  818 SOLV  OW      4581    5.452957508    4.502993796    3.517923427
  818 SOLV  HW1     4582    5.518024536    4.515890425    3.592769496
  818 SOLV  HW2     4583    5.485002933    4.552339348    3.437053043
  819 SOLV  OW      4584    5.649217570    4.235996859    0.015403655
  819 SOLV  HW1     4585    5.631676202    4.177675730    0.094727950
  819 SOLV  HW2     4586    5.740421291    4.276279549    0.023185263
  820 SOLV  OW      4587    4.780172069    6.132419755    5.931496177
  820 SOLV  HW1     4588    4.851898562    6.202053347    5.928627651
  820 SOLV  HW2     4589    4.790364724    6.070857351    5.853343117
  821 SOLV  OW      4590    5.965125118    6.274150239    4.292090480
  821 SOLV  HW1     4591    5.880213365    6.315595497    4.259316557
  821 SOLV  HW2     4592    5.977358424    6.295486788    4.389027933
  822 SOLV  OW      4593    5.913367030    4.121818197    4.022597772
  822 SOLV  HW1     4594    5.916806815    4.146395085    3.925718130
  822 SOLV  HW2     4595    5.993220248    4.066229025    4.045722104
  823 SOLV  OW      4596    5.386559511    3.929312264    6.171146003
  823 SOLV  HW1     4597    5.435105857    3.872003244    6.237182154
  823 SOLV  HW2     4598    5.299331457    3.958655034    6.210287110
  824 SOLV  OW      4599    0.086331988    6.073697230    4.597295886
  824 SOLV  HW1     4600    0.024075444    6.025793667    4.535399472
  824 SOLV  HW2     4601    0.102810404    6.166175286    4.562974298
  825 SOLV  OW      4602    4.073176898    5.990152499    5.230538558
  825 SOLV  HW1     4603    3.987402676    6.032182529    5.200903728
  825 SOLV  HW2     4604    4.056849127    5.935484953    5.312677309
  826 SOLV  OW      4605    4.564926905    5.014365633    5.253467178
  826 SOLV  HW1     4606    4.539828251    5.083703477    5.185908905
  826 SOLV  HW2     4607    4.516412302    5.032179154    5.339086910
  827 SOLV  OW      4608    4.247335347    4.929787097    6.606952148
  827 SOLV  HW1     4609    4.257354154    4.889894117    6.698109253
  827 SOLV  HW2     4610    4.240233200    4.856610269    6.539157618
  828 SOLV  OW      4611    3.570653177    3.461881131    6.241894340
  828 SOLV  HW1     4612    3.517689273    3.399655519    6.184238628
  828 SOLV  HW2     4613    3.535927763    3.555036009    6.231044872
  829 SOLV  OW      4614    4.442484231    5.118340812    6.580721719
  829 SOLV  HW1     4615    4.379373314    5.040845005    6.577072547
  829 SOLV  HW2     4616    4.516719657    5.103955380    6.515269421
  830 SOLV  OW      4617    4.409048093    4.305544991    4.989442488
  830 SOLV  HW1     4618    4.477988442    4.283540114    4.920417736
  830 SOLV  HW2     4619    4.345131172    4.372946171    4.952387511
  831 SOLV  OW      4620    5.908840630    3.895244734    4.802265099
  831 SOLV  HW1     4621    5.923941383    3.988345616    4.769011495
  831 SOLV  HW2     4622    5.988490469    3.865308852    4.854813209
  832 SOLV  OW      4623    5.995773040    5.894918160    6.735340684
  832 SOLV  HW1     4624    5.903907445    5.928989078    6.755377149
  832 SOLV  HW2     4625    6.041914786    5.871253616    6.820853512
  833 SOLV  OW      4626    4.777992765    6.168317772    4.226082273
  833 SOLV  HW1     4627    4.785665430    6.233577040    4.301473362
  833 SOLV  HW2     4628    4.686844369    6.127173173    4.226779463
  834 SOLV  OW      4629    4.446044649    6.161469023    3.825717079
  834 SOLV  HW1     4630    4.453643259    6.061850287    3.821265935
  834 SOLV  HW2     4631    4.521708400    6.202945657    3.775159572
  835 SOLV  OW      4632    5.731383340    3.883068230    5.006661703
  835 SOLV  HW1     4633    5.737598915    3.790547045    5.044119186
  835 SOLV  HW2     4634    5.796367033    3.892924212    4.931283960
  836 SOLV  OW      4635    4.707103471    4.827485765    6.144646704
  836 SOLV  HW1     4636    4.743127358    4.802017392    6.234398121
  836 SOLV  HW2     4637    4.623335645    4.775947986    6.126523678
  837 SOLV  OW      4638    6.616073703    5.873268034    4.676974424
  837 SOLV  HW1     4639    6.580334581    5.954992799    4.722199779
  837 SOLV  HW2     4640    6.686481309    5.831501371    4.734418742
  838 SOLV  OW      4641    5.119370846    5.941242269    3.529986659
  838 SOLV  HW1     4642    5.214529415    5.949307780    3.500294111
  838 SOLV  HW2     4643    5.116292658    5.930299895    3.629347603
  839 SOLV  OW      4644    6.033903351    5.280472312    5.754551886
  839 SOLV  HW1     4645    6.094429973    5.230944698    5.816881405
  839 SOLV  HW2     4646    5.940051098    5.248052537    5.766472592
  840 SOLV  OW      4647    3.497884875    4.241716736    6.123827507
  840 SOLV  HW1     4648    3.548220463    4.172035114    6.174941861
  840 SOLV  HW2     4649    3.447518744    4.198333214    6.049108091
  841 SOLV  OW      4650    5.331769036    5.042092726    3.306852830
  841 SOLV  HW1     4651    5.266451928    4.975877929    3.343606799
  841 SOLV  HW2     4652    5.287186461    5.097249777    3.236343024
  842 SOLV  OW      4653    4.798745413    5.199443225    5.419375211
  842 SOLV  HW1     4654    4.763156815    5.113341814    5.455730386
  842 SOLV  HW2     4655    4.867177079    5.180154985    5.349042296
  843 SOLV  OW      4656    6.639081337    3.468561472    3.432383802
  843 SOLV  HW1     4657    6.694294015    3.386453012    3.446925191
  843 SOLV  HW2     4658    6.633097589    3.520239857    3.517795786
  844 SOLV  OW      4659    3.934372104    4.007982405    4.170539038
  844 SOLV  HW1     4660    3.907176316    3.913531987    4.189006519
  844 SOLV  HW2     4661    3.982590213    4.012263125    4.083027888
  845 SOLV  OW      4662    3.687322778    5.293398038    6.771015973
  845 SOLV  HW1     4663    3.763567678    5.233787822    6.796213300
  845 SOLV  HW2     4664    3.705190489    5.334318652    6.681530171
  846 SOLV  OW      4665    5.835332342    4.255987211    5.284706684
  846 SOLV  HW1     4666    5.922297149    4.291765754    5.318750308
  846 SOLV  HW2     4667    5.837123440    4.156028160    5.287328839
  847 SOLV  OW      4668    5.978038076    5.264284476    5.101192695
  847 SOLV  HW1     4669    5.900770037    5.322492636    5.126520539
  847 SOLV  HW2     4670    5.957086248    5.169246470    5.124188313
  848 SOLV  OW      4671    6.332206344    4.411285402    3.679371125
  848 SOLV  HW1     4672    6.398144764    4.361171694    3.623311416
  848 SOLV  HW2     4673    6.316576375    4.361654937    3.764778473
  849 SOLV  OW      4674    5.681339081    4.912941048    4.633093015
  849 SOLV  HW1     4675    5.678921753    5.007036583    4.599299286
  849 SOLV  HW2     4676    5.590962394    4.887614711    4.667623011
  850 SOLV  OW      4677    5.422053193    5.283147768    3.429180184
  850 SOLV  HW1     4678    5.398346958    5.203941209    3.372914191
  850 SOLV  HW2     4679    5.475560184    5.253102484    3.508146770
  851 SOLV  OW      4680    4.015007590    3.562043953    4.101008371
  851 SOLV  HW1     4681    3.981612009    3.641743971    4.151349726
  851 SOLV  HW2     4682    4.021187642    3.584290969    4.003703237
  852 SOLV  OW      4683    3.988425498    5.438637885    6.412458215
  852 SOLV  HW1     4684    4.020989190    5.483907458    6.495475613
  852 SOLV  HW2     4685    4.057817468    5.374238709    6.380223685
  853 SOLV  OW      4686    4.126509456    6.348631932    5.866075219
  853 SOLV  HW1     4687    4.168167529    6.405992848    5.795546287
  853 SOLV  HW2     4688    4.039771459    6.312043184    5.832315664
  854 SOLV  OW      4689    3.429699174    3.889210948    6.675031926
  854 SOLV  HW1     4690    3.404326643    3.975401352    6.718953302
  854 SOLV  HW2     4691    3.528183949    3.874681505    6.684581160
  855 SOLV  OW      4692    5.338866041    6.659403142    3.588681247
  855 SOLV  HW1     4693    5.288572926    6.577490055    3.616290608
  855 SOLV  HW2     4694    5.323320157    6.732152029    3.655519008
  856 SOLV  OW      4695    3.942434682    3.819818308    3.784493427
  856 SOLV  HW1     4696    4.006008360    3.873691160    3.839791533
  856 SOLV  HW2     4697    3.849670601    3.855249363    3.796375303
  857 SOLV  OW      4698    3.745308441    5.806147589    5.860720412
  857 SOLV  HW1     4699    3.802047866    5.800926488    5.942908591
  857 SOLV  HW2     4700    3.760042733    5.724538054    5.804825502
  858 SOLV  OW      4701    5.731441617    6.518410452    3.770199787
  858 SOLV  HW1     4702    5.808227802    6.479492862    3.821101767
  858 SOLV  HW2     4703    5.764612801    6.591609088    3.710674201
  859 SOLV  OW      4704    4.020438164    5.843371788    4.636501691
  859 SOLV  HW1     4705    4.084986234    5.770995909    4.612068264
  859 SOLV  HW2     4706    4.058451932    5.898140005    4.711047420
  860 SOLV  OW      4707    3.384691502    5.179185255    3.532400249
  860 SOLV  HW1     4708    3.472878434    5.158216006    3.490169977
  860 SOLV  HW2     4709    3.399615913    5.215837855    3.624236238
  861 SOLV  OW      4710    4.067064592    4.028654803    3.921959029
  861 SOLV  HW1     4711    4.007055844    4.089571824    3.870098648
  861 SOLV  HW2     4712    4.145225885    4.002669552    3.865240791
  862 SOLV  OW      4713    3.495260148    5.954989426    5.081385442
  862 SOLV  HW1     4714    3.535809468    5.941455698    5.171795546
  862 SOLV  HW2     4715    3.395650540    5.949484106    5.088383418
  863 SOLV  OW      4716    5.351444103    4.020327319    3.934824120
  863 SOLV  HW1     4717    5.282120498    4.067351079    3.880193394
  863 SOLV  HW2     4718    5.420132409    4.086267077    3.965407602
  864 SOLV  OW      4719    6.736180419    5.172227575    5.456072480
  864 SOLV  HW1     4720    6.644711250    5.181858699    5.495344225
  864 SOLV  HW2     4721    6.794839518    5.245869196    5.489801363
  865 SOLV  OW      4722    4.034529728    4.699550926    0.039429214
  865 SOLV  HW1     4723    3.953511745    4.756570665    0.025780299
  865 SOLV  HW2     4724    4.049397227    4.642847277   -0.041595729
  866 SOLV  OW      4725    6.572881067    4.268122438    6.127240378
  866 SOLV  HW1     4726    6.575485890    4.305775356    6.219853219
  866 SOLV  HW2     4727    6.507250712    4.192742129    6.123759443
  867 SOLV  OW      4728    3.379367477    0.155294832    5.139616290
  867 SOLV  HW1     4729    3.445836750    0.227208999    5.159870423
  867 SOLV  HW2     4730    3.388073391    0.081948073    5.207028900
  868 SOLV  OW      4731    4.348315583    6.367730611    6.663543115
  868 SOLV  HW1     4732    4.274740621    6.329978087    6.607301152
  868 SOLV  HW2     4733    4.311392481    6.438915997    6.723300017
  869 SOLV  OW      4734    4.338216527    3.654840171    3.895807033
  869 SOLV  HW1     4735    4.244247974    3.630261679    3.872020296
  869 SOLV  HW2     4736    4.385255548    3.574715598    3.932811489
  870 SOLV  OW      4737    3.464940453    4.852539825    5.810999871
  870 SOLV  HW1     4738    3.407896689    4.892279819    5.882879924
  870 SOLV  HW2     4739    3.443265218    4.755404375    5.801159595
  871 SOLV  OW      4740    3.721459191    5.333322395    6.117096107
  871 SOLV  HW1     4741    3.760659172    5.356631401    6.028091931
  871 SOLV  HW2     4742    3.722833798    5.413949790    6.176248629
  872 SOLV  OW      4743    0.021443517    3.872375467    6.228079032
  872 SOLV  HW1     4744    0.025988184    3.784762279    6.180066080
  872 SOLV  HW2     4745    0.106461416    3.887096565    6.278647604
  873 SOLV  OW      4746    4.914241191    4.475770535    5.691681603
  873 SOLV  HW1     4747    4.880306506    4.430375986    5.609281649
  873 SOLV  HW2     4748    4.873975482    4.432661831    5.772441868
  874 SOLV  OW      4749    4.083129511    5.153537887    4.734935220
  874 SOLV  HW1     4750    4.037298015    5.153599957    4.646048416
  874 SOLV  HW2     4751    4.181734005    5.143543140    4.721571053
  875 SOLV  OW      4752    5.227777631    3.766867981    5.152864522
  875 SOLV  HW1     4753    5.300242686    3.710556604    5.192610301
  875 SOLV  HW2     4754    5.157816239    3.707704170    5.112778386
  876 SOLV  OW      4755    5.200896348    5.580720644    5.866330746
  876 SOLV  HW1     4756    5.297885338    5.563065181    5.883147291
  876 SOLV  HW2     4757    5.149735419    5.495078172    5.873352814
  877 SOLV  OW      4758    4.397239257    6.720151446    6.649763778
  877 SOLV  HW1     4759    4.334801617    6.670805308    6.710329505
  877 SOLV  HW2     4760    4.458980783    6.655148652    6.605444008
  878 SOLV  OW      4761    4.108717151    4.462441590    5.899917788
  878 SOLV  HW1     4762    4.059926694    4.425412482    5.820858947
  878 SOLV  HW2     4763    4.107491933    4.395467618    5.974180234
  879 SOLV  OW      4764    5.209840247    4.066178377    4.340223678
  879 SOLV  HW1     4765    5.112938206    4.060465160    4.364281515
  879 SOLV  HW2     4766    5.235904409    3.985292550    4.287502903
  880 SOLV  OW      4767    3.586700014    4.978410826    3.971429463
  880 SOLV  HW1     4768    3.671655924    4.996572761    3.921889993
  880 SOLV  HW2     4769    3.553848185    4.886720850    3.948731342
  881 SOLV  OW      4770    5.809876483    3.976099185    6.084157868
  881 SOLV  HW1     4771    5.769461395    4.060867951    6.118547487
  881 SOLV  HW2     4772    5.850353651    3.992588179    5.994205702
  882 SOLV  OW      4773    5.057364358    5.976504032    4.605892772
  882 SOLV  HW1     4774    5.012163138    5.924590031    4.533341815
  882 SOLV  HW2     4775    5.147553811    6.006125843    4.574425155
  883 SOLV  OW      4776    4.604345997    4.605208380    6.571069748
  883 SOLV  HW1     4777    4.515498915    4.620717697    6.614279894
  883 SOLV  HW2     4778    4.669263533    4.571822915    6.639425590
  884 SOLV  OW      4779    4.604735535    5.067027092    4.371981263
  884 SOLV  HW1     4780    4.538444648    4.995129395    4.351059804
  884 SOLV  HW2     4781    4.581981743    5.149443479    4.320104210
  885 SOLV  OW      4782    3.472637934    3.900664755    4.787882965
  885 SOLV  HW1     4783    3.464504994    3.944138805    4.698185502
  885 SOLV  HW2     4784    3.459721021    3.969303637    4.859462929
  886 SOLV  OW      4785    5.378558287    4.569738268    5.768604687
  886 SOLV  HW1     4786    5.456238354    4.582234909    5.830340721
  886 SOLV  HW2     4787    5.406304546    4.512722697    5.691267966
  887 SOLV  OW      4788    3.453789430    5.841940702    4.503706377
  887 SOLV  HW1     4789    3.492861169    5.933413325    4.493401120
  887 SOLV  HW2     4790    3.463850490    5.811917616    4.598560948
  888 SOLV  OW      4791    4.041694601    5.402672500    5.996106510
  888 SOLV  HW1     4792    4.060979815    5.473418346    6.064113547
  888 SOLV  HW2     4793    4.034963547    5.313802222    6.041477060
  889 SOLV  OW      4794    5.480652569    5.803565082    5.720203450
  889 SOLV  HW1     4795    5.516746504    5.876018294    5.661485508
  889 SOLV  HW2     4796    5.543314632    5.788316320    5.796629500
  890 SOLV  OW      4797    3.374153436    3.614868893    4.731038205
  890 SOLV  HW1     4798    3.414227438    3.706003572    4.740450039
  890 SOLV  HW2     4799    3.429275309    3.548818878    4.782018347
  891 SOLV  OW      4800    4.063878375    5.474083889    4.288877600
  891 SOLV  HW1     4801    3.995294955    5.401642981    4.281798635
  891 SOLV  HW2     4802    4.020810172    5.562584545    4.271152020
  892 SOLV  OW      4803    0.007307175    6.430788751    4.300324828
  892 SOLV  HW1     4804    0.022389469    6.519252491    4.256187058
  892 SOLV  HW2     4805   -0.084287429    6.397525228    4.277845232
  893 SOLV  OW      4806    4.743220568    4.849035546    5.865173267
  893 SOLV  HW1     4807    4.651556639    4.864553729    5.828309899
  893 SOLV  HW2     4808    4.737267048    4.833430892    5.963778194
  894 SOLV  OW      4809    5.608544793    5.183284061    3.595492167
  894 SOLV  HW1     4810    5.704071951    5.194242886    3.567995250
  894 SOLV  HW2     4811    5.601538098    5.109894688    3.663067613
  895 SOLV  OW      4812    3.720014594    6.706004018    4.681944932
  895 SOLV  HW1     4813    3.767062078    6.643021008    4.620129642
  895 SOLV  HW2     4814    3.674181761    6.777068899    4.628554210
  896 SOLV  OW      4815    5.680952919    3.804157950    5.704237797
  896 SOLV  HW1     4816    5.585387826    3.824005533    5.682445595
  896 SOLV  HW2     4817    5.730534966    3.782637627    5.620095231
  897 SOLV  OW      4818    6.552945031    4.657587536    4.585457490
  897 SOLV  HW1     4819    6.595670588    4.587542207    4.528276757
  897 SOLV  HW2     4820    6.464274927    4.624602662    4.617877351
  898 SOLV  OW      4821    4.517103414    4.841578806    4.989249007
  898 SOLV  HW1     4822    4.521751737    4.771706549    4.917849852
  898 SOLV  HW2     4823    4.430993812    4.832413499    5.039275669
  899 SOLV  OW      4824    4.056864582    4.998678334    3.907345000
  899 SOLV  HW1     4825    4.111170391    4.956515519    3.834715817
  899 SOLV  HW2     4826    4.106689857    5.076706239    3.945172503
  900 SOLV  OW      4827    6.158376478    5.356246253    4.036002937
  900 SOLV  HW1     4828    6.133362191    5.366796239    4.132256702
  900 SOLV  HW2     4829    6.179864776    5.260344377    4.017487043
  901 SOLV  OW      4830    4.343232887    4.496856508    5.574848213
  901 SOLV  HW1     4831    4.311567103    4.590363586    5.590830702
  901 SOLV  HW2     4832    4.278309074    4.449403166    5.515394454
  902 SOLV  OW      4833    4.576040152    4.243915534    6.720739635
  902 SOLV  HW1     4834    4.537947418    4.208380434    6.806110261
  902 SOLV  HW2     4835    4.637922198    4.176085810    6.681095604
  903 SOLV  OW      4836    3.922933906    5.796257070    6.062171332
  903 SOLV  HW1     4837    3.972359220    5.725987866    6.113369094
  903 SOLV  HW2     4838    3.929957578    5.883655523    6.110274820
  904 SOLV  OW      4839    3.375428325    4.015011131    5.244598466
  904 SOLV  HW1     4840    3.393522383    4.020749303    5.146416390
  904 SOLV  HW2     4841    3.283184426    3.979362275    5.259438357
  905 SOLV  OW      4842    5.457099440    5.650841835    5.097894356
  905 SOLV  HW1     4843    5.371649586    5.605224402    5.073010492
  905 SOLV  HW2     4844    5.485301225    5.621255890    5.189169264
  906 SOLV  OW      4845    3.746022376    5.649282189    6.461527240
  906 SOLV  HW1     4846    3.751070357    5.561661978    6.509473174
  906 SOLV  HW2     4847    3.747534738    5.633372168    6.362804460
  907 SOLV  OW      4848    5.418979487    3.561096177    5.192426913
  907 SOLV  HW1     4849    5.500322658    3.568612942    5.250119185
  907 SOLV  HW2     4850    5.343334709    3.523825682    5.246188668
  908 SOLV  OW      4851    4.492673963    4.690709533    4.731992541
  908 SOLV  HW1     4852    4.435466150    4.756669301    4.683226613
  908 SOLV  HW2     4853    4.573673957    4.669903859    4.677150104
  909 SOLV  OW      4854    3.718580882    6.723157148    6.575481237
  909 SOLV  HW1     4855    3.737441888    6.655792906    6.646940058
  909 SOLV  HW2     4856    3.796661676    6.728422909    6.513226427
  910 SOLV  OW      4857    5.968790599    6.539191324    4.778698249
  910 SOLV  HW1     4858    5.983099778    6.448082338    4.817381327
  910 SOLV  HW2     4859    6.057005889    6.585087922    4.768046546
  911 SOLV  OW      4860    4.466703687    3.830185103    5.174089423
  911 SOLV  HW1     4861    4.530991304    3.778676988    5.117396786
  911 SOLV  HW2     4862    4.387330213    3.772991528    5.194795624
  912 SOLV  OW      4863    3.918704578    5.941222607    4.380239433
  912 SOLV  HW1     4864    3.959719875    6.028030889    4.352246738
  912 SOLV  HW2     4865    3.942281535    5.922451988    4.475598121
  913 SOLV  OW      4866    5.226330699    5.493532729    5.045110781
  913 SOLV  HW1     4867    5.181012835    5.451088016    4.966711748
  913 SOLV  HW2     4868    5.237078452    5.425911400    5.118004009
  914 SOLV  OW      4869    4.250170035    6.055977040    6.095924476
  914 SOLV  HW1     4870    4.275825811    6.152450627    6.089906022
  914 SOLV  HW2     4871    4.308644491    6.010064568    6.162814926
  915 SOLV  OW      4872    4.301377724    4.262917001    4.612550373
  915 SOLV  HW1     4873    4.385022819    4.208242400    4.616518745
  915 SOLV  HW2     4874    4.276859071    4.279409068    4.517007576
  916 SOLV  OW      4875    3.839961711    4.954625684    4.363756286
  916 SOLV  HW1     4876    3.753797917    4.991474260    4.328836135
  916 SOLV  HW2     4877    3.830751415    4.856049985    4.377876816
  917 SOLV  OW      4878    5.569194580    4.739650376    4.952598326
  917 SOLV  HW1     4879    5.517752909    4.777827639    4.875801499
  917 SOLV  HW2     4880    5.667147176    4.745595521    4.933325470
  918 SOLV  OW      4881    3.821902466    5.376040353    5.842283156
  918 SOLV  HW1     4882    3.900606736    5.396040695    5.900657396
  918 SOLV  HW2     4883    3.799318165    5.456912287    5.787954962
  919 SOLV  OW      4884    6.094408235    0.085816617    4.063720968
  919 SOLV  HW1     4885    6.049444039    0.119047274    4.146638533
  919 SOLV  HW2     4886    6.063430684   -0.007208470    4.044020675
  920 SOLV  OW      4887    3.675213058    4.518679553    3.414717588
  920 SOLV  HW1     4888    3.774270351    4.512274118    3.426890439
  920 SOLV  HW2     4889    3.630614724    4.444591077    3.464951319
  921 SOLV  OW      4890    4.833776136    3.716028417    5.161397990
  921 SOLV  HW1     4891    4.737984475    3.701162080    5.136842096
  921 SOLV  HW2     4892    4.846598127    3.811161387    5.189421456
  922 SOLV  OW      4893    5.569200869    4.093946167    4.675166383
  922 SOLV  HW1     4894    5.637789148    4.128842659    4.611296109
  922 SOLV  HW2     4895    5.590568223    4.125625541    4.767585578
  923 SOLV  OW      4896    6.049793017    4.650369109    5.411293078
  923 SOLV  HW1     4897    5.982957032    4.710618262    5.454935874
  923 SOLV  HW2     4898    6.128701759    4.638885192    5.471651294
  924 SOLV  OW      4899    5.231110160    5.163793214    5.459259513
  924 SOLV  HW1     4900    5.238056045    5.238694520    5.525149946
  924 SOLV  HW2     4901    5.179955172    5.088173893    5.500063054
  925 SOLV  OW      4902    5.733327927    4.232612523    4.212391547
  925 SOLV  HW1     4903    5.748251843    4.327216022    4.241186256
  925 SOLV  HW2     4904    5.811678837    4.201393686    4.158649476
  926 SOLV  OW      4905    3.914032843    5.102505178    5.463349919
  926 SOLV  HW1     4906    3.854292928    5.075554106    5.387807569
  926 SOLV  HW2     4907    4.009531693    5.094857876    5.434656840
  927 SOLV  OW      4908    3.674690728    5.064415585    6.483598123
  927 SOLV  HW1     4909    3.708486957    4.977316691    6.519279985
  927 SOLV  HW2     4910    3.580236916    5.078233022    6.513416138
  928 SOLV  OW      4911    3.645457211    4.737336007    4.798450139
  928 SOLV  HW1     4912    3.594786850    4.672455828    4.855237400
  928 SOLV  HW2     4913    3.715910030    4.688543411    4.746900293
  929 SOLV  OW      4914    3.656932746    5.680923907    0.011529077
  929 SOLV  HW1     4915    3.604028584    5.603177616    0.045562272
  929 SOLV  HW2     4916    3.616990391    5.713429172   -0.074200618
  930 SOLV  OW      4917    4.665424056    6.622831716    4.103977760
  930 SOLV  HW1     4918    4.744602703    6.577807525    4.145269794
  930 SOLV  HW2     4919    4.670066996    6.613757911    4.004491380
  931 SOLV  OW      4920    3.861631925    3.747443979    4.980260642
  931 SOLV  HW1     4921    3.886764584    3.841645501    4.957980282
  931 SOLV  HW2     4922    3.929461197    3.684868001    4.941720554
  932 SOLV  OW      4923    5.585529054    6.681933042    3.448999475
  932 SOLV  HW1     4924    5.562317370    6.772407935    3.413285170
  932 SOLV  HW2     4925    5.510117507    6.647962422    3.505222806
  933 SOLV  OW      4926    4.618040697    5.358068293    5.277210419
  933 SOLV  HW1     4927    4.569768490    5.306148594    5.206682557
  933 SOLV  HW2     4928    4.684539297    5.298749223    5.322588653
  934 SOLV  OW      4929    3.653327352    4.832367076    5.434871797
  934 SOLV  HW1     4930    3.583234272    4.770334064    5.399652236
  934 SOLV  HW2     4931    3.689292783    4.887981648    5.359938231
  935 SOLV  OW      4932    3.461113803    3.723767145    6.177883844
  935 SOLV  HW1     4933    3.468301225    3.783052078    6.258102744
  935 SOLV  HW2     4934    3.510072067    3.765349061    6.101232213
  936 SOLV  OW      4935    6.530770527    4.833457825    4.800376933
  936 SOLV  HW1     4936    6.511328382    4.773619794    4.878115228
  936 SOLV  HW2     4937    6.551228124    4.777833035    4.719821757
  937 SOLV  OW      4938    5.713599516    6.516870211    4.538440043
  937 SOLV  HW1     4939    5.729864551    6.423359379    4.569946667
  937 SOLV  HW2     4940    5.708009116    6.578102460    4.617312079
  938 SOLV  OW      4941    4.808850687    5.621670714    3.918630605
  938 SOLV  HW1     4942    4.740979670    5.617605229    3.991970617
  938 SOLV  HW2     4943    4.849746721    5.531279151    3.906039828
  939 SOLV  OW      4944    6.028067774    3.610041981    6.601697040
  939 SOLV  HW1     4945    6.087298681    3.630482705    6.679644433
  939 SOLV  HW2     4946    6.048721506    3.518438669    6.567285635
  940 SOLV  OW      4947    4.787248204    5.988773426    5.694140854
  940 SOLV  HW1     4948    4.853773465    5.943518098    5.634744920
  940 SOLV  HW2     4949    4.701891851    5.936661009    5.694339545
  941 SOLV  OW      4950    3.375777757    6.539987176    3.934900013
  941 SOLV  HW1     4951    3.381448094    6.490668671    3.848092325
  941 SOLV  HW2     4952    3.456287784    6.598372174    3.945356003
  942 SOLV  OW      4953    3.832978463    6.551334183    3.657508552
  942 SOLV  HW1     4954    3.928346053    6.576302913    3.674341117
  942 SOLV  HW2     4955    3.793727673    6.613516827    3.589726813
  943 SOLV  OW      4956    3.918785227    5.409641098    3.963560878
  943 SOLV  HW1     4957    3.884397051    5.342054758    3.898372077
  943 SOLV  HW2     4958    3.901672915    5.377722405    4.056772282
  944 SOLV  OW      4959    4.121211207    3.697886671    6.413061486
  944 SOLV  HW1     4960    4.085016898    3.766716839    6.475942748
  944 SOLV  HW2     4961    4.068755377    3.613265512    6.422512262
  945 SOLV  OW      4962    6.269784100    5.737526801    3.518246690
  945 SOLV  HW1     4963    6.229297409    5.658447807    3.564173844
  945 SOLV  HW2     4964    6.255835017    5.819266524    3.574156816
  946 SOLV  OW      4965    4.621897197    5.387763648    3.788001884
  946 SOLV  HW1     4966    4.600138610    5.406365056    3.692176962
  946 SOLV  HW2     4967    4.720043593    5.370901922    3.797208980
  947 SOLV  OW      4968    3.713706042    3.610285389    6.646479446
  947 SOLV  HW1     4969    3.802177253    3.578233998    6.680349208
  947 SOLV  HW2     4970    3.687969988    3.694075966    6.694628662
  948 SOLV  OW      4971    3.930429346    4.404474217    6.188020818
  948 SOLV  HW1     4972    4.000675409    4.350646343    6.141441948
  948 SOLV  HW2     4973    3.848260016    4.408353447    6.131146225
  949 SOLV  OW      4974    3.998029442    6.030420759    6.202978535
  949 SOLV  HW1     4975    4.081673821    6.051627524    6.152442090
  949 SOLV  HW2     4976    3.941949284    6.112858764    6.210659115
  950 SOLV  OW      4977    5.026283828    4.772430549    4.392235414
  950 SOLV  HW1     4978    5.052662869    4.708710475    4.464659765
  950 SOLV  HW2     4979    4.935741451    4.747864917    4.357594946
  951 SOLV  OW      4980    3.688203415    4.359663981    4.240203308
  951 SOLV  HW1     4981    3.643625012    4.398758629    4.159666410
  951 SOLV  HW2     4982    3.787289311    4.370410695    4.231940385
  952 SOLV  OW      4983    6.763347919    4.396949303    4.814466600
  952 SOLV  HW1     4984    6.665466154    4.410274190    4.830066080
  952 SOLV  HW2     4985    6.794095412    4.458124906    4.741570958
  953 SOLV  OW      4986    4.845197111    4.344018852    4.477026208
  953 SOLV  HW1     4987    4.779659653    4.268502152    4.475172129
  953 SOLV  HW2     4988    4.931240749    4.312484089    4.517068717
  954 SOLV  OW      4989    6.007829819    3.578284635    6.122796928
  954 SOLV  HW1     4990    5.934454021    3.536351507    6.069323717
  954 SOLV  HW2     4991    6.094611500    3.567853774    6.074197436
  955 SOLV  OW      4992    4.919405420    5.016781915    6.112519674
  955 SOLV  HW1     4993    4.951256000    4.966372947    6.032230963
  955 SOLV  HW2     4994    4.836204474    4.974004086    6.147866061
  956 SOLV  OW      4995    6.004971208    6.183490623    3.478117139
  956 SOLV  HW1     4996    6.020211689    6.230135748    3.565260173
  956 SOLV  HW2     4997    6.083842193    6.125735143    3.457009369
  957 SOLV  OW      4998    4.016212885    4.361178496    5.650711351
  957 SOLV  HW1     4999    3.919452044    4.352473212    5.626976514
  957 SOLV  HW2     5000    4.071168610    4.360847983    5.567155858
  958 SOLV  OW      5001    6.025881155    6.632206636    5.542478868
  958 SOLV  HW1     5002    6.115913693    6.637523696    5.499265150
  958 SOLV  HW2     5003    6.019635476    6.548094918    5.596216491
  959 SOLV  OW      5004    3.832271794    6.433817081    6.006889767
  959 SOLV  HW1     5005    3.736024298    6.456996204    5.992713305
  959 SOLV  HW2     5006    3.869367922    6.393077128    5.923428434
  960 SOLV  OW      5007    4.319357760    5.140983611    3.636310359
  960 SOLV  HW1     5008    4.297191822    5.234417404    3.608403412
  960 SOLV  HW2     5009    4.382194833    5.143466579    3.714074925
  961 SOLV  OW      5010    4.343916328    6.745574378    6.266270983
  961 SOLV  HW1     5011    4.280337135    6.778039306    6.336308279
  961 SOLV  HW2     5012    4.398250904    6.822403034    6.232410413
  962 SOLV  OW      5013    4.032529125    3.817530687    5.340606228
  962 SOLV  HW1     5014    4.098046121    3.868253481    5.396612040
  962 SOLV  HW2     5015    3.985644973    3.749796515    5.397314342
  963 SOLV  OW      5016    3.406042042    6.164923904    6.477936511
  963 SOLV  HW1     5017    3.448278131    6.125808062    6.559713641
  963 SOLV  HW2     5018    3.433213025    6.111739931    6.397720759
  964 SOLV  OW      5019    3.809308691    5.053169937    3.825459202
  964 SOLV  HW1     5020    3.812959100    5.147344914    3.792001327
  964 SOLV  HW2     5021    3.897120026    5.029082981    3.866818553
  965 SOLV  OW      5022    5.932104771    4.146357450    4.691065814
  965 SOLV  HW1     5023    5.997974271    4.221521686    4.687417338
  965 SOLV  HW2     5024    5.883073884    4.140779645    4.604079545
  966 SOLV  OW      5025    6.160318796    3.570423203    3.397077621
  966 SOLV  HW1     5026    6.196776545    3.509049121    3.467119408
  966 SOLV  HW2     5027    6.235981545    3.613017871    3.347453076
  967 SOLV  OW      5028    4.223876448    6.513118926    5.193837806
  967 SOLV  HW1     5029    4.239881078    6.607754242    5.165736486
  967 SOLV  HW2     5030    4.223608487    6.454005628    5.113171000
  968 SOLV  OW      5031    4.387343667    3.712213246    6.780225271
  968 SOLV  HW1     5032    4.317987737    3.647033187    6.810936823
  968 SOLV  HW2     5033    4.402492395    3.700930680    6.682015968
  969 SOLV  OW      5034    4.031356143    4.584034187    5.293919175
  969 SOLV  HW1     5035    3.965800053    4.614775240    5.362904825
  969 SOLV  HW2     5036    3.985627037    4.577127244    5.205246705
  970 SOLV  OW      5037    3.841312676    3.433459668    5.885027069
  970 SOLV  HW1     5038    3.872610306    3.438807896    5.979861781
  970 SOLV  HW2     5039    3.784155172    3.512860144    5.864282728
  971 SOLV  OW      5040    4.538375117    3.582465117    4.675376937
  971 SOLV  HW1     5041    4.462775493    3.640333163    4.705997337
  971 SOLV  HW2     5042    4.576365425    3.533117100    4.753627234
  972 SOLV  OW      5043    3.669150272    5.675605450    4.186772106
  972 SOLV  HW1     5044    3.613291631    5.745136917    4.141530491
  972 SOLV  HW2     5045    3.613013310    5.625409008    4.252578743
  973 SOLV  OW      5046    5.253428042    3.585219101    5.631267071
  973 SOLV  HW1     5047    5.276851556    3.651391924    5.560035603
  973 SOLV  HW2     5048    5.186253297    3.625547059    5.693416869
  974 SOLV  OW      5049    4.190871176    5.440158497    3.901553993
  974 SOLV  HW1     5050    4.094983987    5.460195926    3.921658429
  974 SOLV  HW2     5051    4.205262085    5.341212150    3.903142145
  975 SOLV  OW      5052    6.330311615    4.249260255    3.916099876
  975 SOLV  HW1     5053    6.246123277    4.264086269    3.968003307
  975 SOLV  HW2     5054    6.360033291    4.154420127    3.927206132
  976 SOLV  OW      5055    6.293966769    0.069272487    3.673547869
  976 SOLV  HW1     5056    6.287244356   -0.029527632    3.659642984
  976 SOLV  HW2     5057    6.206682950    0.104113331    3.707747171
  977 SOLV  OW      5058    3.458423870    5.992106958    6.248517389
  977 SOLV  HW1     5059    3.463228351    5.894297297    6.228216921
  977 SOLV  HW2     5060    3.528859488    6.040423860    6.196497126
  978 SOLV  OW      5061    4.737078984    4.047538893    6.626462374
  978 SOLV  HW1     5062    4.828202085    4.032467438    6.664814078
  978 SOLV  HW2     5063    4.692981635    3.959357439    6.609705805
  979 SOLV  OW      5064    3.764710745    5.598561821    5.695534283
  979 SOLV  HW1     5065    3.669149503    5.601330502    5.666177511
  979 SOLV  HW2     5066    3.823217258    5.632260585    5.621758815
  980 SOLV  OW      5067    3.799914542    5.381118310    4.233425114
  980 SOLV  HW1     5068    3.790526899    5.444996805    4.309799225
  980 SOLV  HW2     5069    3.710632593    5.341500393    4.211962850
  981 SOLV  OW      5070    6.100052333    4.407398231    4.745332350
  981 SOLV  HW1     5071    6.088276074    4.419972834    4.646818199
  981 SOLV  HW2     5072    6.023017448    4.449004446    4.793668603
  982 SOLV  OW      5073    6.707742909    5.002408154    4.919176344
  982 SOLV  HW1     5074    6.646793238    4.940966618    4.869057721
  982 SOLV  HW2     5075    6.691901914    4.992225730    5.017396100
  983 SOLV  OW      5076    3.508057529    3.713755011    3.466157336
  983 SOLV  HW1     5077    3.538234284    3.635262675    3.520288480
  983 SOLV  HW2     5078    3.486252834    3.683761500    3.373277063
  984 SOLV  OW      5079    5.019897409    3.960545861    4.649514350
  984 SOLV  HW1     5080    5.109181732    3.925789396    4.678155907
  984 SOLV  HW2     5081    4.948272324    3.917901254    4.704752786
  985 SOLV  OW      5082    3.992552756    3.766092620    5.905168971
  985 SOLV  HW1     5083    3.931444279    3.732653323    5.976926369
  985 SOLV  HW2     5084    3.956915809    3.738968675    5.815749816
  986 SOLV  OW      5085    4.614366320    4.855491801    3.628598362
  986 SOLV  HW1     5086    4.636800899    4.910215674    3.709244612
  986 SOLV  HW2     5087    4.672629988    4.774242854    3.626213096
  987 SOLV  OW      5088    4.375999460    6.147414091    5.523869432
  987 SOLV  HW1     5089    4.349411707    6.138034656    5.427926128
  987 SOLV  HW2     5090    4.304636640    6.108542381    5.582164413
  988 SOLV  OW      5091    6.270024026    6.603144197    5.449150151
  988 SOLV  HW1     5092    6.302501341    6.665127009    5.520588212
  988 SOLV  HW2     5093    6.320874872    6.620068817    5.364724155
  989 SOLV  OW      5094    6.274459534    4.620289167    5.561804848
  989 SOLV  HW1     5095    6.293969319    4.716568576    5.543060667
  989 SOLV  HW2     5096    6.333542141    4.562708154    5.505278049
  990 SOLV  OW      5097    5.878348698    4.808636819    5.562475684
  990 SOLV  HW1     5098    5.920148165    4.864956362    5.633766597
  990 SOLV  HW2     5099    5.821254088    4.866096705    5.503823436
  991 SOLV  OW      5100    3.850774412    6.262990235    6.218779001
  991 SOLV  HW1     5101    3.871725870    6.323021145    6.141585277
  991 SOLV  HW2     5102    3.756774440    6.229834024    6.210642450
  992 SOLV  OW      5103    3.723743905    4.399523375    6.005800767
  992 SOLV  HW1     5104    3.714177417    4.410139457    5.906818174
  992 SOLV  HW2     5105    3.650584254    4.340658329    6.040215500
  993 SOLV  OW      5106    5.423536712    4.755209262    5.550121137
  993 SOLV  HW1     5107    5.441216073    4.851285319    5.571528049
  993 SOLV  HW2     5108    5.364614082    4.715670479    5.620592434
  994 SOLV  OW      5109    3.704763588    6.025229476    4.227588352
  994 SOLV  HW1     5110    3.768190356    5.969819761    4.281521499
  994 SOLV  HW2     5111    3.633881216    5.966362337    4.188700891
  995 SOLV  OW      5112    3.994736587    5.314434476    4.931327483
  995 SOLV  HW1     5113    4.012439820    5.404595335    4.891860349
  995 SOLV  HW2     5114    4.017836105    5.243708839    4.864512090
  996 SOLV  OW      5115    6.171729681    3.726975299    5.406534359
  996 SOLV  HW1     5116    6.161006893    3.702002281    5.310288125
  996 SOLV  HW2     5117    6.181369077    3.826213682    5.414324049
  997 SOLV  OW      5118    6.661571739    3.640499612    3.653043615
  997 SOLV  HW1     5119    6.625136954    3.728866755    3.623653171
  997 SOLV  HW2     5120    6.653066355    3.632328983    3.752345676
  998 SOLV  OW      5121    4.386463688    6.441607219    3.627139282
  998 SOLV  HW1     5122    4.374362319    6.531574412    3.669102809
  998 SOLV  HW2     5123    4.483122189    6.416132137    3.630232057
  999 SOLV  OW      5124    5.909753083    4.948685963    5.820215248
  999 SOLV  HW1     5125    5.860286566    5.027023478    5.782580979
  999 SOLV  HW2     5126    5.845855231    4.889321433    5.869132700
 1000 SOLV  OW      5127    6.498101260    0.079414615    4.359922112
 1000 SOLV  HW1     5128    6.552506365    0.034485642    4.430797017
 1000 SOLV  HW2     5129    6.512400173    0.178284244    4.364615302
 1001 SOLV  OW      5130    3.495670852    5.882239349    4.139228013
 1001 SOLV  HW1     5131    3.477597523    5.891951680    4.041347551
 1001 SOLV  HW2     5132    3.417390838    5.838359471    4.183367247
 1002 SOLV  OW      5133    3.679082047    6.734108395    5.303155896
 1002 SOLV  HW1     5134    3.679552133    6.647280656    5.253550222
 1002 SOLV  HW2     5135    3.718554331    6.720745556    5.394069910
 1003 SOLV  OW      5136    3.902900803    5.569449575    0.043316280
 1003 SOLV  HW1     5137    3.808451399    5.602076162    0.039461937
 1003 SOLV  HW2     5138    3.943899682    5.575296825   -0.047705155
 1004 SOLV  OW      5139    3.371802471    4.956402440    6.045588005
 1004 SOLV  HW1     5140    3.410689064    4.867591553    6.070127900
 1004 SOLV  HW2     5141    3.444344315    5.025225498    6.043947235
 1005 SOLV  OW      5142    5.069404767    5.303873096    4.922039144
 1005 SOLV  HW1     5143    5.013239492    5.285341297    4.841393524
 1005 SOLV  HW2     5144    5.145446265    5.238998568    4.925299929
 1006 SOLV  OW      5145    4.452918640    5.453041388    4.011921906
 1006 SOLV  HW1     5146    4.516529983    5.441395794    3.935636398
 1006 SOLV  HW2     5147    4.359560175    5.436061201    3.980341936
 1007 SOLV  OW      5148    3.491890165    5.435019070    6.415087418
 1007 SOLV  HW1     5149    3.587844295    5.409528947    6.427048138
 1007 SOLV  HW2     5150    3.448860657    5.372954784    6.349524635
 1008 SOLV  OW      5151    6.458009024    4.648183135    5.015041197
 1008 SOLV  HW1     5152    6.486999550    4.555596404    4.990779124
 1008 SOLV  HW2     5153    6.360015148    4.658036235    4.997678862
 1009 SOLV  OW      5154    3.701855185    3.780626133    5.590635471
 1009 SOLV  HW1     5155    3.676602549    3.852744280    5.526115506
 1009 SOLV  HW2     5156    3.801427712    3.771708744    5.593335178
 1010 SOLV  OW      5157    5.204704199    3.516141755    3.564513016
 1010 SOLV  HW1     5158    5.119644076    3.499965896    3.514481477
 1010 SOLV  HW2     5159    5.279709849    3.528558127    3.499551595
 1011 SOLV  OW      5160    6.412299521    5.073956663    4.791279061
 1011 SOLV  HW1     5161    6.454305320    4.983221977    4.792943458
 1011 SOLV  HW2     5162    6.458640434    5.130872539    4.723359234
 1012 SOLV  OW      5163    5.198201352    6.402604897    4.744967282
 1012 SOLV  HW1     5164    5.135908712    6.324382366    4.743350969
 1012 SOLV  HW2     5165    5.266844549    6.389055110    4.816424949
 1013 SOLV  OW      5166    6.106325945    3.766539538    4.397413513
 1013 SOLV  HW1     5167    6.030477232    3.831684073    4.399614323
 1013 SOLV  HW2     5168    6.183357632    3.803326313    4.449514069
 1014 SOLV  OW      5169    3.575193402    4.312937893    4.882498558
 1014 SOLV  HW1     5170    3.531623987    4.296849039    4.793930506
 1014 SOLV  HW2     5171    3.562357621    4.408490996    4.909074245
 1015 SOLV  OW      5172    5.827380236    4.808230002    4.844212961
 1015 SOLV  HW1     5173    5.901683233    4.866742826    4.876720498
 1015 SOLV  HW2     5174    5.764250940    4.862331113    4.788632671
 1016 SOLV  OW      5175    3.248964131    3.688965369    6.705714059
 1016 SOLV  HW1     5176    3.317590289    3.761592257    6.701530707
 1016 SOLV  HW2     5177    3.288504147    3.608257570    6.749583116
 1017 SOLV  OW      5178    3.618130759    3.495354272    3.619069357
 1017 SOLV  HW1     5179    3.675619384    3.499780589    3.700781851
 1017 SOLV  HW2     5180    3.662759613    3.438469508    3.549976874
 1018 SOLV  OW      5181    5.512637886    4.115725662    6.609401126
 1018 SOLV  HW1     5182    5.575478855    4.071145135    6.545654521
 1018 SOLV  HW2     5183    5.564543325    4.173404820    6.672479967
 1019 SOLV  OW      5184    3.836683288    3.542368645    5.204967874
 1019 SOLV  HW1     5185    3.836584884    3.627169004    5.151952572
 1019 SOLV  HW2     5186    3.788759866    3.557122069    5.291497398
 1020 SOLV  OW      5187    4.261701301    6.013704710    4.265461892
 1020 SOLV  HW1     5188    4.190606122    6.079346374    4.290721366
 1020 SOLV  HW2     5189    4.228548207    5.955662993    4.191075075
 1021 SOLV  OW      5190    4.069807864    3.562559771    4.537824662
 1021 SOLV  HW1     5191    3.978438147    3.556603105    4.497601178
 1021 SOLV  HW2     5192    4.097697277    3.472306743    4.570662433
 1022 SOLV  OW      5193    3.364954082    4.130942635    6.781920374
 1022 SOLV  HW1     5194    3.453675851    4.176308116    6.790410626
 1022 SOLV  HW2     5195    3.305119293    4.160588807    6.856368311
 1023 SOLV  OW      5196    5.415472569    4.577405058    5.128304933
 1023 SOLV  HW1     5197    5.456063325    4.651313404    5.074533085
 1023 SOLV  HW2     5198    5.430459008    4.490193982    5.081710441
 1024 SOLV  OW      5199    3.876594729    6.295950470    5.765749019
 1024 SOLV  HW1     5200    3.835010760    6.208168906    5.789522336
 1024 SOLV  HW2     5201    3.809395876    6.352909175    5.718419699
 1025 SOLV  OW      5202    3.712545102    4.926284017    3.600058736
 1025 SOLV  HW1     5203    3.748700247    4.951654169    3.689776066
 1025 SOLV  HW2     5204    3.675402674    5.007437908    3.554953457
 1026 SOLV  OW      5205    6.208008368    4.083937773    5.944461737
 1026 SOLV  HW1     5206    6.171872603    4.147482899    6.012711389
 1026 SOLV  HW2     5207    6.223200733    4.132575279    5.858407307
 1027 SOLV  OW      5208    4.692115976    6.352887239    6.256416712
 1027 SOLV  HW1     5209    4.596599537    6.380516247    6.245692587
 1027 SOLV  HW2     5210    4.701077915    6.255384546    6.236054665
 1028 SOLV  OW      5211    5.628182189    4.144236382    4.947310113
 1028 SOLV  HW1     5212    5.644658473    4.049842097    4.975939996
 1028 SOLV  HW2     5213    5.573293989    4.190975603    5.016621782
 1029 SOLV  OW      5214    4.382058605    5.130782796    5.433849204
 1029 SOLV  HW1     5215    4.297815726    5.109154407    5.384481911
 1029 SOLV  HW2     5216    4.392852522    5.230050735    5.439424146
 1030 SOLV  OW      5217    6.277715596    4.308501839    4.916293104
 1030 SOLV  HW1     5218    6.236366817    4.223899730    4.949977127
 1030 SOLV  HW2     5219    6.224434735    4.343182083    4.839090204
 1031 SOLV  OW      5220    6.097980706    4.392294252    5.322658115
 1031 SOLV  HW1     5221    6.139198084    4.332342057    5.391274887
 1031 SOLV  HW2     5222    6.072174208    4.478976408    5.365337837
 1032 SOLV  OW      5223    6.529180892    6.231501498    3.918706530
 1032 SOLV  HW1     5224    6.546791312    6.244193036    3.821082351
 1032 SOLV  HW2     5225    6.490367158    6.315454348    3.956746288
 1033 SOLV  OW      5226    6.427539961    5.973024541    3.878714419
 1033 SOLV  HW1     5227    6.456757249    6.067046869    3.896260839
 1033 SOLV  HW2     5228    6.439186061    5.918479963    3.961726033
 1034 SOLV  OW      5229    4.449027795    5.983124963    3.537200357
 1034 SOLV  HW1     5230    4.452104104    5.941466482    3.628066819
 1034 SOLV  HW2     5231    4.355550059    5.979151476    3.501877590
 1035 SOLV  OW      5232    6.662384122    3.916376222    4.486255571
 1035 SOLV  HW1     5233    6.709683299    3.872617350    4.409772209
 1035 SOLV  HW2     5234    6.724951718    3.979140437    4.532598391
 1036 SOLV  OW      5235    4.351299549    4.141369911    5.606916333
 1036 SOLV  HW1     5236    4.447473233    4.160981592    5.587743487
 1036 SOLV  HW2     5237    4.314534306    4.211499289    5.668004112
 1037 SOLV  OW      5238    5.812938123    6.705119982    3.580058319
 1037 SOLV  HW1     5239    5.860261167    6.791620009    3.563324650
 1037 SOLV  HW2     5240    5.722353695    6.707982372    3.537773941
 1038 SOLV  OW      5241    6.682509061    6.466916474    3.527714938
 1038 SOLV  HW1     5242    6.743000773    6.464925049    3.448098885
 1038 SOLV  HW2     5243    6.694860045    6.553180528    3.576784567
 1039 SOLV  OW      5244    4.000082102    3.459421767    6.510867544
 1039 SOLV  HW1     5245    3.997379843    3.495104703    6.604253130
 1039 SOLV  HW2     5246    3.960459371    3.367615760    6.509121581
 1040 SOLV  OW      5247    4.046922980    5.564084950    4.826385567
 1040 SOLV  HW1     5248    3.973823165    5.571338106    4.758523017
 1040 SOLV  HW2     5249    4.044990004    5.644260014    4.886132735
 1041 SOLV  OW      5250    4.207569771    4.942183808    5.975105058
 1041 SOLV  HW1     5251    4.211957546    4.844220290    5.994736699
 1041 SOLV  HW2     5252    4.173964963    4.956017934    5.881934155
 1042 SOLV  OW      5253    5.231124274    4.686295215    4.182961323
 1042 SOLV  HW1     5254    5.148662977    4.722110859    4.226771411
 1042 SOLV  HW2     5255    5.268604513    4.755312699    4.121044263
 1043 SOLV  OW      5256    5.619230690    3.367469298    5.705971427
 1043 SOLV  HW1     5257    5.701657185    3.422835930    5.717894648
 1043 SOLV  HW2     5258    5.604357094    3.350417784    5.608556328
 1044 SOLV  OW      5259    6.668825805    3.658114149    3.911363836
 1044 SOLV  HW1     5260    6.602894839    3.652917469    3.986384177
 1044 SOLV  HW2     5261    6.759693788    3.677844323    3.948183318
 1045 SOLV  OW      5262    5.016764905    4.256009323    3.955550746
 1045 SOLV  HW1     5263    5.060329742    4.326337092    4.011746159
 1045 SOLV  HW2     5264    5.001987071    4.173820404    4.010581457
 1046 SOLV  OW      5265    3.987840483    6.654121725    6.064660484
 1046 SOLV  HW1     5266    3.940207278    6.569730718    6.039944910
 1046 SOLV  HW2     5267    3.943109229    6.731824444    6.020354958
 1047 SOLV  OW      5268    5.502765397    5.243951446    4.882113996
 1047 SOLV  HW1     5269    5.421992047    5.188276186    4.901544259
 1047 SOLV  HW2     5270    5.583792608    5.199626398    4.920473465
 1048 SOLV  OW      5271    4.322343506    5.906172408    6.308698776
 1048 SOLV  HW1     5272    4.253647181    5.931547618    6.376803801
 1048 SOLV  HW2     5273    4.305886832    5.812388617    6.278118873
 1049 SOLV  OW      5274    5.797645844    5.149876512    5.690306311
 1049 SOLV  HW1     5275    5.828011036    5.175623973    5.598564681
 1049 SOLV  HW2     5276    5.700530741    5.171452045    5.700534937
 1050 SOLV  OW      5277    4.605718407    6.141423846    3.395895357
 1050 SOLV  HW1     5278    4.694956279    6.138340602    3.440935400
 1050 SOLV  HW2     5279    4.540748277    6.084933658    3.446779542
 1051 SOLV  OW      5280    6.189688965    3.651714215    0.023293254
 1051 SOLV  HW1     5281    6.281434111    3.647690727   -0.016305430
 1051 SOLV  HW2     5282    6.175089015    3.571873998    0.081720626
 1052 SOLV  OW      5283    5.404363173    4.101619763    3.638051008
 1052 SOLV  HW1     5284    5.314882167    4.126867877    3.674893586
 1052 SOLV  HW2     5285    5.475554935    4.154476501    3.684305776
 1053 SOLV  OW      5286    6.679450143    4.567604987    5.189416310
 1053 SOLV  HW1     5287    6.619820594    4.617542336    5.126551488
 1053 SOLV  HW2     5288    6.748545935    4.517624942    5.137175265
 1054 SOLV  OW      5289    4.810454401    3.873185099    4.833004167
 1054 SOLV  HW1     5290    4.756286781    3.833287872    4.759007712
 1054 SOLV  HW2     5291    4.786881355    3.828566852    4.919345629
 1055 SOLV  OW      5292    4.503472458    6.353724490    5.663763569
 1055 SOLV  HW1     5293    4.462907542    6.276073971    5.615530287
 1055 SOLV  HW2     5294    4.541842718    6.417862409    5.597313798
 1056 SOLV  OW      5295    4.742338072    5.785391263    4.884738509
 1056 SOLV  HW1     5296    4.759474985    5.800821010    4.787425815
 1056 SOLV  HW2     5297    4.668940234    5.845882355    4.915642420
 1057 SOLV  OW      5298    5.079831130    5.339298952    4.549635740
 1057 SOLV  HW1     5299    5.025214071    5.417410195    4.579895493
 1057 SOLV  HW2     5300    5.042318892    5.255268064    4.588771937
 1058 SOLV  OW      5301    4.351955258    6.645412447    4.706765874
 1058 SOLV  HW1     5302    4.449140532    6.626634899    4.721042101
 1058 SOLV  HW2     5303    4.330460349    6.737130026    4.740339896
 1059 SOLV  OW      5304    5.300161434    6.069148519    4.526900583
 1059 SOLV  HW1     5305    5.316514888    6.113115291    4.615223090
 1059 SOLV  HW2     5306    5.362090547    5.991322047    4.516451492
 1060 SOLV  OW      5307    3.746138515    5.529904052    4.485086159
 1060 SOLV  HW1     5308    3.770914626    5.599103364    4.552906052
 1060 SOLV  HW2     5309    3.649109260    5.538650118    4.462488014
 1061 SOLV  OW      5310    3.580124920    4.465459828    4.476352284
 1061 SOLV  HW1     5311    3.503549578    4.522587641    4.446786225
 1061 SOLV  HW2     5312    3.624857642    4.425645949    4.396256770
 1062 SOLV  OW      5313    0.050205401    4.719331221    5.840139070
 1062 SOLV  HW1     5314    0.088926059    4.662253493    5.912558904
 1062 SOLV  HW2     5315    0.120626231    4.738838351    5.771859144
 1063 SOLV  OW      5316    5.497071153    3.672061442    6.619195456
 1063 SOLV  HW1     5317    5.461248779    3.752445020    6.666700695
 1063 SOLV  HW2     5318    5.462286156    3.589189983    6.663056494
 1064 SOLV  OW      5319    6.444535360    4.029964220    6.089643773
 1064 SOLV  HW1     5320    6.441379242    3.948584279    6.147672596
 1064 SOLV  HW2     5321    6.354762522    4.044775919    6.048129845
 1065 SOLV  OW      5322    3.420865005    4.873150626    4.349689362
 1065 SOLV  HW1     5323    3.415884489    4.871102373    4.449544253
 1065 SOLV  HW2     5324    3.497279711    4.931103351    4.321330625
 1066 SOLV  OW      5325    5.119188533    5.946461772    3.838256844
 1066 SOLV  HW1     5326    5.029483161    5.985793712    3.818066810
 1066 SOLV  HW2     5327    5.152594701    5.982631942    3.925305402
 1067 SOLV  OW      5328    5.044491968    4.663381347    4.791764606
 1067 SOLV  HW1     5329    5.020734751    4.584642312    4.848648721
 1067 SOLV  HW2     5330    5.063132065    4.632642287    4.698449779
 1068 SOLV  OW      5331    4.311106196    6.333820231    6.072977399
 1068 SOLV  HW1     5332    4.398511557    6.313518531    6.028820894
 1068 SOLV  HW2     5333    4.241331481    6.349551914    6.003080210
 1069 SOLV  OW      5334    6.129295988    4.253784111    6.133885529
 1069 SOLV  HW1     5335    6.199683187    4.323656505    6.146746530
 1069 SOLV  HW2     5336    6.139734330    4.182771922    6.203528857
 1070 SOLV  OW      5337    3.846375167    6.250153328    4.107566836
 1070 SOLV  HW1     5338    3.890625146    6.245611978    4.017996259
 1070 SOLV  HW2     5339    3.788457857    6.169613529    4.120234435
 1071 SOLV  OW      5340    4.417979490    5.668870992    4.186850708
 1071 SOLV  HW1     5341    4.435760502    5.583878085    4.137237359
 1071 SOLV  HW2     5342    4.464109119    5.665955607    4.275534864
 1072 SOLV  OW      5343    5.248976642    5.600358044    5.436641450
 1072 SOLV  HW1     5344    5.158630778    5.600202781    5.393773735
 1072 SOLV  HW2     5345    5.255554390    5.523894667    5.500751397
 1073 SOLV  OW      5346    5.569664961    4.951116388    3.749553716
 1073 SOLV  HW1     5347    5.594690935    4.943363778    3.846070690
 1073 SOLV  HW2     5348    5.471191832    4.936892662    3.739428015
 1074 SOLV  OW      5349    4.061906932    4.222009073    5.071123000
 1074 SOLV  HW1     5350    4.101725330    4.239061262    4.980982553
 1074 SOLV  HW2     5351    4.133697538    4.192606603    5.134234979
 1075 SOLV  OW      5352    6.086098897    5.815241146    4.372930440
 1075 SOLV  HW1     5353    6.031226936    5.807937826    4.456221247
 1075 SOLV  HW2     5354    6.029202836    5.793693349    4.293557294
 1076 SOLV  OW      5355    5.077377721    3.733054333    5.804274945
 1076 SOLV  HW1     5356    5.008883234    3.695900862    5.866961534
 1076 SOLV  HW2     5357    5.159245598    3.758601159    5.855718937
 1077 SOLV  OW      5358    4.562267463    5.999433469    4.937653860
 1077 SOLV  HW1     5359    4.532836291    6.075870284    4.995038019
 1077 SOLV  HW2     5360    4.503265956    5.993592024    4.857116132
 1078 SOLV  OW      5361    3.901410209    4.665322229    5.772717891
 1078 SOLV  HW1     5362    3.837377575    4.717504438    5.829098785
 1078 SOLV  HW2     5363    3.945753219    4.595352223    5.828752050
 1079 SOLV  OW      5364    5.170072042    6.041281395    4.086392013
 1079 SOLV  HW1     5365    5.185863202    6.101704011    4.164501817
 1079 SOLV  HW2     5366    5.199062927    5.948446811    4.109687936
 1080 SOLV  OW      5367    4.098804203    6.006757654    3.713155155
 1080 SOLV  HW1     5368    4.128387640    6.100374847    3.732195412
 1080 SOLV  HW2     5369    4.063625944    5.965224685    3.797056189
 1081 SOLV  OW      5370    0.088461898    5.153198895    3.819711421
 1081 SOLV  HW1     5371    0.047027898    5.233616835    3.777075035
 1081 SOLV  HW2     5372    0.186089649    5.169598936    3.833909018
 1082 SOLV  OW      5373    3.557543630    5.285145244    5.776413873
 1082 SOLV  HW1     5374    3.552810067    5.214541448    5.705744400
 1082 SOLV  HW2     5375    3.653292755    5.304261981    5.798048350
 1083 SOLV  OW      5376    4.444640611    6.216505011    5.049594866
 1083 SOLV  HW1     5377    4.350509332    6.238725284    5.024157160
 1083 SOLV  HW2     5378    4.492443152    6.300069110    5.076676580
 1084 SOLV  OW      5379    4.135885075    5.955031037    4.864977127
 1084 SOLV  HW1     5380    4.219842036    5.980239017    4.816836854
 1084 SOLV  HW2     5381    4.091201131    6.037581020    4.899480523
 1085 SOLV  OW      5382    4.639250971    5.630372601    6.773318001
 1085 SOLV  HW1     5383    4.612806867    5.652630131    6.867163050
 1085 SOLV  HW2     5384    4.738810560    5.622788637    6.767668736
 1086 SOLV  OW      5385    3.866368336    4.651290695    5.500613942
 1086 SOLV  HW1     5386    3.872696413    4.656943234    5.600260474
 1086 SOLV  HW2     5387    3.796477205    4.714955168    5.468003862
 1087 SOLV  OW      5388    3.771345632    6.695760986    5.549624511
 1087 SOLV  HW1     5389    3.753486298    6.600582199    5.574595352
 1087 SOLV  HW2     5390    3.751994537    6.754931561    5.627892752
 1088 SOLV  OW      5391    3.423058714    5.507878803    4.742388713
 1088 SOLV  HW1     5392    3.469372505    5.419405628    4.747813594
 1088 SOLV  HW2     5393    3.325095622    5.493394553    4.728412978
 1089 SOLV  OW      5394    4.033847862    5.595429004    6.201028825
 1089 SOLV  HW1     5395    4.130413354    5.620050056    6.209428030
 1089 SOLV  HW2     5396    4.002534138    5.553801969    6.286399850
 1090 SOLV  OW      5397    5.926004444    6.397987714    3.923731573
 1090 SOLV  HW1     5398    5.889173979    6.323710144    3.979662217
 1090 SOLV  HW2     5399    5.997512271    6.362168241    3.863686560
 1091 SOLV  OW      5400    5.164174373    4.181195579    3.746503959
 1091 SOLV  HW1     5401    5.102418354    4.207806380    3.820531276
 1091 SOLV  HW2     5402    5.192173130    4.262599235    3.695597745
 1092 SOLV  OW      5403    4.671416100    5.178849165    4.618410044
 1092 SOLV  HW1     5404    4.653071181    5.096119312    4.671522238
 1092 SOLV  HW2     5405    4.666077409    5.157651692    4.520819989
 1093 SOLV  OW      5406    3.489297914    3.871362768    5.728129419
 1093 SOLV  HW1     5407    3.574428930    3.839972011    5.686089316
 1093 SOLV  HW2     5408    3.411477446    3.832750036    5.678601328
 1094 SOLV  OW      5409    6.689767961    4.374964682    5.883609657
 1094 SOLV  HW1     5410    6.630878048    4.339317013    5.956155140
 1094 SOLV  HW2     5411    6.775846172    4.324062879    5.882547271
 1095 SOLV  OW      5412    3.848476291    4.379808474    4.843322198
 1095 SOLV  HW1     5413    3.767685286    4.322456689    4.856938978
 1095 SOLV  HW2     5414    3.930815219    4.323389254    4.849568829
 1096 SOLV  OW      5415    3.460223205    3.888848104    6.397284703
 1096 SOLV  HW1     5416    3.378341850    3.929084603    6.356321482
 1096 SOLV  HW2     5417    3.439635904    3.859049483    6.490503018
 1097 SOLV  OW      5418    4.066308593    4.008777089    6.053636065
 1097 SOLV  HW1     5419    3.984604622    4.045192764    6.098358740
 1097 SOLV  HW2     5420    4.040149144    3.934906188    5.991502569
 1098 SOLV  OW      5421    4.427536233    4.268032126    6.197906821
 1098 SOLV  HW1     5422    4.469331288    4.347714137    6.241541565
 1098 SOLV  HW2     5423    4.423918825    4.192375790    6.263198729
 1099 SOLV  OW      5424    4.257772530    5.480691493    5.225050756
 1099 SOLV  HW1     5425    4.306009368    5.468343220    5.311783836
 1099 SOLV  HW2     5426    4.306020134    5.548383147    5.169445599
 1100 SOLV  OW      5427    3.790498967    5.293355228    4.616907985
 1100 SOLV  HW1     5428    3.861696457    5.240125851    4.571088735
 1100 SOLV  HW2     5429    3.759116583    5.366298833    4.556111684
 1101 SOLV  OW      5430    6.161645107    3.989180273    3.763548424
 1101 SOLV  HW1     5431    6.071850069    4.032600211    3.770731801
 1101 SOLV  HW2     5432    6.203161039    4.012860886    3.675709617
 1102 SOLV  OW      5433    4.847888656    4.425331382    6.177830646
 1102 SOLV  HW1     5434    4.760875892    4.441645188    6.224351254
 1102 SOLV  HW2     5435    4.904785635    4.365043873    6.233774002
 1103 SOLV  OW      5436    6.174995464    4.519365284    4.271462941
 1103 SOLV  HW1     5437    6.273599304    4.511205079    4.256885540
 1103 SOLV  HW2     5438    6.126875548    4.457966247    4.208882103
 1104 SOLV  OW      5439    3.531965837    5.781140546    6.553285511
 1104 SOLV  HW1     5440    3.609910606    5.753876631    6.496867666
 1104 SOLV  HW2     5441    3.455669006    5.718520076    6.537191438
 1105 SOLV  OW      5442    3.832973686    6.507537604    4.536871356
 1105 SOLV  HW1     5443    3.902772543    6.482896349    4.469619762
 1105 SOLV  HW2     5444    3.750132684    6.454108185    4.520007051
 1106 SOLV  OW      5445    5.763564440    4.118986475    4.473993952
 1106 SOLV  HW1     5446    5.805899093    4.035365334    4.439106335
 1106 SOLV  HW2     5447    5.741187365    4.179408702    4.397507485
 1107 SOLV  OW      5448    5.022521778    5.781957107    4.375170659
 1107 SOLV  HW1     5449    5.113970095    5.760567467    4.409517875
 1107 SOLV  HW2     5450    5.021650830    5.773896245    4.275499881
 1108 SOLV  OW      5451    5.016407816    4.478142604    5.225471708
 1108 SOLV  HW1     5452    5.099487324    4.449452515    5.273180625
 1108 SOLV  HW2     5453    4.959066674    4.398219109    5.207425453
 1109 SOLV  OW      5454    4.762446887    4.453501088    6.724889004
 1109 SOLV  HW1     5455    4.700180656    4.375362552    6.720502656
 1109 SOLV  HW2     5456    4.835204782    4.434455699    6.790809478
 1110 SOLV  OW      5457    4.928920390    4.096820178    5.891453818
 1110 SOLV  HW1     5458    4.895239220    4.190602346    5.899851554
 1110 SOLV  HW2     5459    4.859872979    4.040581051    5.845960788
 1111 SOLV  OW      5460    5.093122014    4.727193840    5.150202735
 1111 SOLV  HW1     5461    5.064868593    4.633854921    5.172371160
 1111 SOLV  HW2     5462    5.164509426    4.756397284    5.213863780
 1112 SOLV  OW      5463    4.861728462    6.329159528    6.640008529
 1112 SOLV  HW1     5464    4.863661683    6.386183776    6.557872395
 1112 SOLV  HW2     5465    4.873498985    6.386814259    6.720873603
 1113 SOLV  OW      5466    6.084679460    3.872392821    5.829178949
 1113 SOLV  HW1     5467    5.997125840    3.914238812    5.804990510
 1113 SOLV  HW2     5468    6.141596402    3.939411311    5.876831765
 1114 SOLV  OW      5469    3.962655266    5.773958218    4.999148882
 1114 SOLV  HW1     5470    4.006256251    5.741639751    5.083151631
 1114 SOLV  HW2     5471    4.006678872    5.858620953    4.969214000
 1115 SOLV  OW      5472    4.235198285    5.708148756    3.821100642
 1115 SOLV  HW1     5473    4.159165439    5.761322681    3.858430467
 1115 SOLV  HW2     5474    4.235035803    5.616756151    3.861712279
 1116 SOLV  OW      5475    6.270125860    3.912443282    4.550625585
 1116 SOLV  HW1     5476    6.237457216    4.005866962    4.565002946
 1116 SOLV  HW2     5477    6.297921377    3.873021491    4.638233610
 1117 SOLV  OW      5478    3.621773114    6.350947043    4.533591251
 1117 SOLV  HW1     5479    3.599041424    6.255642980    4.513580052
 1117 SOLV  HW2     5480    3.569410423    6.381701200    4.613041427
 1118 SOLV  OW      5481    5.423343367    3.888591410    5.716735446
 1118 SOLV  HW1     5482    5.424905934    3.988087417    5.726642303
 1118 SOLV  HW2     5483    5.373356157    3.848269318    5.793386655
 1119 SOLV  OW      5484    5.348411458    6.136352814    4.791882856
 1119 SOLV  HW1     5485    5.306280804    6.078435637    4.861683181
 1119 SOLV  HW2     5486    5.386679189    6.218051718    4.835037111
 1120 SOLV  OW      5487    4.757494492    6.380261141    3.926824940
 1120 SOLV  HW1     5488    4.798145027    6.471553258    3.930658385
 1120 SOLV  HW2     5489    4.824044536    6.312789820    3.958764430
 1121 SOLV  OW      5490    3.720640166    3.855798931    3.505854735
 1121 SOLV  HW1     5491    3.782028954    3.839385426    3.428628349
 1121 SOLV  HW2     5492    3.637349107    3.801662857    3.494288943
 1122 SOLV  OW      5493    4.139426456    5.921439556    5.885534744
 1122 SOLV  HW1     5494    4.061528083    5.881034933    5.933502510
 1122 SOLV  HW2     5495    4.189303751    5.981704559    5.947840179
 1123 SOLV  OW      5496    5.777384038    0.027064582    3.974221364
 1123 SOLV  HW1     5497    5.704183312   -0.038714827    3.992003478
 1123 SOLV  HW2     5498    5.865478190   -0.013907505    3.997929926
 1124 SOLV  OW      5499    3.575523760    6.557592691    4.338333558
 1124 SOLV  HW1     5500    3.564786482    6.469884699    4.385171602
 1124 SOLV  HW2     5501    3.633372807    6.545418206    4.257667998
 1125 SOLV  OW      5502    5.462050385    4.533923960    6.169656916
 1125 SOLV  HW1     5503    5.402137898    4.613520818    6.160921498
 1125 SOLV  HW2     5504    5.408045552    4.450332654    6.159787359
 1126 SOLV  OW      5505    6.373718013    5.809704659    4.110410342
 1126 SOLV  HW1     5506    6.369810742    5.710334354    4.099841763
 1126 SOLV  HW2     5507    6.285250925    5.849328816    4.085815339
 1127 SOLV  OW      5508    3.649675909    5.886060154    5.288697519
 1127 SOLV  HW1     5509    3.595162517    5.911374088    5.368629467
 1127 SOLV  HW2     5510    3.658823850    5.786548919    5.284769610
 1128 SOLV  OW      5511    5.714116747    4.930219444    5.370887699
 1128 SOLV  HW1     5512    5.708404703    4.856789990    5.303233453
 1128 SOLV  HW2     5513    5.624741942    4.974161995    5.379985774
 1129 SOLV  OW      5514    6.025850867    5.460888694    4.927658485
 1129 SOLV  HW1     5515    6.022151166    5.382644434    4.989834352
 1129 SOLV  HW2     5516    5.947109684    5.458242541    4.866059289
 1130 SOLV  OW      5517    0.007283853    3.595019892    5.682012632
 1130 SOLV  HW1     5518    0.002173112    3.674840427    5.742047327
 1130 SOLV  HW2     5519    0.088479633    3.602069467    5.624055227
 1131 SOLV  OW      5520    4.209286541    5.448156431    4.525692734
 1131 SOLV  HW1     5521    4.203017814    5.536801975    4.571563970
 1131 SOLV  HW2     5522    4.148594288    5.447408038    4.446210999
 1132 SOLV  OW      5523    5.932243586    6.026638512    4.171873979
 1132 SOLV  HW1     5524    6.021554245    5.990363984    4.145242838
 1132 SOLV  HW2     5525    5.944381663    6.096872419    4.242025633
 1133 SOLV  OW      5526    4.484608864    5.210756410    5.081071556
 1133 SOLV  HW1     5527    4.384635314    5.208727611    5.082724260
 1133 SOLV  HW2     5528    4.516030062    5.228685437    4.987836594
 1134 SOLV  OW      5529    3.796094754    4.567317918    4.656238811
 1134 SOLV  HW1     5530    3.753397838    4.527775568    4.574905718
 1134 SOLV  HW2     5531    3.824760404    4.493927987    4.717833284
 1135 SOLV  OW      5532    3.768808936    4.988136057    5.240199376
 1135 SOLV  HW1     5533    3.726541609    5.072070332    5.205990708
 1135 SOLV  HW2     5534    3.774837704    4.921269407    5.166076652
 1136 SOLV  OW      5535    3.828121085    5.413189312    5.117067128
 1136 SOLV  HW1     5536    3.886813947    5.366281565    5.051075824
 1136 SOLV  HW2     5537    3.768514384    5.346565576    5.161881403
 1137 SOLV  OW      5538    5.639973228    6.294801726    3.600757656
 1137 SOLV  HW1     5539    5.541448249    6.277892351    3.603650231
 1137 SOLV  HW2     5540    5.661510042    6.375710535    3.655451122
 1138 SOLV  OW      5541    5.171749349    6.679094587    5.182931796
 1138 SOLV  HW1     5542    5.217052167    6.672169925    5.271812074
 1138 SOLV  HW2     5543    5.192852975    6.767684289    5.141598806
 1139 SOLV  OW      5544    6.407537450    3.666708377    4.374255054
 1139 SOLV  HW1     5545    6.488549068    3.671520136    4.432696830
 1139 SOLV  HW2     5546    6.398981036    3.751617054    4.322113762
 1140 SOLV  OW      5547    6.159746723    5.156817778    4.740704571
 1140 SOLV  HW1     5548    6.174935416    5.255524911    4.735400036
 1140 SOLV  HW2     5549    6.243572407    5.111826187    4.771541483
 1141 SOLV  OW      5550    5.455326159    5.854755291    4.486623253
 1141 SOLV  HW1     5551    5.374592588    5.798609642    4.468415218
 1141 SOLV  HW2     5552    5.512376086    5.809770070    4.555350345
 1142 SOLV  OW      5553    5.373705598    6.255473950    3.579721779
 1142 SOLV  HW1     5554    5.343321675    6.247146416    3.484806574
 1142 SOLV  HW2     5555    5.375830533    6.164910901    3.622091161
 1143 SOLV  OW      5556    5.942152210    3.710846977    3.497286933
 1143 SOLV  HW1     5557    5.932079301    3.787303346    3.433612863
 1143 SOLV  HW2     5558    6.028384291    3.663545881    3.479176032
 1144 SOLV  OW      5559    6.357711120    5.269043874    4.366087975
 1144 SOLV  HW1     5560    6.265708962    5.235778346    4.345340556
 1144 SOLV  HW2     5561    6.352456477    5.363489800    4.398549735
 1145 SOLV  OW      5562    4.665696277    5.474579181    6.406844792
 1145 SOLV  HW1     5563    4.681262484    5.567095650    6.441483390
 1145 SOLV  HW2     5564    4.720750776    5.460086410    6.324623384
 1146 SOLV  OW      5565    3.481161020    5.764795260    4.772590022
 1146 SOLV  HW1     5566    3.469507299    5.667651701    4.751878127
 1146 SOLV  HW2     5567    3.567352010    5.778329129    4.821473266
 1147 SOLV  OW      5568    5.865281462    4.625404267    3.554667649
 1147 SOLV  HW1     5569    5.838952595    4.577996825    3.470636115
 1147 SOLV  HW2     5570    5.819586041    4.714282188    3.558487126
 1148 SOLV  OW      5571    4.726545998    4.627282562    5.051533945
 1148 SOLV  HW1     5572    4.728269464    4.608037785    4.953410689
 1148 SOLV  HW2     5573    4.677375883    4.554239230    5.098951482
 1149 SOLV  OW      5574    4.242022596    3.673124900    5.196363425
 1149 SOLV  HW1     5575    4.179406642    3.736007240    5.242480583
 1149 SOLV  HW2     5576    4.194539956    3.587354437    5.176602734
 1150 SOLV  OW      5577    6.548833875    6.325904090    4.259317728
 1150 SOLV  HW1     5578    6.480275417    6.365662529    4.198320071
 1150 SOLV  HW2     5579    6.521684706    6.232809191    4.283770789
 1151 SOLV  OW      5580    5.753657585    3.711924121    4.643284714
 1151 SOLV  HW1     5581    5.818818543    3.655081925    4.593040076
 1151 SOLV  HW2     5582    5.803424940    3.774352598    4.703512278
 1152 SOLV  OW      5583    4.638203462    4.964726589    4.783072012
 1152 SOLV  HW1     5584    4.576236859    4.923185986    4.849675942
 1152 SOLV  HW2     5585    4.730370962    4.928114861    4.795964227
 1153 SOLV  OW      5586    3.666966156    6.644022241    3.896266563
 1153 SOLV  HW1     5587    3.726389041    6.720460429    3.921326623
 1153 SOLV  HW2     5588    3.693575878    6.609228140    3.806360376
 1154 SOLV  OW      5589    4.065949451    6.500876704    4.000169000
 1154 SOLV  HW1     5590    4.036197955    6.540432129    4.087072007
 1154 SOLV  HW2     5591    4.019997234    6.413184057    3.986017425
 1155 SOLV  OW      5592    5.252688973    3.961223789    4.963512354
 1155 SOLV  HW1     5593    5.224979909    3.891919631    5.030078324
 1155 SOLV  HW2     5594    5.260126932    3.919371282    4.872987085
 1156 SOLV  OW      5595    5.019661334    3.793829453    5.537290643
 1156 SOLV  HW1     5596    5.028001505    3.796070376    5.636924160
 1156 SOLV  HW2     5597    5.093849542    3.847016668    5.496442578
 1157 SOLV  OW      5598    3.839217388    3.741085970    4.241837729
 1157 SOLV  HW1     5599    3.744636582    3.738911336    4.209412672
 1157 SOLV  HW2     5600    3.840312140    3.736213510    4.341720922
 1158 SOLV  OW      5601    5.488061399    6.157777970    3.973142147
 1158 SOLV  HW1     5602    5.436292172    6.239892977    3.997199037
 1158 SOLV  HW2     5603    5.585835159    6.178796927    3.973309052
 1159 SOLV  OW      5604    5.583190944    3.667044081    3.676125080
 1159 SOLV  HW1     5605    5.544531932    3.678805166    3.767605616
 1159 SOLV  HW2     5606    5.586830162    3.569636444    3.653765317
 1160 SOLV  OW      5607    5.027382115    4.382357844    3.363534441
 1160 SOLV  HW1     5608    5.024328163    4.291285966    3.322344341
 1160 SOLV  HW2     5609    4.936157290    4.407288232    3.396038398
 1161 SOLV  OW      5610    6.162427680    4.092997747    5.030598066
 1161 SOLV  HW1     5611    6.146812387    4.006493514    4.982919766
 1161 SOLV  HW2     5612    6.074500400    4.134204667    5.054489139
 1162 SOLV  OW      5613    4.496379606    4.701887180    5.297375929
 1162 SOLV  HW1     5614    4.520173677    4.620003959    5.349631154
 1162 SOLV  HW2     5615    4.400017237    4.724095732    5.312296233
 1163 SOLV  OW      5616    3.673925932    4.651328282    6.323437705
 1163 SOLV  HW1     5617    3.587778190    4.617442131    6.285593509
 1163 SOLV  HW2     5618    3.718170238    4.711469606    6.256900101
 1164 SOLV  OW      5619    6.068607945    4.951097928    6.047596295
 1164 SOLV  HW1     5620    6.011655962    4.911869223    6.119829116
 1164 SOLV  HW2     5621    6.015148860    4.958603463    5.963407465
 1165 SOLV  OW      5622    3.970776770    6.618476508    4.224723179
 1165 SOLV  HW1     5623    3.964492965    6.716591027    4.243049364
 1165 SOLV  HW2     5624    3.879116411    6.581500153    4.209465682
 1166 SOLV  OW      5625    6.260583291    4.052790197    3.513549059
 1166 SOLV  HW1     5626    6.266606909    3.992219440    3.434208405
 1166 SOLV  HW2     5627    6.199792954    4.129342599    3.492471472
 1167 SOLV  OW      5628    4.520682780    5.245640238    5.833057152
 1167 SOLV  HW1     5629    4.452275641    5.192090009    5.783513554
 1167 SOLV  HW2     5630    4.612148256    5.212621766    5.809700530
 1168 SOLV  OW      5631    5.728621338    5.115330392    4.976240301
 1168 SOLV  HW1     5632    5.790414947    5.052699636    5.023789052
 1168 SOLV  HW2     5633    5.766109973    5.137083038    4.886110899
 1169 SOLV  OW      5634    4.759604738    4.228876177    6.400148776
 1169 SOLV  HW1     5635    4.745528163    4.153415446    6.464254025
 1169 SOLV  HW2     5636    4.855814260    4.232035446    6.373026637
 1170 SOLV  OW      5637    4.440175234    3.412503376    6.468192345
 1170 SOLV  HW1     5638    4.435495221    3.368304693    6.557781076
 1170 SOLV  HW2     5639    4.367372609    3.376864232    6.409616951
 1171 SOLV  OW      5640    6.390170449    4.676412121    3.719653159
 1171 SOLV  HW1     5641    6.347157677    4.587425658    3.704382016
 1171 SOLV  HW2     5642    6.319978363    4.747646701    3.720415301
 1172 SOLV  OW      5643    5.364888821    6.029214231    3.731801916
 1172 SOLV  HW1     5644    5.413453837    6.069792991    3.809228289
 1172 SOLV  HW2     5645    5.279400475    5.988380026    3.763806769
 1173 SOLV  OW      5646    6.508526475    5.714937227    3.386639030
 1173 SOLV  HW1     5647    6.413579797    5.717540520    3.417939886
 1173 SOLV  HW2     5648    6.568614572    5.695185330    3.464102942
 1174 SOLV  OW      5649    5.350628381    6.359423202    4.096994609
 1174 SOLV  HW1     5650    5.314139186    6.304752831    4.172358322
 1174 SOLV  HW2     5651    5.367543498    6.452756917    4.128691234
 1175 SOLV  OW      5652    4.149333268    6.501181705    5.462091457
 1175 SOLV  HW1     5653    4.109591674    6.412573057    5.485984224
 1175 SOLV  HW2     5654    4.194547714    6.494515548    5.373137145
 1176 SOLV  OW      5655    3.631442573    3.952127998    5.384297935
 1176 SOLV  HW1     5656    3.696806497    3.983961797    5.315625395
 1176 SOLV  HW2     5657    3.539267316    3.953061453    5.345510829
 1177 SOLV  OW      5658    4.014035930    5.848453676    3.924897901
 1177 SOLV  HW1     5659    4.061350025    5.831990418    4.011454642
 1177 SOLV  HW2     5660    3.925332230    5.802280920    3.926113742
 1178 SOLV  OW      5661    4.403734370    4.002262678    4.945419240
 1178 SOLV  HW1     5662    4.405291169    4.102159687    4.949857811
 1178 SOLV  HW2     5663    4.422843840    3.964585570    5.036065872
 1179 SOLV  OW      5664    3.448374741    4.482130231    6.248682494
 1179 SOLV  HW1     5665    3.484637543    4.405309108    6.195909913
 1179 SOLV  HW2     5666    3.371459222    4.450888951    6.304444282
 1180 SOLV  OW      5667    4.171598534    4.268065369    6.091586550
 1180 SOLV  HW1     5668    4.262709383    4.274135818    6.132372752
 1180 SOLV  HW2     5669    4.149545424    4.172224968    6.073426499
 1181 SOLV  OW      5670    3.906963374    5.831716939    6.600730599
 1181 SOLV  HW1     5671    3.839235301    5.777003640    6.551526362
 1181 SOLV  HW2     5672    3.860178427    5.895375480    6.662052634
 1182 SOLV  OW      5673    6.543469762    4.275060551    5.231287642
 1182 SOLV  HW1     5674    6.500646829    4.184749245    5.227894407
 1182 SOLV  HW2     5675    6.480039932    4.340481677    5.272496304
 1183 SOLV  OW      5676    4.139720438    5.074542845    5.318635358
 1183 SOLV  HW1     5677    4.154161218    5.122817144    5.232248694
 1183 SOLV  HW2     5678    4.166498036    4.978758417    5.308152910
 1184 SOLV  OW      5679    3.310179241    3.702137521    5.069837181
 1184 SOLV  HW1     5680    3.402570411    3.736503784    5.052965189
 1184 SOLV  HW2     5681    3.301987922    3.674190530    5.165512002
 1185 SOLV  OW      5682    3.532909732    6.515538273    4.742292837
 1185 SOLV  HW1     5683    3.597937016    6.590992667    4.733359378
 1185 SOLV  HW2     5684    3.447689547    6.549538779    4.782081416
 1186 SOLV  OW      5685    5.282480587    4.734308726    6.158027949
 1186 SOLV  HW1     5686    5.197253910    4.687509325    6.134626815
 1186 SOLV  HW2     5687    5.289048671    4.819515708    6.106085611
 1187 SOLV  OW      5688    3.527232758    5.023485370    5.596010597
 1187 SOLV  HW1     5689    3.576970169    4.963010479    5.533794480
 1187 SOLV  HW2     5690    3.510476593    4.975934184    5.682381646
 1188 SOLV  OW      5691    6.082198014    4.975289663    4.526632453
 1188 SOLV  HW1     5692    6.149852821    4.904436570    4.506522132
 1188 SOLV  HW2     5693    6.113875514    5.030706459    4.603620600
 1189 SOLV  OW      5694    4.937543910    3.987167545    4.383840740
 1189 SOLV  HW1     5695    4.883772306    3.906095178    4.360654326
 1189 SOLV  HW2     5696    4.965505633    3.982289760    4.479736704
 1190 SOLV  OW      5697    4.065093942    4.900319408    4.158691817
 1190 SOLV  HW1     5698    4.054656346    4.936446845    4.066021861
 1190 SOLV  HW2     5699    3.986718624    4.928050381    4.214280180
 1191 SOLV  OW      5700    5.117232857    3.962077464    5.312737123
 1191 SOLV  HW1     5701    5.172694148    3.890039798    5.271066357
 1191 SOLV  HW2     5702    5.023282234    3.955446209    5.279106573
 1192 SOLV  OW      5703    4.688734296    5.705774595    6.078127092
 1192 SOLV  HW1     5704    4.753476698    5.753989725    6.019091678
 1192 SOLV  HW2     5705    4.649704336    5.769938828    6.144165603
 1193 SOLV  OW      5706    4.514388025    3.808991662    4.061065528
 1193 SOLV  HW1     5707    4.440476917    3.753979444    4.022195946
 1193 SOLV  HW2     5708    4.563035255    3.856145841    3.987513299
 1194 SOLV  OW      5709    3.380674671    4.043495231    4.081639145
 1194 SOLV  HW1     5710    3.349045169    3.958640306    4.124078408
 1194 SOLV  HW2     5711    3.459352963    4.078769518    4.132308033
[truncated: 6,971,252 more chars]
