# Supplementary material for: Accelerated Enveloping Distribution Sampling to Probe the Presence of Water Molecules
Source: J Chem Theory Comput. 2023 May 11;19(11):3379–90. doi: 10.1021/acs.jctc.3c00109 (PMC10269333; doi:10.1021/acs.jctc.3c00109)
Supplement: Supplementary file 2 — ct3c00109_si_002.zip [file ct3c00109_si_002.zip › paper_TI_AEDS/eq/WOOD/protein/eq_HSP90_WDH1_3.cnf]

TITLE
	MD++
	Automatically generated input file
	tomasiakl96 Tue Nov 19 15:11:15 2019

	final configuration
END
TIMESTEP
          10000  140.000000000
END
POSITION
# first 24 chars ignored
    1 GLU   H1         1    6.151743804    2.273081348    0.579698573
    1 GLU   H2         2    6.060090281    2.394754021    0.523090984
    1 GLU   N          3    6.153274000    2.358826921    0.528258702
    1 GLU   H3         4    6.207350450    2.426602556    0.578080393
    1 GLU   CA         5    6.213225232    2.341031175    0.395224002
    1 GLU   CB         6    6.350164818    2.409285754    0.395109578
    1 GLU   CG         7    6.362744958    2.557792804    0.429697920
    1 GLU   CD         8    6.369119597    2.579661210    0.580988236
    1 GLU   OE1        9    6.448389668    2.509597390    0.647563886
    1 GLU   OE2       10    6.275494994    2.640310779    0.637362800
    1 GLU   C         11    6.224658774    2.195204770    0.350312229
    1 GLU   O         12    6.199288617    2.102777941    0.427409964
    2 VAL   N         13    6.251925435    2.177976754    0.221277302
    2 VAL   H         14    6.267712354    2.257968082    0.163367119
    2 VAL   CA        15    6.262144807    2.053639893    0.143528285
    2 VAL   CB        16    6.127936566    1.999554959    0.093771072
    2 VAL   CG1       17    6.143459944    1.864407489    0.023748316
    2 VAL   CG2       18    6.025387036    1.969037152    0.203146433
    2 VAL   C         19    6.354804481    2.075351537    0.023709940
    2 VAL   O         20    6.320541836    2.150794292   -0.067204163
    3 GLU   N         21    6.476571187    2.023870621    0.038356253
    3 GLU   H         22    6.498223413    1.967774030    0.118262763
    3 GLU   CA        23    6.582453999    2.039437471    6.728925107
    3 GLU   CB        24    6.724083204    2.045435740    6.786524210
    3 GLU   CG        25    6.740683631    2.163641986    6.882233274
    3 GLU   CD        26    0.075083198    2.137230913    0.173933970
    3 GLU   OE1       27    0.059763996    2.123944240    0.297278149
    3 GLU   OE2       28    0.185125226    2.140485615    0.114748779
    3 GLU   C         29    6.589021108    1.942779374    6.610496101
    3 GLU   O         30    6.602459492    1.823501540    6.637372779
    4 THR   N         31    6.546363738    1.986747662    6.492444677
    4 THR   H         32    6.525719985    2.077613594    6.456137401
    4 THR   CA        33    6.556436739    1.907527811    6.369022692
    4 THR   CB        34    6.443863502    1.933934002    6.268815943
    4 THR   OG1       35    6.318417604    1.924483177    6.336835216
    4 THR   HG1       36    6.279220987    2.014454435    6.356086367
    4 THR   CG2       37    6.442510283    1.841341417    6.147010275
    4 THR   C         38    6.692397590    1.915144885    6.299258219
    4 THR   O         39    6.744413270    2.018442898    6.257381585
    5 PHE   N         40    6.739313603    1.794162579    6.270081972
    5 PHE   H         41    6.690790062    1.710762368    6.296347375
    5 PHE   CA        42    0.073853724    1.769787709    6.198180903
    5 PHE   CB        43    0.170399532    1.693095557    6.288767573
    5 PHE   CG        44    0.203467604    1.772162578    6.415511051
    5 PHE   CD1       45    0.134609452    1.738628020    6.531520920
    5 PHE   HD1       46    0.065640111    1.654224177    6.531200557
    5 PHE   CD2       47    0.298639569    1.873391239    6.419750385
    5 PHE   HD2       48    0.349527356    1.905376111    6.328819635
    5 PHE   CE1       49    0.157258389    1.806769474    6.650526891
    5 PHE   HE1       50    0.098640717    1.785405304    6.739905530
    5 PHE   CE2       51    0.325172577    1.937719090    6.540073479
    5 PHE   HE2       52    0.398172650    2.018540979    6.544524538
    5 PHE   CZ        53    0.251676210    1.908705593    6.654418565
    5 PHE   HZ        54    0.260748281    1.971854332    6.742788211
    5 PHE   C         55    0.051471661    1.695313623    6.066417273
    5 PHE   O         56   -0.028620749    1.602206740    6.059867797
    6 ALA   N         57    0.133144818    1.727952612    5.966647269
    6 ALA   H         58    0.185866025    1.812907950    5.964795353
    6 ALA   CA        59    0.134604897    1.654492305    5.839321849
    6 ALA   CB        60    0.179836415    1.752450743    5.730851819
    6 ALA   C         61    0.227191000    1.533301261    5.851656583
    6 ALA   O         62    0.333241516    1.535782656    5.913928257
    7 PHE   N         63    0.183279485    1.433405855    5.775611368
    7 PHE   H         64    0.088105708    1.451152144    5.750570969
    7 PHE   CA        65    0.259341533    1.310806467    5.747448841
    7 PHE   CB        66    0.169597527    1.192077611    5.711940357
    7 PHE   CG        67    0.093388212    1.132846424    5.830642747
    7 PHE   CD1       68    0.155674113    1.046846031    5.920328759
    7 PHE   HD1       69    0.262799092    1.052966553    5.939456662
    7 PHE   CD2       70    6.746092655    1.140299852    5.824099158
    7 PHE   HD2       71    6.697823110    1.219551123    5.766925045
    7 PHE   CE1       72    0.074894611    0.970594333    6.003866579
    7 PHE   HE1       73    0.123109951    0.909439816    6.080134396
    7 PHE   CE2       74    6.666503331    1.058739749    5.903667517
    7 PHE   HE2       75    6.560478341    1.052998630    5.879035399
    7 PHE   CZ        76    6.727526870    0.974654230    5.996000971
    7 PHE   HZ        77    6.667916315    0.907218323    6.057486523
    7 PHE   C         78    0.360401565    1.329615315    5.634107364
    7 PHE   O         79    0.331875059    1.392757760    5.532472289
    8 GLN   N         80    0.482448292    1.282838539    5.658735203
    8 GLN   H         81    0.544841416    1.232074595    5.718162963
    8 GLN   CA        82    0.591583525    1.295665347    5.561093132
    8 GLN   CB        83    0.722777340    1.254818458    5.628401290
    8 GLN   CG        84    0.769847141    1.354930488    5.734094607
    8 GLN   CD        85    0.890984028    1.303966109    5.812430365
    8 GLN   OE1       86    0.894596310    1.288752053    5.934422069
    8 GLN   NE2       87    0.993686804    1.275108548    5.733005924
    8 GLN   HE21      88    1.079658277    1.242594245    5.772387545
    8 GLN   HE22      89    0.989655939    1.282935710    5.633394239
    8 GLN   C         90    0.567989221    1.208778292    5.437375740
    8 GLN   O         91    0.515333304    1.099451679    5.457502795
    9 ALA   N         92    0.630328300    1.237586954    5.323477099
    9 ALA   H         93    0.693852121    1.314102016    5.333997894
    9 ALA   CA        94    0.588598314    1.172742069    5.198315559
    9 ALA   CB        95    0.678069541    1.221296404    5.084074984
    9 ALA   C         96    0.588686063    1.019736940    5.199595573
    9 ALA   O         97    0.488795104    0.957226727    5.164311346
   10 GLU   N         98    0.698275577    0.963577482    5.249859859
   10 GLU   H         99    0.780179002    1.018494493    5.266525702
   10 GLU   CA       100    0.716777363    0.818123195    5.260335284
   10 GLU   CB       101    0.860144217    0.789909681    5.305729725
   10 GLU   CG       102    0.984333055    0.828927131    5.225328474
   10 GLU   CD       103    1.015846684    0.978096555    5.212507609
   10 GLU   OE1      104    0.969110671    1.065573064    5.288575369
   10 GLU   OE2      105    1.087208871    1.011493169    5.115471225
   10 GLU   C        106    0.618340884    0.741502517    5.348948172
   10 GLU   O        107    0.553815942    0.652652710    5.293519749
   11 ILE   N        108    0.579769891    0.805083547    5.459214809
   11 ILE   H        109    0.612943455    0.897875541    5.476238348
   11 ILE   CA       110    0.474018861    0.751335640    5.546050870
   11 ILE   CB       111    0.483398171    0.816391334    5.684218863
   11 ILE   CG1      112    0.617679766    0.784963558    5.750491054
   11 ILE   CG2      113    0.366539840    0.802505768    5.782003574
   11 ILE   CD       114    0.723496488    0.891820971    5.722257565
   11 ILE   C        115    0.335971178    0.764344670    5.481352451
   11 ILE   O        116    0.256847607    0.670397007    5.487970468
   12 ALA   N        117    0.305943613    0.877211918    5.417725961
   12 ALA   H        118    0.368023845    0.955194400    5.425833447
   12 ALA   CA       119    0.184316984    0.905480282    5.340131376
   12 ALA   CB       120    0.183179074    1.047293670    5.282714754
   12 ALA   C        121    0.161546119    0.797400102    5.234238183
   12 ALA   O        122    0.057627213    0.731714506    5.230149348
   13 GLN   N        123    0.268967318    0.770823159    5.160450770
   13 GLN   H        124    0.355751106    0.818629575    5.174038896
   13 GLN   CA       125    0.280959228    0.668154923    5.055924626
   13 GLN   CB       126    0.416860697    0.685660796    4.987822660
   13 GLN   CG       127    0.421438324    0.804063562    4.891030803
   13 GLN   CD       128    0.556199665    0.866829543    4.854853281
   13 GLN   OE1      129    0.658718031    0.798885879    4.855057131
   13 GLN   NE2      130    0.551903451    0.994841200    4.819035127
   13 GLN   HE21     131    0.636776125    1.043697112    4.798791596
   13 GLN   HE22     132    0.469469145    1.036241484    4.780426812
   13 GLN   C        133    0.258296802    0.528012123    5.113008014
   13 GLN   O        134    0.171102460    0.457348616    5.062667003
   14 LEU   N        135    0.329245265    0.494895803    5.220519062
   14 LEU   H        136    0.414607312    0.541471967    5.243862049
   14 LEU   CA       137    0.304793401    0.372484754    5.298169361
   14 LEU   CB       138    0.398131634    0.378048831    5.419275632
   14 LEU   CG       139    0.404109135    0.255936011    5.511252006
   14 LEU   CD1      140    0.480271716    0.140413610    5.445961599
   14 LEU   CD2      141    0.482342132    0.302450118    5.634225418
   14 LEU   C        142    0.161908785    0.352565019    5.349150731
   14 LEU   O        143    0.100003269    0.248693231    5.326598745
   15 MET   N        144    0.104818396    0.458578927    5.405647995
   15 MET   H        145    0.161789132    0.536865758    5.430686287
   15 MET   CA       146    6.755224308    0.470190781    5.445801023
   15 MET   CB       147    6.738283161    0.599856144    5.525229553
   15 MET   CG       148    0.010132859    0.581010537    5.663288859
   15 MET   SD       149   -0.020979417    0.723927891    5.773262458
   15 MET   CE       150   -0.160927247    0.669915767    5.869063466
   15 MET   C        151    6.654286005    0.450580638    5.332490546
   15 MET   O        152    6.576457157    0.355971568    5.343532907
   16 SER   N        153    6.682775543    0.514796172    5.219558214
   16 SER   H        154    6.740151257    0.596604889    5.223560798
   16 SER   CA       155    6.612006109    0.492266044    5.092694881
   16 SER   CB       156    6.647573515    0.595730235    4.985738764
   16 SER   OG       157    6.615258357    0.547802866    4.854942365
   16 SER   HG       158    6.519538491    0.571990715    4.839034930
   16 SER   C        159    6.626366417    0.348233507    5.043124537
   16 SER   O        160    6.525665690    0.280491688    5.023115011
   17 LEU   N        161    6.745924007    0.290529533    5.051279610
   17 LEU   H        162    6.826880230    0.345265409    5.072494559
   17 LEU   CA       163    6.773421669    0.154331277    5.003275574
   17 LEU   CB       164    6.925484422    0.141907692    5.014727510
   17 LEU   CG       165    0.191684579    0.010619009    4.961257828
   17 LEU   CD1      166    0.222390617    0.015248482    4.811455102
   17 LEU   CD2      167    0.310352588   -0.029915921    5.048915266
   17 LEU   C        168    6.695257440    0.052184182    5.086154284
   17 LEU   O        169    6.601302533   -0.006953282    5.033179165
   18 ILE   N        170    6.706248170    0.064940160    5.218090903
   18 ILE   H        171    6.758939838    0.141480993    5.255038015
   18 ILE   CA       172    6.633926470    6.770239818    5.312841415
   18 ILE   CB       173    6.685419918    0.008712872    5.453807529
   18 ILE   CG1      174    6.824077623   -0.054592848    5.466932924
   18 ILE   CG2      175    6.600906585   -0.050624551    5.566717820
   18 ILE   CD       176    6.911706354   -0.009156927    5.583833676
   18 ILE   C        177    6.482306232    6.780006645    5.294750263
   18 ILE   O        178    6.418898052    6.674883317    5.287089981
   19 ILE   N        179    6.431251679    0.110342350    5.278167483
   19 ILE   H        180    6.484141097    0.194059775    5.292127687
   19 ILE   CA       181    6.288653359    0.133340949    5.250812375
   19 ILE   CB       182    6.248165715    0.279780098    5.268849196
   19 ILE   CG1      183    6.267912844    0.328788685    5.412443585
   19 ILE   CG2      184    6.100153557    0.292390250    5.232196381
   19 ILE   CD       185    6.271192361    0.480837636    5.429246116
   19 ILE   C        186    6.240201039    0.074767027    5.118036823
   19 ILE   O        187    6.146624314   -0.005057926    5.118649878
   20 ASN   N        188    6.309818230    0.111607251    5.010857503
   20 ASN   H        189    6.384536831    0.178039442    5.013088728
   20 ASN   CA       190    6.261743898    0.071907306    4.877723152
   20 ASN   CB       191    6.282253316    0.189377278    4.781865625
   20 ASN   CG       192    6.241103356    0.324480420    4.840700274
   20 ASN   OD1      193    6.322623670    0.401862311    4.890655068
   20 ASN   ND2      194    6.116065889    0.366973146    4.825004284
   20 ASN   HD21     195    6.098581780    0.460002373    4.857231547
   20 ASN   HD22     196    6.047141481    0.320320067    4.769584433
   20 ASN   C        197    6.301864875    6.731734334    4.810626057
   20 ASN   O        198    6.232944955    6.693602663    4.716153730
   21 THR   N        199    6.420293859    6.676777201    4.836030581
   21 THR   H        200    6.491200748    6.726953639    4.885590373
   21 THR   CA       201    6.468416383    6.552288850    4.774415003
   21 THR   CB       202    6.611643862    6.520674675    4.817951582
   21 THR   OG1      203    6.693213876    6.632288447    4.781388351
   21 THR   HG1      204    6.782621506    6.613229071    4.821927569
   21 THR   CG2      205    6.667001221    6.404261916    4.735545011
   21 THR   C        206    6.382455917    6.436735058    4.826048538
   21 THR   O        207    6.366594765    6.415168389    4.946099789
   22 PHE   N        208    6.347485078    6.344497491    4.736821447
   22 PHE   H        209    6.352028833    6.365303969    4.639110845
   22 PHE   CA       210    6.278368104    6.217538487    4.763528299
   22 PHE   CB       211    6.240432850    6.150777415    4.631183057
   22 PHE   CG       212    6.156260948    6.024718540    4.652047773
   22 PHE   CD1      213    6.019038012    6.019110162    4.673481680
   22 PHE   HD1      214    5.960021524    6.110757640    4.673322190
   22 PHE   CD2      215    6.220411622    5.901575241    4.658551136
   22 PHE   HD2      216    6.326470792    5.900116025    4.633444896
   22 PHE   CE1      217    5.955634978    5.899072984    4.703380032
   22 PHE   HE1      218    5.848310329    5.902339746    4.722078321
   22 PHE   CE2      219    6.158195154    5.780773847    4.687808962
   22 PHE   HE2      220    6.211413726    5.687508294    4.669107923
   22 PHE   CZ       221    6.021982198    5.777518309    4.715309129
   22 PHE   HZ       222    5.973576757    5.689454039    4.757529951
   22 PHE   C        223    6.368732085    6.117706576    4.836143190
   22 PHE   O        224    6.475314989    6.084726271    4.784346812
   23 TYR   N        225    6.325203951    6.082265297    4.956723994
   23 TYR   H        226    6.255713715    6.137553222    5.002717535
   23 TYR   CA       227    6.387799379    5.974247748    5.034338289
   23 TYR   CB       228    6.522675248    6.020828366    5.089549114
   23 TYR   CG       229    6.617851986    5.917680817    5.150432589
   23 TYR   CD1      230    6.712522175    5.848345971    5.075947804
   23 TYR   HD1      231    6.706762961    5.846533391    4.967113139
   23 TYR   CD2      232    6.618704848    5.907790516    5.289070016
   23 TYR   HD2      233    6.546643302    5.965381942    5.347133441
   23 TYR   CE1      234    0.014516140    5.769400581    5.142072606
   23 TYR   HE1      235    0.088387408    5.714098055    5.084058240
   23 TYR   CE2      236    6.709405959    5.827305617    5.356998595
   23 TYR   HE2      237    6.728096775    5.839531652    5.463685885
   23 TYR   CZ       238    0.010949103    5.757723422    5.280522063
   23 TYR   OH       239    0.089584847    5.663550690    5.339206418
   23 TYR   HH       240    0.063958710    5.651683332    5.435135908
   23 TYR   C        241    6.294663192    5.947479132    5.152732930
   23 TYR   O        242    6.265215998    6.034186532    5.234858966
   24 SER   N        243    6.232748260    5.829788942    5.150056708
   24 SER   H        244    6.251071259    5.763246501    5.077693932
   24 SER   CA       245    6.139145148    5.782564624    5.253097506
   24 SER   CB       246    6.055451812    5.665225056    5.201731291
   24 SER   OG       247    6.002803345    5.695013948    5.072155980
   24 SER   HG       248    6.041673425    5.623400892    5.014181340
   24 SER   C        249    6.195033843    5.748117421    5.391300125
   24 SER   O        250    6.117582211    5.731025760    5.485327342
   25 ASN   N        251    6.323769338    5.715661537    5.399363953
   25 ASN   H        252    6.374061555    5.687302370    5.317704248
   25 ASN   CA       253    6.391723536    5.676848756    5.523805189
   25 ASN   CB       254    6.522974277    5.604259938    5.493541495
   25 ASN   CG       255    6.627841838    5.580744919    5.602422593
   25 ASN   OD1      256    6.749070565    5.587609033    5.582788864
   25 ASN   ND2      257    6.574786646    5.541891334    5.718020666
   25 ASN   HD21     258    6.631655608    5.518640641    5.796919951
   25 ASN   HD22     259    6.483653408    5.500841767    5.721129973
   25 ASN   C        260    6.414017057    5.796755407    5.616193255
   25 ASN   O        261    6.519620205    5.859807325    5.614997051
   26 LYSH  N        262    6.308323010    5.835886614    5.686822790
   26 LYSH  H        263    6.226571907    5.778831192    5.694743083
   26 LYSH  CA       264    6.310650923    5.952517986    5.776288682
   26 LYSH  CB       265    6.184190151    6.037444748    5.762001675
   26 LYSH  CG       266    6.151914831    6.091433927    5.622520442
   26 LYSH  CD       267    6.013816600    6.042235324    5.578768381
   26 LYSH  CE       268    5.943109019    6.134966623    5.479740274
   26 LYSH  NZ       269    5.898641947    6.260003305    5.542968323
   26 LYSH  HZ1      270    5.872631372    6.242645691    5.637953400
   26 LYSH  HZ2      271    5.828167160    6.309196150    5.491834322
   26 LYSH  HZ3      272    5.977202219    6.321836778    5.544743799
   26 LYSH  C        273    6.350280768    5.930584999    5.922445025
   26 LYSH  O        274    6.420579230    6.014768753    5.978143520
   27 GLU   N        275    6.316968592    5.810153822    5.968021458
   27 GLU   H        276    6.250902458    5.753602258    5.918653588
   27 GLU   CA       277    6.331297394    5.771622957    6.109156646
   27 GLU   CB       278    6.282278779    5.628461642    6.131834095
   27 GLU   CG       279    6.376734050    5.521966386    6.075724578
   27 GLU   CD       280    6.322590243    5.378893127    6.072987632
   27 GLU   OE1      281    6.212367678    5.368133889    6.014998068
   27 GLU   OE2      282    6.398579161    5.284713318    6.104322732
   27 GLU   C        283    6.468999738    5.788443137    6.173699533
   27 GLU   O        284    6.480205422    5.808047890    6.294616823
   28 ILE   N        285    6.572595483    5.806122283    6.092170206
   28 ILE   H        286    6.573300010    5.768050901    5.999707301
   28 ILE   CA       287    6.707673413    5.849459397    6.130706551
   28 ILE   CB       288    0.001571502    5.869449977    6.005244757
   28 ILE   CG1      289   -0.043307454    5.982263820    5.912143110
   28 ILE   CG2      290    0.016129168    5.747540785    5.913969179
   28 ILE   CD       291    0.059931833    6.094539082    5.900189387
   28 ILE   C        292    6.709513207    5.980555804    6.209585718
   28 ILE   O        293    6.792558275    5.978900802    6.300312664
   29 PHE   N        294    6.611139553    6.068063358    6.190684538
   29 PHE   H        295    6.545211014    6.055264259    6.116588352
   29 PHE   CA       296    6.596958911    6.190899525    6.270192360
   29 PHE   CB       297    6.463904099    6.257152459    6.233896992
   29 PHE   CG       298    6.342720040    6.207465924    6.312997501
   29 PHE   CD1      299    6.274740355    6.095639545    6.266109872
   29 PHE   HD1      300    6.275729119    6.069818406    6.160217880
   29 PHE   CD2      301    6.307515766    6.256599950    6.438167412
   29 PHE   HD2      302    6.367685230    6.335926463    6.482537490
   29 PHE   CE1      303    6.183788149    6.028950535    6.347358089
   29 PHE   HE1      304    6.145194701    5.933479176    6.311642128
   29 PHE   CE2      305    6.211421093    6.196205921    6.518421072
   29 PHE   HE2      306    6.187954036    6.237308545    6.616616626
   29 PHE   CZ       307    6.151147832    6.079622536    6.472611002
   29 PHE   HZ       308    6.085731924    6.021455161    6.537544723
   29 PHE   C        309    6.607091389    6.169673852    6.421385739
   29 PHE   O        310    6.679026860    6.247232496    6.484163818
   30 LEU   N        311    6.547434910    6.061747209    6.471223827
   30 LEU   H        312    6.509021486    5.991827436    6.410927605
   30 LEU   CA       313    6.544557760    6.025752054    6.613727855
   30 LEU   CB       314    6.443060196    5.912411755    6.629890198
   30 LEU   CG       315    6.389990386    5.883561696    6.770475125
   30 LEU   CD1      316    6.318972333    6.000892774    6.838276511
   30 LEU   CD2      317    6.289763110    5.768734061    6.757086868
   30 LEU   C        318    6.682127626    5.994861575    6.673169787
   30 LEU   O        319    6.727734258    6.061673244    6.765832293
   31 ARG   N        320    6.756135963    5.906465939    6.606852534
   31 ARG   H        321    6.730132284    5.847570679    6.530327566
   31 ARG   CA       322    0.100529924    5.871655800    6.651275377
   31 ARG   CB       323    0.158446829    5.746436119    6.585127032
   31 ARG   CG       324    0.202787077    5.769580362    6.440533509
   31 ARG   CD       325    0.300410647    5.670102970    6.377421400
   31 ARG   NE       326    0.340564131    5.719093407    6.244781653
   31 ARG   HE       327    0.361443005    5.816715315    6.238947631
   31 ARG   CZ       328    0.346605058    5.646955279    6.132032311
   31 ARG   NH1      329    0.327427849    5.514516422    6.138876126
   31 ARG   HH11     330    0.342338785    5.459733057    6.056564324
   31 ARG   HH12     331    0.279576388    5.476521308    6.218031212
   31 ARG   NH2      332    0.379609454    5.704718091    6.015713062
   31 ARG   HH21     333    0.377287322    5.652074597    5.930728708
   31 ARG   HH22     334    0.397830574    5.803016757    6.013584075
   31 ARG   C        335    0.197248213    5.989416585    6.637468275
   31 ARG   O        336    0.273839045    6.012236177    6.730977320
   32 GLU   N        337    0.186032195    6.070423470    6.532582212
   32 GLU   H        338    0.118466643    6.044365767    6.463611624
   32 GLU   CA       339    0.270196219    6.189726443    6.515473001
   32 GLU   CB       340    0.242282885    6.268399661    6.387263723
   32 GLU   CG       341    0.269461168    6.187536437    6.260247935
   32 GLU   CD       342    0.400007652    6.108042070    6.253373233
   32 GLU   OE1      343    0.504587174    6.156835988    6.301394426
   32 GLU   OE2      344    0.396895253    6.007410482    6.179303053
   32 GLU   C        345    0.256555382    6.288389969    6.631612582
   32 GLU   O        346    0.357382766    6.324482065    6.692112166
   33 LEU   N        347    0.132888488    6.313254181    6.673762976
   33 LEU   H        348    0.058976803    6.280335656    6.615002678
   33 LEU   CA       349    0.098619140    6.386705523    0.005048531
   33 LEU   CB       350   -0.052426292    6.410829508    0.002266941
   33 LEU   CG       351    6.716024736    6.525895955    6.695418544
   33 LEU   CD1      352    6.565353177    6.549093185    6.682557993
   33 LEU   CD2      353    6.771067636    6.662951749    6.735309577
   33 LEU   C        354    0.148054975    6.328200927    0.137493142
   33 LEU   O        355    0.220821810    6.396864723    0.209057776
   34 ILE   N        356    0.126484715    6.198600161    0.158225883
   34 ILE   H        357    0.059399220    6.168341474    0.090521021
   34 ILE   CA       358    0.182337482    6.127226473    0.273981869
   34 ILE   CB       359    0.117372503    5.988808208    0.279659058
   34 ILE   CG1      360   -0.033518648    6.007437110    0.296800375
   34 ILE   CG2      361    0.170574593    5.901213717    0.393274358
   34 ILE   CD       362   -0.107023005    5.874296538    0.280049011
   34 ILE   C        363    0.335037526    6.117818754    0.276773262
   34 ILE   O        364    0.396354683    6.134056784    0.382164709
   35 SER   N        365    0.397662468    6.106491819    0.159987913
   35 SER   H        366    0.373684678    6.076814644    0.067542937
   35 SER   CA       367    0.543505383    6.119861629    0.147219582
   35 SER   CB       368    0.605175010    6.080454730    0.012855548
   35 SER   OG       369    0.591173469    5.940012526   -0.010204285
   35 SER   HG       370    0.672913718    5.908285245   -0.058286724
   35 SER   C        371    0.599065385    6.255461737    0.191204774
   35 SER   O        372    0.698593916    6.260567423    0.263309276
   36 ASN   N        373    0.529539122    6.363727986    0.157521425
   36 ASN   H        374    0.455543101    6.351210915    0.091417844
   36 ASN   CA       375    0.569760239    6.498028432    0.201739828
   36 ASN   CB       376    0.478423078    6.606075575    0.143511537
   36 ASN   CG       377    0.465707565    6.610724890    6.782467980
   36 ASN   OD1      378    0.553273041    6.583038671    6.700646460
   36 ASN   ND2      379    0.349146858    6.659577060    6.741078226
   36 ASN   HD21     380    0.337693596    6.656030744    6.641806288
   36 ASN   HD22     381    0.285617907    6.704423608    6.803937548
   36 ASN   C        382    0.560284999    6.515233133    0.353483985
   36 ASN   O        383    0.656795721    6.553169486    0.419653661
   37 SER   N        384    0.448011879    6.466274918    0.405331450
   37 SER   H        385    0.368486476    6.446782761    0.347922684
   37 SER   CA       386    0.422119585    6.457600917    0.549773304
   37 SER   CB       387    0.280048409    6.405586967    0.572530625
   37 SER   OG       388    0.183012672    6.469322795    0.489039244
   37 SER   HG       389    0.096760086    6.477805369    0.538932594
   37 SER   C        390    0.520996572    6.367862414    0.624494315
   37 SER   O        391    0.573725881    6.405397876    0.729087380
   38 SER   N        392    0.561035682    6.253829267    0.568944006
   38 SER   H        393    0.517469618    6.220974962    0.485143094
   38 SER   CA       394    0.671203250    6.170077305    0.618560406
   38 SER   CB       395    0.676503830    6.035857340    0.545282201
   38 SER   OG       396    0.759064840    5.938354346    0.609514950
   38 SER   HG       397    0.849822519    5.977793983    0.595096918
   38 SER   C        398    0.806143418    6.241168808    0.630834808
   38 SER   O        399    0.847927269    6.252904699    0.745935409
   39 ASP   N        400    0.856049091    6.291290785    0.518192862
   39 ASP   H        401    0.822954248    6.271042888    0.426025872
   39 ASP   CA       402    0.975771435    6.376596451    0.518200139
   39 ASP   CB       403    1.009802381    6.426076318    0.377462724
   39 ASP   CG       404    1.049722211    6.313842590    0.281447111
   39 ASP   OD1      405    1.098244853    6.206586562    0.323443346
   39 ASP   OD2      406    1.051020202    6.343401792    0.160003818
   39 ASP   C        407    0.971522490    6.499390610    0.609380543
   39 ASP   O        408    1.073609173    6.540427328    0.664365059
   40 ALA   N        409    0.851503665    6.554223285    0.626084740
   40 ALA   H        410    0.767722919    6.562268105    0.572068437
   40 ALA   CA       411    0.826348888    6.664622475    0.719830440
   40 ALA   CB       412    0.681354011    6.709731617    0.701160527
   40 ALA   C        413    0.838607869    6.617548676    0.864887709
   40 ALA   O        414    0.910516852    6.677500657    0.944661341
   41 LEU   N        415    0.785612529    6.500288873    0.898504074
   41 LEU   H        416    0.724842226    6.448170680    0.838565717
   41 LEU   CA       417    0.792026457    6.443004585    1.033738647
   41 LEU   CB       418    0.693551753    6.325917733    1.035086968
   41 LEU   CG       419    0.548972819    6.371435350    1.055900726
   41 LEU   CD1      420    0.457079079    6.252236827    1.028400670
   41 LEU   CD2      421    0.530517450    6.415714768    1.201177660
   41 LEU   C        422    0.931747225    6.396709908    1.075520679
   41 LEU   O        423    0.977883952    6.435890291    1.182609721
   42 ASP   N        424    1.007410559    6.331508688    0.987689059
   42 ASP   H        425    0.967725496    6.302168298    0.900716434
   42 ASP   CA       426    1.150421885    6.307033201    1.011356759
   42 ASP   CB       427    1.207067661    6.217107404    0.901294925
   42 ASP   CG       428    1.163688018    6.070388959    0.900285737
   42 ASP   OD1      429    1.153218547    6.004728160    1.006134924
   42 ASP   OD2      430    1.154487501    6.018693227    0.786853320
   42 ASP   C        431    1.240458950    6.429403268    1.029559171
   42 ASP   O        432    1.327015487    6.422039027    1.116644780
   43 LYSH  N        433    1.210012955    6.543610847    0.968561591
   43 LYSH  H        434    1.146848719    6.554311325    0.891777614
   43 LYSH  CA       435    1.281613465    6.666547559    1.005561809
   43 LYSH  CB       436    1.244894483    6.779076010    0.908609071
   43 LYSH  CG       437    1.345505675    0.102744053    0.916382397
   43 LYSH  CD       438    1.486864775    0.053550901    0.884654806
   43 LYSH  CE       439    1.594287700    0.153370246    0.928258578
   43 LYSH  NZ       440    1.586196892    0.283137894    0.859672538
   43 LYSH  HZ1      441    1.531692518    0.270898750    0.776729924
   43 LYSH  HZ2      442    1.677912232    0.314785772    0.835425915
   43 LYSH  HZ3      443    1.543383974    0.351831898    0.918382333
   43 LYSH  C        444    1.258886700    6.716178466    1.148505069
   43 LYSH  O        445    1.358171702    6.730543333    1.219682311
   44 ILE   N        446    1.136485747    6.720788972    1.200329293
   44 ILE   H        447    1.056317691    6.715966409    1.140742786
   44 ILE   CA       448    1.107538541    6.748797740    1.341715832
   44 ILE   CB       449    0.961522674    6.785003393    1.369628277
   44 ILE   CG1      450    0.938366997    6.823785530    1.515812057
   44 ILE   CG2      451    0.864671165    6.672711890    1.331906056
   44 ILE   CD       452    1.019145448    6.946824530    1.557554492
   44 ILE   C        453    1.164913783    6.639398046    1.431993721
   44 ILE   O        454    1.220784343    6.670707369    1.537004230
   45 ARG   N        455    1.168078131    6.514287799    1.386946170
   45 ARG   H        456    1.118453039    6.490087310    1.303561226
   45 ARG   CA       457    1.235782649    6.407485642    1.461929815
   45 ARG   CB       458    1.212781626    6.265413156    1.410012937
   45 ARG   CG       459    1.140790995    6.181780328    1.516000145
   45 ARG   CD       460    1.236531925    6.103190551    1.605813814
   45 ARG   NE       461    1.304777743    6.188948812    1.703792016
   45 ARG   HE       462    1.350653911    6.270728805    1.669062658
   45 ARG   CZ       463    1.301130661    6.173870425    1.836891010
   45 ARG   NH1      464    1.236553683    6.068255839    1.888191651
   45 ARG   HH11     465    1.232570596    6.055006386    1.987231915
   45 ARG   HH12     466    1.201335818    5.994479779    1.830599996
   45 ARG   NH2      467    1.355673616    6.268175120    1.914931881
   45 ARG   HH21     468    1.364433379    6.247602322    2.012399967
   45 ARG   HH22     469    1.367430948    6.360904522    1.879392344
   45 ARG   C        470    1.386963862    6.426876203    1.475211559
   45 ARG   O        471    1.437590828    6.405416048    1.585249610
   46 TYR   N        472    1.455147661    6.470461680    1.369656588
   46 TYR   H        473    1.417560952    6.471976576    1.276997395
   46 TYR   CA       474    1.600740818    6.490477288    1.373198343
   46 TYR   CB       475    1.645141711    6.486667308    1.226839450
   46 TYR   CG       476    1.797886683    6.485925230    1.218199623
   46 TYR   CD1      477    1.864519796    6.365739734    1.239060764
   46 TYR   HD1      478    1.805687698    6.274490598    1.248672647
   46 TYR   CD2      479    1.869557908    6.603516542    1.199317907
   46 TYR   HD2      480    1.818769532    6.698958416    1.185484802
   46 TYR   CE1      481    2.003425636    6.362192291    1.242193234
   46 TYR   HE1      482    2.053941486    6.265633474    1.244547832
   46 TYR   CE2      483    2.007769588    6.600575502    1.213756991
   46 TYR   HE2      484    2.063916510    6.689505312    1.185143381
   46 TYR   CZ       485    2.075525060    6.480590643    1.232024787
   46 TYR   OH       486    2.206685610    6.474661281    1.196546851
   46 TYR   HH       487    2.248176460    6.565521963    1.191764627
   46 TYR   C        488    1.636472077    6.620056768    1.446283469
   46 TYR   O        489    1.720082653    6.619633927    1.536500707
   47 GLU   N        490    1.553821832    6.722885219    1.429374842
   47 GLU   H        491    1.493794368    6.731157270    1.349834105
   47 GLU   CA       492    1.565107803    0.055697809    1.507264098
   47 GLU   CB       493    1.482081934    0.162382295    1.435591665
   47 GLU   CG       494    1.565032907    0.223030891    1.322251110
   47 GLU   CD       495    1.514743968    0.360518938    1.277827036
   47 GLU   OE1      496    1.490612108    0.440310825    1.370962150
   47 GLU   OE2      497    1.526169644    0.390137208    1.156925372
   47 GLU   C        498    1.531277852    0.050855849    1.656408819
   47 GLU   O        499    1.591416924    0.131313732    1.727408439
   48 SER   N        500    1.433463526    6.759102221    1.691307760
   48 SER   H        501    1.372256580    6.725395474    1.619770600
   48 SER   CA       502    1.407757468    6.726048443    1.832231012
   48 SER   CB       503    1.275445701    6.656819113    1.865565713
   48 SER   OG       504    1.289206689    6.521393172    1.821734367
   48 SER   HG       505    1.197347276    6.495272961    1.792076576
   48 SER   C        506    1.519444248    6.657275217    1.911022855
   48 SER   O        507    1.532239470    6.673061278    2.032336764
   49 LEU   N        508    1.608718937    6.591416291    1.837663248
   49 LEU   H        509    1.617999103    6.569755096    1.740474942
   49 LEU   CA       510    1.725900275    6.529814834    1.901550730
   49 LEU   CB       511    1.804426827    6.441668488    1.804222407
   49 LEU   CG       512    1.738765717    6.312704545    1.754552089
   49 LEU   CD1      513    1.841141239    6.251690049    1.658600951
   49 LEU   CD2      514    1.699014941    6.225648052    1.873925634
   49 LEU   C        515    1.814771309    6.637191565    1.964660862
   49 LEU   O        516    1.866667100    6.614517651    2.073851806
   50 THR   N        517    1.836914961    6.751935342    1.901168238
   50 THR   H        518    1.801784160    6.759250654    1.807829749
   50 THR   CA       519    1.911319254    0.073267497    1.959259054
   50 THR   CB       520    1.995140855    0.147171019    1.854754466
   50 THR   OG1      521    1.924286191    0.150251538    1.730594040
   50 THR   HG1      522    1.979508005    0.136827744    1.648311811
   50 THR   CG2      523    2.133073601    0.082995711    1.838462497
   50 THR   C        524    1.837412922    0.176076108    2.045142510
   50 THR   O        525    1.892121576    0.219950553    2.146200707
   51 ASP   N        526    1.712732565    0.202636772    2.007217057
   51 ASP   H        527    1.704433815    0.201597534    1.907560300
   51 ASP   CA       528    1.630057164    0.280764872    2.100333814
   51 ASP   CB       529    1.610619083    0.428479921    2.065461734
   51 ASP   CG       530    1.499721479    0.502881015    2.140138587
   51 ASP   OD1      531    1.483167440    0.476069514    2.261110913
   51 ASP   OD2      532    1.435493193    0.593108685    2.082174910
   51 ASP   C        533    1.495561957    0.212549680    2.126233508
   51 ASP   O        534    1.423037091    0.197365364    2.028048558
   52 PRO   N        535    1.471008062    0.165600694    2.248229971
   52 PRO   CA       536    1.336749544    0.119191821    2.286058609
   52 PRO   CB       537    1.346320959    0.055691043    2.424942158
   52 PRO   CG       538    1.489631253    0.002125455    2.423143439
   52 PRO   CD       539    1.567697437    0.104698055    2.340715926
   52 PRO   C        540    1.220031736    0.217439349    2.274509725
   52 PRO   O        541    1.107509685    0.174298512    2.249824441
   53 SER   N        542    1.242235366    0.348484775    2.279570522
   53 SER   H        543    1.335826807    0.383200113    2.273457587
   53 SER   CA       544    1.137362665    0.450863351    2.290943483
   53 SER   CB       545    1.183330170    0.581345315    2.356311315
   53 SER   OG       546    1.246205238    0.678820238    2.272673073
   53 SER   HG       547    1.325373820    0.643424718    2.222870082
   53 SER   C        548    1.054997673    0.475022856    2.164272683
   53 SER   O        549    0.941642265    0.522270190    2.171235832
   54 LYSH  N        550    1.109611521    0.442938319    2.047324359
   54 LYSH  H        551    1.209444695    0.438652944    2.043358481
   54 LYSH  CA       552    1.040234287    0.420369366    1.919699732
   54 LYSH  CB       553    1.144763337    0.363413161    1.823571942
   54 LYSH  CG       554    1.259034485    0.463288202    1.804173453
   54 LYSH  CD       555    1.374762699    0.404357243    1.723292223
   54 LYSH  CE       556    1.501107685    0.490214867    1.732002756
   54 LYSH  NZ       557    1.483019173    0.618044259    1.661705263
   54 LYSH  HZ1      558    1.388555402    0.650213042    1.655242554
   54 LYSH  HZ2      559    1.526573528    0.609144360    1.572121918
   54 LYSH  HZ3      560    1.532979704    0.691074141    1.708298663
   54 LYSH  C        561    0.923415401    0.321861518    1.927471536
   54 LYSH  O        562    0.835942924    0.319080360    1.841043351
   55 LEU   N        563    0.927681806    0.238191343    2.030782023
   55 LEU   H        564    1.015358599    0.216910369    2.073908586
   55 LEU   CA       565    0.811068753    0.153907491    2.060945619
   55 LEU   CB       566    0.857338455    0.018937001    2.116213303
   55 LEU   CG       567    0.912049288    6.707166666    2.017288781
   55 LEU   CD1      568    0.954587067    6.578427067    2.088157588
   55 LEU   CD2      569    0.807500541    6.683503699    1.908116320
   55 LEU   C        570    0.704512901    0.204307697    2.158496086
   55 LEU   O        571    0.592779930    0.152891910    2.157418976
   56 ASP   N        572    0.726641024    0.320131110    2.220032134
   56 ASP   H        573    0.813783578    0.368683233    2.227134577
   56 ASP   CA       574    0.623204859    0.382866301    2.303551613
   56 ASP   CB       575    0.681264945    0.506931154    2.371738978
   56 ASP   CG       576    0.792141612    0.479680143    2.473597291
   56 ASP   OD1      577    0.791490819    0.372100570    2.537258677
   56 ASP   OD2      578    0.878227287    0.568996083    2.488970757
   56 ASP   C        579    0.486884793    0.410443079    2.239756953
   56 ASP   O        580    0.378882238    0.396496372    2.296953872
   57 SER   N        581    0.504576899    0.448349984    2.113506977
   57 SER   H        582    0.589386388    0.496306460    2.090959737
   57 SER   CA       583    0.401450490    0.457887750    2.009177245
   57 SER   CB       584    0.459664563    0.518136727    1.881142282
   57 SER   OG       585    0.576282836    0.448083831    1.837076760
   57 SER   HG       586    0.651790174    0.491940320    1.885817463
   57 SER   C        587    0.323190696    0.330881100    1.975235669
   57 SER   O        588    0.212123760    0.334260485    1.922478478
   58 GLY   N        589    0.378090231    0.214754911    2.009728417
   58 GLY   H        590    0.460328184    0.215493924    2.066626859
   58 GLY   CA       591    0.318619413    0.082270270    1.986872097
   58 GLY   C        592    0.421357407    6.760231373    1.986993470
   58 GLY   O        593    0.503275004    6.755544907    1.895355344
   59 LYSH  N        594    0.417982530    6.670246357    2.084872514
   59 LYSH  H        595    0.343167519    6.672263729    2.151199595
   59 LYSH  CA       596    0.500075298    6.548332365    2.087881349
   59 LYSH  CB       597    0.507824406    6.492058549    2.229937603
   59 LYSH  CG       598    0.594553923    6.574185495    2.325552225
   59 LYSH  CD       599    0.640485539    6.488252150    2.443517459
   59 LYSH  CE       600    0.751266986    6.386003459    2.417330220
   59 LYSH  NZ       601    0.779344698    6.301010475    2.533947456
   59 LYSH  HZ1      602    0.703671606    6.243007790    2.564102604
   59 LYSH  HZ2      603    0.816538459    6.344368926    2.616024671
   59 LYSH  HZ3      604    0.846863399    6.241474773    2.490388427
   59 LYSH  C        605    0.447282502    6.435009075    1.999687004
   59 LYSH  O        606    0.527637533    6.357776824    1.947655776
   60 GLU   N        607    0.316348567    6.436638051    1.976335436
   60 GLU   H        608    0.256677636    6.502718242    2.021873976
   60 GLU   CA       609    0.248558641    6.348008034    1.880637286
   60 GLU   CB       610    0.099608667    6.377806506    1.898939111
   60 GLU   CG       611    0.046733491    6.339931350    2.037424670
   60 GLU   CD       612    6.711796364    6.414768918    2.080512896
   60 GLU   OE1      613    6.613960643    6.348198116    2.120766471
   60 GLU   OE2      614    6.714297280    6.539652597    2.085289121
   60 GLU   C        615    0.284707540    6.359107346    1.732368989
   60 GLU   O        616    0.242134992    6.454561345    1.667512351
   61 LEU   N        617    0.355957480    6.256821605    1.686000103
   61 LEU   H        618    0.397064886    6.191720874    1.749818707
   61 LEU   CA       619    0.402606904    6.250370495    1.546741048
   61 LEU   CB       620    0.550220749    6.211204682    1.555971007
   61 LEU   CG       621    0.640968456    6.297473195    1.643912823
   61 LEU   CD1      622    0.772053084    6.225553625    1.676399186
   61 LEU   CD2      623    0.661757010    6.439708205    1.591510167
   61 LEU   C        624    0.327116337    6.149694173    1.459691336
   61 LEU   O        625    0.337190171    6.028407690    1.477498837
   62 HISB  N        626    0.235258840    6.203811874    1.380156548
   62 HISB  H        627    0.219619921    6.299542201    1.404510085
   62 HISB  CA       628    0.152536813    6.124593703    1.288012380
   62 HISB  CB       629    0.037918464    6.064466031    1.369609075
   62 HISB  CG       630    6.745509184    6.166391454    1.447098227
   62 HISB  ND1      631    6.735021187    6.173504867    1.579502438
   62 HISB  CD2      632    6.657654622    6.252675692    1.396828491
   62 HISB  HD2      633    6.629410529    6.267353461    1.292570661
   62 HISB  CE1      634    6.651619347    6.270741548    1.615231243
   62 HISB  HE1      635    6.619125248    6.300443864    1.714945367
   62 HISB  NE2      636    6.605345445    6.318333931    1.499977833
   62 HISB  HE2      637    6.549604557    6.401288677    1.496591849
   62 HISB  C        638    0.090925523    6.201068866    1.170677054
   62 HISB  O        639    0.088268083    6.323936752    1.165419032
   63 ILE   N        640    0.039762130    6.125863604    1.073643105
   63 ILE   H        641    0.063322217    6.028693539    1.071939858
   63 ILE   CA       642    6.755689811    6.168302522    0.954801833
   63 ILE   CB       643    0.024747626    6.094836797    0.834952817
   63 ILE   CG1      644    0.173561814    6.126830147    0.819337991
   63 ILE   CG2      645   -0.049996850    6.133835753    0.707272298
   63 ILE   CD       646    0.238937357    6.015918303    0.736672373
   63 ILE   C        647    6.611443289    6.123874775    0.979907883
   63 ILE   O        648    6.585040231    6.015472173    1.031692959
   64 ASN   N        649    6.515189073    6.205301658    0.937553330
   64 ASN   H        650    6.536940145    6.297791386    0.906367737
   64 ASN   CA       651    6.371950886    6.174763549    0.950314585
   64 ASN   CB       652    6.304450262    6.265744002    1.053129622
   64 ASN   CG       653    6.350307838    6.238054235    1.196439044
   64 ASN   OD1      654    6.403092464    6.321968481    1.269248268
   64 ASN   ND2      655    6.321369933    6.116402199    1.241709388
   64 ASN   HD21     656    6.352508869    6.089496200    1.332838938
   64 ASN   HD22     657    6.300515599    6.047075208    1.172736151
   64 ASN   C        658    6.288616187    6.195113574    0.823620477
   64 ASN   O        659    6.307408945    6.295491359    0.755062962
   65 LEU   N        660    6.198089980    6.102179299    0.794301765
   65 LEU   H        661    6.175998481    6.025247196    0.854260360
   65 LEU   CA       662    6.110357346    6.114315705    0.676961649
   65 LEU   CB       663    6.127263286    5.992104470    0.586480075
   65 LEU   CG       664    6.271137674    5.961730598    0.544223097
   65 LEU   CD1      665    6.259417601    5.834783409    0.459629649
   65 LEU   CD2      666    6.320317100    6.077465436    0.457087949
   65 LEU   C        667    5.961031184    6.126466839    0.708050754
   65 LEU   O        668    5.900544404    6.030352636    0.755318678
   66 ILE   N        669    5.907617798    6.247076696    0.690942591
   66 ILE   H        670    5.960130380    6.317466516    0.643105674
   66 ILE   CA       671    5.775127045    6.286943484    0.740619904
   66 ILE   CB       672    5.782405973    6.406671460    0.835604644
   66 ILE   CG1      673    5.899390184    6.391094600    0.932985964
   66 ILE   CG2      674    5.649934433    6.436132406    0.906269849
   66 ILE   CD       675    5.928410917    6.524699990    1.001683277
   66 ILE   C        676    5.676310690    6.312003359    0.626530768
   66 ILE   O        677    5.699734241    6.409229880    0.554908276
   67 PRO   N        678    5.586668336    6.218100400    0.597607206
   67 PRO   CA       679    5.489632074    6.236935059    0.488787798
   67 PRO   CB       680    5.443711516    6.097166882    0.446718757
   67 PRO   CG       681    5.469383949    6.009769592    0.569662071
   67 PRO   CD       682    5.588962347    6.076698270    0.637743017
   67 PRO   C        683    5.369476917    6.322982047    0.528420647
   67 PRO   O        684    5.335214697    6.327656411    0.646466452
   68 ASN   N        685    5.305148927    6.385301289    0.430098613
   68 ASN   H        686    5.345617768    6.412970612    0.342933160
   68 ASN   CA       687    5.176726815    6.454845839    0.446968200
   68 ASN   CB       688    5.199131620    6.592500873    0.509905557
   68 ASN   CG       689    5.077714642    6.685043246    0.519900530
   68 ASN   OD1      690    4.975363525    6.664915089    0.454730676
   68 ASN   ND2      691    5.083110785    6.779812510    0.613058671
   68 ASN   HD21     692    5.029528336    6.862160865    0.594415179
   68 ASN   HD22     693    5.148746774    6.779763923    0.688503451
   68 ASN   C        694    5.105574655    6.465310003    0.311914270
   68 ASN   O        695    5.145501937    6.538614481    0.221567543
   69 LYSH  N        696    5.002081258    6.382781903    0.298934486
   69 LYSH  H        697    4.982202390    6.312740741    0.367494886
   69 LYSH  CA       698    4.908809189    6.380230634    0.185327186
   69 LYSH  CB       699    4.818986523    6.256365699    0.185229769
   69 LYSH  CG       700    4.897297369    6.126681715    0.163784125
   69 LYSH  CD       701    4.813662909    6.010697786    0.109350888
   69 LYSH  CE       702    4.897143675    5.883287325    0.095006217
   69 LYSH  NZ       703    4.903153318    5.806364912    0.220122752
   69 LYSH  HZ1      704    4.811625112    5.775451483    0.245948093
   69 LYSH  HZ2      705    4.940516553    5.862746318    0.293785861
   69 LYSH  HZ3      706    4.962625094    5.727213015    0.206044284
   69 LYSH  C        707    4.822018626    6.503408091    0.158724555
   69 LYSH  O        708    4.831096661    6.549017956    0.044846157
   70 GLN   N        709    4.758519770    6.561951566    0.259872182
   70 GLN   H        710    4.757042766    6.516456989    0.348921707
   70 GLN   CA       711    4.679048562    6.685579052    0.256778307
   70 GLN   CB       712    4.636286118    6.715668760    0.400578709
   70 GLN   CG       713    4.571398109    6.852770822    0.420598309
   70 GLN   CD       714    4.567990681    0.097172891    0.569323456
   70 GLN   OE1      715    4.483576480    0.056202071    0.648834879
   70 GLN   NE2      716    4.677673436    0.160909448    0.609266526
   70 GLN   HE21     717    4.689084748    0.188633431    0.704661351
   70 GLN   HE22     718    4.747229836    0.190096874    0.543623108
   70 GLN   C        719    4.759823103    0.011677434    0.201157703
   70 GLN   O        720    4.722142440    0.055868880    0.092726839
   71 ASP   N        721    4.881888572    0.039548097    0.246015786
   71 ASP   H        722    4.921317845   -0.000172470    0.328891338
   71 ASP   CA       723    4.974295811    0.140552456    0.192425546
   71 ASP   CB       724    5.074324188    0.169851383    0.304425923
   71 ASP   CG       725    5.020200756    0.254230664    0.420010488
   71 ASP   OD1      726    4.899432712    0.249610816    0.451884386
   71 ASP   OD2      727    5.104480859    0.309567157    0.493892508
   71 ASP   C        728    5.054914146    0.100025631    0.068858736
   71 ASP   O        729    5.125470795    0.183315323    0.012170228
   72 ARG   N        730    5.042800049    6.765897591    0.026432098
   72 ARG   H        731    4.958392699    6.720857230    0.055553925
   72 ARG   CA       732    5.122037991    6.699388372    6.713337430
   72 ARG   CB       733    5.062316607    6.741036442    6.578772224
   72 ARG   CG       734    5.072634835    6.620743412    6.484784142
   72 ARG   CD       735    5.078284423    6.659692043    6.336929659
   72 ARG   NE       736    4.961030564    6.729586036    6.282394577
   72 ARG   HE       737    4.869784391    6.698783894    6.309295820
   72 ARG   CZ       738    4.965258999    6.827503168    6.191014294
   72 ARG   NH1      739    5.077868719    6.882690827    6.143822449
   72 ARG   HH11     740    5.073997310    6.951495069    6.071366344
   72 ARG   HH12     741    5.166261791    6.869072506    6.188546005
   72 ARG   NH2      742    4.849106086    6.875042400    6.144075065
   72 ARG   HH21     743    4.847457014    6.961944331    6.094632109
   72 ARG   HH22     744    4.764502749    6.823206423    6.156537285
   72 ARG   C        745    5.274495887    6.707562989    6.723458647
   72 ARG   O        746    5.348898484    6.748822299    6.634627780
   73 THR   N        747    5.323280349    6.684797611    0.053733907
   73 THR   H        748    5.266321102    6.646489604    0.126463030
   73 THR   CA       749    5.463106709    6.704714525    0.094517850
   73 THR   CB       750    5.493562313    0.030997751    0.187510699
   73 THR   OG1      751    5.428216963    0.007019415    0.312421489
   73 THR   HG1      752    5.454151137    0.081201848    0.374263140
   73 THR   CG2      753    5.438681062    0.162444051    0.131652453
   73 THR   C        754    5.532844762    6.582479791    0.154573859
   73 THR   O        755    5.481378688    6.512270661    0.241479092
   74 LEU   N        756    5.659114958    6.566779013    0.115834897
   74 LEU   H        757    5.697451655    6.620676920    0.040832807
   74 LEU   CA       758    5.753213500    6.479488233    0.187521176
   74 LEU   CB       759    5.807004696    6.368822572    0.096566323
   74 LEU   CG       760    5.904344850    6.275649420    0.169022337
   74 LEU   CD1      761    5.829415379    6.187408627    0.269063015
   74 LEU   CD2      762    5.985527322    6.195088061    0.067399322
   74 LEU   C        763    5.859915817    6.565987464    0.254919214
   74 LEU   O        764    5.937432403    6.632440747    0.186315718
   75 THR   N        765    5.854327006    6.567552142    0.387792526
   75 THR   H        766    5.790983979    6.511516432    0.441162992
   75 THR   CA       767    5.960410645    6.636362150    0.462780572
   75 THR   CB       768    5.912587605    6.725074420    0.577890395
   75 THR   OG1      769    5.804498300    6.805939575    0.530665885
   75 THR   HG1      770    5.736092794    6.745772329    0.489427652
   75 THR   CG2      771    6.026387613    0.027980787    0.617603174
   75 THR   C        772    6.071364305    6.542451720    0.510545435
   75 THR   O        773    6.051028766    6.443474333    0.580691425
   76 ILE   N        774    6.188888563    6.567152511    0.453377943
   76 ILE   H        775    6.197112964    6.645692171    0.392014916
   76 ILE   CA       776    6.317753762    6.503626262    0.484477404
   76 ILE   CB       777    6.399173842    6.475290217    0.358066105
   76 ILE   CG1      778    6.310715332    6.421981832    0.245179087
   76 ILE   CG2      779    6.521391559    6.387793501    0.386687569
   76 ILE   CD       780    6.387286113    6.357242144    0.129616599
   76 ILE   C        781    6.393204111    6.596598627    0.579743242
   76 ILE   O        782    6.436224742    6.706568546    0.545307611
   77 VAL   N        783    6.398252974    6.561963799    0.708055119
   77 VAL   H        784    6.370059253    6.471165528    0.739063385
   77 VAL   CA       785    6.467865529    6.640759619    0.810799750
   77 VAL   CB       786    6.374028093    6.657114808    0.930549981
   77 VAL   CG1      787    6.432630422    6.765659736    1.021069836
   77 VAL   CG2      788    6.229688049    6.692047797    0.893744570
   77 VAL   C        789    6.595087639    6.571937397    0.860710563
   77 VAL   O        790    6.612257889    6.452237589    0.838171185
   78 ASP   N        791    6.701682718    6.648996007    0.880466220
   78 ASP   H        792    6.705347565    6.745121403    0.853144486
   78 ASP   CA       793    0.031311622    6.606781647    0.952531494
   78 ASP   CB       794    0.152338369    6.600993341    0.859100132
   78 ASP   CG       795    0.199181595    6.735936649    0.804319438
   78 ASP   OD1      796    0.281598280    6.797022941    0.875724315
   78 ASP   OD2      797    0.170311070    6.765257919    0.686286575
   78 ASP   C        798    0.057271018    6.685620738    1.081069536
   78 ASP   O        799    0.004034374    6.795043728    1.099036805
   79 THR   N        800    0.148198459    6.630419365    1.160914638
   79 THR   H        801    0.150756612    6.531805984    1.177360683
   79 THR   CA       802    0.211783476    6.710071616    1.266864176
   79 THR   CB       803    0.181512954    6.640222473    1.399584290
   79 THR   OG1      804    0.224177880    6.504021595    1.408524230
   79 THR   HG1      805    0.237933066    6.476787352    1.503756068
   79 THR   CG2      806    0.031317107    6.651785349    1.426437295
   79 THR   C        807    0.362366569    6.732036434    1.251012389
   79 THR   O        808    0.438487181    6.736481362    1.347538046
   80 GLY   N        809    0.406071299    6.742775208    1.125848503
   80 GLY   H        810    0.346492119    6.741906343    1.045530000
   80 GLY   CA       811    0.544798395    6.765997120    1.083101707
   80 GLY   C        812    0.610549862    0.104890064    1.129172138
   80 GLY   O        813    0.574373710    0.159316832    1.233388402
   81 ILE   N        814    0.715880888    0.155583399    1.065709817
   81 ILE   H        815    0.727688385    0.141527294    0.967409211
   81 ILE   CA       816    0.781675598    0.279052310    1.110851538
   81 ILE   CB       817    0.929835389    0.280181314    1.072673789
   81 ILE   CG1      818    1.008362392    0.379204375    1.158923933
   81 ILE   CG2      819    0.954691662    0.298074287    0.922770461
   81 ILE   CD       820    1.158688058    0.368524587    1.132500035
   81 ILE   C        821    0.706044105    0.409620249    1.085457419
   81 ILE   O        822    0.685735877    0.493851682    1.172759434
   82 GLY   N        823    0.641894596    0.418084728    0.969246577
   82 GLY   H        824    0.653723243    0.345873122    0.901076928
   82 GLY   CA       825    0.563538769    0.533125820    0.921954549
   82 GLY   C        826    0.631806261    0.611506794    0.809667181
   82 GLY   O        827    0.745482399    0.584048157    0.771535091
   83 MET   N        828    0.553068051    0.692084474    0.738981027
   83 MET   H        829    0.457733212    0.716287118    0.720900371
   83 MET   CA       830    0.613414803    0.791810969    0.649399722
   83 MET   CB       831    0.582119476    0.762094829    0.502612720
   83 MET   CG       832    0.647379851    0.632872295    0.453084147
   83 MET   SD       833    0.586889764    0.588142633    0.286261403
   83 MET   CE       834    0.413092570    0.580984970    0.324041087
   83 MET   C        835    0.575287952    0.936883002    0.679603096
   83 MET   O        836    0.459285286    0.976694050    0.689025157
   84 THR   N        837    0.675908086    1.023851748    0.681250481
   84 THR   H        838    0.769541849    0.989301548    0.674855898
   84 THR   CA       839    0.659785703    1.169894278    0.686099809
   84 THR   CB       840    0.789177437    1.248633435    0.707734112
   84 THR   OG1      841    0.872519017    1.246069742    0.591545288
   84 THR   HG1      842    0.917574381    1.157007057    0.585354004
   84 THR   CG2      843    0.853334369    1.215116297    0.842531744
   84 THR   C        844    0.586979315    1.238423226    0.570278143
   84 THR   O        845    0.574555681    1.175874865    0.465094349
   85 LYSH  N        846    0.559342236    1.367454815    0.586892628
   85 LYSH  H        847    0.552661189    1.410137994    0.677083191
   85 LYSH  CA       848    0.503329880    1.442947736    0.473867671
   85 LYSH  CB       849    0.482716692    1.589117148    0.514154670
   85 LYSH  CG       850    0.395502018    1.660881936    0.410949923
   85 LYSH  CD       851    0.423867623    1.810444065    0.426246596
   85 LYSH  CE       852    0.351685422    1.884078012    0.313212208
   85 LYSH  NZ       853    0.350350334    2.028271992    0.341738007
   85 LYSH  HZ1      854    0.443975068    2.063150451    0.337517824
   85 LYSH  HZ2      855    0.311626815    2.042933906    0.432764826
   85 LYSH  HZ3      856    0.291669016    2.075471403    0.275945008
   85 LYSH  C        857    0.594306317    1.442046387    0.350847099
   85 LYSH  O        858    0.551370512    1.405218861    0.241619608
   86 ALA   N        859    0.723261678    1.460155839    0.377920595
   86 ALA   H        860    0.740171908    1.500493131    0.467857059
   86 ALA   CA       861    0.833851111    1.443273050    0.282551689
   86 ALA   CB       862    0.965197377    1.490270753    0.345421747
   86 ALA   C        863    0.853246179    1.306503964    0.216771382
   86 ALA   O        864    0.855434220    1.285609430    0.095568043
   87 ASP   N        865    0.850332190    1.201840821    0.298791489
   87 ASP   H        866    0.880424078    1.206153471    0.394064036
   87 ASP   CA       867    0.859276872    1.061469576    0.256118466
   87 ASP   CB       868    0.858458770    0.957734681    0.368579137
   87 ASP   CG       869    0.990073909    0.945791759    0.445647556
   87 ASP   OD1      870    1.039740797    1.041018275    0.509592319
   87 ASP   OD2      871    1.042230480    0.832308290    0.450765616
   87 ASP   C        872    0.740791020    1.028469614    0.165100684
   87 ASP   O        873    0.761613498    0.974020163    0.056792411
   88 LEU   N        874    0.621567057    1.081150519    0.191598272
   88 LEU   H        875    0.638104174    1.114975505    0.284248548
   88 LEU   CA       876    0.501025609    1.064042866    0.109209791
   88 LEU   CB       877    0.373790835    1.120075188    0.173087031
   88 LEU   CG       878    0.314254623    1.036763257    0.286772880
   88 LEU   CD1      879    0.212679121    1.119748422    0.365520061
   88 LEU   CD2      880    0.240058954    0.916578817    0.227953589
   88 LEU   C        881    0.515409437    1.137781838    6.767266440
   88 LEU   O        882    0.527499635    1.072587638    6.663664298
   89 ILE   N        883    0.554487588    1.264879548    6.764425585
   89 ILE   H        884    0.542449121    1.321792878    6.845768008
   89 ILE   CA       885    0.561286123    1.348228643    6.643521586
   89 ILE   CB       886    0.568071584    1.495797768    6.683356940
   89 ILE   CG1      887    0.431799629    1.531312625    6.743182866
   89 ILE   CG2      888    0.591023940    1.593633641    6.567986529
   89 ILE   CD       889    0.447474717    1.647821064    6.841106807
   89 ILE   C        890    0.675003420    1.303362629    6.551519317
   89 ILE   O        891    0.653617267    1.314489613    6.430892815
   90 ASN   N        892    0.790475475    1.253983002    6.595337198
   90 ASN   H        893    0.799939959    1.262582314    6.694516205
   90 ASN   CA       894    0.883674667    1.182662944    6.506805300
   90 ASN   CB       895    1.028317641    1.201415548    6.553064492
   90 ASN   CG       896    1.124790823    1.199483234    6.434344061
   90 ASN   OD1      897    1.100843239    1.258814716    6.329300662
   90 ASN   ND2      898    1.244716295    1.145344116    6.453730585
   90 ASN   HD21     899    1.306350919    1.129581233    6.376582703
   90 ASN   HD22     900    1.287403681    1.147226177    6.544137477
   90 ASN   C        901    0.850569080    1.034618700    6.486874192
   90 ASN   O        902    0.905188193    0.938870810    6.541446109
   91 ASN   N        903    0.741924709    1.020507687    6.411451780
   91 ASN   H        904    0.688138294    1.096222585    6.374368010
   91 ASN   CA       905    0.685979847    0.895961116    6.356998627
   91 ASN   CB       906    0.754606951    0.841153163    6.231718792
   91 ASN   CG       907    0.751179965    0.947133354    6.121438800
   91 ASN   OD1      908    0.652515748    0.966069971    6.050483000
   91 ASN   ND2      909    0.859846131    1.018381594    6.093077683
   91 ASN   HD21     910    0.847567122    1.074781664    6.011422654
   91 ASN   HD22     911    0.947120753    0.998823754    6.137796762
   91 ASN   C        912    0.661006024    0.782794385    6.456907199
   91 ASN   O        913    0.715774766    0.673968093    6.439942119
   92 LEU   N        914    0.595532916    0.821025128    6.566180631
   92 LEU   H        915    0.554125932    0.910200950    6.584464189
   92 LEU   CA       916    0.559690544    0.728648668    6.674774348
   92 LEU   CB       917    0.443990232    0.631379812    6.651039308
   92 LEU   CG       918    0.308324884    0.702111607    6.651881580
   92 LEU   CD1      919    0.272458111    0.750835258    6.511361238
   92 LEU   CD2      920    0.196372274    0.613331821    6.706596887
   92 LEU   C        921    0.681285042    0.653845613    6.729812001
   92 LEU   O        922    0.693002733    0.531399102    6.730838328
   93 GLY   N        923    0.790040947    0.728752800    6.745625535
   93 GLY   H        924    0.764645002    0.825470443    6.747030785
   93 GLY   CA       925    0.921233960    0.676574836    6.786564197
   93 GLY   C        926    1.003316981    0.593715072    6.687521394
   93 GLY   O        927    1.118055845    0.558866465    6.714945020
   94 THR   N        928    0.960525518    0.590157332    6.561630430
   94 THR   H        929    0.882669526    0.647023629    6.535070861
   94 THR   CA       930    1.018553504    0.494145517    6.466616719
   94 THR   CB       931    0.922132630    0.392453797    6.405209804
   94 THR   OG1      932    0.816223298    0.460745682    6.337605145
   94 THR   HG1      933    0.789098941    0.538410221    6.394460142
   94 THR   CG2      934    0.871179605    0.289023619    6.505806148
   94 THR   C        935    1.097108694    0.552829429    6.349153420
   94 THR   O        936    1.074494401    0.664281223    6.302277709
   95 ILE   N        937    1.183823525    0.470593528    6.290775309
   95 ILE   H        938    1.210075961    0.383525346    6.332383900
   95 ILE   CA       939    1.259766327    0.487146653    6.166004779
   95 ILE   CB       940    1.390070442    0.406953876    6.167566167
   95 ILE   CG1      941    1.365410784    0.257921581    6.191861774
   95 ILE   CG2      942    1.491645972    0.465815009    6.265705361
   95 ILE   CD       943    1.493264540    0.178474311    6.164414319
   95 ILE   C        944    1.180684511    0.474892835    6.035593456
   95 ILE   O        945    1.239084064    0.442152978    5.932411122
   96 ALA   N        946    1.057254892    0.524355227    6.038809382
   96 ALA   H        947    1.023795380    0.571904058    6.120176440
   96 ALA   CA       948    0.958848315    0.511951925    5.930303716
   96 ALA   CB       949    0.829448936    0.583766926    5.969096317
   96 ALA   C        950    0.995420824    0.560011592    5.789719170
   96 ALA   O        951    0.952688448    0.490641461    5.697567954
   97 LYSH  N        952    1.069697971    0.669327509    5.774821664
   97 LYSH  H        953    1.100562802    0.722975013    5.853371149
   97 LYSH  CA       954    1.114769200    0.718497411    5.643817984
   97 LYSH  CB       955    1.178613054    0.856863533    5.657634408
   97 LYSH  CG       956    1.212902292    0.923981551    5.524486295
   97 LYSH  CD       957    1.260421060    1.068293610    5.542542296
   97 LYSH  CE       958    1.298006087    1.124928721    5.405466191
   97 LYSH  NZ       959    1.334656254    1.266862788    5.394315564
   97 LYSH  HZ1      960    1.390980936    1.293380300    5.472575576
   97 LYSH  HZ2      961    1.253730336    1.325585699    5.392655236
   97 LYSH  HZ3      962    1.388659778    1.283891857    5.311892076
   97 LYSH  C        963    1.206631587    0.617712840    5.574443836
   97 LYSH  O        964    1.166883300    0.549645835    5.480007894
   98 SER   N        965    1.315053347    0.585708736    5.644518298
   98 SER   H        966    1.339249987    0.638167358    5.726147468
   98 SER   CA       967    1.408695308    0.479043463    5.606244090
   98 SER   CB       968    1.532771577    0.479548101    5.695774987
   98 SER   OG       969    1.580969720    0.612913195    5.714231898
   98 SER   HG       970    1.611151133    0.617542292    5.809458183
   98 SER   C        971    1.343050226    0.340846158    5.607352468
   98 SER   O        972    1.349532487    0.273861539    5.504384773
   99 GLY   N        973    1.258091903    0.307084096    5.703957166
   99 GLY   H        974    1.254358029    0.360722855    5.788276751
   99 GLY   CA       975    1.182094935    0.181247378    5.704236372
   99 GLY   C        976    1.095733925    0.156428501    5.580400341
   99 GLY   O        977    1.107732580    0.061459475    5.503169563
  100 THR   N        978    1.025922141    0.264145248    5.545582303
  100 THR   H        979    1.009656617    0.339082871    5.609767859
  100 THR   CA       980    0.941859131    0.268435598    5.425083814
  100 THR   CB       981    0.860636191    0.396667281    5.405910466
  100 THR   OG1      982    0.781171639    0.413128060    5.523646178
  100 THR   HG1      983    0.839423506    0.459661141    5.590283362
  100 THR   CG2      984    0.756920805    0.376417278    5.295271296
  100 THR   C        985    1.019301383    0.250312210    5.294378519
  100 THR   O        986    0.985770309    0.159405666    5.218596088
  101 LYSH  N        987    1.128095029    0.325975771    5.283066212
  101 LYSH  H        988    1.152797735    0.398529353    5.347308841
  101 LYSH  CA       989    1.220153794    0.306685470    5.170081260
  101 LYSH  CB       990    1.327115875    0.415620100    5.180149029
  101 LYSH  CG       991    1.281848706    0.561071671    5.165741401
  101 LYSH  CD       992    1.392150281    0.655598961    5.213795186
  101 LYSH  CE       993    1.363574733    0.803504070    5.187027332
  101 LYSH  NZ       994    1.408841893    0.848128379    5.054469921
  101 LYSH  HZ1      995    1.343847088    0.805977317    4.991229934
  101 LYSH  HZ2      996    1.501498793    0.821713427    5.027691642
  101 LYSH  HZ3      997    1.403026051    0.947442782    5.044329586
  101 LYSH  C        998    1.279404155    0.166454518    5.154660962
  101 LYSH  O        999    1.249138434    0.099598744    5.055946705
  102 ALA   N       1000    1.320536178    0.105173464    5.265303582
  102 ALA   H       1001    1.340977171    0.161228679    5.345558108
  102 ALA   CA      1002    1.373478356    6.759830899    5.276433761
  102 ALA   CB      1003    1.440913305    6.738936652    5.412172328
  102 ALA   C       1004    1.268099207    6.651795754    5.251233501
  102 ALA   O       1005    1.280362265    6.577931841    5.153651748
  103 PHE   N       1006    1.151495764    6.676826241    5.310119699
  103 PHE   H       1007    1.143012263    6.736420081    5.389979280
  103 PHE   CA      1008    1.032285261    6.596197550    5.280171902
  103 PHE   CB      1009    0.920560016    6.636077323    5.376807673
  103 PHE   CG      1010    0.792475123    6.554405165    5.358578192
  103 PHE   CD1     1011    0.794670846    6.415631104    5.366052403
  103 PHE   HD1     1012    0.889966292    6.363710324    5.376176660
  103 PHE   CD2     1013    0.670840019    6.621669890    5.357489794
  103 PHE   HD2     1014    0.669674211    6.728495381    5.335857513
  103 PHE   CE1     1015    0.675801250    6.343707571    5.370135558
  103 PHE   HE1     1016    0.678521579    6.234900689    5.364248051
  103 PHE   CE2     1017    0.550950136    6.551404547    5.360289668
  103 PHE   HE2     1018    0.456265439    6.603471002    5.346053164
  103 PHE   CZ      1019    0.555302123    6.412966699    5.372102541
  103 PHE   HZ      1020    0.462179259    6.356709084    5.378821788
  103 PHE   C       1021    0.988358415    6.600212211    5.133654479
  103 PHE   O       1022    0.982004366    6.496369891    5.068029794
  104 MET   N       1023    0.991687210    6.717363684    5.070769747
  104 MET   H       1024    1.010750868    6.802904023    5.118946332
  104 MET   CA      1025    0.959582236    6.729907898    4.927860536
  104 MET   CB      1026    0.947745716    6.874865421    4.880351635
  104 MET   CG      1027    0.833706065    0.167328054    4.938493571
  104 MET   SD      1028    0.664325062    0.100100085    4.921629290
  104 MET   CE      1029    0.569112594    0.232917314    4.992185451
  104 MET   C       1030    1.057985622    6.658103279    4.835273496
  104 MET   O       1031    1.017722630    6.578758506    4.750341929
  105 GLU   N       1032    1.188359185    6.666438807    4.860245731
  105 GLU   H       1033    1.215396304    6.725084234    4.936607792
  105 GLU   CA      1034    1.294645178    6.590986330    4.792280949
  105 GLU   CB      1035    1.432410764    6.644366397    4.832055516
  105 GLU   CG      1036    1.453390495    6.790446872    4.791661771
  105 GLU   CD      1037    1.572339130    0.066449392    4.860391982
  105 GLU   OE1     1038    1.667569116   -0.003980317    4.900324744
  105 GLU   OE2     1039    1.572328904    0.189666167    4.881370710
  105 GLU   C       1040    1.291779712    6.439279863    4.812022539
  105 GLU   O       1041    1.320166938    6.362070884    4.720578900
  106 ALA   N       1042    1.252502509    6.398906712    4.932512119
  106 ALA   H       1043    1.261373573    6.455163790    5.014717826
  106 ALA   CA      1044    1.214266690    6.260191277    4.962640872
  106 ALA   CB      1045    1.205395670    6.238800920    5.113893382
  106 ALA   C       1046    1.086117927    6.209297459    4.896311796
  106 ALA   O       1047    1.084773877    6.097936078    4.844092306
  107 LEU   N       1048    0.971918553    6.277206208    4.902303868
  107 LEU   H       1049    0.961807458    6.349836473    4.970299130
  107 LEU   CA      1050    0.855393914    6.261042814    4.814144243
  107 LEU   CB      1051    0.749386055    6.369765338    4.832872475
  107 LEU   CG      1052    0.682359070    6.370422291    4.970408851
  107 LEU   CD1     1053    0.581778738    6.485654982    4.973940706
  107 LEU   CD2     1054    0.605121855    6.241650729    4.999756738
  107 LEU   C       1055    0.887899345    6.254121235    4.664786444
  107 LEU   O       1056    0.863643703    6.152502509    4.599868815
  108 GLN   N       1057    0.975862707    6.342722610    4.618943411
  108 GLN   H       1058    0.978490294    6.432111717    4.663698853
  108 GLN   CA      1059    1.035762981    6.329345581    4.485365029
  108 GLN   CB      1060    1.117562006    6.454093605    4.451420292
  108 GLN   CG      1061    1.056139250    6.531235462    4.334447910
  108 GLN   CD      1062    0.934198179    6.615389982    4.372566843
  108 GLN   OE1     1063    0.947519447    6.724196800    4.428345413
  108 GLN   NE2     1064    0.810618800    6.569790365    4.354187167
  108 GLN   HE21    1065    0.736426458    6.628742885    4.386110541
  108 GLN   HE22    1066    0.787935833    6.482382508    4.311243203
  108 GLN   C       1067    1.123384926    6.207209729    4.456807867
  108 GLN   O       1068    1.134740049    6.165479623    4.341652254
  109 ALA   N       1069    1.195620036    6.153140620    4.554527826
  109 ALA   H       1070    1.206570703    6.230543635    4.616888522
  109 ALA   CA      1071    1.266311593    6.024499368    4.546567290
  109 ALA   CB      1072    1.371882027    6.018600645    4.657170984
  109 ALA   C       1073    1.184339429    5.895332335    4.543492952
  109 ALA   O       1074    1.237802461    5.787476032    4.518215485
  110 GLY   N       1075    1.062349762    5.909862672    4.594447742
  110 GLY   H       1076    1.016279686    5.998025029    4.604732717
  110 GLY   CA      1077    0.971561558    5.796440318    4.616937672
  110 GLY   C       1078    0.895414909    5.768796261    4.746746759
  110 GLY   O       1079    0.831634535    5.665058914    4.764101889
  111 ALA   N       1080    0.921029301    5.847691906    4.850710122
  111 ALA   H       1081    0.984223939    5.924867514    4.843531656
  111 ALA   CA      1082    0.865275370    5.833461739    4.985995008
  111 ALA   CB      1083    0.933923634    5.930681827    5.082144218
  111 ALA   C       1084    0.714184986    5.856567566    4.992901496
  111 ALA   O       1085    0.655831338    5.923981708    4.908157570
  112 ASP   N       1086    0.659172688    5.824650558    5.109713674
  112 ASP   H       1087    0.709218458    5.785431128    5.186896945
  112 ASP   CA      1088    0.516339656    5.841750602    5.139974475
  112 ASP   CB      1089    0.446355162    5.709722162    5.172842841
  112 ASP   CG      1090    0.483393710    5.643235084    5.305565978
  112 ASP   OD1     1091    0.560997426    5.702253427    5.383793202
  112 ASP   OD2     1092    0.440670913    5.527189351    5.323754589
  112 ASP   C       1093    0.488041313    5.949474516    5.244873294
  112 ASP   O       1094    0.576720481    5.998949088    5.314261347
  113 ILE   N       1095    0.360667678    5.987752121    5.243341818
  113 ILE   H       1096    0.301356486    5.967115712    5.165509715
  113 ILE   CA      1097    0.317045604    6.091665402    5.337733683
  113 ILE   CB      1098    0.185181685    6.151898224    5.288770195
  113 ILE   CG1     1099    0.196221642    6.201455758    5.144425362
  113 ILE   CG2     1100    0.135063400    6.264991801    5.378831787
  113 ILE   CD      1101    0.055171304    6.195497336    5.085448217
  113 ILE   C       1102    0.317216583    6.045877350    5.483735470
  113 ILE   O       1103    0.347720011    6.129467403    5.568666285
  114 SER   N       1104    0.306808389    5.915909217    5.510015689
  114 SER   H       1105    0.279700613    5.851321570    5.438646197
  114 SER   CA      1106    0.328992374    5.859439323    5.643926638
  114 SER   CB      1107    0.304567682    5.708445552    5.640135875
  114 SER   OG      1108    0.333675895    5.631435394    5.757072258
  114 SER   HG      1109    0.415291762    5.579525670    5.731680541
  114 SER   C       1110    0.467751333    5.887971499    5.701751583
  114 SER   O       1111    0.485221373    5.906598765    5.822076712
  115 MET   N       1112    0.566919588    5.900976514    5.614074876
  115 MET   H       1113    0.556256011    5.866041614    5.520975511
  115 MET   CA      1114    0.702856236    5.950880563    5.639369423
  115 MET   CB      1115    0.797471894    5.914285792    5.524826444
  115 MET   CG      1116    0.827461331    5.765247669    5.507468248
  115 MET   SD      1117    0.918281597    5.723485475    5.354168515
  115 MET   CE      1118    0.839237623    5.565131960    5.335189189
  115 MET   C       1119    0.719935453    6.093808330    5.691262487
  115 MET   O       1120    0.831627797    6.133838927    5.723703315
  116 ILE   N       1121    0.610601505    6.166500158    5.712498925
  116 ILE   H       1122    0.521563681    6.137588342    5.677326739
  116 ILE   CA      1123    0.616636329    6.303547913    5.765334973
  116 ILE   CB      1124    0.472487353    6.354280733    5.757645382
  116 ILE   CG1     1125    0.474641122    6.506201686    5.739518800
  116 ILE   CG2     1126    0.376899756    6.309525467    5.868422640
  116 ILE   CD      1127    0.338638790    6.575843136    5.731473632
  116 ILE   C       1128    0.679135828    6.323634194    5.903549249
  116 ILE   O       1129    0.757135485    6.414804368    5.930624207
  117 GLY   N       1130    0.673993295    6.218848969    5.985311668
  117 GLY   H       1131    0.606646718    6.145751521    5.974264365
  117 GLY   CA      1132    0.743135012    6.209102537    6.114676203
  117 GLY   C       1133    0.895759637    6.212717716    6.104451214
  117 GLY   O       1134    0.952964355    6.282848022    6.187755697
  118 GLN   N       1135    0.946470281    6.163269057    5.991880077
  118 GLN   H       1136    0.891471302    6.138683646    5.912058458
  118 GLN   CA      1137    1.093257538    6.156893039    5.986963292
  118 GLN   CB      1138    1.127402252    6.070013316    5.865743058
  118 GLN   CG      1139    1.109775155    5.921181692    5.896457978
  118 GLN   CD      1140    1.121662538    5.827163023    5.776359991
  118 GLN   OE1     1141    1.201919448    5.854484891    5.687255217
  118 GLN   NE2     1142    1.044172037    5.719909784    5.762907640
  118 GLN   HE21    1143    1.067893180    5.659347984    5.686956639
  118 GLN   HE22    1144    0.958435453    5.697210323    5.809089298
  118 GLN   C       1145    1.162872132    6.292036173    5.969606301
  118 GLN   O       1146    1.275663818    6.304981516    6.016954003
  119 PHE   N       1147    1.097350543    6.393951877    5.914739915
  119 PHE   H       1148    0.997930749    6.384473159    5.909654789
  119 PHE   CA      1149    1.165987009    6.517037669    5.872907089
  119 PHE   CB      1150    1.113726374    6.546261945    5.732102126
  119 PHE   CG      1151    1.156949402    6.443482408    5.627335955
  119 PHE   CD1     1152    1.286316334    6.446958951    5.576635987
  119 PHE   HD1     1153    1.354850406    6.526331908    5.606368376
  119 PHE   CD2     1154    1.069447939    6.339091275    5.599641448
  119 PHE   HD2     1155    0.961524383    6.347043800    5.612651563
  119 PHE   CE1     1156    1.334631838    6.335786666    5.508626047
  119 PHE   HE1     1157    1.438526401    6.329731585    5.476236033
  119 PHE   CE2     1158    1.123453009    6.225806114    5.539894565
  119 PHE   HE2     1159    1.059000739    6.138696256    5.528158756
  119 PHE   CZ      1160    1.253258858    6.224624655    5.490218537
  119 PHE   HZ      1161    1.285273142    6.144142625    5.424046570
  119 PHE   C       1162    1.150566892    6.646238600    5.953410945
  119 PHE   O       1163    1.215897179    6.746240670    5.924058692
  120 GLY   N       1164    1.090282722    6.637326342    6.071628961
  120 GLY   H       1165    1.101356465    6.551917112    6.122448601
  120 GLY   CA      1166    1.047143259    6.751774488    6.153198609
  120 GLY   C       1167    0.920597911    0.035009504    6.110349036
  120 GLY   O       1168    0.901851108    0.151564080    6.144911742
  121 VAL   N       1169    0.828163835    6.754713997    6.046988207
  121 VAL   H       1170    0.833815329    6.655349001    6.056717457
  121 VAL   CA      1171    0.702244279    0.019309137    5.995728033
  121 VAL   CB      1172    0.705916520    0.049511681    5.845776403
  121 VAL   CG1     1173    0.791961336    0.173955848    5.822906020
  121 VAL   CG2     1174    0.758339507   -0.065456138    5.759477526
  121 VAL   C       1175    0.572888179    6.737153645    6.031461327
  121 VAL   O       1176    0.463871983    6.780240956    5.994188995
  122 GLY   N       1177    0.578758783    6.640913893    6.123071624
  122 GLY   H       1178    0.666206550    6.607650946    6.158390025
  122 GLY   CA      1179    0.471641956    6.553829724    6.173554112
  122 GLY   C       1180    0.341227716    6.627827412    6.204029385
  122 GLY   O       1181    0.242265675    6.605802800    6.134371838
  123 PHE   N       1182    0.342335825    6.731176034    6.287756159
  123 PHE   H       1183    0.429230110    6.749328900    6.333798063
  123 PHE   CA      1184    0.224538055    0.019536602    6.324934661
  123 PHE   CB      1185    0.272670497    0.138882612    6.407706149
  123 PHE   CG      1186    0.162705277    0.237678069    6.447172340
  123 PHE   CD1     1187    0.054410437    0.192325560    6.521586314
  123 PHE   HD1     1188    0.064726996    0.099830582    6.578341173
  123 PHE   CD2     1189    0.155821054    0.364833238    6.391425472
  123 PHE   HD2     1190    0.243632131    0.406294615    6.341895927
  123 PHE   CE1     1191    6.733004888    0.271443653    6.540227205
  123 PHE   HE1     1192    6.654163267    0.235149755    6.606154509
  123 PHE   CE2     1193    0.043935680    0.445290274    6.409567174
  123 PHE   HE2     1194    0.044658254    0.549174968    6.376575532
  123 PHE   CZ      1195    6.726702709    0.397491489    6.481997311
  123 PHE   HZ      1196    6.634052906    0.454882974    6.483718926
  123 PHE   C       1197    0.131631626    0.066952552    6.212988583
  123 PHE   O       1198    0.010179282    0.049165316    6.220943528
  124 TYR   N       1199    0.188047263    0.098024414    6.096619149
  124 TYR   H       1200    0.284783743    0.084191864    6.075348201
  124 TYR   CA      1201    0.102244097    0.136184921    5.983506577
  124 TYR   CB      1202    0.186389025    0.198426569    5.871894629
  124 TYR   CG      1203    0.248886165    0.329628020    5.919714261
  124 TYR   CD1     1204    0.168541893    0.438448652    5.951654632
  124 TYR   HD1     1205    0.061256485    0.435396496    5.932677108
  124 TYR   CD2     1206    0.382364813    0.329899986    5.958452602
  124 TYR   HD2     1207    0.450173471    0.247220577    5.937345029
  124 TYR   CE1     1208    0.219558959    0.548789612    6.019057391
  124 TYR   HE1     1209    0.163536075    0.642275138    6.020153643
  124 TYR   CE2     1210    0.436597969    0.438423629    6.026276195
  124 TYR   HE2     1211    0.542731749    0.435102217    6.050884920
  124 TYR   CZ      1212    0.352358759    0.543774985    6.059788910
  124 TYR   OH      1213    0.389046455    0.626845214    6.161023469
  124 TYR   HH      1214    0.458762376    0.576836893    6.212379880
  124 TYR   C       1215    0.009256092    0.025556216    5.933246625
  124 TYR   O       1216   -0.082853622    0.052410295    5.856274000
  125 SER   N       1217    0.029561034    6.693435887    5.978321602
  125 SER   H       1218    0.113849046    6.665176833    6.024122991
  125 SER   CA      1219    6.728745076    6.580829089    5.957423312
  125 SER   CB      1220    0.011792846    6.449276641    5.981318795
  125 SER   OG      1221    0.054754237    6.441842694    6.117510041
  125 SER   HG      1222    0.145924523    6.481779228    6.127181204
  125 SER   C       1223    6.599236869    6.581614561    6.038913683
  125 SER   O       1224    6.502782632    6.508411188    6.017263921
  126 ALA   N       1225    6.590206537    6.668253838    6.139417857
  126 ALA   H       1226    6.672186941    6.704131616    6.184064098
  126 ALA   CA      1227    6.464064957    6.691530590    6.211233826
  126 ALA   CB      1228    6.489740042    6.800514450    6.315526026
  126 ALA   C       1229    6.348340258    6.729879633    6.118773628
  126 ALA   O       1230    6.238775702    6.674097457    6.122543992
  127 TYR   N       1231    6.388979896    0.019721026    6.021586409
  127 TYR   H       1232    6.481346333    0.057222244    6.013650734
  127 TYR   CA      1233    6.311086836    0.054999491    5.902010134
  127 TYR   CB      1234    6.368049744    0.181422659    5.837364930
  127 TYR   CG      1235    6.376764123    0.295461055    5.938983473
  127 TYR   CD1     1236    6.273236751    0.387003103    5.953921253
  127 TYR   HD1     1237    6.187303093    0.390342166    5.886960033
  127 TYR   CD2     1238    6.499471481    0.315908133    6.000979604
  127 TYR   HD2     1239    6.585703628    0.263758920    5.959449586
  127 TYR   CE1     1240    6.293152376    0.494111411    6.040243314
  127 TYR   HE1     1241    6.210509898    0.564484807    6.050224158
  127 TYR   CE2     1242    6.517593137    0.424718667    6.085568205
  127 TYR   HE2     1243    6.617020984    0.437731296    6.128297293
  127 TYR   CZ      1244    6.412962293    0.513446065    6.108013184
  127 TYR   OH      1245    6.422547047    0.617010356    6.195645907
  127 TYR   HH      1246    6.334770209    0.648756310    6.231536870
  127 TYR   C       1247    6.281908379    6.738519115    5.797448397
  127 TYR   O       1248    6.236691190    6.763914502    5.685915978
  128 LEU   N       1249    6.312775476    6.613062384    5.829063304
  128 LEU   H       1250    6.387147559    6.593838068    5.893088450
  128 LEU   CA      1251    6.249288769    6.492174148    5.774633154
  128 LEU   CB      1252    6.343029961    6.372348208    5.790738319
  128 LEU   CG      1253    6.466891838    6.392064755    5.703116655
  128 LEU   CD1     1254    6.541830952    6.258970017    5.712000382
  128 LEU   CD2     1255    6.428909713    6.414544903    5.556636845
  128 LEU   C       1256    6.111087590    6.452650277    5.827061713
  128 LEU   O       1257    6.033641462    6.389037541    5.755744530
  129 VAL   N       1258    6.086641620    6.486505156    5.953342091
  129 VAL   H       1259    6.161160146    6.522479317    6.009510070
  129 VAL   CA      1260    5.956480801    6.461541150    6.016952027
  129 VAL   CB      1261    5.972091425    6.358307938    6.128800905
  129 VAL   CG1     1262    6.015418849    6.223859436    6.070010566
  129 VAL   CG2     1263    6.064406310    6.405003288    6.241524046
  129 VAL   C       1264    5.871717491    6.583527169    6.053651814
  129 VAL   O       1265    5.748821305    6.585299608    6.058483106
  130 ALA   N       1266    5.945086477    6.688050683    6.090812731
  130 ALA   H       1267    6.042086645    6.675382851    6.111561072
  130 ALA   CA      1268    5.890489319    0.024368873    6.139112960
  130 ALA   CB      1269    5.987394000    0.093594733    6.235172572
  130 ALA   C       1270    5.858142495    0.125419461    6.028861253
  130 ALA   O       1271    5.935456274    0.145641886    5.935349987
  131 GLU   N       1272    5.750245595    0.200082483    6.050630848
  131 GLU   H       1273    5.684354263    0.171223238    6.120109212
  131 GLU   CA      1274    5.717330049    0.323582557    5.978013365
  131 GLU   CB      1275    5.568356921    0.351005384    5.956426456
  131 GLU   CG      1276    5.469583838    0.324933492    6.070324149
  131 GLU   CD      1277    5.325071799    0.352760500    6.028523823
  131 GLU   OE1     1278    5.272275159    0.282559095    5.939596531
  131 GLU   OE2     1279    5.258446184    0.448658295    6.073129211
  131 GLU   C       1280    5.775647322    0.447539196    6.046178911
  131 GLU   O       1281    5.807368645    0.547286749    5.981568437
  132 LYSH  N       1282    5.806709944    0.439439243    6.175251614
  132 LYSH  H       1283    5.763532080    0.360176855    6.218315811
  132 LYSH  CA      1284    5.865836368    0.541407018    6.263090324
  132 LYSH  CB      1285    5.755842975    0.636359117    6.311010032
  132 LYSH  CG      1286    5.804820629    0.755571264    6.393488834
  132 LYSH  CD      1287    5.699143742    0.862016824    6.423684728
  132 LYSH  CE      1288    5.574256398    0.809606035    6.494855373
  132 LYSH  NZ      1289    5.480358444    0.913171553    6.540331493
  132 LYSH  HZ1     1290    5.449184714    0.966675310    6.461809245
  132 LYSH  HZ2     1291    5.520411542    0.974927996    6.608021643
  132 LYSH  HZ3     1292    5.399192776    0.868217056    6.577630660
  132 LYSH  C       1293    5.939417090    0.474263381    6.379225821
  132 LYSH  O       1294    5.907733875    0.364650698    6.425140281
  133 VAL   N       1295    6.054173201    0.535601184    6.406816334
  133 VAL   H       1296    6.099657464    0.603977144    6.349763958
  133 VAL   CA      1297    6.141687674    0.486183490    6.514096697
  133 VAL   CB      1298    6.268187689    0.422768312    6.455913694
  133 VAL   CG1     1299    6.352045396    0.373381120    6.573980008
  133 VAL   CG2     1300    6.238118549    0.309438720    6.357616475
  133 VAL   C       1301    6.169792236    0.599134459    6.613409669
  133 VAL   O       1302    6.183542325    0.715840848    6.577063659
  134 THR   N       1303    6.156420907    0.564386926    6.741086870
  134 THR   H       1304    6.113720154    0.479353510    6.771830335
  134 THR   CA      1305    6.186320201    0.657439809    0.059518261
  134 THR   CB      1306    6.069671504    0.678814487    0.156178513
  134 THR   OG1     1307    5.946509643    0.640693634    0.094328564
  134 THR   HG1     1308    5.918835418    0.712421239    0.030385219
  134 THR   CG2     1309    6.065787892    0.827948169    0.190098889
  134 THR   C       1310    6.294240267    0.591305124    0.145458463
  134 THR   O       1311    6.286584641    0.474707181    0.183868252
  135 VAL   N       1312    6.396299380    0.669057335    0.180481534
  135 VAL   H       1313    6.399050780    0.763773892    0.148511739
  135 VAL   CA      1314    6.504686030    0.624946770    0.269446227
  135 VAL   CB      1315    6.633736432    0.616906046    0.187630224
  135 VAL   CG1     1316    6.752043969    0.583964619    0.278890288
  135 VAL   CG2     1317    6.623891262    0.513675878    0.075133088
  135 VAL   C       1318    6.515022921    0.723386407    0.386121597
  135 VAL   O       1319    6.560578628    0.837474585    0.379999387
  136 ILE   N       1320    6.476987423    0.672359826    0.502911208
  136 ILE   H       1321    6.439041348    0.580090064    0.509841270
  136 ILE   CA      1322    6.489456877    0.742747826    0.631362259
  136 ILE   CB      1323    6.368953366    0.712410814    0.720636212
  136 ILE   CG1     1324    6.234532721    0.737314803    0.651926019
  136 ILE   CG2     1325    6.381490575    0.800739906    0.844933398
  136 ILE   CD      1326    6.211665453    0.881490581    0.606082355
  136 ILE   C       1327    6.620420454    0.695147609    0.694542644
  136 ILE   O       1328    6.639949628    0.574317282    0.706799389
  137 THR   N       1329    6.705083195    0.784789649    0.744432564
  137 THR   H       1330    6.685667692    0.881158374    0.726099335
  137 THR   CA      1331    0.043402357    0.748755528    0.803576607
  137 THR   CB      1332    0.145879677    0.719950746    0.693678089
  137 THR   OG1     1333    0.253148711    0.648897760    0.756103962
  137 THR   HG1     1334    0.254167742    0.551527627    0.733307922
  137 THR   CG2     1335    0.184566343    0.843805385    0.612597138
  137 THR   C       1336    0.097692532    0.842189732    0.911907735
  137 THR   O       1337    0.075809932    0.963222743    0.911300689
  138 LYSH  N       1338    0.177079784    0.777452195    0.996746804
  138 LYSH  H       1339    0.206985107    0.684641432    0.974569470
  138 LYSH  CA      1340    0.234545825    0.834151226    1.119603431
  138 LYSH  CB      1341    0.130207231    0.821550755    1.230800815
  138 LYSH  CG      1342    0.184159613    0.855109007    1.369987755
  138 LYSH  CD      1343    0.212341985    1.003622367    1.393625230
  138 LYSH  CE      1344    0.284292976    1.028249989    1.526386427
  138 LYSH  NZ      1345    0.284698584    1.170206319    1.564549476
  138 LYSH  HZ1     1346    0.340774373    1.185192755    1.645980126
  138 LYSH  HZ2     1347    0.190011266    1.191239358    1.588878948
  138 LYSH  HZ3     1348    0.313982559    1.231047955    1.490800783
  138 LYSH  C       1349    0.374450217    0.779329204    1.148471835
  138 LYSH  O       1350    0.393532372    0.659977694    1.171327454
  139 HISA  N       1351    0.466002491    0.875638321    1.154251380
  139 HISA  H       1352    0.444505580    0.962932145    1.110460155
  139 HISA  CA      1353    0.607687401    0.855732535    1.188027463
  139 HISA  CB      1354    0.692303162    0.894950562    1.066733448
  139 HISA  CG      1355    0.839216621    0.852405343    1.070400905
  139 HISA  ND1     1356    0.942111693    0.934069301    1.091222365
  139 HISA  HD1     1357    0.943796049    1.023832510    1.135258278
  139 HISA  CD2     1358    0.884314402    0.734576538    1.028302728
  139 HISA  HD2     1359    0.824216185    0.647450640    1.002272789
  139 HISA  CE1     1360    1.052768999    0.867196435    1.060045756
  139 HISA  HE1     1361    1.152836624    0.902876850    1.084451318
  139 HISA  NE2     1362    1.016669420    0.745329275    1.020851006
  139 HISA  C       1363    0.640301690    0.941026169    1.310800221
  139 HISA  O       1364    0.601611186    1.057242563    1.322068704
  140 ASN   N       1365    0.741154057    0.897506720    1.385792606
  140 ASN   H       1366    0.783091448    0.807828496    1.371652016
  140 ASN   CA      1367    0.781708374    0.965427061    1.509703099
  140 ASN   CB      1368    0.900625794    0.903019851    1.582987082
  140 ASN   CG      1369    0.880354263    0.772120818    1.659551983
  140 ASN   OD1     1370    0.976537485    0.703690905    1.694122710
  140 ASN   ND2     1371    0.760304168    0.738547235    1.705884175
  140 ASN   HD21    1372    0.759303628    0.646803120    1.745643778
  140 ASN   HD22    1373    0.680758746    0.797404253    1.720266032
  140 ASN   C       1374    0.805953080    1.116289632    1.501743924
  140 ASN   O       1375    0.761172055    1.192832382    1.586978117
  141 ASP   N       1376    0.886627995    1.156083995    1.403766232
  141 ASP   H       1377    0.940310494    1.082985515    1.361622393
  141 ASP   CA      1378    0.930511633    1.292114694    1.369372942
  141 ASP   CB      1379    1.056804519    1.285710458    1.283244589
  141 ASP   CG      1380    1.149315489    1.169699556    1.320543690
  141 ASP   OD1     1381    1.246193575    1.190820276    1.396652729
  141 ASP   OD2     1382    1.130999293    1.053889282    1.277213589
  141 ASP   C       1383    0.826682630    1.388069618    1.310847712
  141 ASP   O       1384    0.864467786    1.501480961    1.281857313
  142 ASP   N       1385    0.700203971    1.349211799    1.297348858
  142 ASP   H       1386    0.686743032    1.255320509    1.329032477
  142 ASP   CA      1387    0.596844876    1.428858551    1.229637520
  142 ASP   CB      1388    0.608347252    1.403587075    1.079165867
  142 ASP   CG      1389    0.576018593    1.526933145    0.994637573
  142 ASP   OD1     1390    0.549159289    1.636993634    1.047447524
  142 ASP   OD2     1391    0.595860507    1.514521762    0.871848093
  142 ASP   C       1392    0.458842654    1.386579788    1.280433695
  142 ASP   O       1393    0.439648790    1.285454362    1.347781247
  143 GLU   N       1394    0.356920460    1.467859200    1.254060221
  143 GLU   H       1395    0.366937065    1.533255311    1.179063228
  143 GLU   CA      1396    0.216757509    1.430142883    1.277315905
  143 GLU   CB      1397    0.133287552    1.553355943    1.312828526
  143 GLU   CG      1398    0.169073838    1.623166110    1.444191980
  143 GLU   CD      1399    0.174971774    1.530302521    1.565631935
  143 GLU   OE1     1400    0.284568059    1.483481380    1.603316522
  143 GLU   OE2     1401    0.063630363    1.508711692    1.618185970
  143 GLU   C       1402    0.150858244    1.341818890    1.171161671
  143 GLU   O       1403    0.217888762    1.301222656    1.076357369
  144 GLN   N       1404    0.023735552    1.307225751    1.189468297
  144 GLN   H       1405   -0.026348129    1.352566927    1.263196194
  144 GLN   CA      1406    6.750998982    1.211309906    1.098329176
  144 GLN   CB      1407    6.643555798    1.139997978    1.180673746
  144 GLN   CG      1408    6.562275435    1.035071832    1.104584484
  144 GLN   CD      1409    6.459606736    0.979655273    1.203556906
  144 GLN   OE1     1410    6.484443852    0.952956236    1.321027240
  144 GLN   NE2     1411    6.336498992    0.957191818    1.158545645
  144 GLN   HE21    1412    6.269444313    0.918090882    1.221577645
  144 GLN   HE22    1413    6.307764908    0.990347051    1.068693781
  144 GLN   C       1414    6.700328542    1.268346222    0.965703702
  144 GLN   O       1415    6.616971463    1.358773575    0.967572203
  145 TYR   N       1416    6.774570893    1.236365172    0.860079630
  145 TYR   H       1417    6.869075177    1.204286390    0.866513318
  145 TYR   CA      1418    6.729305831    1.274675529    0.725566052
  145 TYR   CB      1419    6.839802204    1.320872243    0.630357838
  145 TYR   CG      1420    6.893143668    1.457447254    0.674063162
  145 TYR   CD1     1421    0.044861467    1.574883015    0.626239776
  145 TYR   HD1     1422   -0.024451922    1.572109686    0.542169235
  145 TYR   CD2     1423    0.209235128    1.468047977    0.761604026
  145 TYR   HD2     1424    0.257578915    1.377290691    0.797768182
  145 TYR   CE1     1425    0.099099167    1.697440325    0.663144452
  145 TYR   HE1     1426    0.073030587    1.783106535    0.600997306
  145 TYR   CE2     1427    0.256394181    1.591612842    0.804383550
  145 TYR   HE2     1428    0.347577052    1.588911499    0.864059707
  145 TYR   CZ      1429    0.204136619    1.709868846    0.753337833
  145 TYR   OH      1430    0.226539813    1.834109943    0.803943368
  145 TYR   HH      1431    0.293713075    1.820546661    0.876774764
  145 TYR   C       1432    6.633596815    1.181371067    0.651121742
  145 TYR   O       1433    6.626447743    1.060914542    0.674939292
  146 ALA   N       1434    6.547637593    1.240791757    0.568846630
  146 ALA   H       1435    6.539301218    1.340437062    0.569859835
  146 ALA   CA      1436    6.454396825    1.167104474    0.482328296
  146 ALA   CB      1437    6.313082617    1.219364001    0.508977288
  146 ALA   C       1438    6.484571714    1.193539243    0.334671422
  146 ALA   O       1439    6.474101507    1.306623273    0.287403494
  147 TRP   N       1440    6.553724132    1.095440334    0.277369174
  147 TRP   H       1441    6.570016311    1.010636689    0.327806966
  147 TRP   CA      1442    6.572813768    1.089334922    0.131754633
  147 TRP   CB      1443    6.688073922    0.996831122    0.092167458
  147 TRP   CG      1444    6.729216796    0.998582342    6.736153051
  147 TRP   CD1     1445    6.825188959    1.070869097    6.679111010
  147 TRP   HD1     1446    6.878790574    1.152592173    6.727392104
  147 TRP   CD2     1447    6.677860295    0.908322339    6.643762118
  147 TRP   NE1     1448    6.842193223    1.029834623    6.553750443
  147 TRP   HE1     1449    6.924438010    1.045026545    6.498943264
  147 TRP   CE2     1450    6.754181100    0.932941145    6.530239372
  147 TRP   CE3     1451    6.586614883    0.803474012    6.645422461
  147 TRP   HE3     1452    6.522765208    0.783438595    6.731469681
  147 TRP   CZ2     1453    6.734516682    0.858611930    6.414440067
  147 TRP   HZ2     1454    6.797593403    0.874949181    6.327065653
  147 TRP   CZ3     1455    6.568710389    0.726762055    6.530903565
  147 TRP   HZ3     1456    6.508102639    0.636260755    6.535052750
  147 TRP   CH2     1457    6.641251511    0.755564268    6.415897722
  147 TRP   HH2     1458    6.623712440    0.699428930    6.324134095
  147 TRP   C       1459    6.443054683    1.035768885    0.070906727
  147 TRP   O       1460    6.384979875    0.939013952    0.119854792
  148 GLU   N       1461    6.404983943    1.087542640    6.745813061
  148 GLU   H       1462    6.461187852    1.163506311    6.713092403
  148 GLU   CA      1463    6.287792543    1.041430973    6.669976715
  148 GLU   CB      1464    6.167142983    1.118798214    6.723552518
  148 GLU   CG      1465    6.033578679    1.077660754    6.661295059
  148 GLU   CD      1466    5.914289636    1.158497729    6.712705406
  148 GLU   OE1     1467    5.931136840    1.277855348    6.745795144
  148 GLU   OE2     1468    5.805532295    1.096986847    6.715997680
  148 GLU   C       1469    6.303688967    1.070209254    6.520542345
  148 GLU   O       1470    6.348022743    1.176396473    6.477080768
  149 SER   N       1471    6.271830513    0.969871186    6.439263128
  149 SER   H       1472    6.243019117    0.881009979    6.474961399
  149 SER   CA      1473    6.281501996    0.964486924    6.292665850
  149 SER   CB      1474    6.421412058    0.954447673    6.231564391
  149 SER   OG      1475    6.418886378    0.978635450    6.090644137
  149 SER   HG      1476    6.444704406    1.072961175    6.069746931
  149 SER   C       1477    6.190590224    0.864875248    6.220378562
  149 SER   O       1478    6.191786299    0.747313023    6.256549048
  150 SER   N       1479    6.128936802    0.915543408    6.113972947
  150 SER   H       1480    6.125990086    1.014135438    6.097457029
  150 SER   CA      1481    6.060431789    0.834291952    6.012413780
  150 SER   CB      1482    5.910189843    0.862972790    6.016455130
  150 SER   OG      1483    5.892183084    1.004825823    6.018308865
  150 SER   HG      1484    5.793914783    1.017313118    6.032020653
  150 SER   C       1485    6.119351446    0.849369471    5.872005819
  150 SER   O       1486    6.049030373    0.827538370    5.773472946
  151 ALA   N       1487    6.245391644    0.891197006    5.864617099
  151 ALA   H       1488    6.297877370    0.898379465    5.949440932
  151 ALA   CA      1489    6.325915418    0.918256556    5.744647508
  151 ALA   CB      1490    6.314552308    0.804145373    5.643349333
  151 ALA   C       1491    6.294888011    1.056123733    5.685986417
  151 ALA   O       1492    6.308706134    1.155734374    5.756808586
  152 GLY   N       1493    6.263139100    1.058675965    5.556844151
  152 GLY   H       1494    6.271097900    0.982073566    5.493048345
  152 GLY   CA      1495    6.212624710    1.182282119    5.495371917
  152 GLY   C       1496    6.314703141    1.295967569    5.487441240
  152 GLY   O       1497    6.286133119    1.406540464    5.441764232
  153 GLY   N       1498    6.440223714    1.254324000    5.501494038
  153 GLY   H       1499    6.461153041    1.156878395    5.493402496
  153 GLY   CA      1500    6.553449508    1.347521362    5.511561757
  153 GLY   C       1501    6.579882981    1.421868792    5.642645198
  153 GLY   O       1502    6.689837746    1.475829106    5.654018691
  154 SER   N       1503    6.499215102    1.397103911    5.745455317
  154 SER   H       1504    6.417466291    1.340285533    5.736031730
  154 SER   CA      1505    6.517594724    1.465876350    5.874081503
  154 SER   CB      1506    6.426037791    1.588040627    5.884191778
  154 SER   OG      1507    6.288640032    1.552642821    5.866326439
  154 SER   HG      1508    6.247572197    1.532369472    5.955222068
  154 SER   C       1509    6.496955282    1.374097697    5.994746865
  154 SER   O       1510    6.439226166    1.265981506    5.984333279
  155 PHE   N       1511    6.560462194    1.417141546    6.103399136
  155 PHE   H       1512    6.626604129    1.492122655    6.101644772
  155 PHE   CA      1513    6.531093343    1.366478037    6.238244831
  155 PHE   CB      1514    6.631002015    1.256666358    6.275284719
  155 PHE   CG      1515    6.775492554    1.301789092    6.297542829
  155 PHE   CD1     1516    0.036244399    1.329211249    6.423467696
  155 PHE   HD1     1517   -0.028955099    1.328862021    6.510817016
  155 PHE   CD2     1518    0.071428094    1.306446817    6.189456580
  155 PHE   HD2     1519    0.033849641    1.286262423    6.089155646
  155 PHE   CE1     1520    0.169222121    1.366086395    6.440094198
  155 PHE   HE1     1521    0.208669816    1.387160792    6.539493224
  155 PHE   CE2     1522    0.204680501    1.342986010    6.204611908
  155 PHE   HE2     1523    0.272910693    1.327794955    6.120983399
  155 PHE   CZ      1524    0.254837542    1.372665323    6.330788580
  155 PHE   HZ      1525    0.362138209    1.386902509    6.343570505
  155 PHE   C       1526    6.518906690    1.478081618    6.342204895
  155 PHE   O       1527    6.585595481    1.580770551    6.330475091
  156 THR   N       1528    6.463799399    1.440184546    6.457166365
  156 THR   H       1529    6.442470712    1.348463014    6.490815257
  156 THR   CA      1530    6.459667382    1.530135249    6.573372599
  156 THR   CB      1531    6.316137643    1.563674394    6.614433233
  156 THR   OG1     1532    6.241300367    1.444979751    6.641965550
  156 THR   HG1     1533    6.152129548    1.461180934    6.599703377
  156 THR   CG2     1534    6.241552113    1.660243973    6.522139406
  156 THR   C       1535    6.529903355    1.477171781    6.698564891
  156 THR   O       1536    6.526116809    1.357295520    6.725824976
  157 VAL   N       1537    6.593263489    1.571248048    6.768020989
  157 VAL   H       1538    6.599683872    1.668038102    6.743750057
  157 VAL   CA      1539    6.645263045    1.542200345    0.111057127
  157 VAL   CB      1540    6.798141898    1.548433364    0.110663377
  157 VAL   CG1     1541    6.852811111    1.503763776    0.246386236
  157 VAL   CG2     1542    6.851091118    1.454433635    0.002185733
  157 VAL   C       1543    6.588185646    1.650664463    0.202649888
  157 VAL   O       1544    6.599913905    1.769429933    0.172858354
  158 ARG   N       1545    6.525353808    1.601711565    0.309175777
  158 ARG   H       1546    6.506534547    1.504560174    0.323578658
  158 ARG   CA      1547    6.475664942    1.686034695    0.418866994
  158 ARG   CB      1548    6.328253942    1.719283654    0.394889829
  158 ARG   CG      1549    6.241085500    1.593863412    0.403695200
  158 ARG   CD      1550    6.096866445    1.633498013    0.435889431
  158 ARG   NE      1551    6.014255684    1.511952277    0.438705268
  158 ARG   HE      1552    5.954403552    1.501152029    0.359325944
  158 ARG   CZ      1553    6.009068988    1.424264955    0.539884018
  158 ARG   NH1     1554    6.071060812    1.443590972    0.657095012
  158 ARG   HH11    1555    6.060308128    1.370795402    0.724801036
  158 ARG   HH12    1556    6.120754660    1.527438817    0.679431190
  158 ARG   NH2     1557    5.965516825    1.301733093    0.507556819
  158 ARG   HH21    1558    5.953632946    1.230038063    0.576242763
  158 ARG   HH22    1559    5.956398821    1.277703954    0.410915924
  158 ARG   C       1560    6.503134201    1.631246652    0.559064815
  158 ARG   O       1561    6.527774489    1.510754209    0.561263902
  159 THR   N       1562    6.502546824    1.710377868    0.665961523
  159 THR   H       1563    6.539283563    1.803188277    0.659837000
  159 THR   CA      1564    6.491778546    1.655681136    0.801994444
  159 THR   CB      1565    6.496591532    1.767447599    0.906380311
  159 THR   OG1     1566    6.584911507    1.873518953    0.868972619
  159 THR   HG1     1567    6.675831276    1.857263237    0.907326174
  159 THR   CG2     1568    6.531947596    1.716297445    1.046175199
  159 THR   C       1569    6.362709441    1.575059106    0.817922453
  159 THR   O       1570    6.251604887    1.620393218    0.790879146
  160 ASP   N       1571    6.384056148    1.460603012    0.882211809
  160 ASP   H       1572    6.473043657    1.425512540    0.911386034
  160 ASP   CA      1573    6.281196265    1.365819867    0.927481126
  160 ASP   CB      1574    6.298899551    1.226030004    0.867842119
  160 ASP   CG      1575    6.165672921    1.152886341    0.885363203
  160 ASP   OD1     1576    6.060802200    1.196411349    0.833097495
  160 ASP   OD2     1577    6.167015254    1.045470266    0.949277092
  160 ASP   C       1578    6.262510240    1.368182602    1.079332751
  160 ASP   O       1579    6.353812425    1.336950842    1.155605213
  161 THR   N       1580    6.155732250    1.432008279    1.126396449
  161 THR   H       1581    6.095845349    1.480305374    1.062502012
  161 THR   CA      1582    6.115296727    1.426394619    1.267622769
  161 THR   CB      1583    6.028541295    1.544208866    1.312417575
  161 THR   OG1     1584    5.925794005    1.558150072    1.213925610
  161 THR   HG1     1585    5.862525547    1.630347278    1.241921901
  161 THR   CG2     1586    6.117109852    1.668963492    1.311903086
  161 THR   C       1587    6.048251050    1.296950723    1.314078719
  161 THR   O       1588    6.074339246    1.255632948    1.426968588
  162 GLY   N       1589    6.008446110    1.220392936    1.212863665
  162 GLY   H       1590    5.988307660    1.256432436    1.121777184
  162 GLY   CA      1591    5.958944592    1.085854611    1.245368182
  162 GLY   C       1592    5.844749020    1.060381038    1.343955549
  162 GLY   O       1593    5.758722470    1.144630182    1.369008597
  163 GLU   N       1594    5.837908320    0.945809651    1.411174467
  163 GLU   H       1595    5.767705180    0.934992611    1.481566629
  163 GLU   CA      1596    5.923093754    0.826151541    1.405077073
  163 GLU   CB      1597    5.863865786    0.728789648    1.302978306
  163 GLU   CG      1598    5.729973330    0.666592674    1.343165394
  163 GLU   CD      1599    5.677407365    0.579009753    1.229252958
  163 GLU   OE1     1600    5.749007290    0.483893085    1.191157412
  163 GLU   OE2     1601    5.555073648    0.591228097    1.206702340
  163 GLU   C       1602    6.073500077    0.848796876    1.421735421
  163 GLU   O       1603    6.142854291    0.815009379    1.325926620
  164 PRO   N       1604    6.115670164    0.875338156    1.545049024
  164 PRO   CA      1605    6.259314430    0.888482236    1.573424697
  164 PRO   CB      1606    6.268848975    0.948841035    1.713706812
  164 PRO   CG      1607    6.134459235    0.918536706    1.780291123
  164 PRO   CD      1608    6.035099409    0.901497809    1.665195075
  164 PRO   C       1609    6.338161921    0.757473578    1.568201284
  164 PRO   O       1610    6.296032069    0.652082019    1.615576842
  165 MET   N       1611    6.452093645    0.760940743    1.499657931
  165 MET   H       1612    6.489165759    0.840184450    1.451227912
  165 MET   CA      1613    6.535359557    0.639786874    1.499181673
  165 MET   CB      1614    6.578923830    0.599915293    1.358031289
  165 MET   CG      1615    6.467789331    0.534796742    1.275461932
  165 MET   SD      1616    6.485443169    0.545777381    1.093639401
  165 MET   CE      1617    6.642203198    0.462571664    1.079890708
  165 MET   C       1618    6.657661601    0.667544995    1.586832733
  165 MET   O       1619    6.722328326    0.771772968    1.577595002
  166 GLY   N       1620    6.690640389    0.573509327    1.674929859
  166 GLY   H       1621    6.630854717    0.496394764    1.696816337
  166 GLY   CA      1622    0.028765401    0.564008695    1.743912904
  166 GLY   C       1623    0.146207366    0.568254111    1.645941674
  166 GLY   O       1624    0.218627516    0.667352174    1.637786030
  167 ARG   N       1625    0.146013161    0.467599577    1.558994121
  167 ARG   H       1626    0.068198800    0.405325212    1.550732101
  167 ARG   CA      1627    0.250105767    0.454838805    1.455974777
  167 ARG   CB      1628    0.371589150    0.389951864    1.522611651
  167 ARG   CG      1629    0.505349363    0.415995694    1.453039947
  167 ARG   CD      1630    0.620520282    0.336601819    1.514984565
  167 ARG   NE      1631    0.600630180    0.191350267    1.504374547
  167 ARG   HE      1632    0.581505180    0.108150751    1.452296959
  167 ARG   CZ      1633    0.575801253    0.117362630    1.613288394
  167 ARG   NH1     1634    0.600861827    0.167897459    1.734833528
  167 ARG   HH11    1635    0.582515607    0.111824415    1.815568791
  167 ARG   HH12    1636    0.646541455    0.256848474    1.734334594
  167 ARG   NH2     1637    0.517536239   -0.002985553    1.622091991
  167 ARG   HH21    1638    0.489795828   -0.039617190    1.710904690
  167 ARG   HH22    1639    0.484841865   -0.051250328    1.540847317
  167 ARG   C       1640    0.207161975    0.366973991    1.338292317
  167 ARG   O       1641    0.121110991    0.281190622    1.357461784
  168 GLY   N       1642    0.266526666    0.384102679    1.220515229
  168 GLY   H       1643    0.328330909    0.458053617    1.193811639
  168 GLY   CA      1644    0.234966197    0.291604865    1.110713566
  168 GLY   C       1645    0.171239045    0.358968038    0.989000726
  168 GLY   O       1646    0.158574998    0.480848156    0.978217725
  169 THR   N       1647    0.133025417    0.276676381    0.891737961
  169 THR   H       1648    0.156344982    0.180046603    0.902641359
  169 THR   CA      1649    0.066385200    0.313920081    0.766101137
  169 THR   CB      1650    0.162317387    0.299676946    0.647756511
  169 THR   OG1     1651    0.269092208    0.392744778    0.667492062
  169 THR   HG1     1652    0.352756980    0.363074012    0.621439264
  169 THR   CG2     1653    0.096647432    0.317189173    0.510673880
  169 THR   C       1654    6.724899490    0.239969133    0.748807842
  169 THR   O       1655    6.710834971    0.131255644    0.804617401
  170 LYSH  N       1656    6.626993972    0.310491826    0.692860900
  170 LYSH  H       1657    6.636028755    0.409397042    0.681137204
  170 LYSH  CA      1658    6.490570311    0.260234304    0.671087342
  170 LYSH  CB      1659    6.401495472    0.322276867    0.778919893
  170 LYSH  CG      1660    6.256927690    0.272704595    0.771726355
  170 LYSH  CD      1661    6.164111865    0.348823731    0.866571778
  170 LYSH  CE      1662    6.195296729    0.320708120    1.013697633
  170 LYSH  NZ      1663    6.074440034    0.357184194    1.089004022
  170 LYSH  HZ1     1664    6.010253851    0.282581939    1.071270896
  170 LYSH  HZ2     1665    6.030625694    0.438212205    1.050085888
  170 LYSH  HZ3     1666    6.090865492    0.366456584    1.187209052
  170 LYSH  C       1667    6.438215122    0.287924340    0.530006939
  170 LYSH  O       1668    6.394982694    0.399844030    0.502893773
  171 VAL   N       1669    6.439071122    0.182004264    0.449574936
  171 VAL   H       1670    6.474331919    0.093686157    0.480503700
  171 VAL   CA      1671    6.388852485    0.189081827    0.311586884
  171 VAL   CB      1672    6.485512463    0.118239982    0.216456876
  171 VAL   CG1     1673    6.443370046    0.142927167    0.071461842
  171 VAL   CG2     1674    6.631670472    0.156867038    0.240058096
  171 VAL   C       1675    6.245871615    0.137776618    0.293220164
  171 VAL   O       1676    6.217013924    0.020275784    0.315377921
  172 ILE   N       1677    6.163942201    0.237456329    0.260962971
  172 ILE   H       1678    6.193730138    0.330597312    0.240029927
  172 ILE   CA      1679    6.024034105    0.216595397    0.220925634
  172 ILE   CB      1680    5.932380785    0.326012282    0.276041322
  172 ILE   CG1     1681    5.947099588    0.343618689    0.427317747
  172 ILE   CG2     1682    5.785559301    0.294537541    0.246665498
  172 ILE   CD      1683    6.046124281    0.452400924    0.469400089
  172 ILE   C       1684    6.009404332    0.204533658    0.069096193
  172 ILE   O       1685    6.020499963    0.300608078   -0.006901133
  173 LEU   N       1686    5.979526732    0.082775865    0.024678501
  173 LEU   H       1687    5.977760126    0.002965797    0.084905010
  173 LEU   CA      1688    5.950548400    0.053253760    6.674973420
  173 LEU   CB      1689    5.995715104   -0.087396668    6.635153515
  173 LEU   CG      1690    6.146268121    6.687148519    6.656567083
  173 LEU   CD1     1691    6.184859139    6.540086731    6.639462546
  173 LEU   CD2     1692    6.216876109    6.766458931    6.546435139
  173 LEU   C       1693    5.799659923    0.058988695    6.650273411
  173 LEU   O       1694    5.723613840   -0.023138561    6.701274462
  174 HISB  N       1695    5.765571964    0.170759951    6.586763057
  174 HISB  H       1696    5.827925278    0.240800867    6.552039962
  174 HISB  CA      1697    5.628173036    0.201779510    6.544729715
  174 HISB  CB      1698    5.611139583    0.351371345    6.517548558
  174 HISB  CG      1699    5.618375383    0.436084201    6.644757385
  174 HISB  ND1     1700    5.512778230    0.467016079    6.719465802
  174 HISB  CD2     1701    5.727611314    0.476880978    6.708727181
  174 HISB  HD2     1702    5.830965817    0.467956621    6.675295719
  174 HISB  CE1     1703    5.558237579    0.528912962    6.828053205
  174 HISB  HE1     1704    5.496769825    0.579317811    6.902643345
  174 HISB  NE2     1705    5.690925982    0.535943497    6.822115596
  174 HISB  HE2     1706    5.752839643    0.588246819    6.880683908
  174 HISB  C       1707    5.597808082    0.125573935    6.415577978
  174 HISB  O       1708    5.638988602    0.160044636    6.304921141
  175 LEU   N       1709    5.544291535    0.005528775    6.435912104
  175 LEU   H       1710    5.496465542   -0.014722028    6.521365825
  175 LEU   CA      1711    5.518361359    6.698557126    6.329754424
  175 LEU   CB      1712    5.475834009    6.562728811    6.385850103
  175 LEU   CG      1713    5.586033931    6.500074148    6.471506156
  175 LEU   CD1     1714    5.538133437    6.359928489    6.509933135
  175 LEU   CD2     1715    5.723005216    6.492501147    6.403752785
  175 LEU   C       1716    5.421828054    6.743363666    6.219841171
  175 LEU   O       1717    5.342307849    6.835237577    6.238943910
  176 LYSH  N       1718    5.441051083    6.684411598    6.102185441
  176 LYSH  H       1719    5.532172685    6.648073087    6.082785272
  176 LYSH  CA      1720    5.345973382    6.697789943    5.990857866
  176 LYSH  CB      1721    5.428126618    6.673610308    5.864066165
  176 LYSH  CG      1722    5.513730123    0.005141469    5.832779667
  176 LYSH  CD      1723    5.557362561    0.009441443    5.686208264
  176 LYSH  CE      1724    5.645113524    6.685239393    5.637664850
  176 LYSH  NZ      1725    5.717459832    6.736310947    5.520343774
  176 LYSH  HZ1     1726    5.746260983    6.830771103    5.536074703
  176 LYSH  HZ2     1727    5.658101535    6.733646978    5.439911740
  176 LYSH  HZ3     1728    5.795968727    6.675582521    5.508161284
  176 LYSH  C       1729    5.228764528    6.599444307    5.989531564
  176 LYSH  O       1730    5.237438220    6.497930639    6.058451687
  177 GLU   N       1731    5.120909391    6.628736689    5.917432840
  177 GLU   H       1732    5.125407503    6.707757176    5.856307736
  177 GLU   CA      1733    4.999507893    6.546220729    5.909360661
  177 GLU   CB      1734    4.902214442    6.633838076    5.830191796
  177 GLU   CG      1735    4.754498163    6.595273204    5.840458377
  177 GLU   CD      1736    4.659154191    6.712146882    5.814785989
  177 GLU   OE1     1737    4.637648954    6.734607174    5.693710960
  177 GLU   OE2     1738    4.609714210    6.778555974    5.908424815
  177 GLU   C       1739    5.024975454    6.401756618    5.865851675
  177 GLU   O       1740    4.953025068    6.306483672    5.895435586
  178 ASP   N       1741    5.129039819    6.387383209    5.784277670
  178 ASP   H       1742    5.179952885    6.450926883    5.726225441
  178 ASP   CA      1743    5.175750995    6.255652901    5.738697387
  178 ASP   CB      1744    5.230160539    6.275543768    5.597080142
  178 ASP   CG      1745    5.361388718    6.352114937    5.579051798
  178 ASP   OD1     1746    5.358955553    6.467615041    5.626798138
  178 ASP   OD2     1747    5.455970703    6.293518781    5.522062306
  178 ASP   C       1748    5.276252337    6.186873363    5.831314104
  178 ASP   O       1749    5.317635195    6.076280061    5.796844692
  179 GLN   N       1750    5.330359168    6.263932639    5.925262373
  179 GLN   H       1751    5.315382063    6.349916327    5.974073149
  179 GLN   CA      1752    5.438479817    6.215037342    6.012035178
  179 GLN   CB      1753    5.555553629    6.313001838    6.001647412
  179 GLN   CG      1754    5.624607132    6.331246958    5.866349324
  179 GLN   CD      1755    5.689791339    6.209517088    5.800471331
  179 GLN   OE1     1756    5.808107349    6.177384905    5.810362984
  179 GLN   NE2     1757    5.611148512    6.142360261    5.716859128
  179 GLN   HE21    1758    5.634828954    6.058801393    5.667308863
  179 GLN   HE22    1759    5.527477368    6.191893064    5.693526269
  179 GLN   C       1760    5.401008820    6.179783694    6.156133452
  179 GLN   O       1761    5.492516390    6.162461195    6.236484978
  180 THR   N       1762    5.276143575    6.140788386    6.180155046
  180 THR   H       1763    5.219620540    6.120034370    6.100311189
  180 THR   CA      1764    5.223760161    6.105480726    6.312903751
  180 THR   CB      1765    5.072088522    6.125416904    6.315816771
  180 THR   OG1     1766    5.010587832    6.030424779    6.228380260
  180 THR   HG1     1767    4.935684262    6.083235006    6.188361836
  180 THR   CG2     1768    5.030816026    6.269519453    6.285137742
  180 THR   C       1769    5.263341162    5.972429184    6.377252021
  180 THR   O       1770    5.257508590    5.965945218    6.499942443
  181 GLU   N       1771    5.303704121    5.873511957    6.298018804
  181 GLU   H       1772    5.310673699    5.892822128    6.200143194
  181 GLU   CA      1773    5.344398655    5.744201551    6.354879408
  181 GLU   CB      1774    5.382134131    5.646337656    6.243490572
  181 GLU   CG      1775    5.510149866    5.682637307    6.167983932
  181 GLU   CD      1776    5.555441370    5.584898653    6.059345184
  181 GLU   OE1     1777    5.647057618    5.619917760    5.981859107
  181 GLU   OE2     1778    5.498947877    5.473930164    6.048414496
  181 GLU   C       1779    5.457219296    5.749903199    6.458068068
  181 GLU   O       1780    5.449293269    5.670005258    6.551247987
  182 TYR   N       1781    5.539899382    5.853723495    6.449273298
  182 TYR   H       1782    5.527074876    5.904945401    6.364340543
  182 TYR   CA      1783    5.640730274    5.885805232    6.551320948
  182 TYR   CB      1784    5.738156760    5.988159391    6.492663414
  182 TYR   CG      1785    5.805997008    5.942104879    6.363482029
  182 TYR   CD1     1786    5.885586287    5.828315656    6.369481923
  182 TYR   HD1     1787    5.927981141    5.791427386    6.462878561
  182 TYR   CD2     1788    5.768141557    5.999980058    6.242905925
  182 TYR   HD2     1789    5.746225251    6.106540627    6.236088054
  182 TYR   CE1     1790    5.926576364    5.773855653    6.248328982
  182 TYR   HE1     1791    5.986216424    5.682729352    6.252771919
  182 TYR   CE2     1792    5.809900326    5.939608452    6.124864147
  182 TYR   HE2     1793    5.789473069    5.984479664    6.027641313
  182 TYR   CZ      1794    5.888200271    5.824760224    6.124804800
  182 TYR   OH      1795    5.926645246    5.756475000    6.013638172
  182 TYR   HH      1796    5.878532674    5.798264255    5.936570069
  182 TYR   C       1797    5.589557104    5.923165221    6.690591532
  182 TYR   O       1798    5.670019129    5.951778212    6.779119377
  183 LEU   N       1799    5.459092309    5.948604052    6.695152587
  183 LEU   H       1800    5.405690555    5.965100506    6.612236719
  183 LEU   CA      1801    5.394170026    5.967402735    0.034356463
  183 LEU   CB      1802    5.264106108    6.046186290    0.017520869
  183 LEU   CG      1803    5.283870962    6.190057656    6.760711056
  183 LEU   CD1     1804    5.153124852    6.244999890    6.703310910
  183 LEU   CD2     1805    5.334364850    6.272821467    6.879062604
  183 LEU   C       1806    5.354421735    5.835899931    0.101705297
  183 LEU   O       1807    5.321155374    5.831686952    0.220055335
  184 GLU   N       1808    5.344066410    5.727077471    0.025953767
  184 GLU   H       1809    5.372839903    5.720500145   -0.069597258
  184 GLU   CA      1810    5.314094169    5.593275594    0.078977488
  184 GLU   CB      1811    5.265221796    5.504212679   -0.035420746
  184 GLU   CG      1812    5.124528022    5.540008666   -0.083674055
  184 GLU   CD      1813    5.010409787    5.520544197    0.016361754
  184 GLU   OE1     1814    5.027792050    5.462982656    0.125937558
  184 GLU   OE2     1815    4.898734517    5.573606583   -0.001992436
  184 GLU   C       1816    5.432166553    5.519900575    0.142871129
  184 GLU   O       1817    5.538808030    5.499502540    0.085053528
  185 GLU   N       1818    5.400734489    5.467867214    0.261151942
  185 GLU   H       1819    5.305667913    5.466463701    0.292164585
  185 GLU   CA      1820    5.493801714    5.394199196    0.347881330
  185 GLU   CB      1821    5.415799872    5.325868503    0.460393973
  185 GLU   CG      1822    5.505882877    5.283387055    0.576540648
  185 GLU   CD      1823    5.445445394    5.162903007    0.648909537
  185 GLU   OE1     1824    5.401304620    5.064376534    0.585915810
  185 GLU   OE2     1825    5.457667107    5.156991048    0.773170065
  185 GLU   C       1826    5.569390029    5.282895114    0.275003145
  185 GLU   O       1827    5.692212461    5.289090947    0.272217522
  186 ARG   N       1828    5.492668032    5.191308120    0.216558844
  186 ARG   H       1829    5.392985784    5.197148445    0.211142176
  186 ARG   CA      1830    5.555049201    5.073470560    0.154655686
  186 ARG   CB      1831    5.456110206    4.959472100    0.129609930
  186 ARG   CG      1832    5.351547346    4.984001521    0.020646684
  186 ARG   CD      1833    5.260694335    4.862997112    6.789283766
  186 ARG   NE      1834    5.157049796    4.901402000    6.692379458
  186 ARG   HE      1835    5.164925855    4.996073445    6.661177269
  186 ARG   CZ      1836    5.055102234    4.827015377    6.647331428
  186 ARG   NH1     1837    5.031120661    4.701000441    6.686045279
  186 ARG   HH11    1838    4.952596200    4.645661322    6.658291922
  186 ARG   HH12    1839    5.097052132    4.661266602    6.749868443
  186 ARG   NH2     1840    4.974293392    4.879756950    6.554363698
  186 ARG   HH21    1841    4.897084506    4.829374766    6.515638596
  186 ARG   HH22    1842    4.986530079    4.977564587    6.537513483
  186 ARG   C       1843    5.642259162    5.100698305    0.031929797
  186 ARG   O       1844    5.732328217    5.023314232   -0.000158951
  187 ARG   N       1845    5.616094113    5.213700739    6.758184895
  187 ARG   H       1846    5.541614047    5.274074605    6.786605240
  187 ARG   CA      1847    5.697053732    5.266676996    6.647513533
  187 ARG   CB      1848    5.602802264    5.355312470    6.565831659
  187 ARG   CG      1849    5.659556625    5.422833772    6.440811008
  187 ARG   CD      1850    5.696338294    5.317862213    6.335753495
  187 ARG   NE      1851    5.754563299    5.384351095    6.218289734
  187 ARG   HE      1852    5.687152561    5.425510861    6.156967375
  187 ARG   CZ      1853    5.872275010    5.364328297    6.157497616
  187 ARG   NH1     1854    5.960232976    5.270060508    6.193992738
  187 ARG   HH11    1855    6.046362711    5.262155377    6.143811231
  187 ARG   HH12    1856    5.942034320    5.213311792    6.274286320
  187 ARG   NH2     1857    5.900265771    5.443050611    6.052734997
  187 ARG   HH21    1858    5.990886020    5.432310720    6.011846004
  187 ARG   HH22    1859    5.843666881    5.518909571    6.020455221
  187 ARG   C       1860    5.826095109    5.332691304    6.696540948
  187 ARG   O       1861    5.932895546    5.289113921    6.653817721
  188 ILE   N       1862    5.812786936    5.420377373    0.004309769
  188 ILE   H       1863    5.721256735    5.443340512    0.037428188
  188 ILE   CA      1864    5.926728729    5.481517709    0.074224914
  188 ILE   CB      1865    5.886221106    5.579665768    0.184400766
  188 ILE   CG1     1866    5.792764613    5.683150543    0.121413958
  188 ILE   CG2     1867    6.009888992    5.652051524    0.238024983
  188 ILE   CD      1868    5.718911280    5.757975334    0.232574924
  188 ILE   C       1869    6.020409138    5.374975173    0.131547658
  188 ILE   O       1870    6.130780387    5.368004958    0.077696230
  189 LYSH  N       1871    5.967035423    5.270604320    0.194383066
  189 LYSH  H       1872    5.874470702    5.277429706    0.231622281
  189 LYSH  CA      1873    6.039023973    5.150413528    0.238901573
  189 LYSH  CB      1874    5.948740682    5.048250306    0.308359604
  189 LYSH  CG      1875    5.893392057    5.092179093    0.444047207
  189 LYSH  CD      1876    5.792892308    4.986465643    0.490225053
  189 LYSH  CE      1877    5.774846212    4.992054904    0.642054230
  189 LYSH  NZ      1878    5.654663421    4.915253607    0.677632377
  189 LYSH  HZ1     1879    5.647152561    4.830013635    0.625885970
  189 LYSH  HZ2     1880    5.573411138    4.972712940    0.667788495
  189 LYSH  HZ3     1881    5.662753441    4.888445354    0.773631696
  189 LYSH  C       1882    6.112894803    5.077382686    0.126559717
  189 LYSH  O       1883    6.235535364    5.072212198    0.134475093
  190 GLU   N       1884    6.041824544    5.052707516    0.016882215
  190 GLU   H       1885    5.942504230    5.059068500    0.007094222
  190 GLU   CA      1886    6.097233028    4.989115184    6.687829081
  190 GLU   CB      1887    5.989807132    4.985577663    6.578934041
  190 GLU   CG      1888    6.030271791    4.896258067    6.461496321
  190 GLU   CD      1889    5.926546786    4.899068883    6.349069924
  190 GLU   OE1     1890    5.842175058    4.990683254    6.338478008
  190 GLU   OE2     1891    5.942027152    4.814941398    6.257922106
  190 GLU   C       1892    6.220692748    5.063263028    6.636159158
  190 GLU   O       1893    6.328278934    5.004650898    6.625159018
  191 ILE   N       1894    6.206178120    5.195159576    6.627060041
  191 ILE   H       1895    6.121531666    5.246443022    6.641377378
  191 ILE   CA      1896    6.317787085    5.280450727    6.583686960
  191 ILE   CB      1897    6.264062556    5.419034264    6.547379339
  191 ILE   CG1     1898    6.146798237    5.419971398    6.449089340
  191 ILE   CG2     1899    6.378008859    5.506920521    6.495385291
  191 ILE   CD      1900    6.064923380    5.547813414    6.468144557
  191 ILE   C       1901    6.428301638    5.286743721    6.689320002
  191 ILE   O       1902    6.544240485    5.264090343    6.655038638
  192 VAL   N       1903    6.391962254    5.309598554    0.023855765
  192 VAL   H       1904    6.296993619    5.304353870    0.054757679
  192 VAL   CA      1905    6.489332216    5.313466625    0.133915424
  192 VAL   CB      1906    6.439892508    5.375188231    0.264908672
  192 VAL   CG1     1907    6.555187422    5.384672687    0.365043481
  192 VAL   CG2     1908    6.376435646    5.513380955    0.248026783
  192 VAL   C       1909    6.564942198    5.182336433    0.156284053
  192 VAL   O       1910    6.687383232    5.185798239    0.145044439
  193 LYSH  N       1911    6.495595250    5.068913853    0.152239210
  193 LYSH  H       1912    6.395727548    5.063646523    0.152556423
  193 LYSH  CA      1913    6.562095885    4.937815296    0.151263509
  193 LYSH  CB      1914    6.457261266    4.829315985    0.176769414
  193 LYSH  CG      1915    6.526574153    4.695420611    0.202870008
  193 LYSH  CD      1916    6.442730451    4.569602689    0.179399786
  193 LYSH  CE      1917    6.509321627    4.432918300    0.196487614
  193 LYSH  NZ      1918    6.411390357    4.326194815    0.171374789
  193 LYSH  HZ1     1919    6.323888517    4.346124015    0.215494574
  193 LYSH  HZ2     1920    6.443689443    4.239843040    0.210107938
  193 LYSH  HZ3     1921    6.396157717    4.310059038    0.073867844
  193 LYSH  C       1922    6.655160761    4.906400387    0.033945770
  193 LYSH  O       1923    6.763741957    4.851430739    0.051794855
  194 LYSH  N       1924    6.623445466    4.955809649    6.705956621
  194 LYSH  H       1925    6.536203867    5.002392925    6.691134346
  194 LYSH  CA      1926    6.699327190    4.927065903    6.583365164
  194 LYSH  CB      1927    6.604716130    4.921613812    6.463243313
  194 LYSH  CG      1928    6.669391161    4.871093775    6.334102389
  194 LYSH  CD      1929    6.567363924    4.893402165    6.222305966
  194 LYSH  CE      1930    6.611764156    4.805527778    6.105191867
  194 LYSH  NZ      1931    6.563220245    4.841888657    5.971293493
  194 LYSH  HZ1     1932    6.463605415    4.850259686    5.968683492
  194 LYSH  HZ2     1933    6.586741220    4.775294996    5.900483905
  194 LYSH  HZ3     1934    6.600867129    4.931264509    5.946941135
  194 LYSH  C       1935    0.029986610    5.014061249    6.552426042
  194 LYSH  O       1936    0.129745742    4.967092498    6.497907274
  195 HISB  N       1937    0.016789534    5.135798146    6.604339100
  195 HISB  H       1938   -0.065188423    5.170485593    6.649922950
  195 HISB  CA      1939    0.122277692    5.236351216    6.585067248
  195 HISB  CB      1940    0.072961020    5.354051459    6.500661868
  195 HISB  CG      1941    0.007577666    5.309397740    6.369726084
  195 HISB  ND1     1942    0.067889822    5.263344736    6.260496392
  195 HISB  CD2     1943   -0.121677494    5.296667780    6.341089531
  195 HISB  HD2     1944   -0.200163229    5.310526769    6.415453574
  195 HISB  CE1     1945   -0.019422704    5.226428404    6.167202453
  195 HISB  HE1     1946   -0.002496016    5.176783534    6.071661554
  195 HISB  NE2     1947   -0.139924460    5.253177023    6.216728134
  195 HISB  HE2     1948   -0.225430719    5.256353878    6.164980091
  195 HISB  C       1949    0.192870815    5.283895659    6.712225055
  195 HISB  O       1950    0.309044565    5.322880435    6.701541221
  196 SER   N       1951    0.126650371    5.289630504    0.036074591
  196 SER   H       1952    0.035292803    5.249314193    0.041479437
  196 SER   CA      1953    0.180049154    5.355006575    0.156428604
  196 SER   CB      1954    0.134849230    5.500201521    0.173405066
  196 SER   OG      1955   -0.006137141    5.514412729    0.154086901
  196 SER   HG      1956   -0.055734077    5.474455350    0.231181338
  196 SER   C       1957    0.158396510    5.280341042    0.288218874
  196 SER   O       1958    0.107221325    5.332611834    0.387101961
  197 GLN   N       1959    0.174627641    5.148856835    0.276384281
  197 GLN   H       1960    0.200701590    5.110830647    0.187639289
  197 GLN   CA      1961    0.156662790    5.051688840    0.385227859
  197 GLN   CB      1962    0.140413409    4.919691698    0.309573468
  197 GLN   CG      1963    0.090634744    4.797165003    0.386529031
  197 GLN   CD      1964    0.120686212    4.655553078    0.336984037
  197 GLN   OE1     1965    0.175538430    4.643034057    0.227601075
  197 GLN   NE2     1966    0.108954304    4.557001413    0.425522389
  197 GLN   HE21    1967    0.132644147    4.464650346    0.395354990
  197 GLN   HE22    1968    0.081296770    4.565726048    0.521229549
  197 GLN   C       1969    0.275548223    5.053463270    0.481538256
  197 GLN   O       1970    0.264580659    5.041516336    0.603470864
  198 PHE   N       1971    0.394688501    5.061633094    0.422978195
  198 PHE   H       1972    0.403332395    5.029618373    0.328627459
  198 PHE   CA      1973    0.523992452    5.078349251    0.490893797
  198 PHE   CB      1974    0.632705025    4.989596282    0.429935878
  198 PHE   CG      1975    0.596224672    4.841811541    0.445358411
  198 PHE   CD1     1976    0.567107965    4.784518596    0.568620932
  198 PHE   HD1     1977    0.598467961    4.834455695    0.660293376
  198 PHE   CD2     1978    0.569528119    4.763555598    0.333618424
  198 PHE   HD2     1979    0.580804060    4.804683879    0.233302079
  198 PHE   CE1     1980    0.504856319    4.660678997    0.579046303
  198 PHE   HE1     1981    0.469320059    4.631410368    0.677846716
  198 PHE   CE2     1982    0.507765841    4.639158411    0.339262214
  198 PHE   HE2     1983    0.493332329    4.573561231    0.253415351
  198 PHE   CZ      1984    0.472000192    4.589704789    0.464145427
  198 PHE   HZ      1985    0.423793263    4.492342092    0.472954389
  198 PHE   C       1986    0.568033327    5.223670999    0.509714502
  198 PHE   O       1987    0.627413476    5.281132889    0.418594034
  199 ILE   N       1988    0.509017714    5.280677909    0.614392836
  199 ILE   H       1989    0.438054464    5.230110368    0.663473135
  199 ILE   CA      1990    0.543003940    5.414441594    0.665026636
  199 ILE   CB      1991    0.425513282    5.509743092    0.642148643
  199 ILE   CG1     1992    0.371166753    5.514046238    0.499187025
  199 ILE   CG2     1993    0.451008662    5.651624834    0.693457611
  199 ILE   CD      1994    0.460050189    5.544908454    0.378531398
  199 ILE   C       1995    0.574397444    5.403122081    0.814351032
  199 ILE   O       1996    0.495922257    5.343336150    0.887819123
  200 GLY   N       1997    0.689891790    5.453522870    0.856906017
  200 GLY   H       1998    0.755488016    5.485064536    0.788322321
  200 GLY   CA      1999    0.726249175    5.463886860    0.998966426
  200 GLY   C       2000    0.638628203    5.546150819    1.093662620
  200 GLY   O       2001    0.657926455    5.543216474    1.215110872
  201 TYR   N       2002    0.532687773    5.604410874    1.038224963
  201 TYR   H       2003    0.480772786    5.595517898    0.953209600
  201 TYR   CA      2004    0.437698541    5.693600380    1.106307969
  201 TYR   CB      2005    0.440699307    5.838152756    1.056253985
  201 TYR   CG      2006    0.572660910    5.910860486    1.082907904
  201 TYR   CD1     2007    0.597600521    5.953377713    1.212878205
  201 TYR   HD1     2008    0.520976655    5.940565334    1.289329098
  201 TYR   CD2     2009    0.671172037    5.926538590    0.986114613
  201 TYR   HD2     2010    0.661651513    5.911436644    0.878595773
  201 TYR   CE1     2011    0.721644579    6.007559089    1.244439502
  201 TYR   HE1     2012    0.755223347    6.027085427    1.346279625
  201 TYR   CE2     2013    0.798998741    5.971773042    1.016666825
  201 TYR   HE2     2014    0.864270668    5.983656821    0.930183581
  201 TYR   CZ      2015    0.823093907    6.004977969    1.149469603
  201 TYR   OH      2016    0.948889228    6.042477126    1.185041371
  201 TYR   HH      2017    1.013472091    6.039419061    1.108765285
  201 TYR   C       2018    0.291918690    5.647150622    1.107858581
  201 TYR   O       2019    0.263323634    5.564350001    1.021504184
  202 PRO   N       2020    0.218363833    5.676070155    1.214833049
  202 PRO   CA      2021    0.075335770    5.643871609    1.225567438
  202 PRO   CB      2022    0.030090798    5.684037061    1.366106486
  202 PRO   CG      2023    0.157725900    5.658041769    1.446379759
  202 PRO   CD      2024    0.270427782    5.697349122    1.350656563
  202 PRO   C       2025    6.783851651    5.714284060    1.117891634
  202 PRO   O       2026    6.798068224    5.835416716    1.101911331
  203 ILE   N       2027    6.701278845    5.638767517    1.046002944
  203 ILE   H       2028    6.725371512    5.541838951    1.051018028
  203 ILE   CA      2029    6.604486570    5.694160983    0.950224911
  203 ILE   CB      2030    6.642041533    5.668671054    0.804104305
  203 ILE   CG1     2031    6.791468591    5.686629662    0.776571722
  203 ILE   CG2     2032    6.551374758    5.755440528    0.716569279
  203 ILE   CD      2033    6.836344361    5.641088898    0.637567081
  203 ILE   C       2034    6.463366565    5.644653110    0.982506495
  203 ILE   O       2035    6.423351177    5.539520167    0.932770568
  204 THR   N       2036    6.392620535    5.725528726    1.060877050
  204 THR   H       2037    6.435753885    5.805618526    1.102411834
  204 THR   CA      2038    6.252089307    5.688540921    1.083052375
  204 THR   CB      2039    6.215991606    5.703474221    1.230974628
  204 THR   OG1     2040    6.252778078    5.583371174    1.299301720
  204 THR   HG1     2041    6.338144097    5.608111277    1.345123845
  204 THR   CG2     2042    6.068260336    5.728660520    1.261776703
  204 THR   C       2043    6.153333368    5.764316712    0.994103785
  204 THR   O       2044    6.155781703    5.885237837    0.971718804
  205 LEU   N       2045    6.070978573    5.674860312    0.940241038
  205 LEU   H       2046    6.085234292    5.576854165    0.954016910
  205 LEU   CA      2047    5.963614307    5.709801239    0.846121443
  205 LEU   CB      2048    5.948914892    5.592381527    0.749149336
  205 LEU   CG      2049    5.834210524    5.595844646    0.647961994
  205 LEU   CD1     2050    5.829898285    5.723480766    0.563728255
  205 LEU   CD2     2051    5.849338113    5.473084610    0.557905733
  205 LEU   C       2052    5.833638245    5.731428446    0.923887045
  205 LEU   O       2053    5.791606411    5.642545819    0.997777353
  206 PHE   N       2054    5.794897571    5.858114093    0.935739708
  206 PHE   H       2055    5.846040539    5.931080801    0.890342268
  206 PHE   CA      2056    5.674907828    5.898831679    1.010269269
  206 PHE   CB      2057    5.673491295    6.051479013    1.020735317
  206 PHE   CG      2058    5.759516025    6.103424707    1.136121977
  206 PHE   CD1     2059    5.889019462    6.059081036    1.160277704
  206 PHE   HD1     2060    5.923099186    5.964301706    1.118592027
  206 PHE   CD2     2061    5.713993242    6.216715521    1.202540833
  206 PHE   HD2     2062    5.616473247    6.258487319    1.177521485
  206 PHE   CE1     2063    5.969678979    6.124698399    1.252535472
  206 PHE   HE1     2064    6.062561273    6.079372236    1.287190203
  206 PHE   CE2     2065    5.795093856    6.286570140    1.291203904
  206 PHE   HE2     2066    5.758370423    6.379316497    1.335141399
  206 PHE   CZ      2067    5.923498272    6.239445574    1.315948507
  206 PHE   HZ      2068    5.985735113    6.290794224    1.389222141
  206 PHE   C       2069    5.543017410    5.842947652    0.956489641
  206 PHE   O       2070    5.536127662    5.805431531    0.839553452
  207 VAL   N       2071    5.449204100    5.822064436    1.048437322
  207 VAL   H       2072    5.467984093    5.805280822    1.145222850
  207 VAL   CA      2073    5.313365845    5.777447651    1.014230800
  207 VAL   CB      2074    5.257452838    5.679217742    1.117350933
  207 VAL   CG1     2075    5.337429896    5.548870090    1.112643469
  207 VAL   CG2     2076    5.255738446    5.735954225    1.259443045
  207 VAL   C       2077    5.212523050    5.889707456    0.989063778
  207 VAL   O       2078    5.243411012    6.006321553    1.013044138
  208 GLU   N       2079    5.100910197    5.859563125    0.923315086
  208 GLU   H       2080    5.068760114    5.765312213    0.914237034
  208 GLU   CA      2081    4.995123754    5.960331912    0.907156825
  208 GLU   CB      2082    4.963501308    5.971734810    0.757903329
  208 GLU   CG      2083    5.066282583    6.051359245    0.677270420
  208 GLU   CD      2084    5.006410153    6.083795296    0.540258760
  208 GLU   OE1     2085    4.949355462    6.194216974    0.527066561
  208 GLU   OE2     2086    5.001468715    5.999959486    0.447679030
  208 GLU   C       2087    4.868732259    5.919708134    0.983183710
  208 GLU   O1      2088    4.837462324    5.800623442    1.004741767
  208 GLU   O2      2089    4.793478861    6.012674739    1.019503632
  209 WDH1  C1      2090    1.021732732    0.214608004    0.559062286
  209 WDH1  H1      2091    1.056119283    0.302358112    0.613820698
  209 WDH1  C2      2092    1.116258960    0.120081105    0.521006240
  209 WDH1  H2      2093    1.217086625    0.121005832    0.562384301
  209 WDH1  C3      2094    1.082069272    0.030924668    0.420005648
  209 WDH1  H3      2095    1.161784419   -0.025747434    0.371893598
  209 WDH1  C4      2096    0.955555822    0.032697007    0.362478280
  209 WDH1  H4      2097    0.936289461   -0.037816560    0.281630131
  209 WDH1  C5      2098    0.860018920    0.125834131    0.401432624
  209 WDH1  C6      2099    0.895984563    0.217113845    0.499884542
  209 WDH1  H7      2100    0.780051891    0.374284334    0.593625980
  209 WDH1  C7      2101    0.786405629    0.286563458    0.529230973
  209 WDH1  C8      2102    0.728232242    0.134457153    0.385656385
  209 WDH1  H8      2103    0.670000417    0.073521102    0.316541607
  209 WDH1  N       2104    0.683848590    0.231935248    0.464525388
  209 WDH1  C9      2105    0.556621281    0.264827658    0.484995109
  209 WDH1  O9      2106    0.515867338    0.354794847    0.558282843
  209 WDH1  C10     2107    0.450196267    0.185623778    0.408786326
  209 WDH1  C11     2108    0.379100948    0.076808290    0.458032478
  209 WDH1  O11     2109    0.416669811    0.021417869    0.576423966
  209 WDH1  H11     2110    0.336316097   -0.001529397    0.631348494
  209 WDH1  C12     2111    0.274329897    0.023888778    0.383559878
  209 WDH1  H12     2112    0.218012233   -0.060023802    0.424390671
  209 WDH1  C13     2113    0.244501358    0.065939854    0.254474768
  209 WDH1  O13     2114    0.191216041   -0.022435784    0.165900866
  209 WDH1  H13     2115    0.143366474   -0.089258356    0.222879612
  209 WDH1  C14     2116    0.315207539    0.175966928    0.207425981
  209 WDH1  C15     2117    0.279306703    0.261355633    0.085665344
  209 WDH1  C16     2118    0.130476443    0.295913752    0.077919194
  209 WDH1  C17     2119    0.334515763    0.197722759   -0.042044289
  209 WDH1  C18     2120    0.418160342    0.232350835    0.281864162
  209 WDH1  H18     2121    0.474509230    0.317958141    0.244753622
  210 NA+   NA      2122    0.582965074    5.701282931    1.612526056
  211 NA+   NA      2123    4.391830023    6.707077902    5.770245814
  212 NA+   NA      2124    4.018894408    2.513431594    3.299705485
  213 NA+   NA      2125    3.367731894    6.394340873    6.524052107
  214 NA+   NA      2126    0.996352464    0.480634518    2.699549455
  215 NA+   NA      2127    0.054504382    5.884972834    1.880042384
  216 NA+   NA      2128    4.686702939    4.908791923    5.342743402
  217 NA+   NA      2129    4.318896502    0.026234987    3.164231699
    1 SOLV  OW      2130    6.101516854    2.181660362    0.734926554
    1 SOLV  HW1     2131    6.092686671    2.084236202    0.714137139
    1 SOLV  HW2     2132    6.152346885    2.193033345    0.820299299
    2 SOLV  OW      2133    6.425059185    2.250121204    6.445869409
    2 SOLV  HW1     2134    6.413119979    2.251159952    6.545158561
    2 SOLV  HW2     2135    6.339648009    2.221616029    6.402345430
    3 SOLV  OW      2136    6.649206491    1.940414036    0.570072900
    3 SOLV  HW1     2137    6.701711449    1.900762778    0.494766810
    3 SOLV  HW2     2138    6.606172176    2.025380166    0.539563967
    4 SOLV  OW      2139    0.457292460    2.312606216    0.439461881
    4 SOLV  HW1     2140    0.409701570    2.385342885    0.488919924
    4 SOLV  HW2     2141    0.508311406    2.352130360    0.363064482
    5 SOLV  OW      2142    0.306294844    2.546716673    0.093864747
    5 SOLV  HW1     2143    0.226323309    2.599854248    0.121843199
    5 SOLV  HW2     2144    0.277627597    2.473277298    0.032329460
    6 SOLV  OW      2145    6.185268709    2.157231740    6.349000888
    6 SOLV  HW1     2146    6.194172586    2.159815781    6.249424440
    6 SOLV  HW2     2147    6.091033649    2.178819167    6.374595502
    7 SOLV  OW      2148    0.533360838    1.861364564    6.055940539
    7 SOLV  HW1     2149    0.547001173    1.781747347    6.114904979
    7 SOLV  HW2     2150    0.602373657    1.930618039    6.076984420
    8 SOLV  OW      2151    0.134828902    2.759766771    0.444529534
    8 SOLV  HW1     2152    0.204978149    2.805675774    0.390001548
    8 SOLV  HW2     2153    0.169377233    2.671161881    0.475471726
    9 SOLV  OW      2154    5.869379496    1.842180449    6.376868804
    9 SOLV  HW1     2155    5.956147805    1.824399766    6.330428806
    9 SOLV  HW2     2156    5.830352507    1.755803479    6.408765619
   10 SOLV  OW      2157    1.319378432    1.377821405    5.678463922
   10 SOLV  HW1     2158    1.276014555    1.462391461    5.709597691
   10 SOLV  HW2     2159    1.294120281    1.302921549    5.739732284
   11 SOLV  OW      2160    0.748820457    1.487581079    6.098458451
   11 SOLV  HW1     2161    0.828758263    1.546774625    6.108830845
   11 SOLV  HW2     2162    0.776004901    1.402448652    6.053570913
   12 SOLV  OW      2163    0.828293569    1.460673779    5.329584478
   12 SOLV  HW1     2164    0.784541652    1.545950631    5.358139147
   12 SOLV  HW2     2165    0.871421665    1.473633390    5.240289056
   13 SOLV  OW      2166    6.642689843    1.172824155    5.223554980
   13 SOLV  HW1     2167    6.554711621    1.208416842    5.192015251
   13 SOLV  HW2     2168    6.712676867    1.190994029    5.154465412
   14 SOLV  OW      2169    0.395857885    0.568038859    4.615460620
   14 SOLV  HW1     2170    0.310685578    0.539363167    4.571587863
   14 SOLV  HW2     2171    0.441783750    0.488203327    4.654428093
   15 SOLV  OW      2172    1.166505416    5.769978492    1.728609653
   15 SOLV  HW1     2173    1.226565736    5.740477477    1.654284459
   15 SOLV  HW2     2174    1.162517393    5.698597799    1.798542790
   16 SOLV  OW      2175    6.103864505    6.216254153    5.086620296
   16 SOLV  HW1     2176    6.082351386    6.123251438    5.116414956
   16 SOLV  HW2     2177    6.126012956    6.272470423    5.166302021
   17 SOLV  OW      2178    5.726963587    5.656709606    5.073389107
   17 SOLV  HW1     2179    5.814714891    5.694883357    5.102445710
   17 SOLV  HW2     2180    5.654118761    5.722617826    5.092138126
   18 SOLV  OW      2181    0.145897265    0.486680975    4.530372637
   18 SOLV  HW1     2182    0.120002098    0.423736068    4.457097860
   18 SOLV  HW2     2183    0.125837280    0.444767812    4.618931664
   19 SOLV  OW      2184    0.427301931    5.733779603    0.062637049
   19 SOLV  HW1     2185    0.444255930    5.824154479    0.023331277
   19 SOLV  HW2     2186    0.436296278    5.664225870   -0.008660618
   20 SOLV  OW      2187    6.033038132    0.080691827    5.530788554
   20 SOLV  HW1     2188    6.033445648    0.164051814    5.586039602
   20 SOLV  HW2     2189    6.013844432    0.104010392    5.435449483
   21 SOLV  OW      2190    5.766395672    0.238568438    5.559777882
   21 SOLV  HW1     2191    5.841321912    0.258385465    5.622985721
   21 SOLV  HW2     2192    5.716764834    0.322977851    5.539439794
   22 SOLV  OW      2193    0.944064561    2.045420811    0.706269945
   22 SOLV  HW1     2194    0.856186942    2.025261112    0.662993346
   22 SOLV  HW2     2195    0.970923795    1.968655802    0.764471706
   23 SOLV  OW      2196    1.580702661    6.605567451    0.234142276
   23 SOLV  HW1     2197    1.554359033    6.543111090    0.307673116
   23 SOLV  HW2     2198    1.545393157    6.571301094    0.147075792
   24 SOLV  OW      2199    5.842171041    6.579002672    5.023698153
   24 SOLV  HW1     2200    5.850409154    6.663058847    4.970139328
   24 SOLV  HW2     2201    5.870566921    6.501024419    4.967887110
   25 SOLV  OW      2202    6.567376871    6.454222500    5.185401872
   25 SOLV  HW1     2203    6.541668837    6.543109706    5.223343938
   25 SOLV  HW2     2204    6.490730823    6.390644284    5.194600635
   26 SOLV  OW      2205    6.368411577    6.411145079    4.452777678
   26 SOLV  HW1     2206    6.465508838    6.404389264    4.429791799
   26 SOLV  HW2     2207    6.314932210    6.357327074    4.387620798
   27 SOLV  OW      2208    1.530898068    5.935012988    1.869776925
   27 SOLV  HW1     2209    1.522176249    5.835477550    1.865493521
   27 SOLV  HW2     2210    1.496620480    5.967697720    1.957858520
   28 SOLV  OW      2211    6.133257267    6.378054379    5.399228263
   28 SOLV  HW1     2212    6.053904941    6.390437423    5.339647138
   28 SOLV  HW2     2213    6.166641666    6.467412595    5.429238115
   29 SOLV  OW      2214    6.788579325    5.247717867    5.247518577
   29 SOLV  HW1     2215    6.868582943    5.306802257    5.237021096
   29 SOLV  HW2     2216    6.764887934    5.240626991    5.344421017
   30 SOLV  OW      2217    6.348011757    6.288673034    5.256859309
   30 SOLV  HW1     2218    6.283904838    6.335011312    5.318053564
   30 SOLV  HW2     2219    6.321427135    6.192747852    5.247203377
   31 SOLV  OW      2220    5.745766479    5.909604661    5.287525411
   31 SOLV  HW1     2221    5.783910023    5.827798184    5.330589370
   31 SOLV  HW2     2222    5.654502336    5.889138199    5.252118885
   32 SOLV  OW      2223    6.237587857    5.397368268    5.307854288
   32 SOLV  HW1     2224    6.308517910    5.447388954    5.258186344
   32 SOLV  HW2     2225    6.279499536    5.322835746    5.359703246
   33 SOLV  OW      2226    5.756999466    6.178780866    5.201523137
   33 SOLV  HW1     2227    5.754974803    6.086909857    5.240983610
   33 SOLV  HW2     2228    5.747249886    6.172593233    5.102184300
   34 SOLV  OW      2229    6.691836727    4.823381330    5.603969451
   34 SOLV  HW1     2230    6.747754450    4.828062698    5.686751985
   34 SOLV  HW2     2231    6.603410692    4.866886298    5.620993551
   35 SOLV  OW      2232    6.723923760    5.436970436    5.932276426
   35 SOLV  HW1     2233    6.742475254    5.476006770    6.022463761
   35 SOLV  HW2     2234    6.791472142    5.366020503    5.912151069
   36 SOLV  OW      2235    6.325984391    5.404560590    5.754499409
   36 SOLV  HW1     2236    6.293968197    5.391749463    5.848374993
   36 SOLV  HW2     2237    6.248506315    5.428068672    5.695794863
   37 SOLV  OW      2238    5.922993928    6.736282061    5.290357741
   37 SOLV  HW1     2239    5.987057790    6.754678308    5.215797083
   37 SOLV  HW2     2240    5.916646982    6.637589360    5.305234549
   38 SOLV  OW      2241    6.118759328    5.103389259    5.559969657
   38 SOLV  HW1     2242    6.086151636    5.013138697    5.531808872
   38 SOLV  HW2     2243    6.134428460    5.103826760    5.658740300
   39 SOLV  OW      2244    0.014320904    5.531137853    6.185348111
   39 SOLV  HW1     2245   -0.033737681    5.581133753    6.257405110
   39 SOLV  HW2     2246    0.036764576    5.439254241    6.217829873
   40 SOLV  OW      2247    6.114142659    5.679879838    5.817117853
   40 SOLV  HW1     2248    6.100821623    5.590971829    5.773304230
   40 SOLV  HW2     2249    6.036133798    5.699806057    5.876440839
   41 SOLV  OW      2250    0.731924790    6.205816556    2.114556066
   41 SOLV  HW1     2251    0.645531431    6.219195649    2.065985330
   41 SOLV  HW2     2252    0.727262073    6.121558585    2.168228519
   42 SOLV  OW      2253    6.112878652    0.285774787    1.375220841
   42 SOLV  HW1     2254    6.149058550    0.236156129    1.454156403
   42 SOLV  HW2     2255    6.019360648    0.255476014    1.356833435
   43 SOLV  OW      2256    5.408657510    0.801642263    0.250253279
   43 SOLV  HW1     2257    5.336329058    0.768618735    0.189593095
   43 SOLV  HW2     2258    5.407115659    0.749347567    0.335484983
   44 SOLV  OW      2259    5.909281093    0.144253954    0.997367523
   44 SOLV  HW1     2260    5.860107443    0.154423382    0.910880625
   44 SOLV  HW2     2261    5.859092933    0.081656337    1.057067120
   45 SOLV  OW      2262    0.509930136    5.194403398    6.124417267
   45 SOLV  HW1     2263    0.443525173    5.163823863    6.192656669
   45 SOLV  HW2     2264    0.568945775    5.117864305    6.098720759
   46 SOLV  OW      2265    4.483279858    6.160193926    0.032151551
   46 SOLV  HW1     2266    4.536631438    6.159107725   -0.052429879
   46 SOLV  HW2     2267    4.408089010    6.225532405    0.023274612
   47 SOLV  OW      2268    5.524289705    0.167442417    0.493370422
   47 SOLV  HW1     2269    5.463054263    0.202491250    0.564246820
   47 SOLV  HW2     2270    5.618963241    0.173981928    0.524925414
   48 SOLV  OW      2271    6.465614009    4.114231892    0.418320884
   48 SOLV  HW1     2272    6.549772087    4.165879821    0.434185853
   48 SOLV  HW2     2273    6.403767236    4.126666972    0.495923197
   49 SOLV  OW      2274    0.582615545    0.012917309    6.462361974
   49 SOLV  HW1     2275    0.637748949   -0.070395569    6.466756626
   49 SOLV  HW2     2276    0.588631547    0.061476191    6.549573457
   50 SOLV  OW      2277    0.670858236    5.670690434    6.305351497
   50 SOLV  HW1     2278    0.710252975    5.666765536    6.397190956
   50 SOLV  HW2     2279    0.659118172    5.766223221    6.278195306
   51 SOLV  OW      2280    0.959345385    0.179554607    0.018963123
   51 SOLV  HW1     2281    0.898347685    0.106314969   -0.011318298
   51 SOLV  HW2     2282    0.906129051    0.249842544    0.066179118
   52 SOLV  OW      2283    0.598142142    2.022104216    6.767110020
   52 SOLV  HW1     2284    0.591920578    2.030300423    6.866587549
   52 SOLV  HW2     2285    0.635489350    1.932427532    6.743342983
   53 SOLV  OW      2286    0.626284860    2.055143956    0.272189866
   53 SOLV  HW1     2287    0.671033339    2.144139450    0.263393510
   53 SOLV  HW2     2288    0.694364791    1.985826279    0.295899197
   54 SOLV  OW      2289    0.781899112    5.664618296    0.602618022
   54 SOLV  HW1     2290    0.755917183    5.761070161    0.607457141
   54 SOLV  HW2     2291    0.770817978    5.631796149    0.508802391
   55 SOLV  OW      2292    1.359215672    6.644047502    0.580010211
   55 SOLV  HW1     2293    1.276662433    6.601363763    0.616949794
   55 SOLV  HW2     2294    1.400908596    6.583100964    0.512566246
   56 SOLV  OW      2295    0.748389761    6.578205938    6.473890233
   56 SOLV  HW1     2296    0.707617890    6.488151021    6.489040974
   56 SOLV  HW2     2297    0.842686246    6.578112938    6.507205676
   57 SOLV  OW      2298    1.175052953    6.364022350    6.487833816
   57 SOLV  HW1     2299    1.219901447    6.356031913    6.576863043
   57 SOLV  HW2     2300    1.105652785    6.435918618    6.491822338
   58 SOLV  OW      2301    1.152281279    5.971917710    6.642480042
   58 SOLV  HW1     2302    1.231349413    6.029485836    6.663317083
   58 SOLV  HW2     2303    1.072868058    6.004583714    6.693729165
   59 SOLV  OW      2304    1.173703092    1.092496644    4.861261138
   59 SOLV  HW1     2305    1.147597356    1.059491415    4.951976013
   59 SOLV  HW2     2306    1.273391889    1.097227465    4.854955333
   60 SOLV  OW      2307    1.511652436    6.457007070    0.459346095
   60 SOLV  HW1     2308    1.599358804    6.440835742    0.504599258
   60 SOLV  HW2     2309    1.462297567    6.370480308    0.450461526
   61 SOLV  OW      2310    0.944924845    5.662749580    0.829234056
   61 SOLV  HW1     2311    0.868799943    5.681727070    0.767215855
   61 SOLV  HW2     2312    1.030408078    5.693548158    0.787455333
   62 SOLV  OW      2313    0.928006377    5.347076621    0.728135710
   62 SOLV  HW1     2314    1.013071472    5.335662440    0.779473603
   62 SOLV  HW2     2315    0.948872091    5.379668502    0.635917099
   63 SOLV  OW      2316    1.438468357    5.650418217    0.510162541
   63 SOLV  HW1     2317    1.342412599    5.623033311    0.505157805
   63 SOLV  HW2     2318    1.449691755    5.740412426    0.468010937
   64 SOLV  OW      2319    1.397229392    0.260417251    0.630569647
   64 SOLV  HW1     2320    1.376981266    0.185525064    0.567462005
   64 SOLV  HW2     2321    1.430152873    0.339496507    0.578957158
   65 SOLV  OW      2322    1.829315247    0.365294846    0.710568365
   65 SOLV  HW1     2323    1.908984107    0.419448303    0.737441794
   65 SOLV  HW2     2324    1.857744859    0.293478485    0.647038762
   66 SOLV  OW      2325    0.203721080    6.468933126    4.839208886
   66 SOLV  HW1     2326    0.232609301    6.373507066    4.847034388
   66 SOLV  HW2     2327    0.165201311    6.499329075    4.926353671
   67 SOLV  OW      2328    1.552188501    5.945536329    1.611168519
   67 SOLV  HW1     2329    1.551090021    5.959058906    1.710252064
   67 SOLV  HW2     2330    1.640741749    5.908095026    1.583635262
   68 SOLV  OW      2331    2.047885986    0.105866721    1.507825044
   68 SOLV  HW1     2332    2.125149904    0.042735094    1.501137296
   68 SOLV  HW2     2333    1.995194289    0.103135586    1.422877259
   69 SOLV  OW      2334    1.718305809    0.583393053    1.474233995
   69 SOLV  HW1     2335    1.811711822    0.549577981    1.485787364
   69 SOLV  HW2     2336    1.671582825    0.529032157    1.404495931
   70 SOLV  OW      2337    1.161899240    6.328754401    2.159648906
   70 SOLV  HW1     2338    1.164184925    6.279182592    2.246477753
   70 SOLV  HW2     2339    1.233566075    6.398507177    2.159216860
   71 SOLV  OW      2340    5.997075840    0.280337385    5.717319569
   71 SOLV  HW1     2341    6.019177306    0.377027581    5.730125800
   71 SOLV  HW2     2342    5.998956885    0.233731557    5.805782576
   72 SOLV  OW      2343    1.427689919    0.370277826    2.548538550
   72 SOLV  HW1     2344    1.502199302    0.357980959    2.614102196
   72 SOLV  HW2     2345    1.463531735    0.411341657    2.464689951
   73 SOLV  OW      2346    0.124098196    0.742865733    2.020846630
   73 SOLV  HW1     2347    0.138145799    0.778966559    1.928644618
   73 SOLV  HW2     2348    0.148586061    0.812744898    2.088070427
   74 SOLV  OW      2349    0.487604520    0.823952761    2.024903977
   74 SOLV  HW1     2350    0.428754522    0.890950301    1.979648603
   74 SOLV  HW2     2351    0.582251979    0.837627636    1.995666051
   75 SOLV  OW      2352    0.681131614    6.566947920    2.818270666
   75 SOLV  HW1     2353    0.600290887    6.539836524    2.766008740
   75 SOLV  HW2     2354    0.683438650    6.666566315    2.826775288
   76 SOLV  OW      2355    1.084235881    6.640670518    2.592858716
   76 SOLV  HW1     2356    1.017900526    6.593591745    2.651024428
   76 SOLV  HW2     2357    1.035778766    6.694680476    2.524048597
   77 SOLV  OW      2358    6.006137475    1.446322542    6.510971574
   77 SOLV  HW1     2359    5.929061757    1.506585216    6.490247928
   77 SOLV  HW2     2360    5.975933282    1.373613449    6.572638055
   78 SOLV  OW      2361    5.900253390    1.495220662    6.062314839
   78 SOLV  HW1     2362    5.913405778    1.437893678    5.981429556
   78 SOLV  HW2     2363    5.850832904    1.443445282    6.132162363
   79 SOLV  OW      2364    5.803916889    1.177581766    5.720706839
   79 SOLV  HW1     2365    5.797334889    1.236885146    5.640448579
   79 SOLV  HW2     2366    5.821770009    1.083659881    5.691355426
   80 SOLV  OW      2367    6.573599523    0.339314009    1.803110025
   80 SOLV  HW1     2368    6.505631380    0.266136294    1.797910921
   80 SOLV  HW2     2369    6.649455898    0.310241700    1.861438749
   81 SOLV  OW      2370    6.724848918    0.279498393    1.579629766
   81 SOLV  HW1     2371    6.781916690    0.197457217    1.583381591
   81 SOLV  HW2     2372    6.666495453    0.283228793    1.660762070
   82 SOLV  OW      2373    0.005162638    1.965219130    5.201253973
   82 SOLV  HW1     2374    0.012783624    1.884089506    5.259218659
   82 SOLV  HW2     2375    0.015683665    1.938767760    5.105381299
   83 SOLV  OW      2376    1.086922467    5.981434157    2.168884924
   83 SOLV  HW1     2377    1.058587670    6.032528510    2.250050901
   83 SOLV  HW2     2378    1.006597068    5.959943525    2.113321383
   84 SOLV  OW      2379    0.170118252    6.620560384    2.201581266
   84 SOLV  HW1     2380    0.084273212    6.581252465    2.168609861
   84 SOLV  HW2     2381    0.151900613    6.708934955    2.244703752
   85 SOLV  OW      2382    0.001515011    0.035000323    1.707633739
   85 SOLV  HW1     2383   -0.070316582   -0.034399523    1.702584904
   85 SOLV  HW2     2384   -0.015822572    0.095286327    1.785521910
   86 SOLV  OW      2385    0.243949883    6.717967245    1.714356676
   86 SOLV  HW1     2386    0.224686202    6.620288649    1.704885864
   86 SOLV  HW2     2387    0.159708899    6.770037328    1.700430824
   87 SOLV  OW      2388    5.742979604    0.723057950    0.441327284
   87 SOLV  HW1     2389    5.782263223    0.664124979    0.511932706
   87 SOLV  HW2     2390    5.643551939    0.712339741    0.440510860
   88 SOLV  OW      2391    5.899962042    0.955213621    0.478072092
   88 SOLV  HW1     2392    5.855994334    0.868934373    0.453079208
   88 SOLV  HW2     2393    5.903040253    0.963397685    0.577698340
   89 SOLV  OW      2394    0.451614567    6.083724477    1.896017214
   89 SOLV  HW1     2395    0.433268505    6.125290221    1.985110574
   89 SOLV  HW2     2396    0.528160318    6.019880768    1.904172603
   90 SOLV  OW      2397    0.897780096    5.996145335    1.974619737
   90 SOLV  HW1     2398    0.797834232    5.995451243    1.971180948
   90 SOLV  HW2     2399    0.930191522    6.090429654    1.982459821
   91 SOLV  OW      2400    6.438085253    6.542278593    1.465157493
   91 SOLV  HW1     2401    6.373615520    6.479735405    1.421183546
   91 SOLV  HW2     2402    6.432084193    6.632206969    1.421816268
   92 SOLV  OW      2403    6.469122765    5.632555343    1.471131679
   92 SOLV  HW1     2404    6.533631172    5.557185335    1.483776035
   92 SOLV  HW2     2405    6.506274891    5.715541817    1.512783313
   93 SOLV  OW      2406    6.139276768    6.691215932    1.285020157
   93 SOLV  HW1     2407    6.223199096    6.744459884    1.296149443
   93 SOLV  HW2     2408    6.139401875    6.614929608    1.349689121
   94 SOLV  OW      2409    6.352459210    6.009087699    1.511286160
   94 SOLV  HW1     2410    6.265367521    5.959951081    1.512104649
   94 SOLV  HW2     2411    6.427568212    5.943922068    1.521872865
   95 SOLV  OW      2412    5.678332634    0.808725954    0.189799659
   95 SOLV  HW1     2413    5.582192370    0.806288180    0.217237098
   95 SOLV  HW2     2414    5.735068690    0.772996266    0.264002931
   96 SOLV  OW      2415    5.252848806    0.021959576    0.829394601
   96 SOLV  HW1     2416    5.302673653   -0.064641657    0.833829361
   96 SOLV  HW2     2417    5.199583034    0.034071570    0.913167795
   97 SOLV  OW      2418    5.042996415    5.732652345    6.056346334
   97 SOLV  HW1     2419    5.032001227    5.736928224    6.155657955
   97 SOLV  HW2     2420    5.117035998    5.669340667    6.033725294
   98 SOLV  OW      2421    5.572181771    0.360059647    0.725671713
   98 SOLV  HW1     2422    5.591341713    0.373400692    0.822916029
   98 SOLV  HW2     2423    5.482336032    0.317464199    0.714955693
   99 SOLV  OW      2424    4.773243038    6.482835594    6.375667052
   99 SOLV  HW1     2425    4.760319404    6.410481158    6.307845630
   99 SOLV  HW2     2426    4.685225926    6.505472455    6.417409251
  100 SOLV  OW      2427    6.173540117    4.179127088    0.110151152
  100 SOLV  HW1     2428    6.101551483    4.232321409    0.154757446
  100 SOLV  HW2     2429    6.135446816    4.092855552    0.076866848
  101 SOLV  OW      2430    5.116490877    5.135450262    6.559009231
  101 SOLV  HW1     2431    5.150675432    5.144093297    6.465424280
  101 SOLV  HW2     2432    5.049473459    5.207519128    6.576788046
  102 SOLV  OW      2433    4.760299738    6.400636212    0.500041764
  102 SOLV  HW1     2434    4.820413859    6.323111267    0.519479260
  102 SOLV  HW2     2435    4.783653745    6.476860241    0.560424476
  103 SOLV  OW      2436    6.276074475    5.094297779    0.509799175
  103 SOLV  HW1     2437    6.373957356    5.086014342    0.491038127
  103 SOLV  HW2     2438    6.260505580    5.170706097    0.572417270
  104 SOLV  OW      2439    6.188198758    4.426265179    0.353238264
  104 SOLV  HW1     2440    6.244583148    4.478074291    0.417565961
  104 SOLV  HW2     2441    6.095753191    4.464383925    0.351772485
  105 SOLV  OW      2442    6.678148478    4.290760587    0.436417744
  105 SOLV  HW1     2443    6.778068477    4.294681807    0.434908167
  105 SOLV  HW2     2444    6.642486594    4.369316980    0.487001427
  106 SOLV  OW      2445    5.645227446    4.560452269    0.072414871
  106 SOLV  HW1     2446    5.726541051    4.503409277    0.060754320
  106 SOLV  HW2     2447    5.613209085    4.591511507   -0.017094420
  107 SOLV  OW      2448    5.873008908    4.412347739    0.027820112
  107 SOLV  HW1     2449    5.922227612    4.374454663    0.106199459
  107 SOLV  HW2     2450    5.933859187    4.415255780   -0.051491819
  108 SOLV  OW      2451    5.565657994    6.658558092    0.512020879
  108 SOLV  HW1     2452    5.536035728    6.565996400    0.488436109
  108 SOLV  HW2     2453    5.497650169    6.724492399    0.479943126
  109 SOLV  OW      2454    5.081038500    0.570318798    6.531557415
  109 SOLV  HW1     2455    5.074703264    0.503696614    6.457239787
  109 SOLV  HW2     2456    5.122837422    0.527164373    6.611508809
  110 SOLV  OW      2457    4.679035936    0.044897326    6.378443341
  110 SOLV  HW1     2458    4.661549871   -0.032853995    6.318023433
  110 SOLV  HW2     2459    4.689362001    0.012374280    6.472449637
  111 SOLV  OW      2460    4.808294492    0.385659245    6.165325133
  111 SOLV  HW1     2461    4.731780059    0.344390184    6.115886958
  111 SOLV  HW2     2462    4.885211651    0.398731241    6.102758364
  112 SOLV  OW      2463    5.575161052    6.755237088    0.801701715
  112 SOLV  HW1     2464    5.648751649    6.821800566    0.789239972
  112 SOLV  HW2     2465    5.563539198    6.702297528    0.717654878
  113 SOLV  OW      2466    5.658967783    5.266840437    1.208131573
  113 SOLV  HW1     2467    5.643251558    5.174014166    1.241814792
  113 SOLV  HW2     2468    5.619754420    5.276203396    1.116627694
  114 SOLV  OW      2469    5.907742958    0.538564697    0.928378627
  114 SOLV  HW1     2470    5.864343121    0.522645398    0.839704898
  114 SOLV  HW2     2471    5.837845569    0.562070842    0.995934165
  115 SOLV  OW      2472    6.749713601    6.779364262    0.529655541
  115 SOLV  HW1     2473    6.827606015    6.780170112    0.592375091
  115 SOLV  HW2     2474    6.779631441    6.747251646    0.439792724
  116 SOLV  OW      2475    6.614840250    0.175564515    1.347041018
  116 SOLV  HW1     2476    6.654971744    0.223906687    1.424849845
  116 SOLV  HW2     2477    6.687472444    0.146999886    1.284508788
  117 SOLV  OW      2478    0.778386241    0.616711375    1.378276680
  117 SOLV  HW1     2479    0.840326446    0.552256415    1.423119373
  117 SOLV  HW2     2480    0.746111491    0.577455878    1.292141919
  118 SOLV  OW      2481    0.682269145    0.213977362    0.791199755
  118 SOLV  HW1     2482    0.582503583    0.213134877    0.797994341
  118 SOLV  HW2     2483    0.709423605    0.193444021    0.697173071
  119 SOLV  OW      2484    1.521041542    0.584291791    0.840966079
  119 SOLV  HW1     2485    1.436042854    0.588269456    0.788422287
  119 SOLV  HW2     2486    1.505106833    0.620334008    0.932881952
  120 SOLV  OW      2487    1.153272431    1.230916005    0.687982542
  120 SOLV  HW1     2488    1.137223429    1.144828858    0.639679735
  120 SOLV  HW2     2489    1.096319667    1.302706595    0.647929970
  121 SOLV  OW      2490    0.206003373    2.045644396    0.615795248
  121 SOLV  HW1     2491    0.119281887    2.092732130    0.632045975
  121 SOLV  HW2     2492    0.213772737    1.967732603    0.678015111
  122 SOLV  OW      2493    0.694419074    1.958329865    0.610914107
  122 SOLV  HW1     2494    0.652050216    1.886720508    0.666402436
  122 SOLV  HW2     2495    0.635916211    2.039443026    0.610885857
  123 SOLV  OW      2496    0.780531762    1.805671551    0.273779987
  123 SOLV  HW1     2497    0.865377500    1.853875421    0.251887316
  123 SOLV  HW2     2498    0.790343927    1.759274203    0.361828829
  124 SOLV  OW      2499    1.298734083    0.580624581    0.665963183
  124 SOLV  HW1     2500    1.346138693    0.530481036    0.593576163
  124 SOLV  HW2     2501    1.200591939    0.562198513    0.660484367
  125 SOLV  OW      2502    0.938981414    0.882099463    0.748127873
  125 SOLV  HW1     2503    1.006138090    0.871279172    0.674816337
  125 SOLV  HW2     2504    0.968031494    0.829345740    0.827969981
  126 SOLV  OW      2505    0.192281415    1.031349389    6.283733654
  126 SOLV  HW1     2506    0.155110545    1.111195441    6.236352967
  126 SOLV  HW2     2507    0.260138793    1.061082841    6.350914559
  127 SOLV  OW      2508    0.591057632    1.664813677    6.229476714
  127 SOLV  HW1     2509    0.552849850    1.624833004    6.312805009
  127 SOLV  HW2     2510    0.654713150    1.600033336    6.187603538
  128 SOLV  OW      2511    1.386107599    1.146895693    6.691156236
  128 SOLV  HW1     2512    1.470661701    1.098733238    6.714242285
  128 SOLV  HW2     2513    1.326272249    1.149410287    6.771251818
  129 SOLV  OW      2514    0.512778251    1.123249322    5.891622868
  129 SOLV  HW1     2515    0.517026686    1.209794432    5.941558567
  129 SOLV  HW2     2516    0.540381756    1.048516788    5.952076461
  130 SOLV  OW      2517    1.054747502    0.376657435    0.247877443
  130 SOLV  HW1     2518    0.959899747    0.392766187    0.220568123
  130 SOLV  HW2     2519    1.056468218    0.323091761    0.332311438
  131 SOLV  OW      2520    1.553016535    0.238721676    6.584043787
  131 SOLV  HW1     2521    1.603449359    0.297572085    6.647247462
  131 SOLV  HW2     2522    1.463938712    0.279663672    6.564285833
  132 SOLV  OW      2523    1.422002623    0.158748761    0.142226855
  132 SOLV  HW1     2524    1.364969642    0.232909575    0.106886947
  132 SOLV  HW2     2525    1.399624068    0.142402599    0.238318000
  133 SOLV  OW      2526    1.072137372    0.949367570    6.240811460
  133 SOLV  HW1     2527    1.108952513    1.026816575    6.292267159
  133 SOLV  HW2     2528    1.064021303    0.870075605    6.301212449
  134 SOLV  OW      2529    1.148720874    0.833084387    5.981055322
  134 SOLV  HW1     2530    1.219997102    0.901129240    5.963992915
  134 SOLV  HW2     2531    1.118114330    0.839991429    6.076013594
  135 SOLV  OW      2532    1.370337759    0.981477368    5.918740887
  135 SOLV  HW1     2533    1.415909590    0.905009291    5.964320678
  135 SOLV  HW2     2534    1.437212190    1.032862703    5.864991589
  136 SOLV  OW      2535    1.682396572    0.618852802    5.969619174
  136 SOLV  HW1     2536    1.771351076    0.661680357    5.953667306
  136 SOLV  HW2     2537    1.695847948    0.526589985    6.005786716
  137 SOLV  OW      2538    1.238726898    0.738649164    4.858881994
  137 SOLV  HW1     2539    1.257330282    0.686446470    4.775631301
  137 SOLV  HW2     2540    1.140543928    0.737224844    4.877851985
  138 SOLV  OW      2541    1.587061014    6.346522816    5.252164165
  138 SOLV  HW1     2542    1.531834431    6.418790690    5.210580914
  138 SOLV  HW2     2543    1.670363190    6.333178972    5.198457357
  139 SOLV  OW      2544    1.480450921    6.364634795    4.415279113
  139 SOLV  HW1     2545    1.450479087    6.334563671    4.505826822
  139 SOLV  HW2     2546    1.546028224    6.439504844    4.425053830
  140 SOLV  OW      2547    1.076743019    0.371629493    4.716302615
  140 SOLV  HW1     2548    1.052469543    0.305155842    4.645637600
  140 SOLV  HW2     2549    1.174627205    0.365289237    4.735793267
  141 SOLV  OW      2550    0.828105234    5.237550948    5.085885485
  141 SOLV  HW1     2551    0.896468953    5.310325435    5.080226943
  141 SOLV  HW2     2552    0.746226110    5.272245671    5.131642733
  142 SOLV  OW      2553    0.268313208    6.187450042    4.814199023
  142 SOLV  HW1     2554    0.349200720    6.132304448    4.793752997
  142 SOLV  HW2     2555    0.200771532    6.175793945    4.741369759
  143 SOLV  OW      2556    0.399633595    5.178779668    5.692521576
  143 SOLV  HW1     2557    0.483929745    5.126484388    5.705201332
  143 SOLV  HW2     2558    0.408413994    5.237055762    5.611724563
  144 SOLV  OW      2559    0.227382240    5.916193147    4.928732482
  144 SOLV  HW1     2560    0.153305733    5.882124625    4.870821261
  144 SOLV  HW2     2561    0.241953253    6.013425396    4.910422883
  145 SOLV  OW      2562    0.786689696    5.611176324    5.856917559
  145 SOLV  HW1     2563    0.778384281    5.543633728    5.930202363
  145 SOLV  HW2     2564    0.714500194    5.596089849    5.789370042
  146 SOLV  OW      2565    6.691958771    5.068409309    5.862299140
  146 SOLV  HW1     2566    6.625011685    5.119850596    5.808695630
  146 SOLV  HW2     2567    6.780278338    5.115213008    5.859067477
  147 SOLV  OW      2568    0.116196670    5.237826684    5.837791166
  147 SOLV  HW1     2569    0.204955384    5.212163821    5.876062987
  147 SOLV  HW2     2570    0.130003256    5.288422469    5.752639485
  148 SOLV  OW      2571    0.785748842    6.035180526    6.454463702
  148 SOLV  HW1     2572    0.744117743    5.994136394    6.373332509
  148 SOLV  HW2     2573    0.745823528    6.125483001    6.470320322
  149 SOLV  OW      2574    1.276211764    6.477345907    6.248651311
  149 SOLV  HW1     2575    1.290779166    6.392160962    6.198322163
  149 SOLV  HW2     2576    1.237449056    6.456737018    6.338509168
  150 SOLV  OW      2577    0.383833817    5.328203019    5.924364484
  150 SOLV  HW1     2578    0.433040575    5.275419485    5.993606706
  150 SOLV  HW2     2579    0.401649426    5.289328223    5.833958008
  151 SOLV  OW      2580    1.263959812    5.434888955    5.615191460
  151 SOLV  HW1     2581    1.327807541    5.450234116    5.690619294
  151 SOLV  HW2     2582    1.314654095    5.429842855    5.529133236
  152 SOLV  OW      2583    1.642432959    0.201345661    5.849804483
  152 SOLV  HW1     2584    1.686008245    0.205076340    5.759867476
  152 SOLV  HW2     2585    1.588442022    0.117492109    5.857214270
  153 SOLV  OW      2586    1.267874773    0.264443057    6.511531907
  153 SOLV  HW1     2587    1.245846883    0.281079022    6.607654243
  153 SOLV  HW2     2588    1.248200508    0.169044475    6.488871734
  154 SOLV  OW      2589    0.835395058    6.521212547    6.215089448
  154 SOLV  HW1     2590    0.806381229    6.542739163    6.308342913
  154 SOLV  HW2     2591    0.875372792    6.429568915    6.212953067
  155 SOLV  OW      2592    0.549270845    0.452413588    6.297954438
  155 SOLV  HW1     2593    0.644978252    0.476844634    6.313602953
  155 SOLV  HW2     2594    0.543397836    0.356261726    6.271085364
  156 SOLV  OW      2595    0.377236239    0.892623998    6.162293457
  156 SOLV  HW1     2596    0.296875843    0.917492545    6.216379202
  156 SOLV  HW2     2597    0.386444706    0.793064485    6.160150737
  157 SOLV  OW      2598    6.740278005    6.505376578    6.364131237
  157 SOLV  HW1     2599    6.714676323    6.418641274    6.406831345
  157 SOLV  HW2     2600    6.767090949    6.489120987    6.269165515
  158 SOLV  OW      2601    5.949023652    6.726597900    5.760325603
  158 SOLV  HW1     2602    5.954276717    6.781861860    5.843510415
  158 SOLV  HW2     2603    5.999662380    6.771925519    5.686960186
  159 SOLV  OW      2604    5.904386054    0.538798256    5.462962827
  159 SOLV  HW1     2605    5.934515432    0.539575776    5.558322933
  159 SOLV  HW2     2606    5.831556501    0.606193310    5.450489142
  160 SOLV  OW      2607    1.484280830    0.477947499    0.491769597
  160 SOLV  HW1     2608    1.570412175    0.517852097    0.523248355
  160 SOLV  HW2     2609    1.488001897    0.464558081    0.392730702
  161 SOLV  OW      2610    1.424116609    1.012974067    0.817721971
  161 SOLV  HW1     2611    1.396041234    1.026495589    0.912751233
  161 SOLV  HW2     2612    1.348870346    0.971814010    0.766288282
  162 SOLV  OW      2613    0.964102235    0.469932521    1.505798744
  162 SOLV  HW1     2614    1.051445695    0.430592745    1.477074160
  162 SOLV  HW2     2615    0.980857771    0.546218852    1.568258106
  163 SOLV  OW      2616    0.520481808    0.885479324    1.726452892
  163 SOLV  HW1     2617    0.496891237    0.855581214    1.633979389
  163 SOLV  HW2     2618    0.436800235    0.898147216    1.779731819
  164 SOLV  OW      2619    1.175359104    1.543013432    0.753141887
  164 SOLV  HW1     2620    1.255455007    1.487828291    0.729888990
  164 SOLV  HW2     2621    1.142719961    1.517646506    0.844205424
  165 SOLV  OW      2622    1.235627876    0.720322935    1.577056911
  165 SOLV  HW1     2623    1.151133844    0.724985956    1.630354647
  165 SOLV  HW2     2624    1.243985143    0.802454020    1.520609947
  166 SOLV  OW      2625    0.958771789    1.843477245    0.875370458
  166 SOLV  HW1     2626    0.894711048    1.766737029    0.878321388
  166 SOLV  HW2     2627    1.043048054    1.818373179    0.923002530
  167 SOLV  OW      2628    0.644977387    1.971195026    1.338702263
  167 SOLV  HW1     2629    0.578754133    1.929228949    1.400791222
  167 SOLV  HW2     2630    0.684466271    1.900837710    1.279607703
  168 SOLV  OW      2631    0.419644598    1.123977635    1.031670621
  168 SOLV  HW1     2632    0.382758019    1.200797636    1.083997171
  168 SOLV  HW2     2633    0.396788798    1.135494695    0.934991291
  169 SOLV  OW      2634    6.619470603    1.069953019    1.650949356
  169 SOLV  HW1     2635    6.690621425    1.140209382    1.649053990
  169 SOLV  HW2     2636    6.548288963    1.092832334    1.584529192
  170 SOLV  OW      2637    6.569714584    1.402728536    1.355320946
  170 SOLV  HW1     2638    6.572828152    1.481746408    1.416542492
  170 SOLV  HW2     2639    6.497658727    1.416124048    1.287275995
  171 SOLV  OW      2640    5.992994807    1.870272125    6.030368988
  171 SOLV  HW1     2641    6.036227262    1.815252661    6.101820748
  171 SOLV  HW2     2642    6.002757822    1.824037224    5.942230048
  172 SOLV  OW      2643    5.982999853    1.321330177    5.869834257
  172 SOLV  HW1     2644    6.014339005    1.397011279    5.812456703
  172 SOLV  HW2     2645    5.920806597    1.263240012    5.817304462
  173 SOLV  OW      2646    5.716704466    1.391075185    6.261017313
  173 SOLV  HW1     2647    5.746065074    1.321155779    6.326214039
  173 SOLV  HW2     2648    5.626386107    1.367397062    6.225192991
  174 SOLV  OW      2649    5.635260088    1.060066466    6.086176430
  174 SOLV  HW1     2650    5.620984622    1.058093623    6.185141566
  174 SOLV  HW2     2651    5.571787166    0.996588480    6.042091604
  175 SOLV  OW      2652    6.167356318    1.190251127    6.032315736
  175 SOLV  HW1     2653    6.095870422    1.214725216    5.966797944
  175 SOLV  HW2     2654    6.254166682    1.230742265    6.003571739
  176 SOLV  OW      2655    6.184075146    1.809716459    5.461109754
  176 SOLV  HW1     2656    6.177491144    1.728552027    5.519165957
  176 SOLV  HW2     2657    6.279171082    1.823077378    5.433185077
  177 SOLV  OW      2658    6.230545882    0.903627765    5.320137013
  177 SOLV  HW1     2659    6.304883958    0.844826705    5.288233823
  177 SOLV  HW2     2660    6.187751014    0.948697041    5.241786107
  178 SOLV  OW      2661    6.526789228    0.974051723    5.403772458
  178 SOLV  HW1     2662    6.572234830    1.032010701    5.336117844
  178 SOLV  HW2     2663    6.587792431    0.959715719    5.481713038
  179 SOLV  OW      2664    6.719356594    1.482590845    5.203094187
  179 SOLV  HW1     2665    6.666821801    1.404623847    5.237200386
  179 SOLV  HW2     2666    6.795815220    1.449580765    5.147737045
  180 SOLV  OW      2667    0.037112993    1.715937384    5.321819310
  180 SOLV  HW1     2668   -0.010570666    1.635738657    5.285813722
  180 SOLV  HW2     2669    0.132216193    1.692083896    5.341524499
  181 SOLV  OW      2670    6.147900530    2.102073479    6.049672153
  181 SOLV  HW1     2671    6.104260214    2.013520332    6.065665120
  181 SOLV  HW2     2672    6.216545931    2.092835159    5.977530905
  182 SOLV  OW      2673    6.012533482    1.311415552    0.217282152
  182 SOLV  HW1     2674    6.100258433    1.357059195    0.202353088
  182 SOLV  HW2     2675    5.989368355    1.256649281    0.136871765
  183 SOLV  OW      2676    6.170330376    1.320711136    6.340342690
  183 SOLV  HW1     2677    6.115642279    1.375274850    6.403853516
  183 SOLV  HW2     2678    6.238417702    1.268312880    6.391528894
  184 SOLV  OW      2679    5.764173353    1.529207303    0.286328291
  184 SOLV  HW1     2680    5.675150423    1.572145096    0.301590359
  184 SOLV  HW2     2681    5.751117161    1.439732859    0.243602276
  185 SOLV  OW      2682    5.636504251    0.955383906    0.674702597
  185 SOLV  HW1     2683    5.730215790    0.989163653    0.683580806
  185 SOLV  HW2     2684    5.628599073    0.866711738    0.720270518
  186 SOLV  OW      2685    5.705057787    1.146146714    0.409448427
  186 SOLV  HW1     2686    5.616834217    1.106009349    0.384805438
  186 SOLV  HW2     2687    5.769562195    1.073258876    0.432430379
  187 SOLV  OW      2688    5.938118400    1.587237861    0.947620739
  187 SOLV  HW1     2689    5.904999827    1.506231462    0.899220345
  187 SOLV  HW2     2690    5.902858278    1.586867983    1.041205305
  188 SOLV  OW      2691    5.679370663    0.896552636    1.634950486
  188 SOLV  HW1     2692    5.672038353    0.994204655    1.655242973
  188 SOLV  HW2     2693    5.588372197    0.859459688    1.616379986
  189 SOLV  OW      2694    5.789600283    0.069302933    1.512903192
  189 SOLV  HW1     2695    5.831038228    0.154982740    1.482190334
  189 SOLV  HW2     2696    5.808198314   -0.002590594    1.445919868
  190 SOLV  OW      2697    5.760788318    0.562274293    0.690084145
  190 SOLV  HW1     2698    5.712352426    0.630570168    0.744779983
  190 SOLV  HW2     2699    5.702126898    0.482330830    0.677051843
  191 SOLV  OW      2700    0.470112648    0.744291961    1.512312156
  191 SOLV  HW1     2701    0.509414872    0.685676737    1.441449696
  191 SOLV  HW2     2702    0.386663356    0.702180153    1.547874629
  192 SOLV  OW      2703    0.325735658    0.986505469    1.877412561
  192 SOLV  HW1     2704    0.234613732    0.970420857    1.839490003
  192 SOLV  HW2     2705    0.336192261    1.083601441    1.898930735
  193 SOLV  OW      2706    6.396927436    0.539114229    1.861309673
  193 SOLV  HW1     2707    6.455955804    0.458971725    1.851591032
  193 SOLV  HW2     2708    6.360904196    0.565021823    1.771684010
  194 SOLV  OW      2709    5.865877455    0.244799754    1.288571271
  194 SOLV  HW1     2710    5.804536094    0.315910717    1.254187946
  194 SOLV  HW2     2711    5.828738562    0.154821064    1.265630334
  195 SOLV  OW      2712    6.171403436    0.668929251    1.095814246
  195 SOLV  HW1     2713    6.144306483    0.723050104    1.175428009
  195 SOLV  HW2     2714    6.270910472    0.659005638    1.094580621
  196 SOLV  OW      2715    5.802133043    0.826636480    6.740024432
  196 SOLV  HW1     2716    5.823634799    0.922365031    6.720654995
  196 SOLV  HW2     2717    5.754140735    0.820317622    6.827535606
  197 SOLV  OW      2718    5.280800050    0.291937719    6.388580555
  197 SOLV  HW1     2719    5.185890372    0.308157748    6.361546957
  197 SOLV  HW2     2720    5.315949532    0.211725230    6.340287887
  198 SOLV  OW      2721    4.646350425    6.661938184    6.166880797
  198 SOLV  HW1     2722    4.670845108    6.565386940    6.157977412
  198 SOLV  HW2     2723    4.617655105    6.697375199    6.077874435
  199 SOLV  OW      2724    5.186737767    0.087168372    5.727757492
  199 SOLV  HW1     2725    5.138732605    0.126743701    5.649457804
  199 SOLV  HW2     2726    5.218516644    0.160491337    5.787885287
  200 SOLV  OW      2727    5.904825298    6.406344675    5.242851325
  200 SOLV  HW1     2728    5.830107853    6.340597804    5.233029649
  200 SOLV  HW2     2729    5.918232789    6.454702647    5.156344290
  201 SOLV  OW      2730    5.512958876    0.057549172    5.321878554
  201 SOLV  HW1     2731    5.470057792    0.132213270    5.372733454
  201 SOLV  HW2     2732    5.442568501    0.005152053    5.273908611
  202 SOLV  OW      2733    5.693338633    6.416135987    5.447041166
  202 SOLV  HW1     2734    5.603440353    6.384170980    5.476984095
  202 SOLV  HW2     2735    5.682568176    6.476949052    5.368391509
  203 SOLV  OW      2736    5.668343303    5.892635032    5.586703347
  203 SOLV  HW1     2737    5.613954901    5.945264980    5.521330540
  203 SOLV  HW2     2738    5.730237437    5.831706205    5.537121045
  204 SOLV  OW      2739    4.798023425    5.786722723    5.949929441
  204 SOLV  HW1     2740    4.885240097    5.744770926    5.975095695
  204 SOLV  HW2     2741    4.811064804    5.845196108    5.869862058
  205 SOLV  OW      2742    5.417267020    4.989065173    5.724363146
  205 SOLV  HW1     2743    5.463097911    4.952565245    5.805412408
  205 SOLV  HW2     2744    5.481900342    5.044099601    5.671492679
  206 SOLV  OW      2745    5.256058700    5.903041739    5.996516223
  206 SOLV  HW1     2746    5.260192479    5.931893510    5.900850781
  206 SOLV  HW2     2747    5.178119447    5.841734253    6.009487282
  207 SOLV  OW      2748    5.846689365    5.917646412    5.801343149
  207 SOLV  HW1     2749    5.777634283    5.897446600    5.731892423
  207 SOLV  HW2     2750    5.834210766    6.011157189    5.834509686
  208 SOLV  OW      2751    4.655164840    6.175732709    6.605744052
  208 SOLV  HW1     2752    4.727316241    6.243761889    6.618708516
  208 SOLV  HW2     2753    4.692593562    6.096133866    6.558153862
  209 SOLV  OW      2754    5.148309409    5.456195349    0.366143551
  209 SOLV  HW1     2755    5.087880968    5.465394164    0.286986841
  209 SOLV  HW2     2756    5.095371625    5.424873286    0.445001120
  210 SOLV  OW      2757    5.370103743    4.711801507    0.962164063
  210 SOLV  HW1     2758    5.343395801    4.765176746    0.881918138
  210 SOLV  HW2     2759    5.318770677    4.743568756    1.041897079
  211 SOLV  OW      2760    5.174448876    5.229464862    0.169424337
  211 SOLV  HW1     2761    5.118441315    5.146768733    0.164335026
  211 SOLV  HW2     2762    5.120412533    5.308183592    0.139678962
  212 SOLV  OW      2763    4.819431730    5.057399310    6.763422034
  212 SOLV  HW1     2764    4.844674398    5.143322475    6.718924186
  212 SOLV  HW2     2765    4.720265186    5.054237159    6.775911925
  213 SOLV  OW      2766    6.055413753    4.703265461    0.244124735
  213 SOLV  HW1     2767    5.958353503    4.706061439    0.220218092
  213 SOLV  HW2     2768    6.106045406    4.655538872    0.172301281
  214 SOLV  OW      2769    6.345905703    4.546862900    0.538596821
  214 SOLV  HW1     2770    6.328524111    4.542353923    0.636980095
  214 SOLV  HW2     2771    6.374785071    4.639418082    0.514077547
  215 SOLV  OW      2772    6.165195458    4.561986237    0.033350403
  215 SOLV  HW1     2773    6.158472358    4.478998473   -0.022053571
  215 SOLV  HW2     2774    6.228740847    4.625910315   -0.009978227
  216 SOLV  OW      2775    5.921929091    4.400222057    6.429116227
  216 SOLV  HW1     2776    5.863525146    4.448079710    6.363538718
  216 SOLV  HW2     2777    5.872992797    4.321063583    6.465733782
  217 SOLV  OW      2778    6.286228624    4.801714635    5.896655850
  217 SOLV  HW1     2779    6.266498964    4.705544014    5.877578539
  217 SOLV  HW2     2780    6.210030203    4.841911494    5.947448083
  218 SOLV  OW      2781    6.681299107    4.437012026    6.604999773
  218 SOLV  HW1     2782    6.733264363    4.506531943    6.654678650
  218 SOLV  HW2     2783    6.743524896    4.365770699    6.572535135
  219 SOLV  OW      2784    6.417560024    4.927129282    5.682481415
  219 SOLV  HW1     2785    6.445907280    5.018593535    5.711329367
  219 SOLV  HW2     2786    6.366957061    4.883006787    5.756602541
  220 SOLV  OW      2787    0.403675336    5.044063704    0.118263348
  220 SOLV  HW1     2788    0.391244997    4.946166645    0.102086412
  220 SOLV  HW2     2789    0.461343089    5.082662311    0.046259335
  221 SOLV  OW      2790    0.597180819    5.427581160    6.411576894
  221 SOLV  HW1     2791    0.604566600    5.512523159    6.359306235
  221 SOLV  HW2     2792    0.683021425    5.376718078    6.404785728
  222 SOLV  OW      2793    0.473612640    5.534669334    6.652036883
  222 SOLV  HW1     2794    0.538033400    5.511152130    6.579247461
  222 SOLV  HW2     2795    0.406588164    5.461151776    6.662245522
  223 SOLV  OW      2796    6.678961666    5.651330088    6.429456667
  223 SOLV  HW1     2797    6.647554420    5.605044291    6.512360202
  223 SOLV  HW2     2798    6.602068575    5.698861155    6.386678072
  224 SOLV  OW      2799    6.591209733    5.071990204    0.501018153
  224 SOLV  HW1     2800    6.579780148    5.113892334    0.591101264
  224 SOLV  HW2     2801    6.667776502    5.115412000    0.453548016
  225 SOLV  OW      2802    6.626667063    5.602190582    6.737312881
  225 SOLV  HW1     2803    6.716510138    5.581123487    6.775866034
  225 SOLV  HW2     2804    6.563695496    5.626696569    6.811041925
  226 SOLV  OW      2805    0.550137619    4.988023061    0.922585520
  226 SOLV  HW1     2806    0.610963996    5.051708440    0.875210811
  226 SOLV  HW2     2807    0.455187765    5.016308383    0.909003697
  227 SOLV  OW      2808    0.471046907    5.240006058    1.162398530
  227 SOLV  HW1     2809    0.551887941    5.181137383    1.161594713
  227 SOLV  HW2     2810    0.466484291    5.291508166    1.076794533
  228 SOLV  OW      2811    0.717433817    4.752994208    0.939032215
  228 SOLV  HW1     2812    0.723005483    4.737867879    1.037733847
  228 SOLV  HW2     2813    0.665178958    4.836338163    0.921002275
  229 SOLV  OW      2814    1.044890003    5.534578607    1.398579282
  229 SOLV  HW1     2815    0.978288303    5.461732630    1.382483971
  229 SOLV  HW2     2816    1.004430103    5.622709464    1.374139587
  230 SOLV  OW      2817    0.639199132    5.878623050    1.939304078
  230 SOLV  HW1     2818    0.666960822    5.892934689    1.844299377
  230 SOLV  HW2     2819    0.615353298    5.782459561    1.952920155
  231 SOLV  OW      2820    6.724605499    5.041208578    0.807934889
  231 SOLV  HW1     2821    6.743061799    5.122269678    0.752348303
  231 SOLV  HW2     2822    6.786129365    5.040157806    0.886770730
  232 SOLV  OW      2823    6.119426081    5.249900638    0.731911226
  232 SOLV  HW1     2824    6.176439375    5.328244716    0.707140238
  232 SOLV  HW2     2825    6.176087038    5.179887092    0.775378461
  233 SOLV  OW      2826    6.737201869    5.319197306    1.026987969
  233 SOLV  HW1     2827    6.774244267    5.310048485    1.119431204
  233 SOLV  HW2     2828    6.812367574    5.329772623    0.961874435
  234 SOLV  OW      2829    6.525555013    5.868391469    1.255324709
  234 SOLV  HW1     2830    6.570402431    5.869927911    1.344699870
  234 SOLV  HW2     2831    6.570008852    5.934260895    1.194607645
  235 SOLV  OW      2832    6.377738328    5.214617524    1.401133602
  235 SOLV  HW1     2833    6.344932941    5.269406424    1.324178915
  235 SOLV  HW2     2834    6.301942963    5.196433993    1.463778810
  236 SOLV  OW      2835    5.619117091    5.597831617    1.503271976
  236 SOLV  HW1     2836    5.676248198    5.660436548    1.556359841
  236 SOLV  HW2     2837    5.649266356    5.597961193    1.407916674
  237 SOLV  OW      2838    5.804372241    4.970112095    0.983892547
  237 SOLV  HW1     2839    5.835988042    5.062991835    0.964514293
  237 SOLV  HW2     2840    5.707297587    4.972282317    1.007839968
  238 SOLV  OW      2841    6.082086524    5.384753500    0.996676229
  238 SOLV  HW1     2842    6.080168647    5.335979925    0.909387911
  238 SOLV  HW2     2843    6.018105888    5.341662670    1.060326588
  239 SOLV  OW      2844    5.507513851    5.552331558    0.802673737
  239 SOLV  HW1     2845    5.426932547    5.545825170    0.743801160
  239 SOLV  HW2     2846    5.540032253    5.646891513    0.804304172
  240 SOLV  OW      2847    5.428649248    6.418255909    1.149883571
  240 SOLV  HW1     2848    5.427108125    6.356763200    1.071031479
  240 SOLV  HW2     2849    5.334880672    6.439906479    1.177087387
  241 SOLV  OW      2850    4.866149620    5.415976277    0.538863279
  241 SOLV  HW1     2851    4.875414359    5.515416897    0.533644886
  241 SOLV  HW2     2852    4.937941544    5.378873391    0.597775891
  242 SOLV  OW      2853    5.154722379    6.471038083    1.140371660
  242 SOLV  HW1     2854    5.147072439    6.376054173    1.170725385
  242 SOLV  HW2     2855    5.080557464    6.491686453    1.076536757
  243 SOLV  OW      2856    5.268539322    5.585330354    0.622528301
  243 SOLV  HW1     2857    5.246205477    5.669133308    0.572745716
  243 SOLV  HW2     2858    5.244068517    5.505971723    0.566820245
  244 SOLV  OW      2859    4.965552521    6.601817517    0.974332331
  244 SOLV  HW1     2860    4.955971060    6.549514142    0.889632328
  244 SOLV  HW2     2861    4.876237928    6.637503872    1.001734954
  245 SOLV  OW      2862    4.641090900    5.706189553    0.288365220
  245 SOLV  HW1     2863    4.632706757    5.692664845    0.387097849
  245 SOLV  HW2     2864    4.576623788    5.776697603    0.258802253
  246 SOLV  OW      2865    0.027625792    6.610698763    0.310556824
  246 SOLV  HW1     2866   -0.066048171    6.576229211    0.316646269
  246 SOLV  HW2     2867    0.090794941    6.542002460    0.346480029
  247 SOLV  OW      2868    3.814450285    2.535238565    3.893105048
  247 SOLV  HW1     2869    3.890308600    2.561817912    3.833598839
  247 SOLV  HW2     2870    3.733090250    2.517853189    3.837606032
  248 SOLV  OW      2871    3.292818537    2.306489987    4.309256844
  248 SOLV  HW1     2872    3.371845183    2.262609743    4.266486369
  248 SOLV  HW2     2873    3.321730401    2.352791355    4.393055813
  249 SOLV  OW      2874    3.675403435    1.924192395    4.493992899
  249 SOLV  HW1     2875    3.735433387    1.984307507    4.441226327
  249 SOLV  HW2     2876    3.580540745    1.953917704    4.483074781
  250 SOLV  OW      2877    4.088810886    2.308223558    4.142638819
  250 SOLV  HW1     2878    4.142606363    2.355523246    4.072861842
  250 SOLV  HW2     2879    3.991409098    2.320916896    4.123883261
  251 SOLV  OW      2880    4.025488495    1.798706758    4.380504937
  251 SOLV  HW1     2881    4.003413689    1.813959742    4.476847513
  251 SOLV  HW2     2882    4.035444880    1.886818790    4.334256749
  252 SOLV  OW      2883    3.363264343    2.422885676    4.534820037
  252 SOLV  HW1     2884    3.411284896    2.510523727    4.530886925
  252 SOLV  HW2     2885    3.429953631    2.348598779    4.540804259
  253 SOLV  OW      2886    3.412553177    2.638713987    4.777705178
  253 SOLV  HW1     2887    3.448488229    2.668434081    4.866177244
  253 SOLV  HW2     2888    3.411795802    2.716101771    4.714361497
  254 SOLV  OW      2889    4.701741559    2.386744722    5.092701775
  254 SOLV  HW1     2890    4.702653395    2.480256521    5.128148721
  254 SOLV  HW2     2891    4.654642349    2.326977916    5.157596516
  255 SOLV  OW      2892    4.885502394    2.192206548    5.030740772
  255 SOLV  HW1     2893    4.834194310    2.123535941    4.979226164
  255 SOLV  HW2     2894    4.839443576    2.280670815    5.023358245
  256 SOLV  OW      2895    3.588898091    3.215024214    4.751533943
  256 SOLV  HW1     2896    3.611223909    3.121202790    4.778005348
  256 SOLV  HW2     2897    3.550016318    3.263407254    4.829948441
  257 SOLV  OW      2898    5.514846520    1.883299017    5.677439914
  257 SOLV  HW1     2899    5.472904723    1.970825784    5.653326269
  257 SOLV  HW2     2900    5.474738094    1.810640984    5.621639797
  258 SOLV  OW      2901    5.792203635    1.922428719    5.721778048
  258 SOLV  HW1     2902    5.793760101    1.959911536    5.814484090
  258 SOLV  HW2     2903    5.699962849    1.890230500    5.700408710
  259 SOLV  OW      2904    4.613794261    2.197892166    5.295279477
  259 SOLV  HW1     2905    4.685326828    2.142275061    5.337602764
  259 SOLV  HW2     2906    4.542091768    2.216669152    5.362418089
  260 SOLV  OW      2907    4.699018445    2.203232724    5.726621189
  260 SOLV  HW1     2908    4.786748186    2.212928998    5.773642383
  260 SOLV  HW2     2909    4.624528764    2.215539061    5.792206065
  261 SOLV  OW      2910    4.494379816    3.791265935    6.174623607
  261 SOLV  HW1     2911    4.398205932    3.814892460    6.188557728
  261 SOLV  HW2     2912    4.522318311    3.818322629    6.082487396
  262 SOLV  OW      2913    4.815107052    3.472049140    5.738683313
  262 SOLV  HW1     2914    4.766458067    3.384998748    5.731124218
  262 SOLV  HW2     2915    4.834533718    3.491108900    5.834916824
  263 SOLV  OW      2916    4.426678330    5.897046992    3.745506834
  263 SOLV  HW1     2917    4.454095160    5.967498992    3.810976855
  263 SOLV  HW2     2918    4.347389028    5.847555655    3.781077671
  264 SOLV  OW      2919    5.785458841    3.912882488    6.712721611
  264 SOLV  HW1     2920    5.724306819    3.948997315    6.783133525
  264 SOLV  HW2     2921    5.776280558    3.813386605    6.708467405
  265 SOLV  OW      2922    6.211306577    4.040742918    6.356963641
  265 SOLV  HW1     2923    6.155648056    4.064831910    6.436484159
  265 SOLV  HW2     2924    6.161844634    3.974698705    6.300454120
  266 SOLV  OW      2925    6.073483335    4.094745305    6.585553934
  266 SOLV  HW1     2926    6.090629919    4.028006337    6.658036876
  266 SOLV  HW2     2927    5.975012392    4.102207815    6.569757253
  267 SOLV  OW      2928    4.929260152    4.769971409    0.233342278
  267 SOLV  HW1     2929    4.964036501    4.862951314    0.221218680
  267 SOLV  HW2     2930    4.998564007    4.704328981    0.203516405
  268 SOLV  OW      2931    5.662669183    3.021684434    4.733871037
  268 SOLV  HW1     2932    5.620442935    2.974157794    4.656670719
  268 SOLV  HW2     2933    5.760169907    3.034597700    4.715746559
  269 SOLV  OW      2934    0.612132740    2.983087801    2.889033050
  269 SOLV  HW1     2935    0.651802489    3.051538691    2.827857788
  269 SOLV  HW2     2936    0.513054845    2.979992411    2.875782573
  270 SOLV  OW      2937    5.455374975    5.198625065    6.103741001
  270 SOLV  HW1     2938    5.380719169    5.185854227    6.169051021
  270 SOLV  HW2     2939    5.463010137    5.295576999    6.080418782
  271 SOLV  OW      2940    4.884884551    3.643635941    6.610131927
  271 SOLV  HW1     2941    4.930818864    3.620259802    6.524427226
  271 SOLV  HW2     2942    4.817246707    3.573273022    6.631945465
  272 SOLV  OW      2943    4.516954389    3.828420032    5.891089446
  272 SOLV  HW1     2944    4.576488248    3.773854329    5.832096992
  272 SOLV  HW2     2945    4.423397378    3.793539487    5.885409690
  273 SOLV  OW      2946    6.648615634    3.132852381    2.468614051
  273 SOLV  HW1     2947    6.564032279    3.087681068    2.440206943
  273 SOLV  HW2     2948    6.727074086    3.078702337    2.438386149
  274 SOLV  OW      2949    4.635291256    5.900235065    4.065208958
  274 SOLV  HW1     2950    4.578459169    5.818307574    4.072944823
  274 SOLV  HW2     2951    4.585163651    5.979046778    4.100954145
  275 SOLV  OW      2952    4.359260162    4.192143485    3.982290121
  275 SOLV  HW1     2953    4.341709008    4.124567741    3.910697692
  275 SOLV  HW2     2954    4.456558601    4.215257557    3.983147434
  276 SOLV  OW      2955    5.013985355    4.590472785    6.077776340
  276 SOLV  HW1     2956    5.020727332    4.579793423    5.978569747
  276 SOLV  HW2     2957    4.922490334    4.563728507    6.108022342
  277 SOLV  OW      2958    5.484037333    4.150720579    6.049788423
  277 SOLV  HW1     2959    5.576867080    4.170876612    6.081036007
  277 SOLV  HW2     2960    5.449076723    4.070770365    6.098632247
  278 SOLV  OW      2961    4.962068690    4.589610111    6.377225616
  278 SOLV  HW1     2962    5.025066059    4.518949304    6.409477993
  278 SOLV  HW2     2963    5.011677488    4.654803767    6.319862845
  279 SOLV  OW      2964    5.892946977    3.104595333    4.366256370
  279 SOLV  HW1     2965    5.813974619    3.163954674    4.350725305
  279 SOLV  HW2     2966    5.904305784    3.043146985    4.288176552
  280 SOLV  OW      2967    6.449101520    2.689377369    4.209101094
  280 SOLV  HW1     2968    6.429315032    2.730462320    4.298106266
  280 SOLV  HW2     2969    6.465410685    2.591373581    4.220530560
  281 SOLV  OW      2970    4.465895124    1.930590791    4.302223571
  281 SOLV  HW1     2971    4.425517444    1.951168800    4.213071360
  281 SOLV  HW2     2972    4.556663646    1.890653101    4.289262487
  282 SOLV  OW      2973    4.632249432    3.369063067    6.375985068
  282 SOLV  HW1     2974    4.635163125    3.421692480    6.290996557
  282 SOLV  HW2     2975    4.537494211    3.344978843    6.397026576
  283 SOLV  OW      2976    6.440087002    2.786561231    3.828531120
  283 SOLV  HW1     2977    6.403648060    2.817056912    3.916531391
  283 SOLV  HW2     2978    6.491760704    2.701909754    3.841405777
  284 SOLV  OW      2979    6.686926820    2.819652244    4.170585411
  284 SOLV  HW1     2980    6.721473841    2.787488005    4.258752615
  284 SOLV  HW2     2981    6.596352055    2.780612823    4.154044285
  285 SOLV  OW      2982    5.900069417    2.561731361    4.573202890
  285 SOLV  HW1     2983    5.985304446    2.589456932    4.528841440
  285 SOLV  HW2     2984    5.832372877    2.538121851    4.503479883
  286 SOLV  OW      2985    5.708156761    3.951932372    6.437544272
  286 SOLV  HW1     2986    5.626466212    3.900308103    6.411789313
  286 SOLV  HW2     2987    5.730649089    3.933170017    6.533167179
  287 SOLV  OW      2988    5.378074176    3.913427601    6.677468467
  287 SOLV  HW1     2989    5.412169728    4.003130666    6.649312788
  287 SOLV  HW2     2990    5.295284191    3.891542492    6.625809287
  288 SOLV  OW      2991    5.815243346    2.367789459    4.792675442
  288 SOLV  HW1     2992    5.789960010    2.284069390    4.744180667
  288 SOLV  HW2     2993    5.840382106    2.438354591    4.726428895
  289 SOLV  OW      2994    5.110274132    4.565229808    0.155059849
  289 SOLV  HW1     2995    5.051091176    4.491246157    0.123062365
  289 SOLV  HW2     2996    5.196257633    4.526885856    0.188773036
  290 SOLV  OW      2997    5.330058373    4.502165066    6.710361212
  290 SOLV  HW1     2998    5.337238917    4.472865058    6.805711823
  290 SOLV  HW2     2999    5.407868063    4.560706894    6.687551342
  291 SOLV  OW      3000    0.460416233    2.813481323    3.131973806
  291 SOLV  HW1     3001    0.542658967    2.777471876    3.087918971
  291 SOLV  HW2     3002    0.483032051    2.844813470    3.224213888
  292 SOLV  OW      3003    5.363945502    4.407885821    6.017509874
  292 SOLV  HW1     3004    5.409625223    4.319519497    6.007200491
  292 SOLV  HW2     3005    5.281098417    4.396368054    6.072329005
  293 SOLV  OW      3006    5.261875061    5.117373628    6.301651812
  293 SOLV  HW1     3007    5.215601379    5.056836012    6.236878431
  293 SOLV  HW2     3008    5.317771408    5.062837017    6.364125580
  294 SOLV  OW      3009    6.078903482    5.473961764    5.624315797
  294 SOLV  HW1     3010    6.085199016    5.530872916    5.542321868
  294 SOLV  HW2     3011    6.001445212    5.411317229    5.615522289
  295 SOLV  OW      3012    5.509960300    5.005600248    5.316174100
  295 SOLV  HW1     3013    5.482329305    4.910231574    5.304219666
  295 SOLV  HW2     3014    5.441577235    5.053441425    5.371277636
  296 SOLV  OW      3015    5.697574222    5.053002902    6.098074126
  296 SOLV  HW1     3016    5.617371410    5.112070654    6.107029644
  296 SOLV  HW2     3017    5.736147209    5.035246248    6.188619374
  297 SOLV  OW      3018    6.568584605    4.629197631    5.764793731
  297 SOLV  HW1     3019    6.629981379    4.574382710    5.821604221
  297 SOLV  HW2     3020    6.620049462    4.668790056    5.688731448
  298 SOLV  OW      3021    6.507821078    5.202835424    5.682857353
  298 SOLV  HW1     3022    6.462289357    5.177523276    5.597489571
  298 SOLV  HW2     3023    6.446125494    5.258805114    5.738196913
  299 SOLV  OW      3024    5.078201312    4.576980152    5.807845781
  299 SOLV  HW1     3025    5.174285127    4.563657806    5.783506974
  299 SOLV  HW2     3026    5.024658637    4.498655041    5.776218754
  300 SOLV  OW      3027    6.289459861    4.490823456    4.750389168
  300 SOLV  HW1     3028    6.261788225    4.536594664    4.834893340
  300 SOLV  HW2     3029    6.215241616    4.496480087    4.683596289
  301 SOLV  OW      3030    6.602395219    5.375209138    5.083493192
  301 SOLV  HW1     3031    6.676816928    5.336519411    5.137955752
  301 SOLV  HW2     3032    6.521544644    5.316874742    5.091359954
  302 SOLV  OW      3033    5.985430690    5.284161532    5.403826217
  302 SOLV  HW1     3034    6.030809229    5.214124546    5.458938684
  302 SOLV  HW2     3035    6.051813781    5.325891980    5.341749038
  303 SOLV  OW      3036    6.330736576    4.830623653    5.433918125
  303 SOLV  HW1     3037    6.381983479    4.874551439    5.360124442
  303 SOLV  HW2     3038    6.364301992    4.863758715    5.522104212
  304 SOLV  OW      3039    0.100449692    3.394585566    2.943981561
  304 SOLV  HW1     3040    0.084685090    3.403477810    2.845632967
  304 SOLV  HW2     3041    0.053900592    3.312845271    2.977918349
  305 SOLV  OW      3042    6.700694034    3.264171859    2.723665364
  305 SOLV  HW1     3043    6.690493708    3.184067996    2.664666918
  305 SOLV  HW2     3044    6.762858078    3.329591520    2.680568660
  306 SOLV  OW      3045    6.614085127    4.831026431    2.869201009
  306 SOLV  HW1     3046    6.555917000    4.750109310    2.877606126
  306 SOLV  HW2     3047    6.704424615    4.803812333    2.836036458
  307 SOLV  OW      3048    3.790921213    3.412069729    2.804448455
  307 SOLV  HW1     3049    3.715572318    3.347297043    2.815792253
  307 SOLV  HW2     3050    3.758234474    3.504763859    2.822913082
  308 SOLV  OW      3051    5.329717890    4.285023231    3.098878818
  308 SOLV  HW1     3052    5.310681035    4.271754666    3.196158077
  308 SOLV  HW2     3053    5.345360951    4.382157851    3.080940873
  309 SOLV  OW      3054    5.308366159    3.713205280    3.027586418
  309 SOLV  HW1     3055    5.385006751    3.653692937    3.051792399
  309 SOLV  HW2     3056    5.338697748    3.781022522    2.960637493
  310 SOLV  OW      3057    4.478871345    4.673743868    3.505691794
  310 SOLV  HW1     3058    4.421904667    4.751703080    3.531746551
  310 SOLV  HW2     3059    4.489732943    4.672167275    3.406287616
  311 SOLV  OW      3060    6.508190972    4.480371680    5.441499699
  311 SOLV  HW1     3061    6.569041422    4.516048134    5.370604801
  311 SOLV  HW2     3062    6.561640384    4.428607094    5.508321369
  312 SOLV  OW      3063    4.547766672    5.312367884    4.288311447
  312 SOLV  HW1     3064    4.606068552    5.368511639    4.229572504
  312 SOLV  HW2     3065    4.541870132    5.354053298    4.379025115
  313 SOLV  OW      3066    4.425675278    4.808579984    3.976904357
  313 SOLV  HW1     3067    4.510348470    4.815224154    3.924101778
  313 SOLV  HW2     3068    4.415929640    4.715700650    4.012683495
  314 SOLV  OW      3069    4.343582979    4.421119034    3.795180409
  314 SOLV  HW1     3070    4.250485985    4.427014080    3.759128559
  314 SOLV  HW2     3071    4.340164134    4.402533608    3.893386146
  315 SOLV  OW      3072    4.054947481    4.775532611    4.703648102
  315 SOLV  HW1     3073    4.087183784    4.733231895    4.618954705
  315 SOLV  HW2     3074    4.108547593    4.857887125    4.722256326
  316 SOLV  OW      3075    6.231152652    3.388889532    5.010962760
  316 SOLV  HW1     3076    6.198672711    3.376668211    4.917169388
  316 SOLV  HW2     3077    6.330122490    3.403243425    5.010342762
  317 SOLV  OW      3078    5.895645886    3.434839671    5.153546225
  317 SOLV  HW1     3079    5.832829026    3.374695696    5.104167222
  317 SOLV  HW2     3080    5.954719043    3.379962635    5.212710517
  318 SOLV  OW      3081    6.584967512    3.643948587    4.819262268
  318 SOLV  HW1     3082    6.644473918    3.716960375    4.852877369
  318 SOLV  HW2     3083    6.603985858    3.627372229    4.722488546
  319 SOLV  OW      3084    6.514940818    3.176518339    4.559467822
  319 SOLV  HW1     3085    6.506067138    3.123605850    4.643856960
  319 SOLV  HW2     3086    6.576913542    3.253492338    4.574778876
  320 SOLV  OW      3087    0.034724669    3.137679768    4.515105323
  320 SOLV  HW1     3088    0.014098110    3.232881632    4.492495838
  320 SOLV  HW2     3089    0.027073719    3.124509134    4.613938503
  321 SOLV  OW      3090    6.654230816    3.643179267    4.548635912
  321 SOLV  HW1     3091    6.751787106    3.665005158    4.551422240
  321 SOLV  HW2     3092    6.605263479    3.715593373    4.500058605
  322 SOLV  OW      3093    6.148773773    2.669284017    4.525848860
  322 SOLV  HW1     3094    6.199681125    2.608465396    4.586767522
  322 SOLV  HW2     3095    6.168633486    2.764398786    4.549519895
  323 SOLV  OW      3096    6.310536287    3.062349650    4.863556278
  323 SOLV  HW1     3097    6.258051496    3.136320267    4.821441025
  323 SOLV  HW2     3098    6.256494062    3.020559171    4.936597275
  324 SOLV  OW      3099    4.713331849    1.835006797    4.279737431
  324 SOLV  HW1     3100    4.751410377    1.843104913    4.187617408
  324 SOLV  HW2     3101    4.720067531    1.740034185    4.310339106
  325 SOLV  OW      3102    0.095518534    3.943458429    4.019244628
  325 SOLV  HW1     3103    0.040061133    3.946475683    4.102411790
  325 SOLV  HW2     3104    0.155716988    3.863654058    4.022219114
  326 SOLV  OW      3105    6.281878710    3.467143343    4.640261725
  326 SOLV  HW1     3106    6.234504015    3.389433906    4.681715428
  326 SOLV  HW2     3107    6.343650850    3.434249933    4.568821425
  327 SOLV  OW      3108    5.913626469    3.004050860    4.629824382
  327 SOLV  HW1     3109    5.922025215    3.062150600    4.548868089
  327 SOLV  HW2     3110    5.998749922    2.953363959    4.643419820
  328 SOLV  OW      3111    6.468121524    2.825248567    4.459253973
  328 SOLV  HW1     3112    6.565335617    2.847106549    4.467825609
  328 SOLV  HW2     3113    6.431617374    2.800037869    4.548884445
  329 SOLV  OW      3114    6.513014435    3.051640525    3.736157756
  329 SOLV  HW1     3115    6.567156813    3.107637315    3.798883165
  329 SOLV  HW2     3116    6.511201939    2.957175189    3.768937137
  330 SOLV  OW      3117    5.787627529    2.806911329    6.355936962
  330 SOLV  HW1     3118    5.699249247    2.834088521    6.317823461
  330 SOLV  HW2     3119    5.796494942    2.707381574    6.351811522
  331 SOLV  OW      3120    6.733165393    2.938002405    3.924530604
  331 SOLV  HW1     3121    6.723657402    2.894874935    4.014258061
  331 SOLV  HW2     3122    6.703731300    3.033414726    3.930137669
  332 SOLV  OW      3123    0.052507842    3.375613771    4.368882173
  332 SOLV  HW1     3124    0.124320467    3.375031102    4.299293050
  332 SOLV  HW2     3125   -0.035682091    3.394257185    4.325581376
  333 SOLV  OW      3126    0.223747563    3.696341476    3.966397020
  333 SOLV  HW1     3127    0.231889009    3.670574664    3.870109685
  333 SOLV  HW2     3128    0.309598286    3.676311449    4.013618992
  334 SOLV  OW      3129    5.656575688    3.355147877    6.682553374
  334 SOLV  HW1     3130    5.611081671    3.386026938    6.766091162
  334 SOLV  HW2     3131    5.718678913    3.279843735    6.704329322
  335 SOLV  OW      3132    6.506298982    2.735861328    6.673933841
  335 SOLV  HW1     3133    6.445879559    2.782829959    6.738316128
  335 SOLV  HW2     3134    6.571180479    2.801405858    6.635257023
  336 SOLV  OW      3135    5.873227742    2.475014274    4.176710494
  336 SOLV  HW1     3136    5.960261845    2.519450690    4.197970994
  336 SOLV  HW2     3137    5.890639809    2.384522897    4.137855882
  337 SOLV  OW      3138    6.203029492    2.349142360    3.829838207
  337 SOLV  HW1     3139    6.228589129    2.348672840    3.733160988
  337 SOLV  HW2     3140    6.149085773    2.267483750    3.850428115
  338 SOLV  OW      3141    0.443563507    3.242225600    3.226562516
  338 SOLV  HW1     3142    0.435768600    3.234498246    3.127158186
  338 SOLV  HW2     3143    0.535685663    3.272945317    3.250466608
  339 SOLV  OW      3144    6.421601924    2.044731871    2.958390437
  339 SOLV  HW1     3145    6.497899055    2.040913709    2.893847526
  339 SOLV  HW2     3146    6.456353158    2.065358528    3.049869810
  340 SOLV  OW      3147    6.374085509    2.997619681    2.676197967
  340 SOLV  HW1     3148    6.397043400    2.975502428    2.581407949
  340 SOLV  HW2     3149    6.453857061    2.981719192    2.734378938
  341 SOLV  OW      3150    4.187195265    3.942580689    5.450266162
  341 SOLV  HW1     3151    4.225397198    3.868851058    5.506000420
  341 SOLV  HW2     3152    4.191892258    4.028599643    5.501063575
  342 SOLV  OW      3153    0.004159204    2.121240590    3.034586471
  342 SOLV  HW1     3154    0.035638376    2.106120093    2.940873382
  342 SOLV  HW2     3155    0.083175169    2.130417811    3.095199135
  343 SOLV  OW      3156    5.648250522    2.279332987    2.342521430
  343 SOLV  HW1     3157    5.674041087    2.371283589    2.312829104
  343 SOLV  HW2     3158    5.677410025    2.265487496    2.437177006
  344 SOLV  OW      3159    4.190959122    2.039357617    3.619633804
  344 SOLV  HW1     3160    4.252490317    1.960588899    3.622959309
  344 SOLV  HW2     3161    4.159148121    2.052841533    3.525782924
  345 SOLV  OW      3162    5.897881852    2.850993671    1.980554825
  345 SOLV  HW1     3163    5.835001947    2.925248375    1.957449506
  345 SOLV  HW2     3164    5.953622300    2.877780849    2.059148128
  346 SOLV  OW      3165    5.501024973    2.300978424    2.094517633
  346 SOLV  HW1     3166    5.572215917    2.316238112    2.025955394
  346 SOLV  HW2     3167    5.543082725    2.270614827    2.180021409
  347 SOLV  OW      3168    3.670460273    3.441546445    4.374113996
  347 SOLV  HW1     3169    3.702231053    3.420861342    4.466659066
  347 SOLV  HW2     3170    3.574096892    3.468131655    4.377139692
  348 SOLV  OW      3171    3.754617957    3.400888641    4.639886297
  348 SOLV  HW1     3172    3.695951198    3.342117311    4.695615522
  348 SOLV  HW2     3173    3.811107697    3.457830374    4.699619466
  349 SOLV  OW      3174    3.759374631    3.739329171    4.506257778
  349 SOLV  HW1     3175    3.687034834    3.690333311    4.554903427
  349 SOLV  HW2     3176    3.733587363    3.835425176    4.496229076
  350 SOLV  OW      3177    5.443857175    3.324590484    2.777177836
  350 SOLV  HW1     3178    5.473146712    3.281993799    2.691576168
  350 SOLV  HW2     3179    5.521181069    3.372554016    2.818680764
  351 SOLV  OW      3180    6.342097181    3.482567472    2.611791076
  351 SOLV  HW1     3181    6.361325615    3.420693916    2.687972556
  351 SOLV  HW2     3182    6.358386402    3.576941864    2.640596363
  352 SOLV  OW      3183    5.891426665    3.233346567    2.117287700
  352 SOLV  HW1     3184    5.938194877    3.268104482    2.036010578
  352 SOLV  HW2     3185    5.952303833    3.240377345    2.196318740
  353 SOLV  OW      3186    4.456380556    4.222097279    3.636216943
  353 SOLV  HW1     3187    4.410007304    4.288141415    3.695286979
  353 SOLV  HW2     3188    4.404332761    4.136720261    3.634410076
  354 SOLV  OW      3189    5.738884376    3.456346734    2.638281837
  354 SOLV  HW1     3190    5.802224998    3.383223715    2.612932638
  354 SOLV  HW2     3191    5.739655792    3.527084305    2.567591829
  355 SOLV  OW      3192    4.078780235    3.841700970    3.592252169
  355 SOLV  HW1     3193    4.078588364    3.851247320    3.691802501
  355 SOLV  HW2     3194    4.069480740    3.745119160    3.568026782
  356 SOLV  OW      3195    3.956889992    3.657178636    2.540246525
  356 SOLV  HW1     3196    3.980895674    3.565397085    2.571895899
  356 SOLV  HW2     3197    3.858091709    3.670421733    2.548325293
  357 SOLV  OW      3198    4.573210935    4.604019678    3.761298510
  357 SOLV  HW1     3199    4.544230488    4.637107309    3.671480293
  357 SOLV  HW2     3200    4.497788101    4.554554267    3.804501584
  358 SOLV  OW      3201    5.121166448    4.012206457    3.338737151
  358 SOLV  HW1     3202    5.104281633    4.077150517    3.264584130
  358 SOLV  HW2     3203    5.065481975    3.930339424    3.324647874
  359 SOLV  OW      3204    6.654565669    3.577286446    2.727499099
  359 SOLV  HW1     3205    6.607913798    3.558253083    2.813888341
  359 SOLV  HW2     3206    6.588922318    3.613972452    2.661568810
  360 SOLV  OW      3207    0.078754762    3.454344420    2.628422463
  360 SOLV  HW1     3208    0.111172884    3.503730020    2.547728118
  360 SOLV  HW2     3209   -0.002767439    3.499559042    2.664633077
  361 SOLV  OW      3210    4.645080660    2.961153510    2.301515202
  361 SOLV  HW1     3211    4.728316099    2.910305024    2.279419088
  361 SOLV  HW2     3212    4.658573499    3.011723911    2.386735178
  362 SOLV  OW      3213    6.484664521    4.572242171    2.797094600
  362 SOLV  HW1     3214    6.406705056    4.572378493    2.859736333
  362 SOLV  HW2     3215    6.508342331    4.477965577    2.773581650
  363 SOLV  OW      3216    5.281396821    2.847541718    2.578270958
  363 SOLV  HW1     3217    5.224775052    2.777755264    2.534393695
  363 SOLV  HW2     3218    5.255248192    2.937881720    2.544266354
  364 SOLV  OW      3219    6.036106311    4.456566631    3.011623684
  364 SOLV  HW1     3220    6.042388214    4.380923785    3.076742977
  364 SOLV  HW2     3221    5.987494866    4.533024103    3.053966291
  365 SOLV  OW      3222    5.496472651    4.052434647    3.060239854
  365 SOLV  HW1     3223    5.406474523    4.089826339    3.082689727
  365 SOLV  HW2     3224    5.539018712    4.015999445    3.143089988
  366 SOLV  OW      3225    4.923590880    5.441856588    5.091312572
  366 SOLV  HW1     3226    4.912505860    5.481130259    5.182616405
  366 SOLV  HW2     3227    5.012619015    5.468339130    5.054240757
  367 SOLV  OW      3228    5.068402056    5.151760702    3.639295990
  367 SOLV  HW1     3229    5.162387563    5.145781419    3.605637265
  367 SOLV  HW2     3230    5.040442597    5.247704336    3.643156706
  368 SOLV  OW      3231    5.145507472    4.883910438    3.277338959
  368 SOLV  HW1     3232    5.180103724    4.794188243    3.304805985
  368 SOLV  HW2     3233    5.079984417    4.916628542    3.345439237
  369 SOLV  OW      3234    5.887303614    5.613646085    3.419360118
  369 SOLV  HW1     3235    5.914479600    5.537073411    3.361066967
  369 SOLV  HW2     3236    5.864181640    5.692420669    3.362247067
  370 SOLV  OW      3237    5.087258669    5.614703511    3.864680872
  370 SOLV  HW1     3238    5.022373704    5.579086715    3.931936734
  370 SOLV  HW2     3239    5.080661207    5.714448087    3.861605873
  371 SOLV  OW      3240    5.483819065    5.960131162    4.156888079
  371 SOLV  HW1     3241    5.411221334    5.893241280    4.172867881
  371 SOLV  HW2     3242    5.444549932    6.052077371    4.154931078
  372 SOLV  OW      3243    4.328819829    5.070755937    4.548840900
  372 SOLV  HW1     3244    4.319761275    5.170251311    4.553159893
  372 SOLV  HW2     3245    4.293002913    5.037811680    4.461480586
  373 SOLV  OW      3246    5.606022307    5.963433598    4.817022959
  373 SOLV  HW1     3247    5.521929762    6.009723315    4.788960854
  373 SOLV  HW2     3248    5.631564225    5.895908113    4.747815403
  374 SOLV  OW      3249    6.143321728    5.448839219    4.274108715
  374 SOLV  HW1     3250    6.231346196    5.489010008    4.299368183
  374 SOLV  HW2     3251    6.091435927    5.427559987    4.356903992
  375 SOLV  OW      3252    6.200356207    4.886195464    3.647162346
  375 SOLV  HW1     3253    6.102326723    4.888971980    3.627559549
  375 SOLV  HW2     3254    6.243148023    4.970706389    3.615093125
  376 SOLV  OW      3255    6.757448471    5.610953309    4.061654673
  376 SOLV  HW1     3256    6.836100789    5.580093066    4.008148781
  376 SOLV  HW2     3257    6.729268365    5.701610489    4.030214887
  377 SOLV  OW      3258    6.401492434    5.466841769    4.394306039
  377 SOLV  HW1     3259    6.481827286    5.512606215    4.356179553
  377 SOLV  HW2     3260    6.413982670    5.454097711    4.492709502
  378 SOLV  OW      3261    3.935034193    4.690995432    4.351410775
  378 SOLV  HW1     3262    3.947073030    4.766169506    4.286573093
  378 SOLV  HW2     3263    3.877123026    4.721259926    4.427122705
  379 SOLV  OW      3264    4.155456345    4.431322110    4.101907158
  379 SOLV  HW1     3265    4.165559986    4.388035816    4.191485347
  379 SOLV  HW2     3266    4.082936910    4.385318936    4.050675920
  380 SOLV  OW      3267    4.170349222    4.786507112    3.856890342
  380 SOLV  HW1     3268    4.093890303    4.740635001    3.902165351
  380 SOLV  HW2     3269    4.254287145    4.770465193    3.908823781
  381 SOLV  OW      3270    6.473731858    5.043108454    3.931001591
  381 SOLV  HW1     3271    6.481602704    5.099819514    3.849005635
  381 SOLV  HW2     3272    6.507448837    4.951060460    3.911209212
  382 SOLV  OW      3273    4.474945549    5.449470337    4.524103143
  382 SOLV  HW1     3274    4.377870791    5.427567769    4.534013146
  382 SOLV  HW2     3275    4.528483475    5.392540483    4.586505738
  383 SOLV  OW      3276    0.600105629    4.365239428    3.864676276
  383 SOLV  HW1     3277    0.524366298    4.414763402    3.822101771
  383 SOLV  HW2     3278    0.686097946    4.412150735    3.844520775
  384 SOLV  OW      3279    0.789410704    4.679010531    3.663473923
  384 SOLV  HW1     3280    0.745469962    4.768262657    3.673730813
  384 SOLV  HW2     3281    0.785308376    4.650677962    3.567649220
  385 SOLV  OW      3282    6.741066230    3.790857001    3.055320637
  385 SOLV  HW1     3283    6.754396105    3.770762936    3.152377670
  385 SOLV  HW2     3284    6.825244926    3.770652810    3.005248488
  386 SOLV  OW      3285    4.801072303    4.604094877    3.611765731
  386 SOLV  HW1     3286    4.869055684    4.542075313    3.650904380
  386 SOLV  HW2     3287    4.731935546    4.625563536    3.680767105
  387 SOLV  OW      3288    6.485374067    5.140160012    3.678016709
  387 SOLV  HW1     3289    6.499821749    5.238200078    3.691466074
  387 SOLV  HW2     3290    6.422048374    5.125945333    3.601929835
  388 SOLV  OW      3291    4.697474307    4.125312490    3.702805562
  388 SOLV  HW1     3292    4.761209801    4.102731343    3.629121251
  388 SOLV  HW2     3293    4.608625522    4.149466687    3.663768175
  389 SOLV  OW      3294    4.328558096    5.333567417    3.203085032
  389 SOLV  HW1     3295    4.271313436    5.410320878    3.174208447
  389 SOLV  HW2     3296    4.420516629    5.366705703    3.224235316
  390 SOLV  OW      3297    5.683330963    3.741034227    4.248012784
  390 SOLV  HW1     3298    5.689456715    3.770565748    4.152659010
  390 SOLV  HW2     3299    5.604724593    3.784977594    4.291509037
  391 SOLV  OW      3300    5.429599271    3.556854121    3.352686897
  391 SOLV  HW1     3301    5.401980890    3.651970543    3.338831647
  391 SOLV  HW2     3302    5.466353130    3.520057648    3.267265129
  392 SOLV  OW      3303    5.667572606    3.232661923    3.630535657
  392 SOLV  HW1     3304    5.574199143    3.196850882    3.629833460
  392 SOLV  HW2     3305    5.732407318    3.156771586    3.624320991
  393 SOLV  OW      3306    5.522064553    2.554468898    3.669881391
  393 SOLV  HW1     3307    5.585146193    2.582004250    3.597327018
  393 SOLV  HW2     3308    5.536517385    2.612179019    3.750269119
  394 SOLV  OW      3309    5.518384345    2.013755474    3.644335618
  394 SOLV  HW1     3310    5.446305367    2.082904848    3.649129899
  394 SOLV  HW2     3311    5.538780747    1.980461222    3.736408840
  395 SOLV  OW      3312    4.059484019    2.257438072    3.733075132
  395 SOLV  HW1     3313    3.972802319    2.230972045    3.775354827
  395 SOLV  HW2     3314    4.100450983    2.177861101    3.688454827
  396 SOLV  OW      3315    4.844110927    1.842807198    4.046383919
  396 SOLV  HW1     3316    4.941012866    1.829107650    4.066971187
  396 SOLV  HW2     3317    4.834528624    1.878702810    3.953534024
  397 SOLV  OW      3318    5.443455863    1.959521685    4.162194386
  397 SOLV  HW1     3319    5.349527942    1.993200891    4.155503108
  397 SOLV  HW2     3320    5.484590701    1.992220543    4.247283575
  398 SOLV  OW      3321    5.885796012    2.008714205    3.528197465
  398 SOLV  HW1     3322    5.862619272    2.002166690    3.625261252
  398 SOLV  HW2     3323    5.803802313    2.031933238    3.475858837
  399 SOLV  OW      3324    5.180173262    1.610332488    4.399424170
  399 SOLV  HW1     3325    5.279523166    1.621342519    4.402628558
  399 SOLV  HW2     3326    5.137400617    1.675469142    4.462110097
  400 SOLV  OW      3327    5.532955550    2.924214227    4.500069151
  400 SOLV  HW1     3328    5.588997960    2.876947831    4.432047988
  400 SOLV  HW2     3329    5.468756359    2.859463965    4.541148106
  401 SOLV  OW      3330    5.820694096    2.321944502    3.703612944
  401 SOLV  HW1     3331    5.843202680    2.416366806    3.727680585
  401 SOLV  HW2     3332    5.892498946    2.260978061    3.737208435
  402 SOLV  OW      3333    5.736727577    2.625627250    3.994954472
  402 SOLV  HW1     3334    5.789176954    2.598822869    3.914142167
  402 SOLV  HW2     3335    5.770672767    2.575791343    4.074729823
  403 SOLV  OW      3336    5.452832067    2.931911051    5.065614765
  403 SOLV  HW1     3337    5.459315758    3.000308904    4.992942554
  403 SOLV  HW2     3338    5.379465177    2.867408739    5.044206524
  404 SOLV  OW      3339    5.949297019    2.681195722    4.817916915
  404 SOLV  HW1     3340    5.861057632    2.706994263    4.857286286
  404 SOLV  HW2     3341    5.936416843    2.653184229    4.722779656
  405 SOLV  OW      3342    5.894224781    3.225212246    4.901905554
  405 SOLV  HW1     3343    5.916369326    3.128297636    4.912732188
  405 SOLV  HW2     3344    5.806000120    3.244231688    4.944971436
  406 SOLV  OW      3345    5.336453338    1.943187484    5.058454838
  406 SOLV  HW1     3346    5.269385253    2.014908123    5.039488892
  406 SOLV  HW2     3347    5.329314920    1.871670199    4.988913247
  407 SOLV  OW      3348    5.700978701    2.778793823    4.915908988
  407 SOLV  HW1     3349    5.690145840    2.877101970    4.901071421
  407 SOLV  HW2     3350    5.625365009    2.729996752    4.872303764
  408 SOLV  OW      3351    5.766038163    1.909636667    5.302099453
  408 SOLV  HW1     3352    5.733124669    1.958159637    5.383115958
  408 SOLV  HW2     3353    5.865976459    1.912558111    5.299824503
  409 SOLV  OW      3354    6.508105457    2.727517959    5.389633151
  409 SOLV  HW1     3355    6.496783781    2.725154913    5.290297137
  409 SOLV  HW2     3356    6.448035431    2.797470509    5.428357329
  410 SOLV  OW      3357    6.256826307    2.453909132    5.804577374
  410 SOLV  HW1     3358    6.181132661    2.475646962    5.866220641
  410 SOLV  HW2     3359    6.265561358    2.526018501    5.735832501
  411 SOLV  OW      3360    6.621402472    2.939639331    5.733917652
  411 SOLV  HW1     3361    6.676225412    2.914453204    5.654157001
  411 SOLV  HW2     3362    6.585261776    2.856921594    5.776966994
  412 SOLV  OW      3363    6.062883507    3.008925294    6.569320482
  412 SOLV  HW1     3364    5.968176260    2.979071489    6.581205369
  412 SOLV  HW2     3365    6.109753638    2.946812995    6.506493927
  413 SOLV  OW      3366    6.352514201    2.611183257    6.458116853
  413 SOLV  HW1     3367    6.411190665    2.648264014    6.530117241
  413 SOLV  HW2     3368    6.407829032    2.557435676    6.394450456
  414 SOLV  OW      3369    6.542520870    2.718830002    5.877468091
  414 SOLV  HW1     3370    6.549510327    2.621155965    5.857160425
  414 SOLV  HW2     3371    6.463605143    2.734971145    5.936740372
  415 SOLV  OW      3372    5.752620894    3.651081894    6.667415797
  415 SOLV  HW1     3373    5.816796092    3.583676776    6.630815702
  415 SOLV  HW2     3374    5.658940977    3.621389008    6.648874325
  416 SOLV  OW      3375    5.883041443    2.550915197    6.373156827
  416 SOLV  HW1     3376    5.963650207    2.501260042    6.405379574
  416 SOLV  HW2     3377    5.877763986    2.544756308    6.273477354
  417 SOLV  OW      3378    6.126942864    2.460009875    6.445428026
  417 SOLV  HW1     3379    6.132394649    2.399535325    6.365963987
  417 SOLV  HW2     3380    6.207475955    2.519256779    6.447793900
  418 SOLV  OW      3381    6.436977281    2.964217872    0.295032510
  418 SOLV  HW1     3382    6.455332086    3.057480592    0.263940113
  418 SOLV  HW2     3383    6.383535314    2.967175382    0.379511547
  419 SOLV  OW      3384    5.749397335    2.463979337    6.617476147
  419 SOLV  HW1     3385    5.796943841    2.475423714    6.530241736
  419 SOLV  HW2     3386    5.767897869    2.372645583    6.653771291
  420 SOLV  OW      3387    6.231170818    3.186482289    0.528596937
  420 SOLV  HW1     3388    6.318286863    3.232869936    0.512450681
  420 SOLV  HW2     3389    6.246244373    3.087690864    0.532437692
  421 SOLV  OW      3390    6.373137357    3.909356310    0.002613032
  421 SOLV  HW1     3391    6.384817163    3.823434266   -0.047215646
  421 SOLV  HW2     3392    6.361229421    3.984292598   -0.062538155
  422 SOLV  OW      3393    6.102706885    4.373922881    6.626776488
  422 SOLV  HW1     3394    6.130019957    4.277991576    6.634060406
  422 SOLV  HW2     3395    6.052414632    4.387853885    6.541463157
  423 SOLV  OW      3396    6.693117143    3.896042658    5.485726349
  423 SOLV  HW1     3397    6.612337196    3.871455084    5.539313728
  423 SOLV  HW2     3398    6.671598912    3.889820183    5.388259645
  424 SOLV  OW      3399    0.076494764    4.049745481    5.659782301
  424 SOLV  HW1     3400    0.011318141    4.031411980    5.586179193
  424 SOLV  HW2     3401    0.107918499    3.963184283    5.698784326
  425 SOLV  OW      3402    0.379578890    3.328875578    6.108113990
  425 SOLV  HW1     3403    0.356166005    3.394172873    6.036072482
  425 SOLV  HW2     3404    0.395142896    3.238763955    6.067622982
  426 SOLV  OW      3405    0.134921839    3.259395874    5.767918821
  426 SOLV  HW1     3406    0.146548527    3.160138533    5.771728268
  426 SOLV  HW2     3407    0.043057993    3.283405652    5.799323383
  427 SOLV  OW      3408    6.760618472    2.810815207    5.211274273
  427 SOLV  HW1     3409    6.851469988    2.809727439    5.169486682
  427 SOLV  HW2     3410    6.720831747    2.902110105    5.202131083
  428 SOLV  OW      3411    6.056678104    2.764817006    5.122989617
  428 SOLV  HW1     3412    6.077586643    2.680456394    5.073512559
  428 SOLV  HW2     3413    6.042818175    2.744071638    5.219836918
  429 SOLV  OW      3414    5.657345292    2.711467742    5.203105478
  429 SOLV  HW1     3415    5.677822060    2.731120271    5.107217419
  429 SOLV  HW2     3416    5.661012261    2.796253836    5.256000390
  430 SOLV  OW      3417    6.547375854    3.163362338    4.953872381
  430 SOLV  HW1     3418    6.466080500    3.118933614    4.916207072
  430 SOLV  HW2     3419    6.524014933    3.255978627    4.983503651
  431 SOLV  OW      3420    5.675187817    3.297188293    5.054953507
  431 SOLV  HW1     3421    5.612661073    3.331822197    4.985007126
  431 SOLV  HW2     3422    5.626534475    3.288800301    5.141924968
  432 SOLV  OW      3423    4.583653582    4.141624809    5.551002072
  432 SOLV  HW1     3424    4.545307367    4.137617490    5.643280005
  432 SOLV  HW2     3425    4.584741575    4.049813317    5.511363614
  433 SOLV  OW      3426    4.320550164    4.104592159    5.253821266
  433 SOLV  HW1     3427    4.381216508    4.073767064    5.180533751
  433 SOLV  HW2     3428    4.288067033    4.025481608    5.305666696
  434 SOLV  OW      3429    3.905050937    4.010238992    4.904120870
  434 SOLV  HW1     3430    3.950594535    4.017090082    4.815357785
  434 SOLV  HW2     3431    3.971201017    4.028081103    4.976961971
  435 SOLV  OW      3432    6.132126699    2.085668470    3.445596230
  435 SOLV  HW1     3433    6.045676910    2.045634547    3.475988979
  435 SOLV  HW2     3434    6.114022978    2.171492272    3.397549727
  436 SOLV  OW      3435    5.772530333    2.739694247    3.209518414
  436 SOLV  HW1     3436    5.777022448    2.665245532    3.142894071
  436 SOLV  HW2     3437    5.836043649    2.812180115    3.182810104
  437 SOLV  OW      3438    5.794548585    2.372958413    2.785001983
  437 SOLV  HW1     3439    5.880307403    2.355395232    2.833364104
  437 SOLV  HW2     3440    5.723255858    2.312521157    2.820589529
  438 SOLV  OW      3441    5.452967440    1.950711124    2.741979615
  438 SOLV  HW1     3442    5.402268431    1.888845776    2.802014641
  438 SOLV  HW2     3443    5.422378079    1.938049991    2.647608970
  439 SOLV  OW      3444    4.963054529    1.879927565    3.559157368
  439 SOLV  HW1     3445    5.040481712    1.820180127    3.580021591
  439 SOLV  HW2     3446    4.994134299    1.956093988    3.502300318
  440 SOLV  OW      3447    5.747502738    2.184488754    2.580647659
  440 SOLV  HW1     3448    5.754104333    2.089820911    2.612205700
  440 SOLV  HW2     3449    5.800073009    2.243710322    2.641726776
  441 SOLV  OW      3450    5.356870006    1.883479189    3.466079600
  441 SOLV  HW1     3451    5.422922652    1.947323623    3.505611582
  441 SOLV  HW2     3452    5.401073050    1.795099747    3.450683901
  442 SOLV  OW      3453    4.613927745    2.014216642    3.443118120
  442 SOLV  HW1     3454    4.654875751    1.925701969    3.420976926
  442 SOLV  HW2     3455    4.621211447    2.075004430    3.364037890
  443 SOLV  OW      3456    4.421945232    1.874998655    3.597412620
  443 SOLV  HW1     3457    4.497166064    1.930860123    3.562439036
  443 SOLV  HW2     3458    4.449847337    1.831345672    3.682956155
  444 SOLV  OW      3459    4.889022024    2.364445861    2.684872798
  444 SOLV  HW1     3460    4.815846642    2.431712165    2.673804557
  444 SOLV  HW2     3461    4.938688327    2.382906682    2.769692560
  445 SOLV  OW      3462    5.040487867    2.560054557    3.484654009
  445 SOLV  HW1     3463    5.026976017    2.614110827    3.567703144
  445 SOLV  HW2     3464    5.135912135    2.530619102    3.479223666
  446 SOLV  OW      3465    4.751308254    3.010398168    2.756338493
  446 SOLV  HW1     3466    4.765177041    2.920653456    2.798236206
  446 SOLV  HW2     3467    4.704429113    3.070501021    2.821082653
  447 SOLV  OW      3468    4.417383134    2.521919292    3.206472709
  447 SOLV  HW1     3469    4.356631391    2.522447964    3.285913769
  447 SOLV  HW2     3470    4.376379517    2.575735081    3.132822101
  448 SOLV  OW      3471    4.654674524    2.149113422    3.678738041
  448 SOLV  HW1     3472    4.563968840    2.177956746    3.709431390
  448 SOLV  HW2     3473    4.648749489    2.114685156    3.585030782
  449 SOLV  OW      3474    4.049850688    3.220248025    4.226551780
  449 SOLV  HW1     3475    4.119811191    3.210582485    4.155744418
  449 SOLV  HW2     3476    4.047178360    3.137258756    4.282293484
  450 SOLV  OW      3477    4.131587741    3.798446721    4.739250133
  450 SOLV  HW1     3478    4.102910606    3.719517399    4.684942543
  450 SOLV  HW2     3479    4.078666236    3.878752315    4.711831493
  451 SOLV  OW      3480    4.105095775    3.159276379    5.186719428
  451 SOLV  HW1     3481    4.166708259    3.142044197    5.109851901
  451 SOLV  HW2     3482    4.088939228    3.257616639    5.195066642
  452 SOLV  OW      3483    3.839722779    4.003060331    5.291514627
  452 SOLV  HW1     3484    3.924493140    3.972306046    5.248272370
  452 SOLV  HW2     3485    3.771782486    4.023304318    5.220974085
  453 SOLV  OW      3486    3.975354094    3.735408017    5.591506669
  453 SOLV  HW1     3487    4.036971463    3.773707673    5.660339914
  453 SOLV  HW2     3488    4.008471284    3.645258614    5.563617928
  454 SOLV  OW      3489    4.078191912    3.475883066    5.504050310
  454 SOLV  HW1     3490    4.178000094    3.479714907    5.509087014
  454 SOLV  HW2     3491    4.050104997    3.463054867    5.408927886
  455 SOLV  OW      3492    4.116580976    3.432927048    5.204119052
  455 SOLV  HW1     3493    4.039919908    3.495331096    5.219247119
  455 SOLV  HW2     3494    4.150488965    3.443861080    5.110680862
  456 SOLV  OW      3495    3.840576484    3.011728620    5.464522652
  456 SOLV  HW1     3496    3.790351465    3.022968025    5.550269989
  456 SOLV  HW2     3497    3.792318022    3.059545976    5.391132470
  457 SOLV  OW      3498    4.292123900    2.705712588    5.798741439
  457 SOLV  HW1     3499    4.387733632    2.678259773    5.788415322
  457 SOLV  HW2     3500    4.285725691    2.805497616    5.796869595
  458 SOLV  OW      3501    4.454581778    3.316080219    5.748469888
  458 SOLV  HW1     3502    4.397929894    3.242055808    5.712262272
  458 SOLV  HW2     3503    4.550996905    3.295450034    5.731781002
  459 SOLV  OW      3504    4.577904709    3.092109076    6.022734158
  459 SOLV  HW1     3505    4.478662605    3.100659405    6.031562291
  459 SOLV  HW2     3506    4.620017133    3.097902004    6.113249273
  460 SOLV  OW      3507    3.705705143    2.916432774    5.094375159
  460 SOLV  HW1     3508    3.805521954    2.921405173    5.090661932
  460 SOLV  HW2     3509    3.671687753    2.980644226    5.163089174
  461 SOLV  OW      3510    3.650110521    2.953541397    4.833937614
  461 SOLV  HW1     3511    3.739502791    2.938249494    4.791783565
  461 SOLV  HW2     3512    3.659574784    2.952304786    4.933489339
  462 SOLV  OW      3513    4.174807330    3.150361188    4.930148466
  462 SOLV  HW1     3514    4.088287487    3.122668842    4.888322441
  462 SOLV  HW2     3515    4.247069960    3.087134133    4.902177936
  463 SOLV  OW      3516    3.849167504    3.401045497    4.162768481
  463 SOLV  HW1     3517    3.930190649    3.346678448    4.184708965
  463 SOLV  HW2     3518    3.801683018    3.425658965    4.247274375
  464 SOLV  OW      3519    4.306024144    4.003508287    3.797513129
  464 SOLV  HW1     3520    4.257638895    4.017525076    3.711117127
  464 SOLV  HW2     3521    4.338333669    3.909001618    3.802646227
  465 SOLV  OW      3522    3.716609533    3.042577302    3.602855086
  465 SOLV  HW1     3523    3.683499671    3.008470737    3.690845373
  465 SOLV  HW2     3524    3.638711372    3.068246937    3.545630436
  466 SOLV  OW      3525    4.390678234    3.205695533    3.193964044
  466 SOLV  HW1     3526    4.366245012    3.143167223    3.268089843
  466 SOLV  HW2     3527    4.370241783    3.299633798    3.221519463
  467 SOLV  OW      3528    4.737482698    3.698099871    3.243599025
  467 SOLV  HW1     3529    4.728086150    3.612252624    3.294033656
  467 SOLV  HW2     3530    4.708389581    3.684454918    3.148894283
  468 SOLV  OW      3531    3.856403528    3.420159897    3.239309497
  468 SOLV  HW1     3532    3.917141423    3.388161789    3.166586801
  468 SOLV  HW2     3533    3.873334334    3.367321395    3.322513645
  469 SOLV  OW      3534    4.299779233    2.869121120    3.093642356
  469 SOLV  HW1     3535    4.286674588    2.787232724    3.037746609
  469 SOLV  HW2     3536    4.338343273    2.942141218    3.037227722
  470 SOLV  OW      3537    4.249740954    3.728775964    2.509998350
  470 SOLV  HW1     3538    4.150652885    3.742271791    2.508912420
  470 SOLV  HW2     3539    4.269996583    3.630892062    2.513178742
  471 SOLV  OW      3540    5.032699819    4.234645190    3.148495199
  471 SOLV  HW1     3541    5.047993033    4.289405295    3.066221934
  471 SOLV  HW2     3542    4.980568613    4.152672334    3.124742091
  472 SOLV  OW      3543    4.336781906    3.500702835    3.281374447
  472 SOLV  HW1     3544    4.366566292    3.493549639    3.186181161
  472 SOLV  HW2     3545    4.338743539    3.596565373    3.309773848
  473 SOLV  OW      3546    4.369763913    3.095760928    2.925369828
  473 SOLV  HW1     3547    4.372261467    3.163941307    2.998480691
  473 SOLV  HW2     3548    4.318240470    3.132058677    2.847718322
  474 SOLV  OW      3549    4.517765639    4.233221896    3.185082996
  474 SOLV  HW1     3550    4.447480765    4.292696452    3.146040944
  474 SOLV  HW2     3551    4.542552465    4.266277652    3.276156210
  475 SOLV  OW      3552    4.841839304    3.310236943    2.492774937
  475 SOLV  HW1     3553    4.831870293    3.375362113    2.417536831
  475 SOLV  HW2     3554    4.929921457    3.263527678    2.484957837
  476 SOLV  OW      3555    5.003641769    3.102184235    2.773834734
  476 SOLV  HW1     3556    5.020390398    3.122309398    2.870355251
  476 SOLV  HW2     3557    4.905541645    3.089673035    2.758949705
  477 SOLV  OW      3558    5.278636437    2.887006497    2.872488380
  477 SOLV  HW1     3559    5.194746637    2.895160944    2.926317403
  477 SOLV  HW2     3560    5.255304767    2.868106872    2.777094905
  478 SOLV  OW      3561    5.456356983    2.677678796    2.895239806
  478 SOLV  HW1     3562    5.433775498    2.617118867    2.818924321
  478 SOLV  HW2     3563    5.400829746    2.760655116    2.889482711
  479 SOLV  OW      3564    5.080184024    3.594646423    2.922735053
  479 SOLV  HW1     3565    5.162388571    3.635398756    2.962529217
  479 SOLV  HW2     3566    5.106014211    3.517198696    2.864972869
  480 SOLV  OW      3567    5.330279808    2.655958205    3.256403336
  480 SOLV  HW1     3568    5.310520716    2.590847192    3.183111541
  480 SOLV  HW2     3569    5.380907777    2.733730089    3.219121308
  481 SOLV  OW      3570    4.299304664    3.770343604    3.328777343
  481 SOLV  HW1     3571    4.315867480    3.757656737    3.426583982
  481 SOLV  HW2     3572    4.350574649    3.849846363    3.296341712
  482 SOLV  OW      3573    4.884429932    4.029856552    3.059726321
  482 SOLV  HW1     3574    4.786099219    4.045725480    3.050739260
  482 SOLV  HW2     3575    4.903413891    3.932131791    3.050186796
  483 SOLV  OW      3576    4.165992664    4.224155814    4.831254596
  483 SOLV  HW1     3577    4.257005784    4.210176336    4.870276777
  483 SOLV  HW2     3578    4.162585084    4.313115614    4.785690724
  484 SOLV  OW      3579    4.171643487    4.645016283    4.485622695
  484 SOLV  HW1     3580    4.263488603    4.649241894    4.446272092
  484 SOLV  HW2     3581    4.104474869    4.634090566    4.412336364
  485 SOLV  OW      3582    4.233746787    4.743841028    5.368119602
  485 SOLV  HW1     3583    4.170117427    4.672797503    5.338026014
  485 SOLV  HW2     3584    4.202549832    4.781779151    5.455233962
  486 SOLV  OW      3585    4.420896290    5.422213093    5.438385190
  486 SOLV  HW1     3586    4.419043993    5.432901397    5.537802366
  486 SOLV  HW2     3587    4.515236615    5.428999317    5.405899686
  487 SOLV  OW      3588    4.522493615    4.866486206    5.708649002
  487 SOLV  HW1     3589    4.498049102    4.835101684    5.616894558
  487 SOLV  HW2     3590    4.480171398    4.955457121    5.725805164
  488 SOLV  OW      3591    4.998499200    5.192453415    5.161509290
  488 SOLV  HW1     3592    4.955087310    5.268326733    5.112928306
  488 SOLV  HW2     3593    5.092998841    5.216691809    5.183503145
  489 SOLV  OW      3594    5.179848230    4.991488295    6.007328559
  489 SOLV  HW1     3595    5.268464489    5.018153883    5.969412402
  489 SOLV  HW2     3596    5.125392392    4.946681888    5.936417057
  490 SOLV  OW      3597    4.606071569    5.665836894    5.214951550
  490 SOLV  HW1     3598    4.615548631    5.573089277    5.251144868
  490 SOLV  HW2     3599    4.693137878    5.695261260    5.175511019
  491 SOLV  OW      3600    4.771797578    5.675705183    4.434935426
  491 SOLV  HW1     3601    4.806748956    5.742412988    4.369130086
  491 SOLV  HW2     3602    4.847056825    5.642364473    4.491735690
  492 SOLV  OW      3603    4.501188826    5.691569706    4.399635248
  492 SOLV  HW1     3604    4.484716759    5.609406729    4.454205893
  492 SOLV  HW2     3605    4.597943428    5.716265719    4.404988197
  493 SOLV  OW      3606    5.843753478    5.380914939    5.121133433
  493 SOLV  HW1     3607    5.795443655    5.468396342    5.117306571
  493 SOLV  HW2     3608    5.777924742    5.307130951    5.136098195
  494 SOLV  OW      3609    5.266390008    5.225953955    5.197960338
  494 SOLV  HW1     3610    5.288486249    5.148345224    5.138881138
  494 SOLV  HW2     3611    5.259205659    5.194720323    5.292694535
  495 SOLV  OW      3612    5.727004800    5.472452838    3.593474435
  495 SOLV  HW1     3613    5.768192869    5.543658065    3.536597154
  495 SOLV  HW2     3614    5.786665917    5.392200280    3.594785207
  496 SOLV  OW      3615    5.365571844    5.852926352    3.516725510
  496 SOLV  HW1     3616    5.457287013    5.822842531    3.490552467
  496 SOLV  HW2     3617    5.371777467    5.913702951    3.595904568
  497 SOLV  OW      3618    6.356959416    5.850303479    4.346046552
  497 SOLV  HW1     3619    6.268628878    5.825654928    4.385941638
  497 SOLV  HW2     3620    6.355161421    5.832629225    4.247630244
  498 SOLV  OW      3621    5.667792824    6.035121909    4.465606542
  498 SOLV  HW1     3622    5.587707859    5.975694365    4.458100920
  498 SOLV  HW2     3623    5.744894976    5.993356461    4.417519839
  499 SOLV  OW      3624    5.942426027    6.352031498    4.538483814
  499 SOLV  HW1     3625    5.873258135    6.300712930    4.589315122
  499 SOLV  HW2     3626    5.969160345    6.432874576    4.590936558
  500 SOLV  OW      3627    5.707179195    6.236681792    4.646231980
  500 SOLV  HW1     3628    5.711449255    6.157597761    4.585164252
  500 SOLV  HW2     3629    5.689843950    6.205681655    4.739720759
  501 SOLV  OW      3630    5.928808405    4.915178980    4.902211095
  501 SOLV  HW1     3631    5.974359593    4.933383907    4.989352761
  501 SOLV  HW2     3632    5.974293851    4.966578802    4.829471115
  502 SOLV  OW      3633    6.324940227    5.526943646    4.040201814
  502 SOLV  HW1     3634    6.248698363    5.489151941    3.987661282
  502 SOLV  HW2     3635    6.401383151    5.462471407    4.039062336
  503 SOLV  OW      3636    6.420216534    5.556860603    5.173374931
  503 SOLV  HW1     3637    6.498165672    5.497706275    5.152727075
  503 SOLV  HW2     3638    6.392042762    5.605026114    5.090381713
  504 SOLV  OW      3639    6.319349734    5.643434434    4.949015721
  504 SOLV  HW1     3640    6.252514048    5.578780359    4.912213037
  504 SOLV  HW2     3641    6.379657932    5.674459118    4.875517375
  505 SOLV  OW      3642    6.569317401    5.474469919    4.642052311
  505 SOLV  HW1     3643    6.624574506    5.498743095    4.562307629
  505 SOLV  HW2     3644    6.617550879    5.405691352    4.696317351
  506 SOLV  OW      3645    0.356247113    4.941848484    4.616182290
  506 SOLV  HW1     3646    0.432337370    4.941532515    4.681080273
  506 SOLV  HW2     3647    0.269802443    4.946840418    4.666221360
  507 SOLV  OW      3648    6.564771753    5.421093990    3.981384714
  507 SOLV  HW1     3649    6.625676556    5.494064911    4.012490533
  507 SOLV  HW2     3650    6.594973072    5.333845928    4.019821112
  508 SOLV  OW      3651    0.300264416    4.565026745    4.566656703
  508 SOLV  HW1     3652    0.389008461    4.582431867    4.609356205
  508 SOLV  HW2     3653    0.227236807    4.592732908    4.629114349
  509 SOLV  OW      3654    6.368985580    5.193623762    5.037519135
  509 SOLV  HW1     3655    6.395490048    5.174814958    4.942938206
  509 SOLV  HW2     3656    6.270705832    5.211681749    5.041610912
  510 SOLV  OW      3657    6.746869126    4.256203825    5.324543082
  510 SOLV  HW1     3658    6.653203074    4.256648993    5.289499685
  510 SOLV  HW2     3659    6.804535463    4.313417684    5.266210473
  511 SOLV  OW      3660    0.012130493    4.090054591    4.884416911
  511 SOLV  HW1     3661    0.026371459    4.116000819    4.788888604
  511 SOLV  HW2     3662   -0.075489942    4.126392594    4.916100356
  512 SOLV  OW      3663    0.086015718    4.408632866    5.135051416
  512 SOLV  HW1     3664    0.175357908    4.379708211    5.169443768
  512 SOLV  HW2     3665    0.094448839    4.435905240    5.039204833
  513 SOLV  OW      3666    6.290476024    4.785345518    4.502866069
  513 SOLV  HW1     3667    6.265779114    4.732198905    4.421828499
  513 SOLV  HW2     3668    6.362064100    4.737380248    4.553619693
  514 SOLV  OW      3669    6.779118565    4.506068992    3.974753443
  514 SOLV  HW1     3670    6.794395481    4.588075781    3.919589913
  514 SOLV  HW2     3671    6.697169256    4.458848005    3.942257219
  515 SOLV  OW      3672    6.584116111    4.231528390    4.555242397
  515 SOLV  HW1     3673    6.500580126    4.179685351    4.536915293
  515 SOLV  HW2     3674    6.656809650    4.168780885    4.583175345
  516 SOLV  OW      3675    0.360058796    4.484644683    3.727435419
  516 SOLV  HW1     3676    0.321091594    4.438016401    3.806854561
  516 SOLV  HW2     3677    0.382099884    4.579101258    3.751769472
  517 SOLV  OW      3678    0.080623689    4.245066476    3.449285859
  517 SOLV  HW1     3679    0.112958649    4.157969052    3.486302957
  517 SOLV  HW2     3680    0.114177365    4.320028007    3.506352240
  518 SOLV  OW      3681    0.590106212    4.829940280    3.976903341
  518 SOLV  HW1     3682    0.612908797    4.924481613    4.000183772
  518 SOLV  HW2     3683    0.674318664    4.777290007    3.965147894
  519 SOLV  OW      3684    0.043240752    4.111260881    4.611549918
  519 SOLV  HW1     3685    0.121665371    4.053809060    4.635015167
  519 SOLV  HW2     3686    0.053057308    4.144306776    4.517670969
  520 SOLV  OW      3687    0.139588628    4.015632745    3.175431676
  520 SOLV  HW1     3688    0.217705603    3.993693876    3.116981144
  520 SOLV  HW2     3689    0.161065164    3.991666439    3.270112058
  521 SOLV  OW      3690    6.789911968    4.043662317    2.916854291
  521 SOLV  HW1     3691    6.819009995    4.129084050    2.959956632
  521 SOLV  HW2     3692    6.796235096    3.969052677    2.983147734
  522 SOLV  OW      3693    0.455342022    3.686141532    3.373069399
  522 SOLV  HW1     3694    0.363297394    3.648286806    3.382806244
  522 SOLV  HW2     3695    0.507123228    3.631330265    3.307369883
  523 SOLV  OW      3696    6.618205630    4.767757135    3.898898922
  523 SOLV  HW1     3697    6.714544414    4.755973564    3.874779507
  523 SOLV  HW2     3698    6.561308611    4.715776950    3.835161521
  524 SOLV  OW      3699    0.162517569    4.378171498    3.230504809
  524 SOLV  HW1     3700    0.117754020    4.312777101    3.291507902
  524 SOLV  HW2     3701    0.161521612    4.342610905    3.137038145
  525 SOLV  OW      3702    6.669015922    4.531930844    3.679592796
  525 SOLV  HW1     3703    6.725474203    4.465140982    3.631080934
  525 SOLV  HW2     3704    6.666023681    4.617189250    3.627403495
  526 SOLV  OW      3705    6.596326948    4.773589306    3.535200727
  526 SOLV  HW1     3706    6.546480523    4.752662521    3.451065129
  526 SOLV  HW2     3707    6.533612399    4.769441569    3.612989304
  527 SOLV  OW      3708    6.166673997    5.365807297    3.366337116
  527 SOLV  HW1     3709    6.239501679    5.365219649    3.297811015
  527 SOLV  HW2     3710    6.077838373    5.368576502    3.320505212
  528 SOLV  OW      3711    6.187391006    4.998333058    3.257601611
  528 SOLV  HW1     3712    6.206721093    5.018230154    3.161516168
  528 SOLV  HW2     3713    6.208907156    4.902564927    3.276769542
  529 SOLV  OW      3714    6.283344684    4.551520760    2.970260966
  529 SOLV  HW1     3715    6.189879970    4.516748550    2.962712848
  529 SOLV  HW2     3716    6.319862736    4.529535815    3.060730857
  530 SOLV  OW      3717    5.913508916    5.399178490    3.248586538
  530 SOLV  HW1     3718    5.952538363    5.416369710    3.158129169
  530 SOLV  HW2     3719    5.815986266    5.378974185    3.239502772
  531 SOLV  OW      3720    5.858989769    5.223086095    3.581179235
  531 SOLV  HW1     3721    5.879180436    5.195858931    3.675268881
  531 SOLV  HW2     3722    5.931731565    5.190552344    3.520747741
  532 SOLV  OW      3723    5.310132819    5.575817694    3.982570121
  532 SOLV  HW1     3724    5.381037135    5.616473940    3.924941197
  532 SOLV  HW2     3725    5.222613770    5.577972131    3.934226233
  533 SOLV  OW      3726    5.072557108    5.263639647    3.193701766
  533 SOLV  HW1     3727    5.152073693    5.208612941    3.219180670
  533 SOLV  HW2     3728    4.989119845    5.217773419    3.224302484
  534 SOLV  OW      3729    5.343266267    5.343849929    4.141137307
  534 SOLV  HW1     3730    5.324987284    5.434458304    4.102960390
  534 SOLV  HW2     3731    5.335274125    5.275064702    4.068983570
  535 SOLV  OW      3732    5.278986951    5.771062201    4.181987579
  535 SOLV  HW1     3733    5.265352826    5.728154016    4.271288364
  535 SOLV  HW2     3734    5.291945022    5.700205898    4.112611581
  536 SOLV  OW      3735    4.999155939    5.861321501    3.398275599
  536 SOLV  HW1     3736    5.074854378    5.796056224    3.395076907
  536 SOLV  HW2     3737    4.998868878    5.916120079    3.314627326
  537 SOLV  OW      3738    4.724789199    5.264543743    3.568018407
  537 SOLV  HW1     3739    4.774654292    5.330891006    3.512224533
  537 SOLV  HW2     3740    4.680785642    5.197320274    3.508469573
  538 SOLV  OW      3741    4.577276962    5.439799989    3.262313263
  538 SOLV  HW1     3742    4.645162833    5.368240445    3.278816557
  538 SOLV  HW2     3743    4.621112350    5.517533507    3.217174689
  539 SOLV  OW      3744    4.965208100    4.987327156    3.446156780
  539 SOLV  HW1     3745    5.009991008    5.054987504    3.504621993
  539 SOLV  HW2     3746    4.889820270    4.944739303    3.496202255
  540 SOLV  OW      3747    4.678135742    5.680508584    3.137460575
  540 SOLV  HW1     3748    4.618274999    5.753751029    3.169925010
  540 SOLV  HW2     3749    4.772739645    5.712914968    3.136166259
  541 SOLV  OW      3750    5.827776819    3.769879055    4.487873386
  541 SOLV  HW1     3751    5.788887402    3.783085740    4.396688593
  541 SOLV  HW2     3752    5.894021372    3.695002106    4.485315256
  542 SOLV  OW      3753    3.693388287    3.877702438    3.833541019
  542 SOLV  HW1     3754    3.653361479    3.963416792    3.865979810
  542 SOLV  HW2     3755    3.727977383    3.890178980    3.740539572
  543 SOLV  OW      3756    0.295792582    5.527281089    4.786483554
  543 SOLV  HW1     3757    0.326863816    5.466478816    4.713423961
  543 SOLV  HW2     3758    0.343365771    5.614949844    4.779343448
  544 SOLV  OW      3759    3.895481963    4.082293054    6.563015301
  544 SOLV  HW1     3760    3.979516496    4.129343954    6.589966284
  544 SOLV  HW2     3761    3.827952640    4.149508511    6.532622129
  545 SOLV  OW      3762    3.432473023    5.893807711    3.948173543
  545 SOLV  HW1     3763    3.347584679    5.856012839    3.911195709
  545 SOLV  HW2     3764    3.508834427    5.868628145    3.888702672
  546 SOLV  OW      3765    5.939812338    3.740973181    3.779883357
  546 SOLV  HW1     3766    5.861306795    3.708945622    3.726848303
  546 SOLV  HW2     3767    6.005070959    3.785988306    3.718920270
  547 SOLV  OW      3768    5.765896835    4.171516853    3.478062396
  547 SOLV  HW1     3769    5.692581246    4.144540272    3.540504045
  547 SOLV  HW2     3770    5.728170876    4.228459839    3.405014383
  548 SOLV  OW      3771    5.224622916    3.549533288    4.971346023
  548 SOLV  HW1     3772    5.127286150    3.528952473    4.961179444
  548 SOLV  HW2     3773    5.250589283    3.541094733    5.067553626
  549 SOLV  OW      3774    4.442677172    4.327289998    5.371449358
  549 SOLV  HW1     3775    4.512366414    4.304239294    5.439374292
  549 SOLV  HW2     3776    4.411041497    4.243738770    5.326504846
  550 SOLV  OW      3777    4.258506488    6.216037422    3.745758212
  550 SOLV  HW1     3778    4.279270873    6.313827393    3.748482503
  550 SOLV  HW2     3779    4.336490288    6.164419948    3.781192096
  551 SOLV  OW      3780    6.431512836    4.228926484    3.611886058
  551 SOLV  HW1     3781    6.485883502    4.183298980    3.682340544
  551 SOLV  HW2     3782    6.363929627    4.164923953    3.575307023
  552 SOLV  OW      3783    5.333323623    4.591718801    4.171950885
  552 SOLV  HW1     3784    5.348643741    4.498115412    4.203656086
  552 SOLV  HW2     3785    5.235331139    4.606865758    4.158932711
  553 SOLV  OW      3786    6.168977038    4.702158908    5.226700026
  553 SOLV  HW1     3787    6.084557409    4.661324659    5.261426524
  553 SOLV  HW2     3788    6.236775842    4.705985298    5.300107662
  554 SOLV  OW      3789    4.265813817    5.349133767    5.061478149
  554 SOLV  HW1     3790    4.242733710    5.403519586    5.142170844
  554 SOLV  HW2     3791    4.182057919    5.325305406    5.012295695
  555 SOLV  OW      3792    5.249252040    5.029457053    4.551457641
  555 SOLV  HW1     3793    5.179219392    5.092337613    4.585271918
  555 SOLV  HW2     3794    5.239575319    5.018929358    4.452475253
  556 SOLV  OW      3795    5.187163749    4.245027170    5.305277493
  556 SOLV  HW1     3796    5.280171542    4.268233034    5.276765392
  556 SOLV  HW2     3797    5.169011561    4.148868274    5.284644257
  557 SOLV  OW      3798    5.002464533    3.626777985    5.317461344
  557 SOLV  HW1     3799    4.972239468    3.687703102    5.244140332
  557 SOLV  HW2     3800    5.011366642    3.678762714    5.402430248
  558 SOLV  OW      3801    5.291075741    6.467266478    4.598786798
  558 SOLV  HW1     3802    5.276459120    6.438884626    4.693554229
  558 SOLV  HW2     3803    5.387335576    6.454772065    4.574746542
  559 SOLV  OW      3804    3.475214977    3.572051123    4.915078440
  559 SOLV  HW1     3805    3.511968916    3.622608021    4.993147224
  559 SOLV  HW2     3806    3.473002579    3.474425761    4.936665312
  560 SOLV  OW      3807    4.649678670    3.863975429    3.787989334
  560 SOLV  HW1     3808    4.646690794    3.822720134    3.696936724
  560 SOLV  HW2     3809    4.656005525    3.963405467    3.779322624
  561 SOLV  OW      3810    4.542373026    3.588094591    4.342779747
  561 SOLV  HW1     3811    4.618618643    3.564569706    4.282503511
  561 SOLV  HW2     3812    4.493813022    3.667265182    4.305713003
  562 SOLV  OW      3813    5.239700348    3.502322473    5.242672731
  562 SOLV  HW1     3814    5.165446732    3.563299672    5.270422019
  562 SOLV  HW2     3815    5.216596160    3.408245211    5.267521324
  563 SOLV  OW      3816    5.251600729    6.147149882    5.216410733
  563 SOLV  HW1     3817    5.231613617    6.085677873    5.140098336
  563 SOLV  HW2     3818    5.342618938    6.186783994    5.204300632
  564 SOLV  OW      3819    4.952159474    5.754067786    6.319475005
  564 SOLV  HW1     3820    4.929344245    5.734829579    6.414918170
  564 SOLV  HW2     3821    4.963670628    5.852641668    6.307199696
  565 SOLV  OW      3822    4.935799740    5.551255805    4.068893695
  565 SOLV  HW1     3823    4.947281740    5.615579616    4.144604318
  565 SOLV  HW2     3824    4.840505561    5.521182607    4.064888474
  566 SOLV  OW      3825    4.551452571    5.593633771    6.493005491
  566 SOLV  HW1     3826    4.570580931    5.497573283    6.472842923
  566 SOLV  HW2     3827    4.477551681    5.599504078    6.560118813
  567 SOLV  OW      3828    4.829408160    5.645077213    5.541162624
  567 SOLV  HW1     3829    4.898948364    5.715765209    5.554168043
  567 SOLV  HW2     3830    4.741800031    5.677574621    5.576805278
  568 SOLV  OW      3831    4.104829274    4.865051354    5.597240531
  568 SOLV  HW1     3832    4.052210083    4.872605272    5.681949568
  568 SOLV  HW2     3833    4.052906092    4.905660694    5.522032658
  569 SOLV  OW      3834    4.507836005    6.429995495    4.357007439
  569 SOLV  HW1     3835    4.557499992    6.379527623    4.427634100
  569 SOLV  HW2     3836    4.506607742    6.376534848    4.272496786
  570 SOLV  OW      3837    5.103203007    5.354292171    5.803902872
  570 SOLV  HW1     3838    5.032707303    5.386662069    5.740782303
  570 SOLV  HW2     3839    5.066385922    5.279860396    5.859633962
  571 SOLV  OW      3840    3.681940009    3.494934327    5.385819037
  571 SOLV  HW1     3841    3.682399192    3.556410786    5.464700879
  571 SOLV  HW2     3842    3.605247244    3.431229993    5.393680390
  572 SOLV  OW      3843    5.831185018    5.206322430    4.244774400
  572 SOLV  HW1     3844    5.789276327    5.207051979    4.153972187
  572 SOLV  HW2     3845    5.922033246    5.164880427    4.239199675
  573 SOLV  OW      3846    5.306961644    5.408691148    5.629828457
  573 SOLV  HW1     3847    5.390335854    5.433545869    5.679149039
  573 SOLV  HW2     3848    5.234244765    5.388408705    5.695420855
  574 SOLV  OW      3849    5.296035522    4.272651171    6.347426195
  574 SOLV  HW1     3850    5.280925346    4.173880719    6.351441315
  574 SOLV  HW2     3851    5.233803280    4.313169729    6.280453106
  575 SOLV  OW      3852    3.790449420    5.035121768    6.755230688
  575 SOLV  HW1     3853    3.787005604    5.001859864    6.660977596
  575 SOLV  HW2     3854    3.697644342    5.040310584    6.792136549
  576 SOLV  OW      3855    4.227107750    4.987846911    4.786682896
  576 SOLV  HW1     3856    4.292132833    4.953960417    4.854691725
  576 SOLV  HW2     3857    4.276196603    5.012835004    4.703211088
  577 SOLV  OW      3858    5.229644944    3.792098081    5.998841825
  577 SOLV  HW1     3859    5.296414362    3.739163487    5.946484086
  577 SOLV  HW2     3860    5.276837628    3.844228449    6.069953391
  578 SOLV  OW      3861    6.103163181    4.582256689    6.314063127
  578 SOLV  HW1     3862    6.044368826    4.507561924    6.345141542
  578 SOLV  HW2     3863    6.046563440    4.660109551    6.286909515
  579 SOLV  OW      3864    4.657591920    3.994609366    6.298362169
  579 SOLV  HW1     3865    4.684459439    3.954080137    6.385751689
  579 SOLV  HW2     3866    4.604997080    3.927970469    6.245499835
  580 SOLV  OW      3867    4.953320092    4.293313456    5.095845315
  580 SOLV  HW1     3868    5.026778192    4.288625725    5.163547015
  580 SOLV  HW2     3869    4.950145000    4.207759344    5.044154612
  581 SOLV  OW      3870    6.726612028    5.010640551    5.156143210
  581 SOLV  HW1     3871    6.757478467    5.097555775    5.194806462
  581 SOLV  HW2     3872    6.729523510    4.939869666    5.226746642
  582 SOLV  OW      3873    6.625652968    3.846803804    5.228603960
  582 SOLV  HW1     3874    6.707715963    3.885038492    5.186112153
  582 SOLV  HW2     3875    6.544424413    3.885054719    5.184552256
  583 SOLV  OW      3876    3.713319245    5.430075322    6.504910643
  583 SOLV  HW1     3877    3.810162847    5.443751818    6.484029829
  583 SOLV  HW2     3878    3.684761663    5.339750678    6.472855314
  584 SOLV  OW      3879    3.441089258    5.948417474    6.602062549
  584 SOLV  HW1     3880    3.350415265    5.929331189    6.639687380
  584 SOLV  HW2     3881    3.458805304    5.887073061    6.525090636
  585 SOLV  OW      3882    5.500370920    6.568841482    3.832436388
  585 SOLV  HW1     3883    5.433122732    6.603964920    3.767278265
  585 SOLV  HW2     3884    5.565503160    6.509932049    3.784593146
  586 SOLV  OW      3885    3.148308073    6.194406646    6.555517395
  586 SOLV  HW1     3886    3.191718233    6.158298147    6.472974489
  586 SOLV  HW2     3887    3.109075249    6.284287719    6.535929463
  587 SOLV  OW      3888    4.739257464    6.107577051    6.221639573
  587 SOLV  HW1     3889    4.668916628    6.076793916    6.157558216
  587 SOLV  HW2     3890    4.725431467    6.063129449    6.310155461
  588 SOLV  OW      3891    4.104154342    4.775877875    5.966530245
  588 SOLV  HW1     3892    4.052401162    4.772785375    6.052050746
  588 SOLV  HW2     3893    4.097789365    4.687310650    5.920519206
  589 SOLV  OW      3894    5.019812597    5.418770912    3.646872411
  589 SOLV  HW1     3895    4.963803699    5.457557515    3.573659174
  589 SOLV  HW2     3896    5.035345134    5.488119096    3.717236249
  590 SOLV  OW      3897    4.259811677    5.775258875    5.075934688
  590 SOLV  HW1     3898    4.221041921    5.864898099    5.054446196
  590 SOLV  HW2     3899    4.339830721    5.758880128    5.018239893
  591 SOLV  OW      3900    5.839866088    5.451638995    4.404885271
  591 SOLV  HW1     3901    5.920948315    5.436798628    4.461517171
  591 SOLV  HW2     3902    5.809510125    5.364357552    4.366646816
  592 SOLV  OW      3903    5.467827460    3.549156206    3.899739440
  592 SOLV  HW1     3904    5.459094939    3.645705353    3.875202802
  592 SOLV  HW2     3905    5.561285791    3.518518008    3.881660685
  593 SOLV  OW      3906    3.897220102    4.985497256    4.996862448
  593 SOLV  HW1     3907    3.935131798    4.892967883    4.997891523
  593 SOLV  HW2     3908    3.927127055    5.032825310    4.914003354
  594 SOLV  OW      3909    3.519264048    6.326966398    6.692938402
  594 SOLV  HW1     3910    3.529835467    6.372601867    6.781296929
  594 SOLV  HW2     3911    3.578199590    6.246227271    6.689880645
  595 SOLV  OW      3912    3.784550942    4.030519862    6.144097740
  595 SOLV  HW1     3913    3.747440044    4.072644383    6.226862428
  595 SOLV  HW2     3914    3.817660798    3.938604008    6.165471977
  596 SOLV  OW      3915    5.913271298    4.816297820    4.384796957
  596 SOLV  HW1     3916    5.996701312    4.858038216    4.420836462
  596 SOLV  HW2     3917    5.875904554    4.752787700    4.452412339
  597 SOLV  OW      3918    4.732167156    6.682258477    5.034161755
  597 SOLV  HW1     3919    4.774177114    6.715508373    4.949713394
  597 SOLV  HW2     3920    4.649545201    6.735236063    5.053367957
  598 SOLV  OW      3921    5.457714701    4.375366580    5.572647222
  598 SOLV  HW1     3922    5.502322451    4.405912329    5.488511027
  598 SOLV  HW2     3923    5.518973780    4.313959039    5.622428500
  599 SOLV  OW      3924    4.786198396    5.707028931    6.564667116
  599 SOLV  HW1     3925    4.829831481    5.666270979    6.644894004
  599 SOLV  HW2     3926    4.691261739    5.676095195    6.559054183
  600 SOLV  OW      3927    6.180798917    3.431469599    5.840422227
  600 SOLV  HW1     3928    6.157607970    3.522135322    5.875689450
  600 SOLV  HW2     3929    6.173679684    3.364238239    5.914118280
  601 SOLV  OW      3930    3.584168627    4.384590713    5.777720635
  601 SOLV  HW1     3931    3.666764876    4.411652834    5.728252156
  601 SOLV  HW2     3932    3.568984516    4.286436921    5.766021722
  602 SOLV  OW      3933    6.740045261    5.204534472    4.047138766
  602 SOLV  HW1     3934    6.688558661    5.140164366    4.103772052
  602 SOLV  HW2     3935    6.758002795    5.163327528    3.957801014
  603 SOLV  OW      3936    5.753833398    3.863169093    3.968961964
  603 SOLV  HW1     3937    5.821612064    3.816726514    3.911960384
  603 SOLV  HW2     3938    5.788343176    3.953357787    3.994944168
  604 SOLV  OW      3939    3.617435993    4.051606772    5.115839044
  604 SOLV  HW1     3940    3.634014575    4.114002308    5.039462424
  604 SOLV  HW2     3941    3.533877952    4.078833654    5.163568775
  605 SOLV  OW      3942    4.395085677    6.269044790    4.701024300
  605 SOLV  HW1     3943    4.350859059    6.358326463    4.709656291
  605 SOLV  HW2     3944    4.399220368    6.225101229    4.790765999
  606 SOLV  OW      3945    3.738520104    5.668960106    5.245656372
  606 SOLV  HW1     3946    3.687598678    5.641426478    5.164105804
  606 SOLV  HW2     3947    3.832356913    5.634943991    5.239402515
  607 SOLV  OW      3948    5.562386966    4.890436135    5.919780317
  607 SOLV  HW1     3949    5.606553683    4.946360667    5.989947674
  607 SOLV  HW2     3950    5.540052730    4.800705188    5.957874809
  608 SOLV  OW      3951    3.840682595    6.055821373    3.712991662
  608 SOLV  HW1     3952    3.883156845    6.039335008    3.802017281
  608 SOLV  HW2     3953    3.815358663    6.152279204    3.705510397
  609 SOLV  OW      3954    4.165332722    5.810600715    5.471349275
  609 SOLV  HW1     3955    4.263318502    5.793155703    5.461548151
  609 SOLV  HW2     3956    4.117423817    5.724094320    5.486283347
  610 SOLV  OW      3957    6.371472483    4.082270762    4.463329911
  610 SOLV  HW1     3958    6.325002444    4.072653113    4.551353078
  610 SOLV  HW2     3959    6.310342791    4.127111336    4.398118840
  611 SOLV  OW      3960    6.265259487    6.251265864    4.241935744
  611 SOLV  HW1     3961    6.166155601    6.243680858    4.252932450
  611 SOLV  HW2     3962    6.285674967    6.305035514    4.160130897
  612 SOLV  OW      3963    5.841241457    4.182231008    4.866349641
  612 SOLV  HW1     3964    5.743935754    4.194135443    4.886096125
  612 SOLV  HW2     3965    5.851917889    4.133151795    4.779878578
  613 SOLV  OW      3966    4.897359211    4.142282943    6.356605044
  613 SOLV  HW1     3967    4.866638987    4.217445462    6.414986629
  613 SOLV  HW2     3968    4.822056965    4.077949814    6.342737260
  614 SOLV  OW      3969    6.002289268    4.314767861    5.587656973
  614 SOLV  HW1     3970    5.944015628    4.388858770    5.621066667
  614 SOLV  HW2     3971    5.951409140    4.259579229    5.521574457
  615 SOLV  OW      3972    4.276772390    5.694690196    4.660619394
  615 SOLV  HW1     3973    4.332299359    5.759110322    4.608003086
  615 SOLV  HW2     3974    4.336107647    5.640318297    4.719987529
  616 SOLV  OW      3975    5.418450850    6.385723654    5.021169901
  616 SOLV  HW1     3976    5.455317803    6.332380809    5.097307582
  616 SOLV  HW2     3977    5.448260086    6.480812903    5.029597421
  617 SOLV  OW      3978    6.523249945    5.703302354    4.782591363
  617 SOLV  HW1     3979    6.541838008    5.625304361    4.722834870
  617 SOLV  HW2     3980    6.605989690    5.758714151    4.791738352
  618 SOLV  OW      3981    5.691913649    4.483134577    6.262456513
  618 SOLV  HW1     3982    5.712407452    4.565288690    6.209234988
  618 SOLV  HW2     3983    5.596587217    4.485873768    6.292574697
  619 SOLV  OW      3984    6.444337684    4.230296238    5.739127703
  619 SOLV  HW1     3985    6.431267405    4.301712104    5.807895005
  619 SOLV  HW2     3986    6.541158459    4.224937572    5.714654854
  620 SOLV  OW      3987    4.170801789    5.253836491    3.616861025
  620 SOLV  HW1     3988    4.120083118    5.197682175    3.682239527
  620 SOLV  HW2     3989    4.139301608    5.233634504    3.524126897
  621 SOLV  OW      3990    4.776906832    6.699336694    3.794699535
  621 SOLV  HW1     3991    4.739451602    6.615557060    3.754952236
  621 SOLV  HW2     3992    4.844024600    6.675749011    3.864988507
  622 SOLV  OW      3993    3.722137722    4.282092451    6.538282742
  622 SOLV  HW1     3994    3.728284580    4.358663716    6.474244756
  622 SOLV  HW2     3995    3.678679137    4.312868680    6.622934630
  623 SOLV  OW      3996    4.405383235    4.728772813    5.911632922
  623 SOLV  HW1     3997    4.467424294    4.766581048    5.842907615
  623 SOLV  HW2     3998    4.311282475    4.753994630    5.889036547
  624 SOLV  OW      3999    3.744563928    3.458659488    3.911445460
  624 SOLV  HW1     4000    3.776675276    3.438966699    4.004088867
  624 SOLV  HW2     4001    3.823062591    3.466962662    3.850040151
  625 SOLV  OW      4002    4.871063822    3.473889827    3.765173590
  625 SOLV  HW1     4003    4.922380394    3.403346477    3.814078718
  625 SOLV  HW2     4004    4.836765770    3.541434220    3.830463930
  626 SOLV  OW      4005    4.710492291    4.923021360    3.913557093
  626 SOLV  HW1     4006    4.775571978    4.982146924    3.961204608
  626 SOLV  HW2     4007    4.704075800    4.835331189    3.961209303
  627 SOLV  OW      4008    4.815033076    5.010348741    5.534147394
  627 SOLV  HW1     4009    4.888317780    4.947037402    5.559105881
  627 SOLV  HW2     4010    4.770456072    5.044062924    5.617081997
  628 SOLV  OW      4011    6.121648873    3.597591055    5.163127431
  628 SOLV  HW1     4012    6.192008952    3.531091560    5.138081110
  628 SOLV  HW2     4013    6.031802728    3.553798628    5.159981984
  629 SOLV  OW      4014    4.385718849    5.580723625    6.704781405
  629 SOLV  HW1     4015    4.476551645    5.586663042    6.746204587
  629 SOLV  HW2     4016    4.341564926    5.495666114    6.733370708
  630 SOLV  OW      4017    3.191081358    0.035494300    4.891385196
  630 SOLV  HW1     4018    3.222267814   -0.057740370    4.909727747
  630 SOLV  HW2     4019    3.210976140    0.059170848    4.796278070
  631 SOLV  OW      4020    5.775192204    4.708812335    6.081865604
  631 SOLV  HW1     4021    5.825076561    4.754066096    6.155794382
  631 SOLV  HW2     4022    5.840215821    4.672977053    6.014862009
  632 SOLV  OW      4023    3.201194925    6.312337071    4.158560787
  632 SOLV  HW1     4024    3.221037158    6.245581810    4.086784070
  632 SOLV  HW2     4025    3.209862204    6.404778855    4.121395990
  633 SOLV  OW      4026    5.074547760    3.577318402    6.119626246
  633 SOLV  HW1     4027    4.984020765    3.554887209    6.083520119
  633 SOLV  HW2     4028    5.103440570    3.666265048    6.084191768
  634 SOLV  OW      4029    5.469039871    4.059731156    5.791610258
  634 SOLV  HW1     4030    5.456195587    4.092375928    5.885262560
  634 SOLV  HW2     4031    5.385490913    4.075683423    5.739013550
  635 SOLV  OW      4032    4.610473443    5.719273264    3.639744874
  635 SOLV  HW1     4033    4.600719882    5.628321922    3.680172870
  635 SOLV  HW2     4034    4.535766043    5.777875064    3.671149536
  636 SOLV  OW      4035    6.115457023    3.677711998    5.965779928
  636 SOLV  HW1     4036    6.082354049    3.754151813    5.910439099
  636 SOLV  HW2     4037    6.199591429    3.704541066    6.012716830
  637 SOLV  OW      4038    4.756164637    3.953737378    4.230351668
  637 SOLV  HW1     4039    4.686342104    3.930930241    4.162479685
  637 SOLV  HW2     4040    4.846855829    3.944672100    4.189183039
  638 SOLV  OW      4041    3.737638656    4.917990888    6.511521952
  638 SOLV  HW1     4042    3.803790264    4.879155001    6.447355610
  638 SOLV  HW2     4043    3.653263386    4.864365903    6.508914569
  639 SOLV  OW      4044    3.660073376    5.288738516    5.156753888
  639 SOLV  HW1     4045    3.601974095    5.276698476    5.076248719
  639 SOLV  HW2     4046    3.603091408    5.291125093    5.238905376
  640 SOLV  OW      4047    6.028102196    3.506019961    4.190882231
  640 SOLV  HW1     4048    6.044705262    3.411559171    4.162537544
  640 SOLV  HW2     4049    5.930186891    3.519497273    4.206143424
  641 SOLV  OW      4050    3.876076307    6.649175101    4.732458045
  641 SOLV  HW1     4051    3.784337826    6.639832405    4.693751502
  641 SOLV  HW2     4052    3.869134327    6.676794162    4.828324700
  642 SOLV  OW      4053    5.520128510    3.849989330    3.841336659
  642 SOLV  HW1     4054    5.609724666    3.865413127    3.883005024
  642 SOLV  HW2     4055    5.449293231    3.891816665    3.898209353
  643 SOLV  OW      4056    5.183406439    4.379344713    5.531269191
  643 SOLV  HW1     4057    5.180653084    4.333409208    5.442486389
  643 SOLV  HW2     4058    5.278270476    4.386695381    5.562039021
  644 SOLV  OW      4059    6.185128811    5.788820794    3.561080541
  644 SOLV  HW1     4060    6.246247386    5.836836878    3.624016604
  644 SOLV  HW2     4061    6.105120776    5.755698549    3.611116401
  645 SOLV  OW      4062    4.144685241    4.774543174    6.345404452
  645 SOLV  HW1     4063    4.075302778    4.753123806    6.276638684
  645 SOLV  HW2     4064    4.180448548    4.689602789    6.384230559
  646 SOLV  OW      4065    5.578209529    4.527484522    4.477303081
  646 SOLV  HW1     4066    5.489474532    4.570921892    4.492831403
  646 SOLV  HW2     4067    5.586737075    4.447139195    4.536241142
  647 SOLV  OW      4068    5.825673238    4.610480322    4.547713592
  647 SOLV  HW1     4069    5.811479450    4.638695759    4.642603184
  647 SOLV  HW2     4070    5.737479060    4.588725915    4.505878933
  648 SOLV  OW      4071    5.039813171    6.197495482    4.828927807
  648 SOLV  HW1     4072    5.057860593    6.102472067    4.803504469
  648 SOLV  HW2     4073    4.941922073    6.209539637    4.845473011
  649 SOLV  OW      4074    6.186057750    6.610591599    3.687722844
  649 SOLV  HW1     4075    6.115619937    6.577256783    3.625042926
  649 SOLV  HW2     4076    6.251070307    6.537065416    3.706923417
  650 SOLV  OW      4077    3.709534807    3.744507287    5.862067128
  650 SOLV  HW1     4078    3.682064326    3.714698044    5.770640886
  650 SOLV  HW2     4079    3.670237885    3.834509748    5.880967016
  651 SOLV  OW      4080    6.453736992    4.306692584    6.678349415
  651 SOLV  HW1     4081    6.458009807    4.215870403    6.636701855
  651 SOLV  HW2     4082    6.537894010    4.356707328    6.657915966
  652 SOLV  OW      4083    6.090399908    3.553797512    3.917762482
  652 SOLV  HW1     4084    6.070319961    3.545130627    4.015350490
  652 SOLV  HW2     4085    6.034280097    3.626700174    3.878550999
  653 SOLV  OW      4086    4.222830567    5.828990149    6.306799794
  653 SOLV  HW1     4087    4.211650168    5.793699545    6.399695506
  653 SOLV  HW2     4088    4.165895653    5.910348793    6.295002051
  654 SOLV  OW      4089    3.713506568    6.075067737    5.818886779
  654 SOLV  HW1     4090    3.739101295    5.979120706    5.830751294
  654 SOLV  HW2     4091    3.626414056    6.080517361    5.770031707
  655 SOLV  OW      4092    3.976907310    3.498850747    4.826412336
  655 SOLV  HW1     4093    3.993838207    3.539574747    4.736663014
  655 SOLV  HW2     4094    4.063238590    3.491058777    4.876274099
  656 SOLV  OW      4095    3.403740908    4.674967160    5.284340717
  656 SOLV  HW1     4096    3.324392464    4.671835603    5.223550560
  656 SOLV  HW2     4097    3.449066722    4.585821993    5.284579667
  657 SOLV  OW      4098    5.157484288    5.007462474    5.645081750
  657 SOLV  HW1     4099    5.248697069    5.002300819    5.685770163
  657 SOLV  HW2     4100    5.093772492    4.952414842    5.699049047
  658 SOLV  OW      4101    4.487604470    4.886742927    6.115292754
  658 SOLV  HW1     4102    4.404911776    4.916366479    6.163107881
  658 SOLV  HW2     4103    4.462747987    4.823920608    6.041554199
  659 SOLV  OW      4104    5.417230821    4.210924983    3.386925027
  659 SOLV  HW1     4105    5.444405857    4.129277249    3.437882608
  659 SOLV  HW2     4106    5.377483981    4.277754852    3.449816917
  660 SOLV  OW      4107    4.515055410    6.322240401    5.902490390
  660 SOLV  HW1     4108    4.507247080    6.357266214    5.809142274
  660 SOLV  HW2     4109    4.579432264    6.245724519    5.904086011
  661 SOLV  OW      4110    5.784014083    5.460082773    5.599916048
  661 SOLV  HW1     4111    5.725219695    5.456836843    5.680741323
  661 SOLV  HW2     4112    5.762739244    5.382798730    5.540128442
  662 SOLV  OW      4113    3.494235853    5.686504659    5.796629613
  662 SOLV  HW1     4114    3.592017688    5.665939938    5.792453752
  662 SOLV  HW2     4115    3.442695850    5.612078428    5.754132868
  663 SOLV  OW      4116    4.505949650    6.389876263    6.472732687
  663 SOLV  HW1     4117    4.536852495    6.309482797    6.523559273
  663 SOLV  HW2     4118    4.429949104    6.364319418    6.412964636
  664 SOLV  OW      4119    3.587871219    6.265085825    3.922472439
  664 SOLV  HW1     4120    3.624484128    6.276091626    3.830061409
  664 SOLV  HW2     4121    3.488744825    6.252702561    3.917778893
  665 SOLV  OW      4122    4.570451553    4.503500710    5.191629526
  665 SOLV  HW1     4123    4.552434931    4.485127694    5.094987720
  665 SOLV  HW2     4124    4.498395354    4.462249774    5.247378299
  666 SOLV  OW      4125    5.224059708    5.739604874    5.745457134
  666 SOLV  HW1     4126    5.319013324    5.765619331    5.727932875
  666 SOLV  HW2     4127    5.221308214    5.669843997    5.817052171
  667 SOLV  OW      4128    4.883359348    4.942822330    5.217166223
  667 SOLV  HW1     4129    4.914319893    5.035381210    5.195343440
  667 SOLV  HW2     4130    4.962691712    4.884072664    5.233191226
  668 SOLV  OW      4131    3.627761406    3.453913526    6.464355262
  668 SOLV  HW1     4132    3.672333406    3.492364587    6.545193939
  668 SOLV  HW2     4133    3.626830793    3.522114871    6.391227220
  669 SOLV  OW      4134    3.520349610    4.336532721    4.108397782
  669 SOLV  HW1     4135    3.505842726    4.239188643    4.126146980
  669 SOLV  HW2     4136    3.589673297    4.347438403    4.037147044
  670 SOLV  OW      4137    6.217906055    5.437176644    3.637183065
  670 SOLV  HW1     4138    6.187629294    5.432890391    3.541965553
  670 SOLV  HW2     4139    6.139074507    5.453544388    3.696504897
  671 SOLV  OW      4140    5.522345199    6.459607872    4.270423857
  671 SOLV  HW1     4141    5.520180452    6.438373594    4.368128239
  671 SOLV  HW2     4142    5.528180457    6.558667801    4.257983483
  672 SOLV  OW      4143    5.667542544    4.887701313    6.555977163
  672 SOLV  HW1     4144    5.737113634    4.912282290    6.488470929
  672 SOLV  HW2     4145    5.676462829    4.946903217    6.636083377
  673 SOLV  OW      4146    0.052701459    5.360613618    4.246064397
  673 SOLV  HW1     4147    0.008932310    5.318386219    4.166674329
  673 SOLV  HW2     4148    0.003324848    5.443954113    4.270923186
  674 SOLV  OW      4149    4.701047710    4.822495344    4.711935112
  674 SOLV  HW1     4150    4.782745566    4.821238414    4.654282006
  674 SOLV  HW2     4151    4.619492823    4.817692353    4.654249087
  675 SOLV  OW      4152    4.456311058    4.094109989    5.789127456
  675 SOLV  HW1     4153    4.493814210    4.156326469    5.857860069
  675 SOLV  HW2     4154    4.472833982    3.999562653    5.817221421
  676 SOLV  OW      4155    3.773699611    6.474571119    5.657327359
  676 SOLV  HW1     4156    3.703566627    6.418729662    5.613020029
  676 SOLV  HW2     4157    3.732617688    6.526172582    5.732490946
  677 SOLV  OW      4158    3.721648684    4.916021383    6.129015697
  677 SOLV  HW1     4159    3.665757407    4.908154206    6.046457608
  677 SOLV  HW2     4160    3.762516761    5.007209739    6.133015059
  678 SOLV  OW      4161    6.594286083    4.369176905    4.299572410
  678 SOLV  HW1     4162    6.582912770    4.331811945    4.391638138
  678 SOLV  HW2     4163    6.680194442    4.420140668    4.294680020
  679 SOLV  OW      4164    3.650839264    6.191804111    6.081599863
  679 SOLV  HW1     4165    3.556009881    6.220039733    6.096097398
  679 SOLV  HW2     4166    3.664004829    6.167391034    5.985523489
  680 SOLV  OW      4167    5.908272989    3.424237217    3.488776429
  680 SOLV  HW1     4168    5.950790727    3.425109531    3.579293407
  680 SOLV  HW2     4169    5.819474294    3.470025671    3.493240523
  681 SOLV  OW      4170    4.237422107    6.500092968    5.643971841
  681 SOLV  HW1     4171    4.333360475    6.471967590    5.646539357
  681 SOLV  HW2     4172    4.215670375    6.536063383    5.553226264
  682 SOLV  OW      4173    4.711694206    3.860398040    6.531496537
  682 SOLV  HW1     4174    4.773497811    3.790805600    6.568064945
  682 SOLV  HW2     4175    4.617064234    3.829996145    6.542491683
  683 SOLV  OW      4176    3.857393685    5.961551753    3.397777699
  683 SOLV  HW1     4177    3.917295486    6.032560236    3.360769438
  683 SOLV  HW2     4178    3.824181575    5.989599998    3.487834636
  684 SOLV  OW      4179    4.548520703    4.895143464    0.233058382
  684 SOLV  HW1     4180    4.462113850    4.908121762    0.281708264
  684 SOLV  HW2     4181    4.552230923    4.957090045    0.154635119
  685 SOLV  OW      4182    3.992529193    0.025514396    6.288585999
  685 SOLV  HW1     4183    4.021797820    0.007258527    6.194714218
  685 SOLV  HW2     4184    4.020828144   -0.050101306    6.347604614
  686 SOLV  OW      4185    3.672703932    3.683985852    4.057089551
  686 SOLV  HW1     4186    3.663033006    3.762740669    3.996227458
  686 SOLV  HW2     4187    3.693222439    3.602415866    4.003003246
  687 SOLV  OW      4188    3.721580031    6.302171530    3.680353124
  687 SOLV  HW1     4189    3.693338940    6.302813980    3.584415799
  687 SOLV  HW2     4190    3.775791402    6.383964237    3.699666791
  688 SOLV  OW      4191    3.468039570    4.467934313    4.989733653
  688 SOLV  HW1     4192    3.460209638    4.461923782    5.089245496
  688 SOLV  HW2     4193    3.378427295    4.488605122    4.950460788
  689 SOLV  OW      4194    6.351141548    3.553805479    3.857931740
  689 SOLV  HW1     4195    6.251804561    3.554797002    3.869446682
  689 SOLV  HW2     4196    6.377294517    3.475928466    3.800900431
  690 SOLV  OW      4197    6.744500865    3.850778346    6.682597845
  690 SOLV  HW1     4198    6.838335259    3.816478492    6.687123451
  690 SOLV  HW2     4199    6.740686384    3.942657046    6.721911863
  691 SOLV  OW      4200    6.061154703    4.357740982    4.118805076
  691 SOLV  HW1     4201    6.023036258    4.349874682    4.026690211
  691 SOLV  HW2     4202    6.032105351    4.444300865    4.159591373
  692 SOLV  OW      4203    4.017694021    6.465854766    4.394979212
  692 SOLV  HW1     4204    4.111552824    6.499296528    4.403477064
  692 SOLV  HW2     4205    3.967929266    6.522599672    4.329378260
  693 SOLV  OW      4206    5.278777543    3.393237590    3.760763307
  693 SOLV  HW1     4207    5.341791012    3.455123826    3.807676998
  693 SOLV  HW2     4208    5.253186679    3.432447696    3.672393484
  694 SOLV  OW      4209    3.520666861    4.818670245    3.457571306
  694 SOLV  HW1     4210    3.593022206    4.881876809    3.485339482
  694 SOLV  HW2     4211    3.561532847    4.732939714    3.426240197
  695 SOLV  OW      4212    4.735318978    5.511257828    4.883727611
  695 SOLV  HW1     4213    4.691290924    5.600816136    4.877209268
  695 SOLV  HW2     4214    4.798585497    5.510796426    4.961178847
  696 SOLV  OW      4215    0.006767851    4.943793069    3.383188254
  696 SOLV  HW1     4216   -0.015988115    4.929793902    3.286814093
  696 SOLV  HW2     4217   -0.063341390    4.901319680    3.440480778
  697 SOLV  OW      4218    3.847895272    5.346141092    3.671914458
  697 SOLV  HW1     4219    3.758220188    5.390235069    3.675903068
  697 SOLV  HW2     4220    3.876755521    5.337910142    3.576514736
  698 SOLV  OW      4221    5.211678183    6.685435991    5.529764777
  698 SOLV  HW1     4222    5.217799020    6.759195855    5.597023362
  698 SOLV  HW2     4223    5.288789504    6.622899663    5.541794175
  699 SOLV  OW      4224    6.383787605    3.539200365    6.444871389
  699 SOLV  HW1     4225    6.463735018    3.518771173    6.388367084
  699 SOLV  HW2     4226    6.308493533    3.569394412    6.386384024
  700 SOLV  OW      4227    6.608847069    5.846710579    4.016128180
  700 SOLV  HW1     4228    6.518414814    5.829886635    4.055377689
  700 SOLV  HW2     4229    6.632986377    5.943015136    4.028140530
  701 SOLV  OW      4230    6.605587978    3.576817182    5.219856768
  701 SOLV  HW1     4231    6.579435291    3.536461919    5.307535100
  701 SOLV  HW2     4232    6.606130674    3.676491352    5.227907223
  702 SOLV  OW      4233    4.557933075    5.113844627    3.830087213
  702 SOLV  HW1     4234    4.610613040    5.032926400    3.856138346
  702 SOLV  HW2     4235    4.606208317    5.196117302    3.860124775
  703 SOLV  OW      4236    3.510414035    4.414629232    5.260973223
  703 SOLV  HW1     4237    3.439635074    4.355091185    5.299014344
  703 SOLV  HW2     4238    3.599038866    4.390512417    5.300541188
  704 SOLV  OW      4239    4.654401236    6.334209854    5.339036884
  704 SOLV  HW1     4240    4.671591505    6.419701842    5.388002290
  704 SOLV  HW2     4241    4.675539534    6.256803514    5.398731302
  705 SOLV  OW      4242    4.755479188    5.737047357    3.413620751
  705 SOLV  HW1     4243    4.833029565    5.797314190    3.432468478
  705 SOLV  HW2     4244    4.688782891    5.744394163    3.487776085
  706 SOLV  OW      4245    6.230942994    4.633209405    3.975053930
  706 SOLV  HW1     4246    6.296877558    4.650099525    3.901779015
  706 SOLV  HW2     4247    6.269570343    4.567925516    4.040228689
  707 SOLV  OW      4248    5.926145864    4.893635742    3.605403312
  707 SOLV  HW1     4249    5.888226801    4.801201664    3.601145846
  707 SOLV  HW2     4250    5.924695266    4.934467411    3.514130804
  708 SOLV  OW      4251    4.860136915    3.703127927    4.886579653
  708 SOLV  HW1     4252    4.761359337    3.701717200    4.871007993
  708 SOLV  HW2     4253    4.894869492    3.609369979    4.888716545
  709 SOLV  OW      4254    6.550913663    3.501016869    5.477774628
  709 SOLV  HW1     4255    6.462478074    3.510370031    5.523530163
  709 SOLV  HW2     4256    6.624392095    3.516780427    5.543761843
  710 SOLV  OW      4257    6.397173578    4.405175350    5.951352126
  710 SOLV  HW1     4258    6.494538262    4.425894559    5.941725133
  710 SOLV  HW2     4259    6.368695914    4.422056698    6.045722914
  711 SOLV  OW      4260    4.281670096    3.712105217    5.873069031
  711 SOLV  HW1     4261    4.303305749    3.621221570    5.908762670
  711 SOLV  HW2     4262    4.185558832    3.732994811    5.891185124
  712 SOLV  OW      4263    6.315115751    3.709382731    4.800352290
  712 SOLV  HW1     4264    6.411686319    3.692593621    4.820196379
  712 SOLV  HW2     4265    6.275453235    3.628455625    4.757002804
  713 SOLV  OW      4266    4.533276164    6.635054070    4.689005992
  713 SOLV  HW1     4267    4.595191076    6.699457902    4.644054726
  713 SOLV  HW2     4268    4.586578840    6.562625659    4.732763974
  714 SOLV  OW      4269    6.519828002    4.703680179    4.612886858
  714 SOLV  HW1     4270    6.590852217    4.745499229    4.556243702
  714 SOLV  HW2     4271    6.552195815    4.615485970    4.647176637
  715 SOLV  OW      4272    4.590878796    5.019818925    3.449062621
  715 SOLV  HW1     4273    4.632277945    4.936853432    3.486535672
  715 SOLV  HW2     4274    4.514647609    5.048214445    3.507233321
  716 SOLV  OW      4275    5.646730928    4.420160239    5.369227005
  716 SOLV  HW1     4276    5.671009111    4.508110045    5.410181707
  716 SOLV  HW2     4277    5.728972132    4.364083341    5.359554043
  717 SOLV  OW      4278    5.217872995    4.805342191    4.725578349
  717 SOLV  HW1     4279    5.226095320    4.890069444    4.673085190
  717 SOLV  HW2     4280    5.150689970    4.817787888    4.798607992
  718 SOLV  OW      4281    3.589131816    3.848871374    4.242707996
  718 SOLV  HW1     4282    3.531523803    3.811609344    4.315469942
  718 SOLV  HW2     4283    3.623635604    3.774110088    4.185948571
  719 SOLV  OW      4284    4.246631513    4.852782301    3.615476678
  719 SOLV  HW1     4285    4.307353418    4.930633264    3.631403830
  719 SOLV  HW2     4286    4.229154414    4.805902355    3.702069805
  720 SOLV  OW      4287    4.076887266    5.154122047    6.139330012
  720 SOLV  HW1     4288    4.093465597    5.105087697    6.053758946
  720 SOLV  HW2     4289    3.980051224    5.147354644    6.163382159
  721 SOLV  OW      4290    6.145185690    5.888567668    3.928219790
  721 SOLV  HW1     4291    6.084268006    5.944975231    3.872476968
  721 SOLV  HW2     4292    6.092737788    5.814668317    3.970505764
  722 SOLV  OW      4293    4.709617953    3.932876822    5.298961291
  722 SOLV  HW1     4294    4.780294727    3.973246749    5.357070848
  722 SOLV  HW2     4295    4.647488451    3.878244871    5.355147363
  723 SOLV  OW      4296    6.619666397    4.133837714    4.163857657
  723 SOLV  HW1     4297    6.649396042    4.064173165    4.229149595
  723 SOLV  HW2     4298    6.600342992    4.219025541    4.212536608
  724 SOLV  OW      4299    5.515777859    5.461279531    3.422603186
  724 SOLV  HW1     4300    5.590396464    5.459168399    3.489154020
  724 SOLV  HW2     4301    5.428282509    5.466135172    3.470793919
  725 SOLV  OW      4302    5.257553022    3.336701388    6.507312995
  725 SOLV  HW1     4303    5.320035998    3.399914756    6.461469421
  725 SOLV  HW2     4304    5.205502429    3.285748147    6.438784388
  726 SOLV  OW      4305    5.367293233    5.429692945    4.556928827
  726 SOLV  HW1     4306    5.278113179    5.386687382    4.571033894
  726 SOLV  HW2     4307    5.410320062    5.447002828    4.645531887
  727 SOLV  OW      4308    6.573068627    6.504266840    3.903562523
  727 SOLV  HW1     4309    6.565293948    6.602851867    3.888710273
  727 SOLV  HW2     4310    6.639625749    6.466071493    3.839443376
  728 SOLV  OW      4311    3.889282816    4.813871285    3.347834342
  728 SOLV  HW1     4312    3.982201695    4.849951900    3.355963423
  728 SOLV  HW2     4313    3.827663082    4.867155893    3.405847326
  729 SOLV  OW      4314    0.265503575    4.899536386    6.105069373
  729 SOLV  HW1     4315    0.325703162    4.919152978    6.027657459
  729 SOLV  HW2     4316    0.251344792    4.983033562    6.158258635
  730 SOLV  OW      4317    5.450492104    4.302279280    5.243653050
  730 SOLV  HW1     4318    5.529029988    4.356727475    5.273134849
  730 SOLV  HW2     4319    5.482321638    4.214253583    5.208434894
  731 SOLV  OW      4320    5.961956470    6.509406523    3.496356985
  731 SOLV  HW1     4321    5.941329380    6.465528581    3.408889150
  731 SOLV  HW2     4322    5.954784182    6.608653066    3.486354716
  732 SOLV  OW      4323    4.043965935    4.744665578    4.981301008
  732 SOLV  HW1     4324    3.976817960    4.682008961    5.020884330
  732 SOLV  HW2     4325    4.051516172    4.727670753    4.883037525
  733 SOLV  OW      4326    4.986133409    3.448942760    4.917434974
  733 SOLV  HW1     4327    4.953570823    3.417838657    5.006731033
  733 SOLV  HW2     4328    4.970957760    3.377081389    4.849558824
  734 SOLV  OW      4329    4.749244353    5.342975391    6.134260270
  734 SOLV  HW1     4330    4.660781984    5.301470014    6.112970292
  734 SOLV  HW2     4331    4.741844831    5.442480188    6.127513656
  735 SOLV  OW      4332    4.407399416    4.631685423    4.365264770
  735 SOLV  HW1     4333    4.471985533    4.573838581    4.415102141
  735 SOLV  HW2     4334    4.396721805    4.597057955    4.272053912
  736 SOLV  OW      4335    0.191670312    5.052810473    5.586984443
  736 SOLV  HW1     4336    0.262731053    5.103250818    5.636050965
  736 SOLV  HW2     4337    0.116342142    5.114661121    5.564590100
  737 SOLV  OW      4338    4.791366208    5.258787691    3.846634166
  737 SOLV  HW1     4339    4.872385868    5.276237430    3.902609080
  737 SOLV  HW2     4340    4.819662794    5.229859033    3.755178128
  738 SOLV  OW      4341    3.578949138    4.409285728    3.630066603
  738 SOLV  HW1     4342    3.594311721    4.324646267    3.579059354
  738 SOLV  HW2     4343    3.480659749    4.425560444    3.638776367
  739 SOLV  OW      4344    3.968381542    6.406615691    4.667841292
  739 SOLV  HW1     4345    4.009888823    6.408401444    4.576872184
  739 SOLV  HW2     4346    3.933753546    6.497669506    4.690455618
  740 SOLV  OW      4347    3.919644464    4.625633316    6.553576659
  740 SOLV  HW1     4348    4.004896960    4.594017936    6.511934844
  740 SOLV  HW2     4349    3.841975332    4.590097133    6.501555335
  741 SOLV  OW      4350    4.634486907    6.287096218    4.544421395
  741 SOLV  HW1     4351    4.714559802    6.311299967    4.599233163
  741 SOLV  HW2     4352    4.558473231    6.263656952    4.605037433
  742 SOLV  OW      4353    4.119533030    5.217815142    6.576114367
  742 SOLV  HW1     4354    4.079043213    5.256735104    6.493366380
  742 SOLV  HW2     4355    4.150104392    5.124432969    6.557499191
  743 SOLV  OW      4356    3.526840786    6.581455358    6.464609901
  743 SOLV  HW1     4357    3.520032552    6.616605466    6.371231370
  743 SOLV  HW2     4358    3.613273488    6.611196238    6.505184465
  744 SOLV  OW      4359    5.806716972    5.723442059    4.452689055
  744 SOLV  HW1     4360    5.816304706    5.623942675    4.449576511
  744 SOLV  HW2     4361    5.759531480    5.754954758    4.370335116
  745 SOLV  OW      4362    4.035472466    6.336286235    6.416812637
  745 SOLV  HW1     4363    4.127877696    6.346801895    6.380060840
  745 SOLV  HW2     4364    3.971625652    6.318671555    6.341877286
  746 SOLV  OW      4365    3.534164826    4.872361131    5.016043412
  746 SOLV  HW1     4366    3.597126409    4.796131330    5.000988909
  746 SOLV  HW2     4367    3.563418637    4.924378362    5.096293938
  747 SOLV  OW      4368    3.675584532    6.085008275    6.679525726
  747 SOLV  HW1     4369    3.689675539    6.076023307    6.778126495
  747 SOLV  HW2     4370    3.610179074    6.015883178    6.648781837
  748 SOLV  OW      4371    5.950781623    5.077624350    3.824901115
  748 SOLV  HW1     4372    6.040196672    5.077739744    3.869699214
  748 SOLV  HW2     4373    5.947611713    5.004216427    3.757054148
  749 SOLV  OW      4374    3.740709289    6.509685722    3.979007091
  749 SOLV  HW1     4375    3.680870420    6.578851538    3.938547968
  749 SOLV  HW2     4376    3.708212934    6.418567871    3.953650840
  750 SOLV  OW      4377    5.761453042    3.808519898    5.529906719
  750 SOLV  HW1     4378    5.757873000    3.860339665    5.444445683
  750 SOLV  HW2     4379    5.856669631    3.798413414    5.558773847
  751 SOLV  OW      4380    5.808303846    6.160775615    4.014350679
  751 SOLV  HW1     4381    5.856479055    6.109724145    4.085575237
  751 SOLV  HW2     4382    5.761361188    6.096806006    3.953487914
  752 SOLV  OW      4383    3.466687957    6.228775315    5.125203910
  752 SOLV  HW1     4384    3.524986489    6.279611505    5.061809822
  752 SOLV  HW2     4385    3.487022730    6.131110602    5.118137424
  753 SOLV  OW      4386    4.704080397    6.123791510    5.524002575
  753 SOLV  HW1     4387    4.756649462    6.085313188    5.599883077
  753 SOLV  HW2     4388    4.606628042    6.121262637    5.546331471
  754 SOLV  OW      4389    4.122732041    4.121574758    4.435701270
  754 SOLV  HW1     4390    4.063284895    4.075376879    4.369869764
  754 SOLV  HW2     4391    4.142426878    4.214195340    4.403523074
  755 SOLV  OW      4392    5.187814112    6.720827102    3.937912825
  755 SOLV  HW1     4393    5.207535620    6.817830433    3.952159978
  755 SOLV  HW2     4394    5.242642442    6.666050045    4.001116987
  756 SOLV  OW      4395    4.476236719    6.100292330    4.189871409
  756 SOLV  HW1     4396    4.379104963    6.093262930    4.212588106
  756 SOLV  HW2     4397    4.493993412    6.188639445    4.146518356
  757 SOLV  OW      4398    5.199812035    6.349332297    3.910978340
  757 SOLV  HW1     4399    5.249096419    6.414708978    3.968409487
  757 SOLV  HW2     4400    5.260345871    6.273219113    3.887659058
  758 SOLV  OW      4401    5.333166087    4.322058484    4.246729912
  758 SOLV  HW1     4402    5.345837966    4.269636187    4.330948815
  758 SOLV  HW2     4403    5.238104628    4.314313157    4.216650696
  759 SOLV  OW      4404    5.309499616    5.846994970    5.371124190
  759 SOLV  HW1     4405    5.229672704    5.905474087    5.385608229
  759 SOLV  HW2     4406    5.282114331    5.751029501    5.377651511
  760 SOLV  OW      4407    3.547319736    4.888694223    5.911246075
  760 SOLV  HW1     4408    3.498702852    4.808503643    5.945993677
  760 SOLV  HW2     4409    3.537988687    4.892790675    5.811759243
  761 SOLV  OW      4410    4.461457880    3.777917461    6.510046855
  761 SOLV  HW1     4411    4.421583581    3.691229909    6.540000457
  761 SOLV  HW2     4412    4.432243896    3.797430895    6.416411330
  762 SOLV  OW      4413    3.974155941    4.026144293    4.641695947
  762 SOLV  HW1     4414    3.883963272    4.026987317    4.598492253
  762 SOLV  HW2     4415    4.037113281    4.082743403    4.588470819
  763 SOLV  OW      4416    3.621757969    5.783293656    4.978458288
  763 SOLV  HW1     4417    3.581395903    5.859053046    5.029770741
  763 SOLV  HW2     4418    3.721411254    5.791623497    4.979615769
  764 SOLV  OW      4419    5.301012475    0.041442585    4.923725831
  764 SOLV  HW1     4420    5.339555491    0.081710686    4.840692582
  764 SOLV  HW2     4421    5.227911872   -0.022191873    4.899058019
  765 SOLV  OW      4422    4.856982032    6.450567413    4.613957520
  765 SOLV  HW1     4423    4.855287724    6.537726301    4.564946202
  765 SOLV  HW2     4424    4.825301454    6.464488875    4.707787606
  766 SOLV  OW      4425    4.884067075    3.695939729    3.582588320
  766 SOLV  HW1     4426    4.870602011    3.610328971    3.632499552
  766 SOLV  HW2     4427    4.971600338    3.736474288    3.608978058
  767 SOLV  OW      4428    5.564925049    4.501657927    3.821245401
  767 SOLV  HW1     4429    5.584989803    4.527448396    3.915765480
  767 SOLV  HW2     4430    5.552799644    4.584174137    3.766057272
  768 SOLV  OW      4431    4.807060696    4.285064185    5.527735401
  768 SOLV  HW1     4432    4.711957767    4.257005694    5.540772486
  768 SOLV  HW2     4433    4.812255707    4.351568207    5.453223538
  769 SOLV  OW      4434    4.384693980    3.781856773    4.260776526
  769 SOLV  HW1     4435    4.288667443    3.757341497    4.247366180
  769 SOLV  HW2     4436    4.391311924    3.854261360    4.329446718
  770 SOLV  OW      4437    3.968925806    4.305047545    3.906798107
  770 SOLV  HW1     4438    3.869841654    4.318576395    3.905683458
  770 SOLV  HW2     4439    4.005510650    4.319169024    3.814798166
  771 SOLV  OW      4440    5.659685667    4.252518766    5.729744025
  771 SOLV  HW1     4441    5.740535294    4.220028519    5.778829734
  771 SOLV  HW2     4442    5.586266033    4.185142195    5.738203347
  772 SOLV  OW      4443    5.708117489    5.442461414    3.926543497
  772 SOLV  HW1     4444    5.749785932    5.493204189    4.001978873
  772 SOLV  HW2     4445    5.643057651    5.501415916    3.878657321
  773 SOLV  OW      4446    5.014670110    5.289494428    4.018914559
  773 SOLV  HW1     4447    5.020221121    5.386328673    4.043216739
  773 SOLV  HW2     4448    5.106020148    5.248971531    4.022285752
  774 SOLV  OW      4449    5.725485849    4.456100580    4.253690752
  774 SOLV  HW1     4450    5.669781562    4.462905866    4.336471372
  774 SOLV  HW2     4451    5.677121158    4.498982815    4.177376596
  775 SOLV  OW      4452    3.788815765    4.424863312    5.598949117
  775 SOLV  HW1     4453    3.807699155    4.522818036    5.591880652
  775 SOLV  HW2     4454    3.766766934    4.388568062    5.508405737
  776 SOLV  OW      4455    4.139593025    5.354998539    6.308362666
  776 SOLV  HW1     4456    4.131233798    5.268452094    6.258949285
  776 SOLV  HW2     4457    4.234901024    5.385252671    6.306670302
  777 SOLV  OW      4458    6.475269691    6.086812716    4.329083369
  777 SOLV  HW1     4459    6.403000730    6.149340847    4.299601432
  777 SOLV  HW2     4460    6.438299719    5.994162131    4.336208964
  778 SOLV  OW      4461    3.376829922    5.147341817    6.460716121
  778 SOLV  HW1     4462    3.297100897    5.087161516    6.456062871
  778 SOLV  HW2     4463    3.391497960    5.175931694    6.555412836
  779 SOLV  OW      4464    4.335612956    3.402781375    4.175126615
  779 SOLV  HW1     4465    4.367442279    3.380738913    4.267338083
  779 SOLV  HW2     4466    4.256784506    3.464060337    4.180857094
  780 SOLV  OW      4467    6.745517136    4.819752624    5.332240732
  780 SOLV  HW1     4468    6.731742084    4.844839202    5.428067609
  780 SOLV  HW2     4469    6.699226097    4.733104482    5.313504845
  781 SOLV  OW      4470    4.421490481    5.373628518    6.246219379
  781 SOLV  HW1     4471    4.446202277    5.308019058    6.174900228
  781 SOLV  HW2     4472    4.483361615    5.363075974    6.324079594
  782 SOLV  OW      4473    6.614959864    5.607218540    3.531024934
  782 SOLV  HW1     4474    6.594257149    5.677633983    3.598944763
  782 SOLV  HW2     4475    6.607150140    5.516902946    3.573239881
  783 SOLV  OW      4476    5.496763867    5.052324532    4.053766245
  783 SOLV  HW1     4477    5.591248340    5.071245027    4.026998983
  783 SOLV  HW2     4478    5.493603167    5.029807430    4.151155777
  784 SOLV  OW      4479    5.821539809    4.684792766    4.811232398
  784 SOLV  HW1     4480    5.853996862    4.767294399    4.857508472
  784 SOLV  HW2     4481    5.882093121    4.608283412    4.833163656
  785 SOLV  OW      4482    4.302448125    5.882635886    4.444831631
  785 SOLV  HW1     4483    4.282529539    5.946491118    4.370485770
  785 SOLV  HW2     4484    4.382684669    5.827859254    4.421101917
  786 SOLV  OW      4485    5.150937832    5.758891617    4.976123809
  786 SOLV  HW1     4486    5.167224577    5.660240338    4.973974530
  786 SOLV  HW2     4487    5.071178202    5.778247789    5.033269549
  787 SOLV  OW      4488    4.533014707    5.207073112    6.047863020
  787 SOLV  HW1     4489    4.537845649    5.107193683    6.049355523
  787 SOLV  HW2     4490    4.552244829    5.239980440    5.955403915
  788 SOLV  OW      4491    6.319659240    5.356172957    4.681034182
  788 SOLV  HW1     4492    6.352481722    5.264137394    4.702342627
  788 SOLV  HW2     4493    6.381976981    5.423724204    4.720471162
  789 SOLV  OW      4494    6.294716794    4.697249322    6.506259536
  789 SOLV  HW1     4495    6.286483920    4.793482435    6.480317677
  789 SOLV  HW2     4496    6.223811662    4.644073217    6.459930494
  790 SOLV  OW      4497    4.986860056    3.870950365    4.108670198
  790 SOLV  HW1     4498    5.008348874    3.837306456    4.016974813
  790 SOLV  HW2     4499    5.008069531    3.800084472    4.175974844
  791 SOLV  OW      4500    3.284192308    6.566906007    5.209573660
  791 SOLV  HW1     4501    3.322614862    6.489449239    5.259831139
  791 SOLV  HW2     4502    3.318113806    6.652326348    5.248998242
  792 SOLV  OW      4503    4.209008411    5.005392282    4.304207638
  792 SOLV  HW1     4504    4.130002774    4.960662407    4.262265253
  792 SOLV  HW2     4505    4.208039068    5.102802709    4.281579374
  793 SOLV  OW      4506    4.909100227    4.035603700    5.451793578
  793 SOLV  HW1     4507    4.994845657    4.034410062    5.400333332
  793 SOLV  HW2     4508    4.880941758    4.130286364    5.467416865
  794 SOLV  OW      4509    6.371747352    5.165304073    5.450725392
  794 SOLV  HW1     4510    6.417168427    5.105370542    5.384797267
  794 SOLV  HW2     4511    6.290883405    5.119279286    5.487389682
  795 SOLV  OW      4512    5.515607651    5.773265908    5.204599136
  795 SOLV  HW1     4513    5.449440856    5.815416816    5.266621714
  795 SOLV  HW2     4514    5.502466388    5.674126388    5.204236847
  796 SOLV  OW      4515    5.581161456    4.621914034    4.061714599
  796 SOLV  HW1     4516    5.611716328    4.714808584    4.082619205
  796 SOLV  HW2     4517    5.486157028    4.610738672    4.090889502
  797 SOLV  OW      4518    5.881025506    5.445732538    4.720361719
  797 SOLV  HW1     4519    5.852316351    5.352126753    4.699972154
  797 SOLV  HW2     4520    5.801855465    5.499132142    4.750068845
  798 SOLV  OW      4521    4.145670410    5.771657373    3.579648366
  798 SOLV  HW1     4522    4.165888440    5.775163698    3.677529758
  798 SOLV  HW2     4523    4.139349917    5.864723033    3.543584260
  799 SOLV  OW      4524    4.342075367    6.528322632    3.998395954
  799 SOLV  HW1     4525    4.246701282    6.515256318    4.025506328
  799 SOLV  HW2     4526    4.382749265    6.601072767    4.053667418
  800 SOLV  OW      4527    4.275669780    6.569811623    4.425170532
  800 SOLV  HW1     4528    4.279206985    6.566503823    4.525053404
  800 SOLV  HW2     4529    4.352133431    6.517602365    4.387388214
  801 SOLV  OW      4530    4.401224098    4.564502452    4.069836090
  801 SOLV  HW1     4531    4.316643565    4.511692343    4.077509729
  801 SOLV  HW2     4532    4.474455755    4.505386510    4.036011378
  802 SOLV  OW      4533    5.511024732    3.781163769    6.368968879
  802 SOLV  HW1     4534    5.523991286    3.723967972    6.287962482
  802 SOLV  HW2     4535    5.513890646    3.723957523    6.450948803
  803 SOLV  OW      4536    6.227691458    4.539929938    5.811107631
  803 SOLV  HW1     4537    6.243141705    4.534234567    5.712463839
  803 SOLV  HW2     4538    6.298385786    4.487834913    5.858962056
  804 SOLV  OW      4539    0.008836504    3.149418784    4.815209425
  804 SOLV  HW1     4540   -0.067308821    3.155968604    4.879699982
  804 SOLV  HW2     4541    0.057943096    3.236494896    4.812700765
  805 SOLV  OW      4542    6.587008505    3.842400503    5.903838760
  805 SOLV  HW1     4543    6.683608346    3.817632537    5.911378202
  805 SOLV  HW2     4544    6.567689707    3.919886133    5.964043514
  806 SOLV  OW      4545    3.868722317    4.882538473    5.789436399
  806 SOLV  HW1     4546    3.847538492    4.970714912    5.831604115
  806 SOLV  HW2     4547    3.826385799    4.809165202    5.842595876
  807 SOLV  OW      4548    5.246738095    3.514525232    6.701183555
  807 SOLV  HW1     4549    5.242536758    3.466598089    6.788849854
  807 SOLV  HW2     4550    5.240822118    3.448151385    6.626621407
  808 SOLV  OW      4551    4.827849696    4.732869252    4.939249980
  808 SOLV  HW1     4552    4.773654649    4.770514316    4.864098687
  808 SOLV  HW2     4553    4.862282120    4.642569689    4.913514352
  809 SOLV  OW      4554    4.301569879    5.242791227    4.190238750
  809 SOLV  HW1     4555    4.228885032    5.307323304    4.213775872
  809 SOLV  HW2     4556    4.384311260    5.265638550    4.241554150
  810 SOLV  OW      4557    5.252941896    6.415775502    3.649465030
  810 SOLV  HW1     4558    5.193276238    6.382633836    3.722563250
  810 SOLV  HW2     4559    5.286147866    6.338183842    3.595813013
  811 SOLV  OW      4560    3.853932897    5.720415823    4.727327912
  811 SOLV  HW1     4561    3.774990131    5.769392650    4.690296755
  811 SOLV  HW2     4562    3.864143454    5.742243877    4.824390726
  812 SOLV  OW      4563    3.941227124    4.745080612    6.182957675
  812 SOLV  HW1     4564    3.918992023    4.647945032    6.191432400
  812 SOLV  HW2     4565    3.860310645    4.795229994    6.152314634
  813 SOLV  OW      4566    4.273902574    6.596900051    0.022751403
  813 SOLV  HW1     4567    4.283594954    6.587937630    0.121885713
  813 SOLV  HW2     4568    4.186440085    6.640565520    0.001645118
  814 SOLV  OW      4569    5.203280560    5.705107734    4.674311987
  814 SOLV  HW1     4570    5.230571528    5.693321275    4.769799694
  814 SOLV  HW2     4571    5.140652872    5.782724994    4.666900841
  815 SOLV  OW      4572    4.456614698    4.193502885    6.299652773
  815 SOLV  HW1     4573    4.397053954    4.184194493    6.219855224
  815 SOLV  HW2     4574    4.518945202    4.115414404    6.303988373
  816 SOLV  OW      4575    6.226048593    5.095234396    6.255699530
  816 SOLV  HW1     4576    6.168997935    5.036739248    6.198032847
  816 SOLV  HW2     4577    6.292156840    5.143968387    6.198632738
  817 SOLV  OW      4578    4.411186814    4.305765655    4.254315599
  817 SOLV  HW1     4579    4.397872520    4.268863434    4.162321850
  817 SOLV  HW2     4580    4.477314315    4.249228221    4.303637184
  818 SOLV  OW      4581    5.413254472    4.442026452    3.593134301
  818 SOLV  HW1     4582    5.472615410    4.424174338    3.671615893
  818 SOLV  HW2     4583    5.451975504    4.516123167    3.538251838
  819 SOLV  OW      4584    5.668187703    4.227402708    6.755375587
  819 SOLV  HW1     4585    5.661676951    4.153915020    6.822896968
  819 SOLV  HW2     4586    5.736652582    4.293972150    6.785091951
  820 SOLV  OW      4587    4.725381777    6.137143950    5.856158368
  820 SOLV  HW1     4588    4.808696949    6.191562104    5.866095531
  820 SOLV  HW2     4589    4.741678621    6.062818026    5.791261915
  821 SOLV  OW      4590    5.994426295    6.262410025    4.283986631
  821 SOLV  HW1     4591    5.937623626    6.317922912    4.223213463
  821 SOLV  HW2     4592    5.967750662    6.279034358    4.378926680
  822 SOLV  OW      4593    5.899030161    4.082735843    4.015656261
  822 SOLV  HW1     4594    5.917193425    4.155372561    3.949357680
  822 SOLV  HW2     4595    5.985393157    4.051157827    4.054973255
  823 SOLV  OW      4596    5.363397163    3.941840935    6.207592661
  823 SOLV  HW1     4597    5.430780107    3.881237621    6.249884498
  823 SOLV  HW2     4598    5.296345684    3.970130670    6.276189929
  824 SOLV  OW      4599    0.105894001    6.140202978    4.599798356
  824 SOLV  HW1     4600    0.144861735    6.077789460    4.532067485
  824 SOLV  HW2     4601    0.090213545    6.229530717    4.557655176
  825 SOLV  OW      4602    4.093948941    6.043801272    5.355009453
  825 SOLV  HW1     4603    3.997231681    6.044213277    5.329572145
  825 SOLV  HW2     4604    4.116831815    5.956243385    5.397569716
  826 SOLV  OW      4605    4.522810234    5.072094536    5.325096570
  826 SOLV  HW1     4606    4.528647330    5.127093305    5.241773510
  826 SOLV  HW2     4607    4.434077820    5.087050937    5.368737207
  827 SOLV  OW      4608    4.174380598    4.964445644    6.551777000
  827 SOLV  HW1     4609    4.109104485    4.935109723    6.621635049
  827 SOLV  HW2     4610    4.172143438    4.900319143    6.475066738
  828 SOLV  OW      4611    3.480916264    3.383755885    6.081822056
  828 SOLV  HW1     4612    3.474526436    3.426673015    5.991725831
  828 SOLV  HW2     4613    3.458792555    3.451043622    6.152411729
  829 SOLV  OW      4614    4.492940447    5.083220068    6.536741018
  829 SOLV  HW1     4615    4.396960357    5.055166176    6.535236821
  829 SOLV  HW2     4616    4.544697365    5.028435735    6.471004246
  830 SOLV  OW      4617    4.512261666    4.437218541    4.917708022
  830 SOLV  HW1     4618    4.596376202    4.435849606    4.863629107
  830 SOLV  HW2     4619    4.450478147    4.507002320    4.881450803
  831 SOLV  OW      4620    5.949804360    3.872548006    4.831002933
  831 SOLV  HW1     4621    5.943629171    3.927423866    4.747632972
  831 SOLV  HW2     4622    6.038924116    3.887136577    4.873954567
  832 SOLV  OW      4623    5.965217402    5.900648899    6.718888753
  832 SOLV  HW1     4624    5.871393680    5.932276977    6.732983720
  832 SOLV  HW2     4625    5.985043572    5.825881277    6.782280991
  833 SOLV  OW      4626    4.700001642    6.103888473    4.359989765
  833 SOLV  HW1     4627    4.682961337    6.174414343    4.428818494
  833 SOLV  HW2     4628    4.614643580    6.082322045    4.312550457
  834 SOLV  OW      4629    4.490997129    6.137806894    3.860011760
  834 SOLV  HW1     4630    4.484911279    6.177410028    3.951643593
  834 SOLV  HW2     4631    4.581291682    6.156804969    3.821440623
  835 SOLV  OW      4632    5.872032970    3.836363051    5.092933049
  835 SOLV  HW1     4633    5.821037391    3.754107427    5.118131981
  835 SOLV  HW2     4634    5.876394955    3.843637599    4.993286267
  836 SOLV  OW      4635    4.716423549    4.737162186    6.105179037
  836 SOLV  HW1     4636    4.720049351    4.645087008    6.144025082
  836 SOLV  HW2     4637    4.628142757    4.778941057    6.126696002
  837 SOLV  OW      4638    0.021138383    5.783581649    4.740209944
  837 SOLV  HW1     4639   -0.017390480    5.859051079    4.687091056
  837 SOLV  HW2     4640    0.038475005    5.705777934    4.679814080
  838 SOLV  OW      4641    5.225310081    5.657611933    3.423372225
  838 SOLV  HW1     4642    5.278109845    5.732289499    3.463832583
  838 SOLV  HW2     4643    5.247945930    5.571906879    3.469673557
  839 SOLV  OW      4644    6.148585361    5.153456949    5.829209364
  839 SOLV  HW1     4645    6.180131893    5.219921286    5.896949558
  839 SOLV  HW2     4646    6.072268158    5.101029497    5.867004259
  840 SOLV  OW      4647    3.496493197    4.237919425    6.145977252
  840 SOLV  HW1     4648    3.553294228    4.201011216    6.219552558
  840 SOLV  HW2     4649    3.430225854    4.168775987    6.117172729
  841 SOLV  OW      4650    5.307801328    5.122862681    3.214412222
  841 SOLV  HW1     4651    5.272118291    5.032388707    3.237712159
  841 SOLV  HW2     4652    5.374541504    5.114309799    3.140424010
  842 SOLV  OW      4653    4.833884675    5.238793999    5.377027708
  842 SOLV  HW1     4654    4.800492423    5.155958421    5.422007978
  842 SOLV  HW2     4655    4.886767537    5.213662381    5.295948846
  843 SOLV  OW      4656    6.617476114    3.518315844    3.487007840
  843 SOLV  HW1     4657    6.689909949    3.449390406    3.487837508
  843 SOLV  HW2     4658    6.616561583    3.566795926    3.574454626
  844 SOLV  OW      4659    3.970271146    3.993276126    4.239588542
  844 SOLV  HW1     4660    3.947150542    3.896030231    4.236417619
  844 SOLV  HW2     4661    3.998447757    4.023805971    4.148619444
  845 SOLV  OW      4662    3.705054615    5.390594441    6.780478871
  845 SOLV  HW1     4663    3.783579817    5.331035848    6.797458200
  845 SOLV  HW2     4664    3.687971146    5.395958532    6.682086666
  846 SOLV  OW      4665    5.861644720    4.217252747    5.368473256
  846 SOLV  HW1     4666    5.940072101    4.239641401    5.310598446
  846 SOLV  HW2     4667    5.841864878    4.119475259    5.361411863
  847 SOLV  OW      4668    6.070078224    5.213618162    5.056772827
  847 SOLV  HW1     4669    5.996778277    5.272603243    5.090678639
  847 SOLV  HW2     4670    6.061559028    5.122879706    5.097950532
  848 SOLV  OW      4671    6.282757597    4.431262377    3.725516768
  848 SOLV  HW1     4672    6.343691810    4.367937697    3.677798351
  848 SOLV  HW2     4673    6.269965539    4.400500170    3.819803829
  849 SOLV  OW      4674    5.512178633    4.934461101    4.590796494
  849 SOLV  HW1     4675    5.581823039    4.974218836    4.531040790
  849 SOLV  HW2     4676    5.429620529    4.990826014    4.587831292
  850 SOLV  OW      4677    5.322615517    5.155830216    3.482294744
  850 SOLV  HW1     4678    5.327505776    5.147647137    3.382740184
  850 SOLV  HW2     4679    5.405155249    5.116716472    3.523027095
  851 SOLV  OW      4680    4.120926406    3.578263919    4.170992835
  851 SOLV  HW1     4681    4.045137083    3.629604070    4.211263283
  851 SOLV  HW2     4682    4.121862817    3.592403278    4.071994383
  852 SOLV  OW      4683    3.979168160    5.516302957    6.463754420
  852 SOLV  HW1     4684    4.044773432    5.567959241    6.518794824
  852 SOLV  HW2     4685    4.028483410    5.455859736    6.401172972
  853 SOLV  OW      4686    4.114419529    6.362051911    5.833651259
  853 SOLV  HW1     4687    4.164992923    6.433784412    5.785726061
  853 SOLV  HW2     4688    4.058854086    6.310969289    5.768053641
  854 SOLV  OW      4689    3.413521494    3.954715556    6.706742546
  854 SOLV  HW1     4690    3.369272959    4.044196308    6.712821612
  854 SOLV  HW2     4691    3.479974378    3.945307153    6.780885513
  855 SOLV  OW      4692    5.259368972    6.678024116    3.682515926
  855 SOLV  HW1     4693    5.250179012    6.579924331    3.665381943
  855 SOLV  HW2     4694    5.223549144    6.699470090    3.773392245
  856 SOLV  OW      4695    3.983361374    3.889786610    3.853916383
  856 SOLV  HW1     4696    4.034919534    3.963160581    3.898184206
  856 SOLV  HW2     4697    3.887299060    3.895451868    3.881146315
  857 SOLV  OW      4698    3.805702977    5.807640788    5.806964638
  857 SOLV  HW1     4699    3.886577935    5.795675937    5.864562923
  857 SOLV  HW2     4700    3.815183650    5.752180942    5.724286035
  858 SOLV  OW      4701    5.664983702    6.449960350    3.676993471
  858 SOLV  HW1     4702    5.737450535    6.444911874    3.745728639
  858 SOLV  HW2     4703    5.689523132    6.517686348    3.607622145
  859 SOLV  OW      4704    4.043466927    5.770654073    4.515118035
  859 SOLV  HW1     4705    4.134013965    5.747729869    4.550856872
  859 SOLV  HW2     4706    3.979708487    5.782777424    4.591205999
  860 SOLV  OW      4707    3.424314949    5.214806159    3.603270280
  860 SOLV  HW1     4708    3.504596178    5.232807472    3.546414158
  860 SOLV  HW2     4709    3.448430963    5.226498252    3.699620641
  861 SOLV  OW      4710    4.088628819    4.096147338    4.025375395
  861 SOLV  HW1     4711    4.048031267    4.179662191    3.988245031
  861 SOLV  HW2     4712    4.188188040    4.101053800    4.017285753
  862 SOLV  OW      4713    3.494309348    5.953886091    5.157676275
  862 SOLV  HW1     4714    3.558005986    5.946372510    5.234407622
  862 SOLV  HW2     4715    3.408130752    5.909032911    5.181400715
  863 SOLV  OW      4716    5.339518599    3.986027594    4.000184016
  863 SOLV  HW1     4717    5.286921901    4.039417197    3.933965259
  863 SOLV  HW2     4718    5.412396309    4.042847318    4.038420853
  864 SOLV  OW      4719    6.752583041    5.231951259    5.521771978
  864 SOLV  HW1     4720    6.665940453    5.232314723    5.571715488
  864 SOLV  HW2     4721    6.814941003    5.298534682    5.562753520
  865 SOLV  OW      4722    3.994923213    4.843899815    6.709886508
  865 SOLV  HW1     4723    3.916080715    4.895739273    6.743028393
  865 SOLV  HW2     4724    3.963255974    4.766864031    6.654528501
  866 SOLV  OW      4725    6.672420523    4.494935957    6.197597130
  866 SOLV  HW1     4726    6.599184690    4.503043158    6.265215633
  866 SOLV  HW2     4727    6.761021977    4.501975403    6.243441429
  867 SOLV  OW      4728    3.401468857    0.280846099    5.185163879
  867 SOLV  HW1     4729    3.349744402    0.362325251    5.211376980
  867 SOLV  HW2     4730    3.397812523    0.213791449    5.259269871
  868 SOLV  OW      4731    4.262740196    6.330620271    0.036996365
  868 SOLV  HW1     4732    4.187258494    6.313165101   -0.026244414
  868 SOLV  HW2     4733    4.290330430    6.426511883    0.030282099
  869 SOLV  OW      4734    4.350287080    3.729870484    3.848901567
  869 SOLV  HW1     4735    4.254334068    3.705605363    3.863240211
  869 SOLV  HW2     4736    4.408398863    3.669913611    3.903942810
  870 SOLV  OW      4737    3.505540458    4.813593010    5.635391469
  870 SOLV  HW1     4738    3.459077471    4.734521114    5.675271899
  870 SOLV  HW2     4739    3.560473288    4.784025086    5.557226108
  871 SOLV  OW      4740    3.824041451    5.446111610    6.045148919
  871 SOLV  HW1     4741    3.916248678    5.442714435    6.006573019
  871 SOLV  HW2     4742    3.810739379    5.533446691    6.092024814
  872 SOLV  OW      4743    0.039432932    3.869277438    6.262565725
  872 SOLV  HW1     4744    0.025771565    3.772613719    6.284277692
  872 SOLV  HW2     4745    0.133844882    3.895029100    6.283183833
  873 SOLV  OW      4746    4.908635903    4.387287839    5.758755371
  873 SOLV  HW1     4747    4.881140942    4.350169659    5.670063144
  873 SOLV  HW2     4748    4.856777679    4.342055717    5.831314174
  874 SOLV  OW      4749    3.986444210    5.102166130    4.749116643
  874 SOLV  HW1     4750    3.956709481    5.099414964    4.653669335
  874 SOLV  HW2     4751    4.078021988    5.062682368    4.756628336
  875 SOLV  OW      4752    5.704251817    3.640314157    5.168952794
  875 SOLV  HW1     4753    5.622017567    3.635185664    5.225620482
  875 SOLV  HW2     4754    5.761087061    3.559674126    5.185349441
  876 SOLV  OW      4755    5.222978336    5.558174959    5.952447566
  876 SOLV  HW1     4756    5.312059415    5.534326025    5.991145894
  876 SOLV  HW2     4757    5.180986552    5.476563057    5.912724546
  877 SOLV  OW      4758    4.433777999    6.628868555    6.600027160
  877 SOLV  HW1     4759    4.376672222    6.612601214    6.680498749
  877 SOLV  HW2     4760    4.467657085    6.541533860    6.565009574
  878 SOLV  OW      4761    4.068543575    4.526706414    5.868456603
  878 SOLV  HW1     4762    4.036242864    4.432737413    5.857139387
  878 SOLV  HW2     4763    4.134948310    4.547970156    5.796763783
  879 SOLV  OW      4764    5.222580884    3.977212945    4.310326759
  879 SOLV  HW1     4765    5.158977369    3.993251036    4.385820787
  879 SOLV  HW2     4766    5.171490070    3.970247995    4.224635005
  880 SOLV  OW      4767    3.633154518    4.991615006    3.967802265
  880 SOLV  HW1     4768    3.690172075    5.014037984    3.888769056
  880 SOLV  HW2     4769    3.577226132    4.911411261    3.946840991
  881 SOLV  OW      4770    5.796720264    3.985642596    6.192373478
  881 SOLV  HW1     4771    5.769816996    3.975612338    6.288162874
  881 SOLV  HW2     4772    5.782374862    4.080307926    6.163482608
  882 SOLV  OW      4773    5.039431877    5.918200241    4.668848361
  882 SOLV  HW1     4774    4.980339991    5.933810284    4.589688648
  882 SOLV  HW2     4775    5.126426201    5.965651246    4.655350938
  883 SOLV  OW      4776    4.518978474    4.525371476    6.574647298
  883 SOLV  HW1     4777    4.489027920    4.599837181    6.634295098
  883 SOLV  HW2     4778    4.507791827    4.438090961    6.622154884
  884 SOLV  OW      4779    4.681406397    5.086177031    4.286653969
  884 SOLV  HW1     4780    4.616360777    5.012043498    4.270068095
  884 SOLV  HW2     4781    4.633512567    5.173905071    4.283229075
  885 SOLV  OW      4782    3.657265941    3.954699100    4.781167433
  885 SOLV  HW1     4783    3.730954746    3.986465344    4.840852533
  885 SOLV  HW2     4784    3.641180091    4.022286325    4.709232123
  886 SOLV  OW      4785    5.330708049    4.517966766    5.767361020
  886 SOLV  HW1     4786    5.335751310    4.475833184    5.857921645
  886 SOLV  HW2     4787    5.385817140    4.465003343    5.702864587
  887 SOLV  OW      4788    3.369689282    5.787080167    4.457149166
  887 SOLV  HW1     4789    3.293453472    5.851051939    4.467029186
  887 SOLV  HW2     4790    3.410524189    5.797671163    4.366473211
  888 SOLV  OW      4791    4.098737808    5.419049444    5.985511019
  888 SOLV  HW1     4792    4.136960987    5.492301062    6.041859749
  888 SOLV  HW2     4793    4.121843821    5.330494724    6.025836503
  889 SOLV  OW      4794    5.507833420    5.716527039    5.737155757
  889 SOLV  HW1     4795    5.569154905    5.787325150    5.702122290
  889 SOLV  HW2     4796    5.537989692    5.688450247    5.828272677
  890 SOLV  OW      4797    3.551609815    3.716950611    4.699126025
  890 SOLV  HW1     4798    3.601556742    3.793922777    4.738906723
  890 SOLV  HW2     4799    3.534665951    3.648175889    4.769729289
  891 SOLV  OW      4800    4.090795406    5.396841514    4.309949249
  891 SOLV  HW1     4801    3.997330886    5.375053518    4.338081015
  891 SOLV  HW2     4802    4.105535403    5.495512050    4.316912914
  892 SOLV  OW      4803    6.731324809    6.378018419    4.099399922
  892 SOLV  HW1     4804    6.780227714    6.463601974    4.116300355
  892 SOLV  HW2     4805    6.650902923    6.396218963    4.042807554
  893 SOLV  OW      4806    4.777801821    4.824745529    5.834696209
  893 SOLV  HW1     4807    4.686210710    4.849224306    5.802860049
  893 SOLV  HW2     4808    4.773517533    4.797718115    5.930888152
  894 SOLV  OW      4809    5.571125624    5.050109486    3.606302277
  894 SOLV  HW1     4810    5.654907751    5.104054069    3.614700919
  894 SOLV  HW2     4811    5.539976566    5.022576977    3.697262097
  895 SOLV  OW      4812    3.638890652    6.638198944    4.606266525
  895 SOLV  HW1     4813    3.648337653    6.586970425    4.520896012
  895 SOLV  HW2     4814    3.610210859    6.731825048    4.585934845
  896 SOLV  OW      4815    5.621796666    3.834374855    5.769631535
  896 SOLV  HW1     4816    5.583528226    3.926399883    5.761364479
  896 SOLV  HW2     4817    5.679391595    3.814984250    5.690207364
  897 SOLV  OW      4818    6.553326154    4.451965752    4.727589400
  897 SOLV  HW1     4819    6.578369341    4.366271213    4.682525367
  897 SOLV  HW2     4820    6.454131311    4.455416640    4.739836522
  898 SOLV  OW      4821    4.406417159    4.876123720    4.987027576
  898 SOLV  HW1     4822    4.488202730    4.861591444    5.042719717
  898 SOLV  HW2     4823    4.329685096    4.900655217    5.046289770
  899 SOLV  OW      4824    4.086651044    5.056763294    3.817468554
  899 SOLV  HW1     4825    4.099108969    4.958609645    3.832030034
  899 SOLV  HW2     4826    4.158013968    5.107010070    3.866294866
  900 SOLV  OW      4827    6.111800102    5.330758527    4.021639900
  900 SOLV  HW1     4828    6.120585748    5.367344643    4.114299305
  900 SOLV  HW2     4829    6.135731466    5.233657132    4.021752990
  901 SOLV  OW      4830    4.216902330    4.622570742    5.674549441
  901 SOLV  HW1     4831    4.184654561    4.708017324    5.633801761
  901 SOLV  HW2     4832    4.213415993    4.549660675    5.606188074
  902 SOLV  OW      4833    4.526176078    4.294645934    6.719868522
  902 SOLV  HW1     4834    4.476219249    4.284824351    6.805946760
  902 SOLV  HW2     4835    4.593160460    4.220845600    6.711617356
  903 SOLV  OW      4836    4.008889768    5.820643952    5.985047825
  903 SOLV  HW1     4837    4.071909659    5.751477077    6.020344168
  903 SOLV  HW2     4838    4.041808344    5.911658705    6.010228803
  904 SOLV  OW      4839    3.355501920    4.034400467    5.212985916
  904 SOLV  HW1     4840    3.363025342    3.940148502    5.245572899
  904 SOLV  HW2     4841    3.301306884    4.036366787    5.128956272
  905 SOLV  OW      4842    5.346534419    5.523264733    5.179118140
  905 SOLV  HW1     4843    5.286908893    5.549754142    5.254910698
  905 SOLV  HW2     4844    5.366888925    5.425548028    5.185321912
  906 SOLV  OW      4845    3.837139530    5.732367115    6.392080955
  906 SOLV  HW1     4846    3.890905656    5.653465748    6.421840120
  906 SOLV  HW2     4847    3.832334397    5.733642075    6.292195497
  907 SOLV  OW      4848    5.483613823    3.637140928    5.311284101
  907 SOLV  HW1     4849    5.532877713    3.595181032    5.387523690
  907 SOLV  HW2     4850    5.394094755    3.593657740    5.301509187
  908 SOLV  OW      4851    4.394706917    4.656248974    4.819383571
  908 SOLV  HW1     4852    4.422050193    4.724791161    4.886869229
  908 SOLV  HW2     4853    4.436633935    4.677774023    4.731174887
  909 SOLV  OW      4854    3.766765208    6.637626864    6.601031528
  909 SOLV  HW1     4855    3.788446335    6.561701019    6.662404260
  909 SOLV  HW2     4856    3.837118688    6.644410618    6.530280500
  910 SOLV  OW      4857    5.959650080    6.564348503    4.718992548
  910 SOLV  HW1     4858    5.960461685    6.482639007    4.776654001
  910 SOLV  HW2     4859    6.043928153    6.616198662    4.733506217
  911 SOLV  OW      4860    4.525523234    3.993035403    5.088198240
  911 SOLV  HW1     4861    4.600422822    4.010177036    5.152200240
  911 SOLV  HW2     4862    4.552607323    3.921694980    5.023568555
  912 SOLV  OW      4863    3.866921020    5.960153622    4.407238177
  912 SOLV  HW1     4864    3.909177369    6.047255272    4.382152151
  912 SOLV  HW2     4865    3.933943451    5.903043045    4.454650692
  913 SOLV  OW      4866    5.171790344    5.479400847    4.968156747
  913 SOLV  HW1     4867    5.182962873    5.400347912    4.907925657
  913 SOLV  HW2     4868    5.228110061    5.467222014    5.049898013
  914 SOLV  OW      4869    4.588105004    5.921084031    6.081015795
  914 SOLV  HW1     4870    4.658223644    5.868114728    6.033271066
  914 SOLV  HW2     4871    4.585614512    5.893945432    6.177240690
  915 SOLV  OW      4872    4.568500451    4.472626869    4.517928806
  915 SOLV  HW1     4873    4.596248623    4.398938851    4.456267638
  915 SOLV  HW2     4874    4.628578893    4.473558811    4.597876887
  916 SOLV  OW      4875    3.784262941    4.779950543    4.569528642
  916 SOLV  HW1     4876    3.685053289    4.770718870    4.578120740
  916 SOLV  HW2     4877    3.828854217    4.731996568    4.645116563
  917 SOLV  OW      4878    5.565196445    4.736385835    4.768217668
  917 SOLV  HW1     4879    5.545149633    4.789603643    4.685953076
  917 SOLV  HW2     4880    5.664000357    4.723016413    4.775993122
  918 SOLV  OW      4881    3.662836262    5.423582638    5.823445017
  918 SOLV  HW1     4882    3.714339778    5.429716676    5.908942391
  918 SOLV  HW2     4883    3.690721937    5.497694318    5.762372534
  919 SOLV  OW      4884    6.241955704    0.094571743    4.060524826
  919 SOLV  HW1     4885    6.144576850    0.097518537    4.083119674
  919 SOLV  HW2     4886    6.287772527    0.027830403    4.119246202
  920 SOLV  OW      4887    3.606078398    4.560617038    3.392984862
  920 SOLV  HW1     4888    3.686825047    4.535564346    3.339563604
  920 SOLV  HW2     4889    3.609933929    4.515690660    3.482249820
  921 SOLV  OW      4890    4.920489306    3.819033627    5.138715403
  921 SOLV  HW1     4891    4.902762719    3.785820368    5.046062194
  921 SOLV  HW2     4892    4.834578692    3.848619143    5.180501089
  922 SOLV  OW      4893    5.563051554    4.248669004    4.616552430
  922 SOLV  HW1     4894    5.612386218    4.174469723    4.571140499
  922 SOLV  HW2     4895    5.579656789    4.244311262    4.715076276
  923 SOLV  OW      4896    5.987669365    4.635216835    5.423114653
  923 SOLV  HW1     4897    5.975154669    4.724403063    5.466596098
  923 SOLV  HW2     4898    6.046288548    4.578076414    5.480562010
  924 SOLV  OW      4899    5.276345328    5.178408376    5.464030694
  924 SOLV  HW1     4900    5.307229787    5.262406964    5.508662968
  924 SOLV  HW2     4901    5.210837049    5.131395938    5.523192757
  925 SOLV  OW      4902    5.750966240    4.186623675    4.222929687
  925 SOLV  HW1     4903    5.766155282    4.282908101    4.245296583
  925 SOLV  HW2     4904    5.808155256    4.161113899    4.144953480
  926 SOLV  OW      4905    3.912298200    5.022782975    5.435680228
  926 SOLV  HW1     4906    3.833355743    4.989151683    5.384309564
  926 SOLV  HW2     4907    3.981299006    5.057176019    5.371978929
  927 SOLV  OW      4908    3.658950767    5.170897712    6.443642803
  927 SOLV  HW1     4909    3.704162693    5.093486912    6.487971009
  927 SOLV  HW2     4910    3.559782154    5.159957388    6.450521052
  928 SOLV  OW      4911    3.674072722    4.650835039    4.947743914
  928 SOLV  HW1     4912    3.589443634    4.599376684    4.961526337
  928 SOLV  HW2     4913    3.722968904    4.613974624    4.868671803
  929 SOLV  OW      4914    3.602987375    5.657179611    6.639463887
  929 SOLV  HW1     4915    3.638990091    5.569983398    6.606287622
  929 SOLV  HW2     4916    3.576805486    5.714194411    6.561593345
  930 SOLV  OW      4917    4.747013207    6.429316844    3.966905854
  930 SOLV  HW1     4918    4.788390092    6.519019593    3.982502422
  930 SOLV  HW2     4919    4.817306882    6.365061914    3.936378502
  931 SOLV  OW      4920    3.850472206    3.700521982    4.980743473
  931 SOLV  HW1     4921    3.891713771    3.789879722    4.962967025
  931 SOLV  HW2     4922    3.881877411    3.635061055    4.911967123
  932 SOLV  OW      4923    5.447550572    0.055064758    3.576246499
  932 SOLV  HW1     4924    5.409047120    0.141709492    3.544436705
  932 SOLV  HW2     4925    5.373348383   -0.007936234    3.599193629
  933 SOLV  OW      4926    4.646221098    5.403560542    5.281078540
  933 SOLV  HW1     4927    4.601439334    5.359341121    5.203356809
  933 SOLV  HW2     4928    4.715843687    5.342379142    5.318641236
  934 SOLV  OW      4929    3.639607810    4.791813828    5.365374433
  934 SOLV  HW1     4930    3.548825418    4.774204928    5.327291773
  934 SOLV  HW2     4931    3.683816290    4.865070142    5.313597207
  935 SOLV  OW      4932    3.608763275    3.672904640    6.289305099
  935 SOLV  HW1     4933    3.565443305    3.748153790    6.338929834
  935 SOLV  HW2     4934    3.696600900    3.703452567    6.252523526
  936 SOLV  OW      4935    6.439354323    4.835499523    4.839790813
  936 SOLV  HW1     4936    6.428212888    4.763536110    4.908326750
  936 SOLV  HW2     4937    6.454258912    4.793997573    4.750038701
  937 SOLV  OW      4938    5.554856384    6.432014432    4.543948274
  937 SOLV  HW1     4939    5.594790282    6.345464749    4.574213561
  937 SOLV  HW2     4940    5.594417415    6.507208226    4.596696274
  938 SOLV  OW      4941    4.692665139    5.400789156    4.075620697
  938 SOLV  HW1     4942    4.607802264    5.450202653    4.056696700
  938 SOLV  HW2     4943    4.718459503    5.346938003    3.995394571
  939 SOLV  OW      4944    6.009206094    3.525252976    6.587135439
  939 SOLV  HW1     4945    6.065045579    3.574377043    6.653997130
  939 SOLV  HW2     4946    6.041557290    3.430922589    6.579594955
  940 SOLV  OW      4947    4.789677099    5.922009376    5.697692506
  940 SOLV  HW1     4948    4.880546716    5.904339457    5.659846008
  940 SOLV  HW2     4949    4.726965804    5.849599094    5.668954248
  941 SOLV  OW      4950    3.294200206    6.589278630    4.004678975
  941 SOLV  HW1     4951    3.230928910    6.562325591    3.932071856
  941 SOLV  HW2     4952    3.373680647    6.634720104    3.964437573
  942 SOLV  OW      4953    3.822366752    6.553548728    3.652534527
  942 SOLV  HW1     4954    3.900040823    6.587663029    3.705477847
  942 SOLV  HW2     4955    3.765587863    6.630512878    3.623333884
  943 SOLV  OW      4956    3.955176509    5.421371859    3.910569956
  943 SOLV  HW1     4957    3.921394400    5.403554397    3.818141343
  943 SOLV  HW2     4958    3.889821941    5.385754088    3.977367260
  944 SOLV  OW      4959    4.199114354    3.826076698    6.267608836
  944 SOLV  HW1     4960    4.134444178    3.824637673    6.343879168
  944 SOLV  HW2     4961    4.183354472    3.746545759    6.209060773
  945 SOLV  OW      4962    6.211456226    5.644296263    3.332883014
  945 SOLV  HW1     4963    6.194056398    5.546138676    3.340887541
  945 SOLV  HW2     4964    6.185339045    5.689809777    3.418018509
  946 SOLV  OW      4965    4.548409936    5.454063633    3.716932065
  946 SOLV  HW1     4966    4.451873585    5.455767884    3.690859072
  946 SOLV  HW2     4967    4.596625113    5.386014918    3.661737211
  947 SOLV  OW      4968    3.758917473    3.595351782    6.656273849
  947 SOLV  HW1     4969    3.791124861    3.525288767    6.719956619
  947 SOLV  HW2     4970    3.766364297    3.685361943    6.699218815
  948 SOLV  OW      4971    3.902359215    4.483535817    6.180908695
  948 SOLV  HW1     4972    3.980719459    4.421396077    6.180840189
  948 SOLV  HW2     4973    3.833811932    4.450782096    6.115869393
  949 SOLV  OW      4974    4.118983571    6.060618830    6.118653532
  949 SOLV  HW1     4975    4.174759917    6.125633190    6.067043814
  949 SOLV  HW2     4976    4.045888490    6.109716629    6.166065943
  950 SOLV  OW      4977    5.037262116    4.835142536    4.116131000
  950 SOLV  HW1     4978    5.034776823    4.782968734    4.030856633
  950 SOLV  HW2     4979    4.973083982    4.911620076    4.110272346
  951 SOLV  OW      4980    3.833014808    4.450314151    4.228510703
  951 SOLV  HW1     4981    3.776858825    4.498911407    4.161529490
  951 SOLV  HW2     4982    3.887013420    4.516261573    4.280825345
  952 SOLV  OW      4983    0.041346558    4.479324139    4.860309659
  952 SOLV  HW1     4984   -0.044555994    4.428346404    4.865152783
  952 SOLV  HW2     4985    0.031625913    4.554911539    4.795552874
  953 SOLV  OW      4986    4.907859005    4.210790491    4.356261417
  953 SOLV  HW1     4987    4.809699857    4.197778932    4.342279957
  953 SOLV  HW2     4988    4.939443313    4.150120841    4.429224555
  954 SOLV  OW      4989    5.886383057    3.580887701    6.137396220
  954 SOLV  HW1     4990    5.850013398    3.659894167    6.088032561
  954 SOLV  HW2     4991    5.984796150    3.573821496    6.121072973
  955 SOLV  OW      4992    5.067065446    4.819302210    6.190114521
  955 SOLV  HW1     4993    5.102589004    4.896699053    6.137678628
  955 SOLV  HW2     4994    5.034267614    4.748743880    6.127285442
  956 SOLV  OW      4995    5.995683476    6.127359063    3.448741611
  956 SOLV  HW1     4996    6.014024222    6.171941533    3.536365330
  956 SOLV  HW2     4997    6.070845842    6.065206901    3.426612945
  957 SOLV  OW      4998    3.945742290    4.252928124    5.771314790
  957 SOLV  HW1     4999    3.876342288    4.297632749    5.714865597
  957 SOLV  HW2     5000    4.012125479    4.206952046    5.712316295
  958 SOLV  OW      5001    5.954132162    6.571086296    5.538685616
  958 SOLV  HW1     5002    6.026056669    6.601349994    5.476133789
  958 SOLV  HW2     5003    5.982411980    6.588693874    5.632982530
  959 SOLV  OW      5004    3.936385990    6.465571378    6.019722940
  959 SOLV  HW1     5005    3.847204055    6.475688854    5.975612281
  959 SOLV  HW2     5006    4.004792849    6.440522338    5.951206301
  960 SOLV  OW      5007    4.395971121    5.080544361    3.634013216
  960 SOLV  HW1     5008    4.330726934    5.151972006    3.659365252
  960 SOLV  HW2     5009    4.462632182    5.068665851    3.707611017
  961 SOLV  OW      5010    4.277512895    6.611119343    6.197691460
  961 SOLV  HW1     5011    4.297168896    6.669511715    6.276468526
  961 SOLV  HW2     5012    4.194982113    6.643902473    6.151694362
  962 SOLV  OW      5013    4.096962380    3.820122316    5.207753407
  962 SOLV  HW1     5014    4.126386095    3.870812329    5.288786141
  962 SOLV  HW2     5015    4.038926895    3.743581735    5.235590013
  963 SOLV  OW      5016    3.412507727    6.187376272    6.423094422
  963 SOLV  HW1     5017    3.427635493    6.100119477    6.469559871
  963 SOLV  HW2     5018    3.427245788    6.175801863    6.324858149
  964 SOLV  OW      5019    3.804050430    5.088498503    3.791638128
  964 SOLV  HW1     5020    3.816787991    5.181838423    3.758067955
  964 SOLV  HW2     5021    3.893170173    5.048012936    3.812133333
  965 SOLV  OW      5022    5.898901508    4.031651680    4.617603088
  965 SOLV  HW1     5023    5.969576895    4.097215634    4.590991534
  965 SOLV  HW2     5024    5.828268823    4.028273745    4.546882480
  966 SOLV  OW      5025    6.255261592    3.627357298    3.470389012
  966 SOLV  HW1     5026    6.260527040    3.528105877    3.481410307
  966 SOLV  HW2     5027    6.298124988    3.653588773    3.383933017
  967 SOLV  OW      5028    4.280243418    6.487705611    5.083299948
  967 SOLV  HW1     5029    4.293196322    6.581376573    5.050749929
  967 SOLV  HW2     5030    4.216560852    6.439914308    5.022785735
  968 SOLV  OW      5031    4.267082947    3.878459065    6.707622775
  968 SOLV  HW1     5032    4.203173503    3.802050240    6.716502356
  968 SOLV  HW2     5033    4.340820919    3.853110051    6.644999570
  969 SOLV  OW      5034    4.029919738    4.581838401    5.365800461
  969 SOLV  HW1     5035    3.969749140    4.616729004    5.437661263
  969 SOLV  HW2     5036    3.975736873    4.560217375    5.284569308
  970 SOLV  OW      5037    3.812388566    3.505570529    5.884180163
  970 SOLV  HW1     5038    3.828621647    3.487110432    5.981121044
  970 SOLV  HW2     5039    3.788087903    3.601841605    5.872215867
  971 SOLV  OW      5040    4.560519471    3.825183213    4.832106612
  971 SOLV  HW1     5041    4.476083251    3.868046112    4.799939264
  971 SOLV  HW2     5042    4.568791310    3.733834832    4.792250835
  972 SOLV  OW      5043    3.742394617    5.594858015    4.222582844
  972 SOLV  HW1     5044    3.655576755    5.643999376    4.215556281
  972 SOLV  HW2     5045    3.725777087    5.502732722    4.257772506
  973 SOLV  OW      5046    5.076444671    3.681816644    5.570550927
  973 SOLV  HW1     5047    5.164833370    3.728439290    5.566658831
  973 SOLV  HW2     5048    5.007115995    3.744723268    5.605730882
  974 SOLV  OW      5049    4.222759317    5.457456745    3.926753639
  974 SOLV  HW1     5050    4.123018191    5.451554055    3.922454103
  974 SOLV  HW2     5051    4.261863377    5.365617385    3.920592149
  975 SOLV  OW      5052    6.298932164    4.267631244    3.951184996
  975 SOLV  HW1     5053    6.248154766    4.285596550    4.035439989
  975 SOLV  HW2     5054    6.284996174    4.172537555    3.923527362
  976 SOLV  OW      5055    6.322562339    0.030737805    3.798694267
  976 SOLV  HW1     5056    6.258320752   -0.039832268    3.768786717
  976 SOLV  HW2     5057    6.308802951    0.049232983    3.896008934
  977 SOLV  OW      5058    3.505749614    5.978367010    6.178888367
  977 SOLV  HW1     5059    3.515217815    5.903903738    6.112801091
  977 SOLV  HW2     5060    3.572269032    6.050074751    6.158031143
  978 SOLV  OW      5061    4.720893695    4.102813296    6.711943823
  978 SOLV  HW1     5062    4.810834727    4.120226824    6.752060894
  978 SOLV  HW2     5063    4.720850560    4.012976503    6.667996737
  979 SOLV  OW      5064    3.786100432    5.588906506    5.650349803
  979 SOLV  HW1     5065    3.724431646    5.566645967    5.574831998
  979 SOLV  HW2     5066    3.880178266    5.592420385    5.616607991
  980 SOLV  OW      5067    3.824677277    5.344112419    4.411213153
  980 SOLV  HW1     5068    3.801574636    5.389074198    4.497507184
  980 SOLV  HW2     5069    3.789068315    5.250658363    4.411767973
  981 SOLV  OW      5070    5.957926051    4.452345767    4.858394516
  981 SOLV  HW1     5071    5.986894998    4.417905957    4.769093104
  981 SOLV  HW2     5072    5.911252850    4.379553576    4.908623087
  982 SOLV  OW      5073    6.640820714    5.026618767    4.887738590
  982 SOLV  HW1     5074    6.582850816    4.951481321    4.856190818
  982 SOLV  HW2     5075    6.682709154    5.001949817    4.975135372
  983 SOLV  OW      5076    3.670878964    3.688229860    3.478906170
  983 SOLV  HW1     5077    3.672083827    3.597121265    3.520128388
  983 SOLV  HW2     5078    3.588099645    3.698766213    3.423787713
  984 SOLV  OW      5079    5.141248248    4.138338881    4.855647212
  984 SOLV  HW1     5080    5.186514349    4.064011955    4.806370552
  984 SOLV  HW2     5081    5.050318509    4.108520208    4.884704914
  985 SOLV  OW      5082    4.018010951    3.823860428    5.861186947
  985 SOLV  HW1     5083    4.021470246    3.917475870    5.896202114
  985 SOLV  HW2     5084    3.923333651    3.799776974    5.839786314
  986 SOLV  OW      5085    4.757472651    4.883942051    3.616235950
  986 SOLV  HW1     5086    4.763096595    4.907424673    3.713284902
  986 SOLV  HW2     5087    4.783951929    4.788348032    3.603501604
  987 SOLV  OW      5088    4.441624090    6.161548971    5.553829254
  987 SOLV  HW1     5089    4.407462849    6.126102230    5.466774648
  987 SOLV  HW2     5090    4.384995585    6.126672545    5.628519696
  988 SOLV  OW      5091    6.199363920    6.650008281    5.438274260
  988 SOLV  HW1     5092    6.203008440    6.718368561    5.511180290
  988 SOLV  HW2     5093    6.264453959    6.674462785    5.366393222
  989 SOLV  OW      5094    6.266282989    4.574586068    5.544450946
  989 SOLV  HW1     5095    6.277525449    4.666754941    5.507303487
  989 SOLV  HW2     5096    6.345057138    4.518526092    5.518889813
  990 SOLV  OW      5097    5.921109934    4.888700563    5.498555404
  990 SOLV  HW1     5098    5.886744967    4.923433995    5.585814313
  990 SOLV  HW2     5099    5.864430680    4.923878034    5.424047694
  991 SOLV  OW      5100    3.905730736    6.245952393    6.186874331
  991 SOLV  HW1     5101    3.937270370    6.319342778    6.126703097
  991 SOLV  HW2     5102    3.807247110    6.233191535    6.175060921
  992 SOLV  OW      5103    3.653641779    4.428720501    6.030988655
  992 SOLV  HW1     5104    3.632589813    4.419979542    5.933611885
  992 SOLV  HW2     5105    3.611244911    4.353292480    6.081137459
  993 SOLV  OW      5106    5.432987562    4.738123461    5.609606209
  993 SOLV  HW1     5107    5.442825317    4.831400619    5.644306361
  993 SOLV  HW2     5108    5.377680603    4.684509626    5.673388417
  994 SOLV  OW      5109    3.650058238    5.957347511    4.248380373
  994 SOLV  HW1     5110    3.731045058    5.945499105    4.305844763
  994 SOLV  HW2     5111    3.616518501    5.867766261    4.219196990
  995 SOLV  OW      5112    4.045707012    5.342121268    4.903973854
  995 SOLV  HW1     5113    4.048163691    5.419201246    4.840313176
  995 SOLV  HW2     5114    4.024276175    5.258248545    4.853913035
  996 SOLV  OW      5115    6.198783469    3.712178437    5.406859191
  996 SOLV  HW1     5116    6.166137648    3.670870045    5.321831776
  996 SOLV  HW2     5117    6.252081615    3.794130076    5.385762700
  997 SOLV  OW      5118    0.023001856    3.787955499    3.622141485
  997 SOLV  HW1     5119   -0.052984210    3.838718705    3.581530461
  997 SOLV  HW2     5120   -0.005255387    3.750794859    3.710575728
  998 SOLV  OW      5121    4.374250992    6.470864423    3.736949853
  998 SOLV  HW1     5122    4.368558896    6.491159663    3.834710146
  998 SOLV  HW2     5123    4.469331228    6.452050087    3.712309403
  999 SOLV  OW      5124    5.908422313    5.070866083    5.919256381
  999 SOLV  HW1     5125    5.861161326    5.037560956    5.837655523
  999 SOLV  HW2     5126    5.845800867    5.068787095    5.997203473
 1000 SOLV  OW      5127    6.532995330    0.064090262    4.358168681
 1000 SOLV  HW1     5128    6.582283097    0.021946321    4.434301142
 1000 SOLV  HW2     5129    6.503954799    0.156184053    4.384186545
 1001 SOLV  OW      5130    3.486757872    5.738913741    4.171133618
 1001 SOLV  HW1     5131    3.474894585    5.792034710    4.087233736
 1001 SOLV  HW2     5132    3.415150628    5.669338563    4.176915836
 1002 SOLV  OW      5133    3.654934201    6.743687102    5.324955269
 1002 SOLV  HW1     5134    3.694659051    6.687846280    5.252116466
 1002 SOLV  HW2     5135    3.720737555    6.752620887    5.399733287
 1003 SOLV  OW      5136    3.867438077    5.633885222    0.033141041
 1003 SOLV  HW1     5137    3.817510665    5.553649191    0.000414627
 1003 SOLV  HW2     5138    3.861431797    5.706909169   -0.034924830
 1004 SOLV  OW      5139    3.244334663    4.942127165    6.019316870
 1004 SOLV  HW1     5140    3.278941324    4.848567438    6.026444679
 1004 SOLV  HW2     5141    3.321242424    5.005604460    6.011728893
 1005 SOLV  OW      5142    5.220807922    5.218949902    4.850972341
 1005 SOLV  HW1     5143    5.164039031    5.174556717    4.781642851
 1005 SOLV  HW2     5144    5.254431827    5.150297374    4.915441431
 1006 SOLV  OW      5145    4.479397513    5.494605479    3.979025660
 1006 SOLV  HW1     5146    4.520470972    5.484530175    3.888399185
 1006 SOLV  HW2     5147    4.379853610    5.498529027    3.970236545
 1007 SOLV  OW      5148    3.547227915    5.519474421    6.305271880
 1007 SOLV  HW1     5149    3.512364438    5.435215463    6.264202659
 1007 SOLV  HW2     5150    3.615513514    5.496889959    6.374760737
 1008 SOLV  OW      5151    6.473731607    4.593763190    4.980290872
 1008 SOLV  HW1     5152    6.521295138    4.539144843    4.911326864
 1008 SOLV  HW2     5153    6.376922598    4.568712706    4.981675106
 1009 SOLV  OW      5154    3.768161844    3.863452593    5.512031362
 1009 SOLV  HW1     5155    3.797424532    3.914560766    5.431203197
 1009 SOLV  HW2     5156    3.842712221    3.804355141    5.542873736
 1010 SOLV  OW      5157    5.235467010    3.471727852    3.508141458
 1010 SOLV  HW1     5158    5.145074520    3.449019064    3.471874038
 1010 SOLV  HW2     5159    5.298889071    3.487032958    3.432344410
 1011 SOLV  OW      5160    6.377436936    5.094640497    4.748681858
 1011 SOLV  HW1     5161    6.411434014    5.014785205    4.798354502
 1011 SOLV  HW2     5162    6.400799180    5.086050321    4.651829318
 1012 SOLV  OW      5163    5.205396931    6.407185911    4.846782204
 1012 SOLV  HW1     5164    5.133772881    6.338176121    4.836324274
 1012 SOLV  HW2     5165    5.253866161    6.392098460    4.932950096
 1013 SOLV  OW      5166    6.117155418    3.846632316    4.486007693
 1013 SOLV  HW1     5167    6.170612523    3.897302154    4.553659925
 1013 SOLV  HW2     5168    6.022865289    3.879965659    4.486304415
 1014 SOLV  OW      5169    3.658629201    4.273236550    4.909664405
 1014 SOLV  HW1     5170    3.647111710    4.242799553    4.815098813
 1014 SOLV  HW2     5171    3.594949056    4.347990822    4.928590742
 1015 SOLV  OW      5172    5.547860634    4.869389173    5.011111749
 1015 SOLV  HW1     5173    5.587835254    4.806523320    5.077819752
 1015 SOLV  HW2     5174    5.547489017    4.826351549    4.920847553
 1016 SOLV  OW      5175    3.291919016    3.714766115    6.756360646
 1016 SOLV  HW1     5176    3.348321882    3.795954142    6.741285418
 1016 SOLV  HW2     5177    3.350718648    3.634174789    6.763262928
 1017 SOLV  OW      5178    3.661324657    3.434224234    3.615741007
 1017 SOLV  HW1     5179    3.677430667    3.415522181    3.712656893
 1017 SOLV  HW2     5180    3.735537898    3.394900859    3.561445535
 1018 SOLV  OW      5181    5.449400773    4.163373855    6.608564179
 1018 SOLV  HW1     5182    5.436795484    4.206388501    6.519172641
 1018 SOLV  HW2     5183    5.528739833    4.203801559    6.654093190
 1019 SOLV  OW      5184    3.901281383    3.594987476    5.253900278
 1019 SOLV  HW1     5185    3.859195760    3.608313450    5.164171693
 1019 SOLV  HW2     5186    3.833625992    3.557279256    5.317152799
 1020 SOLV  OW      5187    4.221939384    6.053036874    4.248537147
 1020 SOLV  HW1     5188    4.151779169    6.116994769    4.279980048
 1020 SOLV  HW2     5189    4.183637672    5.993770993    4.177669245
 1021 SOLV  OW      5190    3.995332585    3.607271990    4.581313719
 1021 SOLV  HW1     5191    3.924861086    3.657776380    4.531465859
 1021 SOLV  HW2     5192    4.022860270    3.527195384    4.528100298
 1022 SOLV  OW      5193    3.357020916    4.207697489    6.783379969
 1022 SOLV  HW1     5194    3.440903793    4.239138725    6.827840944
 1022 SOLV  HW2     5195    3.280615274    4.214899810    6.847503845
 1023 SOLV  OW      5196    5.401997278    4.565381301    5.135679509
 1023 SOLV  HW1     5197    5.380126467    4.581337218    5.039405178
 1023 SOLV  HW2     5198    5.395923960    4.467534855    5.155448381
 1024 SOLV  OW      5199    3.913038067    6.252678878    5.708440962
 1024 SOLV  HW1     5200    3.857464346    6.179020011    5.747010081
 1024 SOLV  HW2     5201    3.854885620    6.331754304    5.689285303
 1025 SOLV  OW      5202    3.732785775    5.000252711    3.517381984
 1025 SOLV  HW1     5203    3.742996604    5.012499340    3.616110821
 1025 SOLV  HW2     5204    3.685166860    5.079261751    3.478760666
 1026 SOLV  OW      5205    6.270114444    4.063885417    5.908293609
 1026 SOLV  HW1     5206    6.256274759    4.131286287    5.980868324
 1026 SOLV  HW2     5207    6.340652400    4.096636532    5.845419544
 1027 SOLV  OW      5208    4.682293388    6.372398162    6.127613219
 1027 SOLV  HW1     5209    4.620568311    6.354500197    6.050989752
 1027 SOLV  HW2     5210    4.712063827    6.285604612    6.167387915
 1028 SOLV  OW      5211    5.562530179    4.170084814    4.906558621
 1028 SOLV  HW1     5212    5.568724200    4.106646998    4.983622780
 1028 SOLV  HW2     5213    5.489060084    4.235825715    4.923347982
 1029 SOLV  OW      5214    4.299753904    5.187500289    5.466034136
 1029 SOLV  HW1     5215    4.222691159    5.169278740    5.404953829
 1029 SOLV  HW2     5216    4.344654764    5.272534411    5.438564974
 1030 SOLV  OW      5217    6.309755075    4.207065766    4.827988641
 1030 SOLV  HW1     5218    6.223506260    4.194374352    4.876996835
 1030 SOLV  HW2     5219    6.325708509    4.304705520    4.813370603
 1031 SOLV  OW      5220    6.289268416    4.349059728    5.311202261
 1031 SOLV  HW1     5221    6.266237809    4.284524800    5.384048748
 1031 SOLV  HW2     5222    6.339352217    4.426492113    5.349900115
 1032 SOLV  OW      5223    6.485301810    6.188787997    3.818815415
 1032 SOLV  HW1     5224    6.567655557    6.243637307    3.804281744
 1032 SOLV  HW2     5225    6.490726452    6.143485840    3.907810292
 1033 SOLV  OW      5226    6.334474408    5.963195787    3.731830861
 1033 SOLV  HW1     5227    6.369606854    6.056656053    3.737527508
 1033 SOLV  HW2     5228    6.258540993    5.952181329    3.795973811
 1034 SOLV  OW      5229    4.411382775    6.028534883    3.462628807
 1034 SOLV  HW1     5230    4.454677888    6.005916542    3.549895195
 1034 SOLV  HW2     5231    4.312741733    6.038276968    3.475912126
 1035 SOLV  OW      5232    6.536059278    3.859292263    4.409894022
 1035 SOLV  HW1     5233    6.631018975    3.888293539    4.397924879
 1035 SOLV  HW2     5234    6.479314881    3.938905075    4.430953718
 1036 SOLV  OW      5235    4.206961687    4.158934890    5.620830341
 1036 SOLV  HW1     5236    4.273296522    4.140371170    5.693335526
 1036 SOLV  HW2     5237    4.209382954    4.256170329    5.597564056
 1037 SOLV  OW      5238    5.675778975    6.676936403    3.496724982
 1037 SOLV  HW1     5239    5.767371422    6.714679041    3.510425247
 1037 SOLV  HW2     5240    5.607663364    6.748729119    3.511126698
 1038 SOLV  OW      5241    6.733227308    6.437041642    3.540365359
 1038 SOLV  HW1     5242    6.779705742    6.425422626    3.452578460
 1038 SOLV  HW2     5243    6.742153060    6.531992344    3.570473562
 1039 SOLV  OW      5244    4.105483596    3.374434405    6.490504235
 1039 SOLV  HW1     5245    4.029133175    3.424722713    6.449966486
 1039 SOLV  HW2     5246    4.070226447    3.306776658    6.555164561
 1040 SOLV  OW      5247    4.058005414    5.550186849    4.709923707
 1040 SOLV  HW1     5248    3.976199622    5.607654913    4.712570548
 1040 SOLV  HW2     5249    4.135735777    5.604339028    4.677874958
 1041 SOLV  OW      5250    4.150322423    5.038914610    5.882314395
 1041 SOLV  HW1     5251    4.125026929    4.950542865    5.921716629
 1041 SOLV  HW2     5252    4.079898765    5.067858221    5.817471149
 1042 SOLV  OW      5253    5.049048071    4.580194901    4.200300181
 1042 SOLV  HW1     5254    5.063778932    4.592549017    4.298442824
 1042 SOLV  HW2     5255    5.027542945    4.668452066    4.158470526
 1043 SOLV  OW      5256    5.541318296    3.450022043    5.730129982
 1043 SOLV  HW1     5257    5.619038958    3.472914794    5.788757147
 1043 SOLV  HW2     5258    5.549673137    3.498754360    5.643198693
 1044 SOLV  OW      5259    6.754661512    3.666911893    3.875253292
 1044 SOLV  HW1     5260    6.681417915    3.706973624    3.930317185
 1044 SOLV  HW2     5261    6.843133021    3.699019441    3.909068204
 1045 SOLV  OW      5262    5.028316159    4.133267170    3.980487826
 1045 SOLV  HW1     5263    5.070344888    4.191139833    4.050386794
 1045 SOLV  HW2     5264    4.993834744    4.049516925    4.022896545
 1046 SOLV  OW      5265    4.072078756    6.692705260    6.041475704
 1046 SOLV  HW1     5266    4.018210685    6.609180930    6.030361402
 1046 SOLV  HW2     5267    4.094294780    6.730241500    5.951481033
 1047 SOLV  OW      5268    5.474058458    5.337739990    4.813874200
 1047 SOLV  HW1     5269    5.376931908    5.313921463    4.813149265
 1047 SOLV  HW2     5270    5.528512525    5.255132097    4.828436217
 1048 SOLV  OW      5271    4.508780385    5.812858076    6.336154557
 1048 SOLV  HW1     5272    4.409981973    5.825559856    6.327261869
 1048 SOLV  HW2     5273    4.527398506    5.745361808    6.407562520
 1049 SOLV  OW      5274    5.759155200    4.973035071    5.705342476
 1049 SOLV  HW1     5275    5.706956175    5.056173939    5.686241097
 1049 SOLV  HW2     5276    5.704691818    4.911980580    5.762855141
 1050 SOLV  OW      5277    4.621062688    6.182797376    3.379110705
 1050 SOLV  HW1     5278    4.691116329    6.135488749    3.432551933
 1050 SOLV  HW2     5279    4.536326563    6.129709110    3.380848087
 1051 SOLV  OW      5280    6.125654483    3.666173209    6.784438417
 1051 SOLV  HW1     5281    6.217826102    3.680253597    6.748271995
 1051 SOLV  HW2     5282    6.127025724    3.591534740    6.850989179
 1052 SOLV  OW      5283    5.558882444    4.066408877    3.628636463
 1052 SOLV  HW1     5284    5.557864916    3.979309777    3.677773998
 1052 SOLV  HW2     5285    5.560752700    4.141735009    3.694395324
 1053 SOLV  OW      5286    6.639554097    4.571377217    5.224768956
 1053 SOLV  HW1     5287    6.582783202    4.581993481    5.143133187
 1053 SOLV  HW2     5288    6.718236423    4.513504469    5.203325154
 1054 SOLV  OW      5289    4.913934300    4.056308424    4.975235454
 1054 SOLV  HW1     5290    4.864739454    4.047051255    4.888666568
 1054 SOLV  HW2     5291    4.899333637    3.974424416    5.030767260
 1055 SOLV  OW      5292    4.493252090    6.422174312    5.626177168
 1055 SOLV  HW1     5293    4.469528989    6.331338433    5.591716648
 1055 SOLV  HW2     5294    4.563108259    6.462927638    5.567349350
 1056 SOLV  OW      5295    4.846353227    5.862164451    4.862055720
 1056 SOLV  HW1     5296    4.886384801    5.887835304    4.774078072
 1056 SOLV  HW2     5297    4.769561109    5.922819021    4.882682530
 1057 SOLV  OW      5298    5.088075989    5.366324681    4.582490265
 1057 SOLV  HW1     5299    5.031984704    5.448354705    4.593746160
 1057 SOLV  HW2     5300    5.038611883    5.287009813    4.618045754
 1058 SOLV  OW      5301    4.278090423    6.536210501    4.693434077
 1058 SOLV  HW1     5302    4.364889162    6.585719557    4.697290699
 1058 SOLV  HW2     5303    4.202585926    6.600195177    4.707753027
 1059 SOLV  OW      5304    5.288431998    6.019430609    4.582338207
 1059 SOLV  HW1     5305    5.327322038    6.056496758    4.666690189
 1059 SOLV  HW2     5306    5.356163839    5.961384630    4.537120141
 1060 SOLV  OW      5307    3.722665690    5.468773434    4.660024542
 1060 SOLV  HW1     5308    3.775544534    5.553137758    4.669410153
 1060 SOLV  HW2     5309    3.635425535    5.488919321    4.615472947
 1061 SOLV  OW      5310    3.689339805    4.381457512    4.554118252
 1061 SOLV  HW1     5311    3.628589891    4.426905813    4.488962215
 1061 SOLV  HW2     5312    3.749731337    4.318596747    4.505100987
 1062 SOLV  OW      5313    0.056277618    4.763908789    5.826234590
 1062 SOLV  HW1     5314    0.098969810    4.724506073    5.907638764
 1062 SOLV  HW2     5315    0.126725377    4.784344752    5.758254947
 1063 SOLV  OW      5316    5.486565474    3.636879823    6.619208035
 1063 SOLV  HW1     5317    5.458518705    3.731481349    6.635514234
 1063 SOLV  HW2     5318    5.411354428    3.575309169    6.642749222
 1064 SOLV  OW      5319    6.491794068    4.008922340    6.131539013
 1064 SOLV  HW1     5320    6.479730954    3.941275747    6.204192032
 1064 SOLV  HW2     5321    6.407549119    4.061735338    6.120881805
 1065 SOLV  OW      5322    3.554763580    4.765764037    4.338653926
 1065 SOLV  HW1     5323    3.533534272    4.795224578    4.431837034
 1065 SOLV  HW2     5324    3.609013778    4.836271995    4.292968328
 1066 SOLV  OW      5325    5.071431555    5.885950011    3.881896366
 1066 SOLV  HW1     5326    4.973626815    5.892237932    3.861982003
 1066 SOLV  HW2     5327    5.090962865    5.932820123    3.968056982
 1067 SOLV  OW      5328    4.886295732    4.799861921    4.497444040
 1067 SOLV  HW1     5329    4.914553102    4.893124578    4.474969988
 1067 SOLV  HW2     5330    4.964173155    4.738007149    4.486928140
 1068 SOLV  OW      5331    4.275108100    6.258380104    6.037330333
 1068 SOLV  HW1     5332    4.365434826    6.273167841    5.997032678
 1068 SOLV  HW2     5333    4.205081071    6.296775463    5.977135013
 1069 SOLV  OW      5334    6.275616832    4.199918675    6.149061988
 1069 SOLV  HW1     5335    6.301609433    4.287066110    6.190674036
 1069 SOLV  HW2     5336    6.244699129    4.136898506    6.220296190
 1070 SOLV  OW      5337    3.784552549    6.190682753    4.130453031
 1070 SOLV  HW1     5338    3.735498072    6.203429196    4.044238941
 1070 SOLV  HW2     5339    3.720097654    6.196795520    4.206674730
 1071 SOLV  OW      5340    4.434108060    5.727154819    4.147511729
 1071 SOLV  HW1     5341    4.438392872    5.648802555    4.085509471
 1071 SOLV  HW2     5342    4.459623182    5.698088913    4.239738822
 1072 SOLV  OW      5343    5.232550796    5.587928760    5.418663818
 1072 SOLV  HW1     5344    5.136480310    5.565994170    5.401608531
 1072 SOLV  HW2     5345    5.265852594    5.533881321    5.495938489
 1073 SOLV  OW      5346    5.434639613    4.913525136    3.810217995
 1073 SOLV  HW1     5347    5.451467926    4.944825061    3.903690779
 1073 SOLV  HW2     5348    5.336303823    4.902050764    3.796132136
 1074 SOLV  OW      5349    4.073583137    4.152100766    5.081448803
 1074 SOLV  HW1     5350    4.097311533    4.203183746    4.998810246
 1074 SOLV  HW2     5351    4.152640418    4.149126461    5.142626407
 1075 SOLV  OW      5352    6.068274712    5.810487283    4.334626901
 1075 SOLV  HW1     5353    6.027947309    5.771443174    4.417397966
 1075 SOLV  HW2     5354    6.052010200    5.748998827    4.257448622
 1076 SOLV  OW      5355    5.085376004    3.983924899    5.874578287
 1076 SOLV  HW1     5356    5.045248818    4.024508825    5.956703719
 1076 SOLV  HW2     5357    5.147640338    3.910208876    5.900864108
 1077 SOLV  OW      5358    4.605295590    5.976388341    4.901984933
 1077 SOLV  HW1     5359    4.522653333    6.031583616    4.913110499
 1077 SOLV  HW2     5360    4.584637934    5.880854316    4.923115751
 1078 SOLV  OW      5361    3.802624259    4.649988982    5.922756450
 1078 SOLV  HW1     5362    3.736653575    4.590945202    5.969266041
 1078 SOLV  HW2     5363    3.879390626    4.594873059    5.890036816
 1079 SOLV  OW      5364    5.100993782    5.973838588    4.178774472
 1079 SOLV  HW1     5365    5.123722266    6.045309296    4.244921232
 1079 SOLV  HW2     5366    5.176621737    5.908683976    4.172834016
 1080 SOLV  OW      5367    4.030100744    6.264892603    3.903943667
 1080 SOLV  HW1     5368    4.111750005    6.242908584    3.850541001
 1080 SOLV  HW2     5369    3.975807316    6.181997260    3.917443615
 1081 SOLV  OW      5370    6.754229227    5.130239952    3.770745722
 1081 SOLV  HW1     5371    6.666785034    5.140813935    3.723382187
 1081 SOLV  HW2     5372    6.815087931    5.205485247    3.745527977
 1082 SOLV  OW      5373    3.401649226    5.355348576    5.840692257
 1082 SOLV  HW1     5374    3.351630346    5.388089704    5.760520109
 1082 SOLV  HW2     5375    3.499553450    5.370939483    5.827536440
 1083 SOLV  OW      5376    4.401852352    6.132023417    4.949194833
 1083 SOLV  HW1     5377    4.311810908    6.088750367    4.953848877
 1083 SOLV  HW2     5378    4.416291550    6.187763976    5.030963497
 1084 SOLV  OW      5379    4.157320942    5.977059788    4.924148431
 1084 SOLV  HW1     5380    4.167793365    5.993202428    4.826009833
 1084 SOLV  HW2     5381    4.093448845    6.043901793    4.962278063
 1085 SOLV  OW      5382    4.641778294    5.571289688    0.057148252
 1085 SOLV  HW1     5383    4.636392163    5.635923409    0.133272619
 1085 SOLV  HW2     5384    4.737641766    5.556156300    0.033011511
 1086 SOLV  OW      5385    3.838622665    4.699628546    5.551759534
 1086 SOLV  HW1     5386    3.849965696    4.770448044    5.621444371
 1086 SOLV  HW2     5387    3.758750750    4.720809015    5.495440222
 1087 SOLV  OW      5388    3.859483695    6.735749355    5.519623826
 1087 SOLV  HW1     5389    3.844129830    6.642270114    5.551653947
 1087 SOLV  HW2     5390    3.877851746    6.795188993    5.597915231
 1088 SOLV  OW      5391    3.368081963    5.404645981    4.773727829
 1088 SOLV  HW1     5392    3.392394547    5.417470513    4.677571818
 1088 SOLV  HW2     5393    3.268760505    5.396574293    4.782187950
 1089 SOLV  OW      5394    4.200806649    5.643341332    6.117249297
 1089 SOLV  HW1     5395    4.293883388    5.634352666    6.081789278
 1089 SOLV  HW2     5396    4.197111771    5.719232969    6.182273864
 1090 SOLV  OW      5397    5.862813637    6.372659705    3.846985591
 1090 SOLV  HW1     5398    5.842883626    6.294888442    3.906604592
 1090 SOLV  HW2     5399    5.942146057    6.351412263    3.789916607
 1091 SOLV  OW      5400    5.210584742    4.127803790    3.778496019
 1091 SOLV  HW1     5401    5.138337325    4.126376021    3.847633843
 1091 SOLV  HW2     5402    5.193956931    4.202820472    3.714482541
 1092 SOLV  OW      5403    4.908186152    5.054251599    4.429861184
 1092 SOLV  HW1     5404    4.981084197    5.100378219    4.379265909
 1092 SOLV  HW2     5405    4.821438191    5.066105906    4.381529794
 1093 SOLV  OW      5406    3.610356973    3.660573089    5.606267869
 1093 SOLV  HW1     5407    3.649475401    3.740226817    5.560154634
 1093 SOLV  HW2     5408    3.510544969    3.665703614    5.602712721
 1094 SOLV  OW      5409    6.672535870    4.443657339    5.942466063
 1094 SOLV  HW1     5410    6.681999235    4.465267373    6.039652089
 1094 SOLV  HW2     5411    6.746636387    4.382570427    5.914552858
 1095 SOLV  OW      5412    3.837979913    4.276457219    5.106442911
 1095 SOLV  HW1     5413    3.770495195    4.266466745    5.033316562
 1095 SOLV  HW2     5414    3.912064362    4.210716938    5.092618279
 1096 SOLV  OW      5415    3.472518600    3.866648274    6.439417363
 1096 SOLV  HW1     5416    3.381572940    3.840871492    6.406764439
 1096 SOLV  HW2     5417    3.467474999    3.890973670    6.536291161
 1097 SOLV  OW      5418    3.994503377    4.082168482    5.984835691
 1097 SOLV  HW1     5419    3.918473121    4.068143642    6.048274101
 1097 SOLV  HW2     5420    3.971103736    4.154955545    5.920366807
 1098 SOLV  OW      5421    4.353192517    4.516601046    6.089976412
 1098 SOLV  HW1     5422    4.378547148    4.585278402    6.021843918
 1098 SOLV  HW2     5423    4.412293238    4.525783653    6.170127903
 1099 SOLV  OW      5424    4.257566757    5.556098637    5.261121233
 1099 SOLV  HW1     5425    4.312072728    5.518081330    5.335846219
 1099 SOLV  HW2     5426    4.301458480    5.639128594    5.226776757
 1100 SOLV  OW      5427    3.717800686    5.226752053    4.767332999
 1100 SOLV  HW1     5428    3.813291867    5.197658343    4.773380697
 1100 SOLV  HW2     5429    3.713922305    5.322820301    4.739813777
 1101 SOLV  OW      5430    6.262409202    3.998793221    3.871038148
 1101 SOLV  HW1     5431    6.218022199    3.958291033    3.791095706
 1101 SOLV  HW2     5432    6.355964653    3.964208367    3.878293347
 1102 SOLV  OW      5433    4.792670756    4.470099630    6.196536122
 1102 SOLV  HW1     5434    4.706393090    4.441868905    6.238495874
 1102 SOLV  HW2     5435    4.858014835    4.494791441    6.268103570
 1103 SOLV  OW      5436    6.224415965    4.581781602    4.336027224
 1103 SOLV  HW1     5437    6.291561501    4.538124767    4.276132392
 1103 SOLV  HW2     5438    6.133492140    4.574511306    4.295017861
 1104 SOLV  OW      5439    3.502748687    5.780955610    6.398016070
 1104 SOLV  HW1     5440    3.507118548    5.846039812    6.322210931
 1104 SOLV  HW2     5441    3.488597928    5.688744879    6.361983464
 1105 SOLV  OW      5442    3.674382013    6.469871537    4.386299673
 1105 SOLV  HW1     5443    3.757323155    6.496238721    4.337029849
 1105 SOLV  HW2     5444    3.664061895    6.370440130    4.383329051
 1106 SOLV  OW      5445    5.665247968    4.055292300    4.460716233
 1106 SOLV  HW1     5446    5.598646069    3.982566118    4.444084904
 1106 SOLV  HW2     5447    5.680324181    4.106620995    4.376220059
 1107 SOLV  OW      5448    4.921595392    5.958965256    4.439175485
 1107 SOLV  HW1     5449    4.935406498    5.914333721    4.350750652
 1107 SOLV  HW2     5450    4.838252032    6.014149234    4.435982318
 1108 SOLV  OW      5451    5.006880546    4.565752178    5.398770350
 1108 SOLV  HW1     5452    5.064934107    4.498208688    5.444257742
 1108 SOLV  HW2     5453    4.940611435    4.518815153    5.340402985
 1109 SOLV  OW      5454    4.816563671    4.522007268    6.720668484
 1109 SOLV  HW1     5455    4.739146603    4.551585376    6.776643639
 1109 SOLV  HW2     5456    4.860772921    4.443374145    6.763840043
 1110 SOLV  OW      5457    5.124457778    4.350951663    6.136825875
 1110 SOLV  HW1     5458    5.057223877    4.276919820    6.137348420
 1110 SOLV  HW2     5459    5.077268596    4.438862376    6.143623899
 1111 SOLV  OW      5460    5.124685365    4.773333493    5.261739887
 1111 SOLV  HW1     5461    5.093331658    4.687054013    5.301398387
 1111 SOLV  HW2     5462    5.219871590    4.789374113    5.287897693
 1112 SOLV  OW      5463    4.836098887    6.377513464    6.620870197
 1112 SOLV  HW1     5464    4.830485914    6.421149463    6.531057833
 1112 SOLV  HW2     5465    4.841685917    6.447821562    6.691774114
 1113 SOLV  OW      5466    6.067228950    3.904332716    5.828968367
 1113 SOLV  HW1     5467    5.980055110    3.952286476    5.839108163
 1113 SOLV  HW2     5468    6.141250296    3.962159549    5.863299031
 1114 SOLV  OW      5469    3.905289730    5.790192579    4.972919585
 1114 SOLV  HW1     5470    3.925891545    5.721716026    5.042833871
 1114 SOLV  HW2     5471    3.986307015    5.846485079    4.956525018
 1115 SOLV  OW      5472    4.230881833    5.734800014    3.838438306
 1115 SOLV  HW1     5473    4.214847891    5.793565415    3.917754998
 1115 SOLV  HW2     5474    4.223536153    5.638938272    3.865971560
 1116 SOLV  OW      5475    6.260675896    3.953595916    4.691373662
 1116 SOLV  HW1     5476    6.285755488    4.026893247    4.754620314
 1116 SOLV  HW2     5477    6.293262611    3.866090349    4.727186122
 1117 SOLV  OW      5478    3.617301063    6.118761051    4.624155989
 1117 SOLV  HW1     5479    3.633688555    6.113373093    4.525647673
 1117 SOLV  HW2     5480    3.610775197    6.026398254    4.661944845
 1118 SOLV  OW      5481    5.284420796    3.880345147    5.623367739
 1118 SOLV  HW1     5482    5.267911525    3.978086565    5.636635123
 1118 SOLV  HW2     5483    5.330893576    3.843199372    5.703756434
 1119 SOLV  OW      5484    5.381512655    6.117344202    4.816946396
 1119 SOLV  HW1     5485    5.350365220    6.064707677    4.896061969
 1119 SOLV  HW2     5486    5.405690623    6.209935628    4.845968004
 1120 SOLV  OW      5487    4.938595597    6.254438269    3.920740880
 1120 SOLV  HW1     5488    5.036117438    6.276404013    3.917775445
 1120 SOLV  HW2     5489    4.915205807    6.218828994    4.011220929
 1121 SOLV  OW      5490    3.795883283    3.902503947    3.563678574
 1121 SOLV  HW1     5491    3.893718881    3.881819512    3.564304173
 1121 SOLV  HW2     5492    3.747068340    3.831114899    3.513471948
 1122 SOLV  OW      5493    4.331575414    5.932763707    5.978812259
 1122 SOLV  HW1     5494    4.266673891    5.969198870    6.045611711
 1122 SOLV  HW2     5495    4.424667060    5.957004158    6.006165402
 1123 SOLV  OW      5496    5.667141988    6.760601489    3.940304521
 1123 SOLV  HW1     5497    5.597194880    6.691003826    3.924019505
 1123 SOLV  HW2     5498    5.757581590    6.721681265    3.922769792
 1124 SOLV  OW      5499    3.441581672    6.566410219    4.240091274
 1124 SOLV  HW1     5500    3.531403656    6.523590159    4.230094918
 1124 SOLV  HW2     5501    3.391307691    6.558867402    4.153968703
 1125 SOLV  OW      5502    5.453792017    4.526556889    6.381330316
 1125 SOLV  HW1     5503    5.409142937    4.607104952    6.342341599
 1125 SOLV  HW2     5504    5.391397384    4.448519530    6.377016127
 1126 SOLV  OW      5505    6.356209957    5.789606379    4.089374235
 1126 SOLV  HW1     5506    6.333129441    5.692698900    4.080533564
 1126 SOLV  HW2     5507    6.291307349    5.844269815    4.036445761
 1127 SOLV  OW      5508    3.659920419    5.916875326    5.374386803
 1127 SOLV  HW1     5509    3.597724859    5.887444064    5.446961770
 1127 SOLV  HW2     5510    3.709238243    5.837579966    5.338587876
 1128 SOLV  OW      5511    5.775819386    4.925390542    5.261420662
 1128 SOLV  HW1     5512    5.757495966    4.846532445    5.202720978
 1128 SOLV  HW2     5513    5.689777187    4.971549638    5.283010503
 1129 SOLV  OW      5514    6.096496795    5.482389628    4.905972467
 1129 SOLV  HW1     5515    6.102389678    5.398939042    4.960770992
 1129 SOLV  HW2     5516    6.012278734    5.480962579    4.852057052
 1130 SOLV  OW      5517    6.695240718    3.618361873    5.704171471
 1130 SOLV  HW1     5518    6.750223951    3.668585951    5.770924165
 1130 SOLV  HW2     5519    6.663235918    3.681250985    5.633304244
 1131 SOLV  OW      5520    4.216064978    5.351539018    4.557859850
 1131 SOLV  HW1     5521    4.158093814    5.397874117    4.624899599
 1131 SOLV  HW2     5522    4.179597708    5.366904775    4.466012701
 1132 SOLV  OW      5523    5.922822635    6.012030116    4.229708076
 1132 SOLV  HW1     5524    5.996704757    5.946388437    4.245019204
 1132 SOLV  HW2     5525    5.953329107    6.103394120    4.256609386
 1133 SOLV  OW      5526    4.517839935    5.236464145    5.097540173
 1133 SOLV  HW1     5527    4.438930794    5.292475419    5.072318664
 1133 SOLV  HW2     5528    4.552376195    5.189158792    5.016488027
 1134 SOLV  OW      5529    3.803660642    4.539842543    4.732962024
 1134 SOLV  HW1     5530    3.754490457    4.482553522    4.667385333
 1134 SOLV  HW2     5531    3.900957176    4.516840227    4.730893698
 1135 SOLV  OW      5532    3.745092296    5.012691241    5.215262247
 1135 SOLV  HW1     5533    3.716705834    5.107832506    5.227264035
 1135 SOLV  HW2     5534    3.801581752    5.004892029    5.133105124
 1136 SOLV  OW      5535    3.924454606    5.311941371    5.151724452
 1136 SOLV  HW1     5536    3.954590206    5.300005045    5.057113758
 1136 SOLV  HW2     5537    3.824924213    5.303317676    5.156322229
 1137 SOLV  OW      5538    5.599923350    6.207923398    3.578184578
 1137 SOLV  HW1     5539    5.519861393    6.217934574    3.519098008
 1137 SOLV  HW2     5540    5.626463625    6.297527397    3.613794948
 1138 SOLV  OW      5541    5.241308853    6.741787034    5.248906920
 1138 SOLV  HW1     5542    5.211557332    6.732561047    5.343939680
 1138 SOLV  HW2     5543    5.234048046    6.837507875    5.220866958
 1139 SOLV  OW      5544    6.431782069    3.639959591    4.292983046
 1139 SOLV  HW1     5545    6.478163166    3.719927271    4.331114484
 1139 SOLV  HW2     5546    6.346446683    3.668581868    4.249409691
 1140 SOLV  OW      5547    6.116299627    5.080210689    4.796191954
 1140 SOLV  HW1     5548    6.078165169    5.131109309    4.873370438
 1140 SOLV  HW2     5549    6.215850982    5.089744170    4.795922999
 1141 SOLV  OW      5550    5.464511843    5.844523302    4.467777611
 1141 SOLV  HW1     5551    5.401439229    5.773543738    4.436387505
 1141 SOLV  HW2     5552    5.519049301    5.809349106    4.543869645
 1142 SOLV  OW      5553    5.305023034    6.197037678    3.524366891
 1142 SOLV  HW1     5554    5.273971420    6.162467185    3.435809118
 1142 SOLV  HW2     5555    5.290732247    6.127018970    3.594330607
 1143 SOLV  OW      5556    6.147322428    3.836318175    3.620625457
 1143 SOLV  HW1     5557    6.184686119    3.909331674    3.563398886
 1143 SOLV  HW2     5558    6.175949129    3.747619766    3.584362853
 1144 SOLV  OW      5559    6.334710847    5.183824284    4.329431285
 1144 SOLV  HW1     5560    6.250021495    5.167713377    4.278753933
 1144 SOLV  HW2     5561    6.350322929    5.282245080    4.337774544
 1145 SOLV  OW      5562    4.856204795    5.284185641    6.389158017
 1145 SOLV  HW1     5563    4.833119303    5.339382468    6.309020913
 1145 SOLV  HW2     5564    4.860700902    5.187758675    6.363021325
 1146 SOLV  OW      5565    3.382416106    5.625857465    4.920415928
 1146 SOLV  HW1     5566    3.389775387    5.535784005    4.877590031
 1146 SOLV  HW2     5567    3.473566574    5.665997886    4.929454719
 1147 SOLV  OW      5568    5.818428034    4.656579483    3.544677275
 1147 SOLV  HW1     5569    5.786587278    4.620249138    3.457119796
 1147 SOLV  HW2     5570    5.741142083    4.664146104    3.607682260
 1148 SOLV  OW      5571    4.626665562    4.768561558    5.150986303
 1148 SOLV  HW1     5572    4.708893867    4.774881925    5.094430140
 1148 SOLV  HW2     5573    4.608239523    4.672627386    5.172366571
 1149 SOLV  OW      5574    4.262584659    3.786370496    4.997148606
 1149 SOLV  HW1     5575    4.198004001    3.795954336    5.072895081
 1149 SOLV  HW2     5576    4.212205873    3.770545247    4.912227822
 1150 SOLV  OW      5577    6.624708670    6.316451699    4.367147105
 1150 SOLV  HW1     5578    6.662344427    6.343961302    4.278677817
 1150 SOLV  HW2     5579    6.581567221    6.226649954    4.358517969
 1151 SOLV  OW      5580    5.711358444    3.756792979    4.732895845
 1151 SOLV  HW1     5581    5.736845523    3.775115402    4.637949865
 1151 SOLV  HW2     5582    5.789283529    3.775905552    4.792581612
 1152 SOLV  OW      5583    4.635818428    5.072435291    4.866245919
 1152 SOLV  HW1     5584    4.618397082    4.991186018    4.810594812
 1152 SOLV  HW2     5585    4.730968340    5.071944025    4.897037974
 1153 SOLV  OW      5586    3.532816852    6.630382988    3.855962249
 1153 SOLV  HW1     5587    3.514869670    6.710421145    3.798748395
 1153 SOLV  HW2     5588    3.521632879    6.547284683    3.801453544
 1154 SOLV  OW      5589    4.061311643    6.505887592    4.039887390
 1154 SOLV  HW1     5590    3.989032552    6.542962183    4.098219505
 1154 SOLV  HW2     5591    4.029579148    6.421144405    3.997308821
 1155 SOLV  OW      5592    5.590192590    3.805529238    4.986632205
 1155 SOLV  HW1     5593    5.625211129    3.736538871    5.050004289
 1155 SOLV  HW2     5594    5.622055191    3.784981714    4.894087981
 1156 SOLV  OW      5595    4.930151720    3.896120430    5.676152858
 1156 SOLV  HW1     5596    4.986505843    3.931521636    5.750801221
 1156 SOLV  HW2     5597    4.926626487    3.963420265    5.602263334
 1157 SOLV  OW      5598    3.888622978    3.725620895    4.253155171
 1157 SOLV  HW1     5599    3.818643370    3.694883434    4.188658728
 1157 SOLV  HW2     5600    3.847064777    3.740228788    4.342939596
 1158 SOLV  OW      5601    5.410632201    6.146029482    3.935025200
 1158 SOLV  HW1     5602    5.393485262    6.170366634    4.030499469
 1158 SOLV  HW2     5603    5.506644314    6.120338769    3.923921771
 1159 SOLV  OW      5604    5.693555009    3.716624392    3.658120915
 1159 SOLV  HW1     5605    5.617988771    3.762533151    3.704854377
 1159 SOLV  HW2     5606    5.662522671    3.627991599    3.623725676
 1160 SOLV  OW      5607    5.026795082    4.407800249    3.355901921
 1160 SOLV  HW1     5608    5.017703027    4.327591662    3.296860956
 1160 SOLV  HW2     5609    4.938696832    4.454720104    3.362152184
 1161 SOLV  OW      5610    6.114234484    4.108375602    4.988717656
 1161 SOLV  HW1     5611    6.138668709    4.015674535    5.017201639
 1161 SOLV  HW2     5612    6.015420008    4.113839349    4.974306522
 1162 SOLV  OW      5613    4.483688213    4.753014342    5.450237131
 1162 SOLV  HW1     5614    4.526255099    4.670036518    5.414117284
 1162 SOLV  HW2     5615    4.388526208    4.757585308    5.419820440
 1163 SOLV  OW      5616    3.574607523    4.724048368    6.266730517
 1163 SOLV  HW1     5617    3.517443640    4.685059301    6.194523334
 1163 SOLV  HW2     5618    3.623640485    4.803596124    6.231099496
 1164 SOLV  OW      5619    6.103606099    4.928001410    6.056192789
 1164 SOLV  HW1     5620    6.061550563    4.876691323    6.131026790
 1164 SOLV  HW2     5621    6.034412793    4.985000593    6.011866364
 1165 SOLV  OW      5622    3.858466368    6.581504330    4.209957559
 1165 SOLV  HW1     5623    3.857414640    6.681024518    4.219771219
 1165 SOLV  HW2     5624    3.814192108    6.556038460    4.123975281
 1166 SOLV  OW      5625    6.243414219    4.065862663    3.483671136
 1166 SOLV  HW1     5626    6.235953955    4.007046409    3.403130385
 1166 SOLV  HW2     5627    6.168121716    4.131685530    3.483941526
 1167 SOLV  OW      5628    4.570898271    5.260388678    5.783256240
 1167 SOLV  HW1     5629    4.503225368    5.188774054    5.766134590
 1167 SOLV  HW2     5630    4.662648611    5.224133108    5.766862821
 1168 SOLV  OW      5631    5.636033441    5.137937711    4.873903227
 1168 SOLV  HW1     5632    5.629580371    5.060168589    4.936447591
 1168 SOLV  HW2     5633    5.710823859    5.122620551    4.809302746
 1169 SOLV  OW      5634    4.797302404    4.339156703    6.522935466
 1169 SOLV  HW1     5635    4.768865725    4.263251842    6.581514698
 1169 SOLV  HW2     5636    4.788525424    4.425151269    6.573230036
 1170 SOLV  OW      5637    4.285629455    3.565066869    6.563584917
 1170 SOLV  HW1     5638    4.288652501    3.519573504    6.652586357
 1170 SOLV  HW2     5639    4.225459374    3.514050197    6.502128748
 1171 SOLV  OW      5640    6.388186945    4.691104395    3.716651494
 1171 SOLV  HW1     5641    6.349941804    4.599903574    3.701765044
 1171 SOLV  HW2     5642    6.318903921    4.760110169    3.695677301
 1172 SOLV  OW      5643    5.287413194    6.006158071    3.721759683
 1172 SOLV  HW1     5644    5.327977723    6.050304971    3.801803585
 1172 SOLV  HW2     5645    5.203070164    5.959583640    3.748565390
 1173 SOLV  OW      5646    6.482539854    5.692605998    3.300408435
 1173 SOLV  HW1     5647    6.387139487    5.662668792    3.302460812
 1173 SOLV  HW2     5648    6.527356902    5.666946104    3.386051154
 1174 SOLV  OW      5649    5.387295350    6.218680233    4.204563763
 1174 SOLV  HW1     5650    5.312963074    6.195286760    4.267244713
 1174 SOLV  HW2     5651    5.436463149    6.298456009    4.239488612
 1175 SOLV  OW      5652    4.202130696    6.495604002    5.346208200
 1175 SOLV  HW1     5653    4.146098109    6.415819834    5.368488393
 1175 SOLV  HW2     5654    4.246045696    6.481731666    5.257435819
 1176 SOLV  OW      5655    3.522522353    3.964924146    5.510171235
 1176 SOLV  HW1     5656    3.608185963    3.916018333    5.526601924
 1176 SOLV  HW2     5657    3.465000420    3.911470944    5.448235979
 1177 SOLV  OW      5658    3.952425421    6.008105887    3.976069323
 1177 SOLV  HW1     5659    3.999147459    5.929138702    4.015852906
 1177 SOLV  HW2     5660    3.886592548    6.044537671    4.041949532
 1178 SOLV  OW      5661    4.411568354    4.176373279    4.916168588
 1178 SOLV  HW1     5662    4.469156816    4.257918729    4.922157645
 1178 SOLV  HW2     5663    4.454326590    4.101592458    4.966976452
 1179 SOLV  OW      5664    3.387077571    4.488489032    6.196887874
 1179 SOLV  HW1     5665    3.450176127    4.412459926    6.181406205
 1179 SOLV  HW2     5666    3.369031998    4.497386626    6.294850684
 1180 SOLV  OW      5667    4.126565889    4.354857521    6.150054113
 1180 SOLV  HW1     5668    4.186831080    4.428038877    6.118204688
 1180 SOLV  HW2     5669    4.177869818    4.269140770    6.154778601
 1181 SOLV  OW      5670    3.840480940    5.864208145    6.629827015
 1181 SOLV  HW1     5671    3.823440914    5.814942292    6.544481097
 1181 SOLV  HW2     5672    3.790793508    5.950991056    6.628691810
 1182 SOLV  OW      5673    6.508831241    4.208053102    5.211434103
 1182 SOLV  HW1     5674    6.483114958    4.112560970    5.196539273
 1182 SOLV  HW2     5675    6.438208032    4.253486816    5.265747929
 1183 SOLV  OW      5676    4.108773535    5.129765987    5.286606801
 1183 SOLV  HW1     5677    4.057155158    5.198790021    5.235885337
 1183 SOLV  HW2     5678    4.152955752    5.067248843    5.222257106
 1184 SOLV  OW      5679    3.397973147    3.788254513    5.298710684
 1184 SOLV  HW1     5680    3.470002490    3.766837645    5.232732407
 1184 SOLV  HW2     5681    3.339849068    3.707941991    5.311806120
 1185 SOLV  OW      5682    3.471311251    6.525924509    4.773219525
 1185 SOLV  HW1     5683    3.524106832    6.598999437    4.729925924
 1185 SOLV  HW2     5684    3.436172245    6.464073310    4.702925693
 1186 SOLV  OW      5685    5.341261106    4.740030492    6.247183132
 1186 SOLV  HW1     5686    5.250057740    4.771402987    6.220736742
 1186 SOLV  HW2     5687    5.396536520    4.725365802    6.165139003
 1187 SOLV  OW      5688    3.518182298    5.082816746    5.594915448
 1187 SOLV  HW1     5689    3.587898191    5.115586960    5.658692408
 1187 SOLV  HW2     5690    3.511920777    4.983173571    5.600720943
 1188 SOLV  OW      5691    6.086462747    4.959515507    4.545158414
 1188 SOLV  HW1     5692    6.157341001    4.890695734    4.529617264
 1188 SOLV  HW2     5693    6.103638148    5.006003280    4.632022034
 1189 SOLV  OW      5694    5.026948665    3.990951162    4.500841122
 1189 SOLV  HW1     5695    4.948165253    3.930797178    4.514128727
 1189 SOLV  HW2     5696    5.090725041    3.979636717    4.577041129
 1190 SOLV  OW      5697    3.978895219    4.897075040    4.178221819
 1190 SOLV  HW1     5698    4.007665670    4.832563516    4.107436486
 1190 SOLV  HW2     5699    3.880147066    4.911547914    4.171949788
 1191 SOLV  OW      5700    5.117398629    3.979340802    5.260542873
 1191 SOLV  HW1     5701    5.211019208    3.944957860    5.253146737
 1191 SOLV  HW2     5702    5.054574954    3.914397369    5.217681040
 1192 SOLV  OW      5703    4.752166744    5.621274924    6.166587110
 1192 SOLV  HW1     5704    4.772796917    5.672637402    6.083292318
 1192 SOLV  HW2     5705    4.804434017    5.659232762    6.242935587
 1193 SOLV  OW      5706    4.557172467    3.862225054    4.068976845
 1193 SOLV  HW1     5707    4.477853572    3.832959018    4.122395052
 1193 SOLV  HW2     5708    4.543243218    3.838379599    3.972857848
 1194 SOLV  OW      5709    3.495924473    4.087048624    4.178059282
 1194 SOLV  HW1     5710    3.520270515    4.000419388    4.221700511
 1194 SOLV  HW2     5711    3.401779089    4.111012823    4.201814890
[truncated: 6,971,252 more chars]
