# Supplementary material for: Accelerated Enveloping Distribution Sampling to Probe the Presence of Water Molecules
Source: J Chem Theory Comput. 2023 May 11;19(11):3379–90. doi: 10.1021/acs.jctc.3c00109 (PMC10269333; doi:10.1021/acs.jctc.3c00109)
Supplement: Supplementary file 2 — ct3c00109_si_002.zip [file ct3c00109_si_002.zip › paper_TI_AEDS/eq/WOOD/protein/eq_HSP90_WDH1_1.cnf]

TITLE
	MD++
	Automatically generated input file
	tomasiakl96 Tue Nov 19 15:11:15 2019

	final configuration
END
TIMESTEP
          10000  100.000000000
END
POSITION
# first 24 chars ignored
    1 GLU   H1         1    6.145148329    2.242282108    0.552468718
    1 GLU   H2         2    6.063483307    2.377255351    0.522396991
    1 GLU   N          3    6.154427206    2.335853830    0.518424312
    1 GLU   H3         4    6.215186440    2.383431958    0.582025767
    1 GLU   CA         5    6.210252538    2.336688418    0.382439622
    1 GLU   CB         6    6.350165170    2.398516234    0.385838420
    1 GLU   CG         7    6.355278935    2.530028708    0.463842143
    1 GLU   CD         8    6.399986375    2.514106737    0.609285913
    1 GLU   OE1        9    6.412728813    2.400977548    0.660893758
    1 GLU   OE2       10    6.436704331    2.618007213    0.668290007
    1 GLU   C         11    6.226935061    2.193345371    0.331597265
    1 GLU   O         12    6.225193800    2.099028374    0.410529339
    2 VAL   N         13    6.230235133    2.178890552    0.199420705
    2 VAL   H         14    6.218824972    2.256564898    0.137473518
    2 VAL   CA        15    6.256268063    2.052037926    0.129850310
    2 VAL   CB        16    6.125607863    1.990985569    0.078750376
    2 VAL   CG1       17    6.152851743    1.867405236   -0.007231158
    2 VAL   CG2       18    6.036796511    1.944022729    0.194145510
    2 VAL   C         19    6.346974078    2.086569577    0.011583856
    2 VAL   O         20    6.307736572    2.166993939   -0.072817538
    3 GLU   N         21    6.467441160    2.030229700    0.010002236
    3 GLU   H         22    6.494938659    1.959417866    0.075049104
    3 GLU   CA        23    6.568580050    2.061329401    6.699307539
    3 GLU   CB        24    6.707013837    2.060421212    6.764461455
    3 GLU   CG        25    6.722769611    2.157968432    6.881266731
    3 GLU   CD        26    0.048547630    2.103595278    0.171948157
    3 GLU   OE1       27    0.020376089    2.016284406    0.256837556
    3 GLU   OE2       28    0.163664367    2.137942199    0.137402155
    3 GLU   C         29    6.572904254    1.956297256    6.588123012
    3 GLU   O         30    6.589707080    1.837426666    6.614920986
    4 THR   N         31    6.575499669    2.005276879    6.464497526
    4 THR   H         32    6.578439063    2.103822930    6.447730485
    4 THR   CA        33    6.587667180    1.918300940    6.346611663
    4 THR   CB        34    6.483879092    1.945792209    6.237626254
    4 THR   OG1       35    6.353016904    1.913492950    6.285387199
    4 THR   HG1       36    6.316157531    1.995093538    6.329915092
    4 THR   CG2       37    6.500939614    1.863110720    6.110008883
    4 THR   C         38    6.725888438    1.926659753    6.281561014
    4 THR   O         39    6.766451329    2.031403811    6.231450007
    5 PHE   N         40    6.765111075    1.804237568    6.247452458
    5 PHE   H         41    6.706691613    1.725464444    6.266977485
    5 PHE   CA        42    0.098345627    1.772964441    6.175989905
    5 PHE   CB        43    0.187681791    1.690655650    6.268998982
    5 PHE   CG        44    0.211688131    1.755522790    6.405456446
    5 PHE   CD1       45    0.125026501    1.729555047    6.510972167
    5 PHE   HD1       46    0.038692428    1.664340737    6.497761500
    5 PHE   CD2       47    0.316004593    1.846780811    6.415994467
    5 PHE   HD2       48    0.374543476    1.876437802    6.328969636
    5 PHE   CE1       49    0.143159920    1.798989305    6.630013877
    5 PHE   HE1       50    0.069300085    1.790290681    6.709696074
    5 PHE   CE2       51    0.331837634    1.911592356    6.537924028
    5 PHE   HE2       52    0.413040532    1.983727175    6.546940595
    5 PHE   CZ        53    0.246933307    1.890087047    6.645858162
    5 PHE   HZ        54    0.255958794    1.950399992    6.736190219
    5 PHE   C         55    0.067080494    1.690113211    6.051238996
    5 PHE   O         56   -0.014063356    1.597685533    6.050743689
    6 ALA   N         57    0.131650102    1.731934664    5.942745991
    6 ALA   H         58    0.182435696    1.818071539    5.943251421
    6 ALA   CA        59    0.129392992    1.658728897    5.815285120
    6 ALA   CB        60    0.173724625    1.755205579    5.705105394
    6 ALA   C         61    0.226424133    1.540495907    5.819463761
    6 ALA   O         62    0.336130868    1.551007532    5.874083517
    7 PHE   N         63    0.179670138    1.426350704    5.769721585
    7 PHE   H         64    0.084496241    1.417266671    5.740372992
    7 PHE   CA        65    0.264966724    1.309590097    5.743255506
    7 PHE   CB        66    0.188615650    1.181847639    5.707706275
    7 PHE   CG        67    0.094770304    1.132793203    5.818140480
    7 PHE   CD1       68    0.144102667    1.077101677    5.935540473
    7 PHE   HD1       69    0.250627813    1.068632392    5.957026858
    7 PHE   CD2       70    6.750783374    1.124032403    5.787736811
    7 PHE   HD2       71    6.713654449    1.163905940    5.693330540
    7 PHE   CE1       72    0.057065334    1.011880776    6.022094536
    7 PHE   HE1       73    0.095029828    0.972589900    6.116406843
    7 PHE   CE2       74    6.663592432    1.056273580    5.872140561
    7 PHE   HE2       75    6.556826374    1.050259574    5.851044458
    7 PHE   CZ        76    6.714207257    0.999102586    5.988289020
    7 PHE   HZ        77    6.655496622    0.931401865    6.050342819
    7 PHE   C         78    0.363126256    1.340892562    5.630140492
    7 PHE   O         79    0.326453763    1.401823657    5.529783834
    8 GLN   N         80    0.487811561    1.301338573    5.654142197
    8 GLN   H         81    0.537886981    1.263584245    5.732031618
    8 GLN   CA        82    0.590886282    1.304203249    5.549385811
    8 GLN   CB        83    0.724364862    1.257045106    5.607415861
    8 GLN   CG        84    0.778944305    1.355319608    5.711201534
    8 GLN   CD        85    0.911410295    1.296095279    5.759709566
    8 GLN   OE1       86    0.922208214    1.219599602    5.855421720
    8 GLN   NE2       87    1.013989798    1.313776139    5.676934234
    8 GLN   HE21      88    1.098847529    1.270408776    5.707223148
    8 GLN   HE22      89    1.005566508    1.353360001    5.585496152
    8 GLN   C         90    0.551606688    1.210445891    5.435040895
    8 GLN   O         91    0.494190262    1.104677757    5.460407092
    9 ALA   N         92    0.614555495    1.237070613    5.320932736
    9 ALA   H         93    0.700687906    1.287712873    5.325239328
    9 ALA   CA        94    0.575390855    1.175019326    5.193551985
    9 ALA   CB        95    0.668959355    1.225825917    5.083658535
    9 ALA   C         96    0.574593654    1.022127382    5.199508771
    9 ALA   O         97    0.467404959    0.961985278    5.204406447
   10 GLU   N         98    0.687364163    0.970102842    5.247122537
   10 GLU   H         99    0.766589730    1.027033825    5.269124481
   10 GLU   CA       100    0.713064934    0.826890963    5.268169513
   10 GLU   CB       101    0.855888624    0.809721567    5.320306668
   10 GLU   CG       102    0.960448837    0.858017733    5.219599422
   10 GLU   CD       103    1.022853151    0.994477516    5.249420466
   10 GLU   OE1      104    0.952058146    1.084377952    5.299713552
   10 GLU   OE2      105    1.142230800    1.012124429    5.216823476
   10 GLU   C        106    0.615197215    0.755383234    5.361552991
   10 GLU   O        107    0.560331196    0.652499490    5.322372813
   11 ILE   N        108    0.574818270    0.821261697    5.469810664
   11 ILE   H        109    0.596220006    0.916525208    5.491455421
   11 ILE   CA       110    0.477777583    0.765760927    5.565270886
   11 ILE   CB       111    0.488559629    0.832356622    5.702608014
   11 ILE   CG1      112    0.623774422    0.804945665    5.768770696
   11 ILE   CG2      113    0.377268420    0.785962188    5.796802040
   11 ILE   CD       114    0.739759707    0.892833989    5.721501871
   11 ILE   C        115    0.335390028    0.767792066    5.509308116
   11 ILE   O        116    0.267827932    0.665201889    5.503013760
   12 ALA   N        117    0.297620562    0.880672721    5.449946141
   12 ALA   H        118    0.353033834    0.963886501    5.452145294
   12 ALA   CA       119    0.168902285    0.896490547    5.380732790
   12 ALA   CB       120    0.157492311    1.041392963    5.332952055
   12 ALA   C        121    0.149081011    0.796522885    5.266611531
   12 ALA   O        122    0.045913375    0.731067465    5.252433128
   13 GLN   N        123    0.257820269    0.776248387    5.192754625
   13 GLN   H        124    0.333235788    0.841373615    5.201276128
   13 GLN   CA       125    0.271114590    0.677662931    5.084511773
   13 GLN   CB       126    0.403588476    0.704978261    5.013002977
   13 GLN   CG       127    0.394033918    0.839029278    4.939881079
   13 GLN   CD       128    0.526311524    0.889903918    4.882242598
   13 GLN   OE1      129    0.636006940    0.840669790    4.908163951
   13 GLN   NE2      130    0.518070426    1.002154325    4.811399753
   13 GLN   HE21     131    0.603037988    1.032553610    4.768325833
   13 GLN   HE22     132    0.429554231    1.044692293    4.792575979
   13 GLN   C        133    0.258046484    0.532832141    5.132121944
   13 GLN   O        134    0.176999643    0.456851722    5.079305610
   14 LEU   N        135    0.329163235    0.499820659    5.239560591
   14 LEU   H        136    0.396210714    0.561803124    5.280338154
   14 LEU   CA       137    0.315978433    0.371327544    5.309737285
   14 LEU   CB       138    0.412357382    0.378391577    5.428357124
   14 LEU   CG       139    0.413080306    0.257159454    5.521673047
   14 LEU   CD1      140    0.477204659    0.134745157    5.456008672
   14 LEU   CD2      141    0.487561084    0.296998521    5.649227553
   14 LEU   C        142    0.173504671    0.341041789    5.356566178
   14 LEU   O        143    0.115472586    0.238166807    5.322243950
   15 MET   N        144    0.113307253    0.440907163    5.420530569
   15 MET   H        145    0.166180046    0.519068551    5.453638970
   15 MET   CA       146    6.764291774    0.438279858    5.464159001
   15 MET   CB       147    6.740045205    0.565682052    5.545352590
   15 MET   CG       148    0.021392628    0.560359639    5.679872987
   15 MET   SD       149   -0.006027123    0.699313354    5.795764162
   15 MET   CE       150   -0.167658040    0.670104036    5.864330981
   15 MET   C        151    6.660004909    0.416005699    5.354425147
   15 MET   O        152    6.583926072    0.319674126    5.362398580
   16 SER   N        153    6.682410443    0.483762970    5.242184017
   16 SER   H        154    6.749276428    0.558118179    5.241690861
   16 SER   CA       155    6.605012292    0.466535307    5.118389238
   16 SER   CB       156    6.646287759    0.573914418    5.017512895
   16 SER   OG       157    6.619141879    0.535510177    4.882464307
   16 SER   HG       158    6.527320346    0.563204148    4.854135467
   16 SER   C        159    6.613909495    0.325533133    5.059649698
   16 SER   O        160    6.510239531    0.262069844    5.040810094
   17 LEU   N        161    6.734777317    0.270058695    5.058050811
   17 LEU   H        162    6.816431329    0.325575697    5.073897530
   17 LEU   CA       163    6.764187513    0.132259155    5.016130616
   17 LEU   CB       164    6.916360392    0.117409453    5.022130237
   17 LEU   CG       165    0.181022355    6.773799832    4.976783658
   17 LEU   CD1      166    0.314928844    6.795065694    4.905884598
   17 LEU   CD2      167    0.204753778    6.681737325    5.096659905
   17 LEU   C        168    6.686258656    0.029152122    5.098029930
   17 LEU   O        169    6.593422004   -0.030991295    5.044242148
   18 ILE   N        170    6.697497141    0.047298386    5.229311546
   18 ILE   H        171    6.768924024    0.106373612    5.266849164
   18 ILE   CA       172    6.629387846    6.754276823    5.328582604
   18 ILE   CB       173    6.674758826    0.002073115    5.469358808
   18 ILE   CG1      174    6.824005094   -0.029927677    5.479870788
   18 ILE   CG2      175    6.599057699   -0.071189150    5.580312881
   18 ILE   CD       176    6.892318473    0.029636631    5.603129936
   18 ILE   C        177    6.478098527    6.754502243    5.305699496
   18 ILE   O        178    6.426140473    6.649082285    5.269405624
   19 ILE   N        179    6.419549988    0.082017177    5.294197825
   19 ILE   H        180    6.473805530    0.165943868    5.297754067
   19 ILE   CA       181    6.275989619    0.104768297    5.272214568
   19 ILE   CB       182    6.247019933    0.252070493    5.301775107
   19 ILE   CG1      183    6.269710793    0.279521102    5.450583947
   19 ILE   CG2      184    6.107085726    0.298500269    5.260888756
   19 ILE   CD       185    6.277910087    0.430218828    5.475723075
   19 ILE   C        186    6.220022542    0.059133748    5.137329212
   19 ILE   O        187    6.111665814    0.001217903    5.131518250
   20 ASN   N        188    6.295265547    0.078798066    5.029437177
   20 ASN   H        189    6.383767666    0.124877796    5.036072942
   20 ASN   CA       190    6.241593324    0.051232478    4.895387510
   20 ASN   CB       191    6.278693801    0.166630605    4.802053662
   20 ASN   CG       192    6.204645977    0.293184990    4.845707620
   20 ASN   OD1      193    6.262775712    0.397695914    4.874449656
   20 ASN   ND2      194    6.073329361    0.286643622    4.865761480
   20 ASN   HD21     195    6.024755011    0.371873873    4.885135649
   20 ASN   HD22     196    6.023131922    0.200196391    4.863297209
   20 ASN   C        197    6.275032986    6.706967718    4.832925794
   20 ASN   O        198    6.188354089    6.653318812    4.764095827
   21 THR   N        199    6.390947712    6.651285353    4.866900256
   21 THR   H        200    6.463121730    6.693595178    4.921673613
   21 THR   CA       201    6.432588284    6.522556796    4.809430459
   21 THR   CB       202    6.582385664    6.497337828    4.827607122
   21 THR   OG1      203    6.653535034    6.613718426    4.784649722
   21 THR   HG1      204    6.747687224    6.600729809    4.815740900
   21 THR   CG2      205    6.629850523    6.376308316    4.746935270
   21 THR   C        206    6.353721353    6.403624164    4.864571666
   21 THR   O        207    6.333888664    6.392199322    4.985413576
   22 PHE   N        208    6.321149091    6.315724594    4.770223471
   22 PHE   H        209    6.339927968    6.336255832    4.674172327
   22 PHE   CA       210    6.255092394    6.186046587    4.790834977
   22 PHE   CB       211    6.195259218    6.136947904    4.658870611
   22 PHE   CG       212    6.103961318    6.016412971    4.682130529
   22 PHE   CD1      213    5.976688804    6.034273800    4.735054379
   22 PHE   HD1      214    5.935114155    6.134919375    4.739851963
   22 PHE   CD2      215    6.153816439    5.888160383    4.662464791
   22 PHE   HD2      216    6.253604337    5.874814088    4.620703088
   22 PHE   CE1      217    5.903539933    5.924766372    4.779531824
   22 PHE   HE1      218    5.811546094    5.938602506    4.836328199
   22 PHE   CE2      219    6.078830151    5.778232566    4.702600631
   22 PHE   HE2      220    6.115203719    5.677686880    4.681422138
   22 PHE   CZ       221    5.954346225    5.796636363    4.761642382
   22 PHE   HZ       222    5.898870710    5.710376227    4.798525388
   22 PHE   C        223    6.351273797    6.083295322    4.850818372
   22 PHE   O        224    6.444893838    6.036012177    4.786564247
   23 TYR   N        225    6.325778481    6.064878625    4.980035771
   23 TYR   H        226    6.264302974    6.128468173    5.026678250
   23 TYR   CA       227    6.394810971    5.974153273    5.072850721
   23 TYR   CB       228    6.521572522    6.043469138    5.123219485
   23 TYR   CG       229    6.616085417    5.954868508    5.204602902
   23 TYR   CD1      230    6.706614246    5.878628725    5.131722245
   23 TYR   HD1      231    6.689274354    5.855802513    5.026564134
   23 TYR   CD2      232    6.616216813    5.951787104    5.343568683
   23 TYR   HD2      233    6.532760201    5.985260661    5.405166454
   23 TYR   CE1      234    0.009687600    5.801489261    5.198439028
   23 TYR   HE1      235    0.077892401    5.733213502    5.147768268
   23 TYR   CE2      236    6.713524915    5.878808490    5.410824312
   23 TYR   HE2      237    6.717404538    5.876911503    5.519729739
   23 TYR   CZ       238    0.013518363    5.804111216    5.337355495
   23 TYR   OH       239    0.108410143    5.731870727    5.402696964
   23 TYR   HH       240    0.062515199    5.681787887    5.476076365
   23 TYR   C        241    6.302013350    5.942016916    5.190190086
   23 TYR   O        242    6.290999577    6.014221413    5.289155775
   24 SER   N        243    6.229825979    5.831919230    5.171312977
   24 SER   H        244    6.233360277    5.785973107    5.082567954
   24 SER   CA       245    6.136057528    5.773508424    5.268290581
   24 SER   CB       246    6.070757056    5.651389500    5.203257492
   24 SER   OG       247    6.011863423    5.688181072    5.078257323
   24 SER   HG       248    6.000122011    5.590127440    5.062521229
   24 SER   C        249    6.193326376    5.737569956    5.405532168
   24 SER   O        250    6.119324285    5.728597121    5.503374923
   25 ASN   N        251    6.323545133    5.710682404    5.408554572
   25 ASN   H        252    6.376869589    5.716699045    5.324168953
   25 ASN   CA       253    6.406556163    5.674857045    5.524462039
   25 ASN   CB       254    6.535837225    5.611233195    5.473032830
   25 ASN   CG       255    6.630915155    5.544471292    5.572575483
   25 ASN   OD1      256    6.753307959    5.552275330    5.563249439
   25 ASN   ND2      257    6.570999362    5.484576117    5.675101898
   25 ASN   HD21     258    6.624822727    5.429513190    5.738901007
   25 ASN   HD22     259    6.482347235    5.519165494    5.705821194
   25 ASN   C        260    6.432164140    5.788886139    5.623198681
   25 ASN   O        261    6.541624743    5.808576588    5.675719142
   26 LYSH  N        262    6.321834419    5.847650527    5.668593070
   26 LYSH  H        263    6.231025904    5.819574921    5.637537258
   26 LYSH  CA       264    6.325765693    5.956168232    5.767694831
   26 LYSH  CB       265    6.208941610    6.053579772    5.751146111
   26 LYSH  CG       266    6.187324198    6.104840397    5.608628885
   26 LYSH  CD       267    6.069088786    6.029039828    5.547967699
   26 LYSH  CE       268    5.965923380    6.115917640    5.475730948
   26 LYSH  NZ       269    5.925184120    6.231394185    5.557040193
   26 LYSH  HZ1      270    5.920343361    6.212146739    5.655056658
   26 LYSH  HZ2      271    5.836006267    6.267336506    5.529564482
   26 LYSH  HZ3      272    5.991766411    6.304518496    5.542220149
   26 LYSH  C        273    6.342569422    5.922222032    5.915944298
   26 LYSH  O        274    6.406083641    6.002928998    5.983643762
   27 GLU   N        275    6.317322071    5.797546752    5.954795935
   27 GLU   H        276    6.305324972    5.723973184    5.888140104
   27 GLU   CA       277    6.325384145    5.752004021    6.094339975
   27 GLU   CB       278    6.277228160    5.607848309    6.111922129
   27 GLU   CG       279    6.376252941    5.492091839    6.097553479
   27 GLU   CD       280    6.321583270    5.360714761    6.041337016
   27 GLU   OE1      281    6.230966150    5.367857583    5.955549018
   27 GLU   OE2      282    6.378551203    5.253545557    6.071226416
   27 GLU   C        283    6.462034583    5.774396529    6.159443309
   27 GLU   O        284    6.470568377    5.800394036    6.279366501
   28 ILE   N        285    6.563067334    5.794469414    6.075309707
   28 ILE   H        286    6.549785076    5.780753772    5.977145091
   28 ILE   CA       287    6.698744998    5.838099393    6.111363725
   28 ILE   CB       288    0.002577480    5.835785002    5.991593286
   28 ILE   CG1      289   -0.031129630    5.934837870    5.879962821
   28 ILE   CG2      290    0.008301131    5.694202941    5.933880523
   28 ILE   CD       291    0.048842771    6.064095713    5.897422642
   28 ILE   C        292    6.707045047    5.968450546    6.191068881
   28 ILE   O        293    6.786935041    5.975614963    6.284330431
   29 PHE   N        294    6.604409795    6.052046834    6.178055314
   29 PHE   H        295    6.527610108    6.030899259    6.117602121
   29 PHE   CA       296    6.592346972    6.179545080    6.250241392
   29 PHE   CB       297    6.463804248    6.250836090    6.207755138
   29 PHE   CG       298    6.338271228    6.208114758    6.284080777
   29 PHE   CD1      299    6.259161335    6.102014844    6.241631966
   29 PHE   HD1      300    6.256807947    6.074491316    6.136190431
   29 PHE   CD2      301    6.311823448    6.266944623    6.407209011
   29 PHE   HD2      302    6.362409015    6.359028948    6.436219987
   29 PHE   CE1      303    6.162783076    6.047758485    6.325814274
   29 PHE   HE1      304    6.100160212    5.965022251    6.292436246
   29 PHE   CE2      305    6.215108483    6.213639795    6.491605416
   29 PHE   HE2      306    6.200560701    6.257591863    6.590284587
   29 PHE   CZ       307    6.140420328    6.103638886    6.451106358
   29 PHE   HZ       308    6.055336291    6.068620039    6.509538366
   29 PHE   C        309    6.605390240    6.167204553    6.402195748
   29 PHE   O        310    6.669767915    6.249947886    6.466535596
   30 LEU   N        311    6.546947971    6.060424137    6.455795246
   30 LEU   H        312    6.494508764    5.997638552    6.398262979
   30 LEU   CA       313    6.543178738    6.034678750    6.600481593
   30 LEU   CB       314    6.440458817    5.924755924    6.628313059
   30 LEU   CG       315    6.403574584    5.909909472    6.776064908
   30 LEU   CD1      316    6.336613119    6.036040110    6.830962931
   30 LEU   CD2      317    6.313053818    5.788121551    6.795627498
   30 LEU   C        318    6.681301345    5.997864597    6.655071519
   30 LEU   O        319    6.727155773    6.061120610    6.750079497
   31 ARG   N        320    6.753860338    5.914858274    6.580679698
   31 ARG   H        321    6.718562657    5.873402557    6.496795885
   31 ARG   CA       322    0.098795638    5.876050706    6.619766005
   31 ARG   CB       323    0.152555310    5.748904740    6.553815638
   31 ARG   CG       324    0.186560060    5.766758362    6.405718971
   31 ARG   CD       325    0.264334563    5.644072619    6.357713644
   31 ARG   NE       326    0.324769095    5.688889521    6.231427805
   31 ARG   HE       327    0.365557401    5.780116499    6.234973748
   31 ARG   CZ       328    0.334464105    5.621503127    6.116017464
   31 ARG   NH1      329    0.288029533    5.496508465    6.102845670
   31 ARG   HH11     330    0.297283961    5.446964147    6.016485451
   31 ARG   HH12     331    0.248530479    5.450696591    6.182468179
   31 ARG   NH2      332    0.378254169    5.691125195    6.010233271
   31 ARG   HH21     333    0.382781668    5.653112985    5.917856732
   31 ARG   HH22     334    0.400023179    5.787966985    6.022351164
   31 ARG   C        335    0.201215831    5.989710315    6.617616691
   31 ARG   O        336    0.265196842    6.010730315    6.720541858
   32 GLU   N        337    0.188855182    6.076194426    6.517321263
   32 GLU   H        338    0.134946833    6.052800838    6.436410015
   32 GLU   CA       339    0.270559780    6.197571589    6.503106390
   32 GLU   CB       340    0.238757102    6.265966209    6.369975244
   32 GLU   CG       341    0.245851478    6.174625830    6.247436820
   32 GLU   CD       342    0.376458099    6.097658323    6.226849337
   32 GLU   OE1      343    0.484278566    6.155731582    6.251873226
   32 GLU   OE2      344    0.372667552    5.980624980    6.183102010
   32 GLU   C        345    0.252831457    6.294053353    6.620524772
   32 GLU   O        346    0.351534495    6.339759503    6.677950013
   33 LEU   N        347    0.128693147    6.306609303    6.666603130
   33 LEU   H        348    0.049760136    6.267490646    6.619268306
   33 LEU   CA       349    0.096635115    6.383292974    6.787858940
   33 LEU   CB       350   -0.052794737    6.413394197    6.801009330
   33 LEU   CG       351    6.693949250    6.524445221    6.705683774
   33 LEU   CD1      352    6.542620538    6.543906242    6.716996660
   33 LEU   CD2      353    6.766130379    6.656437895    6.733534848
   33 LEU   C        354    0.146754901    6.324158203    0.128427971
   33 LEU   O        355    0.222494822    6.391766475    0.197885123
   34 ILE   N        356    0.118770428    6.195913515    0.149917079
   34 ILE   H        357    0.060547519    6.144570835    0.086877232
   34 ILE   CA       358    0.164821068    6.120848489    0.267635641
   34 ILE   CB       359    0.092240017    5.986179635    0.270579625
   34 ILE   CG1      360   -0.056873132    6.007744126    0.297287927
   34 ILE   CG2      361    0.152288533    5.890235297    0.373532812
   34 ILE   CD       362   -0.138436931    5.878682980    0.307390211
   34 ILE   C        363    0.317514279    6.114966025    0.275328502
   34 ILE   O        364    0.373897954    6.131507028    0.383399203
   35 SER   N        365    0.383642082    6.107230387    0.160187748
   35 SER   H        366    0.334858936    6.077252677    0.078195619
   35 SER   CA       367    0.528941104    6.122622007    0.143951326
   35 SER   CB       368    0.569860321    6.106631564    6.788754407
   35 SER   OG       369    0.624785906    5.975625998    6.772330943
   35 SER   HG       370    0.713758040    5.988665919    6.728570737
   35 SER   C        371    0.583950543    6.256577778    0.193377685
   35 SER   O        372    0.662898299    6.256579680    0.287707989
   36 ASN   N        373    0.527225243    6.365423526    0.142140174
   36 ASN   H        374    0.463846935    6.360087597    0.064973354
   36 ASN   CA       375    0.565615816    6.501235110    0.183275240
   36 ASN   CB       376    0.480382657    6.606510110    0.112135861
   36 ASN   CG       377    0.490278980    6.615428740    6.751071444
   36 ASN   OD1      378    0.589031089    6.585880859    6.683960015
   36 ASN   ND2      379    0.385563205    6.675153822    6.694908079
   36 ASN   HD21     380    0.389459554    6.684604164    6.595437210
   36 ASN   HD22     381    0.314871569    6.719388765    6.750087968
   36 ASN   C        382    0.546157510    6.523942892    0.333328499
   36 ASN   O        383    0.630788343    6.583461465    0.399842872
   37 SER   N        384    0.438647478    6.467300224    0.387405995
   37 SER   H        385    0.361494925    6.438665705    0.330581005
   37 SER   CA       386    0.409987817    6.460496059    0.531437289
   37 SER   CB       387    0.275187327    6.392909635    0.557319779
   37 SER   OG       388    0.177499799    6.455839763    0.473970581
   37 SER   HG       389    0.119746239    6.513057539    0.532199935
   37 SER   C        390    0.514081611    6.384094566    0.613528466
   37 SER   O        391    0.569116112    6.435964366    0.710538644
   38 SER   N        392    0.552350647    6.266489786    0.564577771
   38 SER   H        393    0.494723473    6.220989434    0.496689429
   38 SER   CA       394    0.653825615    6.179119951    0.625236207
   38 SER   CB       395    0.667791471    6.051044846    0.542698873
   38 SER   OG       396    0.649139608    5.936104798    0.625712405
   38 SER   HG       397    0.731991201    5.926417411    0.680864707
   38 SER   C        398    0.791764682    6.244473289    0.635760248
   38 SER   O        399    0.843585420    6.260673521    0.746141181
   39 ASP   N        400    0.837394515    6.306902299    0.527544383
   39 ASP   H        401    0.788070976    6.304686953    0.440576399
   39 ASP   CA       402    0.961483583    6.385099961    0.517641703
   39 ASP   CB       403    0.970569514    6.451218898    0.379965070
   39 ASP   CG       404    0.984828507    6.357940999    0.259528717
   39 ASP   OD1      405    1.048714191    6.251453205    0.273705855
   39 ASP   OD2      406    0.941647281    6.399276099    0.149752798
   39 ASP   C        407    0.970979543    6.498630747    0.619784795
   39 ASP   O        408    1.070880002    6.518139365    0.688857210
   40 ALA   N        409    0.858339534    6.567822973    0.634445253
   40 ALA   H        410    0.778259738    6.540249034    0.581270931
   40 ALA   CA       411    0.834243458    6.674538112    0.732648043
   40 ALA   CB       412    0.695123562    6.725349480    0.694258412
   40 ALA   C        413    0.832835579    6.633754681    0.880114123
   40 ALA   O        414    0.883979124    6.703933788    0.967231392
   41 LEU   N        415    0.776301796    6.515536950    0.902862742
   41 LEU   H        416    0.693675140    6.496274928    0.849924533
   41 LEU   CA       417    0.777775182    6.451267570    1.035068274
   41 LEU   CB       418    0.687937080    6.327517510    1.029923214
   41 LEU   CG       419    0.538898818    6.362087187    1.029220481
   41 LEU   CD1      420    0.456577233    6.240865792    0.985203095
   41 LEU   CD2      421    0.491770328    6.411959689    1.165962740
   41 LEU   C        422    0.921220459    6.413838991    1.072904160
   41 LEU   O        423    0.975064042    6.455286104    1.175444221
   42 ASP   N        424    0.992000781    6.345060403    0.983731201
   42 ASP   H        425    0.950536409    6.307979635    0.900630524
   42 ASP   CA       426    1.133940583    6.310769396    1.000687113
   42 ASP   CB       427    1.180736625    6.228360951    0.880554206
   42 ASP   CG       428    1.127578277    6.084915359    0.883114087
   42 ASP   OD1      429    1.104403829    6.032043529    0.993974007
   42 ASP   OD2      430    1.120358911    6.023747361    0.774348863
   42 ASP   C        431    1.228577925    6.427949021    1.027551761
   42 ASP   O        432    1.317910196    6.419746059    1.111710764
   43 LYSH  N        433    1.196114968    6.543938481    0.971123941
   43 LYSH  H        434    1.138112466    6.547283109    0.889723079
   43 LYSH  CA       435    1.264858233    6.667936981    1.010001686
   43 LYSH  CB       436    1.239213373    6.786164759    0.916329801
   43 LYSH  CG       437    1.351709946    0.095448313    0.941354365
   43 LYSH  CD       438    1.488156689    0.030104121    0.918565090
   43 LYSH  CE       439    1.606732373    0.124015827    0.941573780
   43 LYSH  NZ       440    1.585175632    0.244225681    0.859768698
   43 LYSH  HZ1      441    1.518588851    0.224100638    0.787924327
   43 LYSH  HZ2      442    1.671318934    0.275483435    0.819741788
   43 LYSH  HZ3      443    1.551159984    0.318206350    0.917818655
   43 LYSH  C        444    1.244953436    6.712050406    1.155154736
   43 LYSH  O        445    1.344222999    6.727832137    1.226054546
   44 ILE   N        446    1.120204150    6.731984814    1.196738814
   44 ILE   H        447    1.042522080    6.696170997    1.144934451
   44 ILE   CA       448    1.095561508    6.764044111    1.338081645
   44 ILE   CB       449    0.948732077    0.007626253    1.363178548
   44 ILE   CG1      450    0.925905193    0.061509653    1.504549253
   44 ILE   CG2      451    0.851068850   -0.107422915    1.337914011
   44 ILE   CD       452    0.997907157    0.192946629    1.535329328
   44 ILE   C        453    1.152562798    6.658740496    1.433344199
   44 ILE   O        454    1.222611601    6.692732364    1.528570024
   45 ARG   N        455    1.147052298    6.533585620    1.388679989
   45 ARG   H        456    1.086406847    6.506949902    1.313756653
   45 ARG   CA       457    1.216384113    6.421384360    1.453598803
   45 ARG   CB       458    1.188898049    6.291005167    1.378406105
   45 ARG   CG       459    1.112758447    6.188459971    1.462660259
   45 ARG   CD       460    1.194996022    6.112432178    1.566882475
   45 ARG   NE       461    1.250759490    6.198155279    1.672471260
   45 ARG   HE       462    1.311978945    6.270349247    1.640247281
   45 ARG   CZ       463    1.225048142    6.191982627    1.803832541
   45 ARG   NH1      464    1.154551288    6.091048945    1.856732204
   45 ARG   HH11     465    1.132135628    6.093837078    1.954147231
   45 ARG   HH12     466    1.144063764    6.007657057    1.802549135
   45 ARG   NH2      467    1.253992324    6.295947496    1.883248283
   45 ARG   HH21     468    1.239710235    6.286779156    1.981790717
   45 ARG   HH22     469    1.279959368    6.385464501    1.847039965
   45 ARG   C        470    1.366825976    6.438075951    1.475906581
   45 ARG   O        471    1.415960330    6.409800011    1.585058874
   46 TYR   N        472    1.435671291    6.471471697    1.367116857
   46 TYR   H        473    1.393308065    6.471207582    1.276528376
   46 TYR   CA       474    1.579795825    6.500415631    1.368602504
   46 TYR   CB       475    1.628040152    6.509193572    1.223667867
   46 TYR   CG       476    1.780287656    6.497232682    1.214436171
   46 TYR   CD1      477    1.837884107    6.373022049    1.238423002
   46 TYR   HD1      478    1.775177968    6.283939928    1.241740729
   46 TYR   CD2      479    1.857519836    6.610504871    1.191574975
   46 TYR   HD2      480    1.810910946    6.706368984    1.168800351
   46 TYR   CE1      481    1.976334241    6.362149971    1.243947473
   46 TYR   HE1      482    2.024863315    6.265881409    1.259949524
   46 TYR   CE2      483    1.996092943    6.600493785    1.195380555
   46 TYR   HE2      484    2.053051311    6.693330947    1.199623868
   46 TYR   CZ       485    2.052507753    6.476564587    1.223261928
   46 TYR   OH       486    2.187547289    6.467304933    1.236433288
   46 TYR   HH       487    2.238442851    6.549438058    1.210678567
   46 TYR   C        488    1.620846850    6.626004386    1.445774356
   46 TYR   O        489    1.705544323    6.617288769    1.534550632
   47 GLU   N        490    1.548676363    6.736048520    1.426485507
   47 GLU   H        491    1.478619964    6.742678927    1.355435252
   47 GLU   CA       492    1.574711098    0.070083418    1.498672794
   47 GLU   CB       493    1.498784165    0.187317595    1.436190526
   47 GLU   CG       494    1.563761382    0.232628966    1.305294504
   47 GLU   CD       495    1.494542909    0.357173784    1.249569331
   47 GLU   OE1      496    1.450477760    0.443123223    1.328916397
   47 GLU   OE2      497    1.501133147    0.374913612    1.126019164
   47 GLU   C        498    1.545324718    0.061093017    1.648554794
   47 GLU   O        499    1.618813381    0.116229851    1.730351610
   48 SER   N        500    1.446704406    6.770976087    1.684988082
   48 SER   H        501    1.375070488    6.744227612    1.620537996
   48 SER   CA       502    1.419895229    6.742314920    1.826648900
   48 SER   CB       503    1.279817230    6.690100688    1.859209972
   48 SER   OG       504    1.266035433    6.561732444    1.797727931
   48 SER   HG       505    1.195909416    6.567448107    1.726666877
   48 SER   C        506    1.515984482    6.650688086    1.902647425
   48 SER   O        507    1.507308031    6.640726570    2.024935978
   49 LEU   N        508    1.604089099    6.583342457    1.829200082
   49 LEU   H        509    1.590982968    6.573999476    1.730510663
   49 LEU   CA       510    1.712211691    6.505740414    1.891606424
   49 LEU   CB       511    1.785650241    6.426647661    1.783165869
   49 LEU   CG       512    1.703567316    6.309287523    1.729345790
   49 LEU   CD1      513    1.782132941    6.240356892    1.617609443
   49 LEU   CD2      514    1.677757416    6.208080015    1.841133872
   49 LEU   C        515    1.813395478    6.593262475    1.965840733
   49 LEU   O        516    1.881256109    6.544052264    2.055853454
   50 THR   N        517    1.829239654    6.716388844    1.918118613
   50 THR   H        518    1.799281880    6.736955410    1.824948770
   50 THR   CA       519    1.915925439    0.026675058    1.979476247
   50 THR   CB       520    2.000467967    0.094332390    1.871379995
   50 THR   OG1      521    1.914394342    0.128549326    1.762443405
   50 THR   HG1      522    1.972351257    0.161943076    1.688107310
   50 THR   CG2      523    2.116405003    0.004909553    1.826992868
   50 THR   C        524    1.843594365    0.134880179    2.059920266
   50 THR   O        525    1.897418318    0.178807693    2.161430667
   51 ASP   N        526    1.726881439    0.175246912    2.010533390
   51 ASP   H        527    1.701516168    0.161006825    1.914853285
   51 ASP   CA       528    1.637227439    0.261632693    2.088691292
   51 ASP   CB       529    1.625184613    0.402708691    2.030691123
   51 ASP   CG       530    1.513547580    0.484181158    2.096327614
   51 ASP   OD1      531    1.475240133    0.459991586    2.212828276
   51 ASP   OD2      532    1.463054470    0.577416204    2.030145843
   51 ASP   C        533    1.499022637    0.198246797    2.105859677
   51 ASP   O        534    1.416576332    0.213281239    2.015821725
   52 PRO   N        535    1.467980551    0.144187403    2.223358881
   52 PRO   CA       536    1.335624553    0.089140768    2.255962201
   52 PRO   CB       537    1.350504199    0.023044159    2.393147704
   52 PRO   CG       538    1.497675620    6.772652665    2.390469952
   52 PRO   CD       539    1.567539233    6.889984952    2.321456689
   52 PRO   C        540    1.216134310    0.184696571    2.255548907
   52 PRO   O        541    1.106704187    0.143434723    2.217415943
   53 SER   N        542    1.235331791    0.314281758    2.278560122
   53 SER   H        543    1.326098295    0.356036553    2.274204794
   53 SER   CA       544    1.124096724    0.409880799    2.288524042
   53 SER   CB       545    1.156880497    0.547046922    2.347881254
   53 SER   OG       546    1.205527473    0.641345465    2.252000145
   53 SER   HG       547    1.284472821    0.605643265    2.202070320
   53 SER   C        548    1.048535745    0.435571075    2.157983993
   53 SER   O        549    0.929151844    0.465144499    2.160065437
   54 LYSH  N        550    1.117516143    0.407459281    2.047794843
   54 LYSH  H        551    1.216073494    0.390833813    2.051192910
   54 LYSH  CA       552    1.055372943    0.394175053    1.915240129
   54 LYSH  CB       553    1.164404690    0.349530326    1.817624752
   54 LYSH  CG       554    1.272177283    0.457911649    1.810481056
   54 LYSH  CD       555    1.388209029    0.434910222    1.713442050
   54 LYSH  CE       556    1.467328248    0.565758038    1.707980425
   54 LYSH  NZ       557    1.469049112    0.627841016    1.574744759
   54 LYSH  HZ1      558    1.398513730    0.591447539    1.513904180
   54 LYSH  HZ2      559    1.557239390    0.618823710    1.528461872
   54 LYSH  HZ3      560    1.449305455    0.725388396    1.584507153
   54 LYSH  C        561    0.933564407    0.301711592    1.910302189
   54 LYSH  O        562    0.852167938    0.307379159    1.818246772
   55 LEU   N        563    0.920016734    0.214419729    2.009733369
   55 LEU   H        564    0.998850061    0.209449348    2.071064609
   55 LEU   CA       565    0.803214009    0.127816233    2.031290124
   55 LEU   CB       566    0.850165309   -0.009910454    2.078575806
   55 LEU   CG       567    0.909972213    6.702435127    1.962002372
   55 LEU   CD1      568    0.967944118    6.571712690    2.016367535
   55 LEU   CD2      569    0.806385887    6.675603917    1.852656944
   55 LEU   C        570    0.698075670    0.175078980    2.131893371
   55 LEU   O        571    0.593847721    0.111091478    2.144975207
   56 ASP   N        572    0.720520810    0.284787964    2.203674694
   56 ASP   H        573    0.806410825    0.335744898    2.208860193
   56 ASP   CA       574    0.617463882    0.336172547    2.295041507
   56 ASP   CB       575    0.673360754    0.447121050    2.384343339
   56 ASP   CG       576    0.791112525    0.399488978    2.469635229
   56 ASP   OD1      577    0.795899588    0.281445700    2.510440753
   56 ASP   OD2      578    0.873458506    0.486372571    2.505610076
   56 ASP   C        579    0.484364179    0.377888464    2.232143616
   56 ASP   O        580    0.377415632    0.349685599    2.285954460
   57 SER   N        581    0.495527331    0.412429981    2.104183472
   57 SER   H        582    0.584416791    0.441253424    2.068553145
   57 SER   CA       583    0.384146538    0.423480520    2.008868222
   57 SER   CB       584    0.430433043    0.505870558    1.888541827
   57 SER   OG       585    0.546689671    0.447062103    1.829564754
   57 SER   HG       586    0.557128136    0.489904886    1.739812124
   57 SER   C        587    0.316108357    0.294419487    1.962745501
   57 SER   O        588    0.218487209    0.299612002    1.888086385
   58 GLY   N        589    0.358073587    0.183031150    2.022079795
   58 GLY   H        590    0.428720275    0.183966092    2.092856855
   58 GLY   CA       591    0.308612448    0.047645616    1.993258725
   58 GLY   C        592    0.421827680    6.737487196    1.976344544
   58 GLY   O        593    0.510999492    6.756396267    1.893776248
   59 LYSH  N        594    0.432880696    6.641346028    2.067572000
   59 LYSH  H        595    0.384683398    6.643443283    2.155158664
   59 LYSH  CA       596    0.524450559    6.527370396    2.052319111
   59 LYSH  CB       597    0.550070372    6.458390454    2.186458095
   59 LYSH  CG       598    0.638736949    6.542396647    2.278593232
   59 LYSH  CD       599    0.659490319    6.481410360    2.417369926
   59 LYSH  CE       600    0.781692324    6.390406261    2.431219797
   59 LYSH  NZ       601    0.796629257    6.356024929    2.573359912
   59 LYSH  HZ1      602    0.772158469    6.259392610    2.581242954
   59 LYSH  HZ2      603    0.756174134    6.416531716    2.641926333
   59 LYSH  HZ3      604    0.895298031    6.363628011    2.587724121
   59 LYSH  C        605    0.470014810    6.422542036    1.955067216
   59 LYSH  O        606    0.552691752    6.354461272    1.894568324
   60 GLU   N        607    0.337669544    6.416251791    1.943627966
   60 GLU   H        608    0.280060238    6.468407912    2.006557545
   60 GLU   CA       609    0.261738953    6.331349485    1.850723474
   60 GLU   CB       610    0.112089287    6.358216148    1.867747165
   60 GLU   CG       611    0.062662993    6.321702022    2.007848513
   60 GLU   CD       612    6.707124398    6.364166717    2.012982053
   60 GLU   OE1      613    6.619018048    6.276950921    1.997030419
   60 GLU   OE2      614    6.682682160    6.482836715    2.043723045
   60 GLU   C        615    0.298323490    6.358180861    1.704610109
   60 GLU   O        616    0.285034855    6.469757247    1.654578893
   61 LEU   N        617    0.370980439    6.259855280    1.652271915
   61 LEU   H        618    0.419331788    6.195765610    1.711880245
   61 LEU   CA       619    0.409792586    6.258093190    1.510483955
   61 LEU   CB       620    0.561732425    6.244549987    1.498609410
   61 LEU   CG       621    0.632027392    6.355963189    1.576398427
   61 LEU   CD1      622    0.780968851    6.328132333    1.597603876
   61 LEU   CD2      623    0.614925109    6.487481875    1.500113777
   61 LEU   C        624    0.336169802    6.146875307    1.435502839
   61 LEU   O        625    0.359313237    6.028418307    1.459224058
   62 HISB  N        626    0.251460019    6.189452596    1.342220049
   62 HISB  H        627    0.231541179    6.287318711    1.337028430
   62 HISB  CA       628    0.163480718    6.103607107    1.261602464
   62 HISB  CB       629    0.060835271    6.032649691    1.350150648
   62 HISB  CG       630    6.767034999    6.125044344    1.437452631
   62 HISB  ND1      631    6.788815940    6.153544816    1.565526276
   62 HISB  CD2      632    6.665198180    6.199531760    1.395406283
   62 HISB  HD2      633    6.621250700    6.201087851    1.295678758
   62 HISB  CE1      634    6.702794582    6.248586124    1.600973086
   62 HISB  HE1      635    6.693250316    6.296356903    1.698478388
   62 HISB  NE2      636    6.625860113    6.276830527    1.496234939
   62 HISB  HE2      637    6.565370408    6.355989012    1.487652920
   62 HISB  C        638    0.088100841    6.182048065    1.154002583
   62 HISB  O        639    0.083850658    6.304979334    1.154123959
   63 ILE   N        640    0.021241590    6.106666980    1.067189376
   63 ILE   H        641    0.022008500    6.007011500    1.075493164
   63 ILE   CA       642    6.734618872    6.154620270    0.952162788
   63 ILE   CB       643    0.001472719    6.094568281    0.824034369
   63 ILE   CG1      644    0.148887979    6.133745394    0.812036123
   63 ILE   CG2      645   -0.072608910    6.136896356    0.697033398
   63 ILE   CD       646    0.228638031    6.037091625    0.724238338
   63 ILE   C        647    6.587714610    6.113146376    0.962430738
   63 ILE   O        648    6.557316287    5.995337038    0.980521517
   64 ASN   N        649    6.496178455    6.206436247    0.937846417
   64 ASN   H        650    6.524076487    6.302312868    0.932494830
   64 ASN   CA       651    6.351319073    6.181503827    0.939020808
   64 ASN   CB       652    6.283108580    6.281543628    1.032545608
   64 ASN   CG       653    6.315998302    6.256658033    1.179881869
   64 ASN   OD1      654    6.320259456    6.344395361    1.265967243
   64 ASN   ND2      655    6.350830698    6.133004493    1.214298273
   64 ASN   HD21     656    6.371463921    6.107109801    1.308652694
   64 ASN   HD22     657    6.367849955    6.055165717    1.153879468
   64 ASN   C        658    6.285286058    6.198849514    0.802098317
   64 ASN   O        659    6.302021695    6.301534371    0.736504112
   65 LEU   N        660    6.194326805    6.105082067    0.777153100
   65 LEU   H        661    6.184779940    6.033171523    0.845974228
   65 LEU   CA       662    6.111783395    6.105240163    0.655514589
   65 LEU   CB       663    6.126667127    5.974690695    0.577117594
   65 LEU   CG       664    6.270267224    5.938856475    0.538380612
   65 LEU   CD1      665    6.271610327    5.803022643    0.467979119
   65 LEU   CD2      666    6.334870917    6.045961464    0.450289604
   65 LEU   C        667    5.966218393    6.122044815    0.699560396
   65 LEU   O        668    5.910929441    6.040323325    0.773002416
   66 ILE   N        669    5.915417631    6.241936489    0.672417306
   66 ILE   H        670    5.964976793    6.313292950    0.622898167
   66 ILE   CA       671    5.778020040    6.281322529    0.706820726
   66 ILE   CB       672    5.780048233    6.408703766    0.791555163
   66 ILE   CG1      673    5.879693525    6.398214187    0.907170390
   66 ILE   CG2      674    5.639940905    6.431187974    0.848788251
   66 ILE   CD       675    5.899717470    6.532514955    0.977678167
   66 ILE   C        676    5.695171534    6.305454262    0.580467282
   66 ILE   O        677    5.736630978    6.387873884    0.499115031
   67 PRO   N        678    5.600118709    6.216473815    0.553306970
   67 PRO   CA       679    5.495810708    6.237204012    0.451804847
   67 PRO   CB       680    5.453464910    6.095992343    0.410876880
   67 PRO   CG       681    5.475679099    6.014161129    0.538226947
   67 PRO   CD       682    5.602507206    6.076197112    0.597190246
   67 PRO   C        683    5.376495292    6.316096440    0.506139716
   67 PRO   O        684    5.359642359    6.329961780    0.627193972
   68 ASN   N        685    5.311551963    6.383600547    0.411722769
   68 ASN   H        686    5.359639461    6.413365603    0.329245568
   68 ASN   CA       687    5.179844916    6.446997485    0.427303257
   68 ASN   CB       688    5.188460084    6.582246194    0.498303180
   68 ASN   CG       689    5.058966590    6.662132273    0.514340729
   68 ASN   OD1      690    4.969959301    6.664881473    0.429492956
   68 ASN   ND2      691    5.046215301    6.740016950    0.621381229
   68 ASN   HD21     692    4.967614506    6.801767342    0.624097444
   68 ASN   HD22     693    5.125142599    6.757282333    0.680296169
   68 ASN   C        694    5.111390494    6.464855871    0.291641579
   68 ASN   O        695    5.165253351    6.525285438    0.199034558
   69 LYSH  N        696    4.996380957    6.398581628    0.283147729
   69 LYSH  H        697    4.976534877    6.328143145    0.351308657
   69 LYSH  CA       698    4.905356106    6.397347211    0.167718743
   69 LYSH  CB       699    4.818769321    6.271722550    0.179226047
   69 LYSH  CG       700    4.910982766    6.152746384    0.151858980
   69 LYSH  CD       701    4.850774128    6.021046924    0.201228073
   69 LYSH  CE       702    4.950446246    5.911467978    0.162927613
   69 LYSH  NZ       703    4.912320488    5.784655901    0.226734709
   69 LYSH  HZ1      704    4.812915013    5.773862900    0.225418689
   69 LYSH  HZ2      705    4.945837948    5.783383853    0.320940717
   69 LYSH  HZ3      706    4.951600881    5.708172951    0.175671898
   69 LYSH  C        707    4.819157777    6.520308949    0.138343501
   69 LYSH  O        708    4.811064341    6.559723913    0.022103933
   70 GLN   N        709    4.764058030    6.583363260    0.241673905
   70 GLN   H        710    4.767637726    6.537689315    0.330567358
   70 GLN   CA       711    4.683525235    6.706350540    0.242970173
   70 GLN   CB       712    4.652883760    6.738421166    0.389403768
   70 GLN   CG       713    4.579471016    6.868793817    0.421321520
   70 GLN   CD       714    4.554292799    0.094560327    0.571248847
   70 GLN   OE1      715    4.453203229    0.053124643    0.627743856
   70 GLN   NE2      716    4.651677293    0.153571175    0.639972790
   70 GLN   HE21     717    4.638610818    0.169124728    0.737883106
   70 GLN   HE22     718    4.735458285    0.182510929    0.593687250
   70 GLN   C        719    4.757715226    0.031655185    0.177422424
   70 GLN   O        720    4.711656252    0.086091979    0.077187323
   71 ASP   N        721    4.880158511    0.052411538    0.225052421
   71 ASP   H        722    4.902288477    0.005512281    0.310563856
   71 ASP   CA       723    4.977535672    0.152939832    0.180060226
   71 ASP   CB       724    5.077083511    0.178644865    0.293371099
   71 ASP   CG       725    5.024362857    0.214183266    0.432524833
   71 ASP   OD1      726    4.904415598    0.208116711    0.467178185
   71 ASP   OD2      727    5.113125161    0.244448986    0.515157559
   71 ASP   C        728    5.051631112    0.111003929    0.052932745
   71 ASP   O        729    5.116449525    0.193994107   -0.010629854
   72 ARG   N        730    5.049852949    6.772843461    0.022683959
   72 ARG   H        731    4.988086426    6.713145910    0.073893110
   72 ARG   CA       732    5.123784102    6.702992196    6.707884284
   72 ARG   CB       733    5.067231193    6.728309672    6.567992203
   72 ARG   CG       734    5.114326364    6.616942013    6.474229401
   72 ARG   CD       735    5.129308629    6.660049537    6.328196262
   72 ARG   NE       736    5.005690729    6.712696068    6.268597524
   72 ARG   HE       737    4.921582694    6.673638800    6.306019024
   72 ARG   CZ       738    4.993335256    6.810672758    6.178041875
   72 ARG   NH1      739    5.095460204    6.879670686    6.125462884
   72 ARG   HH11     740    5.077004949    6.950249983    6.057076957
   72 ARG   HH12     741    5.188663539    6.867626817    6.159621825
   72 ARG   NH2      742    4.870399772    6.842222158    6.135059292
   72 ARG   HH21     743    4.853798026    6.916400555    6.070090455
   72 ARG   HH22     744    4.792037247    6.794808152    6.175188991
   72 ARG   C        745    5.275167709    6.724891709    6.711878695
   72 ARG   O        746    5.347686825    6.747872257    6.615225333
   73 THR   N        747    5.326950395    6.693693279    0.038999100
   73 THR   H        748    5.271995333    6.644438645    0.106484650
   73 THR   CA       749    5.467823592    6.716902492    0.073997762
   73 THR   CB       750    5.491077001    0.047388653    0.163566171
   73 THR   OG1      751    5.421168963    0.036486554    0.287836083
   73 THR   HG1      752    5.391205209   -0.058370449    0.298075099
   73 THR   CG2      753    5.451570746    0.176119142    0.090949821
   73 THR   C        754    5.537527433    6.598601623    0.141468073
   73 THR   O        755    5.483192437    6.539705004    0.234793037
   74 LEU   N        756    5.659465284    6.575379370    0.093696758
   74 LEU   H        757    5.694449311    6.627457895    0.015825421
   74 LEU   CA       758    5.754806543    6.483512869    0.157569208
   74 LEU   CB       759    5.801020893    6.377698033    0.057183364
   74 LEU   CG       760    5.896152645    6.273414215    0.116191875
   74 LEU   CD1      761    5.825942730    6.183673496    0.218300501
   74 LEU   CD2      762    5.963349385    6.189991824    0.006953336
   74 LEU   C        763    5.873369989    6.564076193    0.211089230
   74 LEU   O        764    5.929770501    6.646241743    0.138989105
   75 THR   N        765    5.896775257    6.551661006    0.341411391
   75 THR   H        766    5.838837680    6.496876581    0.401751905
   75 THR   CA       767    6.014411905    6.613713607    0.403994300
   75 THR   CB       768    5.978129165    6.711979725    0.515503937
   75 THR   OG1      769    5.895922868    6.814216595    0.458609889
   75 THR   HG1      770    5.802173912    6.787491624    0.480925830
   75 THR   CG2      771    6.098456722    6.784067187    0.576598291
   75 THR   C        772    6.112948792    6.511939295    0.461774157
   75 THR   O        773    6.077410474    6.426797288    0.543118288
   76 ILE   N        774    6.236710432    6.544012573    0.425129927
   76 ILE   H        775    6.252224252    6.624856891    0.368357428
   76 ILE   CA       776    6.358846850    6.485841658    0.482676652
   76 ILE   CB       777    6.460461421    6.453860009    0.372855583
   76 ILE   CG1      778    6.406943843    6.356466072    0.267692423
   76 ILE   CG2      779    6.582740368    6.385006927    0.433821312
   76 ILE   CD       780    6.313633590    6.416414938    0.162291260
   76 ILE   C        781    6.407479262    6.591713148    0.581864137
   76 ILE   O        782    6.396676851    6.710239270    0.550786163
   77 VAL   N        783    6.418140072    6.553839356    0.708915774
   77 VAL   H        784    6.381544880    6.464194413    0.733947068
   77 VAL   CA       785    6.473596244    6.638532321    0.815502428
   77 VAL   CB       786    6.375545200    6.658617128    0.931228844
   77 VAL   CG1      787    6.426843180    6.764214182    1.029350801
   77 VAL   CG2      788    6.232956427    6.692324352    0.887138283
   77 VAL   C        789    6.596884521    6.568209656    0.872618830
   77 VAL   O        790    6.591461242    6.451086444    0.909776643
   78 ASP   N        791    6.703742640    6.645520071    0.889796651
   78 ASP   H        792    6.712009241    6.740332758    0.859100204
   78 ASP   CA       793    0.034590705    6.600778092    0.958188546
   78 ASP   CB       794    0.154795829    6.599550186    0.863541094
   78 ASP   CG       795    0.187112771    6.739875946    0.811863986
   78 ASP   OD1      796    0.264139434    6.808455749    0.882486116
   78 ASP   OD2      797    0.122849063    6.782309484    0.713402973
   78 ASP   C        798    0.064239775    6.690564984    1.078466431
   78 ASP   O        799   -0.006794352    6.785911226    1.109995587
   79 THR   N        800    0.160506166    6.640580816    1.155444957
   79 THR   H        801    0.166497544    6.541200056    1.164802730
   79 THR   CA       802    0.215423211    6.708719689    1.273568001
   79 THR   CB       803    0.178182460    6.628796206    1.398607324
   79 THR   OG1      804    0.216767600    6.491797422    1.384768230
   79 THR   HG1      805    0.270343417    6.473396425    1.467178286
   79 THR   CG2      806    0.028468678    6.640994755    1.427691401
   79 THR   C        807    0.366341109    6.733465608    1.268735081
   79 THR   O        808    0.434076143    6.740623913    1.371162174
   80 GLY   N        809    0.418519854    6.746743986    1.147120675
   80 GLY   H        810    0.357418911    6.743091225    1.068036446
   80 GLY   CA       811    0.561146524    6.767864778    1.118544446
   80 GLY   C        812    0.610612459    0.114777957    1.161519230
   80 GLY   O        813    0.543408625    0.185504814    1.236418208
   81 ILE   N        814    0.722421308    0.156059785    1.102487181
   81 ILE   H        815    0.763552285    0.098484253    1.031812283
   81 ILE   CA       816    0.787234336    0.285306269    1.129012982
   81 ILE   CB       817    0.924725073    0.280903896    1.062022630
   81 ILE   CG1      818    1.014389013    0.396729950    1.106250206
   81 ILE   CG2      819    0.917931629    0.273361076    0.909359749
   81 ILE   CD       820    1.161792840    0.360822010    1.086457940
   81 ILE   C        821    0.707384598    0.411774293    1.096799960
   81 ILE   O        822    0.702903849    0.504072153    1.177978948
   82 GLY   N        823    0.625976647    0.403494588    0.991946327
   82 GLY   H        824    0.605979965    0.312266210    0.956185981
   82 GLY   CA       825    0.550712090    0.514748520    0.932213869
   82 GLY   C        826    0.619738396    0.583493094    0.814225674
   82 GLY   O        827    0.723601895    0.540256611    0.764506660
   83 MET   N        828    0.548163128    0.682268565    0.761196694
   83 MET   H        829    0.451266931    0.683544414    0.785917082
   83 MET   CA       830    0.602320075    0.778574000    0.664229550
   83 MET   CB       831    0.549075245    0.756561714    0.522503373
   83 MET   CG       832    0.599923601    0.628549485    0.455867817
   83 MET   SD       833    0.513904135    0.597265154    0.297403491
   83 MET   CE       834    0.348032702    0.581155147    0.359918804
   83 MET   C        835    0.560013193    0.920325834    0.703287791
   83 MET   O        836    0.462460683    0.940671760    0.775376567
   84 THR   N        837    0.657615691    1.010202326    0.694027720
   84 THR   H        838    0.752655215    0.979381545    0.689756456
   84 THR   CA       839    0.632590472    1.155053863    0.694905717
   84 THR   CB       840    0.756757007    1.242745443    0.712324872
   84 THR   OG1      841    0.836219257    1.254492671    0.594016995
   84 THR   HG1      842    0.925012669    1.212175344    0.612030523
   84 THR   CG2      843    0.837337465    1.208806987    0.837882328
   84 THR   C        844    0.568664445    1.201782878    0.564006871
   84 THR   O        845    0.568254937    1.135212453    0.460589000
   85 LYSH  N        846    0.535928876    1.330630163    0.567976818
   85 LYSH  H        847    0.530315373    1.377458235    0.656149354
   85 LYSH  CA       848    0.489458730    1.407238944    0.451429280
   85 LYSH  CB       849    0.459017869    1.547719134    0.503837294
   85 LYSH  CG       850    0.359695749    1.614266724    0.408371512
   85 LYSH  CD       851    0.347245285    1.763050415    0.441766742
   85 LYSH  CE       852    0.287245030    1.828246335    0.317033169
   85 LYSH  NZ       853    0.306692859    1.973570943    0.327467080
   85 LYSH  HZ1      854    0.402288090    2.000833852    0.316522138
   85 LYSH  HZ2      855    0.274433953    2.007047127    0.416002696
   85 LYSH  HZ3      856    0.251401485    2.020670612    0.258732178
   85 LYSH  C        857    0.589824309    1.411292003    0.336003400
   85 LYSH  O        858    0.550512900    1.391085673    0.221219613
   86 ALA   N        859    0.718688431    1.419549544    0.367903977
   86 ALA   H        860    0.748765119    1.399646680    0.461173849
   86 ALA   CA       861    0.823798209    1.425980007    0.265332309
   86 ALA   CB       862    0.958588236    1.454924497    0.331686403
   86 ALA   C        863    0.836318602    1.294245767    0.188529852
   86 ALA   O        864    0.820204955    1.291902046    0.066600892
   87 ASP   N        865    0.840667855    1.186003840    0.265690527
   87 ASP   H        866    0.867208306    1.197477325    0.361426759
   87 ASP   CA       867    0.842576829    1.046274116    0.220043306
   87 ASP   CB       868    0.856649508    0.955543716    0.342440639
   87 ASP   CG       869    0.978213972    0.973920517    0.433506238
   87 ASP   OD1      870    1.040777133    1.082031295    0.438292838
   87 ASP   OD2      871    1.002750614    0.880842260    0.513239092
   87 ASP   C        872    0.718688914    1.008479854    0.138603889
   87 ASP   O        873    0.735290951    0.953417371    0.029863950
   88 LEU   N        874    0.602206127    1.057491760    0.180077726
   88 LEU   H        875    0.596615005    1.085683301    0.275862848
   88 LEU   CA       876    0.477509075    1.049699978    0.102606399
   88 LEU   CB       877    0.360177914    1.115964179    0.175086905
   88 LEU   CG       878    0.291754322    1.033550178    0.284336324
   88 LEU   CD1      879    0.183857836    1.123327921    0.345245951
   88 LEU   CD2      880    0.233450742    0.903022501    0.229818251
   88 LEU   C        881    0.492317273    1.120358758    6.759050009
   88 LEU   O        882    0.488089058    1.050864946    6.657645296
   89 ILE   N        883    0.526418565    1.248911624    6.759562572
   89 ILE   H        884    0.540887931    1.285869062    6.851352407
   89 ILE   CA       885    0.535360776    1.332910462    6.639252306
   89 ILE   CB       886    0.551265176    1.480485492    6.676334418
   89 ILE   CG1      887    0.425985513    1.524414461    6.752406091
   89 ILE   CG2      888    0.567684187    1.568734373    6.552414759
   89 ILE   CD       889    0.448546593    1.655920602    6.827280259
   89 ILE   C        890    0.642207736    1.281758259    6.542431866
   89 ILE   O        891    0.608642279    1.262346472    6.425690703
   90 ASN   N        892    0.757194738    1.236702007    6.591831489
   90 ASN   H        893    0.779594138    1.254687637    6.687623773
   90 ASN   CA       894    0.854617404    1.168531828    6.505393418
   90 ASN   CB       895    0.999749522    1.193526248    6.546827191
   90 ASN   CG       896    1.081478891    1.198226631    6.417576438
   90 ASN   OD1      897    1.052199979    1.270323310    6.322319866
   90 ASN   ND2      898    1.195524780    1.130319741    6.409300699
   90 ASN   HD21     899    1.250525474    1.130146525    6.325795484
   90 ASN   HD22     900    1.245714165    1.112525933    6.493934583
   90 ASN   C        901    0.824454753    1.020298352    6.482405304
   90 ASN   O        902    0.895437079    0.930262207    6.526947444
   91 ASN   N        903    0.708037650    1.003315626    6.420352919
   91 ASN   H        904    0.650759869    1.083252966    6.402167303
   91 ASN   CA       905    0.656076120    0.877157389    6.365634916
   91 ASN   CB       906    0.729704110    0.844956969    6.235434079
   91 ASN   CG       907    0.685048847    0.931029013    6.117084973
   91 ASN   OD1      908    0.567008439    0.955890300    6.093115211
   91 ASN   ND2      909    0.780699216    0.985244258    6.042254298
   91 ASN   HD21     910    0.759163732    1.028787202    5.954853124
   91 ASN   HD22     911    0.870867873    1.003721633    6.081331806
   91 ASN   C        912    0.644985915    0.760240705    6.463698654
   91 ASN   O        913    0.695466670    0.650894138    6.438666182
   92 LEU   N        914    0.590755797    0.789160726    6.581655690
   92 LEU   H        915    0.568649503    0.884637968    6.601580347
   92 LEU   CA       916    0.560940575    0.696176972    6.691542346
   92 LEU   CB       917    0.437521072    0.610203333    6.663487619
   92 LEU   CG       918    0.312769389    0.695636692    6.640096488
   92 LEU   CD1      919    0.277516229    0.692828422    6.491239749
   92 LEU   CD2      920    0.194233195    0.647937512    6.724241617
   92 LEU   C        921    0.680487555    0.614240045    6.740571519
   92 LEU   O        922    0.676114551    0.491683721    6.750180160
   93 GLY   N        923    0.788695579    0.688373351    6.762598627
   93 GLY   H        924    0.783856030    0.787497134    6.774953802
   93 GLY   CA       925    0.921706556    0.636823756    0.006791549
   93 GLY   C        926    0.994982514    0.561843387    6.686687546
   93 GLY   O        927    1.094876347    0.496218685    6.715771428
   94 THR   N        928    0.952528164    0.580491558    6.562032522
   94 THR   H        929    0.875359499    0.634947422    6.529148799
   94 THR   CA       930    1.012018211    0.504263759    6.451299708
   94 THR   CB       931    0.917396221    0.408531041    6.378574414
   94 THR   OG1      932    0.837767615    0.476156724    6.280926810
   94 THR   HG1      933    0.774744146    0.535695189    6.330745844
   94 THR   CG2      934    0.827493289    0.334996920    6.478148575
   94 THR   C        935    1.092011650    0.579173626    6.344526585
   94 THR   O        936    1.055101640    0.685764480    6.295485367
   95 ILE   N        937    1.184674784    0.500575168    6.290416283
   95 ILE   H        938    1.219031580    0.423646804    6.344299336
   95 ILE   CA       939    1.263270424    0.528720525    6.169413299
   95 ILE   CB       940    1.385745098    0.437186091    6.163808780
   95 ILE   CG1      941    1.348157924    0.289434255    6.150815627
   95 ILE   CG2      942    1.484994784    0.471088987    6.275209710
   95 ILE   CD       943    1.469245399    0.196087627    6.144786794
   95 ILE   C        944    1.184619291    0.518101796    6.038594964
   95 ILE   O        945    1.246933051    0.509064780    5.932923974
   96 ALA   N        946    1.053405159    0.538306323    6.046571765
   96 ALA   H        947    1.011359936    0.557452197    6.135267236
   96 ALA   CA       948    0.956263860    0.518414571    5.938033924
   96 ALA   CB       949    0.828039512    0.593345406    5.974790467
   96 ALA   C        950    1.000707136    0.545522810    5.794151458
   96 ALA   O        951    1.035827153    0.446819784    5.729694444
   97 LYSH  N        952    1.042214660    0.667319819    5.760511980
   97 LYSH  H        953    1.057555554    0.735137793    5.832389036
   97 LYSH  CA       954    1.089284479    0.712722970    5.628846040
   97 LYSH  CB       955    1.151813384    0.850943994    5.648697614
   97 LYSH  CG       956    1.223746512    0.899114986    5.522551705
   97 LYSH  CD       957    1.288600745    1.037157351    5.534613278
   97 LYSH  CE       958    1.372098706    1.077219966    5.412826259
   97 LYSH  NZ       959    1.385101675    1.223480973    5.406033826
   97 LYSH  HZ1      960    1.432511431    1.257811854    5.487111142
   97 LYSH  HZ2      961    1.292912413    1.262209082    5.404641641
   97 LYSH  HZ3      962    1.428873991    1.256730748    5.322496780
   97 LYSH  C        963    1.185927855    0.617403056    5.558224952
   97 LYSH  O        964    1.158651595    0.572176252    5.447134646
   98 SER   N        965    1.294532719    0.580550865    5.625574042
   98 SER   H        966    1.323107323    0.625630620    5.710145690
   98 SER   CA       967    1.393613674    0.490245938    5.565236203
   98 SER   CB       968    1.539730251    0.522855585    5.596788665
   98 SER   OG       969    1.554618031    0.658623802    5.639167928
   98 SER   HG       970    1.577197520    0.656715943    5.736566734
   98 SER   C        971    1.365037128    0.341804320    5.588874266
   98 SER   O        972    1.393794920    0.258549185    5.503023163
   99 GLY   N        973    1.285502681    0.313093756    5.691549771
   99 GLY   H        974    1.266016246    0.379431171    5.763796753
   99 GLY   CA       975    1.224005156    0.180708488    5.708932826
   99 GLY   C        976    1.125837635    0.148391690    5.596106249
   99 GLY   O        977    1.145406682    0.049298862    5.525908789
  100 THR   N        978    1.043815223    0.247583995    5.562606833
  100 THR   H        979    1.027364062    0.321304760    5.628144838
  100 THR   CA       980    0.955641569    0.252212077    5.445073035
  100 THR   CB       981    0.871808302    0.380157286    5.441446529
  100 THR   OG1      982    0.804047716    0.395768585    5.566404802
  100 THR   HG1      983    0.724623631    0.454971988    5.552766164
  100 THR   CG2      984    0.769171102    0.380668311    5.327982946
  100 THR   C        985    1.034617078    0.241575622    5.314449554
  100 THR   O        986    0.996938521    0.158069309    5.232368617
  101 LYSH  N        987    1.145901022    0.313177086    5.301058699
  101 LYSH  H        988    1.167020967    0.388721456    5.363095637
  101 LYSH  CA       989    1.232101367    0.300180213    5.182696618
  101 LYSH  CB       990    1.354786105    0.391319262    5.189982970
  101 LYSH  CG       991    1.322431804    0.540401624    5.178183775
  101 LYSH  CD       992    1.448698223    0.623659285    5.201291211
  101 LYSH  CE       993    1.408798829    0.767600788    5.234382126
  101 LYSH  NZ       994    1.391683303    0.856685704    5.118709161
  101 LYSH  HZ1      995    1.352653577    0.807467765    5.040899594
  101 LYSH  HZ2      996    1.475362214    0.901588881    5.087379546
  101 LYSH  HZ3      997    1.325894560    0.929497332    5.137945679
  101 LYSH  C        998    1.278647955    0.156095731    5.160664234
  101 LYSH  O        999    1.239878296    0.095414147    5.060940743
  102 ALA   N       1000    1.334423013    0.095542353    5.265122032
  102 ALA   H       1001    1.361294036    0.148367042    5.345671535
  102 ALA   CA      1002    1.380965650    6.747456123    5.266830595
  102 ALA   CB      1003    1.447790339    6.722288013    5.402161868
  102 ALA   C       1004    1.269508807    6.645063147    5.244424102
  102 ALA   O       1005    1.284380092    6.552202616    5.165130880
  103 PHE   N       1006    1.154184733    6.673563511    5.304254144
  103 PHE   H       1007    1.147833124    6.739953943    5.378775052
  103 PHE   CA      1008    1.033388978    6.591966507    5.285298544
  103 PHE   CB      1009    0.924327599    6.638532390    5.381996390
  103 PHE   CG      1010    0.795025962    6.556947502    5.387559950
  103 PHE   CD1     1011    0.793353609    6.418001565    5.384542377
  103 PHE   HD1     1012    0.886703868    6.361870366    5.380780657
  103 PHE   CD2     1013    0.675559557    6.627988371    5.388445443
  103 PHE   HD2     1014    0.676438634    6.736965244    5.387051278
  103 PHE   CE1     1015    0.672321879    6.349707824    5.381841866
  103 PHE   HE1     1016    0.670961672    6.240801485    5.377754930
  103 PHE   CE2     1017    0.554303774    6.560060806    5.386475398
  103 PHE   HE2     1018    0.460640394    6.615785290    5.387897377
  103 PHE   CZ      1019    0.553080016    6.421136757    5.382376330
  103 PHE   HZ      1020    0.458432697    6.367184030    5.379027214
  103 PHE   C       1021    0.981388151    6.591396289    5.141393755
  103 PHE   O       1022    0.970897788    6.483566607    5.083142254
  104 MET   N       1023    0.974760396    6.709277674    5.080155366
  104 MET   H       1024    1.014090233    6.790622164    5.123025137
  104 MET   CA      1025    0.940806278    6.725581990    4.938059134
  104 MET   CB      1026    0.931658695    6.873430407    4.899723846
  104 MET   CG      1027    0.829339040    0.164572904    4.978062623
  104 MET   SD      1028    0.654994095    0.117953654    4.947751999
  104 MET   CE      1029    0.577475204    0.255020737    5.030742589
  104 MET   C       1030    1.036314735    6.651790939    4.844015063
  104 MET   O       1031    0.993715165    6.573386961    4.759350631
  105 GLU   N       1032    1.165525732    6.662737108    4.873573477
  105 GLU   H       1033    1.196031663    6.720813763    4.949052826
  105 GLU   CA      1034    1.271420266    6.592433733    4.799716900
  105 GLU   CB      1035    1.408505505    6.639991605    4.848282386
  105 GLU   CG      1036    1.433992686    6.785437604    4.808221614
  105 GLU   CD      1037    1.550877542    0.064751591    4.877147978
  105 GLU   OE1     1038    1.587771512    0.032161306    4.992046667
  105 GLU   OE2     1039    1.606555215    0.155763609    4.812041569
  105 GLU   C       1040    1.261402373    6.440300951    4.812625625
  105 GLU   O       1041    1.266635635    6.370012391    4.711817565
  106 ALA   N       1042    1.228239930    6.392931127    4.932397711
  106 ALA   H       1043    1.259186433    6.443126480    5.013165432
  106 ALA   CA      1044    1.199713346    6.251386767    4.960038917
  106 ALA   CB      1045    1.194111391    6.235374815    5.112095603
  106 ALA   C       1046    1.070330874    6.199829261    4.896672388
  106 ALA   O       1047    1.068976042    6.088197070    4.845028795
  107 LEU   N       1048    0.966288272    6.282558320    4.892079983
  107 LEU   H       1049    0.959985018    6.366886098    4.945473108
  107 LEU   CA      1050    0.841673415    6.251120055    4.820723322
  107 LEU   CB      1051    0.733691747    6.358513148    4.835487426
  107 LEU   CG      1052    0.680538725    6.376988590    4.977774976
  107 LEU   CD1     1053    0.592950120    6.502089366    4.986993742
  107 LEU   CD2     1054    0.601948505    6.255332778    5.027094761
  107 LEU   C       1055    0.864288773    6.221354898    4.672344726
  107 LEU   O       1056    0.837637236    6.110629039    4.625865988
  108 GLN   N       1057    0.946030749    6.306904435    4.611592977
  108 GLN   H       1058    0.953344649    6.400720389    4.645431917
  108 GLN   CA      1059    0.991388142    6.288473490    4.472971943
  108 GLN   CB      1060    1.069632307    6.412877157    4.430410013
  108 GLN   CG      1061    0.999160063    6.494361593    4.321773284
  108 GLN   CD      1062    0.864392736    6.548844997    4.369505104
  108 GLN   OE1     1063    0.854099323    6.625189745    4.465377974
  108 GLN   NE2     1064    0.756713437    6.503956210    4.305646253
  108 GLN   HE21    1065    0.669183113    6.541284403    4.336371176
  108 GLN   HE22    1066    0.761924029    6.436387192    4.232119744
  108 GLN   C       1067    1.077800303    6.163972019    4.451853184
  108 GLN   O       1068    1.076795276    6.100825551    4.346291611
  109 ALA   N       1069    1.152851874    6.127277113    4.555351117
  109 ALA   H       1070    1.161484989    6.180073701    4.639837742
  109 ALA   CA      1071    1.239312999    6.008447598    4.559268270
  109 ALA   CB      1072    1.362118798    6.040913366    4.644580043
  109 ALA   C       1073    1.175093595    5.877973086    4.606834643
  109 ALA   O       1074    1.243090817    5.776760099    4.622999707
  110 GLY   N       1075    1.043154015    5.875732304    4.623511406
  110 GLY   H       1076    0.988472296    5.958865440    4.613484825
  110 GLY   CA      1077    0.966742629    5.755229982    4.658900305
  110 GLY   C       1078    0.895997901    5.749661514    4.794447994
  110 GLY   O       1079    0.833365578    5.647949548    4.823828364
  111 ALA   N       1080    0.914777591    5.848805035    4.881103978
  111 ALA   H       1081    0.980607628    5.920492131    4.858103639
  111 ALA   CA      1082    0.849153131    5.853634539    5.012553994
  111 ALA   CB      1083    0.918323217    5.955902872    5.102930945
  111 ALA   C       1084    0.699662778    5.885931466    5.008478591
  111 ALA   O       1085    0.645650146    5.945970681    4.915705053
  112 ASP   N       1086    0.633247125    5.837531669    5.113058715
  112 ASP   H       1087    0.672965483    5.769231739    5.174357750
  112 ASP   CA      1088    0.492608857    5.868335898    5.142758178
  112 ASP   CB      1089    0.419694046    5.737924539    5.175666403
  112 ASP   CG      1090    0.471201169    5.669050786    5.302194949
  112 ASP   OD1     1091    0.559743405    5.581326560    5.292778003
  112 ASP   OD2     1092    0.433835397    5.711673840    5.413604440
  112 ASP   C       1093    0.469536028    5.970855509    5.253979730
  112 ASP   O       1094    0.560761442    6.012769735    5.325057759
  113 ILE   N       1095    0.343028273    6.009058029    5.268991593
  113 ILE   H       1096    0.268851829    5.961146517    5.222048627
  113 ILE   CA      1097    0.300930807    6.109681651    5.367548484
  113 ILE   CB      1098    0.165004146    6.168231168    5.328798665
  113 ILE   CG1     1099    0.192184884    6.261656575    5.210741426
  113 ILE   CG2     1100    0.098718816    6.247659046    5.441536698
  113 ILE   CD      1101    0.062966899    6.301540942    5.139180473
  113 ILE   C       1102    0.311502181    6.066170604    5.513839749
  113 ILE   O       1103    0.360633567    6.142381196    5.596960915
  114 SER   N       1104    0.294539631    5.937342673    5.542256470
  114 SER   H       1105    0.283935683    5.868575886    5.470432478
  114 SER   CA      1106    0.318290183    5.881457717    5.676143562
  114 SER   CB      1107    0.265170766    5.737973663    5.674910913
  114 SER   OG      1108    0.341973446    5.640554985    5.746059850
  114 SER   HG      1109    0.409442176    5.605145202    5.681297830
  114 SER   C       1110    0.462144826    5.893153678    5.726945989
  114 SER   O       1111    0.487073876    5.901585194    5.847106584
  115 MET   N       1112    0.553729120    5.913856241    5.632750866
  115 MET   H       1113    0.533627890    5.896178881    5.536392687
  115 MET   CA      1114    0.692917133    5.950574890    5.662582482
  115 MET   CB      1115    0.784096974    5.921200025    5.543270790
  115 MET   CG      1116    0.771346419    5.775426980    5.498585763
  115 MET   SD      1117    0.916459026    5.717116617    5.403552958
  115 MET   CE      1118    0.856072087    5.554763183    5.362533078
  115 MET   C       1119    0.717776372    6.092428351    5.714267641
  115 MET   O       1120    0.829444172    6.119749368    5.758020182
  116 ILE   N       1121    0.613839589    6.174877484    5.723748396
  116 ILE   H       1122    0.526991189    6.150416517    5.680611746
  116 ILE   CA      1123    0.621267838    6.314646383    5.768701742
  116 ILE   CB      1124    0.480467273    6.374415171    5.765253077
  116 ILE   CG1     1125    0.485124622    6.527357165    5.764879814
  116 ILE   CG2     1126    0.388887961    6.316441864    5.873255101
  116 ILE   CD      1127    0.348268770    6.591244341    5.740466259
  116 ILE   C       1128    0.697544317    6.336728371    5.899492235
  116 ILE   O       1129    0.798579517    6.406725032    5.894870960
  117 GLY   N       1130    0.679173666    6.241571782    5.990582959
  117 GLY   H       1131    0.595367620    6.187061729    5.993138836
  117 GLY   CA      1132    0.747636123    6.234379445    6.120452077
  117 GLY   C       1133    0.900430325    6.238556114    6.113594068
  117 GLY   O       1134    0.959369247    6.327176858    6.175261484
  118 GLN   N       1135    0.954521956    6.175528637    6.009708624
  118 GLN   H       1136    0.869315417    6.137605339    5.973605003
  118 GLN   CA      1137    1.099220730    6.166199598    5.985505924
  118 GLN   CB      1138    1.125198499    6.066379875    5.872485158
  118 GLN   CG      1139    1.078004714    5.923516727    5.900250932
  118 GLN   CD      1140    1.108594734    5.834843489    5.779377826
  118 GLN   OE1     1141    1.215957751    5.841459046    5.719749124
  118 GLN   NE2     1142    1.026752827    5.734391450    5.749396022
  118 GLN   HE21    1143    1.045044775    5.685500239    5.664108584
  118 GLN   HE22    1144    0.966346496    5.692633463    5.817264744
  118 GLN   C       1145    1.166048561    6.299453523    5.951037889
  118 GLN   O       1146    1.285839564    6.313452854    5.975186070
  119 PHE   N       1147    1.087655626    6.402028095    5.919016660
  119 PHE   H       1148    0.988166994    6.392053487    5.917429439
  119 PHE   CA      1149    1.136675484    6.532902233    5.873414341
  119 PHE   CB      1150    1.090196943    6.554902086    5.729330114
  119 PHE   CG      1151    1.147260360    6.449263050    5.634520222
  119 PHE   CD1     1152    1.276858900    6.460026859    5.585451080
  119 PHE   HD1     1153    1.338623550    6.544554660    5.615773982
  119 PHE   CD2     1154    1.068027164    6.341562679    5.596523759
  119 PHE   HD2     1155    0.966373857    6.333438090    5.634999253
  119 PHE   CE1     1156    1.327620385    6.361715505    5.501334706
  119 PHE   HE1     1157    1.433899702    6.363750764    5.477235661
  119 PHE   CE2     1158    1.118667476    6.244049771    5.511400763
  119 PHE   HE2     1159    1.057817354    6.157252792    5.486029287
  119 PHE   CZ      1160    1.248350760    6.254364767    5.462435532
  119 PHE   HZ      1161    1.287791326    6.179394870    5.393849623
  119 PHE   C       1162    1.099759235    6.659407232    5.951139427
  119 PHE   O       1163    1.135936795    6.767767156    5.905550927
  120 GLY   N       1164    1.061255371    6.646067197    6.077747827
  120 GLY   H       1165    1.093564517    6.565885810    6.128026066
  120 GLY   CA      1166    1.024359607    6.760341538    6.162537799
  120 GLY   C       1167    0.893483518    0.045001348    6.140111531
  120 GLY   O       1168    0.857528519    0.123343829    6.227868925
  121 VAL   N       1169    0.811969921    6.785175767    6.048306824
  121 VAL   H       1170    0.816281009    6.685465372    6.041928258
  121 VAL   CA      1171    0.687533332    0.051811066    5.995732831
  121 VAL   CB      1172    0.711533132    0.088688587    5.849182360
  121 VAL   CG1     1173    0.812016365    0.203799279    5.841158876
  121 VAL   CG2     1174    0.759774299   -0.027975544    5.762738034
  121 VAL   C       1175    0.552601571    6.774580879    6.018144369
  121 VAL   O       1176    0.448785691    6.821926035    5.972199824
  122 GLY   N       1177    0.547379303    6.667162037    6.096393462
  122 GLY   H       1178    0.632129759    6.637017316    6.140090635
  122 GLY   CA      1179    0.431070934    6.582227931    6.125875427
  122 GLY   C       1180    0.305797358    6.630047027    6.199568165
  122 GLY   O       1181    0.199842934    6.571163741    6.178631105
  123 PHE   N       1182    0.310492633    6.732897203    6.283766194
  123 PHE   H       1183    0.395687404    6.758374673    6.329514381
  123 PHE   CA      1184    0.191770065    0.007032429    6.340560730
  123 PHE   CB      1185    0.235098586    0.124147726    6.428944215
  123 PHE   CG      1186    0.133182338    0.233590642    6.461231031
  123 PHE   CD1     1187    0.032951581    0.208034638    6.554084069
  123 PHE   HD1     1188    0.038328098    0.118592291    6.616138812
  123 PHE   CD2     1189    0.137939895    0.353120062    6.390468233
  123 PHE   HD2     1190    0.222971917    0.377070931    6.326634940
  123 PHE   CE1     1191    6.725790458    0.303656414    6.575788303
  123 PHE   HE1     1192    6.648929772    0.286703737    6.651183258
  123 PHE   CE2     1193    0.037622958    0.447240480    6.410413868
  123 PHE   HE2     1194    0.045337910    0.545029870    6.362887925
  123 PHE   CZ      1195    6.728095177    0.421800008    6.502594062
  123 PHE   HZ      1196    6.650314288    0.495991240    6.520646898
  123 PHE   C       1197    0.097961406    0.061050160    6.232448137
  123 PHE   O       1198   -0.023218439    0.041985624    6.241447518
  124 TYR   N       1199    0.159030550    0.108948716    6.124427645
  124 TYR   H       1200    0.257754421    0.124136935    6.129214656
  124 TYR   CA      1201    0.087306581    0.147283681    6.001956915
  124 TYR   CB      1202    0.184972144    0.211135553    5.902984159
  124 TYR   CG      1203    0.257650728    0.334045865    5.957905861
  124 TYR   CD1     1204    0.189833978    0.446376379    6.003745284
  124 TYR   HD1     1205    0.084552064    0.462525164    5.980608696
  124 TYR   CD2     1206    0.395992338    0.328485368    5.970168218
  124 TYR   HD2     1207    0.452130132    0.249025156    5.921040688
  124 TYR   CE1     1208    0.260846548    0.548914217    6.065086618
  124 TYR   HE1     1209    0.207389781    0.638317580    6.097170911
  124 TYR   CE2     1210    0.467947770    0.431109768    6.030256671
  124 TYR   HE2     1211    0.571704120    0.411831984    6.057499586
  124 TYR   CZ      1212    0.398874574    0.541207122    6.079536144
  124 TYR   OH      1213    0.467840534    0.630864482    6.155026354
  124 TYR   HH      1214    0.543333013    0.581353633    6.198032884
  124 TYR   C       1215    0.004896611    0.033282188    5.941757672
  124 TYR   O       1216   -0.097540559    0.059333505    5.878845474
  125 SER   N       1217    0.029931276    6.700450001    5.982267129
  125 SER   H       1218    0.108460238    6.675288617    6.038843250
  125 SER   CA      1219    6.729075009    6.589174208    5.955301855
  125 SER   CB      1220    6.790767480    6.450614929    5.975385176
  125 SER   OG      1221    6.785914194    6.413749471    6.113466253
  125 SER   HG      1222    6.873817590    6.438469994    6.154238295
  125 SER   C       1223    6.596974609    6.595357469    6.032245029
  125 SER   O       1224    6.500233847    6.527963178    5.997178887
  126 ALA   N       1225    6.578991590    6.684622377    6.129202051
  126 ALA   H       1226    6.655368092    6.733571385    6.171280846
  126 ALA   CA      1227    6.448739653    6.709513451    6.192635802
  126 ALA   CB      1228    6.465423679    6.817473046    6.299751099
  126 ALA   C       1229    6.341186027    6.752435042    6.092661742
  126 ALA   O       1230    6.230636004    6.698674983    6.088717648
  127 TYR   N       1231    6.395021550    0.028768638    5.991626378
  127 TYR   H       1232    6.489620271    0.061184696    5.992156750
  127 TYR   CA      1233    6.319252966    0.069252408    5.872345450
  127 TYR   CB      1234    6.391879419    0.185333843    5.804090492
  127 TYR   CG      1235    6.404947651    0.299745349    5.904813584
  127 TYR   CD1     1236    6.296990717    0.384961139    5.924857521
  127 TYR   HD1     1237    6.203656508    0.369357156    5.870762776
  127 TYR   CD2     1238    6.519932650    0.313716839    5.981638274
  127 TYR   HD2     1239    6.610517182    0.259247195    5.955020597
  127 TYR   CE1     1240    6.304115810    0.481982004    6.024124654
  127 TYR   HE1     1241    6.214059507    0.539434056    6.045807005
  127 TYR   CE2     1242    6.527844523    0.409663171    6.081889949
  127 TYR   HE2     1243    6.611573582    0.408386900    6.151666852
  127 TYR   CZ      1244    6.419129912    0.494086481    6.101211850
  127 TYR   OH      1245    6.429969087    0.592647554    6.194293681
  127 TYR   HH      1246    6.490279760    0.560009143    6.267065496
  127 TYR   C       1247    6.284322817    6.746919975    5.776088002
  127 TYR   O       1248    6.242816302    6.777903868    5.664525428
  128 LEU   N       1249    6.312309980    6.623051133    5.815615853
  128 LEU   H       1250    6.385461173    6.606752044    5.881825533
  128 LEU   CA      1251    6.249449594    6.500907485    5.763306615
  128 LEU   CB      1252    6.331493761    6.376183273    5.796760387
  128 LEU   CG      1253    6.475228803    6.376639800    5.744329196
  128 LEU   CD1     1254    6.546333493    6.255988027    5.805907021
  128 LEU   CD2     1255    6.489012879    6.394024466    5.592952629
  128 LEU   C       1256    6.108819796    6.472429421    5.816432543
  128 LEU   O       1257    6.024574432    6.420689332    5.743242210
  129 VAL   N       1258    6.084315204    6.503055344    5.943524015
  129 VAL   H       1259    6.155870546    6.539589607    6.003079489
  129 VAL   CA      1260    5.953812397    6.476659748    6.005824021
  129 VAL   CB      1261    5.970616019    6.370072557    6.114313611
  129 VAL   CG1     1262    6.015009035    6.237666295    6.051787657
  129 VAL   CG2     1263    6.069869192    6.415323523    6.221590852
  129 VAL   C       1264    5.875340967    6.597319714    6.057744355
  129 VAL   O       1265    5.753871022    6.608645879    6.042097656
  130 ALA   N       1266    5.950174893    6.695738554    6.106760842
  130 ALA   H       1267    6.049333102    6.697410218    6.093879922
  130 ALA   CA      1268    5.895505422    0.028551783    6.163347837
  130 ALA   CB      1269    5.979967514    0.066353572    6.285192738
  130 ALA   C       1270    5.890998632    0.147495400    6.067212328
  130 ALA   O       1271    5.995647139    0.192205617    6.020509096
  131 GLU   N       1272    5.770850992    0.199605533    6.043994670
  131 GLU   H       1273    5.689852664    0.164287667    6.090822663
  131 GLU   CA      1274    5.748870212    0.323379316    5.967780306
  131 GLU   CB      1275    5.602503180    0.342448794    5.927505655
  131 GLU   CG      1276    5.503250534    0.343774430    6.043927175
  131 GLU   CD      1277    5.356684918    0.342926840    6.000045244
  131 GLU   OE1     1278    5.319153943    0.279896742    5.898834411
  131 GLU   OE2     1279    5.277504638    0.408401437    6.071223498
  131 GLU   C       1280    5.805755453    0.449248972    6.033562273
  131 GLU   O       1281    5.845899618    0.544014215    5.966218846
  132 LYSH  N       1282    5.810109403    0.442372310    6.166322776
  132 LYSH  H       1283    5.759727201    0.370367124    6.214042413
  132 LYSH  CA      1284    5.876537449    0.539304299    6.254638525
  132 LYSH  CB      1285    5.769980685    0.637698693    6.303335927
  132 LYSH  CG      1286    5.820615533    0.747679059    6.396887718
  132 LYSH  CD      1287    5.729231759    0.870395123    6.397121635
  132 LYSH  CE      1288    5.579259490    0.848490886    6.418038693
  132 LYSH  NZ      1289    5.529855522    0.926101601    6.532695636
  132 LYSH  HZ1     1290    5.509536120    1.020708966    6.507462902
  132 LYSH  HZ2     1291    5.602828321    0.929960180    6.600960706
  132 LYSH  HZ3     1292    5.452005833    0.881798024    6.577154821
  132 LYSH  C       1293    5.946895202    0.465239413    6.368532434
  132 LYSH  O       1294    5.903990777    0.360306699    6.416253877
  133 VAL   N       1295    6.067786980    0.512745117    6.397067335
  133 VAL   H       1296    6.105270597    0.585995458    6.340246113
  133 VAL   CA      1297    6.158405597    0.464044303    6.502060309
  133 VAL   CB      1298    6.286310692    0.402834567    6.444591579
  133 VAL   CG1     1299    6.373791515    0.340163343    6.553345921
  133 VAL   CG2     1300    6.253454794    0.297280336    6.338833925
  133 VAL   C       1301    6.197297867    0.582404352    6.590866391
  133 VAL   O       1302    6.233153793    0.690335535    6.544054937
  134 THR   N       1303    6.197073107    0.549337357    6.719680636
  134 THR   H       1304    6.142531418    0.471702779    6.751248649
  134 THR   CA      1305    6.231215457    0.645814930    0.033854800
  134 THR   CB      1306    6.109069453    0.680866348    0.119049481
  134 THR   OG1     1307    6.001202830    0.592712960    0.086810016
  134 THR   HG1     1308    5.922510164    0.652940346    0.100271426
  134 THR   CG2     1309    6.074002844    0.829651760    0.112682328
  134 THR   C       1310    6.326579766    0.584035276    0.136294987
  134 THR   O       1311    6.302571913    0.474137278    0.186044902
  135 VAL   N       1312    6.420026080    0.669876573    0.176107425
  135 VAL   H       1313    6.411445604    0.767653375    0.157010919
  135 VAL   CA      1314    6.528893698    0.631705054    0.267224687
  135 VAL   CB      1315    6.660613884    0.626990061    0.189515223
  135 VAL   CG1     1316    6.775144045    0.579380402    0.279098496
  135 VAL   CG2     1317    6.652015377    0.536116424    0.066714430
  135 VAL   C       1318    6.532460505    0.727832882    0.386217436
  135 VAL   O       1319    6.567301387    0.845119339    0.373568080
  136 ILE   N       1320    6.475501812    0.679233188    0.496144111
  136 ILE   H       1321    6.434680814    0.587944876    0.494975995
  136 ILE   CA      1322    6.486660451    0.742247956    0.628483161
  136 ILE   CB      1323    6.370968458    0.702239592    0.720279849
  136 ILE   CG1     1324    6.234794072    0.727363399    0.655196660
  136 ILE   CG2     1325    6.380184546    0.771595176    0.856349006
  136 ILE   CD      1326    6.217785638    0.876513050    0.625631370
  136 ILE   C       1327    6.617707104    0.692295714    0.689667418
  136 ILE   O       1328    6.645815156    0.572988703    0.679381022
  137 THR   N       1329    6.697006977    0.785014672    0.742617632
  137 THR   H       1330    6.657424749    0.871617342    0.773176503
  137 THR   CA      1331    0.037691184    0.747022576    0.794919456
  137 THR   CB      1332    0.143835061    0.756638330    0.685143214
  137 THR   OG1     1333    0.267219352    0.700244409    0.730375842
  137 THR   HG1     1334    0.251182619    0.601744527    0.736713971
  137 THR   CG2     1335    0.158296743    0.898993413    0.630969265
  137 THR   C       1336    0.081955934    0.822943126    0.920166754
  137 THR   O       1337    0.053391548    0.941588596    0.935616696
  138 LYSH  N       1338    0.156296002    0.750557691    1.003370741
  138 LYSH  H       1339    0.163033985    0.651383822    0.992417346
  138 LYSH  CA      1340    0.219509723    0.802043320    1.125700882
  138 LYSH  CB      1341    0.119844074    0.775277606    1.238673831
  138 LYSH  CG      1342    0.139606243    0.858239956    1.365716766
  138 LYSH  CD      1343    0.134934131    1.009232996    1.341462411
  138 LYSH  CE      1344    0.144553748    1.097553884    1.466025563
  138 LYSH  NZ      1345    0.280847656    1.139800430    1.501354489
  138 LYSH  HZ1     1346    0.344478785    1.090333102    1.442148848
  138 LYSH  HZ2     1347    0.304509032    1.102312394    1.590991459
  138 LYSH  HZ3     1348    0.300100383    1.237885878    1.498588676
  138 LYSH  C       1349    0.355292783    0.736227345    1.151046044
  138 LYSH  O       1350    0.365381588    0.613688863    1.154600102
  139 HISA  N       1351    0.453350187    0.824988104    1.165073784
  139 HISA  H       1352    0.431020009    0.919481071    1.141137222
  139 HISA  CA      1353    0.595737638    0.815082092    1.200240318
  139 HISA  CB      1354    0.679889382    0.861662085    1.081240708
  139 HISA  CG      1355    0.826878867    0.819625137    1.087338818
  139 HISA  ND1     1356    0.928860887    0.891041759    1.134154768
  139 HISA  HD1     1357    0.923427279    0.977135135    1.184735468
  139 HISA  CD2     1358    0.877776352    0.716481027    1.020556592
  139 HISA  HD2     1359    0.819666298    0.638207210    0.971797680
  139 HISA  CE1     1360    1.041507935    0.832016079    1.095218484
  139 HISA  HE1     1361    1.140842746    0.855473883    1.133471939
  139 HISA  NE2     1362    1.010459191    0.725562667    1.021797702
  139 HISA  C       1363    0.624747512    0.907040798    1.319038796
  139 HISA  O       1364    0.565778799    1.014394487    1.330302747
  140 ASN   N       1365    0.720670291    0.872288377    1.404374816
  140 ASN   H       1366    0.751626562    0.777192721    1.404141683
  140 ASN   CA      1367    0.750607917    0.938479847    1.532182537
  140 ASN   CB      1368    0.863978678    0.868896085    1.607771166
  140 ASN   CG      1369    0.855229762    0.728187839    1.667215646
  140 ASN   OD1     1370    0.940542646    0.641686398    1.648103187
  140 ASN   ND2     1371    0.750945911    0.692771373    1.741768003
  140 ASN   HD21    1372    0.757788301    0.603514871    1.786325746
  140 ASN   HD22    1373    0.657888197    0.724447002    1.723445942
  140 ASN   C       1374    0.780156655    1.088257589    1.522058268
  140 ASN   O       1375    0.701361084    1.172631858    1.564533984
  141 ASP   N       1376    0.880386249    1.113307278    1.438284188
  141 ASP   H       1377    0.953263208    1.044838488    1.436792890
  141 ASP   CA      1378    0.939741210    1.243619618    1.405018931
  141 ASP   CB      1379    1.076189405    1.218557624    1.340477446
  141 ASP   CG      1380    1.155841746    1.095313295    1.383782645
  141 ASP   OD1     1381    1.150449587    1.055850985    1.502255865
  141 ASP   OD2     1382    1.202690457    1.026079743    1.290854358
  141 ASP   C       1383    0.859008312    1.340481876    1.318341075
  141 ASP   O       1384    0.913220437    1.439091352    1.268660318
  142 ASP   N       1385    0.727914217    1.319723825    1.309829776
  142 ASP   H       1386    0.687225207    1.250048576    1.368914222
  142 ASP   CA      1387    0.628863476    1.396622916    1.233103284
  142 ASP   CB      1388    0.646356772    1.377882117    1.082257639
  142 ASP   CG      1389    0.564957660    1.471206318    0.992397935
  142 ASP   OD1     1390    0.515043762    1.574444275    1.042152611
  142 ASP   OD2     1391    0.561092402    1.447208298    0.869793306
  142 ASP   C       1392    0.488741327    1.353907917    1.277299644
  142 ASP   O       1393    0.476735302    1.276790036    1.372371577
  143 GLU   N       1394    0.384074202    1.420808486    1.229780100
  143 GLU   H       1395    0.402532240    1.489566695    1.159543980
  143 GLU   CA      1396    0.243423859    1.394623728    1.263588884
  143 GLU   CB      1397    0.171372697    1.524380825    1.300793933
  143 GLU   CG      1398    0.222548224    1.585684532    1.431300336
  143 GLU   CD      1399    0.212739622    1.492712453    1.552399964
  143 GLU   OE1     1400    0.296197318    1.507611811    1.644252024
  143 GLU   OE2     1401    0.121671662    1.407451088    1.560281999
  143 GLU   C       1402    0.165848620    1.318613189    1.155823025
  143 GLU   O       1403    0.228364467    1.264173535    1.064941030
  144 GLN   N       1404    0.038836487    1.290310360    1.183336640
  144 GLN   H       1405   -0.013320368    1.317951178    1.264062489
  144 GLN   CA      1406    6.747316845    1.208798460    1.093340591
  144 GLN   CB      1407    6.626185792    1.146859949    1.163328459
  144 GLN   CG      1408    6.559355082    1.027134036    1.095468812
  144 GLN   CD      1409    6.472914207    0.953150369    1.197759537
  144 GLN   OE1     1410    6.517952852    0.910328026    1.303891659
  144 GLN   NE2     1411    6.342533788    0.939212981    1.175521783
  144 GLN   HE21    1412    6.286809914    0.885370237    1.238724304
  144 GLN   HE22    1413    6.296719456    0.987253396    1.100742396
  144 GLN   C       1414    6.697483243    1.283191727    0.969279097
  144 GLN   O       1415    6.625272768    1.382731851    0.971491749
  145 TYR   N       1416    6.726372511    1.214170253    0.859335326
  145 TYR   H       1417    6.805867764    1.153517094    0.860239432
  145 TYR   CA      1418    6.688220014    1.262310541    0.725788398
  145 TYR   CB      1419    6.813678579    1.295034258    0.644565310
  145 TYR   CG      1420    6.873399184    1.429101861    0.687764414
  145 TYR   CD1     1421    0.024599360    1.546745682    0.641068956
  145 TYR   HD1     1422   -0.049710446    1.542515808    0.561447408
  145 TYR   CD2     1423    0.190943948    1.436066526    0.773849632
  145 TYR   HD2     1424    0.235154844    1.344813235    0.813821089
  145 TYR   CE1     1425    0.074591048    1.669605430    0.682600200
  145 TYR   HE1     1426    0.017117131    1.760308787    0.663874542
  145 TYR   CE2     1427    0.243121233    1.558702009    0.813377603
  145 TYR   HE2     1428    0.335538823    1.558586961    0.871170130
  145 TYR   CZ      1429    0.185027106    1.676062241    0.766763823
  145 TYR   OH      1430    0.237136793    1.799620032    0.789421424
  145 TYR   HH      1431    0.320933395    1.791535695    0.843391576
  145 TYR   C       1432    6.602367924    1.163058644    0.647140467
  145 TYR   O       1433    6.612277473    1.041212905    0.660679500
  146 ALA   N       1434    6.518735848    1.227921340    0.566602230
  146 ALA   H       1435    6.513441171    1.327762949    0.568144686
  146 ALA   CA      1436    6.427129885    1.164650906    0.470611605
  146 ALA   CB      1437    6.283634978    1.207303926    0.502205127
  146 ALA   C       1438    6.460198339    1.199633981    0.325392223
  146 ALA   O       1439    6.451452492    1.315598387    0.285332631
  147 TRP   N       1440    6.527953537    1.102890022    0.264222230
  147 TRP   H       1441    6.565378760    1.024879157    0.314358626
  147 TRP   CA      1442    6.549911409    1.100490070    0.118883005
  147 TRP   CB      1443    6.671331679    1.011348201    0.092065987
  147 TRP   CG      1444    6.712673426    1.001642589    6.736442086
  147 TRP   CD1     1445    6.808849959    1.076286604    6.682915365
  147 TRP   HD1     1446    6.862087653    1.156808368    6.733530093
  147 TRP   CD2     1447    6.673925548    0.909454580    6.639914321
  147 TRP   NE1     1448    6.833605497    1.035022624    6.558924820
  147 TRP   HE1     1449    6.909241028    1.068643873    6.502806578
  147 TRP   CE2     1450    6.752739659    0.934038819    6.528097402
  147 TRP   CE3     1451    6.577694737    0.809268197    6.635438883
  147 TRP   HE3     1452    6.511985335    0.792979335    6.720866909
  147 TRP   CZ2     1453    6.735959331    0.857395314    6.413357722
  147 TRP   HZ2     1454    6.796609336    0.874461413    6.324417942
  147 TRP   CZ3     1455    6.559096463    0.734333501    6.519859187
  147 TRP   HZ3     1456    6.477429699    0.662297318    6.515367757
  147 TRP   CH2     1457    6.640161824    0.756777147    6.409198940
  147 TRP   HH2     1458    6.624287904    0.703316275    6.315557887
  147 TRP   C       1459    6.429352758    1.036397888    0.049832337
  147 TRP   O       1460    6.376753014    0.936012707    0.097660078
  148 GLU   N       1461    6.395991538    1.086759873    6.722685693
  148 GLU   H       1462    6.448211790    1.160425092    6.679714990
  148 GLU   CA      1463    6.285424602    1.035023916    6.640774658
  148 GLU   CB      1464    6.157880227    1.110273905    6.679244542
  148 GLU   CG      1465    6.030007197    1.038236092    6.635995535
  148 GLU   CD      1466    5.898323166    1.095503311    6.688783158
  148 GLU   OE1     1467    5.892080476    1.218292631    6.711289773
  148 GLU   OE2     1468    5.800449288    1.017838009    6.692498740
  148 GLU   C       1469    6.314937694    1.041795065    6.490800896
  148 GLU   O       1470    6.362225434    1.144017199    6.441345978
  149 SER   N       1471    6.283590439    0.933104557    6.420844856
  149 SER   H       1472    6.248199972    0.851251229    6.466102321
  149 SER   CA      1473    6.287728851    0.922725697    6.274257887
  149 SER   CB      1474    6.428046065    0.913104470    6.214065301
  149 SER   OG      1475    6.422360277    0.926341221    6.071792814
  149 SER   HG      1476    6.423845716    1.023824098    6.049536533
  149 SER   C       1477    6.205777919    0.811127651    6.209141361
  149 SER   O       1478    6.163602459    0.714134817    6.271926654
  150 SER   N       1479    6.151274811    0.851658104    6.094792360
  150 SER   H       1480    6.148045398    0.950819235    6.082209801
  150 SER   CA      1481    6.065051364    0.786622482    5.995051679
  150 SER   CB      1482    5.926886972    0.852341672    5.997247208
  150 SER   OG      1483    5.890583377    0.899980291    6.127111461
  150 SER   HG      1484    5.824432324    0.974325312    6.117269828
  150 SER   C       1485    6.117141830    0.812126305    5.853459121
  150 SER   O       1486    6.042701710    0.792748077    5.757471186
  151 ALA   N       1487    6.243281185    0.852819385    5.842362809
  151 ALA   H       1488    6.307088800    0.808378207    5.905250742
  151 ALA   CA      1489    6.312771169    0.885550888    5.717028093
  151 ALA   CB      1490    6.306676764    0.775671817    5.610718859
  151 ALA   C       1491    6.278521481    1.026349187    5.667871134
  151 ALA   O       1492    6.292780405    1.121673006    5.744293613
  152 GLY   N       1493    6.261066917    1.048996967    5.537981117
  152 GLY   H       1494    6.298077719    0.986853374    5.468920522
  152 GLY   CA      1495    6.214437650    1.176198011    5.480931250
  152 GLY   C       1496    6.305601823    1.299006627    5.484948434
  152 GLY   O       1497    6.259914814    1.412832434    5.494151484
  153 GLY   N       1498    6.435836535    1.273507180    5.476118222
  153 GLY   H       1499    6.467809637    1.178957535    5.469827442
  153 GLY   CA      1500    6.545614117    1.370753686    5.486238067
  153 GLY   C       1501    6.600158867    1.392976209    5.627443434
  153 GLY   O       1502    6.720163838    1.414731677    5.643396697
  154 SER   N       1503    6.518366600    1.364887772    5.728497737
  154 SER   H       1504    6.431499880    1.316017211    5.720383470
  154 SER   CA      1505    6.543616064    1.427645305    5.859017853
  154 SER   CB      1506    6.466287776    1.559671151    5.859521984
  154 SER   OG      1507    6.329422632    1.543163551    5.821500605
  154 SER   HG      1508    6.277044007    1.544153635    5.906679857
  154 SER   C       1509    6.514653365    1.348104745    5.986475380
  154 SER   O       1510    6.446901654    1.245493914    5.983357154
  155 PHE   N       1511    6.584223911    1.391978368    6.091006859
  155 PHE   H       1512    6.656421989    1.459075062    6.074088791
  155 PHE   CA      1513    6.562015098    1.348501948    6.229670741
  155 PHE   CB      1514    6.660609241    1.240837063    6.275415860
  155 PHE   CG      1515    6.802017943    1.292226336    6.303174938
  155 PHE   CD1     1516    0.046219989    1.333634348    6.431002449
  155 PHE   HD1     1517   -0.025164763    1.328214545    6.513190787
  155 PHE   CD2     1518    0.101608954    1.299141381    6.198280277
  155 PHE   HD2     1519    0.070427559    1.275682658    6.096508241
  155 PHE   CE1     1520    0.175413634    1.379315161    6.454249437
  155 PHE   HE1     1521    0.203475119    1.418956901    6.551830611
  155 PHE   CE2     1522    0.229690561    1.346304318    6.224558683
  155 PHE   HE2     1523    0.294115632    1.375362016    6.141584213
  155 PHE   CZ      1524    0.270023454    1.382745620    6.352474708
  155 PHE   HZ      1525    0.375856842    1.398877690    6.372941554
  155 PHE   C       1526    6.557555885    1.465137159    6.328604827
  155 PHE   O       1527    6.611392036    1.572208261    6.300894220
  156 THR   N       1528    6.483262149    1.445124202    6.437089493
  156 THR   H       1529    6.429885520    1.360556819    6.437322338
  156 THR   CA      1530    6.484264704    1.538713807    6.550450133
  156 THR   CB      1531    6.351641669    1.598481141    6.597833330
  156 THR   OG1     1532    6.259674199    1.498497682    6.642490840
  156 THR   HG1     1533    6.224886807    1.441841748    6.567798218
  156 THR   CG2     1534    6.293515776    1.698301875    6.497512400
  156 THR   C       1535    6.546465552    1.479154134    6.676914421
  156 THR   O       1536    6.545303488    1.358213162    6.699303629
  157 VAL   N       1537    6.592503272    1.573162884    6.758972694
  157 VAL   H       1538    6.599121095    1.667889195    6.727588987
  157 VAL   CA      1539    6.629108726    1.552885648    0.108540529
  157 VAL   CB      1540    6.781143958    1.558186460    0.124996729
  157 VAL   CG1     1541    6.822334488    1.520216177    0.267386859
  157 VAL   CG2     1542    6.849564434    1.458563552    0.031172878
  157 VAL   C       1543    6.557194290    1.659168336    0.191878712
  157 VAL   O       1544    6.536868571    1.773313536    0.150792892
  158 ARG   N       1545    6.507339748    1.610840038    0.305320542
  158 ARG   H       1546    6.493067995    1.512149236    0.312928597
  158 ARG   CA      1547    6.457339953    1.692595943    0.416800664
  158 ARG   CB      1548    6.312327315    1.737305770    0.397233118
  158 ARG   CG      1549    6.213088476    1.620876463    0.398430593
  158 ARG   CD      1550    6.090828304    1.662881793    0.480260667
  158 ARG   NE      1551    5.996821433    1.549886917    0.479036247
  158 ARG   HE      1552    5.941660607    1.542564321    0.395947963
  158 ARG   CZ      1553    5.994893210    1.443978084    0.561099400
  158 ARG   NH1     1554    6.075251090    1.432412990    0.667704940
  158 ARG   HH11    1555    6.071228286    1.350070541    0.724298004
  158 ARG   HH12    1556    6.135109531    1.508196064    0.693664386
  158 ARG   NH2     1557    5.952284828    1.325971356    0.514065643
  158 ARG   HH21    1558    5.946226286    1.245082315    0.572535184
  158 ARG   HH22    1559    5.932361766    1.314784221    0.416718208
  158 ARG   C       1560    6.474621625    1.622691455    0.551801773
  158 ARG   O       1561    6.487785584    1.500453228    0.555479592
  159 THR   N       1562    6.477792053    1.702407695    0.658233103
  159 THR   H       1563    6.501377986    1.799216252    0.649659634
  159 THR   CA      1564    6.476732371    1.653959177    0.797014902
  159 THR   CB      1565    6.463880925    1.759294452    0.907213832
  159 THR   OG1     1566    6.495117177    1.890942699    0.860929596
  159 THR   HG1     1567    6.591447512    1.896704929    0.834713869
  159 THR   CG2     1568    6.557647940    1.721192671    1.021947527
  159 THR   C       1569    6.352927153    1.567929309    0.823062781
  159 THR   O       1570    6.242955572    1.607577781    0.784810326
  160 ASP   N       1571    6.374270568    1.452910453    0.886333409
  160 ASP   H       1572    6.466256679    1.428023127    0.916638664
  160 ASP   CA      1573    6.266044354    1.367039667    0.936552428
  160 ASP   CB      1574    6.284381729    1.224364500    0.884471442
  160 ASP   CG      1575    6.153581010    1.147353207    0.903692090
  160 ASP   OD1     1576    6.047355922    1.201119002    0.865645529
  160 ASP   OD2     1577    6.159018469    1.042836179    0.972030750
  160 ASP   C       1578    6.262709371    1.373807505    1.089361622
  160 ASP   O       1579    6.359831810    1.347646672    1.160155993
  161 THR   N       1580    6.160657234    1.444788167    1.136650320
  161 THR   H       1581    6.100341012    1.498431190    1.077620235
  161 THR   CA      1582    6.118494306    1.443523981    1.277467734
  161 THR   CB      1583    6.033756993    1.567627151    1.306173637
  161 THR   OG1     1584    5.951788036    1.607294168    1.195921008
  161 THR   HG1     1585    5.872926940    1.657393012    1.231572753
  161 THR   CG2     1586    6.122828377    1.686491659    1.342915271
  161 THR   C       1587    6.047806855    1.315293730    1.321860513
  161 THR   O       1588    6.031929252    1.298246559    1.442643220
  162 GLY   N       1589    6.015814935    1.227769459    1.226957517
  162 GLY   H       1590    6.003136913    1.259042207    1.132823128
  162 GLY   CA      1591    5.975674129    1.089028109    1.254383126
  162 GLY   C       1592    5.858307557    1.068826881    1.350453004
  162 GLY   O       1593    5.766490539    1.150137627    1.359875503
  163 GLU   N       1594    5.853338098    0.955074469    1.419210883
  163 GLU   H       1595    5.778205812    0.944438256    1.484341603
  163 GLU   CA      1596    5.932043970    0.831364035    1.408523729
  163 GLU   CB      1597    5.888467847    0.742827275    1.291589870
  163 GLU   CG      1598    5.761820967    0.664114195    1.325914351
  163 GLU   CD      1599    5.717533967    0.574852350    1.209828371
  163 GLU   OE1     1600    5.782181720    0.469263265    1.192605831
  163 GLU   OE2     1601    5.623832603    0.613160173    1.136494412
  163 GLU   C       1602    6.083935242    0.832062033    1.427014303
  163 GLU   O       1603    6.155291668    0.797139528    1.333101211
  164 PRO   N       1604    6.133770606    0.883969821    1.538866969
  164 PRO   CA      1605    6.278326405    0.890911586    1.564700586
  164 PRO   CB      1606    6.295497476    0.978825748    1.688751156
  164 PRO   CG      1607    6.164837561    0.952630181    1.763914286
  164 PRO   CD      1608    6.060917852    0.943143305    1.652014353
  164 PRO   C       1609    6.345183070    0.754249156    1.580862532
  164 PRO   O       1610    6.305562937    0.669750762    1.660982866
  165 MET   N       1611    6.441370455    0.732390417    1.491642090
  165 MET   H       1612    6.463494106    0.801064501    1.422400381
  165 MET   CA      1613    6.536120774    0.620005235    1.492254019
  165 MET   CB      1614    6.573724321    0.582375184    1.348808739
  165 MET   CG      1615    6.457696185    0.524359862    1.267687258
  165 MET   SD      1616    6.499150553    0.490917921    1.092604467
  165 MET   CE      1617    6.612117188    0.356073949    1.119821118
  165 MET   C       1618    6.662442605    0.665036806    1.565901512
  165 MET   O       1619    6.708424560    0.778101307    1.550691876
  166 GLY   N       1620    6.698824402    0.587429256    1.667593264
  166 GLY   H       1621    6.625912528    0.540325972    1.717244063
  166 GLY   CA      1622    0.034197538    0.598477045    1.741287350
  166 GLY   C       1623    0.154845774    0.565720599    1.653082936
  166 GLY   O       1624    0.251686220    0.641266784    1.646554865
  167 ARG   N       1625    0.132450982    0.466157961    1.567803358
  167 ARG   H       1626    0.041101866    0.426203068    1.560239293
  167 ARG   CA      1627    0.230710270    0.418943529    1.469198052
  167 ARG   CB      1628    0.349497779    0.351123053    1.537738175
  167 ARG   CG      1629    0.473141021    0.375873668    1.451085094
  167 ARG   CD      1630    0.604272606    0.332667431    1.517026781
  167 ARG   NE      1631    0.609136592    0.185776990    1.514328236
  167 ARG   HE      1632    0.566141470    0.159793179    1.427862860
  167 ARG   CZ      1633    0.605274610    0.114628932    1.627813373
  167 ARG   NH1     1634    0.591696740    0.171756736    1.748252270
  167 ARG   HH11    1635    0.569867590    0.116697348    1.828816339
  167 ARG   HH12    1636    0.597015076    0.270061708    1.765760060
  167 ARG   NH2     1637    0.597729038   -0.018796180    1.618036812
  167 ARG   HH21    1638    0.601317903   -0.074727386    1.700849039
  167 ARG   HH22    1639    0.546866050   -0.049057635    1.537431596
  167 ARG   C       1640    0.174569152    0.329506791    1.358471053
  167 ARG   O       1641    0.075236318    0.260536693    1.380957109
  168 GLY   N       1642    0.226437882    0.356481965    1.239009865
  168 GLY   H       1643    0.275343144    0.441503273    1.219555218
  168 GLY   CA      1644    0.199962621    0.272479882    1.121316173
  168 GLY   C       1645    0.140499098    0.352093930    1.004978966
  168 GLY   O       1646    0.141545792    0.475029773    1.000909447
  169 THR   N       1647    0.111583950    0.274427293    0.900947353
  169 THR   H       1648    0.142595543    0.179452489    0.896696711
  169 THR   CA      1649    0.047937483    0.319933295    0.776498760
  169 THR   CB      1650    0.147399204    0.319273551    0.660245580
  169 THR   OG1     1651    0.241684262    0.424634043    0.681697758
  169 THR   HG1     1652    0.331722196    0.395201205    0.649644190
  169 THR   CG2     1653    0.092792792    0.324246505    0.517404258
  169 THR   C       1654    6.714167676    0.236017548    0.749867418
  169 THR   O       1655    6.691003201    0.129582532    0.806988342
  170 LYSH  N       1656    6.621630099    0.306260227    0.685123589
  170 LYSH  H       1657    6.633766176    0.404751520    0.672853891
  170 LYSH  CA      1658    6.487161713    0.256042056    0.653467913
  170 LYSH  CB      1659    6.399664534    0.321059601    0.760819244
  170 LYSH  CG      1660    6.252636672    0.282462729    0.743506440
  170 LYSH  CD      1661    6.179609662    0.349942713    0.859781140
  170 LYSH  CE      1662    6.209738054    0.282097646    0.993565778
  170 LYSH  NZ      1663    6.106903350    0.336255725    1.083558909
  170 LYSH  HZ1     1664    6.016466754    0.328960390    1.041516133
  170 LYSH  HZ2     1665    6.129649430    0.431600015    1.103354343
  170 LYSH  HZ3     1666    6.108942489    0.282573618    1.167903891
  170 LYSH  C       1667    6.444909042    0.292313060    0.510961328
  170 LYSH  O       1668    6.413889996    0.406508766    0.477432447
  171 VAL   N       1669    6.446358355    0.188404509    0.427934704
  171 VAL   H       1670    6.487383428    0.103583970    0.461454481
  171 VAL   CA      1671    6.410501064    0.191574663    0.285408857
  171 VAL   CB      1672    6.515394307    0.120312603    0.199813562
  171 VAL   CG1     1673    6.480932745    0.122950654    0.050777399
  171 VAL   CG2     1674    6.650140862    0.190964000    0.215961483
  171 VAL   C       1675    6.270778775    0.133395697    0.263005952
  171 VAL   O       1676    6.246507530    0.012819160    0.261923803
  172 ILE   N       1677    6.185788935    0.229888148    0.229006540
  172 ILE   H       1678    6.218699742    0.324093762    0.222384286
  172 ILE   CA      1679    6.042386025    0.212246796    0.201941836
  172 ILE   CB      1680    5.963111215    0.324597612    0.269037282
  172 ILE   CG1     1681    6.008318184    0.342735388    0.414073110
  172 ILE   CG2     1682    5.812315445    0.298921370    0.265671551
  172 ILE   CD      1683    5.996921212    0.486540305    0.465036987
  172 ILE   C       1684    6.014862751    0.212839617    0.051453303
  172 ILE   O       1685    6.030543771    0.313187093   -0.017912228
  173 LEU   N       1686    5.976481370    0.093942564    0.005836888
  173 LEU   H       1687    5.969590642    0.014714778    0.066459621
  173 LEU   CA      1688    5.947138388    0.066642006    6.655744887
  173 LEU   CB      1689    5.998511348   -0.072724988    6.619046526
  173 LEU   CG      1690    6.145782377    6.695411072    6.653400513
  173 LEU   CD1     1691    6.182394683    6.549255011    6.626812071
  173 LEU   CD2     1692    6.237055821    6.786643834    6.571229629
  173 LEU   C       1693    5.796591059    0.075996306    6.630070131
  173 LEU   O       1694    5.721292886   -0.010416836    6.674701451
  174 HISB  N       1695    5.757415124    0.183860200    6.562824841
  174 HISB  H       1696    5.823547359    0.250329659    6.528072279
  174 HISB  CA      1697    5.620060987    0.209652466    6.517261539
  174 HISB  CB      1698    5.592840303    0.355838143    6.481298917
  174 HISB  CG      1699    5.611829176    0.443219234    6.605447891
  174 HISB  ND1     1700    5.510533523    0.469983630    6.687378614
  174 HISB  CD2     1701    5.724828886    0.451247101    6.675121106
  174 HISB  HD2     1702    5.825787774    0.455296945    6.634260948
  174 HISB  CE1     1703    5.560535515    0.485303191    6.809665621
  174 HISB  HE1     1704    5.500783021    0.494476095    6.900372859
  174 HISB  NE2     1705    5.692676535    0.471983576    6.802507987
  174 HISB  HE2     1706    5.759265323    0.493482466    6.873948392
  174 HISB  C       1707    5.597327185    0.127515873    6.390208591
  174 HISB  O       1708    5.631257812    0.170352735    6.280020279
  175 LEU   N       1709    5.548805103    0.005908145    6.413505175
  175 LEU   H       1710    5.499760524   -0.015501549    6.497981529
  175 LEU   CA      1711    5.536825704    6.697421744    6.306287638
  175 LEU   CB      1712    5.495548165    6.561657689    6.363479250
  175 LEU   CG      1713    5.599611944    6.505635357    6.460645233
  175 LEU   CD1     1714    5.559326444    6.366004572    6.508482965
  175 LEU   CD2     1715    5.734809823    6.497752486    6.389483956
  175 LEU   C       1716    5.434639335    6.745262825    6.202970272
  175 LEU   O       1717    5.354588124    6.835442228    6.227197014
  176 LYSH  N       1718    5.458151844    6.698556402    6.080680974
  176 LYSH  H       1719    5.549185549    6.665021086    6.056447289
  176 LYSH  CA      1720    5.351617649    6.710571110    5.980128062
  176 LYSH  CB      1721    5.412549243    6.693053353    5.840886401
  176 LYSH  CG      1722    5.467256559    0.034918910    5.789251548
  176 LYSH  CD      1723    5.557783372    0.003711814    5.669920020
  176 LYSH  CE      1724    5.667508433    6.707099104    5.730172453
  176 LYSH  NZ      1725    5.787655704    6.731445365    5.649050293
  176 LYSH  HZ1     1726    5.785143241    6.815388267    5.594761464
  176 LYSH  HZ2     1727    5.802244190    6.651362210    5.590976205
  176 LYSH  HZ3     1728    5.867978117    6.735276405    5.708487447
  176 LYSH  C       1729    5.242932288    6.603871992    5.994652685
  176 LYSH  O       1730    5.254971969    6.505301325    6.067211983
  177 GLU   N       1731    5.143927810    6.621015194    5.907513577
  177 GLU   H       1732    5.155452546    6.681963352    5.829079668
  177 GLU   CA      1733    5.024976369    6.534866229    5.901187123
  177 GLU   CB      1734    4.929910719    6.599808871    5.800398209
  177 GLU   CG      1735    4.783468403    6.588802315    5.843284908
  177 GLU   CD      1736    4.718290783    6.727093738    5.837368492
  177 GLU   OE1     1737    4.746810439    6.803666403    5.742773268
  177 GLU   OE2     1738    4.630048152    6.755237181    5.921293167
  177 GLU   C       1739    5.058555982    6.391947178    5.858062649
  177 GLU   O       1740    5.023958149    6.295993841    5.926809282
  178 ASP   N       1741    5.150866664    6.380587484    5.762984145
  178 ASP   H       1742    5.189796939    6.459403602    5.715298465
  178 ASP   CA      1743    5.211270581    6.252970900    5.722022762
  178 ASP   CB      1744    5.268624353    6.266154486    5.580786012
  178 ASP   CG      1745    5.386862536    6.360899501    5.559484611
  178 ASP   OD1     1746    5.394799781    6.467054900    5.624983428
  178 ASP   OD2     1747    5.465984479    6.333673520    5.466628355
  178 ASP   C       1748    5.314120056    6.196180003    5.820052135
  178 ASP   O       1749    5.357777165    6.082337284    5.803787807
  179 GLN   N       1750    5.338347451    6.265601275    5.930879573
  179 GLN   H       1751    5.290198130    6.351347018    5.949056862
  179 GLN   CA      1752    5.445674426    6.235930095    6.026861830
  179 GLN   CB      1753    5.553407276    6.344533558    6.024763895
  179 GLN   CG      1754    5.597500587    6.379752918    5.882558272
  179 GLN   CD      1755    5.658574182    6.270080951    5.795096104
  179 GLN   OE1     1756    5.697543073    6.297042096    5.681590498
  179 GLN   NE2     1757    5.652802198    6.141087336    5.826923843
  179 GLN   HE21    1758    5.699646124    6.077626194    5.765469670
  179 GLN   HE22    1759    5.584419284    6.105878115    5.890816647
  179 GLN   C       1760    5.416360525    6.196897490    6.171870556
  179 GLN   O       1761    5.506334084    6.165718367    6.249734041
  180 THR   N       1762    5.289159246    6.164685782    6.193611813
  180 THR   H       1763    5.225777645    6.152590407    6.117214988
  180 THR   CA      1764    5.230977536    6.125211633    6.322716875
  180 THR   CB      1765    5.078857635    6.138334400    6.312673985
  180 THR   OG1     1766    5.030812669    6.056683940    6.205564873
  180 THR   HG1     1767    4.930993046    6.061858870    6.202521263
  180 THR   CG2     1768    5.039840554    6.283599007    6.284631976
  180 THR   C       1769    5.267154320    5.987777381    6.379431642
  180 THR   O       1770    5.260462117    5.970948510    6.501099424
  181 GLU   N       1771    5.322580038    5.898357801    6.298061320
  181 GLU   H       1772    5.327908088    5.918175075    6.200182896
  181 GLU   CA      1773    5.373270893    5.765531473    6.335482072
  181 GLU   CB      1774    5.436558348    5.690015009    6.218430963
  181 GLU   CG      1775    5.558655802    5.760734077    6.159278080
  181 GLU   CD      1776    5.626883957    5.698345329    6.037387277
  181 GLU   OE1     1777    5.664115603    5.774684985    5.945682995
  181 GLU   OE2     1778    5.651232301    5.575744390    6.036306492
  181 GLU   C       1779    5.472580457    5.767193112    6.451865688
  181 GLU   O       1780    5.458128844    5.691876792    6.548030149
  182 TYR   N       1781    5.551777953    5.874035051    6.452644151
  182 TYR   H       1782    5.555788407    5.933814063    6.372579263
  182 TYR   CA      1783    5.651320255    5.903985992    6.556587148
  182 TYR   CB      1784    5.752325180    6.003571441    6.499240618
  182 TYR   CG      1785    5.823542069    5.947290495    6.376093742
  182 TYR   CD1     1786    5.884499433    5.822434206    6.379847958
  182 TYR   HD1     1787    5.898811635    5.774397454    6.476639650
  182 TYR   CD2     1788    5.805592997    6.012645499    6.254736604
  182 TYR   HD2     1789    5.746459975    6.104061386    6.249639394
  182 TYR   CE1     1790    5.931571285    5.761437973    6.264148691
  182 TYR   HE1     1791    5.976395472    5.662144212    6.267830944
  182 TYR   CE2     1792    5.853870263    5.952682744    6.139009737
  182 TYR   HE2     1793    5.830426716    6.003416503    6.045435167
  182 TYR   CZ      1794    5.916668314    5.828750533    6.143451048
  182 TYR   OH      1795    5.964201342    5.777466147    6.026797292
  182 TYR   HH      1796    5.927128806    5.811408293    5.940347540
  182 TYR   C       1797    5.596183739    5.949790489    6.691749976
  182 TYR   O       1798    5.674164838    5.994523442    6.775695861
  183 LEU   N       1799    5.463742461    5.956268482    6.702101690
  183 LEU   H       1800    5.404150764    5.960606986    6.621907446
  183 LEU   CA      1801    5.395028951    5.969567875    0.040020962
  183 LEU   CB      1802    5.275059162    6.062280558    0.019430602
  183 LEU   CG      1803    5.313919232    6.200199748    6.757180612
  183 LEU   CD1     1804    5.191155424    6.278903901    6.710919808
  183 LEU   CD2     1805    5.395218821    6.278431567    6.860520648
  183 LEU   C       1806    5.354127775    5.836395052    0.103309279
  183 LEU   O       1807    5.315021556    5.834037248    0.219908795
  184 GLU   N       1808    5.365374395    5.729895044    0.024430022
  184 GLU   H       1809    5.387904020    5.734900251   -0.072880042
  184 GLU   CA      1810    5.336217361    5.594439025    0.073540983
  184 GLU   CB      1811    5.280914229    5.509398345   -0.040995679
  184 GLU   CG      1812    5.152985426    5.562620794   -0.105886989
  184 GLU   CD      1813    5.032733351    5.565095021    6.780020576
  184 GLU   OE1     1814    5.030585198    5.491926324    6.881345437
  184 GLU   OE2     1815    4.941018832    5.643183600    6.746656626
  184 GLU   C       1816    5.452944242    5.519077818    0.137597742
  184 GLU   O       1817    5.555079836    5.493237021    0.074118818
  185 GLU   N       1818    5.423885626    5.458884181    0.252588198
  185 GLU   H       1819    5.328316482    5.449060323    0.280337625
  185 GLU   CA      1820    5.518427498    5.383048925    0.335756760
  185 GLU   CB      1821    5.445502963    5.330576397    0.459586379
  185 GLU   CG      1822    5.538142463    5.271912586    0.566282043
  185 GLU   CD      1823    5.470292209    5.169110857    0.657021725
  185 GLU   OE1     1824    5.412416259    5.072634535    0.602556024
  185 GLU   OE2     1825    5.491352615    5.175732832    0.780056716
  185 GLU   C       1826    5.583621324    5.262631203    0.267484418
  185 GLU   O       1827    5.705132193    5.273033657    0.251447521
  186 ARG   N       1828    5.508277970    5.176028653    0.200301428
  186 ARG   H       1829    5.408489478    5.176002570    0.206923397
  186 ARG   CA      1830    5.566865517    5.059862710    0.131861335
  186 ARG   CB      1831    5.468724670    4.948324886    0.095300587
  186 ARG   CG      1832    5.373675355    4.966123669   -0.023270848
  186 ARG   CD      1833    5.272607742    4.852086278    6.754298392
  186 ARG   NE      1834    5.170200534    4.884083719    6.653825237
  186 ARG   HE      1835    5.161621434    4.982279563    6.637026091
  186 ARG   CZ      1836    5.063174766    4.816925972    6.609219065
  186 ARG   NH1     1837    5.011758421    4.706376724    6.664817839
  186 ARG   HH11    1838    4.931439185    4.662420871    6.624621959
  186 ARG   HH12    1839    5.044339570    4.673518389    6.753462533
  186 ARG   NH2     1840    4.985594775    4.875968156    6.517306576
  186 ARG   HH21    1841    4.907489671    4.828217564    6.477086851
  186 ARG   HH22    1842    4.989591411    4.975408772    6.507605439
  186 ARG   C       1843    5.655705763    5.102826187    0.014926403
  186 ARG   O       1844    5.766651577    5.050934732    0.003601200
  187 ARG   N       1845    5.624215275    5.217534829    6.746784718
  187 ARG   H       1846    5.547368070    5.272746639    6.779139015
  187 ARG   CA      1847    5.705371698    5.279200625    6.640846473
  187 ARG   CB      1848    5.623199497    5.381274347    6.561838838
  187 ARG   CG      1849    5.698727208    5.437463450    6.441226441
  187 ARG   CD      1850    5.743030405    5.329059456    6.342766600
  187 ARG   NE      1851    5.800141614    5.394651324    6.224259812
  187 ARG   HE      1852    5.739876744    5.460824085    6.179675646
  187 ARG   CZ      1853    5.918140107    5.371614214    6.165094261
  187 ARG   NH1     1854    6.003653405    5.274766547    6.200613858
  187 ARG   HH11    1855    6.092208757    5.267610986    6.154725224
  187 ARG   HH12    1856    5.974954415    5.200958626    6.261677422
  187 ARG   NH2     1857    5.950684271    5.449012987    6.060662078
  187 ARG   HH21    1858    6.038513253    5.434740933    6.015029901
  187 ARG   HH22    1859    5.886976568    5.518844450    6.028029341
  187 ARG   C       1860    5.833009476    5.340142428    6.699209308
  187 ARG   O       1861    5.941232459    5.291696584    6.666484271
  188 ILE   N       1862    5.822134324    5.429682296    0.005600376
  188 ILE   H       1863    5.733096877    5.469155379    0.028293198
  188 ILE   CA      1864    5.938104548    5.489236955    0.073537714
  188 ILE   CB      1865    5.892747304    5.596663145    0.172611642
  188 ILE   CG1     1866    5.800149745    5.701103995    0.109947443
  188 ILE   CG2     1867    6.014256306    5.669426583    0.230523354
  188 ILE   CD      1868    5.724522335    5.784345618    0.213687572
  188 ILE   C       1869    6.028207584    5.384731204    0.139663418
  188 ILE   O       1870    6.144341980    5.377133882    0.099849826
  189 LYSH  N       1871    5.965704042    5.283072913    0.198382234
  189 LYSH  H       1872    5.905088232    5.314542830    0.271429247
  189 LYSH  CA      1873    6.035829956    5.166177775    0.253387068
  189 LYSH  CB      1874    5.936338322    5.065258429    0.311039034
  189 LYSH  CG      1875    5.899727024    5.093726703    0.456840853
  189 LYSH  CD      1876    5.781291586    5.005355537    0.496466416
  189 LYSH  CE      1877    5.789200963    4.972421296    0.645670231
  189 LYSH  NZ      1878    5.662737067    4.922284456    0.701351762
  189 LYSH  HZ1     1879    5.631436866    4.838270115    0.657059570
  189 LYSH  HZ2     1880    5.592888015    4.993320364    0.692741317
  189 LYSH  HZ3     1881    5.675060719    4.906321580    0.799297229
  189 LYSH  C       1882    6.115525532    5.086792694    0.149669854
  189 LYSH  O       1883    6.231533016    5.054065228    0.174168362
  190 GLU   N       1884    6.055878776    5.059074159    0.034060446
  190 GLU   H       1885    5.957921193    5.075088273    0.021840880
  190 GLU   CA      1886    6.116290860    4.989639274    6.710779443
  190 GLU   CB      1887    6.008775956    4.978732578    6.602471597
  190 GLU   CG      1888    6.054526717    4.905332955    6.476255340
  190 GLU   CD      1889    5.947877666    4.910687490    6.366686947
  190 GLU   OE1     1890    5.895195332    5.020310346    6.337835584
  190 GLU   OE2     1891    5.925975455    4.806405284    6.301354286
  190 GLU   C       1892    6.239225086    5.064100189    6.658280138
  190 GLU   O       1893    6.350174917    5.011867700    6.667883112
  191 ILE   N       1894    6.219829901    5.193316282    6.633437818
  191 ILE   H       1895    6.134304338    5.237927102    6.659833510
  191 ILE   CA      1896    6.326753352    5.283974768    6.589183139
  191 ILE   CB      1897    6.270534192    5.422924228    6.558438585
  191 ILE   CG1     1898    6.144234708    5.421688398    6.472102128
  191 ILE   CG2     1899    6.373810497    5.508611601    6.484931505
  191 ILE   CD      1900    6.064916540    5.550269460    6.496279396
  191 ILE   C       1901    6.441482446    5.294648406    6.689855252
  191 ILE   O       1902    6.557276911    5.275925947    6.652823494
  192 VAL   N       1903    6.400916428    5.310930777    0.024116750
  192 VAL   H       1904    6.305825780    5.332218406    0.046597415
  192 VAL   CA      1905    6.496087872    5.313710127    0.136124831
  192 VAL   CB      1906    6.433803663    5.366143467    0.265672966
  192 VAL   CG1     1907    6.536470603    5.367375012    0.379113512
  192 VAL   CG2     1908    6.387226543    5.510371131    0.244677222
  192 VAL   C       1909    6.573424366    5.182596735    0.151645355
  192 VAL   O       1910    6.694851452    5.182892551    0.131991379
  193 LYSH  N       1911    6.505113482    5.068477948    0.150517850
  193 LYSH  H       1912    6.405338508    5.065809276    0.156668690
  193 LYSH  CA      1913    6.573662532    4.938486437    0.154030499
  193 LYSH  CB      1914    6.471500642    4.824591203    0.154023353
  193 LYSH  CG      1915    6.543925041    4.690189542    0.163937773
  193 LYSH  CD      1916    6.444086912    4.574523325    0.156071543
  193 LYSH  CE      1917    6.520318395    4.446359070    0.121841655
  193 LYSH  NZ      1918    6.426350171    4.333572741    0.114266535
  193 LYSH  HZ1     1919    6.330478485    4.361910831    0.111917190
  193 LYSH  HZ2     1920    6.429228971    4.275735566    0.195791039
  193 LYSH  HZ3     1921    6.436290291    4.273352166    0.035053678
  193 LYSH  C       1922    6.670287953    4.917791129    0.037216581
  193 LYSH  O       1923    6.783134094    4.871367679    0.052738939
  194 LYSH  N       1924    6.627378090    4.959082468    6.709632334
  194 LYSH  H       1925    6.535314310    4.995960875    6.696816571
  194 LYSH  CA      1926    6.705130222    4.942251020    6.586009090
  194 LYSH  CB      1927    6.615262093    4.974030107    6.466339873
  194 LYSH  CG      1928    6.681950666    4.906105625    6.346567028
  194 LYSH  CD      1929    6.602574433    4.937743399    6.219662911
  194 LYSH  CE      1930    6.650763165    4.830749676    6.121487567
  194 LYSH  NZ      1931    6.599140846    4.863287840    5.987751243
  194 LYSH  HZ1     1932    6.500129931    4.876525172    5.992279543
  194 LYSH  HZ2     1933    6.615293025    4.788387808    5.923500631
  194 LYSH  HZ3     1934    6.639570357    4.946424140    5.949630597
  194 LYSH  C       1935    0.040315708    5.027642466    6.575633039
  194 LYSH  O       1936    0.138311985    4.989747885    6.511660448
  195 HISB  N       1937    0.032953038    5.151685252    6.623048000
  195 HISB  H       1938   -0.054773674    5.193594353    6.646465427
  195 HISB  CA      1939    0.143936603    5.246477864    6.605641675
  195 HISB  CB      1940    0.096747544    5.362478879    6.517744249
  195 HISB  CG      1941    0.041502985    5.314979674    6.383216226
  195 HISB  ND1     1942    0.111897312    5.270977477    6.279305584
  195 HISB  CD2     1943   -0.087861903    5.304726104    6.354114152
  195 HISB  HD2     1944   -0.169467748    5.338783508    6.417844679
  195 HISB  CE1     1945    0.023720058    5.230453193    6.188363160
  195 HISB  HE1     1946    0.043030137    5.153833297    6.113279784
  195 HISB  NE2     1947   -0.099425700    5.258831227    6.229825905
  195 HISB  HE2     1948   -0.176367528    5.278660886    6.169112408
  195 HISB  C       1949    0.215476163    5.296338952    6.731355360
  195 HISB  O       1950    0.337631863    5.310558422    6.728651512
  196 SER   N       1951    0.147037606    5.283120359    0.053284530
  196 SER   H       1952    0.052294575    5.252099238    0.045445610
  196 SER   CA      1953    0.185276019    5.339297283    0.183642070
  196 SER   CB      1954    0.103116223    5.466060504    0.207943162
  196 SER   OG      1955   -0.025205118    5.455428302    0.145727135
  196 SER   HG      1956   -0.054438462    5.542049027    0.105202285
  196 SER   C       1957    0.157528478    5.245456663    0.301253211
  196 SER   O       1958    0.120967256    5.286655658    0.411239609
  197 GLN   N       1959    0.177545453    5.115876843    0.278950930
  197 GLN   H       1960    0.221844345    5.085406389    0.194627572
  197 GLN   CA      1961    0.164125409    5.012913275    0.383023461
  197 GLN   CB      1962    0.170805087    4.875988463    0.315098325
  197 GLN   CG      1963    0.116721995    4.766590023    0.407372121
  197 GLN   CD      1964    0.123926649    4.630608178    0.337636816
  197 GLN   OE1     1965    0.124851699    4.614774659    0.215667178
  197 GLN   NE2     1966    0.121544990    4.523594341    0.416574586
  197 GLN   HE21    1967    0.134557146    4.435395825    0.371279907
  197 GLN   HE22    1968    0.102923355    4.537855889    0.513784890
  197 GLN   C       1969    0.278053200    5.022192347    0.484743369
  197 GLN   O       1970    0.255149222    5.025056565    0.605560071
  198 PHE   N       1971    0.398612470    5.043999336    0.432985105
  198 PHE   H       1972    0.413441983    5.051332802    0.334358013
  198 PHE   CA      1973    0.521379948    5.052575445    0.513367259
  198 PHE   CB      1974    0.630575747    4.959873290    0.459618615
  198 PHE   CG      1975    0.583752278    4.814561405    0.469597924
  198 PHE   CD1     1976    0.545977694    4.759701977    0.591600072
  198 PHE   HD1     1977    0.581579883    4.809191276    0.681951470
  198 PHE   CD2     1978    0.557335477    4.744168825    0.352693286
  198 PHE   HD2     1979    0.573660690    4.792614649    0.256426383
  198 PHE   CE1     1980    0.479627711    4.637978435    0.601695778
  198 PHE   HE1     1981    0.437923685    4.605595338    0.697053496
  198 PHE   CE2     1982    0.490763465    4.622374971    0.360138069
  198 PHE   HE2     1983    0.455419043    4.574544467    0.268786585
  198 PHE   CZ      1984    0.452132832    4.570640030    0.483245066
  198 PHE   HZ      1985    0.402820865    4.473464867    0.486110532
  198 PHE   C       1986    0.569531204    5.197298983    0.525431868
  198 PHE   O       1987    0.623745275    5.251331811    0.429140333
  199 ILE   N       1988    0.506109080    5.259333823    0.624533988
  199 ILE   H       1989    0.437197356    5.211257901    0.678764830
  199 ILE   CA      1990    0.537109862    5.394284148    0.673936898
  199 ILE   CB      1991    0.418925515    5.487822171    0.647575266
  199 ILE   CG1     1992    0.369927318    5.490170962    0.502648010
  199 ILE   CG2     1993    0.449398859    5.627857543    0.701152038
  199 ILE   CD      1994    0.472445061    5.542826109    0.402021933
  199 ILE   C       1995    0.562060063    5.382023152    0.824398488
  199 ILE   O       1996    0.489590453    5.313134634    0.896046667
  200 GLY   N       1997    0.668145322    5.448160561    0.869811909
  200 GLY   H       1998    0.734291918    5.490327504    0.807798222
  200 GLY   CA      1999    0.708122851    5.456649253    1.011004630
  200 GLY   C       2000    0.633379844    5.561458556    1.093674220
  200 GLY   O       2001    0.667880194    5.584268937    1.209503722
  201 TYR   N       2002    0.527375107    5.616737079    1.035396596
  201 TYR   H       2003    0.517002027    5.588847258    0.939931285
  201 TYR   CA      2004    0.434626621    5.706019366    1.106346453
  201 TYR   CB      2005    0.433503108    5.846985720    1.046870970
  201 TYR   CG      2006    0.561232273    5.919542899    1.089619145
  201 TYR   CD1     2007    0.582532844    5.952507362    1.222962654
  201 TYR   HD1     2008    0.501590300    5.941823193    1.295178673
  201 TYR   CD2     2009    0.664534456    5.937877364    0.998453095
  201 TYR   HD2     2010    0.644874898    5.925956540    0.891905471
  201 TYR   CE1     2011    0.707001152    5.997233785    1.265687998
  201 TYR   HE1     2012    0.723860344    6.025969840    1.369460104
  201 TYR   CE2     2013    0.789590884    5.982528881    1.039523327
  201 TYR   HE2     2014    0.864812304    6.006065409    0.964244130
  201 TYR   CZ      2015    0.811157773    6.008564812    1.174349140
  201 TYR   OH      2016    0.934426348    6.040808973    1.221872361
  201 TYR   HH      2017    0.993633255    6.048986439    1.141703007
  201 TYR   C       2018    0.291790782    5.651323807    1.102162289
  201 TYR   O       2019    0.257043735    5.584227315    1.005101939
  202 PRO   N       2020    0.217362204    5.671575558    1.210510125
  202 PRO   CA      2021    0.074475205    5.637148244    1.213343053
  202 PRO   CB      2022    0.029771300    5.666268813    1.356735481
  202 PRO   CG      2023    0.156851241    5.636052356    1.436395134
  202 PRO   CD      2024    0.269312356    5.688639196    1.346974094
  202 PRO   C       2025    6.782113126    5.712426415    1.109718121
  202 PRO   O       2026    6.787661398    5.834980962    1.100778059
  203 ILE   N       2027    6.702964411    5.632176533    1.039109773
  203 ILE   H       2028    6.692458159    5.534852506    1.059579828
  203 ILE   CA      2029    6.604217670    5.676567899    0.939673924
  203 ILE   CB      2030    6.639723082    5.634044529    0.797045981
  203 ILE   CG1     2031    6.780063202    5.679049606    0.755929477
  203 ILE   CG2     2032    6.539489742    5.688156526    0.694892707
  203 ILE   CD      2033    6.822781363    5.625600610    0.619071214
  203 ILE   C       2034    6.464602134    5.623689138    0.973194302
  203 ILE   O       2035    6.436502944    5.504474871    0.961857950
  204 THR   N       2036    6.386959005    5.710671089    1.037184027
  204 THR   H       2037    6.434951343    5.784078367    1.085233215
  204 THR   CA      2038    6.243416430    5.693845122    1.064036342
  204 THR   CB      2039    6.194319511    5.711647585    1.207842914
  204 THR   OG1     2040    6.222041906    5.588848327    1.275683172
  204 THR   HG1     2041    6.313616941    5.597833281    1.314850058
  204 THR   CG2     2042    6.047733803    5.747588825    1.232939878
  204 THR   C       2043    6.154970400    5.770992262    0.965887559
  204 THR   O       2044    6.154520339    5.893529310    0.955235356
  205 LEU   N       2045    6.070122442    5.685371053    0.909702978
  205 LEU   H       2046    6.080609077    5.587367422    0.926555488
  205 LEU   CA      2047    5.951661397    5.718145549    0.829090542
  205 LEU   CB      2048    5.943297723    5.603996005    0.727565044
  205 LEU   CG      2049    5.832672384    5.617527368    0.622748855
  205 LEU   CD1     2050    5.837772029    5.751163851    0.548423324
  205 LEU   CD2     2051    5.844234251    5.497123922    0.529070148
  205 LEU   C       2052    5.832898135    5.724912692    0.925307126
  205 LEU   O       2053    5.811735541    5.636635263    1.008302552
  206 PHE   N       2054    5.790338759    5.849898815    0.941247970
  206 PHE   H       2055    5.822498260    5.926980474    0.886249094
  206 PHE   CA      2056    5.673162108    5.887076438    1.021868553
  206 PHE   CB      2057    5.668973560    6.039192790    1.037785475
  206 PHE   CG      2058    5.771225848    6.107438138    1.128851229
  206 PHE   CD1     2059    5.899735884    6.062242713    1.156483539
  206 PHE   HD1     2060    5.938027659    5.970455805    1.111886783
  206 PHE   CD2     2061    5.730635459    6.228121258    1.184597746
  206 PHE   HD2     2062    5.632828539    6.267857174    1.157470938
  206 PHE   CE1     2063    5.982941642    6.134894202    1.240853516
  206 PHE   HE1     2064    6.082437188    6.097523957    1.265011548
  206 PHE   CE2     2065    5.812443754    6.302246279    1.269042540
  206 PHE   HE2     2066    5.783896694    6.403142782    1.298807640
  206 PHE   CZ      2067    5.939921616    6.254484530    1.297131024
  206 PHE   HZ      2068    6.008164412    6.316198110    1.355572061
  206 PHE   C       2069    5.543203879    5.842372526    0.954628893
  206 PHE   O       2070    5.536803582    5.821643086    0.833548853
  207 VAL   N       2071    5.451265697    5.796792038    1.039247675
  207 VAL   H       2072    5.467536259    5.792665046    1.137828793
  207 VAL   CA      2073    5.315696048    5.759560848    0.996308105
  207 VAL   CB      2074    5.259090554    5.646253134    1.082154005
  207 VAL   CG1     2075    5.331132958    5.514554998    1.052582170
  207 VAL   CG2     2076    5.264561183    5.675399600    1.232266428
  207 VAL   C       2077    5.219974746    5.878722845    0.989297158
  207 VAL   O       2078    5.248395663    5.983025185    1.047965816
  208 GLU   N       2079    5.108588376    5.860325544    0.918986304
  208 GLU   H       2080    5.068327931    5.769044580    0.912107544
  208 GLU   CA      2081    5.003503508    5.962254146    0.905653486
  208 GLU   CB      2082    4.968442710    5.985871908    0.758598971
  208 GLU   CG      2083    5.073914420    6.056794291    0.673424243
  208 GLU   CD      2084    5.024097979    6.062592765    0.528880233
  208 GLU   OE1     2085    4.969879019    6.167232656    0.487217315
  208 GLU   OE2     2086    5.033074710    5.957688086    0.461524937
  208 GLU   C       2087    4.880127240    5.905228273    0.975896939
  208 GLU   O1      2088    4.860576763    5.781803839    0.972865688
  208 GLU   O2      2089    4.807120667    5.988874992    1.033319816
  209 WDH1  C1      2090    1.023354582    0.185981577    0.575680897
  209 WDH1  H1      2091    1.053945108    0.244034520    0.662715809
  209 WDH1  C2      2092    1.108895882    0.090050772    0.522781076
  209 WDH1  H2      2093    1.192756441    0.056406328    0.583730920
  209 WDH1  C3      2094    1.074111621    0.015623533    0.410674147
  209 WDH1  H3      2095    1.146797185   -0.046828368    0.358736018
  209 WDH1  C4      2096    0.946972720    0.031582856    0.356819932
  209 WDH1  H4      2097    0.913623506   -0.034721921    0.277005484
  209 WDH1  C5      2098    0.858433729    0.122897461    0.412858632
  209 WDH1  C6      2099    0.895834049    0.200112280    0.522217504
  209 WDH1  H7      2100    0.782966368    0.340391079    0.642323440
  209 WDH1  C7      2101    0.787926467    0.266948121    0.561933581
  209 WDH1  C8      2102    0.727571169    0.141701837    0.398287915
  209 WDH1  H8      2103    0.666063447    0.091009906    0.323923064
  209 WDH1  N       2104    0.683702300    0.229015762    0.488521207
  209 WDH1  C9      2105    0.556623044    0.255316871    0.517643614
  209 WDH1  O9      2106    0.521008287    0.310271318    0.621767795
  209 WDH1  C10     2107    0.450971980    0.192244637    0.426711040
  209 WDH1  C11     2108    0.379091737    0.078002735    0.459907376
  209 WDH1  O11     2109    0.409952462    0.001757484    0.568213376
  209 WDH1  H11     2110    0.445557981    0.058261696    0.642641335
  209 WDH1  C12     2111    0.290599000    0.022681511    0.368080973
  209 WDH1  H12     2112    0.231121965   -0.063188537    0.399255845
  209 WDH1  C13     2113    0.274310747    0.077303072    0.241319621
  209 WDH1  O13     2114    0.216594050    0.001745209    0.144086920
  209 WDH1  H13     2115    0.164159861   -0.067830868    0.193182157
  209 WDH1  C14     2116    0.342649821    0.194279408    0.210218042
  209 WDH1  C15     2117    0.312072990    0.278759344    0.086388899
  209 WDH1  C16     2118    0.163653355    0.310860964    0.067785724
  209 WDH1  C17     2119    0.362326624    0.199973438   -0.034749736
  209 WDH1  C18     2120    0.432786594    0.248649646    0.300985080
  209 WDH1  H18     2121    0.500174361    0.327915885    0.268509919
  210 NA+   NA      2122    0.569114530    5.859463752    1.518356482
  211 NA+   NA      2123    4.397346521    6.698499202    5.765057987
  212 NA+   NA      2124    3.939630214    2.512084675    3.299834152
  213 NA+   NA      2125    3.375319572    6.382216441    6.533692093
  214 NA+   NA      2126    1.092379466    0.488360855    2.709160140
  215 NA+   NA      2127    0.001617919    6.037712554    1.892555933
  216 NA+   NA      2128    4.693727035    4.820224315    5.209456345
  217 NA+   NA      2129    4.323275274    0.101116964    3.145055028
    1 SOLV  OW      2130    6.044580425    2.165183307    0.706689429
    1 SOLV  HW1     2131    6.049422772    2.077487027    0.658878193
    1 SOLV  HW2     2132    6.082580219    2.155128494    0.798650910
    2 SOLV  OW      2133    6.346221948    2.371078901    6.572586471
    2 SOLV  HW1     2134    6.318332847    2.285195957    6.615574833
    2 SOLV  HW2     2135    6.322550143    2.368934899    6.475444294
    3 SOLV  OW      2136    6.636090648    1.931766437    0.626172652
    3 SOLV  HW1     2137    6.700004409    1.876902313    0.572261972
    3 SOLV  HW2     2138    6.606637212    2.010876369    0.572549249
    4 SOLV  OW      2139    0.456782346    2.255678820    0.495468911
    4 SOLV  HW1     2140    0.410554066    2.313134037    0.427913020
    4 SOLV  HW2     2141    0.525580723    2.199298756    0.449752454
    5 SOLV  OW      2142    0.293736880    2.641070823    0.107559098
    5 SOLV  HW1     2143    0.198586520    2.648042743    0.137549277
    5 SOLV  HW2     2144    0.301185905    2.571271645    0.036326116
    6 SOLV  OW      2145    6.260281700    2.149554215    6.381353152
    6 SOLV  HW1     2146    6.251658739    2.166049358    6.283092432
    6 SOLV  HW2     2147    6.175583741    2.109132735    6.415906800
    7 SOLV  OW      2148    0.499969710    1.957857454    6.067355478
    7 SOLV  HW1     2149    0.504314253    1.895418620    6.145355947
    7 SOLV  HW2     2150    0.527280057    1.909337303    5.984280170
    8 SOLV  OW      2151    0.180125752    2.751515766    0.381967232
    8 SOLV  HW1     2152    0.258321837    2.769615698    0.322305429
    8 SOLV  HW2     2153    0.194698014    2.665466196    0.430801761
    9 SOLV  OW      2154    5.812746842    1.826769747    6.316475473
    9 SOLV  HW1     2155    5.908846752    1.799091057    6.317156230
    9 SOLV  HW2     2156    5.758385746    1.757237489    6.269445347
   10 SOLV  OW      2157    1.354799677    1.335044349    5.677012356
   10 SOLV  HW1     2158    1.289076698    1.407104870    5.699139311
   10 SOLV  HW2     2159    1.325469002    1.249160072    5.719029126
   11 SOLV  OW      2160    0.636829132    1.484746491    6.039519002
   11 SOLV  HW1     2161    0.673409631    1.468935415    6.131243166
   11 SOLV  HW2     2162    0.686401243    1.428116472    5.973662724
   12 SOLV  OW      2163    0.884050684    1.397160167    5.375366615
   12 SOLV  HW1     2164    0.826985177    1.467037221    5.418522861
   12 SOLV  HW2     2165    0.898994170    1.420962666    5.279388378
   13 SOLV  OW      2166    6.669475964    1.122557803    5.172740583
   13 SOLV  HW1     2167    6.571544780    1.105486197    5.183683292
   13 SOLV  HW2     2168    6.709903008    1.050053938    5.116968757
   14 SOLV  OW      2169    0.323980018    0.642895371    4.702410037
   14 SOLV  HW1     2170    0.233676994    0.616839061    4.668231427
   14 SOLV  HW2     2171    0.347220929    0.586371221    4.781571841
   15 SOLV  OW      2172    1.225190434    5.828545515    1.857302762
   15 SOLV  HW1     2173    1.188713838    5.787228793    1.773861614
   15 SOLV  HW2     2174    1.235769572    5.758094539    1.927479268
   16 SOLV  OW      2175    6.159827145    6.217759170    5.126097059
   16 SOLV  HW1     2176    6.086235925    6.151167601    5.138407395
   16 SOLV  HW2     2177    6.129078356    6.307582010    5.157528652
   17 SOLV  OW      2178    5.725202645    5.702680660    5.134673499
   17 SOLV  HW1     2179    5.729233865    5.789452550    5.085114518
   17 SOLV  HW2     2180    5.648857406    5.648098424    5.100121177
   18 SOLV  OW      2181    0.097279721    0.516698818    4.602186741
   18 SOLV  HW1     2182    0.058126460    0.457049852    4.532109242
   18 SOLV  HW2     2183    0.072894563    0.482103924    4.692797638
   19 SOLV  OW      2184    0.232050109    5.687230154    0.058750700
   19 SOLV  HW1     2185    0.290243909    5.768352105    0.052872939
   19 SOLV  HW2     2186    0.283377381    5.607111208    0.027957323
   20 SOLV  OW      2187    5.942005682    0.137078433    5.512122473
   20 SOLV  HW1     2188    6.031392085    0.140890736    5.556810949
   20 SOLV  HW2     2189    5.942909070    0.065949975    5.441827463
   21 SOLV  OW      2190    5.757401446    0.249227066    5.653145804
   21 SOLV  HW1     2191    5.835622933    0.221983059    5.597103330
   21 SOLV  HW2     2192    5.684470310    0.283708727    5.594039006
   22 SOLV  OW      2193    0.927977412    2.071617188    0.746062442
   22 SOLV  HW1     2194    0.852069748    2.064158833    0.681375513
   22 SOLV  HW2     2195    0.955177145    1.980212406    0.776182824
   23 SOLV  OW      2196    1.558671215    6.619073570    0.098680213
   23 SOLV  HW1     2197    1.548718666    6.613181831    0.198017369
   23 SOLV  HW2     2198    1.480019889    6.575709640    0.054689504
   24 SOLV  OW      2199    5.910839631    6.491147852    5.051063337
   24 SOLV  HW1     2200    5.935064697    6.537290042    4.965707073
   24 SOLV  HW2     2201    5.917388570    6.392156108    5.038441243
   25 SOLV  OW      2202    6.593509160    6.441670552    5.215186381
   25 SOLV  HW1     2203    6.578354752    6.362652737    5.274586611
   25 SOLV  HW2     2204    6.534876153    6.517170013    5.244576832
   26 SOLV  OW      2205    6.402096819    6.387554819    4.515077888
   26 SOLV  HW1     2206    6.485204282    6.404961116    4.462241562
   26 SOLV  HW2     2207    6.332462337    6.347600329    4.455444371
   27 SOLV  OW      2208    1.439079961    6.010272377    1.909643076
   27 SOLV  HW1     2209    1.356975766    5.955468953    1.893612481
   27 SOLV  HW2     2210    1.481450953    5.982380557    1.995829197
   28 SOLV  OW      2211    6.118183115    6.400448298    5.476975539
   28 SOLV  HW1     2212    6.082656204    6.471534300    5.416262925
   28 SOLV  HW2     2213    6.215752517    6.387320264    5.459389845
   29 SOLV  OW      2214    6.757172964    5.201423495    5.185913895
   29 SOLV  HW1     2215    6.792109744    5.278413505    5.132509768
   29 SOLV  HW2     2216    6.780393031    5.214483411    5.282299927
   30 SOLV  OW      2217    6.330156870    6.332701393    5.331151051
   30 SOLV  HW1     2218    6.334678297    6.396173926    5.253997029
   30 SOLV  HW2     2219    6.285411008    6.248105700    5.302112500
   31 SOLV  OW      2220    5.731543863    6.012789561    5.290724845
   31 SOLV  HW1     2221    5.650145598    5.954998738    5.296746548
   31 SOLV  HW2     2222    5.812113516    5.959695832    5.317017088
   32 SOLV  OW      2223    6.344380250    5.421886627    5.266802304
   32 SOLV  HW1     2224    6.302812715    5.480597646    5.336278870
   32 SOLV  HW2     2225    6.328871153    5.325997254    5.290603488
   33 SOLV  OW      2226    5.897694921    6.214014725    5.199587183
   33 SOLV  HW1     2227    5.877685363    6.121884204    5.232949709
   33 SOLV  HW2     2228    5.852546384    6.228073629    5.111465548
   34 SOLV  OW      2229    6.647623933    4.797541302    5.609577912
   34 SOLV  HW1     2230    6.735608269    4.842925126    5.623738385
   34 SOLV  HW2     2231    6.574732173    4.852842704    5.649950733
   35 SOLV  OW      2232    6.646811596    5.360065164    5.896248816
   35 SOLV  HW1     2233    6.697431793    5.436604859    5.936007287
   35 SOLV  HW2     2234    6.701004853    5.276418333    5.904478348
   36 SOLV  OW      2235    6.360057109    5.571621210    5.807797176
   36 SOLV  HW1     2236    6.348922095    5.500106059    5.876814154
   36 SOLV  HW2     2237    6.275924784    5.579713833    5.754337387
   37 SOLV  OW      2238    5.964030372    6.720260030    5.339597789
   37 SOLV  HW1     2239    5.998837626    6.750905330    5.251001397
   37 SOLV  HW2     2240    5.955599074    6.620606323    5.339413124
   38 SOLV  OW      2241    6.174521549    5.165514905    5.549367359
   38 SOLV  HW1     2242    6.238841566    5.114390236    5.606386562
   38 SOLV  HW2     2243    6.097355580    5.195919302    5.605250290
   39 SOLV  OW      2244    6.671618766    5.532007002    6.184017518
   39 SOLV  HW1     2245    6.692252706    5.624490656    6.152041127
   39 SOLV  HW2     2246    6.655224904    5.533743142    6.282656572
   40 SOLV  OW      2247    6.004017862    5.805934396    5.761378987
   40 SOLV  HW1     2248    6.033990142    5.747831460    5.685699154
   40 SOLV  HW2     2249    6.008656892    5.754284847    5.846892032
   41 SOLV  OW      2250    0.683506731    6.099829244    2.170342452
   41 SOLV  HW1     2251    0.624892037    6.143869532    2.102325094
   41 SOLV  HW2     2252    0.641284407    6.014269204    2.200312895
   42 SOLV  OW      2253    6.124250480    0.291925713    1.360320464
   42 SOLV  HW1     2254    6.150490883    0.195513522    1.364506240
   42 SOLV  HW2     2255    6.024737546    0.299102588    1.353462357
   43 SOLV  OW      2256    5.417805709    0.799611919    0.232451333
   43 SOLV  HW1     2257    5.388217451    0.766363137    0.142894280
   43 SOLV  HW2     2258    5.441131830    0.721832044    0.290825392
   44 SOLV  OW      2259    5.934822102    0.155304499    0.930420955
   44 SOLV  HW1     2260    5.965667999    0.161271050    0.835474735
   44 SOLV  HW2     2261    5.849111197    0.205772189    0.940834711
   45 SOLV  OW      2262    0.490930782    5.264895132    6.138730583
   45 SOLV  HW1     2263    0.398740543    5.257151845    6.176710549
   45 SOLV  HW2     2264    0.530062000    5.173565323    6.127369573
   46 SOLV  OW      2265    4.453244582    6.120410375    6.782852099
   46 SOLV  HW1     2266    4.537426948    6.087407432    6.740121251
   46 SOLV  HW2     2267    4.430862625    6.210963910    6.746784990
   47 SOLV  OW      2268    5.646929278    0.020259560    0.518026083
   47 SOLV  HW1     2269    5.554180336    0.049437772    0.541428845
   47 SOLV  HW2     2270    5.697424940    0.097497250    0.479478593
   48 SOLV  OW      2271    6.443750685    4.173421551    0.334833854
   48 SOLV  HW1     2272    6.522025502    4.224496882    0.370418718
   48 SOLV  HW2     2273    6.366931465    4.181682405    0.398335090
   49 SOLV  OW      2274    0.504814097    0.014790880    6.462044999
   49 SOLV  HW1     2275    0.565003141   -0.043431806    6.407387536
   49 SOLV  HW2     2276    0.559021997    0.064277384    6.529961047
   50 SOLV  OW      2277    0.594206420    5.703018363    6.327107416
   50 SOLV  HW1     2278    0.637241447    5.697441606    6.417209110
   50 SOLV  HW2     2279    0.600334512    5.796832269    6.293007911
   51 SOLV  OW      2280    0.913153760    0.196888923    6.770452651
   51 SOLV  HW1     2281    0.895895263    0.101591617    6.795403114
   51 SOLV  HW2     2282    0.827989386    0.239142339    6.739410661
   52 SOLV  OW      2283    0.499427987    1.984394326    0.033960046
   52 SOLV  HW1     2284    0.537266408    1.990239364    0.126349389
   52 SOLV  HW2     2285    0.524514005    1.896591330   -0.006819623
   53 SOLV  OW      2286    0.556666447    2.083340019    0.306329010
   53 SOLV  HW1     2287    0.636151848    2.140257319    0.285259786
   53 SOLV  HW2     2288    0.587191874    1.991499928    0.331527734
   54 SOLV  OW      2289    0.815232436    5.652023957    0.578628933
   54 SOLV  HW1     2290    0.760030640    5.728989802    0.546521923
   54 SOLV  HW2     2291    0.817266260    5.580886174    0.508364842
   55 SOLV  OW      2292    1.379091372    6.703691558    0.624841918
   55 SOLV  HW1     2293    1.285525682    6.669704028    0.615240252
   55 SOLV  HW2     2294    1.442765907    6.637684438    0.584961191
   56 SOLV  OW      2295    0.666818720    6.634479112    6.349458256
   56 SOLV  HW1     2296    0.609593593    6.553177978    6.338646011
   56 SOLV  HW2     2297    0.717458042    6.628376783    6.435480737
   57 SOLV  OW      2298    1.159417333    6.399843423    6.443163130
   57 SOLV  HW1     2299    1.207443891    6.316417831    6.416047309
   57 SOLV  HW2     2300    1.179851605    6.420434562    6.538871366
   58 SOLV  OW      2301    1.223052113    6.005617673    6.535450254
   58 SOLV  HW1     2302    1.201113612    5.911699930    6.561907817
   58 SOLV  HW2     2303    1.206116766    6.066812735    6.612716776
   59 SOLV  OW      2304    1.286590518    1.097666913    4.939927072
   59 SOLV  HW1     2305    1.198800509    1.130073407    4.975201749
   59 SOLV  HW2     2306    1.275232040    1.006116268    4.901313912
   60 SOLV  OW      2307    1.536684081    6.570336535    0.415071211
   60 SOLV  HW1     2308    1.585647731    6.499685003    0.466183534
   60 SOLV  HW2     2309    1.448069170    6.534664704    0.385467216
   61 SOLV  OW      2310    0.888462307    5.624767258    0.833446772
   61 SOLV  HW1     2311    0.847602342    5.648023229    0.745179422
   61 SOLV  HW2     2312    0.925738706    5.707387365    0.875705939
   62 SOLV  OW      2313    0.871586470    5.381144382    0.663947154
   62 SOLV  HW1     2314    0.947765279    5.341844792    0.715466266
   62 SOLV  HW2     2315    0.887118070    5.479092293    0.651033329
   63 SOLV  OW      2316    1.361205447    5.591708043    0.422140522
   63 SOLV  HW1     2317    1.287864872    5.555134277    0.479454858
   63 SOLV  HW2     2318    1.364228921    5.691240397    0.431390113
   64 SOLV  OW      2319    1.353793927    0.225810967    0.662261078
   64 SOLV  HW1     2320    1.303026037    0.169737921    0.596836625
   64 SOLV  HW2     2321    1.431212122    0.269067831    0.616031947
   65 SOLV  OW      2322    1.814603006    0.330139706    0.735374434
   65 SOLV  HW1     2323    1.844824698    0.423181351    0.714605130
   65 SOLV  HW2     2324    1.818950680    0.274406585    0.652450742
   66 SOLV  OW      2325    0.140838977    6.460100138    4.856735201
   66 SOLV  HW1     2326    0.178013415    6.391009606    4.918752710
   66 SOLV  HW2     2327    0.071894108    6.418186735    4.797646723
   67 SOLV  OW      2328    1.468756339    5.986385400    1.641702520
   67 SOLV  HW1     2329    1.467395666    6.001287295    1.740586166
   67 SOLV  HW2     2330    1.562962694    5.971675093    1.611525620
   68 SOLV  OW      2331    2.053208233    0.145699659    1.531278146
   68 SOLV  HW1     2332    2.058667257    0.050483655    1.561346595
   68 SOLV  HW2     2333    2.016162119    0.149246022    1.438450788
   69 SOLV  OW      2334    1.730935648    0.565082678    1.523691461
   69 SOLV  HW1     2335    1.825016166    0.575086398    1.491277959
   69 SOLV  HW2     2336    1.706451206    0.468133629    1.525483506
   70 SOLV  OW      2337    1.158362798    6.313517508    2.150368731
   70 SOLV  HW1     2338    1.235853368    6.257699864    2.180057066
   70 SOLV  HW2     2339    1.184266840    6.410097321    2.152121261
   71 SOLV  OW      2340    6.057711050    0.226619391    5.739974147
   71 SOLV  HW1     2341    6.068749893    0.323857008    5.760577383
   71 SOLV  HW2     2342    5.967279569    0.211046164    5.700211410
   72 SOLV  OW      2343    1.426579799    0.246683656    2.618898765
   72 SOLV  HW1     2344    1.512221826    0.261708207    2.668306708
   72 SOLV  HW2     2345    1.412520976    0.320834566    2.553283328
   73 SOLV  OW      2346    0.219887394    0.776178988    1.956082153
   73 SOLV  HW1     2347    0.302630334    0.801518923    1.905950922
   73 SOLV  HW2     2348    0.237389453    0.782007012    2.054374223
   74 SOLV  OW      2349    0.498553349    0.840228598    1.970288010
   74 SOLV  HW1     2350    0.526451309    0.933105700    1.945849215
   74 SOLV  HW2     2351    0.578969769    0.780820400    1.972636573
   75 SOLV  OW      2352    0.672217015    6.544689919    2.735830548
   75 SOLV  HW1     2353    0.578998649    6.575769347    2.717272382
   75 SOLV  HW2     2354    0.727287040    6.621794833    2.767831699
   76 SOLV  OW      2355    0.992662910    6.543505783    2.629984063
   76 SOLV  HW1     2356    0.986975137    6.565448022    2.727381339
   76 SOLV  HW2     2357    0.986695337    6.627762900    2.576457187
   77 SOLV  OW      2358    6.182093921    1.454167080    6.349081885
   77 SOLV  HW1     2359    6.168737590    1.535513365    6.405705114
   77 SOLV  HW2     2360    6.111741807    1.386504727    6.370855860
   78 SOLV  OW      2361    5.908950458    1.550553990    6.073617493
   78 SOLV  HW1     2362    5.928139334    1.537704668    5.976312540
   78 SOLV  HW2     2363    5.920971962    1.463690929    6.121698781
   79 SOLV  OW      2364    5.800370442    1.147905391    5.778411185
   79 SOLV  HW1     2365    5.752656371    1.195220143    5.704342195
   79 SOLV  HW2     2366    5.841917715    1.064077640    5.743080033
   80 SOLV  OW      2367    6.646862452    0.292037994    1.785027480
   80 SOLV  HW1     2368    6.615473975    0.223083268    1.850308745
   80 SOLV  HW2     2369    6.736065190    0.326951168    1.813760391
   81 SOLV  OW      2370    6.629713480    0.298840897    1.515953260
   81 SOLV  HW1     2371    6.714264473    0.268533855    1.471975962
   81 SOLV  HW2     2372    6.640840373    0.295678930    1.615288942
   82 SOLV  OW      2373    6.755550031    1.995482640    5.141223156
   82 SOLV  HW1     2374    6.708598515    1.919624942    5.186422289
   82 SOLV  HW2     2375    6.854033311    1.978092459    5.140631094
   83 SOLV  OW      2376    1.122319440    6.032716038    2.169227207
   83 SOLV  HW1     2377    1.126652359    6.129189636    2.195228000
   83 SOLV  HW2     2378    1.040275500    6.016664195    2.114335310
   84 SOLV  OW      2379    0.293107046    6.609419017    2.294695856
   84 SOLV  HW1     2380    0.194460438    6.598223704    2.306746795
   84 SOLV  HW2     2381    0.320933019    6.699039892    2.329271143
   85 SOLV  OW      2382    0.089681155    0.082748798    1.721895554
   85 SOLV  HW1     2383    0.058122781    0.009462912    1.661607180
   85 SOLV  HW2     2384    0.029614903    0.088469331    1.801649495
   86 SOLV  OW      2385    0.327384160    6.757499615    1.666403243
   86 SOLV  HW1     2386    0.302504101    6.660728567    1.670259412
   86 SOLV  HW2     2387    0.248602545    6.813256297    1.692541188
   87 SOLV  OW      2388    5.754230820    0.688315185    0.411719795
   87 SOLV  HW1     2389    5.771347884    0.606676171    0.466874827
   87 SOLV  HW2     2390    5.666152563    0.728063039    0.437494269
   88 SOLV  OW      2391    6.001009252    0.801337807    0.411418655
   88 SOLV  HW1     2392    5.919275273    0.749983147    0.437576686
   88 SOLV  HW2     2393    5.978498025    0.898539178    0.404556459
   89 SOLV  OW      2394    0.488762530    6.093673197    1.833111570
   89 SOLV  HW1     2395    0.405245930    6.052924194    1.870051226
   89 SOLV  HW2     2396    0.566265053    6.033205585    1.851469866
   90 SOLV  OW      2397    0.904443313    6.063176828    1.980795683
   90 SOLV  HW1     2398    0.840620935    6.119355827    2.033448054
   90 SOLV  HW2     2399    0.918930427    6.104568491    1.890915525
   91 SOLV  OW      2400    6.494284810    6.508969799    1.457218512
   91 SOLV  HW1     2401    6.456155419    6.501732283    1.365046550
   91 SOLV  HW2     2402    6.509442948    6.605272777    1.479529602
   92 SOLV  OW      2403    6.460513740    5.641052599    1.381381699
   92 SOLV  HW1     2404    6.511929213    5.604932290    1.459184576
   92 SOLV  HW2     2405    6.423769829    5.731108090    1.404648769
   93 SOLV  OW      2406    6.155835648    0.026983673    1.280110792
   93 SOLV  HW1     2407    6.186927330   -0.020329606    1.197671963
   93 SOLV  HW2     2408    6.145996528   -0.038950628    1.354657601
   94 SOLV  OW      2409    6.345631247    5.900914740    1.452489755
   94 SOLV  HW1     2410    6.249184022    5.927362700    1.453033414
   94 SOLV  HW2     2411    6.400972780    5.976025897    1.488510590
   95 SOLV  OW      2412    5.774345571    0.714542773    0.130218743
   95 SOLV  HW1     2413    5.677931559    0.729745008    0.151973564
   95 SOLV  HW2     2414    5.830059589    0.732905151    0.211204985
   96 SOLV  OW      2415    5.286056731    6.773775011    0.760965986
   96 SOLV  HW1     2416    5.325610660    6.682371051    0.751893540
   96 SOLV  HW2     2417    5.245867122    6.783799848    0.851992146
   97 SOLV  OW      2418    5.098618412    5.793456041    6.047740200
   97 SOLV  HW1     2419    5.138699342    5.713500292    6.092488040
   97 SOLV  HW2     2420    5.066103372    5.767868064    5.956692110
   98 SOLV  OW      2421    5.683294881    0.239837564    0.700958540
   98 SOLV  HW1     2422    5.600563883    0.286298227    0.732558581
   98 SOLV  HW2     2423    5.711578801    0.172216496    0.768994969
   99 SOLV  OW      2424    4.838581398    6.494002326    6.411957503
   99 SOLV  HW1     2425    4.807354984    6.399342197    6.420067054
   99 SOLV  HW2     2426    4.840238109    6.536412221    6.502511411
  100 SOLV  OW      2427    6.202960148    4.166038935    0.070248250
  100 SOLV  HW1     2428    6.169621203    4.184537931    0.162702919
  100 SOLV  HW2     2429    6.133973776    4.194448835    0.003650731
  101 SOLV  OW      2430    5.055100592    5.125091987    6.620169309
  101 SOLV  HW1     2431    5.082339141    5.144408588    6.525909400
  101 SOLV  HW2     2432    5.021930767    5.209089169    6.663136617
  102 SOLV  OW      2433    4.731627527    6.428626936    0.466836975
  102 SOLV  HW1     2434    4.781492424    6.343368196    0.482520543
  102 SOLV  HW2     2435    4.718916619    6.476275714    0.553839713
  103 SOLV  OW      2436    6.298638871    5.108440099    0.502520630
  103 SOLV  HW1     2437    6.293966611    5.175795111    0.428754010
  103 SOLV  HW2     2438    6.226977499    5.127498492    0.569613293
  104 SOLV  OW      2439    6.217157355    4.375230763    0.296452649
  104 SOLV  HW1     2440    6.257328923    4.429915942    0.369921883
  104 SOLV  HW2     2441    6.117433166    4.378314931    0.303340529
  105 SOLV  OW      2442    6.614884209    4.369627100    0.427929441
  105 SOLV  HW1     2443    6.683407807    4.440526588    0.411261514
  105 SOLV  HW2     2444    6.539455355    4.408064953    0.481155559
  106 SOLV  OW      2445    5.641817820    4.578389262    0.021398947
  106 SOLV  HW1     2446    5.684953877    4.491480886    0.045610820
  106 SOLV  HW2     2447    5.687883739    4.617361978   -0.058357217
  107 SOLV  OW      2448    5.887621406    4.389380758    6.779915100
  107 SOLV  HW1     2449    5.941696179    4.455889592    6.831430955
  107 SOLV  HW2     2450    5.946555929    4.342134248    6.714372558
  108 SOLV  OW      2451    5.502682567    6.592360053    0.558096925
  108 SOLV  HW1     2452    5.407246100    6.610952034    0.534686758
  108 SOLV  HW2     2453    5.560732309    6.665137540    0.521553642
  109 SOLV  OW      2454    5.214350841    0.672410023    6.486813036
  109 SOLV  HW1     2455    5.197410043    0.600340709    6.419589032
  109 SOLV  HW2     2456    5.214041358    0.632978081    6.578709860
  110 SOLV  OW      2457    4.767000662    0.038130741    6.430514672
  110 SOLV  HW1     2458    4.731828917   -0.029101702    6.365364074
  110 SOLV  HW2     2459    4.770838468   -0.002710887    6.521723736
  111 SOLV  OW      2460    4.826104545    0.325341652    6.097832213
  111 SOLV  HW1     2461    4.727988490    0.331715077    6.079593229
  111 SOLV  HW2     2462    4.876199228    0.326290108    6.011289604
  112 SOLV  OW      2463    5.740921695    6.775674836    0.795102947
  112 SOLV  HW1     2464    5.791586745    6.691253385    0.777567880
  112 SOLV  HW2     2465    5.697904988    6.806919631    0.710399350
  113 SOLV  OW      2466    5.722735030    5.138328042    1.217874540
  113 SOLV  HW1     2467    5.650088662    5.111970475    1.281339687
  113 SOLV  HW2     2468    5.682927307    5.186643896    1.139894263
  114 SOLV  OW      2469    5.972761844    0.608742221    0.820719532
  114 SOLV  HW1     2470    6.005347525    0.577802267    0.731372749
  114 SOLV  HW2     2471    5.894124311    0.553522181    0.848447248
  115 SOLV  OW      2472    6.652106020    0.012637755    0.521758746
  115 SOLV  HW1     2473    6.712454008    0.028887142    0.599836070
  115 SOLV  HW2     2474    6.707132190   -0.008353943    0.440929356
  116 SOLV  OW      2475    6.443850843    0.117956702    1.418363312
  116 SOLV  HW1     2476    6.489621334    0.195662359    1.461586489
  116 SOLV  HW2     2477    6.460880133    0.119852652    1.319835315
  117 SOLV  OW      2478    0.657126323    0.623858092    1.467990012
  117 SOLV  HW1     2479    0.743534178    0.573782364    1.473286762
  117 SOLV  HW2     2480    0.612911077    0.604816767    1.380329593
  118 SOLV  OW      2481    0.619793890    0.162194472    0.848243135
  118 SOLV  HW1     2482    0.533487521    0.126108203    0.883608091
  118 SOLV  HW2     2483    0.601027195    0.227415305    0.774787931
  119 SOLV  OW      2484    1.591154037    0.531912126    0.739964364
  119 SOLV  HW1     2485    1.502951226    0.538087098    0.693232999
  119 SOLV  HW2     2486    1.586201382    0.580804276    0.827065799
  120 SOLV  OW      2487    1.134515930    1.260299705    0.687421620
  120 SOLV  HW1     2488    1.129838335    1.203160570    0.605475916
  120 SOLV  HW2     2489    1.121756686    1.356167496    0.661957164
  121 SOLV  OW      2490    0.194166713    2.065593809    0.558492662
  121 SOLV  HW1     2491    0.170561566    2.159725225    0.582648275
  121 SOLV  HW2     2492    0.201920964    2.010771106    0.641773755
  122 SOLV  OW      2493    0.705841496    1.991215575    0.592557236
  122 SOLV  HW1     2494    0.657267982    1.910715767    0.558464529
  122 SOLV  HW2     2495    0.642575856    2.048867965    0.644282217
  123 SOLV  OW      2496    0.646751371    1.838235291    0.361303744
  123 SOLV  HW1     2497    0.731509112    1.867915163    0.405310919
  123 SOLV  HW2     2498    0.644245659    1.738321078    0.357802745
  124 SOLV  OW      2499    1.333042079    0.502370387    0.629352777
  124 SOLV  HW1     2500    1.283920360    0.416562788    0.644323173
  124 SOLV  HW2     2501    1.267535995    0.577747913    0.623953022
  125 SOLV  OW      2502    0.888623407    0.908869442    0.788974689
  125 SOLV  HW1     2503    0.935245272    0.899933616    0.700969611
  125 SOLV  HW2     2504    0.927434688    0.843626061    0.854054613
  126 SOLV  OW      2505    0.228786934    0.966768052    6.328737615
  126 SOLV  HW1     2506    0.242415882    1.058553419    6.291458424
  126 SOLV  HW2     2507    0.286704342    0.954620137    6.409347801
  127 SOLV  OW      2508    0.533307442    1.707657126    6.232127394
  127 SOLV  HW1     2509    0.456681857    1.665195786    6.280366730
  127 SOLV  HW2     2510    0.552413863    1.656478234    6.148359340
  128 SOLV  OW      2511    1.342845328    1.120690134    6.637132602
  128 SOLV  HW1     2512    1.431318900    1.148835529    6.674307998
  128 SOLV  HW2     2513    1.269755611    1.151863539    6.697860040
  129 SOLV  OW      2514    0.596802175    1.146397671    5.873525444
  129 SOLV  HW1     2515    0.505835119    1.185113713    5.888625985
  129 SOLV  HW2     2516    0.629651602    1.104512713    5.958192653
  130 SOLV  OW      2517    1.046518049    0.357453211    0.241526105
  130 SOLV  HW1     2518    0.969128249    0.420763017    0.239471705
  130 SOLV  HW2     2519    1.019335234    0.270275234    0.200751562
  131 SOLV  OW      2520    1.538397113    0.323957058    6.588267635
  131 SOLV  HW1     2521    1.513750295    0.322741299    6.685183257
  131 SOLV  HW2     2522    1.456375753    0.339596539    6.533227255
  132 SOLV  OW      2523    1.449223272    0.284206585    0.103885448
  132 SOLV  HW1     2524    1.392801492    0.361613148    0.075139185
  132 SOLV  HW2     2525    1.419726456    0.253235728    0.194285922
  133 SOLV  OW      2526    1.029855827    1.018203841    6.129697460
  133 SOLV  HW1     2527    1.041375744    1.095685088    6.191874181
  133 SOLV  HW2     2528    1.041306604    0.932786901    6.180440038
  134 SOLV  OW      2529    1.107796232    0.822304954    5.967758267
  134 SOLV  HW1     2530    1.089429720    0.919298768    5.983771812
  134 SOLV  HW2     2531    1.090474783    0.770812284    6.051722056
  135 SOLV  OW      2532    1.333262157    1.001420491    5.945229650
  135 SOLV  HW1     2533    1.306818558    0.912795492    5.907172821
  135 SOLV  HW2     2534    1.424886992    0.994701213    5.984747700
  136 SOLV  OW      2535    1.635445677    0.650885835    5.910942241
  136 SOLV  HW1     2536    1.725396324    0.611439875    5.892103586
  136 SOLV  HW2     2537    1.569439734    0.577383256    5.926516559
  137 SOLV  OW      2538    1.238607778    0.836408000    4.890581642
  137 SOLV  HW1     2539    1.276840132    0.784522807    4.814120842
  137 SOLV  HW2     2540    1.162233342    0.785616018    4.930420319
  138 SOLV  OW      2541    1.598411180    6.277833108    5.295274915
  138 SOLV  HW1     2542    1.515764377    6.331641912    5.311874478
  138 SOLV  HW2     2543    1.660674905    6.329640338    5.236618275
  139 SOLV  OW      2544    1.424019438    6.450448201    4.370680182
  139 SOLV  HW1     2545    1.378213300    6.394905593    4.440083764
  139 SOLV  HW2     2546    1.504566942    6.494088232    4.410775660
  140 SOLV  OW      2547    1.122384105    0.433156140    4.701448679
  140 SOLV  HW1     2548    1.052150074    0.374790316    4.660677338
  140 SOLV  HW2     2549    1.202589224    0.377885819    4.724120570
  141 SOLV  OW      2550    0.808525921    5.211996174    5.089992955
  141 SOLV  HW1     2551    0.842830456    5.266753035    5.013660838
  141 SOLV  HW2     2552    0.725773470    5.254370180    5.126846043
  142 SOLV  OW      2553    0.208585536    6.174336915    4.893744198
  142 SOLV  HW1     2554    0.277481730    6.230850617    4.848343489
  142 SOLV  HW2     2555    0.204951545    6.084550676    4.849847956
  143 SOLV  OW      2556    0.224800467    5.194070164    5.660023128
  143 SOLV  HW1     2557    0.321050728    5.206349064    5.684246101
  143 SOLV  HW2     2558    0.197455370    5.265089381    5.595137591
  144 SOLV  OW      2559    0.201373917    5.921519082    5.006414992
  144 SOLV  HW1     2560    0.103987243    5.932714938    4.986653163
  144 SOLV  HW2     2561    0.244706160    6.011446736    5.012359216
  145 SOLV  OW      2562    0.827661062    5.639999490    5.901703623
  145 SOLV  HW1     2563    0.783915169    5.580956240    5.969539783
  145 SOLV  HW2     2564    0.763735207    5.657840051    5.826892622
  146 SOLV  OW      2565    6.699234044    5.089867326    5.870985393
  146 SOLV  HW1     2566    6.676568116    5.103874582    5.774590971
  146 SOLV  HW2     2567    6.795604960    5.111918903    5.886090221
  147 SOLV  OW      2568    0.141060072    5.195704311    5.917107924
  147 SOLV  HW1     2569    0.219048553    5.224735735    5.972560731
  147 SOLV  HW2     2570    0.160098585    5.214047407    5.820665890
  148 SOLV  OW      2571    0.780662568    6.045380968    6.519796031
  148 SOLV  HW1     2572    0.730861519    6.116058219    6.469535681
  148 SOLV  HW2     2573    0.873820693    6.076851421    6.538034333
  149 SOLV  OW      2574    1.258616681    6.510996765    6.208102957
  149 SOLV  HW1     2575    1.295818366    6.438073062    6.150659646
  149 SOLV  HW2     2576    1.208919942    6.470760984    6.284997754
  150 SOLV  OW      2577    0.391883275    5.330437891    5.887024215
  150 SOLV  HW1     2578    0.465901722    5.304853295    5.949219231
  150 SOLV  HW2     2579    0.425033903    5.399003669    5.822207058
  151 SOLV  OW      2580    1.203837403    5.439190377    5.632576604
  151 SOLV  HW1     2581    1.208661544    5.538591772    5.642466126
  151 SOLV  HW2     2582    1.292122738    5.404546485    5.600840969
  152 SOLV  OW      2583    1.581278781    0.179221406    5.837399581
  152 SOLV  HW1     2584    1.514615736    0.148644170    5.769407978
  152 SOLV  HW2     2585    1.621474049    0.099671990    5.882764012
  153 SOLV  OW      2586    1.285283598    0.298703657    6.453758470
  153 SOLV  HW1     2587    1.255801703    0.282167213    6.547880091
  153 SOLV  HW2     2588    1.243926856    0.230507152    6.393423658
  154 SOLV  OW      2589    0.785028906    6.535849883    6.136347542
  154 SOLV  HW1     2590    0.752710689    6.556636686    6.228677610
  154 SOLV  HW2     2591    0.859336780    6.469102802    6.141297639
  155 SOLV  OW      2592    0.504270247    0.392833530    6.314781076
  155 SOLV  HW1     2593    0.588684554    0.371960434    6.265384682
  155 SOLV  HW2     2594    0.451918057    0.308705809    6.328315924
  156 SOLV  OW      2595    0.303370287    0.864366328    6.090177690
  156 SOLV  HW1     2596    0.275353676    0.882235819    6.184495190
  156 SOLV  HW2     2597    0.402175818    0.849272292    6.087073295
  157 SOLV  OW      2598    6.582371415    6.510558471    6.399159206
  157 SOLV  HW1     2599    6.606232743    6.418516193    6.430154793
  157 SOLV  HW2     2600    6.650055813    6.541857723    6.332517866
  158 SOLV  OW      2601    5.982840458    6.766245111    5.831696583
  158 SOLV  HW1     2602    6.000430887    6.855739884    5.872718925
  158 SOLV  HW2     2603    6.056746971    6.743571873    5.768251707
  159 SOLV  OW      2604    5.970436559    0.516284487    5.474028249
  159 SOLV  HW1     2605    5.999454024    0.558658439    5.559844190
  159 SOLV  HW2     2606    5.883586065    0.468723964    5.488059998
  160 SOLV  OW      2607    1.573394022    0.332462001    0.560479937
  160 SOLV  HW1     2608    1.610455924    0.405864825    0.617404471
  160 SOLV  HW2     2609    1.532512168    0.371646588    0.478047207
  161 SOLV  OW      2610    1.447580688    1.102507054    0.808140701
  161 SOLV  HW1     2611    1.414810332    1.081760710    0.900320915
  161 SOLV  HW2     2612    1.378837374    1.074296236    0.741208402
  162 SOLV  OW      2613    0.873741922    0.477091574    1.428493698
  162 SOLV  HW1     2614    0.932179927    0.470202073    1.347638431
  162 SOLV  HW2     2615    0.929064244    0.503815306    1.507394161
  163 SOLV  OW      2616    0.513573440    0.779806026    1.698993041
  163 SOLV  HW1     2617    0.558432261    0.858392694    1.656404354
  163 SOLV  HW2     2618    0.421674374    0.805906411    1.728577994
  164 SOLV  OW      2619    1.204658999    1.534848047    0.791145194
  164 SOLV  HW1     2620    1.249382181    1.446891001    0.774862449
  164 SOLV  HW2     2621    1.147599708    1.528552823    0.873036983
  165 SOLV  OW      2622    1.191339481    0.625340324    1.562787579
  165 SOLV  HW1     2623    1.124671156    0.628725831    1.637257711
  165 SOLV  HW2     2624    1.172702399    0.699220944    1.498009722
  166 SOLV  OW      2625    0.991132022    1.795511789    0.798321608
  166 SOLV  HW1     2626    0.923468429    1.754045196    0.859181350
  166 SOLV  HW2     2627    1.076730919    1.744076714    0.803703404
  167 SOLV  OW      2628    0.605349884    2.009746305    1.338234142
  167 SOLV  HW1     2629    0.520668014    1.970791668    1.374449580
  167 SOLV  HW2     2630    0.666075366    1.935926947    1.308855267
  168 SOLV  OW      2631    0.422451756    1.080151502    1.090628149
  168 SOLV  HW1     2632    0.351120652    1.150163984    1.087192088
  168 SOLV  HW2     2633    0.477080584    1.084116531    1.006952488
  169 SOLV  OW      2634    6.598924758    1.067361715    1.682127984
  169 SOLV  HW1     2635    6.678093611    1.128281575    1.686898934
  169 SOLV  HW2     2636    6.552599136    1.079749354    1.594366106
  170 SOLV  OW      2637    6.626536310    1.393596619    1.367194561
  170 SOLV  HW1     2638    6.602462118    1.450185278    1.446061386
  170 SOLV  HW2     2639    6.572860236    1.422420450    1.287886146
  171 SOLV  OW      2640    6.079104314    1.786338222    6.097094047
  171 SOLV  HW1     2641    6.155306614    1.757254995    6.154964828
  171 SOLV  HW2     2642    6.021728279    1.707356051    6.075381615
  172 SOLV  OW      2643    5.995858554    1.270448651    5.915178579
  172 SOLV  HW1     2644    6.085049710    1.267803314    5.870014351
  172 SOLV  HW2     2645    5.928410270    1.223099235    5.858516735
  173 SOLV  OW      2646    5.780754098    1.393014280    6.341361846
  173 SOLV  HW1     2647    5.824230015    1.321710267    6.396379822
  173 SOLV  HW2     2648    5.783925610    1.367172221    6.244803672
  174 SOLV  OW      2649    5.695690042    1.073107512    6.151847560
  174 SOLV  HW1     2650    5.683988886    0.990631343    6.207185044
  174 SOLV  HW2     2651    5.609744530    1.094552142    6.105426473
  175 SOLV  OW      2652    6.111189212    1.104785077    6.073823217
  175 SOLV  HW1     2653    6.054174256    1.165999935    6.019018999
  175 SOLV  HW2     2654    6.179257936    1.158431197    6.123725019
  176 SOLV  OW      2655    6.215972002    1.817715407    5.618028844
  176 SOLV  HW1     2656    6.187650410    1.739027064    5.672874339
  176 SOLV  HW2     2657    6.239582895    1.787234945    5.525749966
  177 SOLV  OW      2658    6.345972859    0.922345882    5.300546870
  177 SOLV  HW1     2659    6.408141626    0.850346172    5.331412537
  177 SOLV  HW2     2660    6.344416804    0.924418299    5.200572823
  178 SOLV  OW      2661    6.550834456    1.042234541    5.486471943
  178 SOLV  HW1     2662    6.633460205    1.011449091    5.439280316
  178 SOLV  HW2     2663    6.542690267    0.994476279    5.573962556
  179 SOLV  OW      2664    6.693576489    1.493106001    5.189595245
  179 SOLV  HW1     2665    6.667099819    1.409746590    5.238092490
  179 SOLV  HW2     2666    6.709034743    1.472003422    5.093067965
  180 SOLV  OW      2667    0.071788154    1.758517107    5.290662690
  180 SOLV  HW1     2668    0.016813981    1.683883132    5.253124470
  180 SOLV  HW2     2669    0.144607409    1.720749368    5.347867724
  181 SOLV  OW      2670    6.160273830    2.072346858    6.119698830
  181 SOLV  HW1     2671    6.082875387    2.011064388    6.103707134
  181 SOLV  HW2     2672    6.244280861    2.029197278    6.086794559
  182 SOLV  OW      2673    5.983353819    1.418231494    0.240229393
  182 SOLV  HW1     2674    6.081015898    1.398689941    0.231171152
  182 SOLV  HW2     2675    5.933543598    1.374489606    0.165346929
  183 SOLV  OW      2676    6.261740528    1.255158305    6.208847630
  183 SOLV  HW1     2677    6.228643472    1.340826825    6.248432718
  183 SOLV  HW2     2678    6.313298384    1.204312423    6.277825361
  184 SOLV  OW      2679    5.724672016    1.517192827    0.392498939
  184 SOLV  HW1     2680    5.739960957    1.559912876    0.303385035
  184 SOLV  HW2     2681    5.710657819    1.418926321    0.380362375
  185 SOLV  OW      2682    5.736713901    0.939233335    0.567251804
  185 SOLV  HW1     2683    5.829611882    0.948034389    0.603224802
  185 SOLV  HW2     2684    5.687206564    0.869783331    0.619474760
  186 SOLV  OW      2685    5.790129696    1.142654963    0.392903191
  186 SOLV  HW1     2686    5.692185423    1.122809505    0.389060485
  186 SOLV  HW2     2687    5.832668727    1.086798458    0.464121858
  187 SOLV  OW      2688    5.938332355    1.603638465    0.875794873
  187 SOLV  HW1     2689    5.988348830    1.517205134    0.870388187
  187 SOLV  HW2     2690    5.870789942    1.598497932    0.949368895
  188 SOLV  OW      2691    5.693790240    0.943932011    1.646380776
  188 SOLV  HW1     2692    5.713478780    1.037324445    1.676247980
  188 SOLV  HW2     2693    5.595201173    0.927686090    1.650627621
  189 SOLV  OW      2694    5.761902302    0.047323584    1.538394185
  189 SOLV  HW1     2695    5.712009327    0.132776757    1.552899711
  189 SOLV  HW2     2696    5.800847876    0.046713631    1.446281633
  190 SOLV  OW      2697    5.717609416    0.510982650    0.621970905
  190 SOLV  HW1     2698    5.689982426    0.567743848    0.699536396
  190 SOLV  HW2     2699    5.687734109    0.416782656    0.637309173
  191 SOLV  OW      2700    0.398515548    0.679232457    1.427981370
  191 SOLV  HW1     2701    0.489395782    0.706219812    1.459801248
  191 SOLV  HW2     2702    0.345611603    0.643318295    1.504866645
  192 SOLV  OW      2703    0.311512767    0.961619413    1.758257075
  192 SOLV  HW1     2704    0.221098546    0.923485573    1.738992593
  192 SOLV  HW2     2705    0.302787524    1.036400614    1.824072288
  193 SOLV  OW      2706    6.491074208    0.509191053    1.829776152
  193 SOLV  HW1     2707    6.545455273    0.428255716    1.852004017
  193 SOLV  HW2     2708    6.419397877    0.484299825    1.764624644
  194 SOLV  OW      2709    5.900290347    0.162011657    1.201666286
  194 SOLV  HW1     2710    5.814109177    0.212150920    1.209438348
  194 SOLV  HW2     2711    5.906586830    0.120450104    1.110922320
  195 SOLV  OW      2712    6.169604675    0.600916871    1.103179806
  195 SOLV  HW1     2713    6.157044391    0.659597048    1.183173029
  195 SOLV  HW2     2714    6.160890316    0.655708703    1.019981758
  196 SOLV  OW      2715    5.683847687    0.743140929    6.680480177
  196 SOLV  HW1     2716    5.755986860    0.812277831    6.676304360
  196 SOLV  HW2     2717    5.693523916    0.689932624    6.764602688
  197 SOLV  OW      2718    5.153854172    0.193449766    6.396776037
  197 SOLV  HW1     2719    5.132092827    0.289432049    6.379015907
  197 SOLV  HW2     2720    5.249415769    0.176004872    6.373002054
  198 SOLV  OW      2721    4.702465114    6.643338590    6.234104406
  198 SOLV  HW1     2722    4.735924644    6.559871337    6.277868944
  198 SOLV  HW2     2723    4.672966753    6.622526961    6.140839238
  199 SOLV  OW      2724    5.172807732    6.763656254    5.650820959
  199 SOLV  HW1     2725    5.088082193    6.807554195    5.620911193
  199 SOLV  HW2     2726    5.232307739    6.831731902    5.693546308
  200 SOLV  OW      2727    5.913772791    6.455296785    5.309002322
  200 SOLV  HW1     2728    5.907178809    6.355515014    5.307764614
  200 SOLV  HW2     2729    5.922902685    6.489246573    5.215378503
  201 SOLV  OW      2730    5.540298989    0.092251302    5.341161744
  201 SOLV  HW1     2731    5.477945833    0.156040582    5.386361889
  201 SOLV  HW2     2732    5.496399053    0.002754362    5.333218607
  202 SOLV  OW      2733    5.785522479    6.490855829    5.526612618
  202 SOLV  HW1     2734    5.696109270    6.446354192    5.531446995
  202 SOLV  HW2     2735    5.818272872    6.489726987    5.432142320
  203 SOLV  OW      2736    5.729965647    5.949279010    5.635760254
  203 SOLV  HW1     2737    5.638382513    5.986178145    5.619872174
  203 SOLV  HW2     2738    5.764605727    5.908565652    5.551238620
  204 SOLV  OW      2739    4.873699833    5.828255611    5.884868274
  204 SOLV  HW1     2740    4.920170883    5.867103775    5.964446685
  204 SOLV  HW2     2741    4.856304494    5.900468743    5.817905131
  205 SOLV  OW      2742    5.502742655    4.992520823    5.636111417
  205 SOLV  HW1     2743    5.528611416    4.970534648    5.730181093
  205 SOLV  HW2     2744    5.503521763    5.091749355    5.623672559
  206 SOLV  OW      2745    5.335690581    5.933506116    6.029777879
  206 SOLV  HW1     2746    5.368483412    5.957806089    5.938497171
  206 SOLV  HW2     2747    5.243613426    5.895111328    6.023015911
  207 SOLV  OW      2748    5.913502835    6.049192837    5.827877128
  207 SOLV  HW1     2749    5.826809915    6.014307836    5.863503525
  207 SOLV  HW2     2750    5.964851309    5.974295241    5.785978499
  208 SOLV  OW      2751    4.688845215    6.147041912    6.633865694
  208 SOLV  HW1     2752    4.764795833    6.211596411    6.641985912
  208 SOLV  HW2     2753    4.704409049    6.086988567    6.555424459
  209 SOLV  OW      2754    5.169053676    5.399614174    0.326968380
  209 SOLV  HW1     2755    5.125414873    5.429250382    0.242001881
  209 SOLV  HW2     2756    5.115078249    5.431327939    0.404960164
  210 SOLV  OW      2757    5.357911466    4.751818090    0.903937927
  210 SOLV  HW1     2758    5.318901470    4.814613172    0.836595241
  210 SOLV  HW2     2759    5.313798947    4.766347767    0.992498495
  211 SOLV  OW      2760    5.255596704    5.226531771    0.108363264
  211 SOLV  HW1     2761    5.213543807    5.185595684    0.189340084
  211 SOLV  HW2     2762    5.190722948    5.289236686    0.065225963
  212 SOLV  OW      2763    4.759072011    4.988763488    6.660600036
  212 SOLV  HW1     2764    4.854271476    5.010909522    6.681774439
  212 SOLV  HW2     2765    4.699372689    5.060393178    6.696751003
  213 SOLV  OW      2766    5.947750264    4.579967813    0.261142028
  213 SOLV  HW1     2767    5.872072348    4.609480722    0.319480778
  213 SOLV  HW2     2768    6.006826345    4.658138812    0.241120621
  214 SOLV  OW      2769    6.330139213    4.574564250    0.458730926
  214 SOLV  HW1     2770    6.320834672    4.589325081    0.557206905
  214 SOLV  HW2     2771    6.379793542    4.651278754    0.418094871
  215 SOLV  OW      2772    6.152936244    4.552441660    0.039360096
  215 SOLV  HW1     2773    6.138172628    4.507918036   -0.048965260
  215 SOLV  HW2     2774    6.228054344    4.617992033    0.031480722
  216 SOLV  OW      2775    5.881591613    4.411038246    6.485737513
  216 SOLV  HW1     2776    5.810773577    4.414903957    6.415230440
  216 SOLV  HW2     2777    5.842674731    4.373904573    6.570046235
  217 SOLV  OW      2778    6.339870443    4.832949130    5.907488818
  217 SOLV  HW1     2779    6.293924096    4.744149954    5.909768992
  217 SOLV  HW2     2780    6.281178899    4.901926367    5.949902856
  218 SOLV  OW      2781    6.637075030    4.478250572    6.622373418
  218 SOLV  HW1     2782    6.698607656    4.543849814    6.666098500
  218 SOLV  HW2     2783    6.675378434    4.386214519    6.630348244
  219 SOLV  OW      2784    6.485087674    4.976916808    5.727416421
  219 SOLV  HW1     2785    6.495366909    5.067808383    5.767851733
  219 SOLV  HW2     2786    6.401978246    4.933946292    5.762746636
  220 SOLV  OW      2787    0.411767956    5.045819751    0.133910498
  220 SOLV  HW1     2788    0.382560835    4.961551486    0.088662701
  220 SOLV  HW2     2789    0.415365573    5.120045923    0.066984914
  221 SOLV  OW      2790    0.616726981    5.416404232    6.375098848
  221 SOLV  HW1     2791    0.573745606    5.415646570    6.284802364
  221 SOLV  HW2     2792    0.668140452    5.331637463    6.388236628
  222 SOLV  OW      2793    0.477425087    5.554734741    6.612814198
  222 SOLV  HW1     2794    0.522821817    5.556645923    6.523724681
  222 SOLV  HW2     2795    0.502446433    5.470843661    6.661163319
  223 SOLV  OW      2796    6.654579053    5.636239764    6.459627271
  223 SOLV  HW1     2797    6.711597013    5.642934845    6.541506264
  223 SOLV  HW2     2798    6.558380373    5.630782475    6.486386048
  224 SOLV  OW      2799    6.635949124    5.078902718    0.544028279
  224 SOLV  HW1     2800    6.634423770    5.105325757    0.640470378
  224 SOLV  HW2     2801    6.699659604    5.137841479    0.494341744
  225 SOLV  OW      2802    6.708882650    5.682438654    0.035261397
  225 SOLV  HW1     2803    6.805287846    5.671667092    0.010930533
  225 SOLV  HW2     2804    6.699763660    5.754269427    0.104247543
  226 SOLV  OW      2805    0.517000753    4.982404570    0.873916419
  226 SOLV  HW1     2806    0.514999329    5.078250663    0.902394771
  226 SOLV  HW2     2807    0.429483275    4.958280905    0.831961643
  227 SOLV  OW      2808    0.457871285    5.284995507    1.273890563
  227 SOLV  HW1     2809    0.505665150    5.234924087    1.201707327
  227 SOLV  HW2     2810    0.486047147    5.380937552    1.272147129
  228 SOLV  OW      2811    0.624877970    4.735915953    0.965660540
  228 SOLV  HW1     2812    0.671870227    4.778238259    1.043134709
  228 SOLV  HW2     2813    0.587385120    4.807246111    0.906432935
  229 SOLV  OW      2814    1.082458522    5.493455074    1.345971741
  229 SOLV  HW1     2815    1.032031981    5.468805954    1.263200658
  229 SOLV  HW2     2816    1.067656034    5.590222517    1.366426182
  230 SOLV  OW      2817    0.667060307    5.899287110    1.859275806
  230 SOLV  HW1     2818    0.695445766    5.939371628    1.772161681
  230 SOLV  HW2     2819    0.630413868    5.807601848    1.843394688
  231 SOLV  OW      2820    6.655996501    5.137056246    0.819115874
  231 SOLV  HW1     2821    6.658775505    5.231628341    0.786712583
  231 SOLV  HW2     2822    6.732786541    5.120804083    0.881089032
  232 SOLV  OW      2823    6.086424220    5.186819714    0.722704758
  232 SOLV  HW1     2824    6.123851936    5.275248655    0.694758168
  232 SOLV  HW2     2825    6.148973392    5.143093644    0.787335319
  233 SOLV  OW      2826    6.699319073    5.377641891    1.142860467
  233 SOLV  HW1     2827    6.700417233    5.320995129    1.225250120
  233 SOLV  HW2     2828    6.676572312    5.320944201    1.063701425
  234 SOLV  OW      2829    6.494596727    5.890223230    1.212942392
  234 SOLV  HW1     2830    6.519025932    5.830829057    1.289581947
  234 SOLV  HW2     2831    6.576811811    5.912762200    1.160685414
  235 SOLV  OW      2832    6.423427271    5.183705729    1.324141832
  235 SOLV  HW1     2833    6.449470522    5.264644740    1.271486908
  235 SOLV  HW2     2834    6.373493165    5.211913775    1.406073128
  236 SOLV  OW      2835    5.649727622    5.612078074    1.434033499
  236 SOLV  HW1     2836    5.747414294    5.633116173    1.438108528
  236 SOLV  HW2     2837    5.623481652    5.593954901    1.339246712
  237 SOLV  OW      2838    5.895761760    5.003221685    0.946043123
  237 SOLV  HW1     2839    5.967764086    5.067384504    0.972512778
  237 SOLV  HW2     2840    5.806412202    5.046288912    0.958833985
  238 SOLV  OW      2841    6.105426825    5.404982429    0.941005083
  238 SOLV  HW1     2842    6.118824540    5.398140800    1.039877157
  238 SOLV  HW2     2843    6.047932436    5.329307385    0.909866255
  239 SOLV  OW      2844    5.554972474    5.547075215    0.767582618
  239 SOLV  HW1     2845    5.466596877    5.511838169    0.736790652
  239 SOLV  HW2     2846    5.548395692    5.645874338    0.781564009
  240 SOLV  OW      2847    5.466357256    6.427850985    1.119350570
  240 SOLV  HW1     2848    5.473324897    6.328976817    1.106033399
  240 SOLV  HW2     2849    5.374581877    6.450696272    1.151867386
  241 SOLV  OW      2850    4.974033386    5.430643814    0.508743337
  241 SOLV  HW1     2851    4.960838947    5.529136862    0.519926667
  241 SOLV  HW2     2852    5.006632165    5.391427423    0.594763069
  242 SOLV  OW      2853    5.195917865    6.474219476    1.122731093
  242 SOLV  HW1     2854    5.178542763    6.380259885    1.093212483
  242 SOLV  HW2     2855    5.117984872    6.531837310    1.098069403
  243 SOLV  OW      2856    5.227820303    5.570862258    0.629836202
  243 SOLV  HW1     2857    5.247598972    5.662807185    0.663821115
  243 SOLV  HW2     2858    5.280700073    5.554009144    0.546651452
  244 SOLV  OW      2859    4.926267487    6.592515515    0.980508946
  244 SOLV  HW1     2860    4.881326365    6.626318794    0.897807132
  244 SOLV  HW2     2861    4.898968508    6.497705883    0.996872957
  245 SOLV  OW      2862    4.651756378    5.688640624    0.256737379
  245 SOLV  HW1     2863    4.647199712    5.661434737    0.352865628
  245 SOLV  HW2     2864    4.599765066    5.773039979    0.243500241
  246 SOLV  OW      2865    6.786822255    6.697222420    0.307724536
  246 SOLV  HW1     2866    6.731876216    6.682194995    0.225545659
  246 SOLV  HW2     2867    6.808980936    6.609164034    0.349593653
  247 SOLV  OW      2868    3.818401792    2.620300876    3.875031852
  247 SOLV  HW1     2869    3.785468750    2.646779343    3.784389318
  247 SOLV  HW2     2870    3.854392795    2.527060690    3.871472518
  248 SOLV  OW      2871    3.321451321    2.351720652    4.255700763
  248 SOLV  HW1     2872    3.405613301    2.323306727    4.209751353
  248 SOLV  HW2     2873    3.342628986    2.380777201    4.349023334
  249 SOLV  OW      2874    3.599047369    1.915003637    4.383638519
  249 SOLV  HW1     2875    3.649812160    1.926694793    4.298270715
  249 SOLV  HW2     2876    3.663289092    1.900254261    4.458850397
  250 SOLV  OW      2877    4.136396371    2.314960962    4.147905440
  250 SOLV  HW1     2878    4.159010115    2.361753352    4.062459436
  250 SOLV  HW2     2879    4.038993164    2.326498955    4.167433827
  251 SOLV  OW      2880    4.003158920    1.823999076    4.375088265
  251 SOLV  HW1     2881    4.078149375    1.788812961    4.431109414
  251 SOLV  HW2     2882    4.025590198    1.916205130    4.343515174
  252 SOLV  OW      2883    3.421092099    2.406116216    4.543851633
  252 SOLV  HW1     2884    3.503746992    2.462372881    4.541653161
  252 SOLV  HW2     2885    3.406774288    2.371551555    4.636597066
  253 SOLV  OW      2886    3.450998892    2.679321617    4.814191206
  253 SOLV  HW1     2887    3.404774984    2.708076818    4.898085856
  253 SOLV  HW2     2888    3.480206222    2.760056525    4.762901529
  254 SOLV  OW      2889    4.644381580    2.383042507    5.103870348
  254 SOLV  HW1     2890    4.694560858    2.435017998    5.173022671
  254 SOLV  HW2     2891    4.569255995    2.333470753    5.147460749
  255 SOLV  OW      2892    4.839612579    2.195548228    4.981706494
  255 SOLV  HW1     2893    4.777721786    2.122822950    4.952001075
  255 SOLV  HW2     2894    4.786890960    2.278272161    5.001174571
  256 SOLV  OW      2895    3.559744814    3.215894968    4.704556818
  256 SOLV  HW1     2896    3.559729481    3.123049469    4.741725343
  256 SOLV  HW2     2897    3.560273734    3.281866335    4.779718380
  257 SOLV  OW      2898    5.572673531    1.927175368    5.641073000
  257 SOLV  HW1     2899    5.588325998    2.017467344    5.601020101
  257 SOLV  HW2     2900    5.474563498    1.907816530    5.642267601
  258 SOLV  OW      2901    5.818626187    2.009862625    5.718770213
  258 SOLV  HW1     2902    5.795300020    2.078335611    5.787829137
  258 SOLV  HW2     2903    5.736811575    1.957635801    5.694677532
  259 SOLV  OW      2904    4.610197713    2.164650864    5.293545641
  259 SOLV  HW1     2905    4.630360257    2.067954812    5.309208597
  259 SOLV  HW2     2906    4.629285080    2.216578272    5.376858247
  260 SOLV  OW      2907    4.736839415    2.136755809    5.687303282
  260 SOLV  HW1     2908    4.827434241    2.146338603    5.728563764
  260 SOLV  HW2     2909    4.666918874    2.143689648    5.758469679
  261 SOLV  OW      2910    4.509733131    3.801553565    6.165241982
  261 SOLV  HW1     2911    4.416816343    3.837125002    6.175391532
  261 SOLV  HW2     2912    4.519710568    3.759723397    6.074950834
  262 SOLV  OW      2913    4.790148482    3.516101172    5.778565853
  262 SOLV  HW1     2914    4.709131625    3.470130626    5.742172472
  262 SOLV  HW2     2915    4.815337629    3.474867871    5.866125717
  263 SOLV  OW      2916    4.448759763    5.901384924    3.795317549
  263 SOLV  HW1     2917    4.507287694    5.896432269    3.876258981
  263 SOLV  HW2     2918    4.364649408    5.849862594    3.811821815
  264 SOLV  OW      2919    5.744421719    3.971340644    6.761269624
  264 SOLV  HW1     2920    5.680623260    3.942522828    6.832691877
  264 SOLV  HW2     2921    5.772694354    3.891724562    6.707755839
  265 SOLV  OW      2922    6.159987077    4.079812341    6.320058278
  265 SOLV  HW1     2923    6.153319445    4.083643165    6.419771012
  265 SOLV  HW2     2924    6.097255241    4.010197641    6.285126577
  266 SOLV  OW      2925    6.110154629    4.114312183    6.599706326
  266 SOLV  HW1     2926    6.062338307    4.038369205    6.643839038
  266 SOLV  HW2     2927    6.045340030    4.188151984    6.581047786
  267 SOLV  OW      2928    4.902116676    4.780093905    0.240182051
  267 SOLV  HW1     2929    4.926780702    4.729615926    0.322918738
  267 SOLV  HW2     2930    4.972873564    4.766870628    0.170754028
  268 SOLV  OW      2931    5.719451172    3.022513131    4.636155438
  268 SOLV  HW1     2932    5.694256949    2.926993890    4.651744632
  268 SOLV  HW2     2933    5.817591956    3.034021966    4.651568553
  269 SOLV  OW      2934    0.597885625    3.002683395    2.948151198
  269 SOLV  HW1     2935    0.610299971    3.089371000    2.899851190
  269 SOLV  HW2     2936    0.502033818    2.992915541    2.974960099
  270 SOLV  OW      2937    5.332819899    5.267946218    6.121822715
  270 SOLV  HW1     2938    5.290426447    5.235467640    6.206368189
  270 SOLV  HW2     2939    5.262328347    5.281048707    6.052113968
  271 SOLV  OW      2940    4.985256133    3.695242151    6.588241007
  271 SOLV  HW1     2941    5.000584882    3.610869095    6.536783682
  271 SOLV  HW2     2942    4.889148276    3.721856177    6.580719022
  272 SOLV  OW      2943    4.528692685    3.730165334    5.891339233
  272 SOLV  HW1     2944    4.587595216    3.689589899    5.821442168
  272 SOLV  HW2     2945    4.433196019    3.708342218    5.871199603
  273 SOLV  OW      2946    6.641615758    3.133746527    2.451381493
  273 SOLV  HW1     2947    6.550664250    3.105757551    2.420649742
  273 SOLV  HW2     2948    6.685947553    3.187486219    2.379626806
  274 SOLV  OW      2949    4.586621187    5.843365023    4.049695645
  274 SOLV  HW1     2950    4.524116822    5.787723272    4.104459795
  274 SOLV  HW2     2951    4.618752034    5.920804757    4.104217019
  275 SOLV  OW      2952    4.470943643    4.165880203    3.972963105
  275 SOLV  HW1     2953    4.405212114    4.091167595    3.982928312
  275 SOLV  HW2     2954    4.443494146    4.242390039    4.031227612
  276 SOLV  OW      2955    5.105090242    4.588319273    6.095561171
  276 SOLV  HW1     2956    5.077556703    4.577942493    5.999978640
  276 SOLV  HW2     2957    5.031865788    4.555230705    6.155101427
  277 SOLV  OW      2958    5.482748023    4.174649804    6.008756213
  277 SOLV  HW1     2959    5.556370712    4.183098378    6.075914283
  277 SOLV  HW2     2960    5.413434923    4.111267001    6.043109140
  278 SOLV  OW      2961    5.011600729    4.615327765    6.372272867
  278 SOLV  HW1     2962    5.081592693    4.549390829    6.399750137
  278 SOLV  HW2     2963    5.051776077    4.682611939    6.310141716
  279 SOLV  OW      2964    5.931304070    3.108343795    4.411208910
  279 SOLV  HW1     2965    5.868593154    3.063210373    4.474708206
  279 SOLV  HW2     2966    5.879902968    3.143443600    4.332929219
  280 SOLV  OW      2967    6.445218403    2.643090977    4.248525973
  280 SOLV  HW1     2968    6.454099150    2.715240644    4.317210415
  280 SOLV  HW2     2969    6.365028854    2.587043392    4.269267628
  281 SOLV  OW      2970    4.438021147    1.902243241    4.349092268
  281 SOLV  HW1     2971    4.446832624    1.932380716    4.254149509
  281 SOLV  HW2     2972    4.527996702    1.902883580    4.392726997
  282 SOLV  OW      2973    4.682553828    3.386501676    6.306793994
  282 SOLV  HW1     2974    4.708517376    3.440804914    6.226928812
  282 SOLV  HW2     2975    4.603997180    3.428946146    6.351834624
  283 SOLV  OW      2976    6.414909738    2.796895740    3.851295867
  283 SOLV  HW1     2977    6.374811611    2.820527847    3.939812781
  283 SOLV  HW2     2978    6.410029860    2.697913304    3.837872050
  284 SOLV  OW      2979    6.682160243    2.772378980    4.167500596
  284 SOLV  HW1     2980    6.735448649    2.736930803    4.244347201
  284 SOLV  HW2     2981    6.587414792    2.741394473    4.175553183
  285 SOLV  OW      2982    5.870771220    2.580522288    4.544920281
  285 SOLV  HW1     2983    5.957401436    2.630202077    4.550268857
  285 SOLV  HW2     2984    5.834132937    2.587336607    4.452115953
  286 SOLV  OW      2985    5.703637320    3.957458231    6.436959594
  286 SOLV  HW1     2986    5.660171354    3.904435255    6.364153459
  286 SOLV  HW2     2987    5.718303946    3.898846315    6.516652407
  287 SOLV  OW      2988    5.370557514    3.920202014    6.772247071
  287 SOLV  HW1     2989    5.442013437    3.953498525    6.710708056
  287 SOLV  HW2     2990    5.285297353    3.908822718    6.721229701
  288 SOLV  OW      2991    5.895214004    2.369679357    4.712653522
  288 SOLV  HW1     2992    5.845582419    2.308598932    4.650948566
  288 SOLV  HW2     2993    5.926100901    2.450231242    4.662067314
  289 SOLV  OW      2994    5.098226677    4.619135172    0.118390900
  289 SOLV  HW1     2995    5.052599655    4.532193684    0.099396974
  289 SOLV  HW2     2996    5.191667809    4.616179389    0.082873850
  290 SOLV  OW      2997    5.314509423    4.502383723    0.003032105
  290 SOLV  HW1     2998    5.354278989    4.450319267    0.078581511
  290 SOLV  HW2     2999    5.350625411    4.468104380   -0.083689070
  291 SOLV  OW      3000    0.483571947    2.779675237    3.113554682
  291 SOLV  HW1     3001    0.546574096    2.831593038    3.055789626
  291 SOLV  HW2     3002    0.478896696    2.821905315    3.204088248
  292 SOLV  OW      3003    5.249547483    4.305611328    6.059282459
  292 SOLV  HW1     3004    5.329677709    4.274716741    6.008050517
  292 SOLV  HW2     3005    5.189684949    4.358263227    5.998914797
  293 SOLV  OW      3006    5.228132740    5.044338950    6.313107828
  293 SOLV  HW1     3007    5.214840896    5.046652729    6.214014807
  293 SOLV  HW2     3008    5.305331309    4.984645527    6.334982389
  294 SOLV  OW      3009    6.121104966    5.559716045    5.711352296
  294 SOLV  HW1     3010    6.066359799    5.549280431    5.628311233
  294 SOLV  HW2     3011    6.119757363    5.474154513    5.763112422
  295 SOLV  OW      3012    5.411575964    5.005215295    5.279774796
  295 SOLV  HW1     3013    5.403460921    4.908222015    5.302753623
  295 SOLV  HW2     3014    5.434073812    5.057208014    5.362189189
  296 SOLV  OW      3015    5.596994881    5.147228217    6.044543862
  296 SOLV  HW1     3016    5.528715595    5.219998408    6.051198866
  296 SOLV  HW2     3017    5.640367846    5.133991849    6.133680444
  297 SOLV  OW      3018    6.557973598    4.624896001    5.856704274
  297 SOLV  HW1     3019    6.644364198    4.584989579    5.825948752
  297 SOLV  HW2     3020    6.507953589    4.660823463    5.777907815
  298 SOLV  OW      3021    6.495623830    5.212426205    5.582873551
  298 SOLV  HW1     3022    6.455468867    5.140620175    5.526027128
  298 SOLV  HW2     3023    6.427176631    5.245756432    5.647712405
  299 SOLV  OW      3024    5.107758049    4.572622995    5.820032896
  299 SOLV  HW1     3025    5.186640372    4.594080282    5.877643551
  299 SOLV  HW2     3026    5.132336933    4.585111504    5.723899408
  300 SOLV  OW      3027    6.308084156    4.610172268    4.704774967
  300 SOLV  HW1     3028    6.317136657    4.660421755    4.790766784
  300 SOLV  HW2     3029    6.274805269    4.517749992    4.723540408
  301 SOLV  OW      3030    6.562239160    5.441595474    5.093662853
  301 SOLV  HW1     3031    6.610961950    5.355322411    5.107243522
  301 SOLV  HW2     3032    6.487828947    5.448651908    5.160105911
  302 SOLV  OW      3033    5.917953903    5.259707499    5.437691189
  302 SOLV  HW1     3034    6.015278453    5.252809106    5.459639580
  302 SOLV  HW2     3035    5.894295452    5.190837028    5.369145721
  303 SOLV  OW      3036    6.358310841    4.871149044    5.487631999
  303 SOLV  HW1     3037    6.344304144    4.856241036    5.389736594
  303 SOLV  HW2     3038    6.456334849    4.872693386    5.507401394
  304 SOLV  OW      3039    0.095435455    3.470721135    2.971794359
  304 SOLV  HW1     3040    0.165576469    3.477928783    2.900874234
  304 SOLV  HW2     3041    0.073285399    3.374403498    2.987080019
  305 SOLV  OW      3042    6.680578316    3.204123377    2.730193427
  305 SOLV  HW1     3043    6.650610207    3.172381647    2.640215919
  305 SOLV  HW2     3044    6.740533776    3.283418817    2.719279579
  306 SOLV  OW      3045    6.586954617    4.836984339    2.869637720
  306 SOLV  HW1     3046    6.546757344    4.748945098    2.894837295
  306 SOLV  HW2     3047    6.666748822    4.821700755    2.811319491
  307 SOLV  OW      3048    3.773671312    3.467377778    2.799180805
  307 SOLV  HW1     3049    3.794472919    3.391025739    2.738028755
  307 SOLV  HW2     3050    3.704774200    3.438860261    2.865827668
  308 SOLV  OW      3051    5.331256569    4.352494917    3.187985916
  308 SOLV  HW1     3052    5.334008705    4.313481857    3.280029608
  308 SOLV  HW2     3053    5.247089901    4.323876885    3.142175959
  309 SOLV  OW      3054    5.357516254    3.627399643    3.062887067
  309 SOLV  HW1     3055    5.447390062    3.616633797    3.105413380
  309 SOLV  HW2     3056    5.366432285    3.681875039    2.979492840
  310 SOLV  OW      3057    4.493291051    4.645968398    3.510303119
  310 SOLV  HW1     3058    4.494653538    4.735578606    3.554682864
  310 SOLV  HW2     3059    4.532930066    4.653502079    3.418797197
  311 SOLV  OW      3060    6.458068701    4.469601389    5.455778278
  311 SOLV  HW1     3061    6.546937194    4.483058269    5.411925982
  311 SOLV  HW2     3062    6.466739280    4.401378310    5.528387317
  312 SOLV  OW      3063    4.584955210    5.329241121    4.295926014
  312 SOLV  HW1     3064    4.632657674    5.401646613    4.246088629
  312 SOLV  HW2     3065    4.555725545    5.363855751    4.385084536
  313 SOLV  OW      3066    4.368718422    4.734307123    3.922207839
  313 SOLV  HW1     3067    4.423120150    4.692815062    3.849277318
  313 SOLV  HW2     3068    4.397448939    4.697102274    4.010481323
  314 SOLV  OW      3069    4.248042900    4.363610008    3.857897369
  314 SOLV  HW1     3070    4.172268126    4.418226792    3.822168415
  314 SOLV  HW2     3071    4.229740007    4.339577745    3.953232803
  315 SOLV  OW      3072    4.054729425    4.743023023    4.715684175
  315 SOLV  HW1     3073    3.984166136    4.726738107    4.646712686
  315 SOLV  HW2     3074    4.020013420    4.806799119    4.784450736
  316 SOLV  OW      3075    6.173376348    3.353456387    4.944466873
  316 SOLV  HW1     3076    6.187658289    3.410219905    4.863386847
  316 SOLV  HW2     3077    6.259417894    3.344883449    4.994699901
  317 SOLV  OW      3078    5.935188696    3.413089797    5.113243111
  317 SOLV  HW1     3079    5.897263609    3.411632350    5.020716387
  317 SOLV  HW2     3080    6.026601905    3.372537093    5.112420967
  318 SOLV  OW      3081    6.544330416    3.690285884    4.914768214
  318 SOLV  HW1     3082    6.600013088    3.756229234    4.965292801
  318 SOLV  HW2     3083    6.586793337    3.671827174    4.826123500
  319 SOLV  OW      3084    6.471843552    3.178481914    4.544699431
  319 SOLV  HW1     3085    6.485518100    3.170634618    4.643455682
  319 SOLV  HW2     3086    6.492230702    3.271953223    4.515564929
  320 SOLV  OW      3087    0.079696632    3.198936402    4.604974406
  320 SOLV  HW1     3088    0.090219037    3.267500676    4.532934036
  320 SOLV  HW2     3089   -0.007907209    3.212445844    4.651284233
  321 SOLV  OW      3090    6.629134184    3.650136334    4.544716990
  321 SOLV  HW1     3091    6.723796837    3.623173043    4.562434267
  321 SOLV  HW2     3092    6.627903003    3.738056662    4.497068445
  322 SOLV  OW      3093    6.099218102    2.710707447    4.512608875
  322 SOLV  HW1     3094    6.180169962    2.667332401    4.552194239
  322 SOLV  HW2     3095    6.091748420    2.804502713    4.546493348
  323 SOLV  OW      3096    6.375183339    3.085250425    4.804599087
  323 SOLV  HW1     3097    6.309053634    3.119129945    4.737660906
  323 SOLV  HW2     3098    6.327700675    3.061903072    4.889463200
  324 SOLV  OW      3099    4.745134421    1.881159018    4.283169435
  324 SOLV  HW1     3100    4.771730353    1.902136628    4.189072544
  324 SOLV  HW2     3101    4.749675467    1.782335062    4.297827914
  325 SOLV  OW      3102    0.072701244    3.975362390    4.099735153
  325 SOLV  HW1     3103   -0.021727344    3.946289777    4.084242899
  325 SOLV  HW2     3104    0.135213954    3.906279869    4.063381447
  326 SOLV  OW      3105    6.269587301    3.473727360    4.661541812
  326 SOLV  HW1     3106    6.183991724    3.445781421    4.618019598
  326 SOLV  HW2     3107    6.346864749    3.440183978    4.607646060
  327 SOLV  OW      3108    6.004989529    2.973161650    4.625796881
  327 SOLV  HW1     3109    6.003388511    3.016254387    4.535572423
  327 SOLV  HW2     3110    6.095832131    2.983886715    4.666226783
  328 SOLV  OW      3111    6.459718117    2.810754730    4.474383296
  328 SOLV  HW1     3112    6.540402107    2.803177968    4.532989052
  328 SOLV  HW2     3113    6.404114931    2.888379305    4.504125547
  329 SOLV  OW      3114    6.485447554    3.051637281    3.722075136
  329 SOLV  HW1     3115    6.563386439    3.022648662    3.777637039
  329 SOLV  HW2     3116    6.400691046    3.019142242    3.764054771
  330 SOLV  OW      3117    5.755592954    2.775522981    6.362553565
  330 SOLV  HW1     3118    5.679222300    2.798295004    6.302134087
  330 SOLV  HW2     3119    5.770259694    2.676599045    6.361873941
  331 SOLV  OW      3120    6.732667709    2.983363838    3.919720400
  331 SOLV  HW1     3121    6.727996288    2.894691886    3.965733557
  331 SOLV  HW2     3122    6.721698713    3.056467290    3.987078883
  332 SOLV  OW      3123    0.016647279    3.356575314    4.370590733
  332 SOLV  HW1     3124   -0.068616912    3.383738412    4.325940943
  332 SOLV  HW2     3125    0.094171912    3.395620872    4.320924025
  333 SOLV  OW      3126    0.141672888    3.718424847    3.942912090
  333 SOLV  HW1     3127    0.135477052    3.686774610    3.848247812
  333 SOLV  HW2     3128    0.176715966    3.644560952    4.000510489
  334 SOLV  OW      3129    5.661062410    3.386874411    6.635686401
  334 SOLV  HW1     3130    5.561305914    3.391225657    6.641266293
  334 SOLV  HW2     3131    5.694594700    3.313737359    6.695082895
  335 SOLV  OW      3132    6.501193842    2.766444517    6.635069825
  335 SOLV  HW1     3133    6.419802211    2.768123446    6.693144133
  335 SOLV  HW2     3134    6.566499400    2.834992555    6.667262226
  336 SOLV  OW      3135    5.907178009    2.404102300    4.173042533
  336 SOLV  HW1     3136    5.983136710    2.468197354    4.161918668
  336 SOLV  HW2     3137    5.940988004    2.310442217    4.163753682
  337 SOLV  OW      3138    6.161147799    2.254051034    3.816151101
  337 SOLV  HW1     3139    6.214522496    2.326037579    3.771754659
  337 SOLV  HW2     3140    6.066308507    2.284204965    3.826061287
  338 SOLV  OW      3141    0.517746100    3.156627050    3.287452408
  338 SOLV  HW1     3142    0.475649855    3.236603746    3.244638077
  338 SOLV  HW2     3143    0.609220239    3.180555004    3.320030749
  339 SOLV  OW      3144    6.417072553    2.076145494    2.953928710
  339 SOLV  HW1     3145    6.482040245    2.033404595    2.891045949
  339 SOLV  HW2     3146    6.466951026    2.130142330    3.021739062
  340 SOLV  OW      3147    6.451035924    2.993739606    2.722762411
  340 SOLV  HW1     3148    6.531004349    2.992104116    2.662727327
  340 SOLV  HW2     3149    6.479425223    3.018543014    2.815394095
  341 SOLV  OW      3150    4.209382896    3.910441754    5.486754306
  341 SOLV  HW1     3151    4.237941760    3.830305452    5.539332034
  341 SOLV  HW2     3152    4.259726050    3.990802203    5.518528153
  342 SOLV  OW      3153    6.772964518    2.142296298    3.040573655
  342 SOLV  HW1     3154    6.845529627    2.192283773    2.993270838
  342 SOLV  HW2     3155    6.800808544    2.124567806    3.134978764
  343 SOLV  OW      3156    5.652925424    2.460967473    2.318217519
  343 SOLV  HW1     3157    5.745143394    2.476095105    2.353813041
  343 SOLV  HW2     3158    5.613505274    2.379778527    2.361280344
  344 SOLV  OW      3159    4.272710238    2.101159898    3.666354170
  344 SOLV  HW1     3160    4.335690993    2.086219458    3.590118483
  344 SOLV  HW2     3161    4.191638034    2.043854294    3.654309616
  345 SOLV  OW      3162    5.847730906    2.919361768    2.025947568
  345 SOLV  HW1     3163    5.827555011    3.016736761    2.036485321
  345 SOLV  HW2     3164    5.905419612    2.888902852    2.101751390
  346 SOLV  OW      3165    5.472275284    2.315496155    2.143545538
  346 SOLV  HW1     3166    5.534908987    2.283159508    2.072600773
  346 SOLV  HW2     3167    5.521662535    2.374958307    2.207003436
  347 SOLV  OW      3168    3.777673528    3.485333276    4.446830905
  347 SOLV  HW1     3169    3.809090564    3.483226254    4.541752765
  347 SOLV  HW2     3170    3.755013373    3.392551310    4.417172365
  348 SOLV  OW      3171    3.809757048    3.460372708    4.716418143
  348 SOLV  HW1     3172    3.712236825    3.440699657    4.726652603
  348 SOLV  HW2     3173    3.850468028    3.474826249    4.806615556
  349 SOLV  OW      3174    3.789608015    3.756645524    4.571260949
  349 SOLV  HW1     3175    3.771255855    3.661619300    4.546060308
  349 SOLV  HW2     3176    3.744370013    3.817686994    4.506228281
  350 SOLV  OW      3177    5.422293408    3.322262275    2.833175210
  350 SOLV  HW1     3178    5.447747679    3.277700763    2.747347520
  350 SOLV  HW2     3179    5.501855123    3.369571032    2.871014543
  351 SOLV  OW      3180    6.285392194    3.455901759    2.612819828
  351 SOLV  HW1     3181    6.290355151    3.362038832    2.646975493
  351 SOLV  HW2     3182    6.377783194    3.493281322    2.604569010
  352 SOLV  OW      3183    5.898525784    3.206138540    2.123614977
  352 SOLV  HW1     3184    5.937475966    3.265202906    2.052931773
  352 SOLV  HW2     3185    5.906769592    3.250879752    2.212676975
  353 SOLV  OW      3186    4.347290228    4.192688835    3.619849232
  353 SOLV  HW1     3187    4.405070527    4.169090186    3.697981037
  353 SOLV  HW2     3188    4.259877571    4.144704991    3.627371078
  354 SOLV  OW      3189    5.765564912    3.476395845    2.717261901
  354 SOLV  HW1     3190    5.789081801    3.442927016    2.626000519
  354 SOLV  HW2     3191    5.843867352    3.524974819    2.756128400
  355 SOLV  OW      3192    4.102681901    3.779443447    3.578252300
  355 SOLV  HW1     3193    4.020957190    3.836833607    3.583654849
  355 SOLV  HW2     3194    4.130332225    3.769768148    3.482630646
  356 SOLV  OW      3195    3.970771179    3.633244985    2.561836192
  356 SOLV  HW1     3196    3.954516324    3.605177870    2.656438314
  356 SOLV  HW2     3197    3.883908671    3.658482355    2.519180328
  357 SOLV  OW      3198    4.555726474    4.571641040    3.794261023
  357 SOLV  HW1     3199    4.537610491    4.570821945    3.695911904
  357 SOLV  HW2     3200    4.542901586    4.479622613    3.831267915
  358 SOLV  OW      3201    5.112064862    3.990844476    3.363961379
  358 SOLV  HW1     3202    5.138200312    4.052037364    3.289301221
  358 SOLV  HW2     3203    5.124416376    3.895895136    3.335085188
  359 SOLV  OW      3204    6.617341988    3.575505238    2.695869014
  359 SOLV  HW1     3205    6.640493293    3.590017368    2.792073102
  359 SOLV  HW2     3206    6.554826171    3.647391560    2.665440127
  360 SOLV  OW      3207    0.054989611    3.435522440    2.689402779
  360 SOLV  HW1     3208    0.077648196    3.463271916    2.596031488
  360 SOLV  HW2     3209   -0.022819638    3.489147437    2.722139519
  361 SOLV  OW      3210    4.586167133    3.002650875    2.356244526
  361 SOLV  HW1     3211    4.665636382    2.948075412    2.329641034
  361 SOLV  HW2     3212    4.605192985    3.049287786    2.442641985
  362 SOLV  OW      3213    6.439091525    4.597053178    2.773845587
  362 SOLV  HW1     3214    6.387429346    4.579875068    2.857736221
  362 SOLV  HW2     3215    6.450465147    4.511343326    2.723585366
  363 SOLV  OW      3216    5.236383079    2.856083336    2.619272235
  363 SOLV  HW1     3217    5.168973024    2.826345504    2.551646619
  363 SOLV  HW2     3218    5.245978420    2.955548870    2.615232961
  364 SOLV  OW      3219    6.039655284    4.439910450    3.010189620
  364 SOLV  HW1     3220    5.976103535    4.380395209    3.059393298
  364 SOLV  HW2     3221    5.990477826    4.519857939    2.975667015
  365 SOLV  OW      3222    5.510688347    3.984038117    3.003869216
  365 SOLV  HW1     3223    5.522233632    4.079217811    2.975426006
  365 SOLV  HW2     3224    5.451906118    3.980315237    3.084691212
  366 SOLV  OW      3225    4.906381866    5.454362477    5.120520883
  366 SOLV  HW1     3226    4.953110726    5.481788454    5.204579604
  366 SOLV  HW2     3227    4.973979215    5.425289639    5.052793723
  367 SOLV  OW      3228    5.139054794    5.155143535    3.706961648
  367 SOLV  HW1     3229    5.152842571    5.062904503    3.670857813
  367 SOLV  HW2     3230    5.047708878    5.187354819    3.682064469
  368 SOLV  OW      3231    5.130308745    4.858649790    3.412504423
  368 SOLV  HW1     3232    5.090478880    4.782719762    3.361026403
  368 SOLV  HW2     3233    5.057238791    4.911756278    3.455425756
  369 SOLV  OW      3234    5.937253758    5.619734367    3.501528290
  369 SOLV  HW1     3235    5.973005577    5.535091324    3.462064328
  369 SOLV  HW2     3236    5.976885798    5.698114932    3.453718369
  370 SOLV  OW      3237    5.063328235    5.658924112    3.789703031
  370 SOLV  HW1     3238    4.969094246    5.689251852    3.775498447
  370 SOLV  HW2     3239    5.122509340    5.738626510    3.801814144
  371 SOLV  OW      3240    5.493035981    5.986280012    4.184312535
  371 SOLV  HW1     3241    5.414640447    5.930034529    4.210621265
  371 SOLV  HW2     3242    5.479320363    6.021285798    4.091641107
  372 SOLV  OW      3243    4.265820302    5.158438616    4.454918548
  372 SOLV  HW1     3244    4.325835915    5.200159636    4.523177669
  372 SOLV  HW2     3245    4.272290729    5.209535271    4.369192038
  373 SOLV  OW      3246    5.575139098    5.944448714    4.801727509
  373 SOLV  HW1     3247    5.484822722    5.969815224    4.767093820
  373 SOLV  HW2     3248    5.615102875    5.874503323    4.742461006
  374 SOLV  OW      3249    6.162374209    5.514899816    4.237667757
  374 SOLV  HW1     3250    6.231972191    5.566818558    4.188044109
  374 SOLV  HW2     3251    6.181787640    5.518420781    4.335711742
  375 SOLV  OW      3252    6.214560027    4.911960589    3.669603796
  375 SOLV  HW1     3253    6.124215261    4.946981428    3.694366899
  375 SOLV  HW2     3254    6.276888419    4.988612629    3.654064120
  376 SOLV  OW      3255    0.037015847    5.590639791    4.132440268
  376 SOLV  HW1     3256    0.065225424    5.557483663    4.042404016
  376 SOLV  HW2     3257   -0.056659274    5.625287887    4.127334996
  377 SOLV  OW      3258    6.356779178    5.531190125    4.461293606
  377 SOLV  HW1     3259    6.372009124    5.629972282    4.464751733
  377 SOLV  HW2     3260    6.412844827    5.486381923    4.530939480
  378 SOLV  OW      3261    3.917714242    4.668149864    4.362240676
  378 SOLV  HW1     3262    3.975745768    4.704875420    4.289542513
  378 SOLV  HW2     3263    3.973241316    4.613085114    4.424578920
  379 SOLV  OW      3264    4.240284001    4.390743079    4.149456680
  379 SOLV  HW1     3265    4.204396945    4.376394767    4.241686198
  379 SOLV  HW2     3266    4.176625332    4.447670593    4.097429455
  380 SOLV  OW      3267    4.113215608    4.685325345    3.858923569
  380 SOLV  HW1     3268    4.109545283    4.765510130    3.799268920
  380 SOLV  HW2     3269    4.203645198    4.679382464    3.901218883
  381 SOLV  OW      3270    6.508724241    5.067317901    3.966058179
  381 SOLV  HW1     3271    6.512164955    5.102104128    3.872366564
  381 SOLV  HW2     3272    6.537851463    4.971660245    3.967161765
  382 SOLV  OW      3273    4.485366591    5.411319340    4.555275464
  382 SOLV  HW1     3274    4.388308364    5.432162452    4.543140859
  382 SOLV  HW2     3275    4.498237931    5.361279150    4.640903897
  383 SOLV  OW      3276    0.619216733    4.383558328    3.916451497
  383 SOLV  HW1     3277    0.614472638    4.394728970    3.817182607
  383 SOLV  HW2     3278    0.714652545    4.388221626    3.945977811
  384 SOLV  OW      3279    0.712430784    4.744953001    3.579296230
  384 SOLV  HW1     3280    0.742427027    4.798084309    3.658535509
  384 SOLV  HW2     3281    0.668565275    4.805740810    3.513096919
  385 SOLV  OW      3282    6.763885366    3.789385741    3.013274599
  385 SOLV  HW1     3283    6.727315149    3.721600041    3.077067406
  385 SOLV  HW2     3284    6.862843390    3.796816614    3.025675511
  386 SOLV  OW      3285    4.765246535    4.638539230    3.639329957
  386 SOLV  HW1     3286    4.857850365    4.648456596    3.675769921
  386 SOLV  HW2     3287    4.701045236    4.624855097    3.714778697
  387 SOLV  OW      3288    6.501397591    5.195249663    3.724504351
  387 SOLV  HW1     3289    6.493315244    5.294169957    3.712217713
  387 SOLV  HW2     3290    6.433244961    5.148958206    3.667814197
  388 SOLV  OW      3291    4.620874564    4.084305937    3.686487789
  388 SOLV  HW1     3292    4.699452561    4.097473971    3.626039534
  388 SOLV  HW2     3293    4.610307371    4.164480218    3.745328519
  389 SOLV  OW      3294    4.335753933    5.290982714    3.270445034
  389 SOLV  HW1     3295    4.288856155    5.338287497    3.195850575
  389 SOLV  HW2     3296    4.433819486    5.309955962    3.265489075
  390 SOLV  OW      3297    5.681747049    3.789097924    4.219336104
  390 SOLV  HW1     3298    5.696661032    3.836242740    4.132416717
  390 SOLV  HW2     3299    5.595404480    3.738792215    4.215555034
  391 SOLV  OW      3300    5.433157505    3.554579991    3.378581599
  391 SOLV  HW1     3301    5.352692644    3.595830803    3.335855177
  391 SOLV  HW2     3302    5.500225944    3.531586667    3.308049057
  392 SOLV  OW      3303    5.776890076    3.227659794    3.676131525
  392 SOLV  HW1     3304    5.689580023    3.217577806    3.628413986
  392 SOLV  HW2     3305    5.804717457    3.139257970    3.713713097
  393 SOLV  OW      3306    5.518681991    2.549536854    3.711090780
  393 SOLV  HW1     3307    5.589200964    2.528977290    3.643224362
  393 SOLV  HW2     3308    5.548373533    2.626412289    3.767747877
  394 SOLV  OW      3309    5.550825272    2.039937040    3.616837797
  394 SOLV  HW1     3310    5.453734802    2.051597076    3.637792227
  394 SOLV  HW2     3311    5.600089314    2.014715592    3.700135446
  395 SOLV  OW      3312    4.033949603    2.296255067    3.788705779
  395 SOLV  HW1     3313    4.051647021    2.236045019    3.866573700
  395 SOLV  HW2     3314    4.096164016    2.273125493    3.713898098
  396 SOLV  OW      3315    4.796948033    1.852110080    4.008426167
  396 SOLV  HW1     3316    4.893519834    1.877370476    4.014559860
  396 SOLV  HW2     3317    4.763283131    1.871312807    3.916232500
  397 SOLV  OW      3318    5.405915642    1.976997251    4.188338404
  397 SOLV  HW1     3319    5.392086522    2.059534187    4.243093704
  397 SOLV  HW2     3320    5.499037008    1.943178888    4.201988937
  398 SOLV  OW      3321    5.870758549    2.096947211    3.535879115
  398 SOLV  HW1     3322    5.903993338    2.119603669    3.627433109
  398 SOLV  HW2     3323    5.770837988    2.101023142    3.534759298
  399 SOLV  OW      3324    5.198063294    1.564395798    4.434325435
  399 SOLV  HW1     3325    5.252707834    1.553783460    4.351241763
  399 SOLV  HW2     3326    5.190001013    1.661531041    4.456716296
  400 SOLV  OW      3327    5.538283621    2.849448659    4.455011624
  400 SOLV  HW1     3328    5.630684343    2.885648737    4.467387768
  400 SOLV  HW2     3329    5.521899157    2.776517768    4.521450499
  401 SOLV  OW      3330    5.774019888    2.380619700    3.720262731
  401 SOLV  HW1     3331    5.788430139    2.466710857    3.769055108
  401 SOLV  HW2     3332    5.818533132    2.306229706    3.770109497
  402 SOLV  OW      3333    5.751424461    2.622304750    3.988914333
  402 SOLV  HW1     3334    5.833549706    2.599777634    4.041350523
  402 SOLV  HW2     3335    5.673376324    2.571943167    4.025978676
  403 SOLV  OW      3336    5.545884591    2.944230864    5.038262117
  403 SOLV  HW1     3337    5.596706861    2.996083473    4.969498430
  403 SOLV  HW2     3338    5.502834305    2.864959028    4.995103699
  404 SOLV  OW      3339    5.936117003    2.774595927    4.812862105
  404 SOLV  HW1     3340    5.845313003    2.759224185    4.851851806
  404 SOLV  HW2     3341    5.945648916    2.721467042    4.728670368
  405 SOLV  OW      3342    5.879332323    3.249320373    4.866429794
  405 SOLV  HW1     3343    5.916085112    3.156874488    4.856279362
  405 SOLV  HW2     3344    5.819727432    3.252844158    4.946647249
  406 SOLV  OW      3345    5.376686463    1.975164095    5.083138426
  406 SOLV  HW1     3346    5.298710795    2.037100762    5.073901480
  406 SOLV  HW2     3347    5.371786382    1.904652803    5.012386762
  407 SOLV  OW      3348    5.684957931    2.765221060    4.885789240
  407 SOLV  HW1     3349    5.697578922    2.764552675    4.984995108
  407 SOLV  HW2     3350    5.604958935    2.710118240    4.862011393
  408 SOLV  OW      3351    5.761224511    2.002628256    5.318840743
  408 SOLV  HW1     3352    5.746224309    2.025181301    5.415102853
  408 SOLV  HW2     3353    5.859168263    1.991277082    5.302162244
  409 SOLV  OW      3354    6.531624494    2.741966900    5.469805946
  409 SOLV  HW1     3355    6.580363610    2.742459375    5.382481067
  409 SOLV  HW2     3356    6.433630516    2.730879895    5.453205027
  410 SOLV  OW      3357    6.181573747    2.401481272    5.830737901
  410 SOLV  HW1     3358    6.115546002    2.429964783    5.900240043
  410 SOLV  HW2     3359    6.174068987    2.461481347    5.751081302
  411 SOLV  OW      3360    0.002034532    2.983764673    5.672797670
  411 SOLV  HW1     3361    0.006664974    2.948268019    5.579424297
  411 SOLV  HW2     3362   -0.082432066    2.952424307    5.716193239
  412 SOLV  OW      3363    6.015387480    2.923132125    6.631249395
  412 SOLV  HW1     3364    5.918753630    2.930803625    6.606655683
  412 SOLV  HW2     3365    6.051377546    2.835913522    6.598092440
  413 SOLV  OW      3366    6.383479310    2.591879538    6.419439967
  413 SOLV  HW1     3367    6.451766906    2.608705508    6.490539484
  413 SOLV  HW2     3368    6.427849203    2.592499299    6.329816537
  414 SOLV  OW      3369    6.517350981    2.683448597    5.952158975
  414 SOLV  HW1     3370    6.508743193    2.634807140    5.865211205
  414 SOLV  HW2     3371    6.439691352    2.660657156    6.010908373
  415 SOLV  OW      3372    5.802773949    3.747506710    6.613242663
  415 SOLV  HW1     3373    5.882497902    3.702607022    6.572871429
  415 SOLV  HW2     3374    5.746983335    3.679658179    6.661051454
  416 SOLV  OW      3375    5.852159254    2.480641123    6.414086135
  416 SOLV  HW1     3376    5.943490531    2.498374183    6.450768214
  416 SOLV  HW2     3377    5.857946191    2.411066778    6.342480880
  417 SOLV  OW      3378    6.111930873    2.381259534    6.435058618
  417 SOLV  HW1     3379    6.166929657    2.305396528    6.470009735
  417 SOLV  HW2     3380    6.170335802    2.443513580    6.382954340
  418 SOLV  OW      3381    6.386639012    2.991495157    0.276905300
  418 SOLV  HW1     3382    6.403834690    3.075121459    0.224821766
  418 SOLV  HW2     3383    6.288025416    2.976788453    0.284699941
  419 SOLV  OW      3384    5.767492574    2.522217806    6.681938275
  419 SOLV  HW1     3385    5.775821675    2.495136124    6.586035979
  419 SOLV  HW2     3386    5.843595350    2.483716329    6.734149420
  420 SOLV  OW      3387    6.251136259    3.226802177    0.528090676
  420 SOLV  HW1     3388    6.329468916    3.236207320    0.466633615
  420 SOLV  HW2     3389    6.261449290    3.143677368    0.582728845
  421 SOLV  OW      3390    6.350020093    3.931758034    6.753222924
  421 SOLV  HW1     3391    6.338675146    3.889661490    6.663219441
  421 SOLV  HW2     3392    6.276126078    3.997296520    6.768902353
  422 SOLV  OW      3393    6.125224008    4.408323890    6.607744992
  422 SOLV  HW1     3394    6.193516463    4.357329576    6.555424256
  422 SOLV  HW2     3395    6.051779909    4.437956931    6.546675384
  423 SOLV  OW      3396    6.708793788    3.897397179    5.470610588
  423 SOLV  HW1     3397    6.637790613    3.840781446    5.512481915
  423 SOLV  HW2     3398    6.691148951    3.905824831    5.372530969
  424 SOLV  OW      3399    0.084030533    4.022746794    5.650318808
  424 SOLV  HW1     3400    0.012474884    3.989115279    5.589079194
  424 SOLV  HW2     3401    0.137676583    3.945548183    5.684436451
  425 SOLV  OW      3402    0.314474942    3.332762899    6.076418943
  425 SOLV  HW1     3403    0.274114375    3.344269829    5.985651902
  425 SOLV  HW2     3404    0.337507644    3.236500461    6.090668074
  426 SOLV  OW      3405    0.174089646    3.196497768    5.782710618
  426 SOLV  HW1     3406    0.208667298    3.105213627    5.804468889
  426 SOLV  HW2     3407    0.083356686    3.188769002    5.741363313
  427 SOLV  OW      3408    6.679139457    2.906671116    5.202192035
  427 SOLV  HW1     3409    6.773778969    2.892657264    5.173062304
  427 SOLV  HW2     3410    6.650836428    2.999927789    5.179750338
  428 SOLV  OW      3411    6.150602734    2.789047586    5.059373906
  428 SOLV  HW1     3412    6.054091978    2.792716197    5.033419252
  428 SOLV  HW2     3413    6.187543870    2.698697205    5.037612700
  429 SOLV  OW      3414    5.659370341    2.732037722    5.167453895
  429 SOLV  HW1     3415    5.594325723    2.793002150    5.122148529
  429 SOLV  HW2     3416    5.686794234    2.771751339    5.255036764
  430 SOLV  OW      3417    6.523188609    3.163352222    5.016851118
  430 SOLV  HW1     3418    6.460462777    3.153676550    4.939573106
  430 SOLV  HW2     3419    6.471640714    3.158479096    5.102402666
  431 SOLV  OW      3420    5.699934409    3.246681928    5.085332675
  431 SOLV  HW1     3421    5.741385847    3.312083513    5.148627203
  431 SOLV  HW2     3422    5.717919868    3.153580581    5.117119551
  432 SOLV  OW      3423    4.650853601    4.134405547    5.529890168
  432 SOLV  HW1     3424    4.697521788    4.126451483    5.617984741
  432 SOLV  HW2     3425    4.668328685    4.052379364    5.475409680
  433 SOLV  OW      3426    4.269876181    4.119624944    5.287585707
  433 SOLV  HW1     3427    4.360098316    4.082576174    5.265508622
  433 SOLV  HW2     3428    4.230589271    4.068358223    5.363928762
  434 SOLV  OW      3429    3.933064105    4.029374241    4.956323686
  434 SOLV  HW1     3430    3.963328770    4.036974736    4.861309380
  434 SOLV  HW2     3431    3.973017751    4.103654931    5.010058965
  435 SOLV  OW      3432    6.137160470    2.076100975    3.432780720
  435 SOLV  HW1     3433    6.042629853    2.044933483    3.442492874
  435 SOLV  HW2     3434    6.139669920    2.176054659    3.434941284
  436 SOLV  OW      3435    5.771343286    2.695593385    3.248691643
  436 SOLV  HW1     3436    5.703648205    2.622979330    3.236666050
  436 SOLV  HW2     3437    5.831751738    2.698335408    3.169046804
  437 SOLV  OW      3438    5.761567360    2.388923769    2.888082060
  437 SOLV  HW1     3439    5.860063421    2.406098664    2.885777908
  437 SOLV  HW2     3440    5.740350750    2.326735159    2.963475234
  438 SOLV  OW      3441    5.497388326    1.933859620    2.780819485
  438 SOLV  HW1     3442    5.431052656    1.946371113    2.854606908
  438 SOLV  HW2     3443    5.450458401    1.938766673    2.692643477
  439 SOLV  OW      3444    4.985003253    1.855148089    3.571400897
  439 SOLV  HW1     3445    5.063481941    1.794328484    3.583400572
  439 SOLV  HW2     3446    5.011108037    1.932106457    3.513109974
  440 SOLV  OW      3447    5.805845551    2.236016355    2.576955193
  440 SOLV  HW1     3448    5.790248093    2.145336619    2.616139023
  440 SOLV  HW2     3449    5.833342031    2.299307966    2.649339936
  441 SOLV  OW      3450    5.384265217    1.899383604    3.440300834
  441 SOLV  HW1     3451    5.419194663    1.981797483    3.484903107
  441 SOLV  HW2     3452    5.460286725    1.837559350    3.420301502
  442 SOLV  OW      3453    4.624301961    2.020611649    3.488152633
  442 SOLV  HW1     3454    4.675676066    1.947034179    3.444005810
  442 SOLV  HW2     3455    4.575724749    2.073661203    3.418670168
  443 SOLV  OW      3456    4.467564025    1.851529857    3.655404226
  443 SOLV  HW1     3457    4.537875479    1.800521029    3.605862334
  443 SOLV  HW2     3458    4.493365330    1.858823771    3.751742876
  444 SOLV  OW      3459    4.901340319    2.382258933    2.748584957
  444 SOLV  HW1     3460    4.897980512    2.469282934    2.699419757
  444 SOLV  HW2     3461    4.940042021    2.396905857    2.839630142
  445 SOLV  OW      3462    4.974255569    2.574043603    3.482003818
  445 SOLV  HW1     3463    5.001836395    2.642408516    3.414423322
  445 SOLV  HW2     3464    5.055572424    2.529198029    3.519124748
  446 SOLV  OW      3465    4.752421149    2.991915633    2.828219092
  446 SOLV  HW1     3466    4.770743415    2.895230734    2.810390439
  446 SOLV  HW2     3467    4.687652136    3.000132746    2.903974471
  447 SOLV  OW      3468    4.342421610    2.583601937    3.151170203
  447 SOLV  HW1     3469    4.347576228    2.623376516    3.242784478
  447 SOLV  HW2     3470    4.332115330    2.656665714    3.083663914
  448 SOLV  OW      3471    4.609419489    2.211059549    3.695511146
  448 SOLV  HW1     3472    4.511046449    2.228158330    3.701197218
  448 SOLV  HW2     3473    4.630678668    2.167653088    3.607956605
  449 SOLV  OW      3474    4.055934934    3.247374187    4.345258276
  449 SOLV  HW1     3475    4.098971387    3.213642087    4.261532478
  449 SOLV  HW2     3476    4.052768125    3.173889634    4.413021999
  450 SOLV  OW      3477    4.111806989    3.776350219    4.709427482
  450 SOLV  HW1     3478    4.035754590    3.717586725    4.681771943
  450 SOLV  HW2     3479    4.095218129    3.869609912    4.677344513
  451 SOLV  OW      3480    4.012188929    2.977244917    5.145523645
  451 SOLV  HW1     3481    4.059206711    2.984464427    5.057553058
  451 SOLV  HW2     3482    4.011186944    3.066711244    5.190203452
  452 SOLV  OW      3483    3.864518803    3.945193647    5.216393449
  452 SOLV  HW1     3484    3.936459024    3.992307636    5.267446128
  452 SOLV  HW2     3485    3.873944388    3.965664700    5.118958291
  453 SOLV  OW      3486    3.971893953    3.727782922    5.661193694
  453 SOLV  HW1     3487    4.055105720    3.779428059    5.640937279
  453 SOLV  HW2     3488    3.983634088    3.632877496    5.631920521
  454 SOLV  OW      3489    4.106236481    3.521571687    5.507204398
  454 SOLV  HW1     3490    4.173614612    3.449066539    5.492889646
  454 SOLV  HW2     3491    4.081448262    3.561880193    5.419099352
  455 SOLV  OW      3492    4.076722893    3.427107706    5.196925666
  455 SOLV  HW1     3493    4.000547132    3.482271507    5.162923893
  455 SOLV  HW2     3494    4.118717208    3.377754386    5.120750814
  456 SOLV  OW      3495    3.785839663    2.984345224    5.499061751
  456 SOLV  HW1     3496    3.799265628    3.003004178    5.596391427
  456 SOLV  HW2     3497    3.870639483    3.003208582    5.449516328
  457 SOLV  OW      3498    4.393769477    2.698161104    5.820517281
  457 SOLV  HW1     3499    4.480442526    2.649086820    5.829435610
  457 SOLV  HW2     3500    4.384999543    2.733625413    5.727429306
  458 SOLV  OW      3501    4.554532583    3.325228343    5.751265955
  458 SOLV  HW1     3502    4.476189761    3.305595210    5.692287462
  458 SOLV  HW2     3503    4.611130242    3.243227836    5.759874007
  459 SOLV  OW      3504    4.610930279    3.110183424    6.002357041
  459 SOLV  HW1     3505    4.552522943    3.163357850    5.941015439
  459 SOLV  HW2     3506    4.554727273    3.067627325    6.073293068
  460 SOLV  OW      3507    3.718576787    3.003454991    5.068410760
  460 SOLV  HW1     3508    3.799052782    3.037634842    5.116960038
  460 SOLV  HW2     3509    3.639006088    3.007468374    5.128859769
  461 SOLV  OW      3510    3.624928623    2.938368286    4.811979159
  461 SOLV  HW1     3511    3.712905390    2.899378349    4.784745795
  461 SOLV  HW2     3512    3.625895900    2.957427966    4.910149759
  462 SOLV  OW      3513    4.082623922    3.136283474    4.904635611
  462 SOLV  HW1     3514    4.004561987    3.198361979    4.897272418
  462 SOLV  HW2     3515    4.112356758    3.109143724    4.813088368
  463 SOLV  OW      3516    3.812183179    3.452920572    4.105251843
  463 SOLV  HW1     3517    3.911182514    3.440555046    4.098327462
  463 SOLV  HW2     3518    3.777564908    3.401311360    4.183608364
  464 SOLV  OW      3519    4.273430262    3.910452290    3.764320290
  464 SOLV  HW1     3520    4.228336853    3.874582618    3.682580129
  464 SOLV  HW2     3521    4.266187843    3.843650516    3.838391140
  465 SOLV  OW      3522    3.805899101    3.037435379    3.538084175
  465 SOLV  HW1     3523    3.794294880    3.009984138    3.633549903
  465 SOLV  HW2     3524    3.740100923    2.988250252    3.481046732
  466 SOLV  OW      3525    4.355899753    3.222814174    3.203506748
  466 SOLV  HW1     3526    4.328344364    3.135241103    3.243151400
  466 SOLV  HW2     3527    4.445870176    3.248510531    3.238791593
  467 SOLV  OW      3528    4.693551458    3.646219968    3.280960017
  467 SOLV  HW1     3529    4.669021610    3.607017661    3.369634305
  467 SOLV  HW2     3530    4.620067863    3.628855643    3.215383869
  468 SOLV  OW      3531    3.877170920    3.418716724    3.273588077
  468 SOLV  HW1     3532    3.901565325    3.340049052    3.216860688
  468 SOLV  HW2     3533    3.839712534    3.386697518    3.360612963
  469 SOLV  OW      3534    4.401422576    2.869181474    3.057202375
  469 SOLV  HW1     3535    4.362956835    2.817675035    2.980602673
  469 SOLV  HW2     3536    4.372653797    2.964744495    3.050872562
  470 SOLV  OW      3537    4.247628877    3.757586263    2.549443174
  470 SOLV  HW1     3538    4.157385172    3.745498888    2.590816475
  470 SOLV  HW2     3539    4.257821626    3.694315383    2.472666861
  471 SOLV  OW      3540    5.097871650    4.199364251    3.128338955
  471 SOLV  HW1     3541    5.079273585    4.216838814    3.031640373
  471 SOLV  HW2     3542    5.016371885    4.160642366    3.171468479
  472 SOLV  OW      3543    4.423117493    3.512985430    3.261682243
  472 SOLV  HW1     3544    4.333803732    3.481250065    3.229778127
  472 SOLV  HW2     3545    4.426200774    3.612883074    3.258099523
  473 SOLV  OW      3546    4.330936156    3.110777824    2.958626070
  473 SOLV  HW1     3547    4.302108481    3.156327518    3.042861869
  473 SOLV  HW2     3548    4.382165842    3.175168372    2.901785986
  474 SOLV  OW      3549    4.586545632    4.252892580    3.231502877
  474 SOLV  HW1     3550    4.587424582    4.344532973    3.191463484
  474 SOLV  HW2     3551    4.572387383    4.259824844    3.330261825
  475 SOLV  OW      3552    4.806628377    3.210601538    2.403098591
  475 SOLV  HW1     3553    4.798394307    3.295104233    2.350245967
  475 SOLV  HW2     3554    4.868591139    3.225431448    2.480186999
  476 SOLV  OW      3555    4.989529295    3.136261042    2.742104336
  476 SOLV  HW1     3556    5.003739561    3.187804818    2.826622252
  476 SOLV  HW2     3557    4.898882274    3.094040404    2.743678007
  477 SOLV  OW      3558    5.298610806    2.807722522    2.894279361
  477 SOLV  HW1     3559    5.230144891    2.863208283    2.941558295
  477 SOLV  HW2     3560    5.275223148    2.801499691    2.797244178
  478 SOLV  OW      3561    5.503723431    2.659709017    2.978712329
  478 SOLV  HW1     3562    5.535999497    2.626800018    2.889958828
  478 SOLV  HW2     3563    5.419884220    2.712751837    2.966090891
  479 SOLV  OW      3564    5.109169409    3.608210929    2.915428724
  479 SOLV  HW1     3565    5.185220898    3.635792135    2.974225074
  479 SOLV  HW2     3566    5.116865909    3.510711572    2.894544387
  480 SOLV  OW      3567    5.349915131    2.640298728    3.246975673
  480 SOLV  HW1     3568    5.359286388    2.580593489    3.167292946
  480 SOLV  HW2     3569    5.411075917    2.718813833    3.237146689
  481 SOLV  OW      3570    4.356030231    3.827125496    3.377517433
  481 SOLV  HW1     3571    4.346856143    3.859453732    3.471711891
  481 SOLV  HW2     3572    4.325418940    3.898612923    3.314633669
  482 SOLV  OW      3573    4.830894033    4.016553394    3.102239253
  482 SOLV  HW1     3574    4.737737161    4.018230255    3.138578686
  482 SOLV  HW2     3575    4.867360906    3.923630665    3.108326975
  483 SOLV  OW      3576    4.115928357    4.287571198    4.794282011
  483 SOLV  HW1     3577    4.157805361    4.255265565    4.709404807
  483 SOLV  HW2     3578    4.089250123    4.383394027    4.783902057
  484 SOLV  OW      3579    4.151844444    4.584210939    4.496493765
  484 SOLV  HW1     3580    4.251797958    4.587207218    4.497817978
  484 SOLV  HW2     3581    4.116399605    4.615703949    4.584546210
  485 SOLV  OW      3582    4.222253516    4.813053457    5.300955101
  485 SOLV  HW1     3583    4.162790398    4.732666301    5.302398562
  485 SOLV  HW2     3584    4.251965873    4.834178970    5.394072707
  486 SOLV  OW      3585    4.407053326    5.414523058    5.458652614
  486 SOLV  HW1     3586    4.428004454    5.461884120    5.544206145
  486 SOLV  HW2     3587    4.480719988    5.430364283    5.392898062
  487 SOLV  OW      3588    4.470139996    4.896760624    5.699876750
  487 SOLV  HW1     3589    4.559129953    4.937660949    5.679634986
  487 SOLV  HW2     3590    4.401112826    4.968815644    5.706589324
  488 SOLV  OW      3591    4.949233493    5.122472981    5.227701021
  488 SOLV  HW1     3592    4.941673800    5.197029662    5.161488088
  488 SOLV  HW2     3593    5.035163032    5.131271675    5.278105823
  489 SOLV  OW      3594    5.218185848    4.936547525    6.013846142
  489 SOLV  HW1     3595    5.300354008    4.960435570    5.962081291
  489 SOLV  HW2     3596    5.141258486    4.925352894    5.950928504
  490 SOLV  OW      3597    4.662598012    5.608032019    5.160955191
  490 SOLV  HW1     3598    4.646154731    5.515707886    5.195700988
  490 SOLV  HW2     3599    4.760134498    5.619687160    5.142189427
  491 SOLV  OW      3600    4.802933780    5.676834594    4.520672119
  491 SOLV  HW1     3601    4.869058497    5.674854271    4.445669432
  491 SOLV  HW2     3602    4.842883916    5.633480050    4.601456559
  492 SOLV  OW      3603    4.534050074    5.686269186    4.426529517
  492 SOLV  HW1     3604    4.495808350    5.608105487    4.475804742
  492 SOLV  HW2     3605    4.623717633    5.708970018    4.464534796
  493 SOLV  OW      3606    5.766803415    5.432064631    5.183922764
  493 SOLV  HW1     3607    5.764074068    5.530669906    5.167454403
  493 SOLV  HW2     3608    5.715655341    5.410766354    5.267180673
  494 SOLV  OW      3609    5.300843378    5.278770283    5.209835802
  494 SOLV  HW1     3610    5.341248768    5.215391358    5.143866012
  494 SOLV  HW2     3611    5.325892023    5.250821707    5.302533666
  495 SOLV  OW      3612    5.679648084    5.489550607    3.556935763
  495 SOLV  HW1     3613    5.757687307    5.549772484    3.540052816
  495 SOLV  HW2     3614    5.712623048    5.398398494    3.581546087
  496 SOLV  OW      3615    5.378912744    5.892164415    3.481494667
  496 SOLV  HW1     3616    5.405824468    5.797999181    3.461278110
  496 SOLV  HW2     3617    5.438538236    5.929293861    3.552671946
  497 SOLV  OW      3618    6.370382822    5.820653787    4.400816870
  497 SOLV  HW1     3619    6.287115770    5.768615745    4.419755819
  497 SOLV  HW2     3620    6.356009286    5.878411095    4.320458330
  498 SOLV  OW      3621    5.658834525    6.014930982    4.466370564
  498 SOLV  HW1     3622    5.592118893    5.943792995    4.444269630
  498 SOLV  HW2     3623    5.721928614    6.026416518    4.389642352
  499 SOLV  OW      3624    6.015582186    6.384662082    4.538326489
  499 SOLV  HW1     3625    5.937406034    6.398466583    4.599137393
  499 SOLV  HW2     3626    6.078168328    6.462236066    4.546404359
  500 SOLV  OW      3627    5.734928491    6.252358980    4.648723285
  500 SOLV  HW1     3628    5.731737119    6.223614427    4.552996568
  500 SOLV  HW2     3629    5.705824145    6.176654395    4.707219037
  501 SOLV  OW      3630    6.036907910    4.961689571    4.895718129
  501 SOLV  HW1     3631    6.085744839    4.971932525    4.982389411
  501 SOLV  HW2     3632    6.057002323    5.039899084    4.836715191
  502 SOLV  OW      3633    6.372540522    5.565913761    4.080143025
  502 SOLV  HW1     3634    6.306159893    5.491116079    4.080718522
  502 SOLV  HW2     3635    6.461565657    5.531225134    4.050604144
  503 SOLV  OW      3636    6.490663082    5.692338886    5.198834361
  503 SOLV  HW1     3637    6.574883505    5.638547729    5.194972964
  503 SOLV  HW2     3638    6.433617267    5.670649880    5.119608081
  504 SOLV  OW      3639    6.365841828    5.629154671    4.984002994
  504 SOLV  HW1     3640    6.461023153    5.598697665    4.987849035
  504 SOLV  HW2     3641    6.330338010    5.615895390    4.891453000
  505 SOLV  OW      3642    6.580639837    5.464511143    4.677696560
  505 SOLV  HW1     3643    6.680215125    5.473602960    4.675700712
  505 SOLV  HW2     3644    6.554618650    5.375083957    4.641260976
  506 SOLV  OW      3645    0.347021643    4.945760260    4.572935457
  506 SOLV  HW1     3646    0.440065397    4.982312143    4.570050358
  506 SOLV  HW2     3647    0.292966354    4.997447237    4.639327803
  507 SOLV  OW      3648    6.572783997    5.387887178    3.981576464
  507 SOLV  HW1     3649    6.637672456    5.369020440    4.055298434
  507 SOLV  HW2     3650    6.562231367    5.306254375    3.924777834
  508 SOLV  OW      3651    0.297443492    4.528242896    4.538609256
  508 SOLV  HW1     3652    0.353311302    4.608646896    4.558997447
  508 SOLV  HW2     3653    0.206162583    4.540336206    4.577637945
  509 SOLV  OW      3654    6.275136475    5.130084280    5.006979160
  509 SOLV  HW1     3655    6.372071887    5.115295159    4.987317150
  509 SOLV  HW2     3656    6.256047069    5.228242562    5.008475829
  510 SOLV  OW      3657    6.757557414    4.381892446    5.412889205
  510 SOLV  HW1     3658    6.723170268    4.326803203    5.336844849
  510 SOLV  HW2     3659    6.839648713    4.431102332    5.383916705
  511 SOLV  OW      3660    6.752618849    4.085751907    4.875466598
  511 SOLV  HW1     3661    6.795557433    4.027533213    4.806413769
  511 SOLV  HW2     3662    6.702630117    4.159668995    4.830313827
  512 SOLV  OW      3663    0.094645784    4.428464020    5.043708217
  512 SOLV  HW1     3664    0.146167570    4.343063438    5.036347706
  512 SOLV  HW2     3665    0.037876504    4.440247550    4.962220401
  513 SOLV  OW      3666    6.262203349    4.736872785    4.460071602
  513 SOLV  HW1     3667    6.253195487    4.659229183    4.397698772
  513 SOLV  HW2     3668    6.278853769    4.703346504    4.552801058
  514 SOLV  OW      3669    0.031443883    4.399168525    3.995154434
  514 SOLV  HW1     3670    0.065010370    4.492895662    3.985744128
  514 SOLV  HW2     3671   -0.067885887    4.398049890    3.983650281
  515 SOLV  OW      3672    6.507684122    4.180205930    4.501829870
  515 SOLV  HW1     3673    6.413302319    4.158593163    4.476829859
  515 SOLV  HW2     3674    6.570034385    4.120729529    4.451085387
  516 SOLV  OW      3675    0.260938199    4.567770333    3.700935802
  516 SOLV  HW1     3676    0.288854811    4.491541975    3.759330497
  516 SOLV  HW2     3677    0.310646763    4.650268332    3.727827043
  517 SOLV  OW      3678    0.211567788    4.168627362    3.441909092
  517 SOLV  HW1     3679    0.203657896    4.138845883    3.537043395
  517 SOLV  HW2     3680    0.238796208    4.264812931    3.439272909
  518 SOLV  OW      3681    0.660561942    4.840182916    3.944113636
  518 SOLV  HW1     3682    0.601201722    4.897618683    4.000496331
  518 SOLV  HW2     3683    0.721268480    4.786968168    4.003142270
  519 SOLV  OW      3684    0.048871106    4.101237095    4.583815638
  519 SOLV  HW1     3685    0.121901832    4.148384263    4.633265235
  519 SOLV  HW2     3686    0.050485787    4.128864968    4.487713494
  520 SOLV  OW      3687    0.144378205    3.993933081    3.186089911
  520 SOLV  HW1     3688    0.227429551    4.021971386    3.137947278
  520 SOLV  HW2     3689    0.142381468    4.036421826    3.276599981
  521 SOLV  OW      3690    6.790025890    4.028924065    2.871978805
  521 SOLV  HW1     3691    6.833466456    4.090486758    2.937739445
  521 SOLV  HW2     3692    6.758528637    3.946586757    2.919200919
  522 SOLV  OW      3693    0.448783348    3.655932898    3.432454423
  522 SOLV  HW1     3694    0.349777385    3.650879408    3.419270577
  522 SOLV  HW2     3695    0.491603504    3.692238722    3.349690962
  523 SOLV  OW      3696    6.612630454    4.820649231    3.917236547
  523 SOLV  HW1     3697    6.706739699    4.789352307    3.930098140
  523 SOLV  HW2     3698    6.566426610    4.761145330    3.851465022
  524 SOLV  OW      3699    0.125998503    4.361928677    3.190324222
  524 SOLV  HW1     3700    0.043498841    4.336401549    3.240759632
  524 SOLV  HW2     3701    0.117194835    4.332723446    3.095082127
  525 SOLV  OW      3702    6.674176337    4.472441822    3.722488367
  525 SOLV  HW1     3703    6.755339935    4.448983348    3.668975582
  525 SOLV  HW2     3704    6.619603143    4.539701071    3.672494310
  526 SOLV  OW      3705    6.582183079    4.708741432    3.552435822
  526 SOLV  HW1     3706    6.571595414    4.770226542    3.474285188
  526 SOLV  HW2     3707    6.502848101    4.717485025    3.612681245
  527 SOLV  OW      3708    6.166614711    5.323708224    3.447796165
  527 SOLV  HW1     3709    6.260947843    5.353698416    3.433520806
  527 SOLV  HW2     3710    6.142939614    5.254588823    3.379503118
  528 SOLV  OW      3711    6.293745020    4.992625215    3.317395649
  528 SOLV  HW1     3712    6.295358078    5.011904503    3.219276639
  528 SOLV  HW2     3713    6.273923506    4.895692564    3.331979382
  529 SOLV  OW      3714    6.287577142    4.549725432    3.010460624
  529 SOLV  HW1     3715    6.194035720    4.514406248    3.008452646
  529 SOLV  HW2     3716    6.343064692    4.493611024    3.071891497
  530 SOLV  OW      3717    5.937520212    5.468215233    3.260562824
  530 SOLV  HW1     3718    5.960502042    5.447186622    3.165530683
  530 SOLV  HW2     3719    5.848885329    5.427771635    3.283137364
  531 SOLV  OW      3720    5.886497119    5.265624110    3.548581622
  531 SOLV  HW1     3721    5.884214062    5.165881328    3.555486508
  531 SOLV  HW2     3722    5.965093326    5.293404191    3.493333250
  532 SOLV  OW      3723    5.380655727    5.555732516    3.989941243
  532 SOLV  HW1     3724    5.451230428    5.579932783    3.923345470
  532 SOLV  HW2     3725    5.298986213    5.523839787    3.941834346
  533 SOLV  OW      3726    5.008006026    5.223110470    3.173419494
  533 SOLV  HW1     3727    5.039065618    5.174693767    3.091608909
  533 SOLV  HW2     3728    4.978821963    5.156764230    3.242326517
  534 SOLV  OW      3729    5.412063386    5.324937408    4.164580852
  534 SOLV  HW1     3730    5.418840459    5.415559538    4.122827301
  534 SOLV  HW2     3731    5.358586945    5.264810791    4.105195146
  535 SOLV  OW      3732    5.279656173    5.810769802    4.147988264
  535 SOLV  HW1     3733    5.189141355    5.768261281    4.147622596
  535 SOLV  HW2     3734    5.346652832    5.746788926    4.110333313
  536 SOLV  OW      3735    4.922743682    5.834417881    3.366894205
  536 SOLV  HW1     3736    4.975200324    5.843907811    3.451512338
  536 SOLV  HW2     3737    4.967320298    5.886466222    3.294053610
  537 SOLV  OW      3738    4.793645636    5.230365164    3.477791201
  537 SOLV  HW1     3739    4.778380746    5.329191016    3.477101469
  537 SOLV  HW2     3740    4.722432277    5.185287397    3.423970643
  538 SOLV  OW      3741    4.604977342    5.430961560    3.241323066
  538 SOLV  HW1     3742    4.649133111    5.388713082    3.162159164
  538 SOLV  HW2     3743    4.597126714    5.529540233    3.226421222
  539 SOLV  OW      3744    4.890692876    4.955729557    3.532262362
  539 SOLV  HW1     3745    4.894378294    5.051969579    3.505315460
  539 SOLV  HW2     3746    4.811063026    4.940561892    3.590834213
  540 SOLV  OW      3747    4.633608360    5.718019436    3.146946198
  540 SOLV  HW1     3748    4.603259688    5.812711202    3.136263564
  540 SOLV  HW2     3749    4.676724622    5.706754776    3.236476852
  541 SOLV  OW      3750    5.880860513    3.894486973    4.427451499
  541 SOLV  HW1     3751    5.827302358    3.912951727    4.345035364
  541 SOLV  HW2     3752    5.857792864    3.803716627    4.462528283
  542 SOLV  OW      3753    3.672866971    3.790310874    3.870069877
  542 SOLV  HW1     3754    3.623054926    3.872919925    3.843685254
  542 SOLV  HW2     3755    3.633675180    3.711293403    3.822933357
  543 SOLV  OW      3756    0.057285645    5.755041061    4.835354420
  543 SOLV  HW1     3757    0.101400673    5.719284096    4.753032727
  543 SOLV  HW2     3758    0.127193781    5.785478776    4.900068585
  544 SOLV  OW      3759    3.903330459    4.102575958    6.672480836
  544 SOLV  HW1     3760    3.950260333    4.162915645    6.736965235
  544 SOLV  HW2     3761    3.838857752    4.155973817    6.617768591
  545 SOLV  OW      3762    3.423126972    5.925450029    3.867240588
  545 SOLV  HW1     3763    3.356075514    5.858219117    3.835839124
  545 SOLV  HW2     3764    3.506375651    5.917599324    3.812378015
  546 SOLV  OW      3765    5.860674461    3.777225698    3.735081150
  546 SOLV  HW1     3766    5.765067055    3.757391155    3.713456518
  546 SOLV  HW2     3767    5.913590188    3.782468162    3.650380480
  547 SOLV  OW      3768    5.718388269    4.062833271    3.602154785
  547 SOLV  HW1     3769    5.666522141    3.994481554    3.550777684
  547 SOLV  HW2     3770    5.664947178    4.092681541    3.681241648
  548 SOLV  OW      3771    5.005543244    3.595557073    4.999014141
  548 SOLV  HW1     3772    5.042864642    3.504768688    5.018155640
  548 SOLV  HW2     3773    4.905760954    3.590337564    4.994765255
  549 SOLV  OW      3774    4.555367827    4.493704976    5.467211957
  549 SOLV  HW1     3775    4.470749542    4.491212311    5.520459030
  549 SOLV  HW2     3776    4.632993265    4.473898768    5.527075631
  550 SOLV  OW      3777    4.186907668    6.311651681    3.723412783
  550 SOLV  HW1     3778    4.203016997    6.381645741    3.653822676
  550 SOLV  HW2     3779    4.272404193    6.263447227    3.742598191
  551 SOLV  OW      3780    6.478046406    4.266671083    3.521509059
  551 SOLV  HW1     3781    6.531990240    4.221252961    3.592423829
  551 SOLV  HW2     3782    6.405264406    4.205412461    3.490658386
  552 SOLV  OW      3783    5.374261641    4.476157178    4.002109347
  552 SOLV  HW1     3784    5.350373750    4.398593760    4.060532673
  552 SOLV  HW2     3785    5.319758920    4.555754999    4.028483765
  553 SOLV  OW      3786    6.103341743    4.836217976    5.274482097
  553 SOLV  HW1     3787    6.096628738    4.757008057    5.335151070
  553 SOLV  HW2     3788    6.197608969    4.845766740    5.242474515
  554 SOLV  OW      3789    4.219717972    5.281467118    5.094232447
  554 SOLV  HW1     3790    4.231986841    5.363741770    5.149750680
  554 SOLV  HW2     3791    4.145356812    5.296098568    5.028977341
  555 SOLV  OW      3792    5.301407884    5.057268491    4.583723103
  555 SOLV  HW1     3793    5.367441196    5.112065467    4.532372028
  555 SOLV  HW2     3794    5.242291683    5.007930886    4.519918122
  556 SOLV  OW      3795    5.481579371    4.092380389    5.121147241
  556 SOLV  HW1     3796    5.505726891    4.055931944    5.031202664
  556 SOLV  HW2     3797    5.393554403    4.054589595    5.149870666
  557 SOLV  OW      3798    4.879222178    3.691667781    5.309228092
  557 SOLV  HW1     3799    4.876467866    3.732342516    5.217906108
  557 SOLV  HW2     3800    4.844376009    3.757416771    5.376045155
  558 SOLV  OW      3801    5.261948329    6.533738096    4.588562169
  558 SOLV  HW1     3802    5.255134623    6.461866576    4.657768813
  558 SOLV  HW2     3803    5.353965235    6.533653868    4.549391424
  559 SOLV  OW      3804    3.575036820    3.429799307    4.877985328
  559 SOLV  HW1     3805    3.565737658    3.528970143    4.886952443
  559 SOLV  HW2     3806    3.541855034    3.385559071    4.961312704
  560 SOLV  OW      3807    4.558798450    3.858650523    3.865832261
  560 SOLV  HW1     3808    4.492528546    3.795784580    3.825117211
  560 SOLV  HW2     3809    4.567666710    3.939755947    3.807998052
  561 SOLV  OW      3810    4.544068284    3.699403914    4.351231268
  561 SOLV  HW1     3811    4.534600179    3.746878973    4.263721435
  561 SOLV  HW2     3812    4.475119812    3.733391316    4.415203225
  562 SOLV  OW      3813    5.092836222    3.535170946    5.379188980
  562 SOLV  HW1     3814    5.020657573    3.593383852    5.341726413
  562 SOLV  HW2     3815    5.085772802    3.533375142    5.478932556
  563 SOLV  OW      3816    5.244003605    6.168919942    5.178647427
  563 SOLV  HW1     3817    5.270307493    6.088605852    5.125171958
  563 SOLV  HW2     3818    5.325574095    6.222387488    5.200767200
  564 SOLV  OW      3819    4.832734632    5.933354750    6.482937415
  564 SOLV  HW1     3820    4.930805586    5.914036578    6.486213149
  564 SOLV  HW2     3821    4.812094897    5.987169290    6.401207604
  565 SOLV  OW      3822    5.041674130    5.691360798    4.105392372
  565 SOLV  HW1     3823    4.979547839    5.765477077    4.079915673
  565 SOLV  HW2     3824    5.019167043    5.609419809    4.052657427
  566 SOLV  OW      3825    4.282252561    5.627528946    6.153850043
  566 SOLV  HW1     3826    4.334644561    5.627112426    6.068663615
  566 SOLV  HW2     3827    4.319747246    5.559050703    6.216353275
  567 SOLV  OW      3828    4.809648571    5.630746698    5.550615240
  567 SOLV  HW1     3829    4.860590922    5.714072328    5.572136061
  567 SOLV  HW2     3830    4.726173025    5.654613735    5.500980820
  568 SOLV  OW      3831    4.260432598    4.781943097    5.570530019
  568 SOLV  HW1     3832    4.347107173    4.812457851    5.610005440
  568 SOLV  HW2     3833    4.184518992    4.822166420    5.621726828
  569 SOLV  OW      3834    4.580507388    6.481864874    4.369962762
  569 SOLV  HW1     3835    4.641207856    6.405966534    4.393560167
  569 SOLV  HW2     3836    4.606201628    6.518499060    4.280522304
  570 SOLV  OW      3837    5.067350155    5.412320085    5.835775513
  570 SOLV  HW1     3838    4.999300826    5.421019691    5.763005472
  570 SOLV  HW2     3839    5.025781684    5.367819019    5.915107466
  571 SOLV  OW      3840    3.709659092    3.542874168    5.409456043
  571 SOLV  HW1     3841    3.695944449    3.615568207    5.476754945
  571 SOLV  HW2     3842    3.664216699    3.459473788    5.440776534
  572 SOLV  OW      3843    5.857280763    5.165991687    4.298865272
  572 SOLV  HW1     3844    5.823726136    5.162385747    4.204731939
  572 SOLV  HW2     3845    5.951345055    5.132169584    4.302017359
  573 SOLV  OW      3846    5.279285910    5.400465176    5.651169858
  573 SOLV  HW1     3847    5.357449452    5.438876997    5.700326827
  573 SOLV  HW2     3848    5.202218054    5.390077034    5.714050542
  574 SOLV  OW      3849    4.954324315    4.269197134    6.353503192
  574 SOLV  HW1     3850    5.014803053    4.197349402    6.319124035
  574 SOLV  HW2     3851    4.987490356    4.300977605    6.442338384
  575 SOLV  OW      3852    3.779708597    4.902001776    6.687659775
  575 SOLV  HW1     3853    3.739385918    4.823755112    6.640194879
  575 SOLV  HW2     3854    3.732421423    4.916195988    6.774629785
  576 SOLV  OW      3855    4.349264423    5.144050452    4.733649614
  576 SOLV  HW1     3856    4.437601937    5.167205108    4.774397455
  576 SOLV  HW2     3857    4.344837324    5.045456907    4.717533976
  577 SOLV  OW      3858    5.344986692    3.780864002    5.982705409
  577 SOLV  HW1     3859    5.395727841    3.705949987    6.025306363
  577 SOLV  HW2     3860    5.334570810    3.855603272    6.048334076
  578 SOLV  OW      3861    6.084295005    4.582543062    6.329755177
  578 SOLV  HW1     3862    6.019456255    4.508815602    6.348735165
  578 SOLV  HW2     3863    6.034147070    4.667069597    6.311303903
  579 SOLV  OW      3864    4.681063424    4.005434430    6.206691203
  579 SOLV  HW1     3865    4.757665688    3.975579350    6.263634182
  579 SOLV  HW2     3866    4.621851535    3.927312030    6.186879080
  580 SOLV  OW      3867    4.962177413    4.164196672    4.964917454
  580 SOLV  HW1     3868    5.053777200    4.198723289    4.944438737
  580 SOLV  HW2     3869    4.955775349    4.068297753    4.937270708
  581 SOLV  OW      3870    6.615302336    4.971965503    5.172989647
  581 SOLV  HW1     3871    6.663905521    5.058803096    5.182917001
  581 SOLV  HW2     3872    6.663942928    4.900608229    5.223425601
  582 SOLV  OW      3873    6.599598428    3.828671128    5.216024558
  582 SOLV  HW1     3874    6.676268418    3.858597466    5.159209066
  582 SOLV  HW2     3875    6.524547447    3.894274170    5.207937739
  583 SOLV  OW      3876    3.656657494    5.338103644    6.442123384
  583 SOLV  HW1     3877    3.744167087    5.383045035    6.424114286
  583 SOLV  HW2     3878    3.671910504    5.240485650    6.457616108
  584 SOLV  OW      3879    3.491849488    5.995723500    6.661015760
  584 SOLV  HW1     3880    3.435210243    5.973707488    6.740445744
  584 SOLV  HW2     3881    3.513658726    5.911709732    6.611338510
  585 SOLV  OW      3882    5.626586013    6.517936174    3.931866759
  585 SOLV  HW1     3883    5.699717543    6.520795963    3.863712212
  585 SOLV  HW2     3884    5.642012805    6.441175310    3.994085823
  586 SOLV  OW      3885    3.125269436    6.088075552    6.528454760
  586 SOLV  HW1     3886    3.127348791    5.992381929    6.499475317
  586 SOLV  HW2     3887    3.201515206    6.137280096    6.486420519
  587 SOLV  OW      3888    4.751751473    6.069694389    6.260558859
  587 SOLV  HW1     3889    4.719689785    6.161952358    6.239098336
  587 SOLV  HW2     3890    4.685589565    6.002744251    6.226790810
  588 SOLV  OW      3891    4.237933645    4.688506289    5.981659844
  588 SOLV  HW1     3892    4.178178194    4.690231463    6.061834581
  588 SOLV  HW2     3893    4.200374776    4.625736026    5.913462703
  589 SOLV  OW      3894    4.959160331    5.409224018    3.727549885
  589 SOLV  HW1     3895    4.917136367    5.429375993    3.639066301
  589 SOLV  HW2     3896    5.027428256    5.479174355    3.748712944
  590 SOLV  OW      3897    4.347007542    5.807814905    5.316485925
  590 SOLV  HW1     3898    4.346881716    5.767202492    5.225104219
  590 SOLV  HW2     3899    4.341031753    5.907343067    5.308713095
  591 SOLV  OW      3900    5.871432421    5.429579604    4.374804861
  591 SOLV  HW1     3901    5.950049485    5.428931008    4.436614070
  591 SOLV  HW2     3902    5.843216593    5.335536497    4.355800939
  592 SOLV  OW      3903    5.468754212    3.491145679    3.950508393
  592 SOLV  HW1     3904    5.468448660    3.590446947    3.962366846
  592 SOLV  HW2     3905    5.562336266    3.459814510    3.934316044
  593 SOLV  OW      3906    4.038284438    4.940417917    4.904849052
  593 SOLV  HW1     3907    4.120354893    4.914748167    4.955908081
  593 SOLV  HW2     3908    4.057025523    5.022360641    4.850667832
  594 SOLV  OW      3909    3.533966154    6.342222065    6.700338136
  594 SOLV  HW1     3910    3.503791478    6.282227916    6.774443659
  594 SOLV  HW2     3911    3.631102680    6.326668957    6.682338201
  595 SOLV  OW      3912    3.786671839    4.043740189    6.084007174
  595 SOLV  HW1     3913    3.751888080    4.083340866    6.168998901
  595 SOLV  HW2     3914    3.797189779    3.944913643    6.095159724
  596 SOLV  OW      3915    5.848983908    4.754450062    4.388264327
  596 SOLV  HW1     3916    5.904913213    4.821034015    4.437660736
  596 SOLV  HW2     3917    5.826748604    4.678099196    4.448907743
  597 SOLV  OW      3918    4.676334602    6.694436754    5.095283180
  597 SOLV  HW1     3919    4.733312373    6.729432119    5.020914810
  597 SOLV  HW2     3920    4.608328626    6.763329867    5.120396313
  598 SOLV  OW      3921    5.505063591    4.399854088    5.492926344
  598 SOLV  HW1     3922    5.559323941    4.461203478    5.435536336
  598 SOLV  HW2     3923    5.557435532    4.316738412    5.511647059
  599 SOLV  OW      3924    4.675527031    5.713884793    6.440457787
  599 SOLV  HW1     3925    4.744258700    5.786381903    6.445102342
  599 SOLV  HW2     3926    4.642174196    5.693647464    6.532541701
  600 SOLV  OW      3927    6.228049793    3.412872603    5.794261539
  600 SOLV  HW1     3928    6.209613522    3.500082363    5.839606061
  600 SOLV  HW2     3929    6.236380837    3.340697562    5.862984683
  601 SOLV  OW      3930    3.654271847    4.398785125    5.733542322
  601 SOLV  HW1     3931    3.706937657    4.391075133    5.648874671
  601 SOLV  HW2     3932    3.604701948    4.313466479    5.749826742
  602 SOLV  OW      3933    6.743815935    5.278023188    4.176724134
  602 SOLV  HW1     3934    6.672667527    5.218578169    4.214219494
  602 SOLV  HW2     3935    6.821662317    5.222459959    4.147495824
  603 SOLV  OW      3936    5.722541634    3.899679641    3.963966094
  603 SOLV  HW1     3937    5.778142528    3.850281915    3.897106629
  603 SOLV  HW2     3938    5.701588628    3.990972968    3.928920023
  604 SOLV  OW      3939    3.467329847    4.089312982    4.929592356
  604 SOLV  HW1     3940    3.515575751    4.175019562    4.911477368
  604 SOLV  HW2     3941    3.369915382    4.101206651    4.910348253
  605 SOLV  OW      3942    4.535179082    6.250957948    4.656179608
  605 SOLV  HW1     3943    4.476216865    6.324117626    4.621937373
  605 SOLV  HW2     3944    4.601505169    6.289031379    4.720620501
  606 SOLV  OW      3945    3.701428301    5.581776299    5.366487380
  606 SOLV  HW1     3946    3.735716066    5.534484306    5.285309896
  606 SOLV  HW2     3947    3.762277287    5.563686576    5.443765861
  607 SOLV  OW      3948    5.525310865    4.876120648    6.047140629
  607 SOLV  HW1     3949    5.542602283    4.973341256    6.031300758
  607 SOLV  HW2     3950    5.612264098    4.828574489    6.060564705
  608 SOLV  OW      3951    3.843529448    6.067250008    3.587715364
  608 SOLV  HW1     3952    3.940133655    6.059979704    3.612545414
  608 SOLV  HW2     3953    3.810411384    6.159116508    3.609291115
  609 SOLV  OW      3954    4.138055067    5.831241697    5.495954642
  609 SOLV  HW1     3955    4.204132722    5.824256923    5.421210832
  609 SOLV  HW2     3956    4.143997535    5.749602078    5.553411350
  610 SOLV  OW      3957    6.423356245    3.952944153    4.285674780
  610 SOLV  HW1     3958    6.400847927    3.929262002    4.380186850
  610 SOLV  HW2     3959    6.377832580    4.038514327    4.261030530
  611 SOLV  OW      3960    6.250943813    6.249083470    4.313107547
  611 SOLV  HW1     3961    6.152833040    6.230841030    4.306520495
  611 SOLV  HW2     3962    6.275421171    6.322804283    4.250115938
  612 SOLV  OW      3963    5.931056748    4.112089303    5.061681361
  612 SOLV  HW1     3964    5.904990929    4.033849561    5.118257223
  612 SOLV  HW2     3965    5.888450192    4.103720498    4.971590867
  613 SOLV  OW      3966    4.927995507    4.019986763    6.054026475
  613 SOLV  HW1     3967    4.951352308    4.075984257    5.974535720
  613 SOLV  HW2     3968    4.832013035    4.034571146    6.077998561
  614 SOLV  OW      3969    5.889218093    4.203859008    5.677164643
  614 SOLV  HW1     3970    5.876592074    4.286875242    5.731482889
  614 SOLV  HW2     3971    5.809059176    4.189520638    5.619108725
  615 SOLV  OW      3972    4.230912573    5.716546602    4.603488126
  615 SOLV  HW1     3973    4.284498499    5.790870627    4.563407481
  615 SOLV  HW2     3974    4.269470099    5.691876843    4.692407255
  616 SOLV  OW      3975    5.410162637    6.322197766    4.912019444
  616 SOLV  HW1     3976    5.418050372    6.310123150    5.010982091
  616 SOLV  HW2     3977    5.450775450    6.409745345    4.885798022
  617 SOLV  OW      3978    6.419295643    5.679327244    4.710479132
  617 SOLV  HW1     3979    6.470112683    5.593212646    4.712411841
  617 SOLV  HW2     3980    6.482454156    5.754893865    4.693087369
  618 SOLV  OW      3981    5.593324292    4.489792319    6.445902478
  618 SOLV  HW1     3982    5.621295697    4.585785351    6.444176263
  618 SOLV  HW2     3983    5.533785177    4.471040076    6.367777916
  619 SOLV  OW      3984    6.363378803    4.262985125    5.735631494
  619 SOLV  HW1     3985    6.367335712    4.323302061    5.815305010
  619 SOLV  HW2     3986    6.453649969    4.258353749    5.692838159
  620 SOLV  OW      3987    4.285901551    5.340409623    3.534435967
  620 SOLV  HW1     3988    4.203658101    5.394746598    3.551322579
  620 SOLV  HW2     3989    4.289237614    5.314112584    3.438005032
  621 SOLV  OW      3990    4.861173061    6.640304328    3.791845920
  621 SOLV  HW1     3991    4.890466145    6.609749688    3.701236992
  621 SOLV  HW2     3992    4.939826742    6.641621417    3.853599350
  622 SOLV  OW      3993    3.730705150    4.288838307    6.541648329
  622 SOLV  HW1     3994    3.774387428    4.350437433    6.476080844
  622 SOLV  HW2     3995    3.712801853    4.338105603    6.626818055
  623 SOLV  OW      3996    4.519354789    4.704468704    6.029069332
  623 SOLV  HW1     3997    4.529077342    4.615461149    6.073620915
  623 SOLV  HW2     3998    4.429288886    4.710513260    5.986019978
  624 SOLV  OW      3999    3.770457195    3.424437276    3.837718502
  624 SOLV  HW1     4000    3.784666172    3.446199539    3.934282204
  624 SOLV  HW2     4001    3.856550240    3.393142904    3.797610525
  625 SOLV  OW      4002    4.790450379    3.387470413    3.773281408
  625 SOLV  HW1     4003    4.881569275    3.349268932    3.757791953
  625 SOLV  HW2     4004    4.795217135    3.456938677    3.845067940
  626 SOLV  OW      4005    4.728955812    5.046455625    4.047695922
  626 SOLV  HW1     4006    4.801621195    5.101967591    4.088190865
  626 SOLV  HW2     4007    4.738930773    4.951552349    4.077620632
  627 SOLV  OW      4008    4.722323222    5.015332493    5.647785722
  627 SOLV  HW1     4009    4.729301117    4.915569111    5.647560992
  627 SOLV  HW2     4010    4.796897597    5.053823590    5.702177645
  628 SOLV  OW      4011    6.147849452    3.617459265    5.137707806
  628 SOLV  HW1     4012    6.229713173    3.564803794    5.114744044
  628 SOLV  HW2     4013    6.069065090    3.556063001    5.142714665
  629 SOLV  OW      4014    4.289504146    5.577350318    6.612252383
  629 SOLV  HW1     4015    4.347601301    5.636010690    6.668688703
  629 SOLV  HW2     4016    4.270545927    5.492229501    6.661205216
  630 SOLV  OW      4017    3.371228050    6.702352254    4.673902744
  630 SOLV  HW1     4018    3.320482674    6.652531844    4.744218995
  630 SOLV  HW2     4019    3.332729758    6.681528005    4.583982309
  631 SOLV  OW      4020    5.777810313    4.767653991    6.071553704
  631 SOLV  HW1     4021    5.823812279    4.798299698    6.154898014
  631 SOLV  HW2     4022    5.827454913    4.690003014    6.032729592
  632 SOLV  OW      4023    3.251357371    6.311444789    4.032900835
  632 SOLV  HW1     4024    3.253646459    6.253187701    3.951643909
  632 SOLV  HW2     4025    3.304794294    6.394277541    4.016018749
  633 SOLV  OW      4026    4.999377331    3.498959912    6.120474010
  633 SOLV  HW1     4027    4.945299727    3.425969969    6.078640928
  633 SOLV  HW2     4028    4.961143441    3.587703794    6.094694298
  634 SOLV  OW      4029    5.451824722    4.114859127    5.735577202
  634 SOLV  HW1     4030    5.465778560    4.139446706    5.831505688
  634 SOLV  HW2     4031    5.355108866    4.125109972    5.712286392
  635 SOLV  OW      4032    4.687962901    5.810002482    3.687715761
  635 SOLV  HW1     4033    4.720446330    5.739166548    3.750382645
  635 SOLV  HW2     4034    4.598493260    5.842810196    3.718028092
  636 SOLV  OW      4035    6.185662672    3.641446469    5.935089871
  636 SOLV  HW1     4036    6.159937283    3.727736015    5.891570047
  636 SOLV  HW2     4037    6.282292258    3.644548843    5.960676620
  637 SOLV  OW      4038    4.737828248    4.126215570    4.471545940
  637 SOLV  HW1     4039    4.658772536    4.119993877    4.410607965
  637 SOLV  HW2     4040    4.810297968    4.065807739    4.438365307
  638 SOLV  OW      4041    3.621171994    4.697057824    6.574774609
  638 SOLV  HW1     4042    3.655757224    4.665529994    6.486390429
  638 SOLV  HW2     4043    3.521172034    4.696427905    6.573561006
  639 SOLV  OW      4044    3.624214548    5.228004267    5.166775665
  639 SOLV  HW1     4045    3.558109583    5.247732013    5.094381260
  639 SOLV  HW2     4046    3.576085763    5.217086818    5.253760612
  640 SOLV  OW      4047    6.015608669    3.596995106    4.110452408
  640 SOLV  HW1     4048    6.093063070    3.557144509    4.159589305
  640 SOLV  HW2     4049    5.930476987    3.572101486    4.156653596
  641 SOLV  OW      4050    3.961581070    6.667120115    4.917709701
  641 SOLV  HW1     4051    3.898469711    6.622784972    4.854046334
  641 SOLV  HW2     4052    3.924855088    6.661240951    5.010543981
  642 SOLV  OW      4053    5.431463146    3.755045351    3.893001446
  642 SOLV  HW1     4054    5.428029854    3.847328268    3.931369621
  642 SOLV  HW2     4055    5.351952432    3.740470909    3.834131827
  643 SOLV  OW      4056    5.299194650    4.393864372    5.310051887
  643 SOLV  HW1     4057    5.344276427    4.439903571    5.233570465
  643 SOLV  HW2     4058    5.358396984    4.397295639    5.390579184
  644 SOLV  OW      4059    6.265866010    5.971546886    3.671806141
  644 SOLV  HW1     4060    6.329904739    5.983965675    3.747610594
  644 SOLV  HW2     4061    6.172898423    5.990795715    3.703237958
  645 SOLV  OW      4062    4.272237414    4.763595183    6.363945955
  645 SOLV  HW1     4063    4.192409764    4.761642331    6.303737061
  645 SOLV  HW2     4064    4.295744176    4.670273483    6.391145851
  646 SOLV  OW      4065    5.540178677    4.419997521    4.517656383
  646 SOLV  HW1     4066    5.505935281    4.501086895    4.470201725
  646 SOLV  HW2     4067    5.501454879    4.337954426    4.475592166
  647 SOLV  OW      4068    5.811737938    4.521471388    4.539404891
  647 SOLV  HW1     4069    5.825739620    4.557028776    4.631823030
  647 SOLV  HW2     4070    5.721845833    4.478017896    4.533690846
  648 SOLV  OW      4071    4.999483545    6.120124031    4.722919456
  648 SOLV  HW1     4072    5.026521612    6.037689378    4.673185453
  648 SOLV  HW2     4073    4.942858614    6.094658110    4.801322583
  649 SOLV  OW      4074    6.248515492    6.601216967    3.569491230
  649 SOLV  HW1     4075    6.165852198    6.621647714    3.517038474
  649 SOLV  HW2     4076    6.314164607    6.553578795    3.510987391
  650 SOLV  OW      4077    3.671203047    3.646118390    5.838231257
  650 SOLV  HW1     4078    3.674521762    3.677954209    5.743483286
  650 SOLV  HW2     4079    3.636236168    3.719289173    5.896754934
  651 SOLV  OW      4080    6.415166672    4.308241671    6.603694513
  651 SOLV  HW1     4081    6.416085995    4.246347964    6.525143203
  651 SOLV  HW2     4082    6.491168199    4.372804636    6.596121628
  652 SOLV  OW      4083    6.025182163    3.577691630    3.832573492
  652 SOLV  HW1     4084    6.021128727    3.572179487    3.932349052
  652 SOLV  HW2     4085    5.961128977    3.647450744    3.800436840
  653 SOLV  OW      4086    4.095572652    5.942739152    6.437681339
  653 SOLV  HW1     4087    4.032604502    5.904602338    6.505375310
  653 SOLV  HW2     4088    4.043290891    5.983601935    6.362857140
  654 SOLV  OW      4089    3.729730492    6.046189697    5.805061020
  654 SOLV  HW1     4090    3.787572663    6.002662309    5.736057737
  654 SOLV  HW2     4091    3.633913107    6.039596227    5.777181821
  655 SOLV  OW      4092    4.099083296    3.633782578    4.955082336
  655 SOLV  HW1     4093    4.125170403    3.684173663    4.872740108
  655 SOLV  HW2     4094    4.166415041    3.650510575    5.027100461
  656 SOLV  OW      4095    3.448421314    4.694059494    5.268429835
  656 SOLV  HW1     4096    3.385273101    4.713607471    5.193382174
  656 SOLV  HW2     4097    3.482682225    4.600514744    5.259624618
  657 SOLV  OW      4098    5.138262433    4.991621765    5.446132170
  657 SOLV  HW1     4099    5.095980533    4.928911398    5.511551525
  657 SOLV  HW2     4100    5.155841681    4.943368055    5.360326869
  658 SOLV  OW      4101    4.391745838    5.086450017    6.116219805
  658 SOLV  HW1     4102    4.319690471    5.051078071    6.056566895
  658 SOLV  HW2     4103    4.441880790    5.010033995    6.156823932
  659 SOLV  OW      4104    5.385389135    4.294158676    3.467919827
  659 SOLV  HW1     4105    5.395013662    4.365500467    3.537339537
  659 SOLV  HW2     4106    5.379837372    4.204815282    3.512509809
  660 SOLV  OW      4107    4.576288101    6.275932904    5.944558429
  660 SOLV  HW1     4108    4.552126385    6.307452629    5.852772782
  660 SOLV  HW2     4109    4.660711667    6.222489508    5.940277459
  661 SOLV  OW      4110    5.502146860    5.576713996    5.347459514
  661 SOLV  HW1     4111    5.411866400    5.591292506    5.387937136
  661 SOLV  HW2     4112    5.548871808    5.502797728    5.395984253
  662 SOLV  OW      4113    3.440503443    5.703877336    5.863443035
  662 SOLV  HW1     4114    3.534271505    5.737570205    5.872040891
  662 SOLV  HW2     4115    3.436772336    5.633476500    5.792511170
  663 SOLV  OW      4116    4.537427478    6.501251765    6.520869102
  663 SOLV  HW1     4117    4.506213127    6.417198738    6.565166957
  663 SOLV  HW2     4118    4.521275229    6.494979700    6.422374034
  664 SOLV  OW      4119    3.938774573    6.313325067    3.854859811
  664 SOLV  HW1     4120    4.027578684    6.320740397    3.809484911
  664 SOLV  HW2     4121    3.866264244    6.311323377    3.786024896
  665 SOLV  OW      4122    4.615354127    4.396365063    5.213550856
  665 SOLV  HW1     4123    4.538050668    4.366176133    5.157745194
  665 SOLV  HW2     4124    4.584404826    4.412852657    5.307208092
  666 SOLV  OW      4125    5.180606665    5.861793031    5.734614370
  666 SOLV  HW1     4126    5.254557894    5.928776684    5.741384843
  666 SOLV  HW2     4127    5.208504372    5.776743258    5.779219671
  667 SOLV  OW      4128    4.917476625    4.880693508    5.115579375
  667 SOLV  HW1     4129    4.922804118    4.972766985    5.154250857
  667 SOLV  HW2     4130    4.997332014    4.827805018    5.144342043
  668 SOLV  OW      4131    3.559805094    3.489555138    6.498364474
  668 SOLV  HW1     4132    3.613755383    3.565723860    6.534268856
  668 SOLV  HW2     4133    3.572015320    3.483874954    6.399268532
  669 SOLV  OW      4134    3.324709934    4.492587761    4.112661304
  669 SOLV  HW1     4135    3.256288154    4.473157935    4.042356931
  669 SOLV  HW2     4136    3.416207889    4.477869547    4.075068438
  670 SOLV  OW      4137    6.180210413    5.499455957    3.668962135
  670 SOLV  HW1     4138    6.164623648    5.435054509    3.594052371
  670 SOLV  HW2     4139    6.110620449    5.485965849    3.739511142
  671 SOLV  OW      4140    5.472792074    6.560442266    4.406670459
  671 SOLV  HW1     4141    5.564558971    6.539996250    4.440764063
  671 SOLV  HW2     4142    5.472733015    6.556498355    4.306740789
  672 SOLV  OW      4143    5.675668185    4.765280988    6.439691684
  672 SOLV  HW1     4144    5.759584825    4.774909717    6.386162958
  672 SOLV  HW2     4145    5.682920030    4.819941879    6.523115888
  673 SOLV  OW      4146    0.043547596    5.431415354    4.393068695
  673 SOLV  HW1     4147    0.000924648    5.388119399    4.313631553
  673 SOLV  HW2     4148    0.023535088    5.529397253    4.392345589
  674 SOLV  OW      4149    4.816714763    4.593360095    4.601384746
  674 SOLV  HW1     4150    4.804527143    4.584139897    4.700217226
  674 SOLV  HW2     4151    4.841021689    4.504537467    4.562383395
  675 SOLV  OW      4152    4.730018984    4.053262196    5.783581056
  675 SOLV  HW1     4153    4.661314290    4.100753535    5.838591716
  675 SOLV  HW2     4154    4.710658346    3.955144783    5.783547922
  676 SOLV  OW      4155    3.691557366    6.411515807    5.675348109
  676 SOLV  HW1     4156    3.642705062    6.340035719    5.625293071
  676 SOLV  HW2     4157    3.640009711    6.435806881    5.757532185
  677 SOLV  OW      4158    3.817340857    4.848687274    6.127282821
  677 SOLV  HW1     4159    3.796493299    4.854792503    6.029663161
  677 SOLV  HW2     4160    3.813248128    4.939941463    6.167994264
  678 SOLV  OW      4161    6.600113341    4.433939003    4.420363740
  678 SOLV  HW1     4162    6.565641312    4.351565819    4.465397373
  678 SOLV  HW2     4163    6.692088382    4.416624085    4.385115841
  679 SOLV  OW      4164    3.624018737    6.115482577    6.075528428
  679 SOLV  HW1     4165    3.550487148    6.175803229    6.044607827
  679 SOLV  HW2     4166    3.666291584    6.071233338    5.996430715
  680 SOLV  OW      4167    5.839213979    3.494416662    3.465646865
  680 SOLV  HW1     4168    5.888970886    3.577458337    3.490748929
  680 SOLV  HW2     4169    5.753176366    3.490484668    3.516478158
  681 SOLV  OW      4170    4.300730725    6.508819745    5.665272694
  681 SOLV  HW1     4171    4.369182312    6.435933843    5.667125586
  681 SOLV  HW2     4172    4.254344583    6.508717109    5.576674186
  682 SOLV  OW      4173    4.844818873    3.875833073    6.373344738
  682 SOLV  HW1     4174    4.939724841    3.847185976    6.360166403
  682 SOLV  HW2     4175    4.791837370    3.799552715    6.410435003
  683 SOLV  OW      4176    3.803826587    5.873050494    3.384876526
  683 SOLV  HW1     4177    3.838972408    5.939378501    3.450958030
  683 SOLV  HW2     4178    3.714447549    5.839976790    3.415189008
  684 SOLV  OW      4179    4.508134206    5.008992988    0.086489479
  684 SOLV  HW1     4180    4.424038882    4.958619662    0.066685963
  684 SOLV  HW2     4181    4.503464612    5.099528486    0.044262300
  685 SOLV  OW      4182    3.908191673    6.710743326    6.295182731
  685 SOLV  HW1     4183    3.940983425    6.676350446    6.207194823
  685 SOLV  HW2     4184    3.963595437    6.671958452    6.368845182
  686 SOLV  OW      4185    3.766008778    3.725598306    4.135083479
  686 SOLV  HW1     4186    3.712525008    3.757143336    4.056688041
  686 SOLV  HW2     4187    3.767159004    3.625608841    4.136565239
  687 SOLV  OW      4188    3.746513481    6.304806103    3.648164110
  687 SOLV  HW1     4189    3.650978498    6.287534498    3.624155018
  687 SOLV  HW2     4190    3.764152355    6.403221257    3.645945286
  688 SOLV  OW      4191    3.509807192    4.592422303    4.965573103
  688 SOLV  HW1     4192    3.544519411    4.551416936    5.049924641
  688 SOLV  HW2     4193    3.427807869    4.645962938    4.985846305
  689 SOLV  OW      4194    6.284670494    3.585372069    3.748229969
  689 SOLV  HW1     4195    6.188680045    3.584656611    3.776287203
  689 SOLV  HW2     4196    6.297116257    3.523687856    3.670499857
  690 SOLV  OW      4197    6.742867176    3.900325303    6.612223868
  690 SOLV  HW1     4198    6.792277430    3.965332317    6.554480637
  690 SOLV  HW2     4199    6.695971371    3.949747420    6.685434131
  691 SOLV  OW      4200    6.081568413    4.348938458    4.106294858
  691 SOLV  HW1     4201    6.003764315    4.288405044    4.089450006
  691 SOLV  HW2     4202    6.103734739    4.398808743    4.022491054
  692 SOLV  OW      4203    4.094537179    6.400939410    4.409971850
  692 SOLV  HW1     4204    4.183335169    6.418050035    4.452679132
  692 SOLV  HW2     4205    4.059123188    6.486167146    4.371451017
  693 SOLV  OW      4206    5.280948449    3.386335261    3.780853118
  693 SOLV  HW1     4207    5.340571402    3.431099895    3.847507527
  693 SOLV  HW2     4208    5.254812160    3.452031526    3.710125639
  694 SOLV  OW      4209    3.529173110    4.801591958    3.609988667
  694 SOLV  HW1     4210    3.596940155    4.870177482    3.636549844
  694 SOLV  HW2     4211    3.575040678    4.725439226    3.564177102
  695 SOLV  OW      4212    4.741100970    5.490659111    4.896396796
  695 SOLV  HW1     4213    4.728270636    5.589530436    4.888548637
  695 SOLV  HW2     4214    4.782803743    5.469389895    4.984772098
  696 SOLV  OW      4215    6.713480652    5.033227385    3.480761918
  696 SOLV  HW1     4216    6.695585808    4.994749411    3.390203903
  696 SOLV  HW2     4217    6.626827492    5.057709934    3.524274146
  697 SOLV  OW      4218    3.856792627    5.332174560    3.696233256
  697 SOLV  HW1     4219    3.779467787    5.395092232    3.704228732
  697 SOLV  HW2     4220    3.862093767    5.297646080    3.602524461
  698 SOLV  OW      4221    5.335826275    6.666403887    5.440604067
  698 SOLV  HW1     4222    5.272743206    6.704035586    5.508471819
  698 SOLV  HW2     4223    5.376908844    6.582474771    5.476237495
  699 SOLV  OW      4224    6.408679273    3.562706888    6.456070871
  699 SOLV  HW1     4225    6.480929068    3.537378785    6.391740050
  699 SOLV  HW2     4226    6.347050484    3.628481006    6.412739107
  700 SOLV  OW      4227    6.627440175    5.794317994    4.107850875
  700 SOLV  HW1     4228    6.539254758    5.808590145    4.152809058
  700 SOLV  HW2     4229    6.672715802    5.882494058    4.094560237
  701 SOLV  OW      4230    6.612204173    3.552690024    5.241949827
  701 SOLV  HW1     4231    6.597392260    3.525682573    5.337095854
  701 SOLV  HW2     4232    6.596615415    3.651014221    5.232415683
  702 SOLV  OW      4233    4.542528983    5.196397870    3.909811838
  702 SOLV  HW1     4234    4.599606509    5.142624757    3.971877784
  702 SOLV  HW2     4235    4.599524451    5.262491979    3.860979605
  703 SOLV  OW      4236    3.575469356    4.455041808    5.202712608
  703 SOLV  HW1     4237    3.495176781    4.402273594    5.230467369
  703 SOLV  HW2     4238    3.656862688    4.397185689    5.208143739
  704 SOLV  OW      4239    4.647664368    6.312403286    5.311169601
  704 SOLV  HW1     4240    4.647011587    6.382958830    5.382044934
  704 SOLV  HW2     4241    4.627997217    6.223484024    5.352501680
  705 SOLV  OW      4242    4.677788343    5.739875574    3.419288050
  705 SOLV  HW1     4243    4.756654629    5.793015209    3.388336284
  705 SOLV  HW2     4244    4.652619924    5.768404703    3.511777229
  706 SOLV  OW      4245    6.446534400    4.790319638    4.138881340
  706 SOLV  HW1     4246    6.510449090    4.798925221    4.062446013
  706 SOLV  HW2     4247    6.450705859    4.697348138    4.175492049
  707 SOLV  OW      4248    5.900803894    4.992722040    3.551296702
  707 SOLV  HW1     4249    5.833804743    4.918669978    3.545887890
  707 SOLV  HW2     4250    5.950545598    4.999026177    3.464764416
  708 SOLV  OW      4251    4.568925314    3.775669256    5.050866047
  708 SOLV  HW1     4252    4.499070685    3.790903091    4.980949642
  708 SOLV  HW2     4253    4.626363293    3.698258520    5.024249195
  709 SOLV  OW      4254    6.590907621    3.455944568    5.492608600
  709 SOLV  HW1     4255    6.499784476    3.481297686    5.525094486
  709 SOLV  HW2     4256    6.659711253    3.489086504    5.557177567
  710 SOLV  OW      4257    6.407167939    4.418481528    5.952135552
  710 SOLV  HW1     4258    6.470436370    4.492581040    5.929598655
  710 SOLV  HW2     4259    6.447143431    4.361138417    6.023656294
  711 SOLV  OW      4260    4.254838829    3.666475813    5.929589415
  711 SOLV  HW1     4261    4.258076052    3.637918264    6.025379633
  711 SOLV  HW2     4262    4.169121767    3.714958388    5.912160738
  712 SOLV  OW      4263    6.311329117    3.726649211    4.765240008
  712 SOLV  HW1     4264    6.393202878    3.721106911    4.822401905
  712 SOLV  HW2     4265    6.292308818    3.636873096    4.725491551
  713 SOLV  OW      4266    4.628122721    6.649100772    4.764222645
  713 SOLV  HW1     4267    4.702332623    6.712199129    4.786874291
  713 SOLV  HW2     4268    4.654839347    6.555973872    4.789024047
  714 SOLV  OW      4269    6.699501871    4.985795611    4.548018354
  714 SOLV  HW1     4270    6.646131146    4.903773640    4.568644823
  714 SOLV  HW2     4271    6.737084634    4.978724079    4.455611826
  715 SOLV  OW      4272    4.535268136    4.904629264    3.617297082
  715 SOLV  HW1     4273    4.611390991    4.898985445    3.681910927
  715 SOLV  HW2     4274    4.469533753    4.972939951    3.649141756
  716 SOLV  OW      4275    5.696075476    4.560764232    5.357418711
  716 SOLV  HW1     4276    5.729149686    4.587945649    5.447800962
  716 SOLV  HW2     4277    5.743472414    4.477690515    5.328196494
  717 SOLV  OW      4278    5.389206694    4.808821228    4.658341211
  717 SOLV  HW1     4279    5.365205122    4.900889035    4.627531986
  717 SOLV  HW2     4280    5.312332775    4.769472112    4.708776501
  718 SOLV  OW      4281    3.535786027    3.630821120    4.378322878
  718 SOLV  HW1     4282    3.472326078    3.585576841    4.315653938
  718 SOLV  HW2     4283    3.617599694    3.574379546    4.389388332
  719 SOLV  OW      4284    4.235916423    4.923644272    3.768962237
  719 SOLV  HW1     4285    4.285445623    5.007419185    3.745930195
  719 SOLV  HW2     4286    4.292252688    4.867148929    3.829263760
  720 SOLV  OW      4287    4.046181390    5.150035120    6.095665421
  720 SOLV  HW1     4288    4.098787845    5.077122805    6.051871502
  720 SOLV  HW2     4289    3.969258027    5.110208852    6.145647317
  721 SOLV  OW      4290    6.065039248    5.924517538    4.029370613
  721 SOLV  HW1     4291    6.052103167    5.945488392    3.932446294
  721 SOLV  HW2     4292    6.030999618    5.832419750    4.048363014
  722 SOLV  OW      4293    4.910695170    4.034673611    5.310567702
  722 SOLV  HW1     4294    4.992740566    4.079006966    5.346690992
  722 SOLV  HW2     4295    4.863163402    3.987150716    5.384621875
  723 SOLV  OW      4296    6.622750179    3.850897034    4.131800632
  723 SOLV  HW1     4297    6.686821385    3.790304624    4.178954450
  723 SOLV  HW2     4298    6.554210928    3.883902453    4.196708362
  724 SOLV  OW      4299    5.487794026    5.639984535    3.421001346
  724 SOLV  HW1     4300    5.550328552    5.580474416    3.471479246
  724 SOLV  HW2     4301    5.404744481    5.589224835    3.398061729
  725 SOLV  OW      4302    5.268688641    3.395603191    6.412565728
  725 SOLV  HW1     4303    5.267965450    3.483426837    6.364732885
  725 SOLV  HW2     4304    5.285359683    3.322039016    6.346901018
  726 SOLV  OW      4305    5.336205405    5.387065607    4.618952868
  726 SOLV  HW1     4306    5.242753197    5.352151812    4.625993187
  726 SOLV  HW2     4307    5.388716065    5.358068215    4.698975384
  727 SOLV  OW      4308    6.457086886    6.504778807    3.940153154
  727 SOLV  HW1     4309    6.496659813    6.591773434    3.910702631
  727 SOLV  HW2     4310    6.381520112    6.480285922    3.879398516
  728 SOLV  OW      4311    3.907890898    4.823209544    3.470468460
  728 SOLV  HW1     4312    4.000976120    4.859344595    3.465042595
  728 SOLV  HW2     4313    3.855453489    4.876133739    3.537171892
  729 SOLV  OW      4314    0.245141020    4.879029371    6.071264830
  729 SOLV  HW1     4315    0.311658373    4.900570143    5.999758976
  729 SOLV  HW2     4316    0.255593961    4.943497896    6.147002154
  730 SOLV  OW      4317    5.627091438    4.320422744    5.135950131
  730 SOLV  HW1     4318    5.695472480    4.315518725    5.208762100
  730 SOLV  HW2     4319    5.569220189    4.238919066    5.139052598
  731 SOLV  OW      4320    6.022439618    6.685175244    3.421943466
  731 SOLV  HW1     4321    5.996090999    6.616385735    3.354301496
  731 SOLV  HW2     4322    5.945846965    6.701884020    3.484040250
  732 SOLV  OW      4323    4.223226210    4.607912401    4.964190524
  732 SOLV  HW1     4324    4.126160727    4.584960965    4.971467752
  732 SOLV  HW2     4325    4.267220413    4.546304116    4.898842850
  733 SOLV  OW      4326    4.733324120    3.557131893    4.980527565
  733 SOLV  HW1     4327    4.754626588    3.470875845    5.026438455
  733 SOLV  HW2     4328    4.709599060    3.539085850    4.885064905
  734 SOLV  OW      4329    4.683631821    5.440001600    6.073130499
  734 SOLV  HW1     4330    4.592541468    5.402411932    6.056058906
  734 SOLV  HW2     4331    4.682672348    5.538584311    6.056326146
  735 SOLV  OW      4332    4.427424934    4.535381459    4.453274231
  735 SOLV  HW1     4333    4.479812686    4.587533494    4.520634283
  735 SOLV  HW2     4334    4.457731293    4.559982231    4.361198077
  736 SOLV  OW      4335    0.073435651    4.983726233    5.577364303
  736 SOLV  HW1     4336    0.132808919    5.056961069    5.610730854
  736 SOLV  HW2     4337    0.027967028    5.013369324    5.493366032
  737 SOLV  OW      4338    4.927901118    5.451350881    4.000572734
  737 SOLV  HW1     4339    4.919401198    5.370368110    4.058635681
  737 SOLV  HW2     4340    4.936080470    5.423098477    3.904987140
  738 SOLV  OW      4341    3.552050301    4.337508028    3.598710671
  738 SOLV  HW1     4342    3.535135089    4.271548588    3.525463715
  738 SOLV  HW2     4343    3.464832041    4.367098822    3.637687591
  739 SOLV  OW      4344    4.122547902    6.450950149    4.878538135
  739 SOLV  HW1     4345    4.200654850    6.480842421    4.823697174
  739 SOLV  HW2     4346    4.067913657    6.530484954    4.904826444
  740 SOLV  OW      4347    4.062771561    4.568735198    6.556242904
  740 SOLV  HW1     4348    4.153876211    4.537971951    6.528763795
  740 SOLV  HW2     4349    3.993692818    4.520941567    6.501971807
  741 SOLV  OW      4350    4.726739859    6.251351505    4.448246363
  741 SOLV  HW1     4351    4.791264924    6.302198732    4.505281639
  741 SOLV  HW2     4352    4.648354419    6.223202787    4.503610703
  742 SOLV  OW      4353    4.125789538    5.181750600    6.568202137
  742 SOLV  HW1     4354    4.107147561    5.219002499    6.477280879
  742 SOLV  HW2     4355    4.183830222    5.100746109    6.559753661
  743 SOLV  OW      4356    3.474435626    6.595666277    6.449724766
  743 SOLV  HW1     4357    3.454470267    6.597934646    6.351756726
  743 SOLV  HW2     4358    3.569348138    6.623213542    6.465029034
  744 SOLV  OW      4359    5.822801135    5.683763172    4.456702557
  744 SOLV  HW1     4360    5.831116041    5.587616333    4.430469223
  744 SOLV  HW2     4361    5.776011532    5.734177943    4.384103811
  745 SOLV  OW      4362    3.975215542    6.364320927    6.467300652
  745 SOLV  HW1     4363    4.040165357    6.295572744    6.499808799
  745 SOLV  HW2     4364    3.936275864    6.334744538    6.380062786
  746 SOLV  OW      4365    3.819074941    4.817232788    4.987867542
  746 SOLV  HW1     4366    3.759287193    4.804510341    4.908712763
  746 SOLV  HW2     4367    3.896477841    4.875121387    4.962185843
  747 SOLV  OW      4368    3.753855001    6.031460199    6.728686471
  747 SOLV  HW1     4369    3.763098988    6.038005691    6.828051026
  747 SOLV  HW2     4370    3.656898370    6.028172275    6.704393044
  748 SOLV  OW      4371    5.937181346    4.953639914    3.821255981
  748 SOLV  HW1     4372    6.010028690    5.014653236    3.852441327
  748 SOLV  HW2     4373    5.917301254    4.971986199    3.724974820
  749 SOLV  OW      4374    3.750088265    6.463021280    4.146693528
  749 SOLV  HW1     4375    3.724198936    6.508048456    4.061229418
  749 SOLV  HW2     4376    3.785131372    6.371483044    4.126831937
  750 SOLV  OW      4377    5.785712814    3.739503572    5.445037335
  750 SOLV  HW1     4378    5.810179375    3.791324016    5.363076798
  750 SOLV  HW2     4379    5.868976523    3.711361278    5.492751081
  751 SOLV  OW      4380    5.930205559    6.189734924    3.971346346
  751 SOLV  HW1     4381    5.993384136    6.115359675    3.993224642
  751 SOLV  HW2     4382    5.874154838    6.163777580    3.892692832
  752 SOLV  OW      4383    3.461051430    6.180410478    5.041275057
  752 SOLV  HW1     4384    3.536460689    6.228634746    4.996674011
  752 SOLV  HW2     4385    3.490702775    6.088295729    5.066514810
  753 SOLV  OW      4386    4.577974663    6.056785342    5.393217595
  753 SOLV  HW1     4387    4.566654124    6.014845088    5.483299581
  753 SOLV  HW2     4388    4.488462856    6.067251007    5.349859298
  754 SOLV  OW      4389    4.054333710    4.034507234    4.432949539
  754 SOLV  HW1     4390    4.052509203    3.966001228    4.360113421
  754 SOLV  HW2     4391    4.065845968    4.125418454    4.392898211
  755 SOLV  OW      4392    5.343744974    6.781306523    3.834094771
  755 SOLV  HW1     4393    5.379551068    6.856571350    3.778823246
  755 SOLV  HW2     4394    5.340283846    6.809176999    3.930079401
  756 SOLV  OW      4395    4.520380509    6.111920012    4.143862277
  756 SOLV  HW1     4396    4.434160418    6.065873488    4.165020203
  756 SOLV  HW2     4397    4.501319160    6.200854294    4.102279075
  757 SOLV  OW      4398    5.125870303    6.363273966    3.897962265
  757 SOLV  HW1     4399    5.202442661    6.337216684    3.956779451
  757 SOLV  HW2     4400    5.046928028    6.305394008    3.918450870
  758 SOLV  OW      4401    5.257556403    4.268045920    4.149943092
  758 SOLV  HW1     4402    5.230183183    4.186806238    4.201442403
  758 SOLV  HW2     4403    5.178918759    4.328945246    4.139514824
  759 SOLV  OW      4404    5.299656801    5.893690154    5.446449280
  759 SOLV  HW1     4405    5.216508181    5.942343016    5.419598505
  759 SOLV  HW2     4406    5.276474704    5.799944136    5.472448661
  760 SOLV  OW      4407    3.761554560    4.896715669    5.859130144
  760 SOLV  HW1     4408    3.666744098    4.881511341    5.831169722
  760 SOLV  HW2     4409    3.801143781    4.970216446    5.804064496
  761 SOLV  OW      4410    4.710539752    3.664279089    6.484719897
  761 SOLV  HW1     4411    4.732885759    3.571402256    6.514318288
  761 SOLV  HW2     4412    4.611212718    3.674443641    6.479037871
  762 SOLV  OW      4413    3.937365294    3.990381778    4.674299078
  762 SOLV  HW1     4414    3.872788116    3.914509088    4.665655144
  762 SOLV  HW2     4415    3.973955078    4.013424653    4.584122814
  763 SOLV  OW      4416    3.689706203    5.802141149    4.935212319
  763 SOLV  HW1     4417    3.621799145    5.848491862    4.992151651
  763 SOLV  HW2     4418    3.774744185    5.791523848    4.986764239
  764 SOLV  OW      4419    5.337607769    6.778692824    4.857645895
  764 SOLV  HW1     4420    5.371748426    6.823472608    4.774995240
  764 SOLV  HW2     4421    5.256971818    6.724029077    4.835027552
  765 SOLV  OW      4422    4.904042186    6.355185211    4.629871845
  765 SOLV  HW1     4423    4.916193443    6.413301038    4.710349627
  765 SOLV  HW2     4424    4.945571880    6.265788477    4.646760983
  766 SOLV  OW      4425    4.881013862    3.748156066    3.600793112
  766 SOLV  HW1     4426    4.844154531    3.735043684    3.692833147
  766 SOLV  HW2     4427    4.942205737    3.827258872    3.600372972
  767 SOLV  OW      4428    5.670133414    4.404962395    3.721059181
  767 SOLV  HW1     4429    5.714818177    4.443458294    3.801825503
  767 SOLV  HW2     4430    5.702524744    4.452484015    3.639240228
  768 SOLV  OW      4431    4.849606650    4.315283631    5.464329588
  768 SOLV  HW1     4432    4.768966900    4.256792066    5.473134769
  768 SOLV  HW2     4433    4.882756138    4.312346074    5.370021601
  769 SOLV  OW      4434    4.345984657    3.779392395    4.512837106
  769 SOLV  HW1     4435    4.253734260    3.747760121    4.535000908
  769 SOLV  HW2     4436    4.356037978    3.874913518    4.540704122
  770 SOLV  OW      4437    3.936676215    4.286813868    3.785530537
  770 SOLV  HW1     4438    3.839956951    4.283024369    3.810651537
  770 SOLV  HW2     4439    3.945056875    4.311011193    3.688864855
  771 SOLV  OW      4440    5.650053386    4.161720835    5.551637565
  771 SOLV  HW1     4441    5.636240634    4.092999521    5.480316948
  771 SOLV  HW2     4442    5.582264910    4.148717135    5.623995194
  772 SOLV  OW      4443    5.718401861    5.440364373    3.916948499
  772 SOLV  HW1     4444    5.722742231    5.479289615    4.008959296
  772 SOLV  HW2     4445    5.646425419    5.486169273    3.864763474
  773 SOLV  OW      4446    4.946215148    5.208457096    4.138016670
  773 SOLV  HW1     4447    4.985791620    5.260706680    4.213550930
  773 SOLV  HW2     4448    5.019447237    5.164815291    4.085727987
  774 SOLV  OW      4449    5.630873872    4.508602924    4.138627173
  774 SOLV  HW1     4450    5.645984210    4.603203570    4.167332334
  774 SOLV  HW2     4451    5.542533589    4.501557490    4.092281635
  775 SOLV  OW      4452    3.782849990    4.396808627    5.491440941
  775 SOLV  HW1     4453    3.811099156    4.490923245    5.472841114
  775 SOLV  HW2     4454    3.777764551    4.345946060    5.405483981
  776 SOLV  OW      4455    4.096355886    5.304281071    6.323165261
  776 SOLV  HW1     4456    4.097492230    5.249556919    6.239465066
  776 SOLV  HW2     4457    4.181328934    5.356583442    6.329926628
  777 SOLV  OW      4458    6.464084508    6.084072489    4.385199988
  777 SOLV  HW1     4459    6.382120713    6.131383601    4.352872532
  777 SOLV  HW2     4460    6.437422482    6.002049364    4.435823922
  778 SOLV  OW      4461    3.414946882    5.018672636    6.558374786
  778 SOLV  HW1     4462    3.352608098    5.063771448    6.494499794
  778 SOLV  HW2     4463    3.412722211    5.066267978    6.646293694
  779 SOLV  OW      4464    4.265085616    3.467347913    4.212331162
  779 SOLV  HW1     4465    4.257388063    3.446959364    4.309937395
  779 SOLV  HW2     4466    4.222723739    3.555934055    4.193363534
  780 SOLV  OW      4467    6.724990014    4.784125494    5.340700706
  780 SOLV  HW1     4468    6.696169771    4.760493857    5.433505707
  780 SOLV  HW2     4469    6.710036716    4.705881240    5.280235573
  781 SOLV  OW      4470    4.326951800    5.457099306    6.355888718
  781 SOLV  HW1     4471    4.369324016    5.368211653    6.373351997
  781 SOLV  HW2     4472    4.321533514    5.508787344    6.441330721
  782 SOLV  OW      4473    6.653607667    5.608942168    3.620844926
  782 SOLV  HW1     4474    6.658849277    5.667854376    3.701489770
  782 SOLV  HW2     4475    6.587481672    5.535743195    3.637303599
  783 SOLV  OW      4476    5.705679836    4.954021545    3.970288209
  783 SOLV  HW1     4477    5.796721357    4.948011181    3.929357070
  783 SOLV  HW2     4478    5.698681547    4.888704159    4.045684914
  784 SOLV  OW      4479    5.848384546    4.594324068    4.810231198
  784 SOLV  HW1     4480    5.814348094    4.683514816    4.840030118
  784 SOLV  HW2     4481    5.790831480    4.522150882    4.848702673
  785 SOLV  OW      4482    4.370809389    5.904094034    4.458568466
  785 SOLV  HW1     4483    4.336035479    5.948535361    4.375999986
  785 SOLV  HW2     4484    4.435175388    5.831954838    4.432980895
  786 SOLV  OW      4485    5.154561116    5.744343037    5.030543981
  786 SOLV  HW1     4486    5.181306154    5.649960373    5.049951580
  786 SOLV  HW2     4487    5.065934055    5.763216057    5.072841182
  787 SOLV  OW      4488    4.453231173    5.313370922    5.978788150
  787 SOLV  HW1     4489    4.423305584    5.235297956    6.033659564
  787 SOLV  HW2     4490    4.495915268    5.280471745    5.894541893
  788 SOLV  OW      4491    6.273176665    5.375714979    4.753227029
  788 SOLV  HW1     4492    6.309664794    5.282744932    4.758380628
  788 SOLV  HW2     4493    6.214275424    5.392815275    4.832217960
  789 SOLV  OW      4494    6.334638900    4.744388788    6.317258338
  789 SOLV  HW1     4495    6.321858412    4.835552439    6.278175690
  789 SOLV  HW2     4496    6.245594313    4.700419936    6.329063386
  790 SOLV  OW      4497    4.802823579    4.052606877    4.177764273
  790 SOLV  HW1     4498    4.708151681    4.035935517    4.205319629
  790 SOLV  HW2     4499    4.864649483    4.006214466    4.241224720
  791 SOLV  OW      4500    3.423730743    6.629608813    5.057977703
  791 SOLV  HW1     4501    3.497020019    6.571981621    5.094160881
  791 SOLV  HW2     4502    3.428390124    6.720025006    5.100458292
  792 SOLV  OW      4503    4.271721821    4.893389650    4.391646701
  792 SOLV  HW1     4504    4.197938842    4.879691404    4.325538989
  792 SOLV  HW2     4505    4.270054106    4.987895704    4.424320475
  793 SOLV  OW      4506    5.148576085    4.168136613    5.393016196
  793 SOLV  HW1     4507    5.199948661    4.098124562    5.343407075
  793 SOLV  HW2     4508    5.180196074    4.258781359    5.364989312
  794 SOLV  OW      4509    6.307528954    5.157062190    5.309735945
  794 SOLV  HW1     4510    6.272360590    5.106221532    5.231132795
  794 SOLV  HW2     4511    6.248304589    5.141354856    5.388766030
  795 SOLV  OW      4512    5.499176066    5.854915913    5.268949422
  795 SOLV  HW1     4513    5.427963889    5.882384363    5.333573071
  795 SOLV  HW2     4514    5.522176290    5.758702419    5.283639474
  796 SOLV  OW      4515    5.813746924    4.493151826    3.931965780
  796 SOLV  HW1     4516    5.872614300    4.573653328    3.924510197
  796 SOLV  HW2     4517    5.757630591    4.500435305    4.014423664
  797 SOLV  OW      4518    5.861146964    5.438586700    4.767990200
  797 SOLV  HW1     4519    5.843825816    5.343765487    4.741338449
  797 SOLV  HW2     4520    5.774613426    5.482992897    4.791257755
  798 SOLV  OW      4521    4.198749064    5.740067222    3.527042274
  798 SOLV  HW1     4522    4.206724223    5.727175645    3.625886823
  798 SOLV  HW2     4523    4.199408949    5.837835496    3.506043959
  799 SOLV  OW      4524    4.348785025    6.689085044    3.765644394
  799 SOLV  HW1     4525    4.358497585    6.639909313    3.852185417
  799 SOLV  HW2     4526    4.388536080    6.780418178    3.774587018
  800 SOLV  OW      4527    4.348576075    6.436135391    4.538849133
  800 SOLV  HW1     4528    4.350942516    6.501512375    4.614481757
  800 SOLV  HW2     4529    4.412985450    6.464871528    4.467957195
  801 SOLV  OW      4530    4.457408382    4.580003273    4.155176083
  801 SOLV  HW1     4531    4.386711731    4.509276029    4.154164693
  801 SOLV  HW2     4532    4.538230198    4.547023627    4.106375188
  802 SOLV  OW      4533    5.498697008    3.783347959    6.339036902
  802 SOLV  HW1     4534    5.501336661    3.706109236    6.275562595
  802 SOLV  HW2     4535    5.473482525    3.750738400    6.430155443
  803 SOLV  OW      4536    6.204015826    4.590755052    5.872837049
  803 SOLV  HW1     4537    6.237164647    4.602690288    5.779240276
  803 SOLV  HW2     4538    6.260100230    4.522409346    5.919580909
  804 SOLV  OW      4539    6.691577711    3.227579869    4.813288548
  804 SOLV  HW1     4540    6.622903818    3.219977831    4.885589894
  804 SOLV  HW2     4541    6.777870026    3.259453764    4.852518927
  805 SOLV  OW      4542    6.558795411    3.844981326    5.842552053
  805 SOLV  HW1     4543    6.655866394    3.821103473    5.845546954
  805 SOLV  HW2     4544    6.539120986    3.913334942    5.912855422
  806 SOLV  OW      4545    4.063817451    4.910139350    5.717169174
  806 SOLV  HW1     4546    4.011805768    4.990018499    5.686904309
  806 SOLV  HW2     4547    4.007396857    4.828109273    5.707701616
  807 SOLV  OW      4548    5.385337799    3.402458451    6.659015402
  807 SOLV  HW1     4549    5.322941136    3.411152219    6.736685169
  807 SOLV  HW2     4550    5.333733648    3.410660159    6.573743942
  808 SOLV  OW      4551    4.824892951    4.503569420    4.866675317
  808 SOLV  HW1     4552    4.778148955    4.415462816    4.859445742
  808 SOLV  HW2     4553    4.921676125    4.488378651    4.886731685
  809 SOLV  OW      4554    4.222726182    5.352038202    4.261762211
  809 SOLV  HW1     4555    4.133327015    5.366340724    4.219280037
  809 SOLV  HW2     4556    4.227508405    5.403421351    4.347426268
  810 SOLV  OW      4557    5.192578042    6.418403750    3.634009440
  810 SOLV  HW1     4558    5.170071661    6.374809094    3.721157487
  810 SOLV  HW2     4559    5.278114544    6.469371466    3.643367659
  811 SOLV  OW      4560    3.809654554    5.686101407    4.686097089
  811 SOLV  HW1     4561    3.855572638    5.764325476    4.643976596
  811 SOLV  HW2     4562    3.767643085    5.714572360    4.772271510
  812 SOLV  OW      4563    4.056664743    4.706871527    6.185487989
  812 SOLV  HW1     4564    4.037245464    4.611141430    6.164071138
  812 SOLV  HW2     4565    3.976441316    4.762680525    6.164285215
  813 SOLV  OW      4566    4.224230562    6.559187796    0.010708028
  813 SOLV  HW1     4567    4.236021851    6.495896542    0.087239458
  813 SOLV  HW2     4568    4.142563489    6.614897465    0.025831975
  814 SOLV  OW      4569    5.121640696    5.721751347    4.762667145
  814 SOLV  HW1     4570    5.137394415    5.748147581    4.857835335
  814 SOLV  HW2     4571    5.099390903    5.803025116    4.708802610
  815 SOLV  OW      4572    4.431725811    4.119760376    6.156575324
  815 SOLV  HW1     4573    4.361641878    4.051901109    6.178598686
  815 SOLV  HW2     4574    4.521265821    4.085696687    6.185278474
  816 SOLV  OW      4575    6.295411784    5.000054405    6.173331021
  816 SOLV  HW1     4576    6.198376534    4.993980257    6.149906032
  816 SOLV  HW2     4577    6.330621935    5.089718718    6.146461520
  817 SOLV  OW      4578    3.928905098    4.307340273    4.189986780
  817 SOLV  HW1     4579    3.958508679    4.375715256    4.123274977
  817 SOLV  HW2     4580    3.940551079    4.215847438    4.151317255
  818 SOLV  OW      4581    5.399663910    4.437975355    3.720971804
  818 SOLV  HW1     4582    5.497646050    4.441604117    3.701275354
  818 SOLV  HW2     4583    5.385138609    4.446919571    3.819514033
  819 SOLV  OW      4584    5.649569776    4.273182145    0.067208273
  819 SOLV  HW1     4585    5.644459528    4.182738149    0.109561182
  819 SOLV  HW2     4586    5.744114234    4.292299049    0.040790725
  820 SOLV  OW      4587    4.800616874    6.133684954    5.927092656
  820 SOLV  HW1     4588    4.887660959    6.181327879    5.939540399
  820 SOLV  HW2     4589    4.797316256    6.093717866    5.835478475
  821 SOLV  OW      4590    5.972579312    6.268141752    4.300889676
  821 SOLV  HW1     4591    5.962051538    6.349963710    4.244357058
  821 SOLV  HW2     4592    5.992201163    6.295092823    4.395177314
  822 SOLV  OW      4593    5.906677175    4.140797891    4.045418983
  822 SOLV  HW1     4594    5.899877313    4.142266840    3.945652686
  822 SOLV  HW2     4595    5.927972930    4.047990225    4.075995005
  823 SOLV  OW      4596    5.356824556    3.982228062    6.167650293
  823 SOLV  HW1     4597    5.397522983    3.924614979    6.238544111
  823 SOLV  HW2     4598    5.272311050    4.022968594    6.202279778
  824 SOLV  OW      4599    0.104391721    6.092842268    4.598985678
  824 SOLV  HW1     4600    0.045089206    6.044664524    4.534471208
  824 SOLV  HW2     4601    0.104287568    6.190568213    4.577734559
  825 SOLV  OW      4602    4.059570416    6.035199418    5.315922976
  825 SOLV  HW1     4603    3.967951703    6.028326084    5.276423662
  825 SOLV  HW2     4604    4.069426542    5.967796806    5.389142904
  826 SOLV  OW      4605    4.583794253    5.027477121    5.249460509
  826 SOLV  HW1     4606    4.556489859    5.078637844    5.167992173
  826 SOLV  HW2     4607    4.526987801    5.055358846    5.326892005
  827 SOLV  OW      4608    4.296996742    4.969763195    6.536668814
  827 SOLV  HW1     4609    4.314594621    4.937124001    6.629549680
  827 SOLV  HW2     4610    4.278552095    4.891745151    6.476879250
  828 SOLV  OW      4611    3.566223332    3.463571397    6.224533491
  828 SOLV  HW1     4612    3.532900638    3.390567027    6.164853214
  828 SOLV  HW2     4613    3.529073770    3.551219452    6.193882808
  829 SOLV  OW      4614    4.384112325    5.186928020    6.380184102
  829 SOLV  HW1     4615    4.369606715    5.108345729    6.440320165
  829 SOLV  HW2     4616    4.396628915    5.155093541    6.286206549
  830 SOLV  OW      4617    4.468348183    4.297878293    4.989637674
  830 SOLV  HW1     4618    4.561069327    4.281245921    4.956056033
  830 SOLV  HW2     4619    4.425257426    4.369318016    4.934492237
  831 SOLV  OW      4620    5.874291522    3.885668172    4.818254840
  831 SOLV  HW1     4621    5.877219439    3.982733833    4.794385924
  831 SOLV  HW2     4622    5.962294040    3.858233137    4.857021781
  832 SOLV  OW      4623    6.001578170    5.874301675    6.696292743
  832 SOLV  HW1     4624    5.913518867    5.912701712    6.724086996
  832 SOLV  HW2     4625    6.075593778    5.930181082    6.733718121
  833 SOLV  OW      4626    4.775677526    6.113662548    4.198381657
  833 SOLV  HW1     4627    4.790529726    6.168837895    4.280460208
  833 SOLV  HW2     4628    4.677843890    6.109988175    4.177965444
  834 SOLV  OW      4629    4.416544243    6.177790248    3.792431067
  834 SOLV  HW1     4630    4.406089262    6.078436683    3.787788852
  834 SOLV  HW2     4631    4.489790765    6.206497889    3.730684124
  835 SOLV  OW      4632    5.703546852    3.757845804    4.994595350
  835 SOLV  HW1     4633    5.665230526    3.675267912    4.953190229
  835 SOLV  HW2     4634    5.751752089    3.810820634    4.924799339
  836 SOLV  OW      4635    4.789879428    4.795998645    6.038056933
  836 SOLV  HW1     4636    4.800736147    4.771091463    6.134304643
  836 SOLV  HW2     4637    4.697330035    4.773001655    6.007931818
  837 SOLV  OW      4638    6.629257186    5.858071579    4.697882056
  837 SOLV  HW1     4639    6.578575517    5.927544486    4.748920501
  837 SOLV  HW2     4640    6.697037916    5.815524267    4.757844535
  838 SOLV  OW      4641    5.109620538    5.895302716    3.556889877
  838 SOLV  HW1     4642    5.200847134    5.899524760    3.516125066
  838 SOLV  HW2     4643    5.115707202    5.916522240    3.654432122
  839 SOLV  OW      4644    6.019897006    5.277153274    5.749150070
  839 SOLV  HW1     4645    6.079589607    5.224405680    5.809616566
  839 SOLV  HW2     4646    5.929321599    5.234833107    5.746550265
  840 SOLV  OW      4647    3.454228522    4.225848125    6.174875538
  840 SOLV  HW1     4648    3.543337795    4.190769038    6.203667816
  840 SOLV  HW2     4649    3.427307087    4.182021565    6.089105943
  841 SOLV  OW      4650    5.308327531    5.019554588    3.284523460
  841 SOLV  HW1     4651    5.256486611    4.958145022    3.344045461
  841 SOLV  HW2     4652    5.269640454    5.017113825    3.192334485
  842 SOLV  OW      4653    4.778244730    5.205889712    5.435428991
  842 SOLV  HW1     4654    4.737320853    5.131597868    5.488414331
  842 SOLV  HW2     4655    4.837750559    5.167567818    5.364775338
  843 SOLV  OW      4656    6.550166344    3.523819004    3.471718426
  843 SOLV  HW1     4657    6.545307930    3.443517109    3.531127077
  843 SOLV  HW2     4658    6.606743058    3.593965331    3.515076500
  844 SOLV  OW      4659    3.933081806    4.044645030    4.106441118
  844 SOLV  HW1     4660    3.969318700    3.961818300    4.149198932
  844 SOLV  HW2     4661    3.969356268    4.052814155    4.013602779
  845 SOLV  OW      4662    3.605704812    5.304791163    6.722213577
  845 SOLV  HW1     4663    3.674491204    5.359495793    6.769939495
  845 SOLV  HW2     4664    3.622129168    5.309220701    6.623661690
  846 SOLV  OW      4665    5.792274012    4.303629503    5.348849308
  846 SOLV  HW1     4666    5.891356440    4.315675280    5.355120623
  846 SOLV  HW2     4667    5.761753388    4.240827934    5.420446632
  847 SOLV  OW      4668    5.948682008    5.237861255    5.120034813
  847 SOLV  HW1     4669    5.881145212    5.306726251    5.146454873
  847 SOLV  HW2     4670    5.925476879    5.150391826    5.162604630
  848 SOLV  OW      4671    6.349908074    4.432212349    3.717578160
  848 SOLV  HW1     4672    6.378145162    4.407585635    3.624862287
  848 SOLV  HW2     4673    6.358055482    4.352342784    3.777197556
  849 SOLV  OW      4674    5.657347641    4.873115671    4.649926635
  849 SOLV  HW1     4675    5.667795085    4.946898412    4.583227719
  849 SOLV  HW2     4676    5.565753807    4.833754932    4.641987352
  850 SOLV  OW      4677    5.363714970    5.256691842    3.410945877
  850 SOLV  HW1     4678    5.327240843    5.172994737    3.370126795
  850 SOLV  HW2     4679    5.398203593    5.236731492    3.502672930
  851 SOLV  OW      4680    4.201134122    3.712328316    4.093131320
  851 SOLV  HW1     4681    4.122049325    3.757347169    4.134607971
  851 SOLV  HW2     4682    4.172082575    3.662618395    4.011361482
  852 SOLV  OW      4683    3.900660771    5.463814511    6.414380308
  852 SOLV  HW1     4684    3.928787267    5.503095038    6.501944020
  852 SOLV  HW2     4685    3.967412088    5.395081061    6.385721529
  853 SOLV  OW      4686    4.153296832    6.356435059    5.863966687
  853 SOLV  HW1     4687    4.190760883    6.418168183    5.794777462
  853 SOLV  HW2     4688    4.073770266    6.308747642    5.826509222
  854 SOLV  OW      4689    3.484268569    3.921738986    6.708603388
  854 SOLV  HW1     4690    3.459388569    4.018370569    6.702018185
  854 SOLV  HW2     4691    3.582466341    3.913720562    6.725717789
  855 SOLV  OW      4692    5.433729932    6.566860026    3.704708584
  855 SOLV  HW1     4693    5.499131151    6.526730319    3.768836018
  855 SOLV  HW2     4694    5.394593083    6.649795285    3.744584015
  856 SOLV  OW      4695    3.945431055    3.792686902    3.864914687
  856 SOLV  HW1     4696    3.980960105    3.885165450    3.851296898
  856 SOLV  HW2     4697    3.845492816    3.795395231    3.867153729
  857 SOLV  OW      4698    3.713386357    5.745289271    5.891999501
  857 SOLV  HW1     4699    3.773890321    5.795418680    5.953872589
  857 SOLV  HW2     4700    3.735492549    5.768943875    5.797375753
  858 SOLV  OW      4701    5.816143192    6.505953458    3.730239497
  858 SOLV  HW1     4702    5.898569184    6.480735135    3.780952102
  858 SOLV  HW2     4703    5.830261369    6.594287942    3.685524819
  859 SOLV  OW      4704    4.000567339    5.867380364    4.627008534
  859 SOLV  HW1     4705    4.073108078    5.801542847    4.606886873
  859 SOLV  HW2     4706    4.033224209    5.933245248    4.694809101
  860 SOLV  OW      4707    3.395394995    5.232885547    3.537922673
  860 SOLV  HW1     4708    3.473531214    5.202364926    3.483471440
  860 SOLV  HW2     4709    3.425195512    5.251173497    3.631619836
  861 SOLV  OW      4710    4.048866265    4.052982804    3.863802841
  861 SOLV  HW1     4711    4.026090086    4.141380029    3.822949128
  861 SOLV  HW2     4712    4.131958437    4.017059002    3.821294267
  862 SOLV  OW      4713    3.513040641    5.909709100    5.118392462
  862 SOLV  HW1     4714    3.545424811    5.874402813    5.206179506
  862 SOLV  HW2     4715    3.413039160    5.910694322    5.117728787
  863 SOLV  OW      4716    5.350942111    4.008183620    3.974982262
  863 SOLV  HW1     4717    5.280385900    4.066512837    3.934717601
  863 SOLV  HW2     4718    5.417783666    4.065036392    4.022957262
  864 SOLV  OW      4719    6.749555915    5.258192754    5.465597683
  864 SOLV  HW1     4720    6.657944669    5.243263234    5.502828977
  864 SOLV  HW2     4721    6.772938805    5.355180706    5.472540503
  865 SOLV  OW      4722    4.034926036    4.771397595    6.727293570
  865 SOLV  HW1     4723    3.958814748    4.834885457    6.713943210
  865 SOLV  HW2     4724    4.027035997    4.695797837    6.662299633
  866 SOLV  OW      4725    6.519750986    4.231596662    6.133162646
  866 SOLV  HW1     4726    6.490938028    4.240491301    6.228517151
  866 SOLV  HW2     4727    6.493932075    4.141277186    6.098847730
  867 SOLV  OW      4728    3.395445789    0.098215695    5.175639714
  867 SOLV  HW1     4729    3.441761038    0.186194300    5.186425978
  867 SOLV  HW2     4730    3.399951626    0.047427103    5.261673583
  868 SOLV  OW      4731    4.349693684    6.348195862    6.656219239
  868 SOLV  HW1     4732    4.283954560    6.286766937    6.612555131
  868 SOLV  HW2     4733    4.300713897    6.422979532    6.701052686
  869 SOLV  OW      4734    4.390771336    3.633570976    3.818125428
  869 SOLV  HW1     4735    4.292308294    3.619313411    3.807968678
  869 SOLV  HW2     4736    4.426506885    3.571044054    3.887513451
  870 SOLV  OW      4737    3.494080677    4.869079854    5.777336222
  870 SOLV  HW1     4738    3.443853031    4.910957352    5.852999925
  870 SOLV  HW2     4739    3.476328915    4.770669574    5.775985510
  871 SOLV  OW      4740    3.741867346    5.338849151    6.099105773
  871 SOLV  HW1     4741    3.825420546    5.352109833    6.045767827
  871 SOLV  HW2     4742    3.707634508    5.427593323    6.130001169
  872 SOLV  OW      4743    0.001858440    3.871930637    6.192728394
  872 SOLV  HW1     4744   -0.005436466    3.779990669    6.154055975
  872 SOLV  HW2     4745    0.091782194    3.883249857    6.235004329
  873 SOLV  OW      4746    4.771522698    4.485870313    5.654482507
  873 SOLV  HW1     4747    4.820174064    4.424278670    5.592506274
  873 SOLV  HW2     4748    4.777032414    4.450393027    5.747823375
  874 SOLV  OW      4749    4.078527828    5.179464716    4.769291685
  874 SOLV  HW1     4750    4.035687775    5.161239850    4.680781397
  874 SOLV  HW2     4751    4.177863229    5.172093180    4.760373539
  875 SOLV  OW      4752    5.195670367    3.775694933    5.079048755
  875 SOLV  HW1     4753    5.250654965    3.710458046    5.131210846
  875 SOLV  HW2     4754    5.115748719    3.729065403    5.041124921
  876 SOLV  OW      4755    5.242189008    5.628524984    5.854624989
  876 SOLV  HW1     4756    5.337678233    5.599212593    5.849669640
  876 SOLV  HW2     4757    5.182762126    5.548131262    5.857302552
  877 SOLV  OW      4758    4.352260338    6.691480872    6.598975157
  877 SOLV  HW1     4759    4.308133130    6.659844740    6.682961352
  877 SOLV  HW2     4760    4.420947379    6.624710219    6.570244564
  878 SOLV  OW      4761    4.093778716    4.509372425    5.833191455
  878 SOLV  HW1     4762    4.073864713    4.462209644    5.747281148
  878 SOLV  HW2     4763    4.097200324    4.442789781    5.907733266
  879 SOLV  OW      4764    5.188455580    4.051257719    4.312057099
  879 SOLV  HW1     4765    5.093799320    4.058900199    4.343416423
  879 SOLV  HW2     4766    5.200057251    3.965635704    4.261700148
  880 SOLV  OW      4767    3.601759829    5.085450313    3.970340729
  880 SOLV  HW1     4768    3.693441241    5.077797410    3.931149001
  880 SOLV  HW2     4769    3.565816999    4.994036648    3.989093197
  881 SOLV  OW      4770    5.790678763    3.949090104    6.082091847
  881 SOLV  HW1     4771    5.751117144    4.031624107    6.122398638
  881 SOLV  HW2     4772    5.824601780    3.969800844    5.990321175
  882 SOLV  OW      4773    5.060117015    5.905386215    4.562661258
  882 SOLV  HW1     4774    5.037279788    5.842057348    4.488702634
  882 SOLV  HW2     4775    5.137884737    5.961972753    4.535237609
  883 SOLV  OW      4776    4.644740632    4.660656296    6.544614101
  883 SOLV  HW1     4777    4.575617942    4.674658469    6.615521997
  883 SOLV  HW2     4778    4.706020341    4.586520061    6.572008790
  884 SOLV  OW      4779    4.627440294    5.064809871    4.375187563
  884 SOLV  HW1     4780    4.578476264    4.992332230    4.326696773
  884 SOLV  HW2     4781    4.616578073    5.151121717    4.325851412
  885 SOLV  OW      4782    3.523451310    3.883629406    4.744536864
  885 SOLV  HW1     4783    3.572552972    3.925888420    4.668348534
  885 SOLV  HW2     4784    3.494907243    3.954429818    4.809143040
  886 SOLV  OW      4785    5.384373165    4.529155903    5.705605722
  886 SOLV  HW1     4786    5.437442311    4.497900000    5.784400691
  886 SOLV  HW2     4787    5.415007469    4.480887759    5.623547262
  887 SOLV  OW      4788    3.416711194    5.826422381    4.502709815
  887 SOLV  HW1     4789    3.469050390    5.901411618    4.462226131
  887 SOLV  HW2     4790    3.441170684    5.817027081    4.599224436
  888 SOLV  OW      4791    3.986876303    5.385603825    5.964469167
  888 SOLV  HW1     4792    3.999408661    5.456847779    6.033527374
  888 SOLV  HW2     4793    4.023973399    5.299229893    5.998602604
  889 SOLV  OW      4794    5.685797299    5.682796588    5.689152451
  889 SOLV  HW1     4795    5.696771033    5.777553338    5.659114662
  889 SOLV  HW2     4796    5.684518506    5.679465360    5.789096153
  890 SOLV  OW      4797    3.407646085    3.667039662    4.626532429
  890 SOLV  HW1     4798    3.455006865    3.743018895    4.671092408
  890 SOLV  HW2     4799    3.442968117    3.655632588    4.533668736
  891 SOLV  OW      4800    3.979211490    5.427948169    4.165339472
  891 SOLV  HW1     4801    3.904241371    5.370208762    4.197675865
  891 SOLV  HW2     4802    3.956161685    5.524073185    4.180527296
  892 SOLV  OW      4803    0.027946547    6.442233138    4.297398713
  892 SOLV  HW1     4804    0.040421915    6.530710259    4.252480208
  892 SOLV  HW2     4805   -0.069567610    6.420433273    4.301550103
  893 SOLV  OW      4806    4.981844115    4.908990408    5.876175794
  893 SOLV  HW1     4807    4.947213342    4.998821298    5.849109705
  893 SOLV  HW2     4808    4.912862359    4.861872494    5.931156025
  894 SOLV  OW      4809    5.584186636    5.139199833    3.574553933
  894 SOLV  HW1     4810    5.675092156    5.179436797    3.585465925
  894 SOLV  HW2     4811    5.582999530    5.081175084    3.493107124
  895 SOLV  OW      4812    3.819909464    6.594655659    4.693440273
  895 SOLV  HW1     4813    3.841131852    6.512570068    4.640401604
  895 SOLV  HW2     4814    3.835399635    6.675732498    4.636977125
  896 SOLV  OW      4815    5.681934102    3.797824037    5.700365506
  896 SOLV  HW1     4816    5.582205283    3.805133084    5.698755899
  896 SOLV  HW2     4817    5.715278689    3.776757924    5.608462583
  897 SOLV  OW      4818    6.533303456    4.764755171    4.548879151
  897 SOLV  HW1     4819    6.589581801    4.684039282    4.531012082
  897 SOLV  HW2     4820    6.453392949    4.763624281    4.488758224
  898 SOLV  OW      4821    4.551459621    4.838687093    4.997920184
  898 SOLV  HW1     4822    4.576205358    4.742936629    5.012793180
  898 SOLV  HW2     4823    4.453066947    4.850184820    5.011643793
  899 SOLV  OW      4824    4.095249067    5.042802422    3.976394646
  899 SOLV  HW1     4825    4.132674251    4.984728160    3.904087063
  899 SOLV  HW2     4826    4.158219365    5.118392147    3.994353056
  900 SOLV  OW      4827    6.057333867    5.321271371    4.063524455
  900 SOLV  HW1     4828    6.080245759    5.370664728    4.147401640
  900 SOLV  HW2     4829    5.972739384    5.269745182    4.077265833
  901 SOLV  OW      4830    4.320195230    4.511580369    5.599445792
  901 SOLV  HW1     4831    4.287167770    4.605850351    5.594539031
  901 SOLV  HW2     4832    4.272242973    4.455908143    5.531601375
  902 SOLV  OW      4833    4.671463536    4.252663881    6.716880818
  902 SOLV  HW1     4834    4.636252160    4.225196430    6.806355616
  902 SOLV  HW2     4835    4.728461383    4.179438637    6.679607380
  903 SOLV  OW      4836    3.921878449    5.822476667    6.050846244
  903 SOLV  HW1     4837    3.949565958    5.736959347    6.094687688
  903 SOLV  HW2     4838    3.929346341    5.897523156    6.116527882
  904 SOLV  OW      4839    3.440283796    4.052495461    5.213358989
  904 SOLV  HW1     4840    3.454106840    4.044749077    5.114614210
  904 SOLV  HW2     4841    3.352177215    4.012064263    5.237937437
  905 SOLV  OW      4842    5.488475522    5.576849381    5.077045787
  905 SOLV  HW1     4843    5.397382615    5.549220770    5.046374466
  905 SOLV  HW2     4844    5.493490015    5.570249949    5.176711357
  906 SOLV  OW      4845    3.742726908    5.681353135    6.376968465
  906 SOLV  HW1     4846    3.792295892    5.596804759    6.396868051
  906 SOLV  HW2     4847    3.692251136    5.670994162    6.291257715
  907 SOLV  OW      4848    5.322887873    3.583233555    5.227573109
  907 SOLV  HW1     4849    5.403952806    3.584424653    5.286126033
  907 SOLV  HW2     4850    5.245293859    3.546465895    5.278843513
  908 SOLV  OW      4851    4.502415108    4.687412387    4.662705833
  908 SOLV  HW1     4852    4.428411235    4.754517180    4.667378463
  908 SOLV  HW2     4853    4.587879156    4.729935481    4.692523757
  909 SOLV  OW      4854    3.717961101    6.694849353    6.509274256
  909 SOLV  HW1     4855    3.754066665    6.634148041    6.580078496
  909 SOLV  HW2     4856    3.781453874    6.697427560    6.432050772
  910 SOLV  OW      4857    5.967237195    6.498716797    4.786149600
  910 SOLV  HW1     4858    5.957763079    6.405762210    4.821804074
  910 SOLV  HW2     4859    6.064058037    6.523598344    4.783299643
  911 SOLV  OW      4860    4.517954112    3.778593592    5.322184636
  911 SOLV  HW1     4861    4.529677917    3.782125692    5.222927640
  911 SOLV  HW2     4862    4.436722294    3.724583266    5.344231742
  912 SOLV  OW      4863    3.927275968    5.921058195    4.362214615
  912 SOLV  HW1     4864    3.983850368    6.001805430    4.345446839
  912 SOLV  HW2     4865    3.922651273    5.903463300    4.460555745
  913 SOLV  OW      4866    5.225198970    5.482761365    5.044752684
  913 SOLV  HW1     4867    5.177034351    5.431442818    4.973703723
  913 SOLV  HW2     4868    5.252480000    5.420513168    5.118116536
  914 SOLV  OW      4869    4.218189091    6.079421834    6.109010414
  914 SOLV  HW1     4870    4.263643558    6.168493425    6.110463459
  914 SOLV  HW2     4871    4.270137961    6.014602350    6.164702962
  915 SOLV  OW      4872    4.310763569    4.303920762    4.564852601
  915 SOLV  HW1     4873    4.374059992    4.370097063    4.524655574
  915 SOLV  HW2     4874    4.236585011    4.285370693    4.500393757
  916 SOLV  OW      4875    3.856491695    4.937158726    4.382697274
  916 SOLV  HW1     4876    3.765682165    4.978338231    4.374996092
  916 SOLV  HW2     4877    3.847584963    4.837730960    4.388710705
  917 SOLV  OW      4878    5.542180850    4.767565608    5.005760347
  917 SOLV  HW1     4879    5.459709148    4.816718592    4.977754863
  917 SOLV  HW2     4880    5.619639833    4.798227696    4.950426730
  918 SOLV  OW      4881    3.842372036    5.375574501    5.725459659
  918 SOLV  HW1     4882    3.897847605    5.391638151    5.807105681
  918 SOLV  HW2     4883    3.875935817    5.432763951    5.650596557
  919 SOLV  OW      4884    6.143142892    0.058436117    4.129715770
  919 SOLV  HW1     4885    6.099556139    0.094386032    4.212235013
  919 SOLV  HW2     4886    6.078925887   -0.001032612    4.081329555
  920 SOLV  OW      4887    3.651679683    4.572890064    3.487249858
  920 SOLV  HW1     4888    3.750660793    4.583024946    3.497339063
  920 SOLV  HW2     4889    3.620572073    4.494488134    3.540982180
  921 SOLV  OW      4890    4.836690466    3.877308089    5.100486050
  921 SOLV  HW1     4891    4.737219237    3.866969991    5.101197472
  921 SOLV  HW2     4892    4.864358908    3.938437012    5.174644956
  922 SOLV  OW      4893    5.574321945    4.045368195    4.580112872
  922 SOLV  HW1     4894    5.657175567    4.095094499    4.554340970
  922 SOLV  HW2     4895    5.553748182    4.062579737    4.676456203
  923 SOLV  OW      4896    6.090775735    4.628438650    5.479125576
  923 SOLV  HW1     4897    6.034291518    4.697957912    5.523585073
  923 SOLV  HW2     4898    6.176860151    4.618549628    5.529042314
  924 SOLV  OW      4899    5.332144169    5.196301461    5.475380155
  924 SOLV  HW1     4900    5.316156329    5.267974921    5.543268729
  924 SOLV  HW2     4901    5.254683725    5.133047277    5.474842026
  925 SOLV  OW      4902    5.746516481    4.265179373    4.241823299
  925 SOLV  HW1     4903    5.720555771    4.359140410    4.219486404
  925 SOLV  HW2     4904    5.798992701    4.226224061    4.166124845
  926 SOLV  OW      4905    3.910837423    5.078852684    5.419658961
  926 SOLV  HW1     4906    3.854579258    5.041085506    5.346104281
  926 SOLV  HW2     4907    4.006100946    5.083690038    5.389608258
  927 SOLV  OW      4908    3.680886633    5.058629944    6.473244454
  927 SOLV  HW1     4909    3.741344489    5.019376557    6.542555765
  927 SOLV  HW2     4910    3.586416752    5.032157307    6.492600106
  928 SOLV  OW      4911    3.637977979    4.752655439    4.786953123
  928 SOLV  HW1     4912    3.591117470    4.689735767    4.848963202
  928 SOLV  HW2     4913    3.685106491    4.700438350    4.715873737
  929 SOLV  OW      4914    3.611908263    5.664061491    6.774450653
  929 SOLV  HW1     4915    3.534631044    5.630379414    6.828258355
  929 SOLV  HW2     4916    3.579187006    5.695922921    6.685480981
  930 SOLV  OW      4917    4.668882547    6.592424897    4.139877803
  930 SOLV  HW1     4918    4.743731552    6.658724076    4.137924766
  930 SOLV  HW2     4919    4.669925873    6.538515937    4.055649078
  931 SOLV  OW      4920    3.857695110    3.758150657    4.979945227
  931 SOLV  HW1     4921    3.878635146    3.853846895    4.959811459
  931 SOLV  HW2     4922    3.939229788    3.702284945    4.964692902
  932 SOLV  OW      4923    5.570278336    6.688382988    3.482506019
  932 SOLV  HW1     4924    5.536411130    6.780189156    3.461854354
  932 SOLV  HW2     4925    5.510629479    6.645331229    3.550258029
  933 SOLV  OW      4926    4.607758439    5.367177544    5.272311447
  933 SOLV  HW1     4927    4.570895190    5.313248173    5.196596420
  933 SOLV  HW2     4928    4.669958786    5.310528428    5.326366924
  934 SOLV  OW      4929    3.642391033    4.840123792    5.393645236
  934 SOLV  HW1     4930    3.566900260    4.786065066    5.356491043
  934 SOLV  HW2     4931    3.687842285    4.889324371    5.319381659
  935 SOLV  OW      4932    3.462482216    3.708898183    6.167122567
  935 SOLV  HW1     4933    3.430095139    3.762924148    6.244801325
  935 SOLV  HW2     4934    3.510056269    3.768618764    6.102532731
  936 SOLV  OW      4935    6.455742421    4.868764360    4.800701727
  936 SOLV  HW1     4936    6.423815964    4.806419510    4.872085474
  936 SOLV  HW2     4937    6.484461392    4.815969572    4.720766300
  937 SOLV  OW      4938    5.714192665    6.500706319    4.526323989
  937 SOLV  HW1     4939    5.712868022    6.420543935    4.586105794
  937 SOLV  HW2     4940    5.733442258    6.582449103    4.580630299
  938 SOLV  OW      4941    4.771385283    5.645584492    3.891697292
  938 SOLV  HW1     4942    4.675794743    5.634906156    3.919089262
  938 SOLV  HW2     4943    4.828093763    5.580959313    3.942781261
  939 SOLV  OW      4944    6.044041812    3.603392306    6.575305939
  939 SOLV  HW1     4945    6.104322647    3.629568149    6.650690776
  939 SOLV  HW2     4946    6.039044465    3.503663779    6.569737625
  940 SOLV  OW      4947    4.783609459    6.004341000    5.690368837
  940 SOLV  HW1     4948    4.849757522    5.963451536    5.627484258
  940 SOLV  HW2     4949    4.692368254    5.968403250    5.670735415
  941 SOLV  OW      4950    3.372157028    6.534595223    3.927355442
  941 SOLV  HW1     4951    3.379685955    6.507583493    3.831357247
  941 SOLV  HW2     4952    3.462999991    6.556410704    3.963043384
  942 SOLV  OW      4953    3.810032313    6.571466537    3.685490597
  942 SOLV  HW1     4954    3.904804846    6.594401207    3.707712805
  942 SOLV  HW2     4955    3.773488051    6.639145069    3.621570771
  943 SOLV  OW      4956    3.971190843    5.489130537    3.890091475
  943 SOLV  HW1     4957    3.943308267    5.421633956    3.821766575
  943 SOLV  HW2     4958    3.958097678    5.451180965    3.981687841
  944 SOLV  OW      4959    4.140972943    3.775170176    6.413560502
  944 SOLV  HW1     4960    4.157942488    3.853200760    6.473767308
  944 SOLV  HW2     4961    4.084057433    3.708118844    6.461165715
  945 SOLV  OW      4962    6.261858981    5.723672979    3.531428498
  945 SOLV  HW1     4963    6.227177942    5.641707963    3.577044765
  945 SOLV  HW2     4964    6.247973103    5.803111082    3.590578367
  946 SOLV  OW      4965    4.663315097    5.380562542    3.761113618
  946 SOLV  HW1     4966    4.624696050    5.409574542    3.673543251
  946 SOLV  HW2     4967    4.763067282    5.386508126    3.757136948
  947 SOLV  OW      4968    3.740711152    3.683905987    6.574008931
  947 SOLV  HW1     4969    3.833370295    3.647918962    6.563021528
  947 SOLV  HW2     4970    3.736635983    3.740947020    6.656052798
  948 SOLV  OW      4971    3.958888867    4.452162529    6.131899640
  948 SOLV  HW1     4972    4.021096456    4.384721113    6.092103170
  948 SOLV  HW2     4973    3.887898167    4.475332800    6.065376741
  949 SOLV  OW      4974    3.974860775    6.041444388    6.208172030
  949 SOLV  HW1     4975    4.059283417    6.065470826    6.160242227
  949 SOLV  HW2     4976    3.922464200    6.124514255    6.227032489
  950 SOLV  OW      4977    5.053044686    4.693260542    4.329423514
  950 SOLV  HW1     4978    5.086686280    4.627688427    4.397025480
  950 SOLV  HW2     4979    4.954850668    4.707075664    4.342403125
  951 SOLV  OW      4980    3.669911851    4.346002236    4.239932466
  951 SOLV  HW1     4981    3.625349110    4.386949021    4.160313979
  951 SOLV  HW2     4982    3.769166088    4.352672452    4.229656301
  952 SOLV  OW      4983    6.732872151    4.442664669    4.819457789
  952 SOLV  HW1     4984    6.632929690    4.446306024    4.819206331
  952 SOLV  HW2     4985    6.768706551    4.506591184    4.751405835
  953 SOLV  OW      4986    4.894498814    4.344799531    4.508710019
  953 SOLV  HW1     4987    4.833844397    4.265362415    4.505419719
  953 SOLV  HW2     4988    4.988239025    4.314445323    4.525780316
  954 SOLV  OW      4989    6.011811703    3.573119510    6.139433606
  954 SOLV  HW1     4990    5.936842625    3.530871531    6.088478715
  954 SOLV  HW2     4991    6.087206433    3.593521071    6.076975490
  955 SOLV  OW      4992    5.051430216    4.847522982    6.227079752
  955 SOLV  HW1     4993    5.109205842    4.909483920    6.280224726
  955 SOLV  HW2     4994    5.093514945    4.831025373    6.137870886
  956 SOLV  OW      4995    6.001942641    6.335422388    3.499017695
  956 SOLV  HW1     4996    5.919271149    6.300731301    3.543331886
  956 SOLV  HW2     4997    6.075430483    6.268232598    3.508336739
  957 SOLV  OW      4998    4.028252992    4.364079072    5.617972039
  957 SOLV  HW1     4999    3.935282526    4.366377584    5.581212688
  957 SOLV  HW2     5000    4.093192022    4.349162390    5.543403848
  958 SOLV  OW      5001    6.027075027    6.637814438    5.587417954
  958 SOLV  HW1     5002    6.105641254    6.645193617    5.525978010
  958 SOLV  HW2     5003    6.016711034    6.542837378    5.616979001
  959 SOLV  OW      5004    3.834784142    6.435566470    5.994076689
  959 SOLV  HW1     5005    3.738073298    6.446831503    5.971232113
  959 SOLV  HW2     5006    3.876752916    6.370911540    5.930358081
  960 SOLV  OW      5007    4.388825100    5.128816930    3.689273032
  960 SOLV  HW1     5008    4.358937882    5.211122035    3.640956210
  960 SOLV  HW2     5009    4.435438812    5.154901661    3.773822462
  961 SOLV  OW      5010    4.381421857    6.745392665    6.221251821
  961 SOLV  HW1     5011    4.319109959    6.773850735    6.294114980
  961 SOLV  HW2     5012    4.429358227    6.825443618    6.185257010
  962 SOLV  OW      5013    4.071797734    3.761802231    5.303635017
  962 SOLV  HW1     5014    4.113112303    3.822781451    5.371283670
  962 SOLV  HW2     5015    3.983044143    3.798392749    5.275606981
  963 SOLV  OW      5016    3.389275736    6.156972768    6.456532247
  963 SOLV  HW1     5017    3.432156117    6.103965655    6.529686324
  963 SOLV  HW2     5018    3.397902273    6.107463366    6.370066435
  964 SOLV  OW      5019    3.853243324    5.105416197    3.850646793
  964 SOLV  HW1     5020    3.862357659    5.186915405    3.793408346
  964 SOLV  HW2     5021    3.942210486    5.082217707    3.889992412
  965 SOLV  OW      5022    5.887533533    4.166178148    4.772015586
  965 SOLV  HW1     5023    5.975064350    4.214448646    4.775129173
  965 SOLV  HW2     5024    5.853590361    4.164769886    4.677955850
  966 SOLV  OW      5025    6.185547597    3.607553138    3.394059729
  966 SOLV  HW1     5026    6.220226787    3.528245513    3.444150582
  966 SOLV  HW2     5027    6.256015571    3.640773604    3.331353618
  967 SOLV  OW      5028    4.286717707    6.531585930    5.173257770
  967 SOLV  HW1     5029    4.278679253    6.627225221    5.145142380
  967 SOLV  HW2     5030    4.354510314    6.485588919    5.115895638
  968 SOLV  OW      5031    4.295197028    3.815098564    6.789523818
  968 SOLV  HW1     5032    4.265949010    3.728789197    6.830697684
  968 SOLV  HW2     5033    4.348937898    3.796262376    6.707322133
  969 SOLV  OW      5034    4.048701962    4.587434056    5.280035405
  969 SOLV  HW1     5035    3.974307204    4.617707630    5.339624827
  969 SOLV  HW2     5036    4.015882591    4.582435304    5.185696550
  970 SOLV  OW      5037    3.856040761    3.459349098    5.875418793
  970 SOLV  HW1     5038    3.886919960    3.477969515    5.968701615
  970 SOLV  HW2     5039    3.785193357    3.525205055    5.850012669
  971 SOLV  OW      5040    4.523582967    3.620320427    4.771688569
  971 SOLV  HW1     5041    4.456955620    3.693912361    4.783794966
  971 SOLV  HW2     5042    4.494389467    3.540056878    4.823716903
  972 SOLV  OW      5043    3.663455957    5.660454490    4.106366139
  972 SOLV  HW1     5044    3.593937109    5.727397106    4.132587958
  972 SOLV  HW2     5045    3.623456116    5.568797946    4.107260134
  973 SOLV  OW      5046    5.047060427    3.520712479    5.652511442
  973 SOLV  HW1     5047    4.949930423    3.505546753    5.670875253
  973 SOLV  HW2     5048    5.085920469    3.578469195    5.724312960
  974 SOLV  OW      5049    4.239507238    5.478445704    3.908885077
  974 SOLV  HW1     5050    4.142749094    5.499943058    3.895574015
  974 SOLV  HW2     5051    4.248858209    5.382905851    3.936922670
  975 SOLV  OW      5052    6.379411953    4.216548521    3.894152479
  975 SOLV  HW1     5053    6.289971570    4.181999227    3.922585686
  975 SOLV  HW2     5054    6.444744437    4.140913928    3.890586911
  976 SOLV  OW      5055    6.313292739    0.039021255    3.716870540
  976 SOLV  HW1     5056    6.292073738   -0.047635562    3.671680173
  976 SOLV  HW2     5057    6.228879829    0.080247254    3.751172808
  977 SOLV  OW      5058    3.444349969    5.983233232    6.240208355
  977 SOLV  HW1     5059    3.447299187    5.887348856    6.211940636
  977 SOLV  HW2     5060    3.523262767    6.031582187    6.202305048
  978 SOLV  OW      5061    4.812867063    4.050557485    6.594486183
  978 SOLV  HW1     5062    4.896753765    4.038393827    6.647561184
  978 SOLV  HW2     5063    4.821795688    4.003331513    6.506783045
  979 SOLV  OW      5064    3.791743436    5.813938401    5.633450532
  979 SOLV  HW1     5065    3.732643955    5.841105330    5.557482649
  979 SOLV  HW2     5066    3.850278506    5.738133071    5.604656691
  980 SOLV  OW      5067    3.742394009    5.350672960    4.273749913
  980 SOLV  HW1     5068    3.748677443    5.408930124    4.354794003
  980 SOLV  HW2     5069    3.657124156    5.370140312    4.225256711
  981 SOLV  OW      5070    6.094869881    4.350627599    4.761426546
  981 SOLV  HW1     5071    6.097219513    4.375139733    4.664495948
  981 SOLV  HW2     5072    6.086335965    4.433618979    4.816575828
  982 SOLV  OW      5073    6.656858406    5.024484733    4.902727519
  982 SOLV  HW1     5074    6.593613050    4.964762590    4.853381483
  982 SOLV  HW2     5075    6.653869672    5.002804144    5.000311886
  983 SOLV  OW      5076    3.531206444    3.718300601    3.511279201
  983 SOLV  HW1     5077    3.560736852    3.630015226    3.547820327
  983 SOLV  HW2     5078    3.511338855    3.709007615    3.413706181
  984 SOLV  OW      5079    5.069279539    4.009886847    4.641173680
  984 SOLV  HW1     5080    5.148038752    3.948340304    4.637871941
  984 SOLV  HW2     5081    5.019305835    3.995482796    4.726596151
  985 SOLV  OW      5082    4.009531997    3.786826780    5.931919974
  985 SOLV  HW1     5083    3.943274571    3.742984307    5.992662216
  985 SOLV  HW2     5084    3.979818763    3.776233731    5.837016587
  986 SOLV  OW      5085    4.748181456    4.944847827    3.784469844
  986 SOLV  HW1     5086    4.713637023    4.998907907    3.861188631
  986 SOLV  HW2     5087    4.841041748    4.913756492    3.804763137
  987 SOLV  OW      5088    4.339738700    6.186178382    5.546451385
  987 SOLV  HW1     5089    4.332635616    6.163166517    5.449386267
  987 SOLV  HW2     5090    4.257924790    6.154295154    5.594321270
  988 SOLV  OW      5091    6.248359216    6.628899651    5.449957380
  988 SOLV  HW1     5092    6.273702448    6.700270482    5.515268989
  988 SOLV  HW2     5093    6.313126144    6.628954434    5.373754477
  989 SOLV  OW      5094    6.323196479    4.638014043    5.624560386
  989 SOLV  HW1     5095    6.326251432    4.731778915    5.589909235
  989 SOLV  HW2     5096    6.377186810    4.578662470    5.564859175
  990 SOLV  OW      5097    5.944840700    4.811878937    5.624245168
  990 SOLV  HW1     5098    5.960615733    4.841050198    5.718595513
  990 SOLV  HW2     5099    5.897492784    4.884507944    5.574396063
  991 SOLV  OW      5100    3.826057650    6.267807381    6.219503112
  991 SOLV  HW1     5101    3.832886863    6.343007141    6.153940947
  991 SOLV  HW2     5102    3.750405180    6.207773947    6.193566830
  992 SOLV  OW      5103    3.758025290    4.525977625    5.961279432
  992 SOLV  HW1     5104    3.726511755    4.471814023    5.883336870
  992 SOLV  HW2     5105    3.681323290    4.577964803    5.998907534
  993 SOLV  OW      5106    5.506238432    4.732004885    5.573132780
  993 SOLV  HW1     5107    5.487891517    4.826489171    5.600296095
  993 SOLV  HW2     5108    5.452165377    4.669921899    5.629908526
  994 SOLV  OW      5109    3.732441247    5.986605679    4.154625644
  994 SOLV  HW1     5110    3.786430014    5.950499922    4.230675224
  994 SOLV  HW2     5111    3.636284932    5.962347942    4.167567042
  995 SOLV  OW      5112    3.983064301    5.354388761    4.954418215
  995 SOLV  HW1     5113    3.977767463    5.445784386    4.914163170
  995 SOLV  HW2     5114    4.013238122    5.289085060    4.884944727
  996 SOLV  OW      5115    6.192089486    3.702409617    5.397440200
  996 SOLV  HW1     5116    6.177811007    3.676106950    5.302016384
  996 SOLV  HW2     5117    6.225968351    3.796420836    5.401374336
  997 SOLV  OW      5118    6.702645138    3.710123621    3.610316494
  997 SOLV  HW1     5119    6.684557828    3.805052746    3.584569831
  997 SOLV  HW2     5120    6.688934599    3.699115849    3.708766375
  998 SOLV  OW      5121    4.387176547    6.476374195    3.602352702
  998 SOLV  HW1     5122    4.396331767    6.560522461    3.655600184
  998 SOLV  HW2     5123    4.466896740    6.418111758    3.618169759
  999 SOLV  OW      5124    5.893183267    4.917172699    5.869966294
  999 SOLV  HW1     5125    5.847172426    4.998262226    5.833783202
  999 SOLV  HW2     5126    5.831096636    4.868166838    5.931165556
 1000 SOLV  OW      5127    6.527692843    0.073138390    4.353581839
 1000 SOLV  HW1     5128    6.580497129    0.025984713    4.424219956
 1000 SOLV  HW2     5129    6.528538652    0.171530449    4.371462784
 1001 SOLV  OW      5130    3.484690339    5.868036030    4.132384260
 1001 SOLV  HW1     5131    3.462552931    5.897557973    4.039433617
 1001 SOLV  HW2     5132    3.400789581    5.862837337    4.186560534
 1002 SOLV  OW      5133    3.658754435    6.692207607    5.336415148
 1002 SOLV  HW1     5134    3.654629723    6.621492517    5.265816358
 1002 SOLV  HW2     5135    3.710613516    6.658035044    5.414803010
 1003 SOLV  OW      5136    3.816343503    5.487175051    0.006558834
 1003 SOLV  HW1     5137    3.757485233    5.568017849    0.005111420
 1003 SOLV  HW2     5138    3.900473430    5.506313088   -0.044015580
 1004 SOLV  OW      5139    3.403392714    4.940658350    6.026826762
 1004 SOLV  HW1     5140    3.441560510    4.853960661    6.058897497
 1004 SOLV  HW2     5141    3.475153095    5.010309197    6.025833355
 1005 SOLV  OW      5142    5.056434467    5.286866869    4.932471545
 1005 SOLV  HW1     5143    4.983071780    5.256656741    4.871586415
 1005 SOLV  HW2     5144    5.130974799    5.220224068    4.930441500
 1006 SOLV  OW      5145    4.514318438    5.530930977    3.947729778
 1006 SOLV  HW1     5146    4.559561376    5.473240076    3.879711417
 1006 SOLV  HW2     5147    4.415480315    5.529008053    3.932599452
 1007 SOLV  OW      5148    3.417848935    5.423580626    6.342948277
 1007 SOLV  HW1     5149    3.495193535    5.400891523    6.402149944
 1007 SOLV  HW2     5150    3.413213936    5.357992309    6.267593017
 1008 SOLV  OW      5151    6.341106360    4.675449775    4.981991769
 1008 SOLV  HW1     5152    6.404549659    4.600406481    5.000525360
 1008 SOLV  HW2     5153    6.247326029    4.640741920    4.982775727
 1009 SOLV  OW      5154    3.702888657    3.761454551    5.584056668
 1009 SOLV  HW1     5155    3.678689322    3.814107521    5.502548016
 1009 SOLV  HW2     5156    3.802387056    3.753509188    5.590259339
 1010 SOLV  OW      5157    5.222214295    3.532430187    3.561115920
 1010 SOLV  HW1     5158    5.138191031    3.521302490    3.508028921
 1010 SOLV  HW2     5159    5.299815672    3.542757972    3.498880075
 1011 SOLV  OW      5160    6.358061955    5.109161138    4.716050716
 1011 SOLV  HW1     5161    6.391603509    5.020644734    4.748322056
 1011 SOLV  HW2     5162    6.425924168    5.150336443    4.655216113
 1012 SOLV  OW      5163    5.194750865    6.324038893    4.737059280
 1012 SOLV  HW1     5164    5.143205130    6.238444682    4.741347245
 1012 SOLV  HW2     5165    5.259151169    6.328007476    4.813469264
 1013 SOLV  OW      5166    6.127219384    3.799723773    4.379522079
 1013 SOLV  HW1     5167    6.039632654    3.839398578    4.407020024
 1013 SOLV  HW2     5168    6.198625845    3.829448673    4.442918888
 1014 SOLV  OW      5169    3.572052107    4.339338914    4.869191601
 1014 SOLV  HW1     5170    3.541295560    4.329048005    4.774587357
 1014 SOLV  HW2     5171    3.536990094    4.425267337    4.906458002
 1015 SOLV  OW      5172    5.779386578    4.856507828    4.885759634
 1015 SOLV  HW1     5173    5.871945728    4.894170041    4.889554691
 1015 SOLV  HW2     5174    5.747330943    4.856399464    4.791036751
 1016 SOLV  OW      5175    3.299172653    3.729588585    6.652662192
 1016 SOLV  HW1     5176    3.350360024    3.805469742    6.692955382
 1016 SOLV  HW2     5177    3.325381840    3.644158243    6.697565645
 1017 SOLV  OW      5178    3.611873484    3.481750851    3.623076046
 1017 SOLV  HW1     5179    3.662314349    3.455243229    3.705261554
 1017 SOLV  HW2     5180    3.633071612    3.418028232    3.548971855
 1018 SOLV  OW      5181    5.479917586    4.324172168    6.644352430
 1018 SOLV  HW1     5182    5.525846445    4.374518216    6.571159490
 1018 SOLV  HW2     5183    5.543474102    4.310486681    6.720343242
 1019 SOLV  OW      5184    3.828786480    3.558511933    5.169451431
 1019 SOLV  HW1     5185    3.819525401    3.644454210    5.119153143
 1019 SOLV  HW2     5186    3.787467454    3.568288240    5.259999147
 1020 SOLV  OW      5187    4.274731987    6.015993632    4.216538399
 1020 SOLV  HW1     5188    4.198222622    6.075698949    4.240691588
 1020 SOLV  HW2     5189    4.239780611    5.933014089    4.173011990
 1021 SOLV  OW      5190    4.036425647    3.616582597    4.429969622
 1021 SOLV  HW1     5191    3.945127613    3.576100655    4.424878132
 1021 SOLV  HW2     5192    4.103170412    3.545526724    4.452245155
 1022 SOLV  OW      5193    3.481578297    4.193606863    6.651096589
 1022 SOLV  HW1     5194    3.530836128    4.204223554    6.564709515
 1022 SOLV  HW2     5195    3.518313988    4.257721302    6.718487767
 1023 SOLV  OW      5196    5.458920970    4.537568374    5.137230815
 1023 SOLV  HW1     5197    5.488279338    4.615441533    5.081773684
 1023 SOLV  HW2     5198    5.527824663    4.465256489    5.132243313
 1024 SOLV  OW      5199    3.903872997    6.267029677    5.789714376
 1024 SOLV  HW1     5200    3.867337140    6.176123660    5.809790976
 1024 SOLV  HW2     5201    3.838404304    6.317573069    5.733492093
 1025 SOLV  OW      5202    3.745372725    4.968465360    3.638989179
 1025 SOLV  HW1     5203    3.774675316    5.010532047    3.724858513
 1025 SOLV  HW2     5204    3.709170171    5.038976607    3.578002983
 1026 SOLV  OW      5205    6.227073924    4.093072963    5.900352279
 1026 SOLV  HW1     5206    6.183628861    4.150483336    5.969765865
 1026 SOLV  HW2     5207    6.279462406    4.150625310    5.837544554
 1027 SOLV  OW      5208    4.654150243    6.321230431    6.208269040
 1027 SOLV  HW1     5209    4.580593991    6.375864629    6.248351012
 1027 SOLV  HW2     5210    4.635343480    6.306141900    6.111209484
 1028 SOLV  OW      5211    5.513070168    4.077396348    4.847960506
 1028 SOLV  HW1     5212    5.430308522    4.021933938    4.839219245
 1028 SOLV  HW2     5213    5.493434707    4.171244062    4.819518093
 1029 SOLV  OW      5214    4.384874548    5.146387670    5.423097803
 1029 SOLV  HW1     5215    4.300073128    5.122626518    5.375708568
 1029 SOLV  HW2     5216    4.392162747    5.245855416    5.430487256
 1030 SOLV  OW      5217    6.310873789    4.261994598    4.901792923
 1030 SOLV  HW1     5218    6.284870805    4.180470997    4.953558418
 1030 SOLV  HW2     5219    6.235076003    4.289457162    4.842612227
 1031 SOLV  OW      5220    6.053558917    4.372780573    5.387071156
 1031 SOLV  HW1     5221    6.105012547    4.309256343    5.444681050
 1031 SOLV  HW2     5222    6.069599665    4.466455403    5.418205645
 1032 SOLV  OW      5223    6.532336665    6.236832437    3.925494217
 1032 SOLV  HW1     5224    6.500486694    6.234919676    3.830721000
 1032 SOLV  HW2     5225    6.534212169    6.331349111    3.958099139
 1033 SOLV  OW      5226    6.423834957    5.978287947    3.896728384
 1033 SOLV  HW1     5227    6.443870499    6.074584994    3.914823854
 1033 SOLV  HW2     5228    6.389227656    5.935228043    3.980095317
 1034 SOLV  OW      5229    4.442229393    5.993941064    3.536464630
 1034 SOLV  HW1     5230    4.437991421    5.940919130    3.621154537
 1034 SOLV  HW2     5231    4.351970277    5.995228551    3.493414906
 1035 SOLV  OW      5232    6.688668834    3.909423002    4.448255921
 1035 SOLV  HW1     5233    6.746759775    3.871504836    4.376220719
 1035 SOLV  HW2     5234    6.744599716    3.963340334    4.511232346
 1036 SOLV  OW      5235    4.371000987    4.117371409    5.574037925
 1036 SOLV  HW1     5236    4.468508435    4.129597038    5.555473848
 1036 SOLV  HW2     5237    4.343932597    4.176329965    5.650149389
 1037 SOLV  OW      5238    5.813851086    6.744720088    3.591683284
 1037 SOLV  HW1     5239    5.839702128    6.841083690    3.584914094
 1037 SOLV  HW2     5240    5.725947293    6.730541084    3.546165385
 1038 SOLV  OW      5241    6.664067874    6.499853818    3.486426113
 1038 SOLV  HW1     5242    6.736473487    6.493450826    3.417738987
 1038 SOLV  HW2     5243    6.686978480    6.571424651    3.552412260
 1039 SOLV  OW      5244    4.006038952    3.563651376    6.536595063
 1039 SOLV  HW1     5245    4.005994224    3.585715476    6.634130778
 1039 SOLV  HW2     5246    4.002746236    3.464392237    6.524899704
 1040 SOLV  OW      5247    4.024573479    5.600916136    4.852905505
 1040 SOLV  HW1     5248    3.963238588    5.630375169    4.779612627
 1040 SOLV  HW2     5249    4.002301532    5.650421191    4.936898377
 1041 SOLV  OW      5250    4.196174608    4.964476802    5.957947475
 1041 SOLV  HW1     5251    4.227624483    4.870579187    5.971939890
 1041 SOLV  HW2     5252    4.175527304    4.978614109    5.861120653
 1042 SOLV  OW      5253    5.183258845    4.658757624    4.082630485
 1042 SOLV  HW1     5254    5.148629542    4.682163857    4.173484262
 1042 SOLV  HW2     5255    5.198330687    4.742525372    4.030121619
 1043 SOLV  OW      5256    5.629274188    3.395206380    5.684844289
 1043 SOLV  HW1     5257    5.724771256    3.424236981    5.691094513
 1043 SOLV  HW2     5258    5.606510790    3.375868531    5.589401254
 1044 SOLV  OW      5259    6.657080758    3.674765507    3.872758090
 1044 SOLV  HW1     5260    6.583094177    3.638350344    3.929340175
 1044 SOLV  HW2     5261    6.731454820    3.706546124    3.931580473
 1045 SOLV  OW      5262    4.936395944    4.192628995    3.986911781
 1045 SOLV  HW1     5263    4.978974258    4.271671262    4.030969687
 1045 SOLV  HW2     5264    4.892759170    4.135316521    4.056285828
 1046 SOLV  OW      5265    4.026298947    6.634158538    6.050163136
 1046 SOLV  HW1     5266    3.967165833    6.559770983    6.018992068
 1046 SOLV  HW2     5267    3.997623873    6.719766017    6.007140457
 1047 SOLV  OW      5268    5.473761193    5.265985815    4.832814619
 1047 SOLV  HW1     5269    5.393178451    5.207977364    4.844791074
 1047 SOLV  HW2     5270    5.554489219    5.218515452    4.867907061
 1048 SOLV  OW      5271    4.303075379    5.876738807    6.266984030
 1048 SOLV  HW1     5272    4.239048588    5.893506184    6.341959923
 1048 SOLV  HW2     5273    4.291862149    5.783015918    6.233935884
 1049 SOLV  OW      5274    5.789896645    5.125564196    5.732927149
 1049 SOLV  HW1     5275    5.793145979    5.082203053    5.642875529
 1049 SOLV  HW2     5276    5.714221144    5.190873748    5.735734473
 1050 SOLV  OW      5277    4.633942887    6.122233408    3.389430641
 1050 SOLV  HW1     5278    4.719270754    6.138637604    3.438929106
 1050 SOLV  HW2     5279    4.569733379    6.073821065    3.448872917
 1051 SOLV  OW      5280    6.215837102    3.645059943    6.781425052
 1051 SOLV  HW1     5281    6.311535165    3.645929504    6.752396385
 1051 SOLV  HW2     5282    6.200957539    3.569203603    6.844874969
 1052 SOLV  OW      5283    5.380707835    4.092627258    3.670645379
 1052 SOLV  HW1     5284    5.295905615    4.087067589    3.723366244
 1052 SOLV  HW2     5285    5.455431504    4.121197343    3.730661062
 1053 SOLV  OW      5286    6.683533429    4.569480050    5.172701338
 1053 SOLV  HW1     5287    6.606056684    4.536581796    5.118693669
 1053 SOLV  HW2     5288    6.768311991    4.530942885    5.136243081
 1054 SOLV  OW      5289    4.912379021    3.912028757    4.845746555
 1054 SOLV  HW1     5290    4.858510619    3.857392272    4.781598104
 1054 SOLV  HW2     5291    4.900063375    3.876389599    4.938375124
 1055 SOLV  OW      5292    4.510359030    6.339319003    5.685239430
 1055 SOLV  HW1     5293    4.454130597    6.279036132    5.628617447
 1055 SOLV  HW2     5294    4.580435000    6.382543329    5.628470626
 1056 SOLV  OW      5295    4.744238357    5.767914233    4.897459047
 1056 SOLV  HW1     5296    4.797906995    5.811998797    4.825499703
 1056 SOLV  HW2     5297    4.664712897    5.824548715    4.919139416
 1057 SOLV  OW      5298    5.071423618    5.311324093    4.605758242
 1057 SOLV  HW1     5299    5.020178149    5.394874052    4.625639764
 1057 SOLV  HW2     5300    5.020205269    5.232123594    4.639013307
 1058 SOLV  OW      5301    4.364773648    6.604154937    4.750008241
 1058 SOLV  HW1     5302    4.463961853    6.610306273    4.761213203
 1058 SOLV  HW2     5303    4.321822196    6.686148218    4.787875556
 1059 SOLV  OW      5304    5.293037930    6.046404533    4.518636177
 1059 SOLV  HW1     5305    5.298542016    6.063653575    4.616992440
 1059 SOLV  HW2     5306    5.362007791    5.978761071    4.492767153
 1060 SOLV  OW      5307    3.708020590    5.495729785    4.508888844
 1060 SOLV  HW1     5308    3.741570198    5.562457356    4.575385876
 1060 SOLV  HW2     5309    3.629945598    5.534173187    4.459610241
 1061 SOLV  OW      5310    3.611561632    4.472147447    4.473649668
 1061 SOLV  HW1     5311    3.546805921    4.541237323    4.441478344
 1061 SOLV  HW2     5312    3.649709767    4.423171491    4.395241762
 1062 SOLV  OW      5313    0.074033716    4.806455758    5.866598747
 1062 SOLV  HW1     5314    0.129191759    4.824954687    5.947943515
 1062 SOLV  HW2     5315    0.134286434    4.791307646    5.788229757
 1063 SOLV  OW      5316    5.448685678    3.678744842    6.603633763
 1063 SOLV  HW1     5317    5.424874709    3.724035580    6.689551089
 1063 SOLV  HW2     5318    5.439937521    3.579727530    6.614635573
 1064 SOLV  OW      5319    6.434400021    3.994610530    6.041335939
 1064 SOLV  HW1     5320    6.418625846    3.925895140    6.112265994
 1064 SOLV  HW2     5321    6.349866747    4.009532159    5.990021979
 1065 SOLV  OW      5322    3.438298399    4.904729869    4.367357216
 1065 SOLV  HW1     5323    3.430798894    4.891310062    4.466177667
 1065 SOLV  HW2     5324    3.503597470    4.978110440    4.348565484
 1066 SOLV  OW      5325    5.132361090    5.991507100    3.814866084
 1066 SOLV  HW1     5326    5.034753703    6.011667951    3.806601413
 1066 SOLV  HW2     5327    5.163275589    6.013840000    3.907318695
 1067 SOLV  OW      5328    5.154197608    4.682742617    4.773398716
 1067 SOLV  HW1     5329    5.134607093    4.608147787    4.837065722
 1067 SOLV  HW2     5330    5.143452613    4.650074949    4.679488967
 1068 SOLV  OW      5331    4.341078140    6.323844062    6.064989913
 1068 SOLV  HW1     5332    4.427484118    6.307063319    6.017512452
 1068 SOLV  HW2     5333    4.269031987    6.341319750    5.997865998
 1069 SOLV  OW      5334    6.151249907    4.252769698    6.115558754
 1069 SOLV  HW1     5335    6.213024557    4.328636364    6.136290728
 1069 SOLV  HW2     5336    6.156817638    4.184427637    6.188359807
 1070 SOLV  OW      5337    3.849924920    6.223686441    4.101539165
 1070 SOLV  HW1     5338    3.877681789    6.232118829    4.005831407
 1070 SOLV  HW2     5339    3.798805485    6.138643784    4.114032648
 1071 SOLV  OW      5340    4.418193065    5.667826418    4.178351370
 1071 SOLV  HW1     5341    4.459734871    5.601909853    4.115651412
 1071 SOLV  HW2     5342    4.464033802    5.662839917    4.267096486
 1072 SOLV  OW      5343    5.255552277    5.607107067    5.460493968
 1072 SOLV  HW1     5344    5.170801617    5.603393164    5.407532217
 1072 SOLV  HW2     5345    5.251695767    5.539734632    5.534300870
 1073 SOLV  OW      5346    5.515752665    4.951569888    3.777192862
 1073 SOLV  HW1     5347    5.585033317    4.958769919    3.848956586
 1073 SOLV  HW2     5348    5.523759621    5.029640746    3.715205235
 1074 SOLV  OW      5349    4.053339719    4.213440322    5.129400660
 1074 SOLV  HW1     5350    4.080493519    4.291836537    5.073572844
 1074 SOLV  HW2     5351    4.133944341    4.175213746    5.174584993
 1075 SOLV  OW      5352    6.080534490    5.790815467    4.371709420
 1075 SOLV  HW1     5353    6.020258522    5.746542468    4.438092779
 1075 SOLV  HW2     5354    6.039354967    5.876783196    4.341480352
 1076 SOLV  OW      5355    5.115730574    3.687322435    5.866498430
 1076 SOLV  HW1     5356    5.043082346    3.704463725    5.933057045
 1076 SOLV  HW2     5357    5.202899592    3.719793314    5.903223924
 1077 SOLV  OW      5358    4.553335987    5.967536130    4.927863734
 1077 SOLV  HW1     5359    4.512868306    6.030862803    4.993845215
 1077 SOLV  HW2     5360    4.513982209    5.984015200    4.837414320
 1078 SOLV  OW      5361    3.906783759    4.691447829    5.727817743
 1078 SOLV  HW1     5362    3.853782139    4.750869544    5.788329374
 1078 SOLV  HW2     5363    3.959112308    4.626210152    5.782658795
 1079 SOLV  OW      5364    5.174363775    6.055907181    4.074991062
 1079 SOLV  HW1     5365    5.182913506    6.123093423    4.148574228
 1079 SOLV  HW2     5366    5.210502942    5.967914132    4.105856849
 1080 SOLV  OW      5367    4.081597308    6.056380565    3.711195582
 1080 SOLV  HW1     5368    4.120366257    6.147456062    3.725468949
 1080 SOLV  HW2     5369    4.077285181    6.007938169    3.798580796
 1081 SOLV  OW      5370    0.089539066    5.164057642    3.834218074
 1081 SOLV  HW1     5371    0.048021919    5.237296512    3.780234618
 1081 SOLV  HW2     5372    0.185571743    5.185861256    3.851656073
 1082 SOLV  OW      5373    3.593181852    5.264640479    5.719509613
 1082 SOLV  HW1     5374    3.594904815    5.185241131    5.658725846
 1082 SOLV  HW2     5375    3.683573974    5.307405518    5.721017150
 1083 SOLV  OW      5376    4.441225266    6.190278932    5.048951688
 1083 SOLV  HW1     5377    4.345164997    6.201428400    5.023462452
 1083 SOLV  HW2     5378    4.483534983    6.280270854    5.059575861
 1084 SOLV  OW      5379    4.157080162    6.042442059    4.768647758
 1084 SOLV  HW1     5380    4.252113046    6.025993009    4.742196108
 1084 SOLV  HW2     5381    4.154519661    6.105680683    4.846080512
 1085 SOLV  OW      5382    4.714678636    5.798923723    6.712534158
 1085 SOLV  HW1     5383    4.741310000    5.872509579    6.650277493
 1085 SOLV  HW2     5384    4.792063655    5.737010473    6.725961676
 1086 SOLV  OW      5385    3.849209484    4.659618169    5.461053335
 1086 SOLV  HW1     5386    3.885454758    4.679277332    5.552165742
 1086 SOLV  HW2     5387    3.792774284    4.736278584    5.430396490
 1087 SOLV  OW      5388    3.791355318    6.637550068    5.557877928
 1087 SOLV  HW1     5389    3.770168881    6.545386432    5.590412157
 1087 SOLV  HW2     5390    3.798975609    6.699525461    5.635996098
 1088 SOLV  OW      5391    3.415840146    5.495038431    4.752198794
 1088 SOLV  HW1     5392    3.468810535    5.411402815    4.738022453
 1088 SOLV  HW2     5393    3.318522364    5.472458880    4.756789076
 1089 SOLV  OW      5394    4.009133695    5.584991643    6.155236244
 1089 SOLV  HW1     5395    4.104746310    5.612943593    6.164118273
 1089 SOLV  HW2     5396    3.977680209    5.545909154    6.241753020
 1090 SOLV  OW      5397    6.026419099    6.432844175    3.897259239
 1090 SOLV  HW1     5398    5.999854882    6.340271106    3.924207917
 1090 SOLV  HW2     5399    6.111258896    6.429112273    3.844439774
 1091 SOLV  OW      5400    5.148918646    4.146822847    3.824426347
 1091 SOLV  HW1     5401    5.077625419    4.133155490    3.893218448
 1091 SOLV  HW2     5402    5.149105119    4.242464225    3.795193875
 1092 SOLV  OW      5403    4.664707869    5.098833204    4.642115850
 1092 SOLV  HW1     5404    4.669730390    5.008669460    4.685095444
 1092 SOLV  HW2     5405    4.655687790    5.088077194    4.543096214
 1093 SOLV  OW      5406    3.497549852    3.892854630    5.705292071
 1093 SOLV  HW1     5407    3.575775271    3.840622637    5.671319963
 1093 SOLV  HW2     5408    3.412759289    3.847188585    5.678337197
 1094 SOLV  OW      5409    6.745930889    4.422367119    5.882997520
 1094 SOLV  HW1     5410    6.735430883    4.441733238    5.980550259
 1094 SOLV  HW2     5411    6.809313536    4.345970073    5.870835476
 1095 SOLV  OW      5412    3.837311630    4.382635631    4.841876020
 1095 SOLV  HW1     5413    3.740816469    4.363402498    4.859771745
 1095 SOLV  HW2     5414    3.886476234    4.296606644    4.828337523
 1096 SOLV  OW      5415    3.374390593    3.838342312    6.394847696
 1096 SOLV  HW1     5416    3.331642738    3.925782475    6.371857944
 1096 SOLV  HW2     5417    3.326831522    3.797473083    6.472754504
 1097 SOLV  OW      5418    4.058643850    4.039723160    6.032511459
 1097 SOLV  HW1     5419    3.968469642    4.082367487    6.039695918
 1097 SOLV  HW2     5420    4.052627791    3.958696600    5.974201784
 1098 SOLV  OW      5421    4.333258878    4.364052403    6.190162108
 1098 SOLV  HW1     5422    4.413725995    4.423336220    6.193627358
 1098 SOLV  HW2     5423    4.362446118    4.268564425    6.184537271
 1099 SOLV  OW      5424    4.244451753    5.499152760    5.253399887
 1099 SOLV  HW1     5425    4.297382370    5.468001300    5.332317410
 1099 SOLV  HW2     5426    4.300198847    5.561276094    5.198327634
 1100 SOLV  OW      5427    3.739644963    5.239067965    4.586874159
 1100 SOLV  HW1     5428    3.830429455    5.202862808    4.565690398
 1100 SOLV  HW2     5429    3.735739737    5.335854719    4.562006327
 1101 SOLV  OW      5430    6.166463665    4.003713830    3.696367349
 1101 SOLV  HW1     5431    6.077542274    4.046161663    3.713471564
 1101 SOLV  HW2     5432    6.204208494    4.038820781    3.610669114
 1102 SOLV  OW      5433    4.874689732    4.440361011    6.153536592
 1102 SOLV  HW1     5434    4.816917703    4.509353570    6.197170501
 1102 SOLV  HW2     5435    4.900550401    4.371118536    6.220902565
 1103 SOLV  OW      5436    6.193558906    4.524371569    4.278651470
 1103 SOLV  HW1     5437    6.286804542    4.532848267    4.243511804
 1103 SOLV  HW2     5438    6.140472938    4.464907887    4.218258486
 1104 SOLV  OW      5439    3.529759542    5.756919291    6.536789450
 1104 SOLV  HW1     5440    3.606066852    5.736092882    6.475594168
 1104 SOLV  HW2     5441    3.446299655    5.714528063    6.501593496
 1105 SOLV  OW      5442    3.867011575    6.358746713    4.560313870
 1105 SOLV  HW1     5443    3.948626579    6.347671559    4.503600791
 1105 SOLV  HW2     5444    3.785548511    6.339726051    4.505523508
 1106 SOLV  OW      5445    5.816069273    4.150943404    4.505200101
 1106 SOLV  HW1     5446    5.858549430    4.064742140    4.477519369
 1106 SOLV  HW2     5447    5.797032342    4.206260288    4.424088804
 1107 SOLV  OW      5448    5.035892785    5.662545755    4.372237147
 1107 SOLV  HW1     5449    5.126061284    5.655126423    4.414858004
 1107 SOLV  HW2     5450    5.046591727    5.674543971    4.273528204
 1108 SOLV  OW      5451    5.070464198    4.510096130    5.211700943
 1108 SOLV  HW1     5452    5.149825942    4.464371609    5.251859869
 1108 SOLV  HW2     5453    4.994439165    4.445430497    5.205354518
 1109 SOLV  OW      5454    4.823456513    4.470363722    6.630107010
 1109 SOLV  HW1     5455    4.768670012    4.399216710    6.674131591
 1109 SOLV  HW2     5456    4.914387064    4.434300928    6.609307196
 1110 SOLV  OW      5457    4.967151090    4.184598305    5.823480542
 1110 SOLV  HW1     5458    4.921414567    4.269064149    5.851325923
 1110 SOLV  HW2     5459    4.899532154    4.120549181    5.787052848
 1111 SOLV  OW      5460    5.152750551    4.769165003    5.212717002
 1111 SOLV  HW1     5461    5.113880086    4.677086383    5.209227028
 1111 SOLV  HW2     5462    5.245357951    4.764833426    5.250222046
 1112 SOLV  OW      5463    4.875416936    6.336701844    6.635836057
 1112 SOLV  HW1     5464    4.975193781    6.342499794    6.632298302
 1112 SOLV  HW2     5465    4.839333517    6.414452519    6.687356069
 1113 SOLV  OW      5466    6.101348944    3.869917009    5.813561911
 1113 SOLV  HW1     5467    6.005756866    3.897308064    5.824217704
 1113 SOLV  HW2     5468    6.160897243    3.945507734    5.840795368
 1114 SOLV  OW      5469    3.944125280    5.791832533    5.037206965
 1114 SOLV  HW1     5470    3.965128703    5.771380779    5.132822124
 1114 SOLV  HW2     5471    3.974037725    5.884802358    5.015678031
 1115 SOLV  OW      5472    4.237878136    5.735096313    3.803587286
 1115 SOLV  HW1     5473    4.160222670    5.778561816    3.849220370
 1115 SOLV  HW2     5474    4.251348575    5.643306383    3.840937786
 1116 SOLV  OW      5475    6.317133456    3.902844271    4.541297816
 1116 SOLV  HW1     5476    6.291189585    3.993688589    4.574094816
 1116 SOLV  HW2     5477    6.325672939    3.840534491    4.619053510
 1117 SOLV  OW      5478    3.544883604    6.327227911    4.528272485
 1117 SOLV  HW1     5479    3.447148330    6.325065351    4.507181590
 1117 SOLV  HW2     5480    3.558986704    6.372698948    4.616221869
 1118 SOLV  OW      5481    5.413625062    3.840186419    5.726426032
 1118 SOLV  HW1     5482    5.417035073    3.939888415    5.719506217
 1118 SOLV  HW2     5483    5.376489831    3.814234510    5.815585588
 1119 SOLV  OW      5484    5.333922330    6.070250855    4.809396319
 1119 SOLV  HW1     5485    5.312533935    6.018924743    4.892523043
 1119 SOLV  HW2     5486    5.366336745    6.161590673    4.834057207
 1120 SOLV  OW      5487    4.717564618    6.440111957    3.900419619
 1120 SOLV  HW1     5488    4.759852126    6.521722621    3.861008702
 1120 SOLV  HW2     5489    4.788380297    6.372604653    3.921146369
 1121 SOLV  OW      5490    3.623095807    3.968056459    3.556393208
 1121 SOLV  HW1     5491    3.614888860    3.980988155    3.655220423
 1121 SOLV  HW2     5492    3.610758428    3.871300744    3.534314778
 1122 SOLV  OW      5493    4.115162249    5.951065339    5.894618835
 1122 SOLV  HW1     5494    4.037471401    5.901554008    5.933535766
 1122 SOLV  HW2     5495    4.156861240    6.008379338    5.965174016
 1123 SOLV  OW      5496    5.752934374    6.784468172    3.956235017
 1123 SOLV  HW1     5497    5.675283573    6.721553770    3.952506775
 1123 SOLV  HW2     5498    5.834260959    6.735208719    3.987238558
 1124 SOLV  OW      5499    3.568191776    6.527123206    4.344787029
 1124 SOLV  HW1     5500    3.571094668    6.451114429    4.409719055
 1124 SOLV  HW2     5501    3.634302008    6.510889430    4.271522292
 1125 SOLV  OW      5502    5.398294984    4.440750584    6.253857053
 1125 SOLV  HW1     5503    5.399648900    4.520392682    6.193385927
 1125 SOLV  HW2     5504    5.333576820    4.373188584    6.218525489
 1126 SOLV  OW      5505    6.335008854    5.837830289    4.119032110
 1126 SOLV  HW1     5506    6.337517472    5.739075131    4.103455669
 1126 SOLV  HW2     5507    6.241924249    5.871464544    4.104697671
 1127 SOLV  OW      5508    3.638016934    5.855371853    5.375856871
 1127 SOLV  HW1     5509    3.545740150    5.861905488    5.413835155
 1127 SOLV  HW2     5510    3.660240492    5.759399899    5.358666830
 1128 SOLV  OW      5511    5.769058438    4.982802002    5.501223713
 1128 SOLV  HW1     5512    5.806040930    4.996478385    5.409325439
 1128 SOLV  HW2     5513    5.671694990    4.960850977    5.495017948
 1129 SOLV  OW      5514    6.071800066    5.388249780    4.934202169
 1129 SOLV  HW1     5515    6.036770574    5.331294935    5.008572440
 1129 SOLV  HW2     5516    5.995269827    5.423268974    4.880178406
 1130 SOLV  OW      5517    0.000209775    3.530720421    5.665715275
 1130 SOLV  HW1     5518   -0.010444017    3.607209874    5.729255443
 1130 SOLV  HW2     5519    0.089419961    3.536793715    5.620925787
 1131 SOLV  OW      5520    4.218239390    5.460886433    4.526122658
 1131 SOLV  HW1     5521    4.215175159    5.558795316    4.546270979
 1131 SOLV  HW2     5522    4.125273449    5.424026679    4.525736603
 1132 SOLV  OW      5523    5.924146456    6.002500969    4.252853275
 1132 SOLV  HW1     5524    5.977787642    5.977120825    4.172355383
 1132 SOLV  HW2     5525    5.941164734    6.098451361    4.275332213
 1133 SOLV  OW      5526    4.490127742    5.226711147    5.070041787
 1133 SOLV  HW1     5527    4.390666800    5.234524758    5.077003691
 1133 SOLV  HW2     5528    4.518866249    5.249153553    4.976916410
 1134 SOLV  OW      5529    3.801505775    4.584009437    4.642831382
 1134 SOLV  HW1     5530    3.732485623    4.557545130    4.575471077
 1134 SOLV  HW2     5531    3.823603802    4.505379882    4.700542369
 1135 SOLV  OW      5532    3.763151852    4.988759499    5.197939921
 1135 SOLV  HW1     5533    3.718851376    5.071831324    5.164227316
 1135 SOLV  HW2     5534    3.787404277    4.930199947    5.120579994
 1136 SOLV  OW      5535    3.813106295    5.427291640    5.170762955
 1136 SOLV  HW1     5536    3.884602395    5.390234647    5.111460384
 1136 SOLV  HW2     5537    3.731759980    5.369396890    5.165047211
 1137 SOLV  OW      5538    5.728879426    6.289194172    3.572431528
 1137 SOLV  HW1     5539    5.634159588    6.285226340    3.540587323
 1137 SOLV  HW2     5540    5.744495810    6.375874955    3.619804179
 1138 SOLV  OW      5541    5.127550028    6.570081213    5.285915955
 1138 SOLV  HW1     5542    5.209017197    6.604015012    5.332962310
 1138 SOLV  HW2     5543    5.065698052    6.646397990    5.267160564
 1139 SOLV  OW      5544    6.302497346    3.730450279    4.179526398
 1139 SOLV  HW1     5545    6.227678416    3.727046630    4.245798345
 1139 SOLV  HW2     5546    6.365558629    3.804034835    4.204223991
 1140 SOLV  OW      5547    6.091771932    5.140143270    4.659255747
 1140 SOLV  HW1     5548    6.085695031    5.231795095    4.619720241
 1140 SOLV  HW2     5549    6.187022008    5.119953092    4.682054428
 1141 SOLV  OW      5550    5.454209772    5.821739918    4.484451899
 1141 SOLV  HW1     5551    5.380803942    5.754444660    4.475342907
 1141 SOLV  HW2     5552    5.525717790    5.785167348    4.544025809
 1142 SOLV  OW      5553    5.467337901    6.239096983    3.508079103
 1142 SOLV  HW1     5554    5.397993963    6.245649941    3.436316044
 1142 SOLV  HW2     5555    5.437806893    6.172921618    3.577000391
 1143 SOLV  OW      5556    5.963435204    3.745214526    3.478152713
 1143 SOLV  HW1     5557    5.934528914    3.807526073    3.405465855
 1143 SOLV  HW2     5558    6.050776932    3.703302556    3.453324194
 1144 SOLV  OW      5559    6.345180364    5.263423255    4.366633598
 1144 SOLV  HW1     5560    6.257145941    5.217740713    4.353805253
 1144 SOLV  HW2     5561    6.329848761    5.359942977    4.387854919
 1145 SOLV  OW      5562    4.721012566    5.459235489    6.348452204
 1145 SOLV  HW1     5563    4.715410267    5.556852585    6.369417879
 1145 SOLV  HW2     5564    4.718022634    5.446230116    6.249346601
 1146 SOLV  OW      5565    3.478748685    5.756594828    4.754777433
 1146 SOLV  HW1     5566    3.458856429    5.659182055    4.765589923
 1146 SOLV  HW2     5567    3.545737091    5.784741759    4.823495669
 1147 SOLV  OW      5568    5.797074407    4.583255918    3.548644793
 1147 SOLV  HW1     5569    5.793617706    4.563565839    3.450653304
 1147 SOLV  HW2     5570    5.756518547    4.673003363    3.566038072
 1148 SOLV  OW      5571    4.695514497    4.617223390    5.077490780
 1148 SOLV  HW1     5572    4.747560087    4.584707579    4.998534984
 1148 SOLV  HW2     5573    4.659951444    4.538900459    5.128488700
 1149 SOLV  OW      5574    4.272066208    3.617538025    5.192658854
 1149 SOLV  HW1     5575    4.227913729    3.691122940    5.244015303
 1149 SOLV  HW2     5576    4.215571091    3.535144755    5.197271009
 1150 SOLV  OW      5577    6.575924387    6.325993273    4.302625141
 1150 SOLV  HW1     5578    6.502340272    6.368731329    4.250083328
 1150 SOLV  HW2     5579    6.547799670    6.234247196    4.330792839
 1151 SOLV  OW      5580    5.749459028    3.704718792    4.655786483
 1151 SOLV  HW1     5581    5.822130193    3.655646038    4.607715619
 1151 SOLV  HW2     5582    5.789398159    3.778707057    4.709921523
 1152 SOLV  OW      5583    4.687980754    4.865364488    4.765448813
 1152 SOLV  HW1     5584    4.640029843    4.866572184    4.853194422
 1152 SOLV  HW2     5585    4.786000579    4.853391173    4.781220741
 1153 SOLV  OW      5586    3.668691402    6.616043728    3.932045304
 1153 SOLV  HW1     5587    3.699620429    6.709487903    3.949698061
 1153 SOLV  HW2     5588    3.698197038    6.587883310    3.840741369
 1154 SOLV  OW      5589    4.064255336    6.523016140    4.011224369
 1154 SOLV  HW1     5590    4.034225737    6.536366604    4.105679195
 1154 SOLV  HW2     5591    4.013861074    6.446720072    3.970714964
 1155 SOLV  OW      5592    5.271202879    3.955925769    4.887451544
 1155 SOLV  HW1     5593    5.229429569    3.894815971    4.954697154
 1155 SOLV  HW2     5594    5.266963182    3.913699441    4.796895993
 1156 SOLV  OW      5595    5.030254756    3.878850508    5.685421330
 1156 SOLV  HW1     5596    5.075538691    3.810212082    5.742339790
 1156 SOLV  HW2     5597    5.089074548    3.959303324    5.677108311
 1157 SOLV  OW      5598    3.993032102    3.817935360    4.257346349
 1157 SOLV  HW1     5599    3.910279578    3.778878723    4.216996998
 1157 SOLV  HW2     5600    4.023879546    3.759962366    4.332771704
 1158 SOLV  OW      5601    5.477595354    6.157326464    3.959244472
 1158 SOLV  HW1     5602    5.407450520    6.214675601    4.001583488
 1158 SOLV  HW2     5603    5.568172712    6.191130333    3.984833529
 1159 SOLV  OW      5604    5.597903590    3.726102623    3.682017465
 1159 SOLV  HW1     5605    5.553455284    3.739407003    3.770612642
 1159 SOLV  HW2     5606    5.602533976    3.628348509    3.661416228
 1160 SOLV  OW      5607    4.916569777    4.300919234    3.561188605
 1160 SOLV  HW1     5608    4.887072081    4.209082704    3.534776910
 1160 SOLV  HW2     5609    4.858859626    4.368798263    3.515762138
 1161 SOLV  OW      5610    6.198468127    4.045351354    5.035747874
 1161 SOLV  HW1     5611    6.177444371    3.955440784    4.997335716
 1161 SOLV  HW2     5612    6.113713045    4.089883696    5.064640881
 1162 SOLV  OW      5613    4.504402823    4.712591334    5.307340634
 1162 SOLV  HW1     5614    4.521690299    4.632563897    5.364770254
 1162 SOLV  HW2     5615    4.406870589    4.734608130    5.309362923
 1163 SOLV  OW      5616    3.689862228    4.649763210    6.318355010
 1163 SOLV  HW1     5617    3.622716429    4.584502595    6.283247552
 1163 SOLV  HW2     5618    3.713707256    4.714978567    6.246394104
 1164 SOLV  OW      5619    6.042245792    4.994937501    6.080246286
 1164 SOLV  HW1     5620    5.996010236    4.972510608    6.166042731
 1164 SOLV  HW2     5621    5.987865418    4.961348404    6.003329391
 1165 SOLV  OW      5622    3.967002182    6.594208893    4.268888012
 1165 SOLV  HW1     5623    3.953185140    6.691954224    4.284856103
 1165 SOLV  HW2     5624    3.879048469    6.550932474    4.249106806
 1166 SOLV  OW      5625    6.267052834    4.099918936    3.454726946
 1166 SOLV  HW1     5626    6.265460646    4.040261366    3.374477118
 1166 SOLV  HW2     5627    6.198655109    4.172080330    3.443956213
 1167 SOLV  OW      5628    4.563075512    5.233866527    5.741528966
 1167 SOLV  HW1     5629    4.468523769    5.203794109    5.729052664
 1167 SOLV  HW2     5630    4.625073282    5.166089695    5.701999514
 1168 SOLV  OW      5631    5.688268442    5.122367305    4.945789581
 1168 SOLV  HW1     5632    5.698804792    5.023490354    4.956462772
 1168 SOLV  HW2     5633    5.742973492    5.153503586    4.868075843
 1169 SOLV  OW      5634    4.677295174    4.258394086    6.313530593
 1169 SOLV  HW1     5635    4.765987925    4.276475276    6.356051635
 1169 SOLV  HW2     5636    4.681903311    4.172848323    6.261935770
 1170 SOLV  OW      5637    4.458947193    3.457608865    6.456592008
 1170 SOLV  HW1     5638    4.443623355    3.452877286    6.555297803
 1170 SOLV  HW2     5639    4.380031730    3.419091328    6.408751134
 1171 SOLV  OW      5640    6.399014971    4.707572568    3.753296476
 1171 SOLV  HW1     5641    6.368001154    4.612983771    3.743749561
 1171 SOLV  HW2     5642    6.320238812    4.769031565    3.749160222
 1172 SOLV  OW      5643    5.384091274    6.068529929    3.717028785
 1172 SOLV  HW1     5644    5.427667287    6.095868715    3.802793339
 1172 SOLV  HW2     5645    5.292896961    6.032178903    3.736106526
 1173 SOLV  OW      5646    6.506485316    5.708238382    3.409225262
 1173 SOLV  HW1     5647    6.413916312    5.702082802    3.446574730
 1173 SOLV  HW2     5648    6.570653024    5.663782432    3.471739159
 1174 SOLV  OW      5649    5.315264545    6.330664540    4.098047684
 1174 SOLV  HW1     5650    5.289942888    6.289954181    4.185814171
 1174 SOLV  HW2     5651    5.360700427    6.418339532    4.113861853
 1175 SOLV  OW      5652    4.175733055    6.489984761    5.427018495
 1175 SOLV  HW1     5653    4.118437572    6.408040175    5.428979592
 1175 SOLV  HW2     5654    4.198159800    6.512694684    5.332240956
 1176 SOLV  OW      5655    3.638557707    3.917971377    5.368735044
 1176 SOLV  HW1     5656    3.721357361    3.925444890    5.313149416
 1176 SOLV  HW2     5657    3.564576547    3.969448786    5.325396743
 1177 SOLV  OW      5658    4.026216850    5.893613772    3.923918538
 1177 SOLV  HW1     5659    4.073871572    5.861076152    4.005590874
 1177 SOLV  HW2     5660    3.935194885    5.852403497    3.919830123
 1178 SOLV  OW      5661    4.294087228    4.095670818    4.915245090
 1178 SOLV  HW1     5662    4.361934511    4.158245982    4.953749520
 1178 SOLV  HW2     5663    4.216224545    4.148087436    4.880729156
 1179 SOLV  OW      5664    3.466545523    4.493906427    6.221878638
 1179 SOLV  HW1     5665    3.467940549    4.396377929    6.199796169
 1179 SOLV  HW2     5666    3.392428175    4.512395369    6.286424101
 1180 SOLV  OW      5667    4.148008873    4.293961419    6.002044363
 1180 SOLV  HW1     5668    4.219423867    4.314971126    6.068816295
 1180 SOLV  HW2     5669    4.121844917    4.197796781    6.010399130
 1181 SOLV  OW      5670    3.885593839    5.840473701    6.574885364
 1181 SOLV  HW1     5671    3.817513071    5.806982352    6.509732624
 1181 SOLV  HW2     5672    3.845560244    5.913424343    6.630356098
 1182 SOLV  OW      5673    6.531246808    4.275334269    5.252941526
 1182 SOLV  HW1     5674    6.500505646    4.181014156    5.240274425
 1182 SOLV  HW2     5675    6.469267873    4.322423171    5.315734718
 1183 SOLV  OW      5676    4.159447822    5.084875728    5.289634755
 1183 SOLV  HW1     5677    4.177662047    5.127675460    5.201103224
 1183 SOLV  HW2     5678    4.162112603    4.985396813    5.279726154
 1184 SOLV  OW      5679    3.354156603    3.754085276    5.091961889
 1184 SOLV  HW1     5680    3.440342302    3.731384853    5.046594879
 1184 SOLV  HW2     5681    3.364229374    3.741780711    5.190696621
 1185 SOLV  OW      5682    3.569642042    6.501014227    4.743564514
 1185 SOLV  HW1     5683    3.660813868    6.538899734    4.727622180
 1185 SOLV  HW2     5684    3.502890997    6.575380162    4.747524669
 1186 SOLV  OW      5685    5.379949115    4.635746435    6.058991478
 1186 SOLV  HW1     5686    5.281054753    4.636813158    6.073782267
 1186 SOLV  HW2     5687    5.414758438    4.729499859    6.059763108
 1187 SOLV  OW      5688    3.531967817    5.019465746    5.566170618
 1187 SOLV  HW1     5689    3.573344863    4.961993354    5.495554541
 1187 SOLV  HW2     5690    3.507334210    4.962946884    5.644914001
 1188 SOLV  OW      5691    6.054331160    4.911768139    4.496525713
 1188 SOLV  HW1     5692    6.128702535    4.844941079    4.494769729
 1188 SOLV  HW2     5693    6.065665198    4.972148097    4.575429454
 1189 SOLV  OW      5694    4.939038135    3.957229058    4.408039270
 1189 SOLV  HW1     5695    4.901184882    3.864827400    4.413434118
 1189 SOLV  HW2     5696    4.994948896    3.975096424    4.489000645
 1190 SOLV  OW      5697    4.064079316    4.879616746    4.204858330
 1190 SOLV  HW1     5698    4.068693438    4.933202979    4.120545464
 1190 SOLV  HW2     5699    3.979274662    4.901031281    4.253345419
 1191 SOLV  OW      5700    5.274895797    3.963011778    5.256058033
 1191 SOLV  HW1     5701    5.304910853    3.904989227    5.331782403
 1191 SOLV  HW2     5702    5.217137405    3.909772621    5.194161529
 1192 SOLV  OW      5703    4.674233022    5.707031261    6.022639203
 1192 SOLV  HW1     5704    4.739945114    5.747506494    5.959038037
 1192 SOLV  HW2     5705    4.649925968    5.774183221    6.092647427
 1193 SOLV  OW      5706    4.456568224    3.834184956    4.124062852
 1193 SOLV  HW1     5707    4.365318447    3.794406450    4.114427231
 1193 SOLV  HW2     5708    4.494380514    3.853150290    4.033441381
 1194 SOLV  OW      5709    3.435428376    4.027082020    4.073301674
 1194 SOLV  HW1     5710    3.385188947    3.953502290    4.118727760
 1194 SOLV  HW2     5711    3.519351935    4.046441375    4.124129877
[truncated: 6,971,252 more chars]
