# Supplementary material for: Accelerated Enveloping Distribution Sampling to Probe the Presence of Water Molecules
Source: J Chem Theory Comput. 2023 May 11;19(11):3379–90. doi: 10.1021/acs.jctc.3c00109 (PMC10269333; doi:10.1021/acs.jctc.3c00109)
Supplement: Supplementary file 2 — ct3c00109_si_002.zip [file ct3c00109_si_002.zip › paper_TI_AEDS/eq/WOOD/ligand/eq_WDH1_2.cnf]

TITLE
	MD++
	Automatically generated input file
	tomasiakl96 Thu Nov 14 13:36:57 2019

	final configuration
END
TIMESTEP
          10000  120.000000000
END
POSITION
# first 24 chars ignored
    1 WDH1  C1         1    0.023681032    0.040341427    0.445307134
    1 WDH1  H1         2    0.097453221    0.093468024    0.505435757
    1 WDH1  C2         3    3.103092851    3.161636297    0.512958915
    1 WDH1  H2         4    3.091672923    3.164362898    0.621320589
    1 WDH1  C3         5    3.004056442    3.095113903    0.441642512
    1 WDH1  H3         6    2.927640273    3.039044103    0.495463721
    1 WDH1  C4         7    3.012473281    3.085358510    0.303240960
    1 WDH1  H4         8    2.942332786    3.019542608    0.251970943
    1 WDH1  C5         9    3.113921974    3.154158501    0.237699434
    1 WDH1  C6        10    3.213505989    3.222574025    0.306446482
    1 WDH1  H7        11    0.198492264    0.154086824    0.232935427
    1 WDH1  C7        12    0.109740299    0.093378618    0.215058137
    1 WDH1  C8        13   -0.043072553   -0.012985416    0.108429760
    1 WDH1  H8        14   -0.101563157   -0.060961477    0.029948016
    1 WDH1  N         15    0.064491688    0.063814832    0.093529106
    1 WDH1  C9        16    0.106851660    0.129236559    3.169379320
    1 WDH1  O9        17    0.165345128    0.236859350    3.180663000
    1 WDH1  C10       18    0.068305545    0.076842706    3.030883459
    1 WDH1  C11       19    3.180806196    0.152527758    2.938500501
    1 WDH1  O11       20    3.139569522    0.280265728    2.960438448
    1 WDH1  H11       21    3.196567467    0.316501486    3.034185714
    1 WDH1  C12       22    3.146854801    0.090487807    2.818831908
    1 WDH1  H12       23    3.077325367    0.136931989    2.748899001
    1 WDH1  C13       24    3.180336690    3.142574064    2.788832122
    1 WDH1  O13       25    3.142091194    3.093164447    2.668030218
    1 WDH1  H13       26    3.122031064    3.171271349    2.608890394
    1 WDH1  C14       27    0.071649825    3.067281269    2.878469674
    1 WDH1  C15       28    0.118805049    2.922272017    2.865951516
    1 WDH1  C16       29    0.223909551    2.911608559    2.755280888
    1 WDH1  C17       30   -0.001675374    2.829306983    2.850171792
    1 WDH1  C18       31    0.105820425    3.130907472    2.997247077
    1 WDH1  H18       32    0.160451436    3.071018622    3.070116576
    1 SOLV  OW        33    1.623176303    2.986113486    1.835620762
    1 SOLV  HW1       34    1.703421271    2.934328511    1.865300204
    1 SOLV  HW2       35    1.555097051    2.923323400    1.797880792
    2 SOLV  OW        36    2.376763595    1.909741559    3.174359050
    2 SOLV  HW1       37    2.359419903    1.908382921    3.075883716
    2 SOLV  HW2       38    2.303423662    1.959748356    3.220408748
    3 SOLV  OW        39    0.053304351    2.786736081    2.097689774
    3 SOLV  HW1       40    0.085489847    2.826223207    2.011627109
    3 SOLV  HW2       41    0.083609123    2.691644982    2.104102663
    4 SOLV  OW        42    1.240999663    2.367771235    2.604162424
    4 SOLV  HW1       43    1.229718735    2.450004943    2.548378394
    4 SOLV  HW2       44    1.250912316    2.288133820    2.544487959
    5 SOLV  OW        45    2.584329541    2.121163650    0.388625836
    5 SOLV  HW1       46    2.629347853    2.097301315    0.474680889
    5 SOLV  HW2       47    2.645049590    2.099561545    0.312154243
    6 SOLV  OW        48    2.850138324    2.635495460    3.095786654
    6 SOLV  HW1       49    2.768325022    2.617967232    3.150566892
    6 SOLV  HW2       50    2.826460705    2.694258055    3.018405943
    7 SOLV  OW        51    1.991344952    0.749482160    2.176474482
    7 SOLV  HW1       52    2.021787170    0.844307558    2.185596167
    7 SOLV  HW2       53    2.049807651    0.690246247    2.231926816
    8 SOLV  OW        54    2.953034904    2.329031867    0.165315936
    8 SOLV  HW1       55    2.961604223    2.365902110    0.072756817
    8 SOLV  HW2       56    3.041021137    2.291533193    0.194509638
    9 SOLV  OW        57    1.504016670    3.119180353    3.048639920
    9 SOLV  HW1       58    1.470119964    3.050107951    3.112529427
    9 SOLV  HW2       59    1.588222008    3.159378646    3.084629855
   10 SOLV  OW        60    1.079161325    0.147563636    2.811371696
   10 SOLV  HW1       61    1.156124576    0.109268115    2.862476577
   10 SOLV  HW2       62    1.012360995    0.075498050    2.792775936
   11 SOLV  OW        63    1.277884946    2.315100985    0.051114853
   11 SOLV  HW1       64    1.226586175    2.234527090    0.021512120
   11 SOLV  HW2       65    1.297996499    2.372734114   -0.028093405
   12 SOLV  OW        66    0.630603918    3.168532993    1.168276740
   12 SOLV  HW1       67    0.728077061    3.180791341    1.149601636
   12 SOLV  HW2       68    0.619194139    3.111826281    1.249849811
   13 SOLV  OW        69    2.716291214    1.675750417    0.890074504
   13 SOLV  HW1       70    2.675604920    1.708052848    0.975530139
   13 SOLV  HW2       71    2.664212055    1.597530211    0.855857614
   14 SOLV  OW        72    2.141261771    1.684368637    1.240230128
   14 SOLV  HW1       73    2.186025884    1.674315585    1.329092564
   14 SOLV  HW2       74    2.182899889    1.760400543    1.190361991
   15 SOLV  OW        75    2.314746885    2.315645243    3.175414232
   15 SOLV  HW1       76    2.405657890    2.309700505    3.134161831
   15 SOLV  HW2       77    2.289708814    2.411756252    3.187142961
   16 SOLV  OW        78    1.250005898    2.858603701    1.049500264
   16 SOLV  HW1       79    1.342735210    2.895455054    1.056207407
   16 SOLV  HW2       80    1.187042063    2.917386052    1.100312273
   17 SOLV  OW        81    0.416533535    0.219617640    1.531895213
   17 SOLV  HW1       82    0.363310706    0.186370534    1.454027675
   17 SOLV  HW2       83    0.505023707    0.173075961    1.534072932
   18 SOLV  OW        84    0.016969897    1.744661345    1.989906934
   18 SOLV  HW1       85   -0.061484803    1.733258998    1.928945586
   18 SOLV  HW2       86    0.101276168    1.744397067    1.936113125
   19 SOLV  OW        87    1.547882645    3.124685067    2.066364247
   19 SOLV  HW1       88    1.562037528    3.077542771    1.979307723
   19 SOLV  HW2       89    1.630466332    3.175693133    2.090440837
   20 SOLV  OW        90    1.604022739    0.524171016    0.020848499
   20 SOLV  HW1       91    1.581573542    0.561687566    0.110795632
   20 SOLV  HW2       92    1.594420252    0.424645187    0.022926910
   21 SOLV  OW        93    2.136758735    1.552695852    0.251256931
   21 SOLV  HW1       94    2.175137744    1.514293331    0.167267354
   21 SOLV  HW2       95    2.124632897    1.651357483    0.240269017
   22 SOLV  OW        96    0.318145702    1.322830176    1.211976111
   22 SOLV  HW1       97    0.222847599    1.297515349    1.228632379
   22 SOLV  HW2       98    0.336546411    1.320484629    1.113701694
   23 SOLV  OW        99    1.277371315    1.135872996    0.826445821
   23 SOLV  HW1      100    1.219373046    1.172709251    0.753787090
   23 SOLV  HW2      101    1.265756612    1.036656626    0.831261544
   24 SOLV  OW       102    1.690578544    2.705378760    0.646023355
   24 SOLV  HW1      103    1.707877446    2.627694906    0.585460456
   24 SOLV  HW2      104    1.614663260    2.759532546    0.609884135
   25 SOLV  OW       105    1.768415857    0.062430861    1.270573997
   25 SOLV  HW1      106    1.837668495    0.058599839    1.198525905
   25 SOLV  HW2      107    1.727696708   -0.028130747    1.282493609
   26 SOLV  OW       108    2.563038336    1.479404825    0.144890258
   26 SOLV  HW1      109    2.558437708    1.444107940    0.238350082
   26 SOLV  HW2      110    2.555341263    1.403520561    0.080205715
   27 SOLV  OW       111    0.739453634    1.663953244    0.734024494
   27 SOLV  HW1      112    0.682661583    1.714969720    0.669420033
   27 SOLV  HW2      113    0.725391969    1.565866544    0.720497630
   28 SOLV  OW       114    2.806550785    2.470505045    0.356601925
   28 SOLV  HW1      115    2.830338297    2.567598618    0.353702911
   28 SOLV  HW2      116    2.861918216    2.420632736    0.289903993
   29 SOLV  OW       117    1.017724256    2.551172497    1.287556780
   29 SOLV  HW1      118    0.984819894    2.460278423    1.313198881
   29 SOLV  HW2      119    1.051300451    2.598626712    1.368936214
   30 SOLV  OW       120    0.779413457    2.448699159    1.136332695
   30 SOLV  HW1      121    0.792998342    2.504797414    1.054663893
   30 SOLV  HW2      122    0.858436434    2.388750624    1.149096739
   31 SOLV  OW       123    0.604193209    0.290854915    1.980665064
   31 SOLV  HW1      124    0.552884563    0.326196756    1.902435714
   31 SOLV  HW2      125    0.663898075    0.216508720    1.950509602
   32 SOLV  OW       126    1.792130633    1.673301703    2.568555138
   32 SOLV  HW1      127    1.711362164    1.653619956    2.624147149
   32 SOLV  HW2      128    1.804661581    1.600564663    2.501074332
   33 SOLV  OW       129    0.985209731    2.295090936    0.567435518
   33 SOLV  HW1      130    1.048602011    2.265536276    0.638915424
   33 SOLV  HW2      131    0.891237035    2.278142427    0.597155241
   34 SOLV  OW       132    2.921159777    2.635331713    0.951388362
   34 SOLV  HW1      133    2.990378397    2.563549551    0.943783412
   34 SOLV  HW2      134    2.865835629    2.619725638    1.033225629
   35 SOLV  OW       135    0.375949894    3.080357617    0.061262992
   35 SOLV  HW1      136    0.362545741    2.986780932    0.028621612
   35 SOLV  HW2      137    0.404541789    3.138451303   -0.014955839
   36 SOLV  OW       138    0.643143323    2.520319178    0.483414476
   36 SOLV  HW1      139    0.566000835    2.531845864    0.420819810
   36 SOLV  HW2      140    0.652614613    2.602205387    0.540042941
   37 SOLV  OW       141    0.331503461    2.360064626    0.651227560
   37 SOLV  HW1      142    0.274822604    2.280413990    0.672321282
   37 SOLV  HW2      143    0.332288704    2.375149508    0.552365487
   38 SOLV  OW       144    1.191859179    2.582546508    1.074670306
   38 SOLV  HW1      145    1.131988382    2.581063164    1.154764301
   38 SOLV  HW2      146    1.222372187    2.676247732    1.057618896
   39 SOLV  OW       147    1.849805492    2.175652013    1.388570098
   39 SOLV  HW1      148    1.818549680    2.197721279    1.296170364
   39 SOLV  HW2      149    1.929683673    2.115708829    1.383289578
   40 SOLV  OW       150    0.820016592    1.177253541    2.206670318
   40 SOLV  HW1      151    0.804588446    1.211657511    2.299298685
   40 SOLV  HW2      152    0.860921128    1.086114313    2.211366336
   41 SOLV  OW       153    1.107746298    3.061516353    1.860964417
   41 SOLV  HW1      154    1.155397224    3.068145050    1.773289406
   41 SOLV  HW2      155    1.020688779    3.014020417    1.848060539
   42 SOLV  OW       156    1.899146783    3.001903174    2.967638038
   42 SOLV  HW1      157    1.854701191    2.935060591    2.907985807
   42 SOLV  HW2      158    1.876545835    3.094309071    2.936783323
   43 SOLV  OW       159    1.788278771    2.821866784    2.790573392
   43 SOLV  HW1      160    1.710411930    2.797100221    2.848238890
   43 SOLV  HW2      161    1.843276720    2.740409794    2.772083082
   44 SOLV  OW       162    0.000505185    2.527005621    1.606150069
   44 SOLV  HW1      163    0.055932605    2.555597516    1.527972823
   44 SOLV  HW2      164   -0.031173865    2.607795357    1.655857193
   45 SOLV  OW       165    3.172900317    1.945831288    0.292931783
   45 SOLV  HW1      166    3.206216710    1.875648147    0.229953102
   45 SOLV  HW2      167    3.076051046    1.930015315    0.312218981
   46 SOLV  OW       168    0.587492070    1.791575843    3.126297747
   46 SOLV  HW1      169    0.595586368    1.726041195    3.201405215
   46 SOLV  HW2      170    0.642468868    1.872586856    3.146697226
   47 SOLV  OW       171    0.162843978    1.090116048    0.942374219
   47 SOLV  HW1      172    0.110470923    1.152115318    1.000809167
   47 SOLV  HW2      173    0.199384461    1.140824803    0.864304695
   48 SOLV  OW       174    0.908519945    3.035143306    0.692808167
   48 SOLV  HW1      175    0.852225970    3.059286255    0.613762949
   48 SOLV  HW2      176    0.882106994    3.091607340    0.771001318
   49 SOLV  OW       177    0.432407751    1.770476023    2.272845237
   49 SOLV  HW1      178    0.430157653    1.793849720    2.175632704
   49 SOLV  HW2      179    0.493809851    1.833197972    2.320776345
   50 SOLV  OW       180    1.221776311    2.156070479    1.215451569
   50 SOLV  HW1      181    1.286753359    2.215371425    1.167880376
   50 SOLV  HW2      182    1.212529581    2.069935362    1.165483295
   51 SOLV  OW       183    0.157507292    2.335631617    2.697087802
   51 SOLV  HW1      184    0.169293714    2.418268236    2.642021392
   51 SOLV  HW2      185    0.063855395    2.302024649    2.687093104
   52 SOLV  OW       186    0.253950362    1.051960942    0.155883447
   52 SOLV  HW1      187    0.159427576    1.080253111    0.172215982
   52 SOLV  HW2      188    0.273013671    0.968268311    0.207204086
   53 SOLV  OW       189    1.415410460    1.211005221    2.786715285
   53 SOLV  HW1      190    1.330003745    1.252239093    2.818454351
   53 SOLV  HW2      191    1.435883784    1.130146512    2.841893272
   54 SOLV  OW       192    0.594901170    2.177250621    1.651390230
   54 SOLV  HW1      193    0.603800556    2.225404083    1.564190178
   54 SOLV  HW2      194    0.509685805    2.204618108    1.696011727
   55 SOLV  OW       195    1.338788173    2.732935196    1.327117561
   55 SOLV  HW1      196    1.407902457    2.667797092    1.358451229
   55 SOLV  HW2      197    1.340065574    2.737383763    1.227217026
   56 SOLV  OW       198    2.483435037    2.510378693    1.136596797
   56 SOLV  HW1      199    2.395201969    2.505423188    1.183415044
   56 SOLV  HW2      200    2.476768963    2.464448265    1.048010299
   57 SOLV  OW       201    1.446329419    2.383972170    2.795403721
   57 SOLV  HW1      202    1.397422426    2.426655075    2.871471546
   57 SOLV  HW2      203    1.385211389    2.376300011    2.716627300
   58 SOLV  OW       204    0.933485613    2.092723528    2.707193128
   58 SOLV  HW1      205    0.847202439    2.079310604    2.658455573
   58 SOLV  HW2      206    0.959960029    2.189023935    2.702159538
   59 SOLV  OW       207    1.604025399    2.697666759    0.161754202
   59 SOLV  HW1      208    1.667313386    2.756006867    0.110834941
   59 SOLV  HW2      209    1.651095775    2.614021085    0.189851337
   60 SOLV  OW       210    2.738995953    1.212105750    0.140527365
   60 SOLV  HW1      211    2.647981460    1.217714330    0.099455510
   60 SOLV  HW2      212    2.733858017    1.160364826    0.225957744
   61 SOLV  OW       213    3.090011714    0.562935644    1.143978478
   61 SOLV  HW1      214    3.000845139    0.521836708    1.124955197
   61 SOLV  HW2      215    3.122776654    0.610660585    1.062428496
   62 SOLV  OW       216    1.902695221    1.878449766    2.931834627
   62 SOLV  HW1      217    1.961242623    1.797736245    2.939513003
   62 SOLV  HW2      218    1.808983040    1.849847775    2.911800706
   63 SOLV  OW       219    1.713806661    2.408404621    2.705853096
   63 SOLV  HW1      220    1.628100519    2.440155881    2.746448274
   63 SOLV  HW2      221    1.722490143    2.309689495    2.719324760
   64 SOLV  OW       222    1.221270335    0.993829522    2.927807072
   64 SOLV  HW1      223    1.194728464    1.084692744    2.960076912
   64 SOLV  HW2      224    1.168006071    0.970504949    2.846438780
   65 SOLV  OW       225    2.253798038    0.000910871    2.658477748
   65 SOLV  HW1      226    2.255397559    0.072547466    2.588712061
   65 SOLV  HW2      227    2.328448918    0.015884759    2.723320383
   66 SOLV  OW       228    0.513287933    2.240665465    0.819711843
   66 SOLV  HW1      229    0.451632628    2.163854885    0.837051588
   66 SOLV  HW2      230    0.464976795    2.311057795    0.767626805
   67 SOLV  OW       231    2.312865947    0.566229891    2.970582870
   67 SOLV  HW1      232    2.401002481    0.588441514    2.928869416
   67 SOLV  HW2      233    2.316118999    0.586950733    3.068365422
   68 SOLV  OW       234    1.581477824    0.823600456    1.472122259
   68 SOLV  HW1      235    1.661471723    0.859529099    1.520205555
   68 SOLV  HW2      236    1.604950411    0.806750417    1.376378173
   69 SOLV  OW       237    1.012708673    0.239421060    1.519537661
   69 SOLV  HW1      238    1.058216772    0.318213685    1.561041549
   69 SOLV  HW2      239    1.080237945    0.183444151    1.471493771
   70 SOLV  OW       240    0.626135517    3.174742224    2.582921040
   70 SOLV  HW1      241    0.703208870    3.234761190    2.561496032
   70 SOLV  HW2      242    0.545365918    3.204850241    2.532212908
   71 SOLV  OW       243    1.398597448    2.304497659    2.270969425
   71 SOLV  HW1      244    1.342289581    2.264015538    2.343026508
   71 SOLV  HW2      245    1.437611065    2.231838439    2.214399090
   72 SOLV  OW       246    3.101788532    2.203059975    1.021166566
   72 SOLV  HW1      247    3.158332281    2.163626099    1.093608370
   72 SOLV  HW2      248    3.018968764    2.242291389    1.061188837
   73 SOLV  OW       249    1.425942659    1.886617780    2.346643434
   73 SOLV  HW1      250    1.439084866    1.796003609    2.306416317
   73 SOLV  HW2      251    1.445885002    1.956690426    2.278130833
   74 SOLV  OW       252    1.421772712    1.942639422    0.970129621
   74 SOLV  HW1      253    1.460678822    1.851695391    0.955396545
   74 SOLV  HW2      254    1.326091371    1.933848703    0.997865537
   75 SOLV  OW       255    2.311775141    1.221947546    0.380302695
   75 SOLV  HW1      256    2.404856246    1.258050156    0.386007968
   75 SOLV  HW2      257    2.249059060    1.283938246    0.427460372
   76 SOLV  OW       258    1.899562309    2.929469475    1.907449938
   76 SOLV  HW1      259    1.920633260    3.021541661    1.874605308
   76 SOLV  HW2      260    1.905662313    2.864782643    1.831434126
   77 SOLV  OW       261    2.491135182    3.044772022    0.884970491
   77 SOLV  HW1      262    2.587530529    3.043546200    0.911576794
   77 SOLV  HW2      263    2.446024582    2.962418745    0.919384912
   78 SOLV  OW       264    2.195590421    2.640951482    1.427952571
   78 SOLV  HW1      265    2.192792099    2.721524793    1.368777548
   78 SOLV  HW2      266    2.283676847    2.637335636    1.475166983
   79 SOLV  OW       267    0.673325416    1.209924581    2.773288408
   79 SOLV  HW1      268    0.679986070    1.195820287    2.674503235
   79 SOLV  HW2      269    0.647526946    1.124028829    2.817538041
   80 SOLV  OW       270    2.170667452    3.163515511    1.462675034
   80 SOLV  HW1      271    2.212051394    3.096182575    1.523954291
   80 SOLV  HW2      272    2.235808069    3.187521464    1.390689925
   81 SOLV  OW       273    2.834685078    1.926702679    1.677223304
   81 SOLV  HW1      274    2.799734442    1.865290735    1.606462691
   81 SOLV  HW2      275    2.880340264    2.004561944    1.634170556
   82 SOLV  OW       276    2.714127217    1.699797410    1.541675659
   82 SOLV  HW1      277    2.754939007    1.631949712    1.480581607
   82 SOLV  HW2      278    2.671782889    1.653375857    1.619479209
   83 SOLV  OW       279    1.726418177    2.010150637    1.575172964
   83 SOLV  HW1      280    1.780214581    1.998169312    1.658623785
   83 SOLV  HW2      281    1.770947629    2.077555866    1.516221319
   84 SOLV  OW       282    2.661066467    1.945522555    2.881673742
   84 SOLV  HW1      283    2.589696547    1.903402074    2.825707341
   84 SOLV  HW2      284    2.748164045    1.899355562    2.864862414
   85 SOLV  OW       285    2.457561757    1.579940556    2.718017980
   85 SOLV  HW1      286    2.394778163    1.591503162    2.794999207
   85 SOLV  HW2      287    2.423172140    1.508154781    2.657473234
   86 SOLV  OW       288    2.771843986    2.104742406    0.194181921
   86 SOLV  HW1      289    2.719152354    2.086786024    0.111098180
   86 SOLV  HW2      290    2.829944164    2.184916964    0.180105842
   87 SOLV  OW       291    2.926552372    2.163686519    1.559720172
   87 SOLV  HW1      292    2.870197907    2.194110055    1.482905585
   87 SOLV  HW2      293    2.939686050    2.239579834    1.623513056
   88 SOLV  OW       294    2.084447631    2.052062987    2.823382474
   88 SOLV  HW1      295    2.010973012    2.003866095    2.871133062
   88 SOLV  HW2      296    2.064340601    2.054824338    2.725456291
   89 SOLV  OW       297    2.016621868    1.810573597    0.337877857
   89 SOLV  HW1      298    1.986019532    1.895366519    0.294573039
   89 SOLV  HW2      299    1.966407027    1.796761265    0.423254496
   90 SOLV  OW       300    2.417553411    2.187275961    2.560764636
   90 SOLV  HW1      301    2.502181435    2.204410844    2.510306198
   90 SOLV  HW2      302    2.370580306    2.108343856    2.521207604
   91 SOLV  OW       303    2.449561894    2.298995501    1.445702042
   91 SOLV  HW1      304    2.473318982    2.341742594    1.532937295
   91 SOLV  HW2      305    2.388103938    2.359220612    1.394736430
   92 SOLV  OW       306    0.557439137    1.816938971    0.547759396
   92 SOLV  HW1      307    0.469302306    1.813809481    0.594919671
   92 SOLV  HW2      308    0.584517633    1.912232339    0.534051506
   93 SOLV  OW       309    0.312901769    1.810808879    0.669050446
   93 SOLV  HW1      310    0.253980517    1.851421761    0.599189942
   93 SOLV  HW2      311    0.278155118    1.720247524    0.693399665
   94 SOLV  OW       312    0.946021443    2.530469489    2.550529124
   94 SOLV  HW1      313    0.968340943    2.459130591    2.616969634
   94 SOLV  HW2      314    1.030452171    2.567435145    2.511713362
   95 SOLV  OW       315    2.816995784    0.482987833    2.490948004
   95 SOLV  HW1      316    2.858621070    0.395658343    2.465631291
   95 SOLV  HW2      317    2.777942227    0.526093479    2.409604762
   96 SOLV  OW       318    2.391666257    0.108534907    1.329829269
   96 SOLV  HW1      319    2.381159242    0.185615148    1.266979312
   96 SOLV  HW2      320    2.473961237    0.057001905    1.305876450
   97 SOLV  OW       321    0.820600836    1.571967516    1.965276523
   97 SOLV  HW1      322    0.818722882    1.563028357    1.865694368
   97 SOLV  HW2      323    0.870696336    1.494917920    2.004694804
   98 SOLV  OW       324    2.758372424    2.339117899    2.743003953
   98 SOLV  HW1      325    2.683329942    2.290146800    2.787412297
   98 SOLV  HW2      326    2.842922726    2.324058007    2.794248748
   99 SOLV  OW       327    1.544618676    0.263201560    0.058769015
   99 SOLV  HW1      328    1.614960770    0.206022987    0.016531686
   99 SOLV  HW2      329    1.471327836    0.205123223    0.094219099
  100 SOLV  OW       330    0.764664944    2.270293859    3.095547267
  100 SOLV  HW1      331    0.840060134    2.291308779    3.157803158
  100 SOLV  HW2      332    0.750859943    2.346988265    3.032864434
  101 SOLV  OW       333    2.129427593    2.510778260    0.957621473
  101 SOLV  HW1      334    2.096990716    2.490830918    0.865146297
  101 SOLV  HW2      335    2.186500823    2.592884505    0.955918373
  102 SOLV  OW       336    0.485566125    1.166560919    0.242906597
  102 SOLV  HW1      337    0.534806800    1.218309506    0.172914089
  102 SOLV  HW2      338    0.398524930    1.134471783    0.205549224
  103 SOLV  OW       339    2.505195163    1.219524529    0.016415931
  103 SOLV  HW1      340    2.553947626    1.168460863   -0.054405672
  103 SOLV  HW2      341    2.410063327    1.188886250    0.020053040
  104 SOLV  OW       342    0.757894364    1.248283306    1.670837964
  104 SOLV  HW1      343    0.693765290    1.172870240    1.685061120
  104 SOLV  HW2      344    0.851586962    1.213525483    1.674763796
  105 SOLV  OW       345    2.465724384    0.124940900    1.593253652
  105 SOLV  HW1      346    2.412160169    0.086928327    1.517838766
  105 SOLV  HW2      347    2.456897121    0.065878428    1.673473180
  106 SOLV  OW       348    1.595738788    1.342237173    2.341160600
  106 SOLV  HW1      349    1.534435234    1.286782931    2.397451602
  106 SOLV  HW2      350    1.565465774    1.339074466    2.245895458
  107 SOLV  OW       351    0.859187672    2.906265540    1.790129215
  107 SOLV  HW1      352    0.842086885    2.853132665    1.873111464
  107 SOLV  HW2      353    0.875854703    2.844081514    1.713598534
  108 SOLV  OW       354    2.067766097    1.259179402    1.489575567
  108 SOLV  HW1      355    1.981186909    1.305799183    1.471340002
  108 SOLV  HW2      356    2.084992154    1.191653045    1.417845195
  109 SOLV  OW       357    0.923829621    0.663132392    1.557422740
  109 SOLV  HW1      358    0.894330694    0.628467312    1.468373633
  109 SOLV  HW2      359    1.022354819    0.680185704    1.555560761
  110 SOLV  OW       360    1.776967481    1.030796906    2.266172644
  110 SOLV  HW1      361    1.773495375    0.934531194    2.293047524
  110 SOLV  HW2      362    1.774045240    1.088334847    2.347917349
  111 SOLV  OW       363    1.184398441    1.912273622    2.472922175
  111 SOLV  HW1      364    1.270568858    1.889236524    2.427696786
  111 SOLV  HW2      365    1.191727414    1.892433112    2.570666616
  112 SOLV  OW       366    0.655772974    1.626243739    2.917477099
  112 SOLV  HW1      367    0.627020210    1.695741990    2.983391507
  112 SOLV  HW2      368    0.580938208    1.561637774    2.902403409
  113 SOLV  OW       369    2.228486856    0.196435485    2.461482430
  113 SOLV  HW1      370    2.252548646    0.158761245    2.372020123
  113 SOLV  HW2      371    2.128949332    0.201115119    2.469978905
  114 SOLV  OW       372    0.796567290    2.835929835    0.452455745
  114 SOLV  HW1      373    0.774353691    2.791118607    0.539060285
  114 SOLV  HW2      374    0.808275014    2.934063796    0.467768065
  115 SOLV  OW       375    2.232472923    3.044671012    0.410097568
  115 SOLV  HW1      376    2.277051802    3.134186994    0.411124565
  115 SOLV  HW2      377    2.290547994    2.979082314    0.361860434
  116 SOLV  OW       378    1.355762911    2.525971727    0.516567055
  116 SOLV  HW1      379    1.317164441    2.485993283    0.433419662
  116 SOLV  HW2      380    1.293768810    2.596157965    0.551669190
  117 SOLV  OW       381    2.228297063    0.354604102    0.091326009
  117 SOLV  HW1      382    2.187057650    0.316114873    0.173906741
  117 SOLV  HW2      383    2.288760200    0.286769989    0.049560318
  118 SOLV  OW       384    1.091573977    2.466719809    1.908009633
  118 SOLV  HW1      385    0.993879430    2.481761251    1.923213343
  118 SOLV  HW2      386    1.140274243    2.473504062    1.995094781
  119 SOLV  OW       387    2.403070805    2.384761896    0.666161477
  119 SOLV  HW1      388    2.475685123    2.389272352    0.597542462
  119 SOLV  HW2      389    2.357375842    2.473516488    0.672190996
  120 SOLV  OW       390    2.632642366    1.200334738    1.265640519
  120 SOLV  HW1      391    2.696196166    1.225440601    1.338651830
  120 SOLV  HW2      392    2.552494361    1.260027146    1.269261818
  121 SOLV  OW       393    1.975181478    1.477351845    1.779457607
  121 SOLV  HW1      394    1.905129335    1.456317940    1.847662398
  121 SOLV  HW2      395    2.048949923    1.410109184    1.785638589
  122 SOLV  OW       396    1.553870123    1.909625426    1.951477329
  122 SOLV  HW1      397    1.565295205    1.825413360    2.004197581
  122 SOLV  HW2      398    1.508504608    1.888783753    1.864821883
  123 SOLV  OW       399    1.306414856    2.464193957    3.010299733
  123 SOLV  HW1      400    1.352553194    2.532919986    3.066418844
  123 SOLV  HW2      401    1.210930165    2.490744320    2.996915645
  124 SOLV  OW       402    2.729971830    0.971367485    2.331796940
  124 SOLV  HW1      403    2.687954633    1.036521435    2.268623124
  124 SOLV  HW2      404    2.782287999    0.903708901    2.279963789
  125 SOLV  OW       405    0.894911980    3.179597976    1.120787484
  125 SOLV  HW1      406    0.960017434    3.253102290    1.139761876
  125 SOLV  HW2      407    0.933336128    3.092400616    1.151147993
  126 SOLV  OW       408    0.119342171    0.901878024    1.657773489
  126 SOLV  HW1      409    0.129706507    0.947741975    1.569507300
  126 SOLV  HW2      410    0.171455169    0.816521509    1.657284304
  127 SOLV  OW       411    1.720552070    0.379157764    0.456615412
  127 SOLV  HW1      412    1.637967357    0.401494454    0.404820050
  127 SOLV  HW2      413    1.724398760    0.280450217    0.472232727
  128 SOLV  OW       414    1.779192061    1.349127073    0.843007473
  128 SOLV  HW1      415    1.842114832    1.314995991    0.773167384
  128 SOLV  HW2      416    1.691000939    1.302861981    0.833862697
  129 SOLV  OW       417    2.621663165    2.026889472    3.155652893
  129 SOLV  HW1      418    2.639923883    2.009535605    3.058877746
  129 SOLV  HW2      419    2.535788329    1.982805966    3.181771030
  130 SOLV  OW       420    1.501808378    0.989517929    0.513565231
  130 SOLV  HW1      421    1.417303590    0.969228325    0.464081096
  130 SOLV  HW2      422    1.567125867    0.915032310    0.499895073
  131 SOLV  OW       423    0.369853322    3.003270277    1.923578056
  131 SOLV  HW1      424    0.454592622    2.983090502    1.874450788
  131 SOLV  HW2      425    0.385338803    2.993950099    2.021938217
  132 SOLV  OW       426    0.527479702    2.346352818    0.011952404
  132 SOLV  HW1      427    0.469737985    2.267427362    0.032887648
  132 SOLV  HW2      428    0.619075814    2.314927554   -0.013030850
  133 SOLV  OW       429    2.661304801    2.919853594    1.190047699
  133 SOLV  HW1      430    2.573418592    2.876644119    1.169781672
  133 SOLV  HW2      431    2.705738548    2.946674478    1.104560955
  134 SOLV  OW       432    2.170504044    3.003699781    2.851890772
  134 SOLV  HW1      433    2.188442681    3.074253287    2.783316988
  134 SOLV  HW2      434    2.072060122    2.997573806    2.868416465
  135 SOLV  OW       435    2.732319076    0.838313071    0.999510719
  135 SOLV  HW1      436    2.699058518    0.753143439    1.040026960
  135 SOLV  HW2      437    2.819511331    0.863394341    1.041583339
  136 SOLV  OW       438    1.429483887    0.188102748    2.414992650
  136 SOLV  HW1      439    1.396824201    0.187824679    2.320468609
  136 SOLV  HW2      440    1.427380998    0.281497494    2.450692454
  137 SOLV  OW       441    0.963945199    1.349419112    2.042723955
  137 SOLV  HW1      442    1.047017021    1.345977897    2.098299561
  137 SOLV  HW2      443    0.898862155    1.281081805    2.075822981
  138 SOLV  OW       444    3.055242858    1.354209291    2.014014835
  138 SOLV  HW1      445    3.101929153    1.421348084    2.071587694
  138 SOLV  HW2      446    3.029211810    1.275148899    2.069454606
  139 SOLV  OW       447    0.262843649    3.170573824    0.869876017
  139 SOLV  HW1      448    0.236133241    3.265179521    0.851491060
  139 SOLV  HW2      449    0.205914035    3.108750249    0.815668631
  140 SOLV  OW       450    2.043480391    0.669396636    2.981740085
  140 SOLV  HW1      451    2.125861054    0.613755492    2.970833089
  140 SOLV  HW2      452    1.979108058    0.622164685    3.041962600
  141 SOLV  OW       453    1.580830290    1.493000186    1.480142788
  141 SOLV  HW1      454    1.527843048    1.408302515    1.475818824
  141 SOLV  HW2      455    1.560487475    1.549146368    1.399931964
  142 SOLV  OW       456    1.783886548    2.038181683    2.028584653
  142 SOLV  HW1      457    1.761895600    2.133967992    2.047061159
  142 SOLV  HW2      458    1.700765372    1.989513903    2.001672108
  143 SOLV  OW       459    2.670644635    0.855568162    1.957769292
  143 SOLV  HW1      460    2.712008649    0.782285406    1.903727230
  143 SOLV  HW2      461    2.742135204    0.917682621    1.989904657
  144 SOLV  OW       462    0.617279575    0.646017345    1.027177100
  144 SOLV  HW1      463    0.583976928    0.617066620    0.937430244
  144 SOLV  HW2      464    0.574852130    0.589799573    1.098177904
  145 SOLV  OW       465    2.084081863    1.570112621    0.708441125
  145 SOLV  HW1      466    2.027335502    1.576396891    0.790552924
  145 SOLV  HW2      467    2.132277993    1.656636154    0.694556579
  146 SOLV  OW       468    0.791060034    0.808204454    0.907924651
  146 SOLV  HW1      469    0.824310212    0.746170553    0.836876442
  146 SOLV  HW2      470    0.727649077    0.759304453    0.967837084
  147 SOLV  OW       471    2.291129676    0.608519564    0.055358592
  147 SOLV  HW1      472    2.255694701    0.515745336    0.067153207
  147 SOLV  HW2      473    2.391028224    0.606830150    0.059739823
  148 SOLV  OW       474    1.923752456    2.682531879    2.336656899
  148 SOLV  HW1      475    1.861346212    2.742097174    2.286066308
  148 SOLV  HW2      476    1.872379999    2.606402667    2.376242914
  149 SOLV  OW       477    0.664598842    0.185042174    0.418830491
  149 SOLV  HW1      478    0.734279902    0.190895015    0.490316813
  149 SOLV  HW2      479    0.576458027    0.214562864    0.455731111
  150 SOLV  OW       480    2.867082813    2.307566276    1.102601187
  150 SOLV  HW1      481    2.800933409    2.244972602    1.061277097
  150 SOLV  HW2      482    2.824242313    2.396845284    1.116575806
  151 SOLV  OW       483    2.323821032    1.646195589    2.939123904
  151 SOLV  HW1      484    2.329730152    1.744758643    2.923250244
  151 SOLV  HW2      485    2.338670509    1.627131270    3.036168068
  152 SOLV  OW       486    1.360200414    0.147279761    2.937298233
  152 SOLV  HW1      487    1.377329999    0.147823796    2.838770157
  152 SOLV  HW2      488    1.407386619    0.069529051    2.978888308
  153 SOLV  OW       489    1.927637091    1.407872589    3.050223481
  153 SOLV  HW1      490    1.915568886    1.344070480    2.974162267
  153 SOLV  HW2      491    1.944419391    1.356558433    3.134406653
  154 SOLV  OW       492    0.137173606    0.034297193    2.360844887
  154 SOLV  HW1      493    0.143743390    0.098787305    2.284700929
  154 SOLV  HW2      494    0.050348792    0.047846910    2.408571787
  155 SOLV  OW       495    2.674366543    3.135795896    2.293527208
  155 SOLV  HW1      496    2.594961846    3.075269869    2.299314251
  155 SOLV  HW2      497    2.653231744    3.222818917    2.338050042
  156 SOLV  OW       498    2.082141534    0.925192133    3.049972039
  156 SOLV  HW1      499    2.135878047    0.949615357    3.130704939
  156 SOLV  HW2      500    2.086071800    0.826238110    3.036026765
  157 SOLV  OW       501    2.166333239    0.999869049    2.800742592
  157 SOLV  HW1      502    2.130193250    0.966447231    2.887797746
  157 SOLV  HW2      503    2.266171209    0.994113764    2.801709877
  158 SOLV  OW       504    1.713087879    0.826454376    0.473316897
  158 SOLV  HW1      505    1.757236038    0.911328529    0.444179094
  158 SOLV  HW2      506    1.776572625    0.773498323    0.529592761
  159 SOLV  OW       507    2.118131389    2.941041498    2.078606457
  159 SOLV  HW1      508    2.049551442    2.919707626    2.009024143
  159 SOLV  HW2      509    2.142356345    2.857635030    2.128169676
  160 SOLV  OW       510    0.341211652    2.025728735    0.862864936
  160 SOLV  HW1      511    0.347101264    1.944221085    0.805214973
  160 SOLV  HW2      512    0.308514494    1.999931156    0.953788231
  161 SOLV  OW       513    0.176879818    0.458274148    2.623674759
  161 SOLV  HW1      514    0.170782428    0.541893448    2.569157731
  161 SOLV  HW2      515    0.085147227    0.421148736    2.638106195
  162 SOLV  OW       516    1.259466706    1.006380096    1.871842092
  162 SOLV  HW1      517    1.291083396    0.913784306    1.851152600
  162 SOLV  HW2      518    1.313070009    1.072417529    1.819236249
  163 SOLV  OW       519    0.262041954    2.685554251    1.667801627
  163 SOLV  HW1      520    0.243019432    2.640994598    1.580322366
  163 SOLV  HW2      521    0.296187094    2.617811932    1.732955965
  164 SOLV  OW       522    2.743848861    3.151376870    0.074498282
  164 SOLV  HW1      523    2.750649343    3.147810266    0.174203210
  164 SOLV  HW2      524    2.806460462    3.084486906    0.034429341
  165 SOLV  OW       525    1.907607609    0.665384525    1.258279027
  165 SOLV  HW1      526    1.931290623    0.687148147    1.352974235
  165 SOLV  HW2      527    1.826667343    0.717583886    1.231342829
  166 SOLV  OW       528    1.701649307    2.458912478    0.242493936
  166 SOLV  HW1      529    1.662080470    2.378762960    0.197638074
  166 SOLV  HW2      530    1.672610080    2.461273710    0.338164468
  167 SOLV  OW       531    2.643738848    0.791174485    0.742606923
  167 SOLV  HW1      532    2.698106544    0.818943780    0.821818430
  167 SOLV  HW2      533    2.556030421    0.754468659    0.773611609
  168 SOLV  OW       534    1.675878965    0.821951502    1.218585065
  168 SOLV  HW1      535    1.639226180    0.852896908    1.130831214
  168 SOLV  HW2      536    1.737133810    0.891805432    1.255598143
  169 SOLV  OW       537    2.639912656    2.891260688    0.380252167
  169 SOLV  HW1      538    2.624550263    2.836114952    0.462257450
  169 SOLV  HW2      539    2.558211980    2.888740280    0.322628044
  170 SOLV  OW       540    1.914565133    2.606640784    2.709417893
  170 SOLV  HW1      541    1.939599311    2.620964990    2.613658834
  170 SOLV  HW2      542    1.846847184    2.533302031    2.715535290
  171 SOLV  OW       543    2.874728732    1.747909807    2.783885839
  171 SOLV  HW1      544    2.939721784    1.741847735    2.859652654
  171 SOLV  HW2      545    2.915449850    1.800474907    2.709185741
  172 SOLV  OW       546    2.405948194    2.868677124    0.262317987
  172 SOLV  HW1      547    2.430925782    2.912405248    0.175914954
  172 SOLV  HW2      548    2.403289966    2.769478605    0.249906848
  173 SOLV  OW       549    1.973434417    3.164610451    1.794708792
  173 SOLV  HW1      550    1.915860137    3.237340921    1.832091440
  173 SOLV  HW2      551    1.962770819    3.161449412    1.695319985
  174 SOLV  OW       552    2.056046982    2.080320264    2.556687598
  174 SOLV  HW1      553    2.135048152    2.039906695    2.510568056
  174 SOLV  HW2      554    2.040375771    2.172529520    2.521286743
  175 SOLV  OW       555    0.145260174    2.864890860    1.852628754
  175 SOLV  HW1      556    0.221247032    2.925223508    1.876836343
  175 SOLV  HW2      557    0.173278732    2.804257368    1.778207385
  176 SOLV  OW       558    2.373049380    0.576516832    1.772287578
  176 SOLV  HW1      559    2.394540362    0.577636100    1.869952006
  176 SOLV  HW2      560    2.425110239    0.648202587    1.725895013
  177 SOLV  OW       561    2.047998684    1.637089281    2.936070144
  177 SOLV  HW1      562    2.007209116    1.554763165    2.975574723
  177 SOLV  HW2      563    2.146212171    1.637938680    2.954921680
  178 SOLV  OW       564    2.678001512    2.253275503    2.475041775
  178 SOLV  HW1      565    2.728971631    2.171416035    2.448531920
  178 SOLV  HW2      566    2.715371021    2.289600560    2.560397934
  179 SOLV  OW       567    1.012282135    2.354630291    2.744228649
  179 SOLV  HW1      568    1.102782264    2.346169502    2.702517949
  179 SOLV  HW2      569    1.018556419    2.411646873    2.826151620
  180 SOLV  OW       570    2.846615365    0.657604957    2.960454247
  180 SOLV  HW1      571    2.866426464    0.582327306    3.023244861
  180 SOLV  HW2      572    2.895454325    0.642950835    2.874420351
  181 SOLV  OW       573    0.638860798    1.249608527    1.038429161
  181 SOLV  HW1      574    0.547126877    1.279867122    1.012530087
  181 SOLV  HW2      575    0.689271169    1.326312027    1.078138279
  182 SOLV  OW       576    3.117388128    1.029442685    2.884058417
  182 SOLV  HW1      577    3.104320571    1.009288891    2.981138465
  182 SOLV  HW2      578    3.083559497    1.121454029    2.864285893
  183 SOLV  OW       579    1.026604542    2.680619765    0.237995971
  183 SOLV  HW1      580    1.064155845    2.762302347    0.281805750
  183 SOLV  HW2      581    0.980013831    2.624535929    0.306445136
  184 SOLV  OW       582    1.156385218    2.219679437    0.765627762
  184 SOLV  HW1      583    1.112133424    2.134792418    0.794570685
  184 SOLV  HW2      584    1.252591759    2.201749949    0.745025663
  185 SOLV  OW       585    0.635514867    1.098201135    0.627785813
  185 SOLV  HW1      586    0.592634115    1.079738856    0.716229341
  185 SOLV  HW2      587    0.590867261    1.043406791    0.557033163
  186 SOLV  OW       588    2.622437814    0.617455683    1.114931198
  186 SOLV  HW1      589    2.531683451    0.622026588    1.073162066
  186 SOLV  HW2      590    2.613086305    0.602490450    1.213370762
  187 SOLV  OW       591    0.558210124    2.840184766    0.840118530
  187 SOLV  HW1      592    0.462457993    2.816737278    0.856959316
  187 SOLV  HW2      593    0.565137778    2.937172748    0.816725958
  188 SOLV  OW       594    1.958906300    0.665015090    1.924679103
  188 SOLV  HW1      595    1.867126719    0.690714296    1.894411919
  188 SOLV  HW2      596    1.968501528    0.684618158    2.022268301
  189 SOLV  OW       597    2.584273453    1.785482892    1.107290249
  189 SOLV  HW1      598    2.579784443    1.694185672    1.147864478
  189 SOLV  HW2      599    2.628824832    1.848188823    1.171201864
  190 SOLV  OW       600    0.693784077    1.178668122    2.503005800
  190 SOLV  HW1      601    0.606773036    1.210706117    2.465529314
  190 SOLV  HW2      602    0.704490886    1.081133768    2.483661936
  191 SOLV  OW       603    2.906037179    1.403413640    0.044315145
  191 SOLV  HW1      604    2.855532381    1.319296038    0.063684112
  191 SOLV  HW2      605    2.842265587    1.474438765    0.014477503
  192 SOLV  OW       606    0.486454373    1.402172591    2.857268304
  192 SOLV  HW1      607    0.568485967    1.348106336    2.838575804
  192 SOLV  HW2      608    0.407531484    1.359232255    2.813348194
  193 SOLV  OW       609    1.546943936    0.433702032    0.885586333
  193 SOLV  HW1      610    1.613722941    0.478487842    0.826116896
  193 SOLV  HW2      611    1.454526803    0.458533587    0.856530397
  194 SOLV  OW       612    2.542070777    0.760604141    1.669758782
  194 SOLV  HW1      613    2.625012646    0.723580302    1.711612853
  194 SOLV  HW2      614    2.551936505    0.760182693    1.570238504
  195 SOLV  OW       615    2.313988386    2.648328757    0.658510331
  195 SOLV  HW1      616    2.237325909    2.656086723    0.594758058
  195 SOLV  HW2      617    2.399685297    2.665087507    0.609757343
  196 SOLV  OW       618    3.158140043    0.730561752    0.089715654
  196 SOLV  HW1      619    3.109630005    0.644396749    0.074802334
  196 SOLV  HW2      620    3.256735969    0.714497283    0.085157543
  197 SOLV  OW       621    2.338037791    1.947467771    1.951334151
  197 SOLV  HW1      622    2.336517844    1.956534132    1.851757384
  197 SOLV  HW2      623    2.334369373    1.850632467    1.976021529
  198 SOLV  OW       624    1.726860857    1.584838333    3.105169087
  198 SOLV  HW1      625    1.804058553    1.525699586    3.081863117
  198 SOLV  HW2      626    1.751237983    1.642143193    3.183411715
  199 SOLV  OW       627    0.476131260    2.261565826    2.904451223
  199 SOLV  HW1      628    0.523240985    2.317048532    2.973035388
  199 SOLV  HW2      629    0.513125399    2.168659909    2.905618363
  200 SOLV  OW       630    2.184364240    1.316371896    1.881171609
  200 SOLV  HW1      631    2.123482297    1.238529727    1.865875016
  200 SOLV  HW2      632    2.275881773    1.283105335    1.903972418
  201 SOLV  OW       633    2.402187600    2.582981169    0.238289635
  201 SOLV  HW1      634    2.307080370    2.553131784    0.230195735
  201 SOLV  HW2      635    2.453374435    2.516678892    0.292931668
  202 SOLV  OW       636    0.573841127    2.410165335    1.957383276
  202 SOLV  HW1      637    0.630967809    2.357054042    1.894807126
  202 SOLV  HW2      638    0.564980630    2.361168840    2.044106025
  203 SOLV  OW       639    2.213351840    0.872347683    0.120129684
  203 SOLV  HW1      640    2.140673158    0.852731035    0.185966394
  203 SOLV  HW2      641    2.251643564    0.786421069    0.086191041
  204 SOLV  OW       642    2.393879545    2.154240352    1.183704402
  204 SOLV  HW1      643    2.324397858    2.189439473    1.120975537
  204 SOLV  HW2      644    2.409683820    2.220795862    1.256657686
  205 SOLV  OW       645    2.430694327    0.554532835    2.309214005
  205 SOLV  HW1      646    2.450558881    0.472759013    2.363251149
  205 SOLV  HW2      647    2.473805972    0.634000482    2.351967304
  206 SOLV  OW       648    0.046548515    1.229309517    1.320816303
  206 SOLV  HW1      649    0.017631718    1.300696053    1.384609365
  206 SOLV  HW2      650    0.115193503    1.171274491    1.364651383
  207 SOLV  OW       651    0.656022636    2.754987118    1.091442552
  207 SOLV  HW1      652    0.623543234    2.780093224    1.000248242
  207 SOLV  HW2      653    0.578272361    2.727892019    1.148208189
  208 SOLV  OW       654    1.633979203    1.339684024    2.684670424
  208 SOLV  HW1      655    1.551462602    1.305226834    2.729452564
  208 SOLV  HW2      656    1.633104472    1.439684033    2.685607037
  209 SOLV  OW       657    0.936215775    2.540324561    0.021926443
  209 SOLV  HW1      658    0.949272871    2.444672317    0.048007092
  209 SOLV  HW2      659    0.980196628    2.599556204    0.089434199
  210 SOLV  OW       660    0.164922333    2.151408131    0.677589263
  210 SOLV  HW1      661    0.167073512    2.076030075    0.611897835
  210 SOLV  HW2      662    0.208769317    2.122641889    0.762746642
  211 SOLV  OW       663    1.030193670    1.167988778    0.085464198
  211 SOLV  HW1      664    1.071511435    1.180952353   -0.004683535
  211 SOLV  HW2      665    1.095906051    1.193893796    0.156263617
  212 SOLV  OW       666    1.481389863    1.270725366    0.433048757
  212 SOLV  HW1      667    1.395233088    1.317802986    0.452087515
  212 SOLV  HW2      668    1.480306814    1.180519141    0.476215732
  213 SOLV  OW       669    2.469862994    0.772885269    2.713286390
  213 SOLV  HW1      670    2.533675529    0.711413001    2.759645455
  213 SOLV  HW2      671    2.459594964    0.856748954    2.766778913
  214 SOLV  OW       672    0.346677338    3.076493890    1.570907910
  214 SOLV  HW1      673    0.433858145    3.106348665    1.609761783
  214 SOLV  HW2      674    0.342453189    2.976577502    1.571406304
  215 SOLV  OW       675    3.083291953    1.233353232    2.473531805
  215 SOLV  HW1      676    3.047732301    1.323879361    2.450243766
  215 SOLV  HW2      677    3.008823157    1.176151800    2.507943074
  216 SOLV  OW       678    0.110547820    1.736002132    0.166455654
  216 SOLV  HW1      679    0.041307998    1.666098252    0.148539833
  216 SOLV  HW2      680    0.190351996    1.719471705    0.108493295
  217 SOLV  OW       681    0.509332273    0.815614934    2.192303052
  217 SOLV  HW1      682    0.514318475    0.913317215    2.171533470
  217 SOLV  HW2      683    0.533734222    0.800642967    2.288127238
  218 SOLV  OW       684    1.396418955    1.876641250    3.130418177
  218 SOLV  HW1      685    1.457516889    1.951547012    3.156034773
  218 SOLV  HW2      686    1.331317215    1.859953543    3.204467376
  219 SOLV  OW       687    0.448172925    1.250043617    2.383022569
  219 SOLV  HW1      688    0.450008768    1.342439606    2.344798315
  219 SOLV  HW2      689    0.359418878    1.233551395    2.426059579
  220 SOLV  OW       690    0.281482684    0.645067992    0.994626508
  220 SOLV  HW1      691    0.333049312    0.730025470    0.983451061
  220 SOLV  HW2      692    0.324893792    0.588756165    1.064955875
  221 SOLV  OW       693    1.700621917    1.392734365    1.107174105
  221 SOLV  HW1      694    1.732432414    1.364998891    1.016516310
  221 SOLV  HW2      695    1.757149962    1.468122668    1.140687761
  222 SOLV  OW       696    1.282813256    1.811798014    1.326524821
  222 SOLV  HW1      697    1.245910419    1.837721525    1.415788793
  222 SOLV  HW2      698    1.246377522    1.873040009    1.256355577
  223 SOLV  OW       699    3.167032564    1.570702184    0.954742453
  223 SOLV  HW1      700    3.090115243    1.570622097    0.890838152
  223 SOLV  HW2      701    3.154343206    1.643567511    1.022044938
  224 SOLV  OW       702    0.446756298    3.003323611    2.191241865
  224 SOLV  HW1      703    0.351504190    2.993346147    2.220033448
  224 SOLV  HW2      704    0.477668299    3.096546734    2.210092610
  225 SOLV  OW       705    0.737196091    2.702663891    0.676873195
  225 SOLV  HW1      706    0.803206835    2.659730608    0.738523243
  225 SOLV  HW2      707    0.669977421    2.753809344    0.730419036
  226 SOLV  OW       708    0.590025754    2.327307834    1.415353228
  226 SOLV  HW1      709    0.643376618    2.409064877    1.437021364
  226 SOLV  HW2      710    0.504740885    2.354100204    1.370535149
  227 SOLV  OW       711    0.027768828    0.532061822    0.572305136
  227 SOLV  HW1      712    0.025961300    0.489424098    0.481860612
  227 SOLV  HW2      713   -0.035156617    0.609776961    0.573764649
  228 SOLV  OW       714    0.653976981    1.315141508    0.087841854
  228 SOLV  HW1      715    0.707360373    1.301098151    0.171235008
  228 SOLV  HW2      716    0.715459346    1.338206571    0.012414557
  229 SOLV  OW       717    2.706552479    0.052606951    2.704174948
  229 SOLV  HW1      718    2.619058755    0.047365619    2.752333800
  229 SOLV  HW2      719    2.768986041    0.112032556    2.754895113
  230 SOLV  OW       720    1.181932252    0.754645055    2.534052449
  230 SOLV  HW1      721    1.247158044    0.824546123    2.504705096
  230 SOLV  HW2      722    1.220126674    0.703732323    2.611194038
  231 SOLV  OW       723    2.886161412    0.764358964    2.246756114
  231 SOLV  HW1      724    2.842211979    0.674557043    2.249110300
  231 SOLV  HW2      725    2.942806489    0.771586463    2.164655578
  232 SOLV  OW       726    2.103869190    1.032755965    1.299831651
  232 SOLV  HW1      727    2.148723399    1.051836529    1.212504989
  232 SOLV  HW2      728    2.164598197    0.977721926    1.357147930
  233 SOLV  OW       729    1.812026520    2.334604997    0.756785869
  233 SOLV  HW1      730    1.758865071    2.411519474    0.792277473
  233 SOLV  HW2      731    1.893684053    2.369094993    0.710481572
  234 SOLV  OW       732    2.829982139    2.582404551    2.623134783
  234 SOLV  HW1      733    2.781521120    2.665477663    2.650554694
  234 SOLV  HW2      734    2.801971175    2.506538452    2.681966253
  235 SOLV  OW       735    2.847463577    1.092017466    2.539368009
  235 SOLV  HW1      736    2.777087824    1.141655230    2.590208424
  235 SOLV  HW2      737    2.804584353    1.039112677    2.466129702
  236 SOLV  OW       738    3.048563227    2.026917421    3.013218336
  236 SOLV  HW1      739    3.014342386    1.953898804    3.072371643
  236 SOLV  HW2      740    3.110574902    2.085638226    3.065258878
  237 SOLV  OW       741    1.549267768    1.007742499    2.939643800
  237 SOLV  HW1      742    1.647816574    1.004369158    2.956330387
  237 SOLV  HW2      743    1.525956821    0.945347401    2.865044042
  238 SOLV  OW       744    1.798199321    1.430751553    1.981590511
  238 SOLV  HW1      745    1.720277077    1.369202627    1.969695538
  238 SOLV  HW2      746    1.770533255    1.509170560    2.037148173
  239 SOLV  OW       747    2.523968411    1.712129476    2.197665763
  239 SOLV  HW1      748    2.607705252    1.718598439    2.143369800
  239 SOLV  HW2      749    2.520646719    1.787841006    2.262922476
  240 SOLV  OW       750    0.069547963    0.876722969    2.191318781
  240 SOLV  HW1      751    0.098776623    0.971604899    2.179273842
  240 SOLV  HW2      752   -0.002758745    0.872642394    2.260289615
  241 SOLV  OW       753    2.908532677    0.298578917    0.890462539
  241 SOLV  HW1      754    2.856259974    0.311737892    0.806224200
  241 SOLV  HW2      755    2.879036635    0.365418691    0.958756686
  242 SOLV  OW       756    1.933830822    2.519125007    0.112722138
  242 SOLV  HW1      757    1.854134025    2.509502644    0.172367003
  242 SOLV  HW2      758    1.904112849    2.519600272    0.017232485
  243 SOLV  OW       759    2.252156697    2.888108073    1.307295084
  243 SOLV  HW1      760    2.273676288    2.932009177    1.394528330
  243 SOLV  HW2      761    2.336409450    2.874506321    1.255175357
  244 SOLV  OW       762    2.345399909    0.295305577    2.905121083
  244 SOLV  HW1      763    2.366308350    0.265455582    2.998251724
  244 SOLV  HW2      764    2.330388852    0.394176898    2.904405167
  245 SOLV  OW       765    1.511088840    0.934173981    0.113548354
  245 SOLV  HW1      766    1.438766671    0.958086128    0.178350084
  245 SOLV  HW2      767    1.470511960    0.892289397    0.032303548
  246 SOLV  OW       768    2.421596692    3.021249146    2.290150170
  246 SOLV  HW1      769    2.446616079    2.946784297    2.228258780
  246 SOLV  HW2      770    2.354140062    2.988379504    2.356261080
  247 SOLV  OW       771    1.495162195    0.404094755    0.291506646
  247 SOLV  HW1      772    1.515143769    0.356875252    0.205651560
  247 SOLV  HW2      773    1.412762697    0.459684864    0.280549340
  248 SOLV  OW       774    0.393744133    0.282050900    2.622256559
  248 SOLV  HW1      775    0.307104797    0.331376757    2.614378404
  248 SOLV  HW2      776    0.396962615    0.209222184    2.553794605
  249 SOLV  OW       777    1.500065836    0.854802115    2.699515197
  249 SOLV  HW1      778    1.597041071    0.868111844    2.679011455
  249 SOLV  HW2      779    1.445128015    0.884351537    2.621346392
  250 SOLV  OW       780    2.090637888    2.020459430    1.355042951
  250 SOLV  HW1      781    2.132452344    1.967614904    1.281157584
  250 SOLV  HW2      782    2.057833161    1.958198013    1.426087767
  251 SOLV  OW       783    0.851681783    0.118210920    2.500753866
  251 SOLV  HW1      784    0.843652839    0.217861485    2.503065279
  251 SOLV  HW2      785    0.900589644    0.090648103    2.417999335
  252 SOLV  OW       786    1.644818688    1.800071154    2.943656826
  252 SOLV  HW1      787    1.682551944    1.728309731    3.002206336
  252 SOLV  HW2      788    1.556915124    1.830344667    2.980507832
  253 SOLV  OW       789    3.168815374    2.886744677    1.227700135
  253 SOLV  HW1      790    3.120309388    2.945254670    1.292701391
  253 SOLV  HW2      791    3.169836417    2.930527912    1.137792515
  254 SOLV  OW       792    0.573064398    2.862810411    2.977048686
  254 SOLV  HW1      793    0.641255598    2.828944642    3.041894722
  254 SOLV  HW2      794    0.608832908    2.943651559    2.930280851
  255 SOLV  OW       795    0.434678162    2.084452678    0.024881403
  255 SOLV  HW1      796    0.525326637    2.042247218    0.023157353
  255 SOLV  HW2      797    0.371202775    2.029274559   -0.029226892
  256 SOLV  OW       798    1.533422120    0.184186831    0.763903906
  256 SOLV  HW1      799    1.480201180    0.217588045    0.686100905
  256 SOLV  HW2      800    1.549251247    0.259210620    0.828108697
  257 SOLV  OW       801    0.759424883    0.266132872    1.402219935
  257 SOLV  HW1      802    0.707566696    0.184718894    1.428374355
  257 SOLV  HW2      803    0.850561221    0.262172763    1.443207684
  258 SOLV  OW       804    0.523106037    3.116326282    0.792617557
  258 SOLV  HW1      805    0.429797345    3.119876006    0.828407639
  258 SOLV  HW2      806    0.522399947    3.139726115    0.695396421
  259 SOLV  OW       807    1.794810019    1.715431621    0.158953929
  259 SOLV  HW1      808    1.878422044    1.768211430    0.143954077
  259 SOLV  HW2      809    1.736821177    1.762976657    0.225122762
  260 SOLV  OW       810    1.666010140    0.026194009    1.674948133
  260 SOLV  HW1      811    1.754980527    0.014286638    1.630874503
  260 SOLV  HW2      812    1.645759091   -0.053914533    1.731290390
  261 SOLV  OW       813    1.303731957    1.445617415    0.116734925
  261 SOLV  HW1      814    1.391855756    1.398841916    0.123674031
  261 SOLV  HW2      815    1.292761957    1.482475448    0.024414697
  262 SOLV  OW       816    1.016140936    1.140462701    1.655639858
  262 SOLV  HW1      817    0.982886666    1.047256286    1.670067776
  262 SOLV  HW2      818    1.054881102    1.148166124    1.563763639
  263 SOLV  OW       819    0.819623624    0.867713250    0.353838432
  263 SOLV  HW1      820    0.724490292    0.875468768    0.383689601
  263 SOLV  HW2      821    0.828967312    0.906199659    0.262006700
  264 SOLV  OW       822    1.890933326    0.572888700    0.006454218
  264 SOLV  HW1      823    1.895260110    0.565695887    0.106109197
  264 SOLV  HW2      824    1.795397549    0.579595725   -0.022346349
  265 SOLV  OW       825    3.149824126    0.529653173    1.904226708
  265 SOLV  HW1      826    3.236531468    0.511581495    1.857783764
  265 SOLV  HW2      827    3.074012760    0.510506298    1.841875360
  266 SOLV  OW       828    1.422846433    1.382790519    1.128233821
  266 SOLV  HW1      829    1.518410390    1.411279473    1.135816922
  266 SOLV  HW2      830    1.366218159    1.440001770    1.187577121
  267 SOLV  OW       831    2.208012281    1.807334851    0.695679828
  267 SOLV  HW1      832    2.145097074    1.882402186    0.675473382
  267 SOLV  HW2      833    2.265059631    1.831868091    0.774072846
  268 SOLV  OW       834    2.157903176    3.150205069    0.666451618
  268 SOLV  HW1      835    2.253703099    3.155411234    0.694677243
  268 SOLV  HW2      836    2.151654290    3.103532439    0.578224699
  269 SOLV  OW       837    2.865840936    1.477341238    0.577213796
  269 SOLV  HW1      838    2.768920627    1.501939431    0.578901959
  269 SOLV  HW2      839    2.904233147    1.499316390    0.487522503
  270 SOLV  OW       840    0.414563649    2.578198429    0.361961709
  270 SOLV  HW1      841    0.363473970    2.492682867    0.370820472
  270 SOLV  HW2      842    0.350741364    2.655187507    0.360987538
  271 SOLV  OW       843    3.062271488    1.140111134    2.211083275
  271 SOLV  HW1      844    3.061699108    1.157969117    2.309474357
  271 SOLV  HW2      845    3.156627491    1.129509535    2.179705720
  272 SOLV  OW       846    0.839148887    2.778505604    2.317697429
  272 SOLV  HW1      847    0.836289288    2.678642988    2.313092756
  272 SOLV  HW2      848    0.749802916    2.813101834    2.346371732
  273 SOLV  OW       849    2.350633571    0.248330782    2.038567773
  273 SOLV  HW1      850    2.398758021    0.273115666    1.954474513
  273 SOLV  HW2      851    2.262900775    0.296209667    2.042087525
  274 SOLV  OW       852    1.001381423    1.739510937    0.751487799
  274 SOLV  HW1      853    1.020965423    1.715364492    0.846540251
  274 SOLV  HW2      854    0.909335045    1.708595197    0.727546977
  275 SOLV  OW       855    1.804927125    1.160019786    1.709997309
  275 SOLV  HW1      856    1.801847340    1.231740319    1.640367385
  275 SOLV  HW2      857    1.810283253    1.070609859    1.665514431
  276 SOLV  OW       858    1.984075679    0.352968917    0.476294895
  276 SOLV  HW1      859    1.887946940    0.374762934    0.459392894
  276 SOLV  HW2      860    1.990353758    0.282908756    0.547382764
  277 SOLV  OW       861    1.938376001    0.229763509    2.453071758
  277 SOLV  HW1      862    1.942573522    0.296519078    2.527419984
  277 SOLV  HW2      863    1.851916583    0.179748093    2.458048374
  278 SOLV  OW       864    2.444136702    1.535494273    2.382633340
  278 SOLV  HW1      865    2.469858404    1.618163920    2.332572404
  278 SOLV  HW2      866    2.361285216    1.496578932    2.342345707
  279 SOLV  OW       867    2.079785297    3.010633749    0.006505815
  279 SOLV  HW1      868    2.018898720    2.998430469   -0.071888562
  279 SOLV  HW2      869    2.082993435    2.925997342    0.059686031
  280 SOLV  OW       870    1.547918651    2.155036957    1.099197971
  280 SOLV  HW1      871    1.493542078    2.238078193    1.111395573
  280 SOLV  HW2      872    1.493871553    2.086743181    1.050042747
  281 SOLV  OW       873    2.110640033    0.258970985    1.456688149
  281 SOLV  HW1      874    2.087919134    0.259299910    1.359295565
  281 SOLV  HW2      875    2.112408201    0.164748400    1.490165200
  282 SOLV  OW       876    0.773071329    3.053097213    0.077190052
  282 SOLV  HW1      877    0.721800693    2.978916081    0.120436767
  282 SOLV  HW2      878    0.866072484    3.055136897    0.113909781
  283 SOLV  OW       879    3.113922721    1.004691243    0.713400209
  283 SOLV  HW1      880    3.145777898    1.059507634    0.636054210
  283 SOLV  HW2      881    3.066919290    1.063775998    0.778986589
  284 SOLV  OW       882    0.764686171    0.036221971    0.859761792
  284 SOLV  HW1      883    0.671751668   -0.000350616    0.854546574
  284 SOLV  HW2      884    0.797264426    0.031072898    0.954174251
  285 SOLV  OW       885    1.820572271    1.461222428    2.384817617
  285 SOLV  HW1      886    1.728599151    1.422191844    2.380420533
  285 SOLV  HW2      887    1.881432080    1.397793612    2.432510705
  286 SOLV  OW       888    2.490840119    1.858707067    2.678020792
  286 SOLV  HW1      889    2.488705126    1.758737934    2.679812630
  286 SOLV  HW2      890    2.524670547    1.889719130    2.589165079
  287 SOLV  OW       891    0.230705821    2.070024925    2.747295825
  287 SOLV  HW1      892    0.275437997    2.027859411    2.668412789
  287 SOLV  HW2      893    0.217951649    2.167710562    2.730085627
  288 SOLV  OW       894    1.795666741    2.853970344    2.146794695
  288 SOLV  HW1      895    1.842849096    2.888089608    2.065485936
  288 SOLV  HW2      896    1.764427948    2.931237705    2.202068984
  289 SOLV  OW       897    2.382886735    1.835087220    0.927887434
  289 SOLV  HW1      898    2.415822932    1.878181675    0.843867030
  289 SOLV  HW2      899    2.459183500    1.823457461    0.991487100
  290 SOLV  OW       900    0.057539034    1.502433378    2.790186689
  290 SOLV  HW1      901   -0.038457091    1.489451728    2.765333822
  290 SOLV  HW2      902    0.090800937    1.588207100    2.750970591
  291 SOLV  OW       903    1.784690489    2.825346319    3.172669125
  291 SOLV  HW1      904    1.822070006    2.888507787    3.104734196
  291 SOLV  HW2      905    1.785662011    2.732382225    3.135812013
  292 SOLV  OW       906    2.378456071    1.123740288    2.070558852
  292 SOLV  HW1      907    2.304137747    1.151617893    2.131383403
  292 SOLV  HW2      908    2.366480589    1.027755023    2.045154578
  293 SOLV  OW       909    0.244652581    0.642697172    0.115001341
  293 SOLV  HW1      910    0.234040083    0.547827273    0.144810447
  293 SOLV  HW2      911    0.279006309    0.644467931    0.021096318
  294 SOLV  OW       912    2.704695345    1.963058377    1.291712936
  294 SOLV  HW1      913    2.727440325    2.058753827    1.309781604
  294 SOLV  HW2      914    2.787866495    1.907683194    1.295892567
  295 SOLV  OW       915    1.235695153    1.196414809    1.135124286
  295 SOLV  HW1      916    1.225491797    1.161302028    1.042039296
  295 SOLV  HW2      917    1.320377054    1.249209828    1.141716629
  296 SOLV  OW       918    1.189242472    0.678867310    1.536930173
  296 SOLV  HW1      919    1.200627144    0.737110676    1.456431807
  296 SOLV  HW2      920    1.226194126    0.725526522    1.617300389
  297 SOLV  OW       921    2.232906295    1.721768857    2.467323582
  297 SOLV  HW1      922    2.167069106    1.707976203    2.541327973
  297 SOLV  HW2      923    2.301006263    1.648556021    2.469240224
  298 SOLV  OW       924    0.495092944    0.763867717    2.456543494
  298 SOLV  HW1      925    0.497034101    0.663926730    2.459384321
  298 SOLV  HW2      926    0.433935713    0.798035326    2.527904322
  299 SOLV  OW       927    3.043595236    1.021506614    1.381907293
  299 SOLV  HW1      928    3.096787040    1.089444427    1.331341875
  299 SOLV  HW2      929    3.011852292    1.061369994    1.467959878
  300 SOLV  OW       930    1.165552371    0.424020958    1.666090873
  300 SOLV  HW1      931    1.257412438    0.407762981    1.702130027
  300 SOLV  HW2      932    1.163281606    0.512367115    1.619281217
  301 SOLV  OW       933    2.323184644    0.978466501    2.453843575
  301 SOLV  HW1      934    2.405918156    0.923722013    2.441198246
  301 SOLV  HW2      935    2.252711469    0.922688145    2.497706704
  302 SOLV  OW       936    0.238602963    1.739124260    1.845705381
  302 SOLV  HW1      937    0.243279574    1.762101891    1.748485606
  302 SOLV  HW2      938    0.273275960    1.646372910    1.859722217
  303 SOLV  OW       939    0.496592378    0.509474966    0.818659024
  303 SOLV  HW1      940    0.562482025    0.474851622    0.751864453
  303 SOLV  HW2      941    0.412793454    0.537074744    0.771566702
  304 SOLV  OW       942    2.311051361    0.686323555    0.476148642
  304 SOLV  HW1      943    2.240840079    0.631763168    0.521904305
  304 SOLV  HW2      944    2.279854289    0.781016277    0.468400667
  305 SOLV  OW       945    0.327260784    1.177373052    0.728249185
  305 SOLV  HW1      946    0.313806387    1.079418900    0.713283776
  305 SOLV  HW2      947    0.353840741    1.220873506    0.642207301
  306 SOLV  OW       948    0.594508816    0.499035096    2.924513249
  306 SOLV  HW1      949    0.554163044    0.578931162    2.879916866
  306 SOLV  HW2      950    0.529312965    0.423226742    2.922374496
  307 SOLV  OW       951    0.443718677    0.840675796    1.801123495
  307 SOLV  HW1      952    0.364380720    0.796524658    1.759197171
  307 SOLV  HW2      953    0.491553891    0.774906607    1.859328126
  308 SOLV  OW       954    1.923574079    2.431859157    1.884418369
  308 SOLV  HW1      955    1.844595182    2.476584781    1.842442752
  308 SOLV  HW2      956    1.967895125    2.372560533    1.817192177
  309 SOLV  OW       957    2.279085113    2.375967256    1.887989325
  309 SOLV  HW1      958    2.262358297    2.474472105    1.892339437
  309 SOLV  HW2      959    2.203913696    2.331536212    1.839234606
  310 SOLV  OW       960    1.160701761    0.293356211    2.582829918
  310 SOLV  HW1      961    1.252976543    0.331526530    2.588161990
  310 SOLV  HW2      962    1.148116156    0.226309839    2.655948908
  311 SOLV  OW       963    1.620064505    0.400557702    2.826084096
  311 SOLV  HW1      964    1.555489431    0.458373494    2.875975077
  311 SOLV  HW2      965    1.624802193    0.430472137    2.730772394
  312 SOLV  OW       966    2.482970145    0.324980459    1.788028183
  312 SOLV  HW1      967    2.460045154    0.268111001    1.709020813
  312 SOLV  HW2      968    2.437765188    0.413771581    1.779399518
  313 SOLV  OW       969    0.779033367    1.289535890    1.405054245
  313 SOLV  HW1      970    0.731845486    1.214277996    1.359104939
  313 SOLV  HW2      971    0.769535703    1.279296468    1.504082902
  314 SOLV  OW       972    1.670779342    2.891046687    2.526642531
  314 SOLV  HW1      973    1.721268414    2.872460048    2.610936251
  314 SOLV  HW2      974    1.704212831    2.976000418    2.485837316
  315 SOLV  OW       975    2.299104201    1.384371207    1.561464789
  315 SOLV  HW1      976    2.210183123    1.338867359    1.556723022
  315 SOLV  HW2      977    2.294761579    1.459147655    1.627719031
  316 SOLV  OW       978    0.776805470    3.115949477    2.098169828
  316 SOLV  HW1      979    0.847025096    3.127885044    2.168371562
  316 SOLV  HW2      980    0.760584600    3.018359013    2.083526687
  317 SOLV  OW       981    1.582607505    2.680886362    2.908661770
  317 SOLV  HW1      982    1.534016542    2.664224963    2.994469662
  317 SOLV  HW2      983    1.516515395    2.700540392    2.836224715
  318 SOLV  OW       984    1.409389523    0.940456546    2.448853900
  318 SOLV  HW1      985    1.428811055    0.906110952    2.356958117
  318 SOLV  HW2      986    1.405419036    1.040367139    2.446928411
  319 SOLV  OW       987    2.954780695    1.555195269    0.328189043
  319 SOLV  HW1      988    2.876329567    1.615422620    0.313363354
  319 SOLV  HW2      989    3.033015617    1.588886826    0.275788134
  320 SOLV  OW       990    1.879617599    1.757481298    0.578917555
  320 SOLV  HW1      991    1.792684698    1.760487857    0.628264969
  320 SOLV  HW2      992    1.931626509    1.677134738    0.607918114
  321 SOLV  OW       993    2.247858278    0.892819205    1.493124183
  321 SOLV  HW1      994    2.337228052    0.861449505    1.461024784
  321 SOLV  HW2      995    2.254373426    0.919077624    1.589401863
  322 SOLV  OW       996    0.355640196    3.099869516    1.124008707
  322 SOLV  HW1      997    0.455589808    3.099023433    1.120667859
  322 SOLV  HW2      998    0.319910480    3.143250436    1.041284888
  323 SOLV  OW       999    1.404685095    0.063404671    2.678831913
  323 SOLV  HW1     1000    1.411300921    0.079993058    2.580431650
  323 SOLV  HW2     1001    1.377084614   -0.031373544    2.694857556
  324 SOLV  OW      1002    0.341434880    0.410114580    2.256784443
  324 SOLV  HW1     1003    0.299321004    0.498951849    2.238453715
  324 SOLV  HW2     1004    0.283832933    0.337539288    2.219149086
  325 SOLV  OW      1005    2.239277527    0.951959606    0.454380935
  325 SOLV  HW1     1006    2.276173029    1.042045693    0.431465508
  325 SOLV  HW2     1007    2.163109287    0.930608999    0.393189962
  326 SOLV  OW      1008    2.389708532    0.159611419    3.141188124
  326 SOLV  HW1     1009    2.437341248    0.141049318    3.227141358
  326 SOLV  HW2     1010    2.364381970    0.073146302    3.097786467
  327 SOLV  OW      1011    2.879225644    2.737381262    0.344345439
  327 SOLV  HW1     1012    2.803070243    2.802144957    0.341606145
  327 SOLV  HW2     1013    2.941374766    2.755795234    0.268188669
  328 SOLV  OW      1014    0.410467558    2.113947792    1.989581772
  328 SOLV  HW1     1015    0.460139948    2.167307295    2.058043667
  328 SOLV  HW2     1016    0.421891244    2.156228143    1.899674311
  329 SOLV  OW      1017    3.062472731    1.978246557    0.859044923
  329 SOLV  HW1     1018    3.074777528    2.070764433    0.894970566
  329 SOLV  HW2     1019    3.064030224    1.980844054    0.759083169
  330 SOLV  OW      1020    0.117265411    1.599323280    1.421194494
  330 SOLV  HW1     1021    0.064664776    1.521422267    1.455341283
  330 SOLV  HW2     1022    0.209712587    1.596339849    1.459220977
  331 SOLV  OW      1023    0.190865738    1.902312229    2.317952550
  331 SOLV  HW1     1024    0.270502859    1.848105480    2.291094517
  331 SOLV  HW2     1025    0.181501664    1.980537201    2.256349870
  332 SOLV  OW      1026    0.884275412    0.810850899    2.855863432
  332 SOLV  HW1     1027    0.942365013    0.865661705    2.795671219
  332 SOLV  HW2     1028    0.860637195    0.725040812    2.810262039
  333 SOLV  OW      1029    1.834836370    1.036999326    3.010599568
  333 SOLV  HW1     1030    1.844034191    1.116345865    2.950420544
  333 SOLV  HW2     1031    1.918880344    0.982882665    3.007448532
  334 SOLV  OW      1032    1.780997297    3.106134962    0.902067577
  334 SOLV  HW1     1033    1.806459225    3.014233956    0.871968786
  334 SOLV  HW2     1034    1.683384262    3.120629127    0.885893068
  335 SOLV  OW      1035    0.759990806    0.487950515    2.106239843
  335 SOLV  HW1     1036    0.759874779    0.500346124    2.205476574
  335 SOLV  HW2     1037    0.707566903    0.406063711    2.082833692
  336 SOLV  OW      1038    0.753228150    1.518067936    1.703587521
  336 SOLV  HW1     1039    0.724581463    1.424853489    1.681408340
  336 SOLV  HW2     1040    0.800000291    1.558180118    1.624817051
  337 SOLV  OW      1041    2.253748423    1.914855521    1.157075696
  337 SOLV  HW1     1042    2.278930824    1.896795218    1.061998291
  337 SOLV  HW2     1043    2.312288901    1.987088838    1.193890918
  338 SOLV  OW      1044    2.887945560    2.968833979    3.138231041
  338 SOLV  HW1     1045    2.919511425    2.890712713    3.192102413
  338 SOLV  HW2     1046    2.858187888    2.937312014    3.048107647
  339 SOLV  OW      1047    2.651137373    2.144480800    1.016975748
  339 SOLV  HW1     1048    2.675556737    2.060484461    0.968515965
  339 SOLV  HW2     1049    2.597398562    2.121670064    1.098165714
  340 SOLV  OW      1050    2.357618381    0.596710905    2.050389016
  340 SOLV  HW1     1051    2.286528856    0.530239668    2.027371564
  340 SOLV  HW2     1052    2.401124302    0.570470392    2.136531705
  341 SOLV  OW      1053    1.400598327    1.202790974    2.501452883
  341 SOLV  HW1     1054    1.326748785    1.268280829    2.485368935
  341 SOLV  HW2     1055    1.415146167    1.192486735    2.599857894
  342 SOLV  OW      1056    0.812129438    1.453069452    3.069286111
  342 SOLV  HW1     1057    0.858000243    1.490347684    3.149956293
  342 SOLV  HW2     1058    0.767660700    1.527206960    3.019010791
  343 SOLV  OW      1059    1.821035529    2.992226234    0.216453778
  343 SOLV  HW1     1060    1.865642594    3.075007433    0.182410570
  343 SOLV  HW2     1061    1.788120230    2.937937084    0.139183651
  344 SOLV  OW      1062    1.687107711    0.110877735    2.483506839
  344 SOLV  HW1     1063    1.598509155    0.142071035    2.449174852
  344 SOLV  HW2     1064    1.689853579    0.121291442    2.582931977
  345 SOLV  OW      1065    0.211619247    2.778975138    0.313143967
  345 SOLV  HW1     1066    0.139936812    2.819218389    0.370097403
  345 SOLV  HW2     1067    0.175020341    2.759919300    0.222045629
  346 SOLV  OW      1068    0.592194439    2.857406185    2.377529457
  346 SOLV  HW1     1069    0.560670345    2.907423274    2.296867632
  346 SOLV  HW2     1070    0.516890301    2.802961737    2.414501211
  347 SOLV  OW      1071    1.360723646    1.233472679    1.746736204
  347 SOLV  HW1     1072    1.375575914    1.252775584    1.649738885
  347 SOLV  HW2     1073    1.290285479    1.294798969    1.782502361
  348 SOLV  OW      1074    3.162415762    1.744403754    2.391778748
  348 SOLV  HW1     1075    3.128336132    1.689426756    2.315504719
  348 SOLV  HW2     1076    3.237240778    1.802668930    2.360030573
  349 SOLV  OW      1077    1.774333337    0.777597775    2.339564568
  349 SOLV  HW1     1078    1.857355653    0.766170533    2.284991546
  349 SOLV  HW2     1079    1.712492234    0.700854324    2.322607321
  350 SOLV  OW      1080    2.433722766    1.027752064    2.816033317
  350 SOLV  HW1     1081    2.419340084    1.110310745    2.761469178
  350 SOLV  HW2     1082    2.497601118    1.047656761    2.890352623
  351 SOLV  OW      1083    1.316034923    3.012057227    2.834653659
  351 SOLV  HW1     1084    1.237295768    3.019381216    2.895877027
  351 SOLV  HW2     1085    1.397616261    3.046643505    2.881022029
  352 SOLV  OW      1086    2.654415521    1.266512521    2.595093197
  352 SOLV  HW1     1087    2.560537918    1.234616819    2.581999024
  352 SOLV  HW2     1088    2.680607716    1.325297690    2.518542054
  353 SOLV  OW      1089    1.058590626    0.958320819    2.701898243
  353 SOLV  HW1     1090    1.031141619    1.040628628    2.652163561
  353 SOLV  HW2     1091    1.081480199    0.886057195    2.636663136
  354 SOLV  OW      1092    0.326188506    1.691618049    0.005315506
  354 SOLV  HW1     1093    0.405599678    1.739515846   -0.032119140
  354 SOLV  HW2     1094    0.343769485    1.593167526    0.005640099
  355 SOLV  OW      1095    2.137843171    0.446955850    2.017988576
  355 SOLV  HW1     1096    2.080218800    0.504681529    1.960119923
  355 SOLV  HW2     1097    2.086474086    0.419437004    2.099263037
  356 SOLV  OW      1098    1.390694463    2.063727015    0.717898020
  356 SOLV  HW1     1099    1.337753884    1.995275592    0.667767060
  356 SOLV  HW2     1100    1.423085765    2.024345276    0.803928681
  357 SOLV  OW      1101    2.572824478    0.538875230    1.367515227
  357 SOLV  HW1     1102    2.499962468    0.484244373    1.408849731
  357 SOLV  HW2     1103    2.658034317    0.486520441    1.367926952
  358 SOLV  OW      1104    0.644063018    2.855316005    0.218226703
  358 SOLV  HW1     1105    0.712192444    2.836667269    0.289012630
  358 SOLV  HW2     1106    0.558645828    2.884700276    0.261127383
  359 SOLV  OW      1107    2.216010593    0.750203045    2.577311578
  359 SOLV  HW1     1108    2.292531185    0.745438173    2.641525976
  359 SOLV  HW2     1109    2.130291704    0.734636306    2.626418550
  360 SOLV  OW      1110    0.040900958    2.055871805    1.220439716
  360 SOLV  HW1     1111    0.011602526    2.054887930    1.316046592
  360 SOLV  HW2     1112    0.018610820    1.968173957    1.177869334
  361 SOLV  OW      1113    1.399201538    0.424514738    2.567007122
  361 SOLV  HW1     1114    1.356926002    0.498537608    2.619307418
  361 SOLV  HW2     1115    1.498142779    0.438617897    2.563325154
  362 SOLV  OW      1116    1.638102410    1.141157766    1.213267793
  362 SOLV  HW1     1117    1.655005138    1.238755218    1.199449539
  362 SOLV  HW2     1118    1.719870288    1.098308285    1.251734673
  363 SOLV  OW      1119    0.635683952    2.075099690    0.447365587
  363 SOLV  HW1     1120    0.694494785    2.054586297    0.369121940
  363 SOLV  HW2     1121    0.672423093    2.153811028    0.496925918
  364 SOLV  OW      1122    2.405008639    0.704990377    0.808744226
  364 SOLV  HW1     1123    2.385486927    0.689284079    0.905562021
  364 SOLV  HW2     1124    2.425221598    0.617736494    0.764251502
  365 SOLV  OW      1125    3.054862540    1.714535864    2.980269288
  365 SOLV  HW1     1126    3.023504901    1.754472357    3.066419013
  365 SOLV  HW2     1127    3.154668744    1.719101515    2.975815408
  366 SOLV  OW      1128    2.104292219    2.943462349    0.852879520
  366 SOLV  HW1     1129    2.087632203    2.981634137    0.943801686
  366 SOLV  HW2     1130    2.123393557    3.017648083    0.788589943
  367 SOLV  OW      1131    0.731516196    1.389405898    0.676712010
  367 SOLV  HW1     1132    0.661291918    1.324402263    0.647649062
  367 SOLV  HW2     1133    0.769749566    1.360163308    0.764373738
  368 SOLV  OW      1134    2.832929871    0.617281882    0.606749888
  368 SOLV  HW1     1135    2.916750139    0.671602894    0.611586246
  368 SOLV  HW2     1136    2.758583068    0.666664664    0.651870255
  369 SOLV  OW      1137    0.207611446    1.039549888    1.435279363
  369 SOLV  HW1     1138    0.298450527    1.076852463    1.454167964
  369 SOLV  HW2     1139    0.211280270    0.983069058    1.352826811
  370 SOLV  OW      1140    1.772638570    1.632365104    2.177519775
  370 SOLV  HW1     1141    1.799623867    1.572714818    2.253108380
  370 SOLV  HW2     1142    1.847636000    1.694952405    2.156067845
  371 SOLV  OW      1143    1.813282264    2.459135079    2.453070925
  371 SOLV  HW1     1144    1.895635608    2.402430054    2.451026981
  371 SOLV  HW2     1145    1.773344671    2.456582333    2.544723413
  372 SOLV  OW      1146    1.818341777    1.387299402    1.552209477
  372 SOLV  HW1     1147    1.734177719    1.436070625    1.528984856
  372 SOLV  HW2     1148    1.874775482    1.444655190    1.611599251
  373 SOLV  OW      1149    1.502449849    2.929331093    1.104040396
  373 SOLV  HW1     1150    1.576294845    2.926953704    1.171443132
  373 SOLV  HW2     1151    1.513840709    3.009210266    1.044952410
  374 SOLV  OW      1152    2.067362902    0.274571179    2.851291708
  374 SOLV  HW1     1153    2.166136452    0.259074550    2.853550817
  374 SOLV  HW2     1154    2.037754517    0.313567336    2.938493024
  375 SOLV  OW      1155    3.017668709    2.756036108    0.589514339
  375 SOLV  HW1     1156    3.043086485    2.665405649    0.623305332
  375 SOLV  HW2     1157    2.959239775    2.746362839    0.508927772
  376 SOLV  OW      1158    1.805355753    2.562626263    3.047155112
  376 SOLV  HW1     1159    1.816233608    2.466108812    3.023325793
  376 SOLV  HW2     1160    1.722306313    2.598342058    3.004389168
  377 SOLV  OW      1161    2.016444384    3.166318230    2.193513734
  377 SOLV  HW1     1162    2.052098213    3.082797822    2.151625208
  377 SOLV  HW2     1163    2.090411280    3.232924492    2.203206751
  378 SOLV  OW      1164    1.883975629    0.077128531    2.904114850
  378 SOLV  HW1     1165    1.953614523    0.144049921    2.878161173
  378 SOLV  HW2     1166    1.811240770    0.076414028    2.835480215
  379 SOLV  OW      1167    0.700989438    1.932544571    1.752022274
  379 SOLV  HW1     1168    0.670802612    2.024514209    1.726880301
  379 SOLV  HW2     1169    0.625358223    1.868218028    1.740028500
  380 SOLV  OW      1170    1.347215132    0.081925334    0.122392829
  380 SOLV  HW1     1171    1.253629944    0.097299409    0.090662101
  380 SOLV  HW2     1172    1.375155628   -0.011397500    0.099775495
  381 SOLV  OW      1173    2.668575524    0.817773662    0.074237409
  381 SOLV  HW1     1174    2.715444497    0.877176842    0.008845551
  381 SOLV  HW2     1175    2.610356853    0.873158968    0.133773561
  382 SOLV  OW      1176    0.556345884    0.958411962    0.394554330
  382 SOLV  HW1     1177    0.486550263    0.899495773    0.353823674
  382 SOLV  HW2     1178    0.552766988    1.048753449    0.351809932
  383 SOLV  OW      1179    2.754363745    3.028268779    0.951888270
  383 SOLV  HW1     1180    2.820532258    2.986795689    0.889412278
  383 SOLV  HW2     1181    2.790618110    3.114987560    0.986048460
  384 SOLV  OW      1182    1.526095168    1.696110808    1.255731001
  384 SOLV  HW1     1183    1.442286026    1.739688300    1.288572797
  384 SOLV  HW2     1184    1.604412037    1.754830000    1.276225771
  385 SOLV  OW      1185    2.697832709    2.554263972    0.766448161
  385 SOLV  HW1     1186    2.647113960    2.493611498    0.827688866
  385 SOLV  HW2     1187    2.746156876    2.623240298    0.820378687
  386 SOLV  OW      1188    1.897240034    0.722849219    0.642382064
  386 SOLV  HW1     1189    1.979403630    0.666310758    0.635010029
  386 SOLV  HW2     1190    1.921914179    0.812988751    0.677987851
  387 SOLV  OW      1191    3.132819049    1.539369989    0.115183650
  387 SOLV  HW1     1192    3.049947189    1.491069003    0.086881556
  387 SOLV  HW2     1193    3.212606227    1.481629731    0.097813226
  388 SOLV  OW      1194    1.457551815    1.212149927    3.104936665
  388 SOLV  HW1     1195    1.494939416    1.231049260    3.195746470
  388 SOLV  HW2     1196    1.493239089    1.124829133    3.071726482
  389 SOLV  OW      1197    1.208659317    0.876822036    1.335029331
  389 SOLV  HW1     1198    1.255843540    0.963386202    1.351814273
  389 SOLV  HW2     1199    1.120502049    0.894847600    1.291384938
  390 SOLV  OW      1200    0.293889668    0.041252341    1.352259221
  390 SOLV  HW1     1201    0.310289700   -0.027736429    1.422779302
  390 SOLV  HW2     1202    0.315539539    0.002908968    1.262467535
  391 SOLV  OW      1203    0.611915382    1.021276168    0.891383821
  391 SOLV  HW1     1204    0.688008311    0.956752702    0.884414271
  391 SOLV  HW2     1205    0.640169863    1.100361297    0.945689209
  392 SOLV  OW      1206    3.104230229    0.979133604    3.163988594
  392 SOLV  HW1     1207    3.128132169    0.889487302    3.201324866
  392 SOLV  HW2     1208    3.123536213    1.049799667    3.232072003
  393 SOLV  OW      1209    0.046484521    2.893306477    0.492250388
  393 SOLV  HW1     1210   -0.030328639    2.847889628    0.537401178
  393 SOLV  HW2     1211    0.012407533    2.969406991    0.437033286
  394 SOLV  OW      1212    0.482603762    0.405592598    1.743888713
  394 SOLV  HW1     1213    0.559986090    0.467492078    1.730399716
  394 SOLV  HW2     1214    0.462782793    0.357885200    1.658258084
  395 SOLV  OW      1215    2.650233132    2.021661957    1.854253384
  395 SOLV  HW1     1216    2.715741230    1.970387396    1.798746232
  395 SOLV  HW2     1217    2.560776272    2.020742296    1.809554068
  396 SOLV  OW      1218    1.780565134    1.150965930    2.512314211
  396 SOLV  HW1     1219    1.866228606    1.151545370    2.563903675
  396 SOLV  HW2     1220    1.719330191    1.221182537    2.548644777
  397 SOLV  OW      1221    2.682133562    0.402389952    2.713246617
  397 SOLV  HW1     1222    2.735601010    0.425685772    2.632004896
  397 SOLV  HW2     1223    2.736170555    0.342891920    2.772757933
  398 SOLV  OW      1224    1.357320310    2.701063646    2.115045872
  398 SOLV  HW1     1225    1.452331327    2.696211433    2.084233454
  398 SOLV  HW2     1226    1.338587127    2.792485339    2.150978336
  399 SOLV  OW      1227    2.800742584    0.376856870    1.362535697
  399 SOLV  HW1     1228    2.879317485    0.407487575    1.416286611
  399 SOLV  HW2     1229    2.775638201    0.284066818    1.390123919
  400 SOLV  OW      1230    1.637568673    1.746845035    0.695500677
  400 SOLV  HW1     1231    1.562640692    1.691544421    0.659040617
  400 SOLV  HW2     1232    1.632262122    1.748446179    0.795354998
  401 SOLV  OW      1233    1.206525607    2.195511431    1.501925431
  401 SOLV  HW1     1234    1.219920092    2.219921385    1.405879697
  401 SOLV  HW2     1235    1.181288923    2.098975272    1.508549617
  402 SOLV  OW      1236    1.661347315    0.139723448    2.755377792
  402 SOLV  HW1     1237    1.569141226    0.106923610    2.734788609
  402 SOLV  HW2     1238    1.656497756    0.233733015    2.789146455
  403 SOLV  OW      1239    1.260335233    2.996558016    1.379471370
  403 SOLV  HW1     1240    1.309976528    2.912034405    1.399307530
  403 SOLV  HW2     1241    1.178283394    2.975322937    1.326382608
  404 SOLV  OW      1242    2.052248503    2.441049093    0.684291399
  404 SOLV  HW1     1243    2.095910429    2.371421049    0.627308518
  404 SOLV  HW2     1244    2.058668828    2.529985647    0.639008742
  405 SOLV  OW      1245    0.449313140    0.496236255    0.456127404
  405 SOLV  HW1     1246    0.385524514    0.545990300    0.514923965
  405 SOLV  HW2     1247    0.533527218    0.477476632    0.506699580
  406 SOLV  OW      1248    0.718950604    2.575307187    1.384986041
  406 SOLV  HW1     1249    0.754551827    2.521417102    1.308629821
  406 SOLV  HW2     1250    0.637590310    2.625353659    1.355360534
  407 SOLV  OW      1251    3.114770113    2.306316610    1.973327791
  407 SOLV  HW1     1252    3.061281898    2.341373978    2.050214790
  407 SOLV  HW2     1253    3.126818783    2.207550898    1.983410122
  408 SOLV  OW      1254    2.508287805    1.869193041    1.470921841
  408 SOLV  HW1     1255    2.571194759    1.796521530    1.498548196
  408 SOLV  HW2     1256    2.548168706    1.920718667    1.395052130
  409 SOLV  OW      1257    1.392955453    1.601098125    0.646753121
  409 SOLV  HW1     1258    1.407641112    1.549328808    0.731050427
  409 SOLV  HW2     1259    1.377817922    1.537678835    0.570921043
  410 SOLV  OW      1260    0.405229970    0.223920569    0.539042316
  410 SOLV  HW1     1261    0.439773100    0.317069849    0.527560160
  410 SOLV  HW2     1262    0.329737274    0.224236963    0.604636332
  411 SOLV  OW      1263    3.063802463    0.739259779    0.679095566
  411 SOLV  HW1     1264    3.085976635    0.836744113    0.676509604
  411 SOLV  HW2     1265    3.102700315    0.698425683    0.761685270
  412 SOLV  OW      1266    1.874094895    2.763300594    1.678548986
  412 SOLV  HW1     1267    1.826394603    2.680568433    1.708238321
  412 SOLV  HW2     1268    1.966644621    2.739602541    1.648980662
  413 SOLV  OW      1269    2.821672814    2.020590939    2.398127094
  413 SOLV  HW1     1270    2.884119679    1.984030073    2.467157396
  413 SOLV  HW2     1271    2.854190635    1.995236299    2.307016094
  414 SOLV  OW      1272    1.448404789    0.358434316    1.121154052
  414 SOLV  HW1     1273    1.367510410    0.417020053    1.126202692
  414 SOLV  HW2     1274    1.498796694    0.378389884    1.037106195
  415 SOLV  OW      1275    1.366485687    0.133845412    2.154137080
  415 SOLV  HW1     1276    1.278527966    0.112407513    2.111647915
  415 SOLV  HW2     1277    1.435219661    0.067979433    2.123497908
  416 SOLV  OW      1278    2.343944071    0.114243503    0.408071360
  416 SOLV  HW1     1279    2.404606067    0.140860496    0.333160092
  416 SOLV  HW2     1280    2.396773142    0.106734806    0.492645049
  417 SOLV  OW      1281    2.946584323    0.624919720    2.706315682
  417 SOLV  HW1     1282    2.894472339    0.615758554    2.621451486
  417 SOLV  HW2     1283    2.993035470    0.713477289    2.707491719
  418 SOLV  OW      1284    0.909030415    2.739929819    1.117362030
  418 SOLV  HW1     1285    0.810915634    2.757911539    1.110173216
  418 SOLV  HW2     1286    0.923886846    2.657628854    1.172201050
  419 SOLV  OW      1287    2.051653751    2.327033575    2.443176419
  419 SOLV  HW1     1288    2.132388370    2.385716145    2.449504443
  419 SOLV  HW2     1289    2.050651125    2.281227031    2.354280434
  420 SOLV  OW      1290    3.111273467    1.797881954    1.452932078
  420 SOLV  HW1     1291    3.139957136    1.893687892    1.453441043
  420 SOLV  HW2     1292    3.191604042    1.739109484    1.443209869
  421 SOLV  OW      1293    1.310088324    0.815986562    1.081141232
  421 SOLV  HW1     1294    1.398735680    0.853016593    1.053383999
  421 SOLV  HW2     1295    1.290124697    0.844177114    1.174985499
  422 SOLV  OW      1296    2.968127437    1.114541860    1.633825387
  422 SOLV  HW1     1297    3.013755668    1.187022518    1.685463036
  422 SOLV  HW2     1298    2.982900372    1.026778115    1.679442580
  423 SOLV  OW      1299    2.855294381    0.502267864    0.361845786
  423 SOLV  HW1     1300    2.888409727    0.412604025    0.391269602
  423 SOLV  HW2     1301    2.854883556    0.564864483    0.439842359
  424 SOLV  OW      1302    2.650339409    0.020031821    1.229179322
  424 SOLV  HW1     1303    2.715870114    0.052034333    1.160745868
  424 SOLV  HW2     1304    2.648706526   -0.079961861    1.229539916
  425 SOLV  OW      1305    1.050532575    2.268834835    2.198941613
  425 SOLV  HW1     1306    1.098180597    2.350553152    2.166482212
  425 SOLV  HW2     1307    0.999483168    2.227810544    2.123358743
  426 SOLV  OW      1308    0.361146642    1.569609997    1.523952146
  426 SOLV  HW1     1309    0.429369853    1.551423083    1.453124662
  426 SOLV  HW2     1310    0.333291567    1.483397496    1.566297301
  427 SOLV  OW      1311    2.794393594    1.259581866    1.465098537
  427 SOLV  HW1     1312    2.722519196    1.290748087    1.527265423
  427 SOLV  HW2     1313    2.860717123    1.204513412    1.515799050
  428 SOLV  OW      1314    2.268757794    1.819871185    0.423748751
  428 SOLV  HW1     1315    2.176767102    1.824946302    0.384842617
  428 SOLV  HW2     1316    2.262412435    1.805059696    0.522450624
  429 SOLV  OW      1317    0.402739760    1.325862098    0.472160630
  429 SOLV  HW1     1318    0.424569947    1.268328076    0.393325136
  429 SOLV  HW2     1319    0.424112586    1.421189619    0.450768181
  430 SOLV  OW      1320    2.304461378    0.362502750    1.196861232
  430 SOLV  HW1     1321    2.329549746    0.387524800    1.290383581
  430 SOLV  HW2     1322    2.214089815    0.319667778    1.196943799
  431 SOLV  OW      1323    3.079831161    0.784843495    2.009359401
  431 SOLV  HW1     1324    3.153452015    0.805267864    2.073894410
  431 SOLV  HW2     1325    3.089104757    0.690682635    1.976960309
  432 SOLV  OW      1326    0.141865827    1.707359691    2.979426257
  432 SOLV  HW1     1327    0.129956105    1.623008810    2.927051381
  432 SOLV  HW2     1328    0.192932996    1.687669170    3.063118717
  433 SOLV  OW      1329    2.107081422    2.646857862    0.484016239
  433 SOLV  HW1     1330    2.112858140    2.575396100    0.414291929
  433 SOLV  HW2     1331    2.070027910    2.730303035    0.443205192
  434 SOLV  OW      1332    3.139030552    1.394995503    1.517842108
  434 SOLV  HW1     1333    3.072656876    1.468419646    1.532168761
  434 SOLV  HW2     1334    3.146016002    1.339730441    1.600900786
  435 SOLV  OW      1335    0.296711706    2.784906820    0.907427313
  435 SOLV  HW1     1336    0.281815711    2.779758431    1.006177728
  435 SOLV  HW2     1337    0.273762287    2.696995884    0.865654216
  436 SOLV  OW      1338    1.123182423    1.941113698    1.535764684
  436 SOLV  HW1     1339    1.138947237    1.906810777    1.628373596
  436 SOLV  HW2     1340    1.025659409    1.935534450    1.514323683
  437 SOLV  OW      1341    0.915192398    2.529253858    0.447965468
  437 SOLV  HW1     1342    0.815721597    2.528815495    0.458304886
  437 SOLV  HW2     1343    0.951566195    2.439208475    0.471847085
  438 SOLV  OW      1344    1.554696563    1.695364948    0.971472815
  438 SOLV  HW1     1345    1.561007188    1.694015484    1.071272823
  438 SOLV  HW2     1346    1.529864315    1.604298277    0.938428899
  439 SOLV  OW      1347    0.401604604    1.427577844    3.118274368
  439 SOLV  HW1     1348    0.427478136    1.392725246    3.028177645
  439 SOLV  HW2     1349    0.483992407    1.444343768    3.172428222
  440 SOLV  OW      1350    2.098044011    0.194588983    0.289150787
  440 SOLV  HW1     1351    2.041126043    0.244289230    0.354664150
  440 SOLV  HW2     1352    2.179947198    0.160497969    0.335317953
  441 SOLV  OW      1353    2.250416102    2.421836147    1.282719728
  441 SOLV  HW1     1354    2.173779225    2.380251605    1.233740139
  441 SOLV  HW2     1355    2.215632611    2.488996505    1.348149074
  442 SOLV  OW      1356    2.910013440    0.998979917    2.027920473
  442 SOLV  HW1     1357    2.967056655    0.923694915    1.995058642
  442 SOLV  HW2     1358    2.959131792    1.049459459    2.098919318
  443 SOLV  OW      1359    0.293151933    1.939012530    1.117843266
  443 SOLV  HW1     1360    0.300396929    1.841990907    1.140991763
  443 SOLV  HW2     1361    0.208915681    1.976341384    1.156730073
  444 SOLV  OW      1362    1.642872139    0.992143201    2.028157900
  444 SOLV  HW1     1363    1.624348393    1.082310592    1.989084227
  444 SOLV  HW2     1364    1.683047786    1.002869009    2.119102249
  445 SOLV  OW      1365    1.098300736    0.827649156    0.331052481
  445 SOLV  HW1     1366    1.121842796    0.792271243    0.240521169
  445 SOLV  HW2     1367    0.998816571    0.832276790    0.340173907
  446 SOLV  OW      1368    2.992604496    0.277005851    0.448891329
  446 SOLV  HW1     1369    3.071569888    0.322551665    0.407780687
  446 SOLV  HW2     1370    3.000403947    0.178220944    0.435448458
  447 SOLV  OW      1371    1.490636534    0.361043077    2.040637958
  447 SOLV  HW1     1372    1.440608649    0.286913071    2.085396873
  447 SOLV  HW2     1373    1.588749393    0.348878465    2.055712302
  448 SOLV  OW      1374    0.773069947    3.104972320    0.475196834
  448 SOLV  HW1     1375    0.675752370    3.127517064    0.479974916
  448 SOLV  HW2     1376    0.823408661    3.182558755    0.437142734
  449 SOLV  OW      1377    2.469187267    3.111297830    1.772635973
  449 SOLV  HW1     1378    2.384928112    3.113383777    1.826468793
  449 SOLV  HW2     1379    2.534153347    3.048082694    1.814885970
  450 SOLV  OW      1380    1.954874115    2.048184002    0.199717893
  450 SOLV  HW1     1381    2.038298194    2.101447283    0.185400833
  450 SOLV  HW2     1382    1.905903475    2.039023081    0.113003173
  451 SOLV  OW      1383    0.411795035    2.268068850    2.427508053
  451 SOLV  HW1     1384    0.380158425    2.178084764    2.457564994
  451 SOLV  HW2     1385    0.467946792    2.309317969    2.499249670
  452 SOLV  OW      1386    3.114732585    0.263483640    2.029070284
  452 SOLV  HW1     1387    3.135905706    0.351824257    1.987265088
  452 SOLV  HW2     1388    3.133031862    0.190319239    1.963403649
  453 SOLV  OW      1389    1.721765985    1.946492079    1.122811700
  453 SOLV  HW1     1390    1.653627243    2.019614549    1.119334278
  453 SOLV  HW2     1391    1.750752467    1.923524247    1.029892069
  454 SOLV  OW      1392    2.626599364    1.207844689    2.166365489
  454 SOLV  HW1     1393    2.533411733    1.173604451    2.154309327
  454 SOLV  HW2     1394    2.665905074    1.229630124    2.077022831
  455 SOLV  OW      1395    0.179708021    1.252067301    2.493116970
  455 SOLV  HW1     1396    0.210311338    1.272123220    2.586191475
  455 SOLV  HW2     1397    0.080208574    1.242036558    2.492198776
  456 SOLV  OW      1398    0.350144493    1.040705190    1.979973835
  456 SOLV  HW1     1399    0.423440092    1.066921025    2.042761252
  456 SOLV  HW2     1400    0.378043456    0.959889212    1.928088237
  457 SOLV  OW      1401    0.303907308    0.698659877    3.035259553
  457 SOLV  HW1     1402    0.303288710    0.797129400    3.052729796
  457 SOLV  HW2     1403    0.357802917    0.679730100    2.953169919
  458 SOLV  OW      1404    1.810763222    0.192406459    1.831565960
  458 SOLV  HW1     1405    1.747150159    0.155820417    1.763622221
  458 SOLV  HW2     1406    1.869609598    0.260918247    1.788616137
  459 SOLV  OW      1407    1.639916414    2.193630746    0.601445866
  459 SOLV  HW1     1408    1.558964177    2.160673133    0.650048422
  459 SOLV  HW2     1409    1.704349806    2.233083211    0.666970694
  460 SOLV  OW      1410    2.461239947    0.058451474    2.826212181
  460 SOLV  HW1     1411    2.441707388    0.154239958    2.847296573
  460 SOLV  HW2     1412    2.436997735    0.001443922    2.904722649
  461 SOLV  OW      1413    2.420708239    0.430823085    0.429337146
  461 SOLV  HW1     1414    2.382593991    0.521004628    0.449741800
  461 SOLV  HW2     1415    2.491154267    0.439592141    0.358894471
  462 SOLV  OW      1416    2.008701703    1.821023448    1.518483567
  462 SOLV  HW1     1417    1.939660765    1.792574225    1.451956507
  462 SOLV  HW2     1418    2.094748608    1.773727797    1.499486888
  463 SOLV  OW      1419    1.650739650    2.821698517    1.531786071
  463 SOLV  HW1     1420    1.736993893    2.822702349    1.582375012
  463 SOLV  HW2     1421    1.574603856    2.812371451    1.595944833
  464 SOLV  OW      1422    2.965277302    1.628453174    0.783601030
  464 SOLV  HW1     1423    2.878853878    1.654275699    0.826777734
  464 SOLV  HW2     1424    2.948099852    1.559311280    0.713427431
  465 SOLV  OW      1425    2.000896746    1.755200049    1.792354694
  465 SOLV  HW1     1426    1.986521289    1.656875260    1.803636717
  465 SOLV  HW2     1427    2.033777061    1.773647963    1.699725256
  466 SOLV  OW      1428    0.351140594    2.402440603    1.285038979
  466 SOLV  HW1     1429    0.264126548    2.353369830    1.289730526
  466 SOLV  HW2     1430    0.399902736    2.375920393    1.201850706
  467 SOLV  OW      1431    0.437529855    0.078000251    3.047261043
  467 SOLV  HW1     1432    0.535832101    0.059863385    3.044146808
  467 SOLV  HW2     1433    0.414716584    0.149398528    2.981051216
  468 SOLV  OW      1434    0.186172443    2.590207292    1.414896907
  468 SOLV  HW1     1435    0.123469227    2.634001300    1.350459438
  468 SOLV  HW2     1436    0.246250188    2.527385490    1.365441710
  469 SOLV  OW      1437    1.902931519    3.177886372    1.511194493
  469 SOLV  HW1     1438    2.001143346    3.165091504    1.497321531
  469 SOLV  HW2     1439    1.860076619    3.203330579    1.424489426
  470 SOLV  OW      1440    3.159877374    2.461210543    0.935730697
  470 SOLV  HW1     1441    3.142166283    2.365251961    0.957636298
  470 SOLV  HW2     1442    3.178614075    2.511708769    1.019994342
  471 SOLV  OW      1443    1.813967341    0.895245659    1.604264744
  471 SOLV  HW1     1444    1.782612298    0.852079400    1.688854000
  471 SOLV  HW2     1445    1.891456303    0.843886024    1.567394481
  472 SOLV  OW      1446    2.844931320    0.917442051    3.070550378
  472 SOLV  HW1     1447    2.847735410    0.819692934    3.049600869
  472 SOLV  HW2     1448    2.936739240    0.949016217    3.094549398
  473 SOLV  OW      1449    1.357644829    2.173166247    1.714712299
  473 SOLV  HW1     1450    1.302229642    2.183233799    1.632073035
  473 SOLV  HW2     1451    1.411787970    2.089312748    1.708508449
  474 SOLV  OW      1452    2.703315670    2.832820768    2.669087742
  474 SOLV  HW1     1453    2.613315633    2.807964401    2.633258103
  474 SOLV  HW2     1454    2.736532976    2.914530019    2.621952388
  475 SOLV  OW      1455    2.993933390    2.249097597    2.853773800
  475 SOLV  HW1     1456    3.002434969    2.157587998    2.893215934
  475 SOLV  HW2     1457    3.034447701    2.249857246    2.762341434
  476 SOLV  OW      1458    2.265228842    2.169303176    0.763936063
  476 SOLV  HW1     1459    2.309350493    2.246618566    0.718356039
  476 SOLV  HW2     1460    2.234776348    2.197276331    0.854996460
  477 SOLV  OW      1461    2.277528799    0.075347267    2.233445805
  477 SOLV  HW1     1462    2.312710920    0.135239470    2.161497061
  477 SOLV  HW2     1463    2.328769068   -0.010535541    2.233318686
  478 SOLV  OW      1464    3.038705130    0.479579210    1.481548535
  478 SOLV  HW1     1465    3.044668426    0.578550471    1.468484559
  478 SOLV  HW2     1466    3.122894048    0.436541963    1.448967914
  479 SOLV  OW      1467    0.231528353    2.540773827    0.843191308
  479 SOLV  HW1     1468    0.259006962    2.473288991    0.774702156
  479 SOLV  HW2     1469    0.140880460    2.517477093    0.878408091
  480 SOLV  OW      1470    0.553132402    2.342391694    2.657941934
  480 SOLV  HW1     1471    0.520775977    2.320941597    2.750109314
  480 SOLV  HW2     1472    0.607758163    2.426126500    2.660461116
  481 SOLV  OW      1473    0.890043920    1.642983111    2.736542531
  481 SOLV  HW1     1474    0.802138575    1.664996965    2.778848077
  481 SOLV  HW2     1475    0.909069904    1.545479311    2.748061953
  482 SOLV  OW      1476    0.198288741    1.015379793    2.843887093
  482 SOLV  HW1     1477    0.101144720    1.011615909    2.867351450
  482 SOLV  HW2     1478    0.253042552    1.005191025    2.926952905
  483 SOLV  OW      1479    1.206151185    2.105007857    1.939804354
  483 SOLV  HW1     1480    1.111331799    2.135050082    1.950212968
  483 SOLV  HW2     1481    1.243953422    2.142715819    1.855242945
  484 SOLV  OW      1482    2.020807149    0.358181785    3.089137615
  484 SOLV  HW1     1483    2.093432405    0.344386151    3.156494204
  484 SOLV  HW2     1484    1.964691143    0.436412783    3.116203383
  485 SOLV  OW      1485    3.182276246    1.194416693    0.525213465
  485 SOLV  HW1     1486    3.223028771    1.281374615    0.553127500
  485 SOLV  HW2     1487    3.108624297    1.211623157    0.459784509
  486 SOLV  OW      1488    2.516082304    2.973658895    0.031927556
  486 SOLV  HW1     1489    2.590758255    3.039132840    0.043677767
  486 SOLV  HW2     1490    2.538256787    2.910869178   -0.042685376
  487 SOLV  OW      1491    1.166185983    3.175488096    0.549062862
  487 SOLV  HW1     1492    1.242276728    3.169599105    0.484444301
  487 SOLV  HW2     1493    1.153509230    3.086931112    0.593750229
  488 SOLV  OW      1494    2.158238493    2.743646771    1.728443712
  488 SOLV  HW1     1495    2.222485032    2.680135772    1.685545312
  488 SOLV  HW2     1496    2.155721487    2.726977467    1.827019863
  489 SOLV  OW      1497    0.271238957    0.680913268    1.651555146
  489 SOLV  HW1     1498    0.259396077    0.652228466    1.556483636
  489 SOLV  HW2     1499    0.255471920    0.602893874    1.712102602
  490 SOLV  OW      1500    0.694587915    0.835067684    1.250069703
  490 SOLV  HW1     1501    0.658167340    0.794819332    1.334055487
  490 SOLV  HW2     1502    0.694799534    0.766237687    1.177514002
  491 SOLV  OW      1503    1.789812119    2.269999983    1.144542524
  491 SOLV  HW1     1504    1.693645610    2.249064656    1.126779552
  491 SOLV  HW2     1505    1.847256383    2.220740563    1.079155609
  492 SOLV  OW      1506    0.336090536    0.973924109    3.084294541
  492 SOLV  HW1     1507    0.433548779    0.953930240    3.094476500
  492 SOLV  HW2     1508    0.299959498    1.008542312    3.170883235
  493 SOLV  OW      1509    1.014396054    1.443284481    1.345734317
  493 SOLV  HW1     1510    1.002286981    1.351253392    1.382950998
  493 SOLV  HW2     1511    0.976745426    1.510309143    1.409699095
  494 SOLV  OW      1512    2.982421892    2.394966184    3.081981818
  494 SOLV  HW1     1513    2.994671493    2.354508362    2.991347049
  494 SOLV  HW2     1514    2.947129638    2.488049801    3.072421212
  495 SOLV  OW      1515    2.065866421    2.973717338    1.124410808
  495 SOLV  HW1     1516    1.998713878    2.899887907    1.117951831
  495 SOLV  HW2     1517    2.137647355    2.947892228    1.189082962
  496 SOLV  OW      1518    0.028575690    1.306773038    1.056305597
  496 SOLV  HW1     1519    0.020690992    1.404020548    1.034339169
  496 SOLV  HW2     1520    0.021049168    1.294252152    1.155241340
  497 SOLV  OW      1521    1.045230383    0.284898803    1.876508574
  497 SOLV  HW1     1522    1.031727399    0.354143548    1.947394274
  497 SOLV  HW2     1523    1.074270705    0.329258873    1.791710672
  498 SOLV  OW      1524    2.136721024    2.563835615    2.896285304
  498 SOLV  HW1     1525    2.149289168    2.464961813    2.904498885
  498 SOLV  HW2     1526    2.044643899    2.583005579    2.862289876
  499 SOLV  OW      1527    2.677230302    1.388449556    2.352106921
  499 SOLV  HW1     1528    2.665350523    1.328831113    2.272696381
  499 SOLV  HW2     1529    2.593664821    1.441380429    2.366825947
  500 SOLV  OW      1530    0.553843139    0.079644102    2.179817585
  500 SOLV  HW1     1531    0.642259826    0.037277459    2.160091278
  500 SOLV  HW2     1532    0.546538476    0.166153810    2.130176850
  501 SOLV  OW      1533    3.177504569    2.588060573    1.164834144
  501 SOLV  HW1     1534    3.142882001    2.534772952    1.242046490
  501 SOLV  HW2     1535    3.131912236    2.677035907    1.162659448
  502 SOLV  OW      1536    1.871648666    2.311836730    2.973697476
  502 SOLV  HW1     1537    1.829450225    2.264895670    2.896135703
  502 SOLV  HW2     1538    1.971177562    2.305136176    2.966549547
  503 SOLV  OW      1539    0.109582656    2.505743594    2.064320676
  503 SOLV  HW1     1540    0.149194559    2.452442346    2.139097396
  503 SOLV  HW2     1541    0.043557006    2.449434666    2.014605528
  504 SOLV  OW      1542    3.109276258    2.510152336    0.657788761
  504 SOLV  HW1     1543    3.116911703    2.427957043    0.601331343
  504 SOLV  HW2     1544    3.129603045    2.487189150    0.752979130
  505 SOLV  OW      1545    0.902619355    1.285197796    0.879797914
  505 SOLV  HW1     1546    0.929978752    1.345764940    0.954529049
  505 SOLV  HW2     1547    0.905732779    1.190243778    0.911033475
  506 SOLV  OW      1548    0.244487568    1.294076907    2.777696906
  506 SOLV  HW1     1549    0.172074886    1.356650639    2.806724027
  506 SOLV  HW2     1550    0.223091844    1.201542434    2.809021586
  507 SOLV  OW      1551    2.349055844    1.172903750    0.806853156
  507 SOLV  HW1     1552    2.448858501    1.166581738    0.805680024
  507 SOLV  HW2     1553    2.309786225    1.084862381    0.780235718
  508 SOLV  OW      1554    1.813512061    0.426684214    1.163927183
  508 SOLV  HW1     1555    1.848530183    0.517216788    1.187990053
  508 SOLV  HW2     1556    1.749914718    0.395693170    1.234611551
  509 SOLV  OW      1557    2.864525607    2.858331227    1.594910500
  509 SOLV  HW1     1558    2.852981658    2.957538750    1.600036217
  509 SOLV  HW2     1559    2.946824977    2.831731252    1.645119126
  510 SOLV  OW      1560    0.174055917    1.394749564    2.246785354
  510 SOLV  HW1     1561    0.178655651    1.362005741    2.341170004
  510 SOLV  HW2     1562    0.261942038    1.435023112    2.221176650
  511 SOLV  OW      1563    1.065359020    2.929722361    2.390632393
  511 SOLV  HW1     1564    0.998893890    2.855901380    2.379031797
  511 SOLV  HW2     1565    1.092599333    2.935230404    2.486701476
  512 SOLV  OW      1566    1.653028877    0.431501910    1.593313287
  512 SOLV  HW1     1567    1.738680117    0.403928822    1.636964896
  512 SOLV  HW2     1568    1.641355343    0.380824573    1.507888771
  513 SOLV  OW      1569    1.644803374    0.973171444    0.769062900
  513 SOLV  HW1     1570    1.742777474    0.980532296    0.750392091
  513 SOLV  HW2     1571    1.594908886    0.965647765    0.682717166
  514 SOLV  OW      1572    1.416803477    2.829782828    0.318359081
  514 SOLV  HW1     1573    1.473003460    2.760582502    0.273029837
  514 SOLV  HW2     1574    1.446855928    2.840224147    0.413172903
  515 SOLV  OW      1575    0.829263020    2.525478937    2.029272860
  515 SOLV  HW1     1576    0.845788072    2.513075901    2.127115232
  515 SOLV  HW2     1577    0.735410643    2.498552456    2.007669713
  516 SOLV  OW      1578    1.864881281    1.892705493    0.883963581
  516 SOLV  HW1     1579    1.909966233    1.923364227    0.800125698
  516 SOLV  HW2     1580    1.890516870    1.797897139    0.902820857
  517 SOLV  OW      1581    2.835332361    0.455956156    1.103544285
  517 SOLV  HW1     1582    2.816974404    0.406983548    1.188785431
  517 SOLV  HW2     1583    2.763125556    0.523282735    1.087585806
  518 SOLV  OW      1584    2.169830214    1.977277343    2.152859956
  518 SOLV  HW1     1585    2.103633364    1.903231075    2.141168817
  518 SOLV  HW2     1586    2.230350349    1.980727190    2.073318087
  519 SOLV  OW      1587    2.773223846    2.834388177    2.919306993
  519 SOLV  HW1     1588    2.765652976    2.830857117    2.819649215
  519 SOLV  HW2     1589    2.682600041    2.822965389    2.960029036
  520 SOLV  OW      1590    2.288481382    2.956334202    1.585937475
  520 SOLV  HW1     1591    2.347700221    2.996775118    1.655645781
  520 SOLV  HW2     1592    2.237791661    2.879794703    1.625608226
  521 SOLV  OW      1593    2.749373037    2.555938963    1.151401937
  521 SOLV  HW1     1594    2.651876773    2.535213507    1.143255630
  521 SOLV  HW2     1595    2.763502616    2.620851085    1.226155812
  522 SOLV  OW      1596    2.483641493    2.065829946    2.184655406
  522 SOLV  HW1     1597    2.460846309    2.008511072    2.105935653
  522 SOLV  HW2     1598    2.421604988    2.144207140    2.187870137
  523 SOLV  OW      1599    2.948265397    2.874679279    0.827944632
  523 SOLV  HW1     1600    2.918347618    2.790106835    0.872147308
  523 SOLV  HW2     1601    2.969714732    2.856341782    0.732001259
  524 SOLV  OW      1602    0.646302230    0.650730583    3.153783716
  524 SOLV  HW1     1603    0.628987271    0.606773237    3.241929683
  524 SOLV  HW2     1604    0.645147098    0.581764121    3.081368268
  525 SOLV  OW      1605    1.095072604    0.174994813    1.173605704
  525 SOLV  HW1     1606    1.057365069    0.267202566    1.182419160
  525 SOLV  HW2     1607    1.144664403    0.151162009    1.257118418
  526 SOLV  OW      1608    1.767239366    0.881173895    2.591403823
  526 SOLV  HW1     1609    1.777930467    0.980578135    2.593874329
  526 SOLV  HW2     1610    1.795446099    0.846850130    2.501805947
  527 SOLV  OW      1611    2.314404817    1.912878179    2.900997678
  527 SOLV  HW1     1612    2.232981570    1.961931621    2.869926634
  527 SOLV  HW2     1613    2.383054455    1.912841899    2.828274599
  528 SOLV  OW      1614    3.005073871    0.891451899    2.666003646
  528 SOLV  HW1     1615    3.048373235    0.926782809    2.748942023
  528 SOLV  HW2     1616    2.940740345    0.959303572    2.630518525
  529 SOLV  OW      1617    1.405286882    0.614806025    2.100378205
  529 SOLV  HW1     1618    1.440885786    0.530814156    2.059389478
  529 SOLV  HW2     1619    1.308230788    0.624180646    2.078148844
  530 SOLV  OW      1620    0.157059739    0.214947139    1.198715293
  530 SOLV  HW1     1621    0.184643592    0.140660273    1.259712294
  530 SOLV  HW2     1622    0.231306728    0.234824513    1.134744403
  531 SOLV  OW      1623    3.096958995    0.820773078    2.417006494
  531 SOLV  HW1     1624    3.006903881    0.802825063    2.377385379
  531 SOLV  HW2     1625    3.086672918    0.845010403    2.513487773
  532 SOLV  OW      1626    1.506665016    3.120136915    0.891694736
  532 SOLV  HW1     1627    1.435771431    3.062120497    0.851574487
  532 SOLV  HW2     1628    1.511661224    3.206345087    0.841251190
  533 SOLV  OW      1629    0.148171124    0.681320321    2.469094664
  533 SOLV  HW1     1630    0.066146412    0.734961254    2.449187585
  533 SOLV  HW2     1631    0.194455527    0.658221820    2.383503538
  534 SOLV  OW      1632    0.472146499    1.127922316    1.483336985
  534 SOLV  HW1     1633    0.518733801    1.091874983    1.564156922
  534 SOLV  HW2     1634    0.530798423    1.116386046    1.403159356
  535 SOLV  OW      1635    2.415186356    2.010251553    1.688126825
  535 SOLV  HW1     1636    2.456053601    1.965498777    1.608574965
  535 SOLV  HW2     1637    2.336918063    2.065209168    1.658885254
  536 SOLV  OW      1638    2.544391520    1.271962683    1.593876662
  536 SOLV  HW1     1639    2.535546528    1.181541301    1.635680033
  536 SOLV  HW2     1640    2.454292931    1.304165972    1.564774413
  537 SOLV  OW      1641    1.497296380    1.937889889    1.684529179
  537 SOLV  HW1     1642    1.585235097    1.960185280    1.642438841
  537 SOLV  HW2     1643    1.465826973    1.849115046    1.650904468
  538 SOLV  OW      1644    0.210090946    2.480923887    0.013743547
  538 SOLV  HW1     1645    0.304599752    2.500757081    0.039754795
  538 SOLV  HW2     1646    0.209401547    2.424714691   -0.068971561
  539 SOLV  OW      1647    3.168016784    2.063912229    1.488376156
  539 SOLV  HW1     1648    3.229455831    2.118178364    1.545666116
  539 SOLV  HW2     1649    3.074017753    2.074765505    1.520748424
  540 SOLV  OW      1650    1.761152195    1.315280611    0.449687476
  540 SOLV  HW1     1651    1.662291229    1.329862209    0.453637835
  540 SOLV  HW2     1652    1.798391078    1.361138907    0.368990550
  541 SOLV  OW      1653    0.177990390    2.109593734    2.144070758
  541 SOLV  HW1     1654    0.250905428    2.108814400    2.075628053
  541 SOLV  HW2     1655    0.181932123    2.194986256    2.195976124
  542 SOLV  OW      1656    0.748345163    1.457656871    1.187981026
  542 SOLV  HW1     1657    0.797354287    1.543322599    1.204139290
  542 SOLV  HW2     1658    0.766855197    1.394044576    1.262896767
  543 SOLV  OW      1659    2.445663779    2.781066017    1.120466060
  543 SOLV  HW1     1660    2.381315278    2.778263857    1.043960706
  543 SOLV  HW2     1661    2.484615348    2.690043905    1.134585754
  544 SOLV  OW      1662    1.262016038    0.470192961    0.155475172
  544 SOLV  HW1     1663    1.223076994    0.560657889    0.138112695
  544 SOLV  HW2     1664    1.280112953    0.424442992    0.068406418
  545 SOLV  OW      1665    2.265167892    1.726924923    1.499925258
  545 SOLV  HW1     1666    2.277089136    1.689047732    1.591711650
  545 SOLV  HW2     1667    2.342459137    1.786551684    1.478193784
  546 SOLV  OW      1668    0.722147647    0.025099855    3.037682623
  546 SOLV  HW1     1669    0.794823724    0.093647957    3.033118508
  546 SOLV  HW2     1670    0.738011322   -0.035114492    3.115938473
  547 SOLV  OW      1671    1.596349605    1.232854127    1.884404119
  547 SOLV  HW1     1672    1.678216645    1.229283188    1.827074930
  547 SOLV  HW2     1673    1.514968150    1.233265671    1.826279700
  548 SOLV  OW      1674    2.901672333    1.937402852    0.374640269
  548 SOLV  HW1     1675    2.843561460    1.856085671    0.371371654
  548 SOLV  HW2     1676    2.861669013    2.009236634    0.317722415
  549 SOLV  OW      1677    1.536888292    1.214916050    0.805562804
  549 SOLV  HW1     1678    1.438656081    1.199690327    0.816527232
  549 SOLV  HW2     1679    1.582570989    1.127419196    0.789472725
  550 SOLV  OW      1680    2.033148481    2.224033350    2.200355703
  550 SOLV  HW1     1681    2.040153785    2.124842928    2.189690766
  550 SOLV  HW2     1682    1.954319120    2.257601392    2.148774215
  551 SOLV  OW      1683    1.382897673    2.962376933    0.076688107
  551 SOLV  HW1     1684    1.402627728    2.914917480    0.162476978
  551 SOLV  HW2     1685    1.302317624    2.921537223    0.033788884
  552 SOLV  OW      1686    1.129044409    2.968446273    2.643960286
  552 SOLV  HW1     1687    1.070568541    3.047384431    2.662692452
  552 SOLV  HW2     1688    1.207819979    2.969978800    2.705552395
  553 SOLV  OW      1689    2.346095067    1.615197668    1.747578105
  553 SOLV  HW1     1690    2.439798958    1.580254115    1.747518474
  553 SOLV  HW2     1691    2.317090493    1.632608128    1.841689879
  554 SOLV  OW      1692    1.943038387    1.242709946    0.641363651
  554 SOLV  HW1     1693    2.030341438    1.290350942    0.630876165
  554 SOLV  HW2     1694    1.882044520    1.268012168    0.566257537
  555 SOLV  OW      1695    1.176447658    1.341613258    2.458712618
  555 SOLV  HW1     1696    1.108676194    1.292439634    2.513397517
  555 SOLV  HW2     1697    1.154000092    1.439062012    2.457592622
  556 SOLV  OW      1698    1.128455523    2.919056946    0.614159379
  556 SOLV  HW1     1699    1.120740027    2.819437620    0.618398764
  556 SOLV  HW2     1700    1.044259980    2.960494685    0.648734728
  557 SOLV  OW      1701    1.531199131    2.079031273    0.379596700
  557 SOLV  HW1     1702    1.544081472    2.137625745    0.299581807
  557 SOLV  HW2     1703    1.572235617    2.122577433    0.459730039
  558 SOLV  OW      1704    2.086482420    0.678020864    1.052099689
  558 SOLV  HW1     1705    2.007487402    0.678336760    1.113416317
  558 SOLV  HW2     1706    2.102227618    0.770546788    1.017588210
  559 SOLV  OW      1707    2.051016125    1.616227478    2.664734760
  559 SOLV  HW1     1708    1.962507703    1.640003809    2.624701701
  559 SOLV  HW2     1709    2.045262668    1.622467692    2.764382280
  560 SOLV  OW      1710    2.731415332    0.529026405    2.231110616
  560 SOLV  HW1     1711    2.787234797    0.456769893    2.190306400
  560 SOLV  HW2     1712    2.634587621    0.507933330    2.217650614
  561 SOLV  OW      1713    3.000529268    2.367949041    1.734329774
  561 SOLV  HW1     1714    3.054566957    2.346655831    1.815743099
  561 SOLV  HW2     1715    3.057442432    2.417274128    1.668531172
  562 SOLV  OW      1716    1.926749460    2.569302018    1.412065993
  562 SOLV  HW1     1717    2.018575512    2.596357210    1.441013305
  562 SOLV  HW2     1718    1.921078219    2.572206301    1.312259371
  563 SOLV  OW      1719    1.237512588    1.383798552    0.516370849
  563 SOLV  HW1     1720    1.176742897    1.462443185    0.505244740
  563 SOLV  HW2     1721    1.195482463    1.317765571    0.578618990
  564 SOLV  OW      1722    0.420127350    1.837095358    2.014587083
  564 SOLV  HW1     1723    0.349526356    1.814874256    1.947330697
  564 SOLV  HW2     1724    0.436471036    1.935758776    2.014368890
  565 SOLV  OW      1725    2.846040443    1.223759202    0.660722898
  565 SOLV  HW1     1726    2.910715563    1.204650969    0.734573428
  565 SOLV  HW2     1727    2.863081617    1.315363584    0.624390454
  566 SOLV  OW      1728    0.878421686    0.905622715    1.695534650
  566 SOLV  HW1     1729    0.919365381    0.900617046    1.786639048
  566 SOLV  HW2     1730    0.897487050    0.821011491    1.645745975
  567 SOLV  OW      1731    2.814910990    0.340362681    0.646050000
  567 SOLV  HW1     1732    2.810681253    0.439387051    0.632714587
  567 SOLV  HW2     1733    2.879529548    0.300695373    0.580838825
  568 SOLV  OW      1734    1.725055440    0.801834378    1.841741259
  568 SOLV  HW1     1735    1.684818766    0.862556240    1.910264617
  568 SOLV  HW2     1736    1.656066741    0.736527561    1.810481567
  569 SOLV  OW      1737    1.840740321    1.004469053    1.349982299
  569 SOLV  HW1     1738    1.834153157    0.981212460    1.447025727
  569 SOLV  HW2     1739    1.936987470    1.013418413    1.324329173
  570 SOLV  OW      1740    2.783285404    0.848296317    0.327800240
  570 SOLV  HW1     1741    2.702781986    0.811214340    0.374120294
  570 SOLV  HW2     1742    2.770751083    0.841696998    0.228801427
  571 SOLV  OW      1743    0.155365927    1.379762941    0.037680356
  571 SOLV  HW1     1744    0.104286543    1.347539690   -0.042032741
  571 SOLV  HW2     1745    0.250751385    1.395416968    0.012026303
  572 SOLV  OW      1746    1.940157946    0.037130050    0.109103603
  572 SOLV  HW1     1747    1.989771014    0.098849166    0.170186581
  572 SOLV  HW2     1748    2.004040985   -0.028584889    0.069075288
  573 SOLV  OW      1749    1.285171413    0.440620265    0.809912916
  573 SOLV  HW1     1750    1.280181000    0.353972424    0.859603433
  573 SOLV  HW2     1751    1.227547979    0.435599363    0.728327496
  574 SOLV  OW      1752    0.919728635    1.648820066    1.522900461
  574 SOLV  HW1     1753    0.906592750    1.745172433    1.499553635
  574 SOLV  HW2     1754    1.002271351    1.638963858    1.578496068
  575 SOLV  OW      1755    1.191856641    1.254543848    0.278066484
  575 SOLV  HW1     1756    1.229469888    1.324169377    0.216930799
  575 SOLV  HW2     1757    1.186685663    1.291102738    0.371000378
  576 SOLV  OW      1758    2.925854900    2.366812222    2.168046739
  576 SOLV  HW1     1759    2.858607814    2.312133168    2.118150560
  576 SOLV  HW2     1760    2.881569704    2.411017584    2.246061418
  577 SOLV  OW      1761    0.022426540    2.227957143    3.132894945
  577 SOLV  HW1     1762   -0.046849465    2.300006362    3.136269074
  577 SOLV  HW2     1763    0.101158708    2.259888376    3.080138052
  578 SOLV  OW      1764    2.025685635    0.860097428    0.313448050
  578 SOLV  HW1     1765    1.983419327    0.770263446    0.325425249
  578 SOLV  HW2     1766    1.955699862    0.931117813    0.321070174
  579 SOLV  OW      1767    1.405258561    0.124237641    1.628066477
  579 SOLV  HW1     1768    1.407726791    0.214282353    1.671515739
  579 SOLV  HW2     1769    1.494222183    0.079760798    1.638514793
  580 SOLV  OW      1770    1.266647904    1.519815675    1.310851186
  580 SOLV  HW1     1771    1.169825448    1.494941340    1.313702745
  580 SOLV  HW2     1772    1.275465644    1.619433171    1.310787869
  581 SOLV  OW      1773    1.349911435    0.810030866    3.085582787
  581 SOLV  HW1     1774    1.384792452    0.737986714    3.025626339
  581 SOLV  HW2     1775    1.301689440    0.878460857    3.030867387
  582 SOLV  OW      1776    3.118139605    0.031345515    1.151378271
  582 SOLV  HW1     1777    3.153074423   -0.032821181    1.083085211
  582 SOLV  HW2     1778    3.184295030    0.105163790    1.164644915
  583 SOLV  OW      1779    0.505202909    0.486275321    2.453465123
  583 SOLV  HW1     1780    0.443010940    0.458580093    2.380208536
  583 SOLV  HW2     1781    0.493322569    0.425515217    2.532004510
  584 SOLV  OW      1782    1.712133221    0.122872740    0.555682402
  584 SOLV  HW1     1783    1.646405200    0.130510366    0.630668288
  584 SOLV  HW2     1784    1.804977711    0.121137595    0.592807048
  585 SOLV  OW      1785    1.330198418    0.645238166    2.746610636
  585 SOLV  HW1     1786    1.357389761    0.607176422    2.835003968
  585 SOLV  HW2     1787    1.395195905    0.716242140    2.719496703
  586 SOLV  OW      1788    2.619275422    1.513168195    1.720122759
  586 SOLV  HW1     1789    2.600292397    1.435196608    1.660443849
  586 SOLV  HW2     1790    2.691977870    1.489000535    1.784401403
  587 SOLV  OW      1791    3.053330182    0.730723211    1.392878558
  587 SOLV  HW1     1792    3.038839146    0.707469900    1.296698107
  587 SOLV  HW2     1793    3.037857010    0.828625945    1.406182407
  588 SOLV  OW      1794    0.829673265    1.729013156    1.175537643
  588 SOLV  HW1     1795    0.753848112    1.727630640    1.110340908
  588 SOLV  HW2     1796    0.796805150    1.761665350    1.264168394
  589 SOLV  OW      1797    2.211964975    1.423575748    2.287137935
  589 SOLV  HW1     1798    2.147957004    1.453173359    2.216236596
  589 SOLV  HW2     1799    2.208535433    1.323997027    2.295641858
  590 SOLV  OW      1800    1.313387146    2.925850751    2.257353896
  590 SOLV  HW1     1801    1.225467644    2.942364834    2.302065206
  590 SOLV  HW2     1802    1.353936899    3.013180974    2.230320599
  591 SOLV  OW      1803    2.007177695    0.400422776    2.260008114
  591 SOLV  HW1     1804    2.058566696    0.475038620    2.302355241
  591 SOLV  HW2     1805    1.994029025    0.327012297    2.326638166
  592 SOLV  OW      1806    2.959559038    1.466152498    2.392531856
  592 SOLV  HW1     1807    3.004102614    1.500325682    2.309769899
  592 SOLV  HW2     1808    2.861114286    1.458529649    2.376657816
  593 SOLV  OW      1809    2.584717023    1.528525826    0.587781456
  593 SOLV  HW1     1810    2.572061343    1.502893137    0.683617661
  593 SOLV  HW2     1811    2.551307792    1.621705006    0.573528634
  594 SOLV  OW      1812    2.582088118    1.523568278    1.166348616
  594 SOLV  HW1     1813    2.520291072    1.464745652    1.218525761
  594 SOLV  HW2     1814    2.578839310    1.497928651    1.069738812
  595 SOLV  OW      1815    1.860020467    2.068646797    3.128637686
  595 SOLV  HW1     1816    1.886990954    1.999070064    3.062052898
  595 SOLV  HW2     1817    1.879701381    2.159485665    3.091722090
  596 SOLV  OW      1818    0.417324430    2.104374702    0.300306124
  596 SOLV  HW1     1819    0.499740248    2.080411619    0.351640689
  596 SOLV  HW2     1820    0.438290625    2.106057763    0.202534072
  597 SOLV  OW      1821    3.118434553    2.391396669    2.373235836
  597 SOLV  HW1     1822    3.109585337    2.481108725    2.416535094
  597 SOLV  HW2     1823    3.062410496    2.388691954    2.290438946
  598 SOLV  OW      1824    1.121789603    3.078961073    3.008601465
  598 SOLV  HW1     1825    1.056123701    3.005574073    3.026035299
  598 SOLV  HW2     1826    1.116397117    3.146631490    3.082039623
  599 SOLV  OW      1827    0.880550800    1.100754770    0.499605237
  599 SOLV  HW1     1828    0.886597247    1.007851984    0.463078461
  599 SOLV  HW2     1829    0.799674431    1.108420019    0.557931285
  600 SOLV  OW      1830    2.634872972    2.920666926    1.931927895
  600 SOLV  HW1     1831    2.564029733    2.902015404    2.000008842
  600 SOLV  HW2     1832    2.713592086    2.963237657    1.976567380
  601 SOLV  OW      1833    3.007187547    1.903526122    2.564621801
  601 SOLV  HW1     1834    3.055177422    1.855064276    2.491477541
  601 SOLV  HW2     1835    3.067227666    1.911637121    2.644189258
  602 SOLV  OW      1836    0.234948439    0.242212136    0.777289496
  602 SOLV  HW1     1837    0.292577814    0.268097878    0.854817196
  602 SOLV  HW2     1838    0.151317314    0.297045555    0.778174734
  603 SOLV  OW      1839    0.451737262    2.816222818    1.530664034
  603 SOLV  HW1     1840    0.437630618    2.783921924    1.437074267
  603 SOLV  HW2     1841    0.385543696    2.772288435    1.591405657
  604 SOLV  OW      1842    1.430840231    2.831817241    1.711842068
  604 SOLV  HW1     1843    1.369745964    2.757652713    1.739568427
  604 SOLV  HW2     1844    1.376536084    2.910496527    1.682478791
  605 SOLV  OW      1845    0.284835028    1.682230457    1.210133453
  605 SOLV  HW1     1846    0.210176562    1.648968954    1.267763961
  605 SOLV  HW2     1847    0.372428982    1.656261846    1.250807268
  606 SOLV  OW      1848    2.632022813    1.186583099    0.837603164
  606 SOLV  HW1     1849    2.684901422    1.141727380    0.909670367
  606 SOLV  HW2     1850    2.683552313    1.183955762    0.751931636
  607 SOLV  OW      1851    2.745667757    1.180726680    1.904477667
  607 SOLV  HW1     1852    2.817509536    1.119430225    1.937387158
  607 SOLV  HW2     1853    2.786896251    1.265572087    1.871266461
  608 SOLV  OW      1854    2.030887954    1.080177854    1.847813800
  608 SOLV  HW1     1855    2.088586630    1.016416130    1.796752053
  608 SOLV  HW2     1856    1.942566407    1.089348733    1.801801200
  609 SOLV  OW      1857    2.791684844    1.938700338    0.840270222
  609 SOLV  HW1     1858    2.891595786    1.939255879    0.835879319
  609 SOLV  HW2     1859    2.759467443    1.845034398    0.854072104
  610 SOLV  OW      1860    2.877694599    0.022279147    1.861071426
  610 SOLV  HW1     1861    2.972780677    0.052373434    1.868349606
  610 SOLV  HW2     1862    2.858484909   -0.044995120    1.932535803
  611 SOLV  OW      1863    2.321566714    2.396559547    2.415481617
  611 SOLV  HW1     1864    2.299342213    2.354248597    2.327633726
  611 SOLV  HW2     1865    2.358905439    2.327370104    2.477287768
  612 SOLV  OW      1866    2.287076190    0.976529220    1.755079223
  612 SOLV  HW1     1867    2.379695775    1.014214137    1.756793238
  612 SOLV  HW2     1868    2.270119247    0.925944909    1.839667188
  613 SOLV  OW      1869    1.511495308    1.669782969    2.129731786
  613 SOLV  HW1     1870    1.471317735    1.578909734    2.118355446
  613 SOLV  HW2     1871    1.607760903    1.660688467    2.155261602
  614 SOLV  OW      1872    1.415727802    2.053941059    2.121213159
  614 SOLV  HW1     1873    1.480094937    2.008008276    2.059986374
  614 SOLV  HW2     1874    1.330155981    2.071474319    2.072513732
  615 SOLV  OW      1875    0.801863519    1.780426923    0.423983552
  615 SOLV  HW1     1876    0.819286939    1.681957891    0.425444025
  615 SOLV  HW2     1877    0.711280784    1.798798233    0.462180502
  616 SOLV  OW      1878    1.119439645    1.361412541    1.808877763
  616 SOLV  HW1     1879    1.064795464    1.364100891    1.892592575
  616 SOLV  HW2     1880    1.094934468    1.280348806    1.755684605
  617 SOLV  OW      1881    2.113719660    0.550138391    0.624714800
  617 SOLV  HW1     1882    2.092770542    0.470973345    0.567304364
  617 SOLV  HW2     1883    2.133773435    0.519437894    0.717758723
  618 SOLV  OW      1884    2.504079743    0.792951026    1.404995683
  618 SOLV  HW1     1885    2.510948444    0.842900423    1.318628076
  618 SOLV  HW2     1886    2.517272486    0.695263811    1.388126285
  619 SOLV  OW      1887    0.995533479    0.428389112    1.165249507
  619 SOLV  HW1     1888    1.075497751    0.488409806    1.162995959
  619 SOLV  HW2     1889    0.925656463    0.468210982    1.224690040
  620 SOLV  OW      1890    1.234482450    0.557019654    1.067683437
  620 SOLV  HW1     1891    1.225945986    0.541744183    0.969217625
  620 SOLV  HW2     1892    1.257187903    0.652923570    1.084671731
  621 SOLV  OW      1893    2.415751877    0.094953746    0.736765076
  621 SOLV  HW1     1894    2.443891278    0.012566017    0.785979126
  621 SOLV  HW2     1895    2.382095308    0.162869003    0.802005179
  622 SOLV  OW      1896    2.726259110    1.806619640    2.034532450
  622 SOLV  HW1     1897    2.684642944    1.858973272    1.960174866
  622 SOLV  HW2     1898    2.788115438    1.865720113    2.086327499
  623 SOLV  OW      1899    1.952665503    0.167923452    0.684604958
  623 SOLV  HW1     1900    2.024664684    0.102320538    0.707281355
  623 SOLV  HW2     1901    1.931791345    0.223593592    0.765021749
  624 SOLV  OW      1902    1.112498271    2.645630715    0.609148328
  624 SOLV  HW1     1903    1.037974335    2.623717515    0.546157735
  624 SOLV  HW2     1904    1.113219463    2.579517205    0.684183339
  625 SOLV  OW      1905    0.491697673    0.728002247    2.819852634
  625 SOLV  HW1     1906    0.545993769    0.805784397    2.851527369
  625 SOLV  HW2     1907    0.416466083    0.760924381    2.762776476
  626 SOLV  OW      1908    0.609785710    0.682145879    1.976580615
  626 SOLV  HW1     1909    0.570560313    0.733049706    2.053207640
  626 SOLV  HW2     1910    0.665016987    0.606497153    2.011626973
  627 SOLV  OW      1911    2.471147851    0.938813707    0.224090855
  627 SOLV  HW1     1912    2.497038454    0.915624136    0.317863966
  627 SOLV  HW2     1913    2.372104277    0.929709724    0.213654508
  628 SOLV  OW      1914    3.031730493    2.921829367    2.493256654
  628 SOLV  HW1     1915    2.936238688    2.948091663    2.507155120
  628 SOLV  HW2     1916    3.088314396    2.962852238    2.564789036
  629 SOLV  OW      1917    2.786772567    2.741396938    1.362124617
  629 SOLV  HW1     1918    2.745389565    2.806662428    1.298658850
  629 SOLV  HW2     1919    2.823640631    2.790495524    1.441055440
  630 SOLV  OW      1920    2.789604610    3.044293099    2.528048648
  630 SOLV  HW1     1921    2.775090082    3.116374790    2.595836059
  630 SOLV  HW2     1922    2.756773875    3.075357261    2.438837196
  631 SOLV  OW      1923    2.694727075    2.086088957    0.639228129
  631 SOLV  HW1     1924    2.741443170    2.174514141    0.638488525
  631 SOLV  HW2     1925    2.730883279    2.029935447    0.713668667
  632 SOLV  OW      1926    1.954511171    0.033027067    1.071634485
  632 SOLV  HW1     1927    2.011978089   -0.045929303    1.093195441
  632 SOLV  HW2     1928    1.890188269    0.008591875    0.999061257
  633 SOLV  OW      1929    0.168896746    1.667709124    0.428749060
  633 SOLV  HW1     1930    0.099393631    1.699724166    0.493138656
  633 SOLV  HW2     1931    0.147110801    1.700933626    0.336971525
  634 SOLV  OW      1932    2.276149882    1.428876503    0.853926170
  634 SOLV  HW1     1933    2.199077363    1.464117369    0.800841808
  634 SOLV  HW2     1934    2.291824129    1.332990783    0.830256635
  635 SOLV  OW      1935    0.932496772    3.146040721    2.699819618
  635 SOLV  HW1     1936    0.911802553    3.217039504    2.632496231
  635 SOLV  HW2     1937    0.847864435    3.100207979    2.726988959
  636 SOLV  OW      1938    0.335213289    1.489245029    1.877935448
  636 SOLV  HW1     1939    0.349352134    1.438353732    1.793011284
  636 SOLV  HW2     1940    0.423807980    1.510458559    1.919200764
  637 SOLV  OW      1941    2.103743878    0.458507026    0.894146082
  637 SOLV  HW1     1942    2.108729882    0.542046494    0.948900309
  637 SOLV  HW2     1943    2.016046535    0.413246116    0.910340954
  638 SOLV  OW      1944    2.162621275    0.615870057    2.352544495
  638 SOLV  HW1     1945    2.256742364    0.594473774    2.326370311
  638 SOLV  HW2     1946    2.162622418    0.665084571    2.439605089
  639 SOLV  OW      1947    2.026102089    2.877644885    0.368702599
  639 SOLV  HW1     1948    1.938927744    2.918474916    0.341585426
  639 SOLV  HW2     1949    2.096169014    2.948843270    0.373515193
  640 SOLV  OW      1950    0.627380070    1.723744251    0.989968060
  640 SOLV  HW1     1951    0.546047448    1.666751374    0.978192017
  640 SOLV  HW2     1952    0.686800397    1.713897449    0.910130143
  641 SOLV  OW      1953    0.493928464    1.519858139    1.289404306
  641 SOLV  HW1     1954    0.435785575    1.439192753    1.278730543
  641 SOLV  HW2     1955    0.582991062    1.502532816    1.247343527
  642 SOLV  OW      1956    0.031983519    0.622280442    0.893303420
  642 SOLV  HW1     1957    0.118423128    0.633219227    0.942396678
  642 SOLV  HW2     1958    0.017996124    0.525664790    0.871593968
  643 SOLV  OW      1959    2.793375770    1.133672747    1.057004194
  643 SOLV  HW1     1960    2.730643549    1.167851770    1.126990322
  643 SOLV  HW2     1961    2.850111837    1.060998251    1.095745844
  644 SOLV  OW      1962    1.671676525    0.467183811    2.558690836
  644 SOLV  HW1     1963    1.659328311    0.502815443    2.466064427
  644 SOLV  HW2     1964    1.767575357    0.442284597    2.572296049
  645 SOLV  OW      1965    1.033554044    1.677095941    1.010978896
  645 SOLV  HW1     1966    0.967783059    1.709211376    1.079131155
  645 SOLV  HW2     1967    1.061488875    1.583647973    1.033091871
  646 SOLV  OW      1968    1.812635816    1.959886408    2.585469386
  646 SOLV  HW1     1969    1.802941941    1.862543331    2.564682854
  646 SOLV  HW2     1970    1.905443020    1.989655286    2.563057009
  647 SOLV  OW      1971    0.863183579    1.843863579    1.963958800
  647 SOLV  HW1     1972    0.797655072    1.870509921    1.893264680
  647 SOLV  HW2     1973    0.861355264    1.744521586    1.975336531
  648 SOLV  OW      1974    2.935426470    0.463315115    1.756264817
  648 SOLV  HW1     1975    2.871857028    0.393344537    1.788869759
  648 SOLV  HW2     1976    2.959313854    0.444796021    1.660942018
  649 SOLV  OW      1977    1.858357183    2.797146958    1.116044652
  649 SOLV  HW1     1978    1.857833988    2.698910127    1.134774111
  649 SOLV  HW2     1979    1.835131371    2.812884590    1.020052810
  650 SOLV  OW      1980    2.802431629    1.524287065    1.337835988
  650 SOLV  HW1     1981    2.847288018    1.435282581    1.329609670
  650 SOLV  HW2     1982    2.717178149    1.523586109    1.285558872
  651 SOLV  OW      1983    0.982896005    2.005288727    0.830270132
  651 SOLV  HW1     1984    0.893893585    2.046009730    0.850774039
  651 SOLV  HW2     1985    0.970066283    1.911120832    0.799160552
  652 SOLV  OW      1986    3.082369580    2.745191427    1.740568265
  652 SOLV  HW1     1987    3.147273180    2.810128336    1.780222840
  652 SOLV  HW2     1988    3.011726001    2.723370619    1.807910826
  653 SOLV  OW      1989    1.025344668    2.305835099    1.696137334
  653 SOLV  HW1     1990    1.098201762    2.265902753    1.640468568
  653 SOLV  HW2     1991    1.064861290    2.370788718    1.761108160
  654 SOLV  OW      1992    1.626428138    2.656534580    2.045132416
  654 SOLV  HW1     1993    1.682132708    2.728290940    2.086961213
  654 SOLV  HW2     1994    1.622398564    2.577550497    2.106344569
  655 SOLV  OW      1995    2.450491576    0.351655237    2.508599708
  655 SOLV  HW1     1996    2.492450379    0.383723163    2.593517669
  655 SOLV  HW2     1997    2.363098870    0.307614796    2.529165568
  656 SOLV  OW      1998    1.878142851    1.602546697    0.909415017
  656 SOLV  HW1     1999    1.872415306    1.625021990    1.006695466
  656 SOLV  HW2     2000    1.824320042    1.520295197    0.890998846
  657 SOLV  OW      2001    3.001461315    1.610909807    1.636189079
  657 SOLV  HW1     2002    3.024469977    1.679933915    1.567575529
  657 SOLV  HW2     2003    2.994110555    1.654340658    1.725973301
  658 SOLV  OW      2004    1.190736032    1.295298384    2.185865134
  658 SOLV  HW1     2005    1.182947181    1.323141341    2.281604747
  658 SOLV  HW2     2006    1.214073503    1.198161185    2.181217115
  659 SOLV  OW      2007    0.449882431    2.590080369    0.089372412
  659 SOLV  HW1     2008    0.507162173    2.515164881    0.056104672
  659 SOLV  HW2     2009    0.462105687    2.600033497    0.188122234
  660 SOLV  OW      2010    0.937209653    2.118977591    1.992732032
  660 SOLV  HW1     2011    0.874873307    2.180173639    1.944042774
  660 SOLV  HW2     2012    0.899135151    2.026507297    1.993687331
  661 SOLV  OW      2013    2.389971489    2.629994252    1.613084386
  661 SOLV  HW1     2014    2.423733601    2.540740512    1.642982378
  661 SOLV  HW2     2015    2.461003695    2.698946064    1.627297225
  662 SOLV  OW      2016    1.236811415    1.032700594    2.144436903
  662 SOLV  HW1     2017    1.232323421    1.048429897    2.045783533
  662 SOLV  HW2     2018    1.312248252    0.970299241    2.164817158
  663 SOLV  OW      2019    2.565959597    0.576740565    0.000959159
  663 SOLV  HW1     2020    2.567023649    0.570390864   -0.098842601
  663 SOLV  HW2     2021    2.617959396    0.657159383    0.029778306
  664 SOLV  OW      2022    0.944771739    1.794285492    2.425420578
  664 SOLV  HW1     2023    0.926401862    1.731472340    2.501032056
  664 SOLV  HW2     2024    1.031213247    1.841804299    2.441847046
  665 SOLV  OW      2025    0.708966506    2.030276944    0.028048336
  665 SOLV  HW1     2026    0.757986289    2.021761149    0.114792455
  665 SOLV  HW2     2027    0.741877615    2.110962841   -0.021029505
  666 SOLV  OW      2028    1.507735332    2.419498921    1.693081957
  666 SOLV  HW1     2029    1.567302645    2.407819618    1.613601746
  666 SOLV  HW2     2030    1.480684088    2.329740405    1.727914589
  667 SOLV  OW      2031    0.366671273    0.908997320    0.973714498
  667 SOLV  HW1     2032    0.297686797    0.980387154    0.961686408
  667 SOLV  HW2     2033    0.451095184    0.936134600    0.927495765
  668 SOLV  OW      2034    0.463778238    2.671555514    1.285752796
  668 SOLV  HW1     2035    0.392574012    2.739349344    1.267431644
  668 SOLV  HW2     2036    0.423304909    2.580105912    1.286502697
  669 SOLV  OW      2037    0.843402240    0.618014778    0.482236104
  669 SOLV  HW1     2038    0.824924049    0.703322173    0.433421397
  669 SOLV  HW2     2039    0.898857717    0.637299440    0.563195721
  670 SOLV  OW      2040    1.269945711    0.190784362    0.960410887
  670 SOLV  HW1     2041    1.201337567    0.149489251    1.020320168
  670 SOLV  HW2     2042    1.349028941    0.218937026    1.014767859
  671 SOLV  OW      2043    0.896888107    2.968610208    1.459030705
  671 SOLV  HW1     2044    0.905470814    2.883398076    1.510671202
  671 SOLV  HW2     2045    0.898286098    3.046131286    1.522197091
  672 SOLV  OW      2046    0.195391640    2.353616962    2.278044074
  672 SOLV  HW1     2047    0.271197579    2.334105170    2.340287577
  672 SOLV  HW2     2048    0.111668507    2.367703695    2.330897257
  673 SOLV  OW      2049    0.155209768    2.958659755    0.748288815
  673 SOLV  HW1     2050    0.129487107    2.926054877    0.657311336
  673 SOLV  HW2     2051    0.206295151    2.887190270    0.796079597
  674 SOLV  OW      2052    1.431122169    2.659654533    3.133845982
  674 SOLV  HW1     2053    1.361684518    2.730954791    3.143666202
  674 SOLV  HW2     2054    1.493297741    2.662699451    3.212118607
  675 SOLV  OW      2055    0.843514745    0.534772349    2.809614776
  675 SOLV  HW1     2056    0.910910230    0.488829817    2.867482564
  675 SOLV  HW2     2057    0.751645286    0.516943872    2.844880764
  676 SOLV  OW      2058    1.734668423    0.096941959    3.134193243
  676 SOLV  HW1     2059    1.775130999    0.096086889    3.042739136
  676 SOLV  HW2     2060    1.805957014    0.080247502    3.202318065
  677 SOLV  OW      2061    3.074717362    2.645530615    2.491824131
  677 SOLV  HW1     2062    3.074995272    2.745088504    2.501214917
  677 SOLV  HW2     2063    3.000077312    2.607155431    2.546195155
  678 SOLV  OW      2064    2.162119328    1.385143986    2.565085265
  678 SOLV  HW1     2065    2.123609254    1.464776360    2.611749136
  678 SOLV  HW2     2066    2.172712857    1.405475632    2.467739332
  679 SOLV  OW      2067    1.187715171    1.782448399    2.981549399
  679 SOLV  HW1     2068    1.269600681    1.823183793    3.022006858
  679 SOLV  HW2     2069    1.166289191    1.829012105    2.895676615
  680 SOLV  OW      2070    0.878835500    1.377681481    2.810097515
  680 SOLV  HW1     2071    0.890740555    1.397815334    2.907331259
  680 SOLV  HW2     2072    0.799779487    1.317649416    2.797941711
  681 SOLV  OW      2073    2.727777003    1.303818423    2.856917680
  681 SOLV  HW1     2074    2.730787920    1.403020908    2.869226389
  681 SOLV  HW2     2075    2.694295361    1.282644286    2.765090296
  682 SOLV  OW      2076    0.456712058    0.515882472    1.202760349
  682 SOLV  HW1     2077    0.473359890    0.417454807    1.208827130
  682 SOLV  HW2     2078    0.393910705    0.543589305    1.275494060
  683 SOLV  OW      2079    2.778207755    2.478396895    2.361002972
  683 SOLV  HW1     2080    2.735274125    2.394576441    2.394631453
  683 SOLV  HW2     2081    2.798266215    2.538802899    2.438131261
  684 SOLV  OW      2082    1.574643870    2.598680727    1.381236182
  684 SOLV  HW1     2083    1.618122142    2.519328842    1.423831345
  684 SOLV  HW2     2084    1.613360559    2.682504947    1.419654066
  685 SOLV  OW      2085    1.531323412    2.897482476    0.563529528
  685 SOLV  HW1     2086    1.480109621    2.938773795    0.638856581
  685 SOLV  HW2     2087    1.571858370    2.969598635    0.507332590
  686 SOLV  OW      2088    1.781302852    0.087377979    2.097566527
  686 SOLV  HW1     2089    1.805653215    0.137949677    2.014792950
  686 SOLV  HW2     2090    1.859369678    0.032301403    2.127129711
  687 SOLV  OW      2091    0.390951601    0.310410573    2.900555309
  687 SOLV  HW1     2092    0.304249367    0.358061102    2.915174538
  687 SOLV  HW2     2093    0.409561178    0.304442079    2.802475884
  688 SOLV  OW      2094    2.387342652    0.862538682    1.999632988
  688 SOLV  HW1     2095    2.485572858    0.881263438    2.000133270
  688 SOLV  HW2     2096    2.371761574    0.765862610    2.019905314
  689 SOLV  OW      2097    2.883235245    3.130456237    1.600449063
  689 SOLV  HW1     2098    2.819985787    3.185610109    1.546065280
  689 SOLV  HW2     2099    2.884278206    3.164110430    1.694610136
  690 SOLV  OW      2100    2.461684540    1.978602804    0.717963204
  690 SOLV  HW1     2101    2.385881919    2.042108038    0.732889064
  690 SOLV  HW2     2102    2.541396236    2.029082241    0.684803831
  691 SOLV  OW      2103    0.261941375    2.841105800    1.198769372
  691 SOLV  HW1     2104    0.297500069    2.932434423    1.178861670
  691 SOLV  HW2     2105    0.164585437    2.847330547    1.220785347
  692 SOLV  OW      2106    2.954317786    0.936045400    1.132756501
  692 SOLV  HW1     2107    3.039562738    0.910071369    1.087367321
  692 SOLV  HW2     2108    2.974011661    0.965561874    1.226257291
  693 SOLV  OW      2109    2.707974383    0.120759183    1.472081152
  693 SOLV  HW1     2110    2.687346677    0.085253896    1.380900489
  693 SOLV  HW2     2111    2.623847898    0.125040331    1.525973697
  694 SOLV  OW      2112    1.944248803    2.175046365    0.939791416
  694 SOLV  HW1     2113    1.921845248    2.237706663    0.865136960
  694 SOLV  HW2     2114    1.938450859    2.080743122    0.907008956
  695 SOLV  OW      2115    2.548468430    1.052134157    1.736515758
  695 SOLV  HW1     2116    2.607300901    1.078642269    1.812921822
  695 SOLV  HW2     2117    2.572548201    0.959863006    1.706384033
  696 SOLV  OW      2118    1.082473267    0.081393788    0.027722639
  696 SOLV  HW1     2119    1.055973088    0.012479840    0.095166312
  696 SOLV  HW2     2120    1.024234304    0.162049222    0.037867802
  697 SOLV  OW      2121    0.103762182    0.944835020    0.414767739
  697 SOLV  HW1     2122    0.088974713    1.043709853    0.412130019
  697 SOLV  HW2     2123    0.023329988    0.898131446    0.378008744
  698 SOLV  OW      2124    1.027452624    2.965095442    1.220566384
  698 SOLV  HW1     2125    0.984788150    2.979085368    1.309927516
  698 SOLV  HW2     2126    0.985688704    2.886068376    1.175712794
  699 SOLV  OW      2127    0.383180557    3.005495416    0.310733175
  699 SOLV  HW1     2128    0.336389937    2.917231704    0.315376947
  699 SOLV  HW2     2129    0.371751108    3.044496329    0.219356811
  700 SOLV  OW      2130    2.362968405    3.101956106    3.028931845
  700 SOLV  HW1     2131    2.402440660    3.048486971    3.103651272
  700 SOLV  HW2     2132    2.300811131    3.044274594    2.975910418
  701 SOLV  OW      2133    1.943434231    0.421461137    2.644935886
  701 SOLV  HW1     2134    1.943715442    0.521375325    2.649288265
  701 SOLV  HW2     2135    1.988971822    0.384461992    2.725924831
  702 SOLV  OW      2136    2.869734409    1.418630593    1.815436788
  702 SOLV  HW1     2137    2.930878396    1.417915584    1.894572429
  702 SOLV  HW2     2138    2.919956662    1.449921877    1.734813621
  703 SOLV  OW      2139    2.231689574    1.156213735    0.113354580
  703 SOLV  HW1     2140    2.272638279    1.194498471    0.196164745
  703 SOLV  HW2     2141    2.232184384    1.056377044    0.119045840
  704 SOLV  OW      2142    2.998490430    0.510968511    0.124836250
  704 SOLV  HW1     2143    2.948726794    0.526649830    0.210155799
  704 SOLV  HW2     2144    2.939175922    0.463280569    0.059956992
  705 SOLV  OW      2145    2.096644295    0.573666290    1.705174868
  705 SOLV  HW1     2146    2.040124720    0.604553524    1.781680082
  705 SOLV  HW2     2147    2.190355210    0.558891728    1.736820703
  706 SOLV  OW      2148    1.710669512    2.577646940    1.799348359
  706 SOLV  HW1     2149    1.628964409    2.535945736    1.759532208
  706 SOLV  HW2     2150    1.689166357    2.612563661    1.890553825
  707 SOLV  OW      2151    3.003358190    2.870794226    2.216754008
  707 SOLV  HW1     2152    3.087485131    2.842250080    2.170823485
  707 SOLV  HW2     2153    3.021467027    2.884065554    2.314209816
  708 SOLV  OW      2154    1.968195858    1.255085705    0.089199876
  708 SOLV  HW1     2155    2.059509873    1.214948941    0.096431249
  708 SOLV  HW2     2156    1.899362314    1.184565648    0.106238318
  709 SOLV  OW      2157    1.092021145    1.155434776    1.380575867
  709 SOLV  HW1     2158    1.152312266    1.181782364    1.305261829
  709 SOLV  HW2     2159    1.024566350    1.089330461    1.347690477
  710 SOLV  OW      2160    2.125988821    1.403775924    0.483408322
  710 SOLV  HW1     2161    2.118669198    1.462669354    0.402910917
  710 SOLV  HW2     2162    2.120071276    1.459600624    0.566175062
  711 SOLV  OW      2163    0.173149394    0.208588316    2.159873641
  711 SOLV  HW1     2164    0.208893215    0.159832517    2.080206161
  711 SOLV  HW2     2165    0.079988211    0.239617683    2.140905347
  712 SOLV  OW      2166    2.521351111    1.781231132    0.509145917
  712 SOLV  HW1     2167    2.511251316    1.858417994    0.571932318
  712 SOLV  HW2     2168    2.438887317    1.772791836    0.453196575
  713 SOLV  OW      2169    0.599290696    1.937347143    2.426075258
  713 SOLV  HW1     2170    0.670883970    1.913184858    2.360572386
  713 SOLV  HW2     2171    0.639487866    1.988602178    2.501950874
  714 SOLV  OW      2172    0.000914664    0.419953412    0.323433781
  714 SOLV  HW1     2173   -0.045649383    0.447673957    0.239380875
  714 SOLV  HW2     2174    0.095947876    0.396668396    0.302746580
  715 SOLV  OW      2175    2.911237053    1.783718702    1.272352579
  715 SOLV  HW1     2176    2.984373703    1.787114899    1.340480732
  715 SOLV  HW2     2177    2.864289421    1.695609999    1.278245835
  716 SOLV  OW      2178    3.149121451    2.019287037    2.013933762
  716 SOLV  HW1     2179    3.225932838    2.058243218    2.064770430
  716 SOLV  HW2     2180    3.168817076    1.923755333    1.991850183
  717 SOLV  OW      2181    0.918522290    2.046079837    2.975212753
  717 SOLV  HW1     2182    0.850248088    2.106339616    3.016533358
  717 SOLV  HW2     2183    0.933576622    2.073078287    2.880099972
  718 SOLV  OW      2184    0.006371947    2.212038087    0.222313934
  718 SOLV  HW1     2185    0.023236541    2.209564403    0.123770162
  718 SOLV  HW2     2186    0.003343652    2.118645617    0.257951425
  719 SOLV  OW      2187    3.142684088    2.277959002    0.499711897
  719 SOLV  HW1     2188    3.227893501    2.256621091    0.547520249
  719 SOLV  HW2     2189    3.153478691    2.258674777    0.402176580
  720 SOLV  OW      2190    0.199348957    1.573116200    0.767196606
  720 SOLV  HW1     2191    0.118573776    1.566446693    0.825783822
  720 SOLV  HW2     2192    0.187596862    1.513995873    0.687395640
  721 SOLV  OW      2193    0.432330681    1.595793685    0.409305059
  721 SOLV  HW1     2194    0.494075919    1.656349023    0.459525092
  721 SOLV  HW2     2195    0.337821102    1.625091711    0.423832288
  722 SOLV  OW      2196    1.418157600    2.773018975    2.463097755
  722 SOLV  HW1     2197    1.388782824    2.819507852    2.379565102
  722 SOLV  HW2     2198    1.509966426    2.803956145    2.487912889
  723 SOLV  OW      2199    1.881103283    2.108427129    0.478439934
  723 SOLV  HW1     2200    1.786937986    2.127468386    0.506219921
  723 SOLV  HW2     2201    1.886772185    2.107136175    0.378602141
  724 SOLV  OW      2202    3.105189174    0.387369179    2.696629152
  724 SOLV  HW1     2203    3.056006118    0.474391069    2.693441434
  724 SOLV  HW2     2204    3.119436158    0.360631047    2.791939411
  725 SOLV  OW      2205    0.665174555    0.616016410    1.697640281
  725 SOLV  HW1     2206    0.758042007    0.611494002    1.660806151
  725 SOLV  HW2     2207    0.667887482    0.653458504    1.790334935
  726 SOLV  OW      2208    2.839864555    2.708834622    1.908019741
  726 SOLV  HW1     2209    2.785150053    2.792345186    1.902167277
  726 SOLV  HW2     2210    2.843199450    2.677786352    2.003029089
  727 SOLV  OW      2211    2.393362061    2.658376630    2.382422552
  727 SOLV  HW1     2212    2.413018767    2.706476085    2.467872738
  727 SOLV  HW2     2213    2.380941226    2.560925044    2.401145760
  728 SOLV  OW      2214    2.569094133    2.288232935    3.073860961
  728 SOLV  HW1     2215    2.550822469    2.259140995    2.979937650
  728 SOLV  HW2     2216    2.605359966    2.211093960    3.126169342
  729 SOLV  OW      2217    0.490249327    3.138172421    0.523542576
  729 SOLV  HW1     2218    0.448494205    3.082575031    0.451660936
  729 SOLV  HW2     2219    0.456423860    3.232053189    0.516929340
  730 SOLV  OW      2220    1.092441403    0.279809543    2.314702780
  730 SOLV  HW1     2221    1.117936060    0.294263868    2.410321409
  730 SOLV  HW2     2222    1.071449555    0.183129170    2.300073291
  731 SOLV  OW      2223    1.930381327    0.976659785    0.729675255
  731 SOLV  HW1     2224    1.926008435    1.074935932    0.711710874
  731 SOLV  HW2     2225    1.987821954    0.959973357    0.809813496
  732 SOLV  OW      2226    2.947765380    1.753889426    1.865500037
  732 SOLV  HW1     2227    2.930679976    1.834197646    1.808402962
  732 SOLV  HW2     2228    2.873437656    1.743590906    1.931611318
  733 SOLV  OW      2229    0.285155893    2.333908848    0.388093623
  733 SOLV  HW1     2230    0.344209405    2.258012964    0.360630187
  733 SOLV  HW2     2231    0.203389205    2.335017206    0.330520690
  734 SOLV  OW      2232    0.881471031    2.590712209    0.889445928
  734 SOLV  HW1     2233    0.967738916    2.558436511    0.850490342
  734 SOLV  HW2     2234    0.898438492    2.671956281    0.945238834
  735 SOLV  OW      2235    1.363096088    2.349439502    1.053259494
  735 SOLV  HW1     2236    1.317555291    2.437549291    1.066070652
  735 SOLV  HW2     2237    1.404808261    2.346392238    0.962417989
  736 SOLV  OW      2238    1.425084333    2.400326329    0.773377706
  736 SOLV  HW1     2239    1.396651015    2.438524611    0.685443425
  736 SOLV  HW2     2240    1.516029120    2.434718385    0.796791626
  737 SOLV  OW      2241    2.752177383    0.279264061    1.836743930
  737 SOLV  HW1     2242    2.765103923    0.181172888    1.822215781
  737 SOLV  HW2     2243    2.654636009    0.300948098    1.832809083
  738 SOLV  OW      2244    1.631605794    3.095264571    0.411492006
  738 SOLV  HW1     2245    1.691224504    3.068335569    0.335848034
  738 SOLV  HW2     2246    1.664632066    3.180970977    0.451055112
  739 SOLV  OW      2247    1.692668463    2.965839024    1.294797237
  739 SOLV  HW1     2248    1.689793933    2.930722679    1.388394386
  739 SOLV  HW2     2249    1.759666955    2.913873113    1.241764182
  740 SOLV  OW      2250    3.084922246    3.073245905    1.398208989
  740 SOLV  HW1     2251    3.101485476    3.137699132    1.323555498
  740 SOLV  HW2     2252    3.016002994    3.110950016    1.460097776
  741 SOLV  OW      2253    1.812574544    1.042436297    0.340544453
  741 SOLV  HW1     2254    1.792134005    1.122709197    0.396580623
  741 SOLV  HW2     2255    1.790619228    1.062058243    0.244970165
  742 SOLV  OW      2256    0.012680291    1.158867617    0.170074619
  742 SOLV  HW1     2257   -0.060647128    1.187204592    0.231895799
  742 SOLV  HW2     2258    0.040538606    1.236569607    0.113611792
  743 SOLV  OW      2259    1.126875422    0.080483251    2.032710637
  743 SOLV  HW1     2260    1.142249929   -0.001128789    1.977004794
  743 SOLV  HW2     2261    1.116693004    0.160093473    1.973057213
  744 SOLV  OW      2262    0.317738874    2.769414341    2.436611709
  744 SOLV  HW1     2263    0.317711643    2.804738190    2.530173585
  744 SOLV  HW2     2264    0.256371473    2.824614090    2.380143935
  745 SOLV  OW      2265    0.109600419    1.725203237    2.636376165
  745 SOLV  HW1     2266    0.064076978    1.800215281    2.684361327
  745 SOLV  HW2     2267    0.069881535    1.715036965    2.545158146
  746 SOLV  OW      2268    2.546413087    2.178082132    2.818945675
  746 SOLV  HW1     2269    2.589937663    2.092058718    2.845508499
  746 SOLV  HW2     2270    2.511667065    2.170364849    2.725483884
  747 SOLV  OW      2271    0.583817063    0.499171638    0.182243711
  747 SOLV  HW1     2272    0.540635033    0.417335477    0.144300839
  747 SOLV  HW2     2273    0.533213191    0.529071902    0.263155588
  748 SOLV  OW      2274    3.001312466    1.257057390    2.813131594
  748 SOLV  HW1     2275    3.008407130    1.336360350    2.752615660
  748 SOLV  HW2     2276    2.905271706    1.241070891    2.835979723
  749 SOLV  OW      2277    0.585911080    0.920924999    3.145428560
  749 SOLV  HW1     2278    0.599611272    0.822419384    3.155940466
  749 SOLV  HW2     2279    0.651744373    0.969996674    3.202519936
  750 SOLV  OW      2280    1.441683419    0.868550079    2.184623266
  750 SOLV  HW1     2281    1.514506928    0.915063275    2.134276302
  750 SOLV  HW2     2282    1.429936270    0.776083443    2.148382117
  751 SOLV  OW      2283    1.233484656    0.089607455    1.393788257
  751 SOLV  HW1     2284    1.293404218    0.112661739    1.470467323
  751 SOLV  HW2     2285    1.253514190   -0.003282034    1.362613761
  752 SOLV  OW      2286    2.306609432    2.082178892    0.384424057
  752 SOLV  HW1     2287    2.286016610    1.984824803    0.394398262
  752 SOLV  HW2     2288    2.405714361    2.095063059    0.380740329
  753 SOLV  OW      2289    0.845239685    0.964499754    0.094940819
  753 SOLV  HW1     2290    0.897904176    1.046619288    0.072924441
  753 SOLV  HW2     2291    0.862288185    0.894422951    0.025655635
  754 SOLV  OW      2292    0.188332951    1.134377618    1.775389078
  754 SOLV  HW1     2293    0.155902937    1.045932874    1.741835813
  754 SOLV  HW2     2294    0.246280350    1.120332065    1.855681054
  755 SOLV  OW      2295    2.055769766    2.267979240    1.728768282
  755 SOLV  HW1     2296    2.000148033    2.190175873    1.758005166
  755 SOLV  HW2     2297    2.123288413    2.237311979    1.661666190
  756 SOLV  OW      2298    0.380334111    0.319970293    1.001469189
  756 SOLV  HW1     2299    0.415932561    0.399790964    0.952856845
  756 SOLV  HW2     2300    0.456576595    0.265793151    1.036875965
  757 SOLV  OW      2301    2.559726667    0.949986708    1.187042975
  757 SOLV  HW1     2302    2.583997105    1.038086456    1.227655541
  757 SOLV  HW2     2303    2.621237050    0.930450491    1.110644054
  758 SOLV  OW      2304    1.660460312    1.828635371    0.364462511
  758 SOLV  HW1     2305    1.604212116    1.911320898    0.363537557
  758 SOLV  HW2     2306    1.683233827    1.804890219    0.458903397
  759 SOLV  OW      2307    1.285831701    2.585800287    1.732373611
  759 SOLV  HW1     2308    1.364536279    2.524591679    1.724561066
  759 SOLV  HW2     2309    1.218134170    2.545329706    1.793864173
  760 SOLV  OW      2310    0.653406770    0.952414551    2.884237306
  760 SOLV  HW1     2311    0.744709320    0.913144876    2.873118548
  760 SOLV  HW2     2312    0.628458409    0.951822959    2.981082872
  761 SOLV  OW      2313    1.440115674    0.552004950    2.992280287
  761 SOLV  HW1     2314    1.370551729    0.483868134    3.015077948
  761 SOLV  HW2     2315    1.514136285    0.547789138    3.059396614
  762 SOLV  OW      2316    2.634859365    1.094753141    2.993696856
  762 SOLV  HW1     2317    2.669905593    1.175227132    2.945765531
  762 SOLV  HW2     2318    2.709702243    1.030442895    3.009955213
  763 SOLV  OW      2319    3.122307291    1.311722859    3.062397450
  763 SOLV  HW1     2320    3.042638996    1.344755203    3.113025725
  763 SOLV  HW2     2321    3.094608303    1.285925337    2.969830747
  764 SOLV  OW      2322    0.255065776    0.672031961    2.210956088
  764 SOLV  HW1     2323    0.185263462    0.743400013    2.204960732
  764 SOLV  HW2     2324    0.344485092    0.710945128    2.188783061
  765 SOLV  OW      2325    1.817178387    3.082107577    2.361838572
  765 SOLV  HW1     2326    1.896803862    3.116045259    2.311742034
  765 SOLV  HW2     2327    1.752692809    3.157099757    2.376650405
  766 SOLV  OW      2328    2.806776992    0.434640967    3.136153292
  766 SOLV  HW1     2329    2.781009052    0.339333280    3.120201557
  766 SOLV  HW2     2330    2.730763685    0.482850539    3.179739473
  767 SOLV  OW      2331    0.625056653    1.091438948    1.265903832
  767 SOLV  HW1     2332    0.650939663    0.997011006    1.245524108
  767 SOLV  HW2     2333    0.623108802    1.144478646    1.181140087
  768 SOLV  OW      2334    0.953430234    0.947260793    1.244703392
  768 SOLV  HW1     2335    0.860133238    0.925475961    1.273386839
  768 SOLV  HW2     2336    0.954988635    0.963638294    1.146057920
  769 SOLV  OW      2337    2.577827918    2.550805913    0.017446916
  769 SOLV  HW1     2338    2.568465731    2.458751661   -0.020502408
  769 SOLV  HW2     2339    2.498878231    2.571146906    0.075369656
  770 SOLV  OW      2340    0.384804859    1.322606417    0.951197534
  770 SOLV  HW1     2341    0.388768926    1.417969812    0.921332680
  770 SOLV  HW2     2342    0.378918508    1.262866116    0.871209069
  771 SOLV  OW      2343    0.971214375    0.944586991    2.194407203
  771 SOLV  HW1     2344    0.969649426    0.873355660    2.264589981
  771 SOLV  HW2     2345    1.060606982    0.989430281    2.194447489
  772 SOLV  OW      2346    0.672085510    0.124352682    0.156555806
  772 SOLV  HW1     2347    0.661688691    0.132085380    0.255721150
  772 SOLV  HW2     2348    0.676792384    0.027783977    0.130982786
  773 SOLV  OW      2349    0.315267056    0.857525803    2.642515477
  773 SOLV  HW1     2350    0.243018215    0.821372379    2.583568981
  773 SOLV  HW2     2351    0.276364574    0.924815586    2.705446325
  774 SOLV  OW      2352    2.807296872    2.496134678    1.471978085
  774 SOLV  HW1     2353    2.793489903    2.584406963    1.427045328
  774 SOLV  HW2     2354    2.776493367    2.501914983    1.566947990
  775 SOLV  OW      2355    0.957867810    1.222647689    2.589291428
  775 SOLV  HW1     2356    0.868181566    1.211699083    2.546418511
  775 SOLV  HW2     2357    0.948796897    1.278585986    2.671693706
  776 SOLV  OW      2358    2.135740336    2.605046444    1.958192534
  776 SOLV  HW1     2359    2.155983647    2.633609448    2.051872735
  776 SOLV  HW2     2360    2.047080583    2.558833080    1.955877000
  777 SOLV  OW      2361    2.669487980    1.606739000    2.898880486
  777 SOLV  HW1     2362    2.751015262    1.644087036    2.854607569
  777 SOLV  HW2     2363    2.597544950    1.593694729    2.830648381
  778 SOLV  OW      2364    0.703662309    2.834577507    2.634781919
  778 SOLV  HW1     2365    0.678893348    2.901044559    2.705280777
  778 SOLV  HW2     2366    0.675339474    2.868892257    2.545217780
  779 SOLV  OW      2367    0.272703162    0.630925332    0.634270744
  779 SOLV  HW1     2368    0.178381940    0.604635603    0.613923433
  779 SOLV  HW2     2369    0.274732115    0.725690129    0.666163355
  780 SOLV  OW      2370    1.260258016    0.362136379    3.067619878
  780 SOLV  HW1     2371    1.312162633    0.290596178    3.020824099
  780 SOLV  HW2     2372    1.167921184    0.366663024    3.029472992
  781 SOLV  OW      2373    2.825856075    3.033737708    2.092106663
  781 SOLV  HW1     2374    2.879716232    2.963177402    2.138173904
  781 SOLV  HW2     2375    2.775928805    3.087309675    2.160217327
  782 SOLV  OW      2376    2.355851488    1.633525127    0.030667954
  782 SOLV  HW1     2377    2.360365985    1.733286279    0.036036024
  782 SOLV  HW2     2378    2.428254670    1.593815278    0.087080418
  783 SOLV  OW      2379    2.298432520    2.281291686    2.161328037
  783 SOLV  HW1     2380    2.205928507    2.243450421    2.157752675
  783 SOLV  HW2     2381    2.316567633    2.332910206    2.077612208
  784 SOLV  OW      2382    1.023754164    2.536559582    2.944197202
  784 SOLV  HW1     2383    0.989973087    2.616472443    2.894456379
  784 SOLV  HW2     2384    0.977628432    2.530467909    3.032722041
  785 SOLV  OW      2385    2.762986034    1.124493723    0.401518989
  785 SOLV  HW1     2386    2.764653349    1.024836477    0.393318227
  785 SOLV  HW2     2387    2.799552362    1.151199033    0.490689306
  786 SOLV  OW      2388    0.843574993    1.270332059    0.275095027
  786 SOLV  HW1     2389    0.864622284    1.201470783    0.344496752
  786 SOLV  HW2     2390    0.905602238    1.259385483    0.197414821
  787 SOLV  OW      2391    1.185613896    2.795966668    0.015073914
  787 SOLV  HW1     2392    1.149161877    2.738626802    0.088445779
  787 SOLV  HW2     2393    1.117513865    2.804242442   -0.057685260
  788 SOLV  OW      2394    2.730310490    2.185989705    2.060808213
  788 SOLV  HW1     2395    2.658734642    2.163003485    2.126765961
  788 SOLV  HW2     2396    2.697668692    2.166897013    1.968224029
  789 SOLV  OW      2397    0.013125671    0.865349831    1.023803246
  789 SOLV  HW1     2398    0.013774720    0.785218117    0.963982787
  789 SOLV  HW2     2399    0.067131156    0.938476955    0.982116298
  790 SOLV  OW      2400    0.874200247    0.265854783    0.033665490
  790 SOLV  HW1     2401    0.802246336    0.210887722    0.076123032
  790 SOLV  HW2     2402    0.885918758    0.350835831    0.085068210
  791 SOLV  OW      2403    0.731972804    2.119939211    1.323976491
  791 SOLV  HW1     2404    0.685855756    2.081115786    1.244180646
  791 SOLV  HW2     2405    0.678638366    2.196894157    1.359114722
  792 SOLV  OW      2406    0.678180603    0.437768548    0.613545930
  792 SOLV  HW1     2407    0.716423084    0.350398430    0.643643882
  792 SOLV  HW2     2408    0.749382797    0.491474554    0.568293047
  793 SOLV  OW      2409    0.939998354    2.768575256    2.781384266
  793 SOLV  HW1     2410    1.010198108    2.811611232    2.724624652
  793 SOLV  HW2     2411    0.851076181    2.776843348    2.736370729
  794 SOLV  OW      2412    1.265619550    1.977903761    0.401072889
  794 SOLV  HW1     2413    1.361059714    2.007454750    0.396644781
  794 SOLV  HW2     2414    1.253454817    1.916088008    0.478741483
  795 SOLV  OW      2415    1.577480267    2.645902717    1.092571450
  795 SOLV  HW1     2416    1.561465976    2.744306638    1.084695215
  795 SOLV  HW2     2417    1.581527567    2.620440130    1.189199687
  796 SOLV  OW      2418    0.410048819    0.093593664    2.423177512
  796 SOLV  HW1     2419    0.314887610    0.071695108    2.401572976
  796 SOLV  HW2     2420    0.461380615    0.106388715    2.338305946
  797 SOLV  OW      2421    0.787847679    2.281508396    1.813477114
  797 SOLV  HW1     2422    0.717471657    2.237450409    1.757744633
  797 SOLV  HW2     2423    0.874149479    2.283154054    1.762967059
  798 SOLV  OW      2424    1.187696794    0.734027158    0.578273126
  798 SOLV  HW1     2425    1.218988942    0.639359767    0.570502532
  798 SOLV  HW2     2426    1.145500300    0.762344176    0.492139157
  799 SOLV  OW      2427    0.741332720    2.086119464    0.918873839
  799 SOLV  HW1     2428    0.677192934    2.153798605    0.882717919
  799 SOLV  HW2     2429    0.699266877    2.038176466    0.995902838
  800 SOLV  OW      2430    1.243598504    1.838392168    0.651482570
  800 SOLV  HW1     2431    1.150747038    1.818949815    0.683115459
  800 SOLV  HW2     2432    1.299467569    1.755837317    0.659441480
  801 SOLV  OW      2433    0.798376585    2.191417427    2.292979173
  801 SOLV  HW1     2434    0.894485231    2.218400577    2.287059895
  801 SOLV  HW2     2435    0.788914503    2.095677558    2.265660851
  802 SOLV  OW      2436    2.484789562    2.391067895    1.698874628
  802 SOLV  HW1     2437    2.422537878    2.377727016    1.776002431
  802 SOLV  HW2     2438    2.578387373    2.400417207    1.732843956
  803 SOLV  OW      2439    1.540883532    0.657581298    1.688803011
  803 SOLV  HW1     2440    1.597453187    0.579503883    1.662244774
  803 SOLV  HW2     2441    1.528827826    0.718249641    1.610218453
  804 SOLV  OW      2442    3.148027754    0.038874873    1.858809941
  804 SOLV  HW1     2443    3.235913292    0.029851195    1.905674772
  804 SOLV  HW2     2444    3.156850465    0.005870131    1.764818314
  805 SOLV  OW      2445    1.116870205    0.198975780    0.736483342
  805 SOLV  HW1     2446    1.188084230    0.187430303    0.805741909
  805 SOLV  HW2     2447    1.130367116    0.132109635    0.663351874
  806 SOLV  OW      2448    1.638817958    0.295960482    1.347563656
  806 SOLV  HW1     2449    1.675970918    0.205238022    1.327799724
  806 SOLV  HW2     2450    1.568893429    0.318808973    1.279814163
  807 SOLV  OW      2451    0.549074130    0.241448384    1.197099012
  807 SOLV  HW1     2452    0.565548541    0.144926545    1.176797078
  807 SOLV  HW2     2453    0.622222919    0.276087485    1.255830498
  808 SOLV  OW      2454    2.527222434    2.766020413    3.038862277
  808 SOLV  HW1     2455    2.522306723    2.677801462    3.085715059
  808 SOLV  HW2     2456    2.450489651    2.774277624    2.975255916
  809 SOLV  OW      2457    1.427383894    1.042590095    1.367106037
  809 SOLV  HW1     2458    1.502993455    1.088222542    1.320177406
  809 SOLV  HW2     2459    1.461156790    0.959931829    1.412143433
  810 SOLV  OW      2460    1.222332658    2.477980804    2.151584656
  810 SOLV  HW1     2461    1.260556652    2.565712108    2.122539558
  810 SOLV  HW2     2462    1.294271621    2.422503462    2.193399620
  811 SOLV  OW      2463    2.254914124    2.581249401    3.142565394
  811 SOLV  HW1     2464    2.204685096    2.587528910    3.056315586
  811 SOLV  HW2     2465    2.220698831    2.650433923    3.206159115
  812 SOLV  OW      2466    0.524088588    2.361214999    1.072953666
  812 SOLV  HW1     2467    0.526247467    2.336033771    0.976193022
  812 SOLV  HW2     2468    0.614663672    2.392855466    1.101174754
  813 SOLV  OW      2469    1.613441324    0.698589466    0.251523471
  813 SOLV  HW1     2470    1.583903444    0.765685728    0.183498569
  813 SOLV  HW2     2471    1.626791971    0.744086821    0.339577476
  814 SOLV  OW      2472    1.750538157    1.064899399    0.081245614
  814 SOLV  HW1     2473    1.663808483    1.016388254    0.092482172
  814 SOLV  HW2     2474    1.781574153    1.056163127   -0.013422361
  815 SOLV  OW      2475    1.548875293    0.929532748    1.020035868
  815 SOLV  HW1     2476    1.590263051    0.949270138    0.931160124
  815 SOLV  HW2     2477    1.550363912    1.012034074    1.076540008
  816 SOLV  OW      2478    2.090423432    0.945794505    0.934519515
  816 SOLV  HW1     2479    2.108724878    1.020169575    0.998826554
  816 SOLV  HW2     2480    2.159779338    0.946236040    0.862467328
  817 SOLV  OW      2481    2.194219436    2.254477490    1.009405956
  817 SOLV  HW1     2482    2.107349610    2.205407023    1.002542479
  817 SOLV  HW2     2483    2.177438135    2.352896058    1.003613442
  818 SOLV  OW      2484    3.146020746    1.758974024    0.586281054
  818 SOLV  HW1     2485    3.114378961    1.853799663    0.583376089
  818 SOLV  HW2     2486    3.098913377    1.710374955    0.659905382
  819 SOLV  OW      2487    0.868055407    2.792151419    2.033517963
  819 SOLV  HW1     2488    0.867313520    2.809101542    2.132077776
  819 SOLV  HW2     2489    0.869956380    2.693587679    2.016682253
  820 SOLV  OW      2490    1.066028371    1.228037830    0.662524424
  820 SOLV  HW1     2491    1.013496104    1.181251422    0.591450994
  820 SOLV  HW2     2492    1.008714950    1.240556044    0.743508782
  821 SOLV  OW      2493    2.039474069    2.027885660    0.703360884
  821 SOLV  HW1     2494    2.127701945    2.072559184    0.718198679
  821 SOLV  HW2     2495    1.992747014    2.071211764    0.626293179
  822 SOLV  OW      2496    0.434773407    1.496331946    2.249368970
  822 SOLV  HW1     2497    0.481348937    1.505861309    2.161381878
  822 SOLV  HW2     2498    0.436386929    1.583941001    2.297574915
  823 SOLV  OW      2499    1.300448385    0.735918438    1.779950621
  823 SOLV  HW1     2500    1.254248556    0.679487184    1.848369397
  823 SOLV  HW2     2501    1.385721802    0.691603176    1.752299183
  824 SOLV  OW      2502    1.720606464    0.515390967    0.706698036
  824 SOLV  HW1     2503    1.710024655    0.464595071    0.621202569
  824 SOLV  HW2     2504    1.777655476    0.595965147    0.690733419
  825 SOLV  OW      2505    2.053696619    0.271749837    1.186221432
  825 SOLV  HW1     2506    2.038752202    0.179685797    1.150153758
  825 SOLV  HW2     2507    1.969422978    0.324930123    1.177749953
  826 SOLV  OW      2508    2.347401244    0.608849712    1.082297268
  826 SOLV  HW1     2509    2.257033821    0.651690289    1.082003838
  826 SOLV  HW2     2510    2.340622305    0.517049636    1.121391954
  827 SOLV  OW      2511    0.871118067    1.631901161    0.112710889
  827 SOLV  HW1     2512    0.955982084    1.639514344    0.165071609
  827 SOLV  HW2     2513    0.874141403    1.694815328    0.035031354
  828 SOLV  OW      2514    0.801236732    1.913500767    2.240356563
  828 SOLV  HW1     2515    0.862431122    1.871930046    2.307652876
  828 SOLV  HW2     2516    0.823492099    1.878864046    2.149216025
  829 SOLV  OW      2517    0.215993483    2.346641834    2.963301016
  829 SOLV  HW1     2518    0.310153263    2.314331869    2.953723029
  829 SOLV  HW2     2519    0.182034531    2.377165020    2.874324354
  830 SOLV  OW      2520    1.647105157    2.534846213    0.854248489
  830 SOLV  HW1     2521    1.664051195    2.610489630    0.791074877
  830 SOLV  HW2     2522    1.618495531    2.571252717    0.942894110
  831 SOLV  OW      2523    2.553237148    2.412813874    0.408097822
  831 SOLV  HW1     2524    2.538486708    2.314026686    0.403076529
  831 SOLV  HW2     2525    2.648977427    2.433281022    0.387689251
  832 SOLV  OW      2526    0.343209406    2.012156379    2.512666310
  832 SOLV  HW1     2527    0.433295550    1.980020684    2.483453019
  832 SOLV  HW2     2528    0.272472035    1.953774825    2.472798644
  833 SOLV  OW      2529    0.626630379    1.008484317    1.686355646
  833 SOLV  HW1     2530    0.714387886    0.961852699    1.675142334
  833 SOLV  HW2     2531    0.566639839    0.953137909    1.744143282
  834 SOLV  OW      2532    0.582949516    1.617820331    0.162670411
  834 SOLV  HW1     2533    0.536624468    1.593224491    0.247823058
  834 SOLV  HW2     2534    0.675191613    1.579176610    0.162568337
  835 SOLV  OW      2535    2.644151533    0.161537619    2.458290939
  835 SOLV  HW1     2536    2.566785664    0.224904346    2.457501909
  835 SOLV  HW2     2537    2.657039411    0.125844243    2.550818149
  836 SOLV  OW      2538    1.523738128    1.983490494    2.615412671
  836 SOLV  HW1     2539    1.469765773    1.955991177    2.535837429
  836 SOLV  HW2     2540    1.620967696    1.981233461    2.592116817
  837 SOLV  OW      2541    2.241824708    3.115605938    1.901861330
  837 SOLV  HW1     2542    2.221585106    3.067347234    1.987086522
  837 SOLV  HW2     2543    2.156280028    3.144052704    1.858563833
  838 SOLV  OW      2544    1.151169275    1.934033163    1.045380044
  838 SOLV  HW1     2545    1.100163085    1.986047236    0.976863265
  838 SOLV  HW2     2546    1.125490548    1.837535525    1.039866084
  839 SOLV  OW      2547    0.315866305    0.820384445    0.300773585
  839 SOLV  HW1     2548    0.286082601    0.745330834    0.241769993
  839 SOLV  HW2     2549    0.241800399    0.845016711    0.363295200
  840 SOLV  OW      2550    3.005493084    1.190647936    0.890886638
  840 SOLV  HW1     2551    3.081113031    1.231702566    0.941856356
  840 SOLV  HW2     2552    2.928698901    1.174107697    0.952780088
  841 SOLV  OW      2553    1.007252054    3.079934929    0.214673493
  841 SOLV  HW1     2554    0.986323531    3.149305063    0.283603829
  841 SOLV  HW2     2555    1.057338423    3.004619968    0.257342219
  842 SOLV  OW      2556    2.714157608    1.717184857    0.325128997
  842 SOLV  HW1     2557    2.669866192    1.664517771    0.252559211
  842 SOLV  HW2     2558    2.648907316    1.733254197    0.399196836
  843 SOLV  OW      2559    0.955585308    2.872014515    3.025463908
  843 SOLV  HW1     2560    0.871271161    2.862330493    3.078354226
  843 SOLV  HW2     2561    0.947372699    2.820729988    2.940009531
  844 SOLV  OW      2562    1.151423038    2.663006571    1.511418682
  844 SOLV  HW1     2563    1.196237919    2.634331561    1.596100862
  844 SOLV  HW2     2564    1.219955810    2.698538900    1.447839461
  845 SOLV  OW      2565    1.149452238    0.723704194    0.079027290
  845 SOLV  HW1     2566    1.228169545    0.741474240    0.019956323
  845 SOLV  HW2     2567    1.066754838    0.716951688    0.023196769
  846 SOLV  OW      2568    3.001068879    1.268009821    0.327449727
  846 SOLV  HW1     2569    2.912795625    1.221505874    0.334317923
  846 SOLV  HW2     2570    2.986676217    1.366978298    0.327535907
  847 SOLV  OW      2571    1.212706906    2.181927637    2.416754152
  847 SOLV  HW1     2572    1.157023586    2.223566996    2.344870008
  847 SOLV  HW2     2573    1.194073593    2.083747713    2.420662019
  848 SOLV  OW      2574    0.328038763    1.323655994    1.625750680
  848 SOLV  HW1     2575    0.266953619    1.262558569    1.676126099
  848 SOLV  HW2     2576    0.370999836    1.273374081    1.550730831
  849 SOLV  OW      2577    0.063549515    3.132570161    1.610079318
  849 SOLV  HW1     2578    0.159766177    3.106270515    1.602856538
  849 SOLV  HW2     2579    0.013582121    3.098303588    1.530514891
  850 SOLV  OW      2580    3.033771200    0.878790343    1.747606687
  850 SOLV  HW1     2581    3.052826822    0.864456164    1.844730192
  850 SOLV  HW2     2582    3.118579071    0.869918496    1.695353592
  851 SOLV  OW      2583    1.418881533    0.253697665    0.506821814
  851 SOLV  HW1     2584    1.391530789    0.165692802    0.467982505
  851 SOLV  HW2     2585    1.450926361    0.313885433    0.433665253
  852 SOLV  OW      2586    0.961222476    1.001922617    0.964942136
  852 SOLV  HW1     2587    1.049050002    0.971153502    0.928321116
  852 SOLV  HW2     2588    0.890250495    0.935458372    0.941555097
  853 SOLV  OW      2589    1.273722647    3.056688179    1.645036017
  853 SOLV  HW1     2590    1.266984178    3.042078043    1.546330744
  853 SOLV  HW2     2591    1.321876878    3.142520540    1.662798164
  854 SOLV  OW      2592    1.848056829    1.257150961    2.836291664
  854 SOLV  HW1     2593    1.763003096    1.300881434    2.807052089
  854 SOLV  HW2     2594    1.899550671    1.227362353    2.755902620
  855 SOLV  OW      2595    0.781453142    0.527562888    1.360835939
  855 SOLV  HW1     2596    0.763992846    0.433362192    1.389529782
  855 SOLV  HW2     2597    0.699908987    0.583065041    1.377328139
  856 SOLV  OW      2598    1.197860566    2.591054858    2.440538860
  856 SOLV  HW1     2599    1.271300769    2.657039581    2.456476200
  856 SOLV  HW2     2600    1.190154664    2.572813747    2.342511810
  857 SOLV  OW      2601    2.859207177    0.075121413    1.053475922
  857 SOLV  HW1     2602    2.945758096    0.046813147    1.094799287
  857 SOLV  HW2     2603    2.876179586    0.148270240    0.987436642
  858 SOLV  OW      2604    0.579628471    2.972615973    1.735839360
  858 SOLV  HW1     2605    0.670688596    2.973868221    1.777167502
  858 SOLV  HW2     2606    0.578323313    2.907351038    1.660074878
  859 SOLV  OW      2607    3.028015457    2.017615728    0.597929975
  859 SOLV  HW1     2608    2.975888917    1.983664612    0.519622477
  859 SOLV  HW2     2609    3.044867739    2.115563115    0.586788471
  860 SOLV  OW      2610    0.950381590    0.755618103    2.390559504
  860 SOLV  HW1     2611    0.898592345    0.673690402    2.365948002
  860 SOLV  HW2     2612    1.034704194    0.728946178    2.437253031
  861 SOLV  OW      2613    1.100094848    1.878932172    1.805114166
  861 SOLV  HW1     2614    1.148824301    1.954863754    1.848240443
  861 SOLV  HW2     2615    1.016995931    1.858918439    1.857018123
  862 SOLV  OW      2616    2.280507325    2.746788170    0.910120405
  862 SOLV  HW1     2617    2.206571497    2.813115044    0.898464729
  862 SOLV  HW2     2618    2.316019989    2.720383154    0.820436604
  863 SOLV  OW      2619    3.097649679    2.225880594    2.593212953
  863 SOLV  HW1     2620    3.096288926    2.133050389    2.556033078
  863 SOLV  HW2     2621    3.103749203    2.291728682    2.518189882
  864 SOLV  OW      2622    0.453497299    0.278676433    0.085485121
  864 SOLV  HW1     2623    0.413608225    0.235341202    0.004662219
  864 SOLV  HW2     2624    0.524663974    0.219476502    0.123327698
  865 SOLV  OW      2625    1.154977158    0.639893907    1.993899818
  865 SOLV  HW1     2626    1.104722775    0.563263766    2.033928790
  865 SOLV  HW2     2627    1.091020469    0.713183807    1.970701212
  866 SOLV  OW      2628    2.553899466    2.369518624    0.906951130
  866 SOLV  HW1     2629    2.584880587    2.283516766    0.947512723
  866 SOLV  HW2     2630    2.490350071    2.350117071    0.832209017
  867 SOLV  OW      2631    0.362515616    2.826170966    3.150478635
  867 SOLV  HW1     2632    0.401408271    2.743988127    3.192112566
  867 SOLV  HW2     2633    0.420678555    2.855855466    3.074742889
  868 SOLV  OW      2634    0.823367269    0.118192679    1.875071820
  868 SOLV  HW1     2635    0.833319355    0.048874482    1.946468628
  868 SOLV  HW2     2636    0.902206026    0.179688933    1.877123335
  869 SOLV  OW      2637    2.339744036    0.287649971    0.915791981
  869 SOLV  HW1     2638    2.246638279    0.318453325    0.896200047
  869 SOLV  HW2     2639    2.359232217    0.300258368    1.013067974
  870 SOLV  OW      2640    2.305370033    1.682257076    2.028450300
  870 SOLV  HW1     2641    2.374269116    1.674363151    2.100509452
  870 SOLV  HW2     2642    2.222424457    1.633769542    2.056215859
  871 SOLV  OW      2643    1.000357889    3.177680693    2.272740163
  871 SOLV  HW1     2644    1.038719533    3.192441114    2.181569621
  871 SOLV  HW2     2645    1.043755703    3.097910062    2.314630061
  872 SOLV  OW      2646    1.029948388    0.431404974    2.106949568
  872 SOLV  HW1     2647    0.932255001    0.452002889    2.101153826
  872 SOLV  HW2     2648    1.046442514    0.369505136    2.183748599
  873 SOLV  OW      2649    0.824054385    2.505405838    2.305768248
  873 SOLV  HW1     2650    0.862099936    2.524283286    2.396309161
  873 SOLV  HW2     2651    0.784148464    2.413710090    2.304855895
  874 SOLV  OW      2652    2.840949656    0.232819543    2.863546734
  874 SOLV  HW1     2653    2.938458424    0.236029210    2.885531028
  874 SOLV  HW2     2654    2.788492480    0.216303218    2.947075035
  875 SOLV  OW      2655    1.229615335    2.463737340    0.278078185
  875 SOLV  HW1     2656    1.187441976    2.548196207    0.245065550
  875 SOLV  HW2     2657    1.252306400    2.405194774    0.200235198
  876 SOLV  OW      2658    0.873949285    2.723669675    1.558820629
  876 SOLV  HW1     2659    0.967459052    2.690644308    1.545906743
  876 SOLV  HW2     2660    0.810341612    2.663204436    1.510867800
  877 SOLV  OW      2661    2.440155206    2.785582416    2.616933071
  877 SOLV  HW1     2662    2.399898640    2.763180373    2.705696719
  877 SOLV  HW2     2663    2.375988453    2.841480438    2.564402819
  878 SOLV  OW      2664    2.562875035    1.928180812    2.401965825
  878 SOLV  HW1     2665    2.658799025    1.949871087    2.420132926
  878 SOLV  HW2     2666    2.528097961    1.988512404    2.330184917
  879 SOLV  OW      2667    0.969887893    2.289685758    0.093654725
  879 SOLV  HW1     2668    1.035565820    2.224977178    0.054913313
  879 SOLV  HW2     2669    0.974154805    2.285728901    0.193493540
  880 SOLV  OW      2670    1.303494591    1.004479013    0.310750663
  880 SOLV  HW1     2671    1.259672892    1.094372474    0.310130200
  880 SOLV  HW2     2672    1.234459923    0.933871721    0.326573378
  881 SOLV  OW      2673    0.236019612    0.056911333    1.931939820
  881 SOLV  HW1     2674    0.286565331   -0.028596241    1.920306223
  881 SOLV  HW2     2675    0.226802754    0.102472197    1.843390276
  882 SOLV  OW      2676    3.157608270    2.985242736    0.962138956
  882 SOLV  HW1     2677    3.068751773    2.964785386    0.921060464
  882 SOLV  HW2     2678    3.227626451    2.987311423    0.890762313
  883 SOLV  OW      2679    0.550740155    1.091517640    2.183190205
  883 SOLV  HW1     2680    0.503187647    1.135133716    2.259597982
  883 SOLV  HW2     2681    0.642132552    1.131049861    2.173899677
  884 SOLV  OW      2682    2.245020776    2.155730621    1.545719868
  884 SOLV  HW1     2683    2.180936310    2.121604579    1.476941502
  884 SOLV  HW2     2684    2.318634710    2.206152759    1.500549124
  885 SOLV  OW      2685    2.151973717    2.467107412    0.278243004
  885 SOLV  HW1     2686    2.076532492    2.467229375    0.212590803
  885 SOLV  HW2     2687    2.145839365    2.385615025    0.335888082
  886 SOLV  OW      2688    2.786491858    2.690745155    2.173987897
  886 SOLV  HW1     2689    2.867161503    2.746873488    2.192519955
  886 SOLV  HW2     2690    2.777131022    2.621283558    2.245323794
  887 SOLV  OW      2691    1.011625544    0.884272614    1.924702781
  887 SOLV  HW1     2692    0.991873081    0.904547602    2.020621567
  887 SOLV  HW2     2693    1.101675150    0.920639876    1.900825457
  888 SOLV  OW      2694    2.605372935    2.800628098    1.678724684
  888 SOLV  HW1     2695    2.608056773    2.858627399    1.760152941
  888 SOLV  HW2     2696    2.692062878    2.808340356    1.629459593
  889 SOLV  OW      2697    1.261114274    1.518150007    3.026830324
  889 SOLV  HW1     2698    1.229260630    1.607899131    2.996297952
  889 SOLV  HW2     2699    1.357476591    1.506961149    3.002523298
  890 SOLV  OW      2700    2.549093425    2.812303629    2.182033445
  890 SOLV  HW1     2701    2.641493997    2.776589978    2.168370742
  890 SOLV  HW2     2702    2.497763951    2.750131347    2.241210215
  891 SOLV  OW      2703    1.419358102    0.359497320    1.764596246
  891 SOLV  HW1     2704    1.485347836    0.408603872    1.707716650
  891 SOLV  HW2     2705    1.441177328    0.374099201    1.861095129
  892 SOLV  OW      2706    1.621639258    2.465473549    2.239383148
  892 SOLV  HW1     2707    1.685906257    2.464234969    2.315997158
  892 SOLV  HW2     2708    1.537491646    2.418281881    2.265718132
  893 SOLV  OW      2709    2.689910388    0.186518333    3.094975394
  893 SOLV  HW1     2710    2.708004577    0.112007832    3.159181967
  893 SOLV  HW2     2711    2.591178552    0.200133067    3.086709997
  894 SOLV  OW      2712    0.103699784    2.297306968    1.313131796
  894 SOLV  HW1     2713    0.008522805    2.326334479    1.323166133
  894 SOLV  HW2     2714    0.106807808    2.208782359    1.266702682
  895 SOLV  OW      2715    0.714054380    2.287938346    0.610901650
  895 SOLV  HW1     2716    0.649117840    2.272149548    0.685302698
  895 SOLV  HW2     2717    0.689138677    2.371617535    0.562132021
  896 SOLV  OW      2718    3.167817316    1.928076950    2.774421340
  896 SOLV  HW1     2719    3.124115170    1.946126281    2.862547460
  896 SOLV  HW2     2720    3.256405668    1.974365840    2.771068964
  897 SOLV  OW      2721    0.971573153    2.259096987    1.253074264
  897 SOLV  HW1     2722    0.901261661    2.190659809    1.272379388
  897 SOLV  HW2     2723    1.057385348    2.213141802    1.230174738
  898 SOLV  OW      2724    1.461009033    1.465407039    0.880184077
  898 SOLV  HW1     2725    1.422377818    1.433736118    0.966822693
  898 SOLV  HW2     2726    1.509817156    1.390138881    0.835978484
  899 SOLV  OW      2727    0.568953111    1.996783348    2.893846122
  899 SOLV  HW1     2728    0.625948620    1.915561573    2.906352053
  899 SOLV  HW2     2729    0.480022498    1.982064716    2.937165408
  900 SOLV  OW      2730    0.740030954    2.730696471    3.156137989
  900 SOLV  HW1     2731    0.696779482    2.752646455    3.243588263
  900 SOLV  HW2     2732    0.803263056    2.654221874    3.168520937
  901 SOLV  OW      2733    2.565806377    2.671768444    0.541130937
  901 SOLV  HW1     2734    2.559087627    2.598931231    0.472929744
  901 SOLV  HW2     2735    2.624839219    2.641854729    0.616110977
  902 SOLV  OW      2736    0.231650818    0.857115257    1.225561778
  902 SOLV  HW1     2737    0.280770733    0.876004793    1.140521902
  902 SOLV  HW2     2738    0.133152502    0.860207167    1.208535552
  903 SOLV  OW      2739    1.122746039    2.091414027    3.174022370
  903 SOLV  HW1     2740    1.072641456    2.052564431    3.096677702
  903 SOLV  HW2     2741    1.160395363    2.017467880    3.229846947
  904 SOLV  OW      2742    0.913949748    0.746785894    3.125162834
  904 SOLV  HW1     2743    0.915730282    0.776490906    3.029684213
  904 SOLV  HW2     2744    0.827453751    0.700237472    3.143961208
  905 SOLV  OW      2745    1.079921776    0.342059568    0.311606475
  905 SOLV  HW1     2746    0.994486336    0.390717593    0.293312365
  905 SOLV  HW2     2747    1.153192096    0.381335413    0.256015982
  906 SOLV  OW      2748    0.839190143    1.479809199    0.448319215
  906 SOLV  HW1     2749    0.844102480    1.406382562    0.380599805
  906 SOLV  HW2     2750    0.792724510    1.446426594    0.530344065
  907 SOLV  OW      2751    1.213340771    1.869757625    0.150422109
  907 SOLV  HW1     2752    1.165753887    1.786033833    0.177395805
  907 SOLV  HW2     2753    1.247532149    1.916402248    0.232012250
  908 SOLV  OW      2754    2.618617663    0.440794486    0.246507911
  908 SOLV  HW1     2755    2.603787011    0.501841974    0.168704976
  908 SOLV  HW2     2756    2.701689384    0.468183944    0.294973434
  909 SOLV  OW      2757    1.925234825    0.364147894    1.655479469
  909 SOLV  HW1     2758    1.968078532    0.303760514    1.588252794
  909 SOLV  HW2     2759    1.985160021    0.442259184    1.673063789
  910 SOLV  OW      2760    1.390934262    1.292378238    1.475895342
  910 SOLV  HW1     2761    1.387596997    1.205558201    1.426370872
  910 SOLV  HW2     2762    1.334689660    1.360036214    1.428351003
  911 SOLV  OW      2763    2.559173823    0.800509017    0.476253426
  911 SOLV  HW1     2764    2.468378550    0.758583240    0.475977159
  911 SOLV  HW2     2765    2.590708773    0.811060815    0.570570945
  912 SOLV  OW      2766    0.972894278    0.441179642    0.852446141
  912 SOLV  HW1     2767    1.018498533    0.361423132    0.812934969
  912 SOLV  HW2     2768    0.956987376    0.425554997    0.949938785
  913 SOLV  OW      2769    1.997129047    2.898051412    2.481141301
  913 SOLV  HW1     2770    1.978171978    2.814999747    2.428753839
  913 SOLV  HW2     2771    1.926609622    2.966333285    2.462011131
  914 SOLV  OW      2772    2.072852904    1.501907481    2.062581705
  914 SOLV  HW1     2773    1.977167378    1.475341273    2.050812384
  914 SOLV  HW2     2774    2.130685259    1.444820670    2.004285122
  915 SOLV  OW      2775    0.683899691    3.054610147    2.814336767
  915 SOLV  HW1     2776    0.655663286    3.112809250    2.738066852
  915 SOLV  HW2     2777    0.706622708    3.111747209    2.893207347
  916 SOLV  OW      2778    0.979615767    0.107532424    0.406721370
  916 SOLV  HW1     2779    1.006067628    0.195522952    0.367230332
  916 SOLV  HW2     2780    1.051654836    0.075664110    0.468335367
  917 SOLV  OW      2781    1.453938291    1.379473474    2.103346939
  917 SOLV  HW1     2782    1.357135206    1.357205823    2.114972293
  917 SOLV  HW2     2783    1.491395532    1.326510654    2.027230995
  918 SOLV  OW      2784    0.268208369    0.406272963    0.261503493
  918 SOLV  HW1     2785    0.314817599    0.354641242    0.189644476
  918 SOLV  HW2     2786    0.333447907    0.429077757    0.333792597
  919 SOLV  OW      2787    0.558738433    2.250424047    2.186343647
  919 SOLV  HW1     2788    0.644804694    2.214107472    2.222054268
  919 SOLV  HW2     2789    0.498935346    2.275350600    2.262526188
  920 SOLV  OW      2790    0.939013283    1.795923658    3.105878840
  920 SOLV  HW1     2791    1.028443473    1.765231896    3.073287868
  920 SOLV  HW2     2792    0.922899466    1.889820542    3.075454804
  921 SOLV  OW      2793    1.624809821    2.465008761    0.513980053
  921 SOLV  HW1     2794    1.531462854    2.500641376    0.509704348
  921 SOLV  HW2     2795    1.622272561    2.367519027    0.536135414
  922 SOLV  OW      2796    2.088853325    2.755704318    0.122481597
  922 SOLV  HW1     2797    2.038673438    2.669213371    0.120736171
  922 SOLV  HW2     2798    2.069987180    2.803437063    0.208314786
  923 SOLV  OW      2799    2.204831407    1.157203918    2.278764910
  923 SOLV  HW1     2800    2.132626836    1.099876069    2.240010776
  923 SOLV  HW2     2801    2.252400143    1.106706954    2.350800025
  924 SOLV  OW      2802    3.021576738    2.397311739    1.318102170
  924 SOLV  HW1     2803    2.967820949    2.429867277    1.395897824
  924 SOLV  HW2     2804    2.960614596    2.355975660    1.250451404
  925 SOLV  OW      2805    1.391864268    2.760078353    2.734698971
  925 SOLV  HW1     2806    1.356614766    2.848572294    2.765158848
  925 SOLV  HW2     2807    1.382404642    2.752838074    2.635403674
  926 SOLV  OW      2808    0.189856882    2.965879624    2.273168477
  926 SOLV  HW1     2809    0.157991699    3.056871005    2.299723681
  926 SOLV  HW2     2810    0.113022496    2.912814921    2.237356124
  927 SOLV  OW      2811    1.762526365    1.824923764    1.350785865
  927 SOLV  HW1     2812    1.754215010    1.889777913    1.275122787
  927 SOLV  HW2     2813    1.748629203    1.872874336    1.437432340
  928 SOLV  OW      2814    1.119880263    1.620953682    0.233626447
  928 SOLV  HW1     2815    1.117021044    1.621964238    0.333587700
  928 SOLV  HW2     2816    1.182124597    1.549002440    0.202802887
  929 SOLV  OW      2817    0.844317968    1.916320002    1.496047132
  929 SOLV  HW1     2818    0.813188392    1.908420106    1.590757279
  929 SOLV  HW2     2819    0.786922039    1.982280182    1.447504595
  930 SOLV  OW      2820    1.334324504    2.933682113    0.793429725
  930 SOLV  HW1     2821    1.296342060    2.889202673    0.874551585
  930 SOLV  HW2     2822    1.264621878    2.937489418    0.721813953
  931 SOLV  OW      2823    3.031938498    2.776326559    0.108367611
  931 SOLV  HW1     2824    2.992397233    2.708242097    0.046701438
  931 SOLV  HW2     2825    3.129481169    2.786397347    0.088728991
  932 SOLV  OW      2826    1.050563053    1.409383183    1.072351293
  932 SOLV  HW1     2827    0.998286370    1.429201517    1.155271816
  932 SOLV  HW2     2828    1.125734137    1.347224067    1.094416840
  933 SOLV  OW      2829    1.409256336    1.680013122    1.606740280
  933 SOLV  HW1     2830    1.313146286    1.652383766    1.607825778
  933 SOLV  HW2     2831    1.464513907    1.606812228    1.566866750
  934 SOLV  OW      2832    2.550136155    1.456700436    0.877133714
  934 SOLV  HW1     2833    2.451098287    1.462761881    0.864627486
  934 SOLV  HW2     2834    2.576994022    1.360632150    0.884283169
  935 SOLV  OW      2835    1.544260015    1.321815544    0.172334566
  935 SOLV  HW1     2836    1.631772302    1.370217632    0.171727352
  935 SOLV  HW2     2837    1.520486637    1.297141875    0.266289491
  936 SOLV  OW      2838    1.387151986    0.027032561    0.376712347
  936 SOLV  HW1     2839    1.380660342    0.053378405    0.280463734
  936 SOLV  HW2     2840    1.462157918   -0.038056000    0.388442204
  937 SOLV  OW      2841    0.630771049    0.053721084    1.536268053
  937 SOLV  HW1     2842    0.625096455   -0.021914765    1.471085159
  937 SOLV  HW2     2843    0.715881119    0.046547995    1.588292493
  938 SOLV  OW      2844    1.730512081    2.397386394    1.498888096
  938 SOLV  HW1     2845    1.769343571    2.308963042    1.472904481
  938 SOLV  HW2     2846    1.797464791    2.469596269    1.481432500
  939 SOLV  OW      2847    0.533331071    1.713923618    1.694024065
  939 SOLV  HW1     2848    0.449299487    1.670835899    1.661106655
  939 SOLV  HW2     2849    0.604734210    1.644578781    1.703734981
  940 SOLV  OW      2850    3.119572852    1.834308244    1.090369539
  940 SOLV  HW1     2851    3.099223219    1.872955477    1.000402435
  940 SOLV  HW2     2852    3.034117119    1.817709695    1.139598926
  941 SOLV  OW      2853    0.310567100    1.960487961    2.986748431
  941 SOLV  HW1     2854    0.260900749    1.874384326    2.975818690
  941 SOLV  HW2     2855    0.291921481    2.019860644    2.908471835
  942 SOLV  OW      2856    0.324094169    2.516713777    1.873160460
  942 SOLV  HW1     2857    0.251285627    2.520473548    1.941617281
  942 SOLV  HW2     2858    0.412751776    2.511096702    1.919093488
  943 SOLV  OW      2859    2.692344304    3.167558459    0.348228974
  943 SOLV  HW1     2860    2.666404977    3.071858081    0.361268073
  943 SOLV  HW2     2861    2.664582608    3.220795938    0.428206532
  944 SOLV  OW      2862    2.631603059    0.134000565    0.574598211
  944 SOLV  HW1     2863    2.573325305    0.109658351    0.652139156
  944 SOLV  HW2     2864    2.663607970    0.228148680    0.585238887
  945 SOLV  OW      2865    2.262335267    2.954214517    2.500505057
  945 SOLV  HW1     2866    2.173178017    2.915671674    2.476692676
  945 SOLV  HW2     2867    2.249391707    3.035526999    2.557270206
  946 SOLV  OW      2868    1.079243683    1.603388006    0.507474027
  946 SOLV  HW1     2869    0.989085023    1.562315131    0.493832979
  946 SOLV  HW2     2870    1.075833315    1.666157883    0.585254970
  947 SOLV  OW      2871    2.267330546    1.990318452    2.425301754
  947 SOLV  HW1     2872    2.257685382    1.896143415    2.457542780
  947 SOLV  HW2     2873    2.255815189    1.992878193    2.325992604
  948 SOLV  OW      2874    3.100683297    0.132743289    2.510938721
  948 SOLV  HW1     2875    3.112931655    0.222940443    2.552363725
  948 SOLV  HW2     2876    3.019826434    0.133810027    2.452095332
  949 SOLV  OW      2877    1.536916129    2.249484561    0.156436460
  949 SOLV  HW1     2878    1.579140505    2.204976026    0.077457865
  949 SOLV  HW2     2879    1.450957863    2.292309529    0.128532647
  950 SOLV  OW      2880    3.177309085    0.357963636    0.796689128
  950 SOLV  HW1     2881    3.191081107    0.404836025    0.709424056
  950 SOLV  HW2     2882    3.079730032    0.340710469    0.810198135
  951 SOLV  OW      2883    2.019133816    1.159612763    2.645565232
  951 SOLV  HW1     2884    2.077195717    1.097554711    2.698286592
  951 SOLV  HW2     2885    2.061840725    1.249961983    2.641693205
  952 SOLV  OW      2886    0.279847822    0.632452238    1.375488929
  952 SOLV  HW1     2887    0.199598314    0.573047700    1.381070716
  952 SOLV  HW2     2888    0.260270979    0.709235295    1.314488032
  953 SOLV  OW      2889    1.000956793    0.350457336    2.983259840
  953 SOLV  HW1     2890    0.940522464    0.324437178    3.058575183
  953 SOLV  HW2     2891    1.008196393    0.274510265    2.918596233
  954 SOLV  OW      2892    2.214121885    2.098411989    0.131998980
  954 SOLV  HW1     2893    2.249114855    2.108358980    0.225156035
  954 SOLV  HW2     2894    2.248844563    2.173060655    0.075222103
  955 SOLV  OW      2895    0.819201210    0.213513511    0.668541710
  955 SOLV  HW1     2896    0.919080228    0.216760317    0.664666452
  955 SOLV  HW2     2897    0.790687811    0.148421027    0.738907226
  956 SOLV  OW      2898    2.863604590    0.336810370    2.103659447
  956 SOLV  HW1     2899    2.955186264    0.302110324    2.083408234
  956 SOLV  HW2     2900    2.808163157    0.335071907    2.020445519
  957 SOLV  OW      2901    0.160934425    1.421896084    0.541875589
  957 SOLV  HW1     2902    0.243655978    1.374350437    0.511904517
  957 SOLV  HW2     2903    0.139772026    1.495610081    0.477687754
  958 SOLV  OW      2904    1.578229234    2.086191570    3.115251346
  958 SOLV  HW1     2905    1.558072311    2.106574126    3.019439295
  958 SOLV  HW2     2906    1.677248153    2.080116106    3.127899682
  959 SOLV  OW      2907    2.218623450    1.150934861    1.078444178
  959 SOLV  HW1     2908    2.215272139    1.242541835    1.118425348
  959 SOLV  HW2     2909    2.282387308    1.150521766    1.001402168
  960 SOLV  OW      2910    1.135720027    1.606128859    1.685041869
  960 SOLV  HW1     2911    1.140642890    1.517121726    1.730375946
  960 SOLV  HW2     2912    1.132258336    1.678486459    1.753991328
  961 SOLV  OW      2913    1.981697468    0.689608441    2.712577288
  961 SOLV  HW1     2914    1.910692722    0.755321410    2.687237292
  961 SOLV  HW2     2915    1.996976581    0.693505637    2.811335921
  962 SOLV  OW      2916    2.306426174    2.773798757    2.852015728
  962 SOLV  HW1     2917    2.250790369    2.690704657    2.852280265
  962 SOLV  HW2     2918    2.246606558    2.853933385    2.851781059
  963 SOLV  OW      2919    1.109111944    2.475278834    0.825537157
  963 SOLV  HW1     2920    1.138841778    2.490550682    0.919794960
  963 SOLV  HW2     2921    1.132306797    2.381979271    0.797991403
  964 SOLV  OW      2922    2.149273183    2.280939491    2.958329619
  964 SOLV  HW1     2923    2.136519772    2.190145828    2.918386914
  964 SOLV  HW2     2924    2.209246866    2.274131547    3.038068711
  965 SOLV  OW      2925    0.713985413    2.568829413    2.676431493
  965 SOLV  HW1     2926    0.803106625    2.546913498    2.636699502
  965 SOLV  HW2     2927    0.688696381    2.662433335    2.651931937
  966 SOLV  OW      2928    1.521403651    1.457733112    2.979930271
  966 SOLV  HW1     2929    1.590852966    1.509979705    3.029413441
  966 SOLV  HW2     2930    1.514684077    1.365910217    3.018980476
  967 SOLV  OW      2931    0.123601939    2.730056093    0.057113424
  967 SOLV  HW1     2932    0.131940756    2.631369911    0.043219743
  967 SOLV  HW2     2933    0.196393578    2.777005400    0.007126784
  968 SOLV  OW      2934    1.888867341    0.617895509    0.281027286
  968 SOLV  HW1     2935    1.890673997    0.539875982    0.343568103
  968 SOLV  HW2     2936    1.793998842    0.643580700    0.262538420
  969 SOLV  OW      2937    0.602377506    1.961705563    1.119114731
  969 SOLV  HW1     2938    0.504142221    1.976336605    1.130846712
  969 SOLV  HW2     2939    0.618452784    1.868895141    1.085503675
  970 SOLV  OW      2940    0.356209750    2.261875670    1.773203678
  970 SOLV  HW1     2941    0.278326365    2.251310371    1.711361694
  970 SOLV  HW2     2942    0.360034397    2.356229009    1.806137434
  971 SOLV  OW      2943    2.565254042    1.337044172    0.388485567
  971 SOLV  HW1     2944    2.643077242    1.274672978    0.381044864
  971 SOLV  HW2     2945    2.582033158    1.402606992    0.462119347
  972 SOLV  OW      2946    0.780772602    0.532816787    2.383310152
  972 SOLV  HW1     2947    0.684372086    0.535174241    2.409830055
  972 SOLV  HW2     2948    0.833061877    0.482633517    2.452225600
  973 SOLV  OW      2949    0.701390643    2.503131639    2.967481600
  973 SOLV  HW1     2950    0.704184575    2.520123915    2.868975476
  973 SOLV  HW2     2951    0.659799402    2.581501742    3.013636341
  974 SOLV  OW      2952    2.755475836    2.479756602    1.759421521
  974 SOLV  HW1     2953    2.762970280    2.570929038    1.799833112
  974 SOLV  HW2     2954    2.846841397    2.440645459    1.748273550
  975 SOLV  OW      2955    3.065275388    0.823614536    0.342534208
  975 SOLV  HW1     2956    2.968100710    0.837308978    0.361799344
  975 SOLV  HW2     2957    3.076170887    0.788449205    0.249549074
  976 SOLV  OW      2958    2.522810928    0.176995876    0.197668111
  976 SOLV  HW1     2959    2.551173614    0.267570135    0.229183983
  976 SOLV  HW2     2960    2.596864073    0.111608057    0.213222290
  977 SOLV  OW      2961    2.980389779    1.502326917    2.677976242
  977 SOLV  HW1     2962    2.974981416    1.495688088    2.578333701
  977 SOLV  HW2     2963    2.922357647    1.577405854    2.709556831
  978 SOLV  OW      2964    2.017926697    0.750331686    1.503599313
  978 SOLV  HW1     2965    2.099453790    0.802258505    1.477937682
  978 SOLV  HW2     2966    2.042803633    0.680056076    1.570262596
  979 SOLV  OW      2967    2.922830647    1.841045241    0.012059814
  979 SOLV  HW1     2968    2.853106395    1.771337237   -0.004701550
  979 SOLV  HW2     2969    2.897022050    1.895456711    0.091902462
  980 SOLV  OW      2970    2.453739786    0.453011344    0.711008558
  980 SOLV  HW1     2971    2.429997446    0.368655717    0.759195994
  980 SOLV  HW2     2972    2.458629666    0.435005577    0.612756738
  981 SOLV  OW      2973    0.830292333    1.995070803    0.256048089
  981 SOLV  HW1     2974    0.828853223    1.903604372    0.296463193
  981 SOLV  HW2     2975    0.922790552    2.032635965    0.261920612
  982 SOLV  OW      2976    2.276421773    0.922038190    0.728452514
  982 SOLV  HW1     2977    2.259854630    0.929646209    0.630120576
  982 SOLV  HW2     2978    2.337650833    0.844949862    0.746055227
  983 SOLV  OW      2979    1.604284170    0.558581021    2.306738808
  983 SOLV  HW1     2980    1.656365318    0.487616313    2.259269324
  983 SOLV  HW2     2981    1.523183354    0.581906844    2.253070601
  984 SOLV  OW      2982    2.904100075    1.982392710    2.136783805
  984 SOLV  HW1     2983    2.996429041    1.990785650    2.099276321
  984 SOLV  HW2     2984    2.849457378    2.061326422    2.108757548
  985 SOLV  OW      2985    0.956511332    0.669344817    0.728058539
  985 SOLV  HW1     2986    0.954396800    0.580292872    0.773525078
  985 SOLV  HW2     2987    1.048967388    0.687417683    0.694485576
  986 SOLV  OW      2988    1.833044971    2.859558139    0.833160585
  986 SOLV  HW1     2989    1.932887734    2.861265146    0.838503911
  986 SOLV  HW2     2990    1.804435972    2.790862568    0.766359060
  987 SOLV  OW      2991    2.588693952    0.590989084    2.907336331
  987 SOLV  HW1     2992    2.607984986    0.509476324    2.852700041
  987 SOLV  HW2     2993    2.674056794    0.639739856    2.925723955
  988 SOLV  OW      2994    0.845700739    0.463638455    0.249225469
  988 SOLV  HW1     2995    0.847295597    0.521353017    0.330882844
  988 SOLV  HW2     2996    0.751148526    0.451009080    0.219195625
  989 SOLV  OW      2997    0.627996896    3.010232028    1.397528992
  989 SOLV  HW1     2998    0.720664056    2.972970956    1.392584221
  989 SOLV  HW2     2999    0.568665531    2.945681635    1.445623025
  990 SOLV  OW      3000    0.215382537    0.451331073    1.777837100
  990 SOLV  HW1     3001    0.309627351    0.434049839    1.806492893
  990 SOLV  HW2     3002    0.176373465    0.367645312    1.739407839
  991 SOLV  OW      3003    2.713701736    2.240767744    1.398978847
  991 SOLV  HW1     3004    2.614790699    2.231520743    1.410492154
  991 SOLV  HW2     3005    2.739394552    2.337030167    1.407627733
  992 SOLV  OW      3006    2.392823607    1.353647527    1.301129189
  992 SOLV  HW1     3007    2.362209437    1.365434355    1.395604414
  992 SOLV  HW2     3008    2.323102028    1.389156628    1.238842084
  993 SOLV  OW      3009    0.668063908    2.089165058    2.648323451
  993 SOLV  HW1     3010    0.627820066    2.050622345    2.731368865
  993 SOLV  HW2     3011    0.632648176    2.181578473    2.633933011
  994 SOLV  OW      3012    2.330337439    0.431275813    1.464614100
  994 SOLV  HW1     3013    2.261132729    0.359253555    1.469644391
  994 SOLV  HW2     3014    2.316546960    0.496019857    1.539578685
  995 SOLV  OW      3015    0.882906332    0.015521691    1.629130965
  995 SOLV  HW1     3016    0.931197827    0.087937391    1.579897867
  995 SOLV  HW2     3017    0.848898634    0.051327581    1.716098586
  996 SOLV  OW      3018    1.962446297    1.821777785    2.071972341
  996 SOLV  HW1     3019    1.989932017    1.783786686    1.983638111
  996 SOLV  HW2     3020    1.903503626    1.901206069    2.057186637
  997 SOLV  OW      3021    2.121680503    2.267054637    0.462382381
  997 SOLV  HW1     3022    2.033964934    2.221898314    0.478776866
  997 SOLV  HW2     3023    2.189897681    2.198792757    0.436142661
  998 SOLV  OW      3024    3.142508964    1.557177704    2.182824388
  998 SOLV  HW1     3025    3.169421293    1.624835427    2.114270822
  998 SOLV  HW2     3026    3.222495990    1.503654590    2.210004018
  999 SOLV  OW      3027    1.201823247    0.877833146    0.828658864
  999 SOLV  HW1     3028    1.228588379    0.827960876    0.911108269
  999 SOLV  HW2     3029    1.223975107    0.823094282    0.747947006
 1000 SOLV  OW      3030    3.152646708    1.283038864    1.766204817
 1000 SOLV  HW1     3031    3.237701308    1.230485438    1.763819114
 1000 SOLV  HW2     3032    3.130141516    1.305704957    1.860976095
 1001 SOLV  OW      3033    0.554995871    1.595613257    2.013413855
 1001 SOLV  HW1     3034    0.654276862    1.601467441    2.002902954
 1001 SOLV  HW2     3035    0.514171606    1.684937633    1.994547823
 1002 SOLV  OW      3036    0.149489075    1.129849166    2.152923918
 1002 SOLV  HW1     3037    0.226657741    1.101356610    2.096046046
 1002 SOLV  HW2     3038    0.166048081    1.222131969    2.187732172
 1003 SOLV  OW      3039    1.591364191    1.601622513    2.754526030
 1003 SOLV  HW1     3040    1.542094337    1.548595913    2.823534135
 1003 SOLV  HW2     3041    1.607781142    1.694056125    2.788992362
 1004 SOLV  OW      3042    0.558948856    0.689691847    1.449730811
 1004 SOLV  HW1     3043    0.579484620    0.662868117    1.543860708
 1004 SOLV  HW2     3044    0.460550078    0.681989041    1.433608593
 1005 SOLV  OW      3045    2.209952619    1.433385355    1.121142301
 1005 SOLV  HW1     3046    2.217888483    1.432607524    1.021460514
 1005 SOLV  HW2     3047    2.172362786    1.521151085    1.150877484
 1006 SOLV  OW      3048    1.079161360    1.840835868    2.720004324
 1006 SOLV  HW1     3049    1.021961182    1.922329092    2.710600713
 1006 SOLV  HW2     3050    1.021159940    1.761248456    2.737413967
 1007 SOLV  OW      3051    0.175434830    2.550282545    2.539436776
 1007 SOLV  HW1     3052    0.087877420    2.598421567    2.543686407
 1007 SOLV  HW2     3053    0.242054396    2.606566585    2.490491646
 1008 SOLV  OW      3054    1.776809402    2.156211132    2.772060715
 1008 SOLV  HW1     3055    1.804112751    2.082862655    2.709815008
 1008 SOLV  HW2     3056    1.691302097    2.131222279    2.817514337
 1009 SOLV  OW      3057    1.864769638    0.352644272    0.895999243
 1009 SOLV  HW1     3058    1.835820604    0.359499057    0.991479604
 1009 SOLV  HW2     3059    1.806366557    0.410677677    0.839230559
 1010 SOLV  OW      3060    2.807702962    2.341038666    0.631861501
 1010 SOLV  HW1     3061    2.785375051    2.421490705    0.686897252
 1010 SOLV  HW2     3062    2.868579638    2.367663011    0.557114276
 1011 SOLV  OW      3063    1.508679902    2.117592124    2.857455611
 1011 SOLV  HW1     3064    1.491388505    2.214562727    2.840147029
 1011 SOLV  HW2     3065    1.507753767    2.067610940    2.770836753
 1012 SOLV  OW      3066    1.872470854    1.621166378    1.192020909
 1012 SOLV  HW1     3067    1.823677021    1.696549583    1.236046044
 1012 SOLV  HW2     3068    1.970926870    1.633280825    1.204723364
 1013 SOLV  OW      3069    1.187555727    1.251815134    3.055899817
 1013 SOLV  HW1     3070    1.276770048    1.218676761    3.086626752
 1013 SOLV  HW2     3071    1.194550350    1.348541656    3.031476104
 1014 SOLV  OW      3072    1.918579936    2.518689820    1.140408905
 1014 SOLV  HW1     3073    1.996757313    2.511034154    1.078510799
 1014 SOLV  HW2     3074    1.862357798    2.436277576    1.133417886
 1015 SOLV  OW      3075    0.131445114    2.285697443    1.592084187
 1015 SOLV  HW1     3076    0.107717433    2.375273626    1.629700728
 1015 SOLV  HW2     3077    0.137958851    2.292055889    1.492489836
 1016 SOLV  OW      3078    2.386650709    1.199534144    2.602342859
 1016 SOLV  HW1     3079    2.355098173    1.116478859    2.556432415
 1016 SOLV  HW2     3080    2.322551999    1.274095115    2.584080671
 1017 SOLV  OW      3081    0.377823625    1.601528609    0.954396990
 1017 SOLV  HW1     3082    0.332670502    1.611478659    1.043073907
 1017 SOLV  HW2     3083    0.309587383    1.606855412    0.881480717
 1018 SOLV  OW      3084    2.725726694    1.632400323    3.165164737
 1018 SOLV  HW1     3085    2.667237766    1.575051818    3.222542326
 1018 SOLV  HW2     3086    2.697276698    1.623952002    3.069660023
 1019 SOLV  OW      3087    1.816741117    1.438139908    0.208031833
 1019 SOLV  HW1     3088    1.894866903    1.385352362    0.174694629
 1019 SOLV  HW2     3089    1.838828211    1.535640628    0.205348598
 1020 SOLV  OW      3090    0.900056388    0.392245935    2.574255683
 1020 SOLV  HW1     3091    0.871427686    0.439609419    2.657545170
 1020 SOLV  HW2     3092    0.997999630    0.372652385    2.579073814
 1021 SOLV  OW      3093    0.716869638    0.916796315    2.457579978
 1021 SOLV  HW1     3094    0.631688494    0.864817115    2.450932723
 1021 SOLV  HW2     3095    0.794635309    0.854781514    2.447166273
 1022 SOLV  OW      3096    1.798480937    2.311040112    2.085635248
 1022 SOLV  HW1     3097    1.836785206    2.356375191    2.005143706
 1022 SOLV  HW2     3098    1.737409831    2.374130804    2.133501941
 1023 SOLV  OW      3099    0.080225040    0.440711886    1.325110380
 1023 SOLV  HW1     3100    0.112572036    0.355449889    1.284055658
 1023 SOLV  HW2     3101    0.019555272    0.487664797    1.260954507
 1024 SOLV  OW      3102    0.209724010    0.908529051    0.680366498
 1024 SOLV  HW1     3103    0.188181973    0.921467302    0.583565861
 1024 SOLV  HW2     3104    0.134183412    0.942876152    0.736184275
 1025 SOLV  OW      3105    1.211867634    0.447474658    0.531671888
 1025 SOLV  HW1     3106    1.157012821    0.425663160    0.450954797
 1025 SOLV  HW2     3107    1.281428564    0.376833062    0.544750193
 1026 SOLV  OW      3108    0.180760364    0.476008752    2.914104158
 1026 SOLV  HW1     3109    0.205609230    0.562148156    2.958405162
 1026 SOLV  HW2     3110    0.171649179    0.490632162    2.815599629
 1027 SOLV  OW      3111    2.531486934    0.785203913    2.430991751
 1027 SOLV  HW1     3112    2.606169695    0.844531236    2.400920232
 1027 SOLV  HW2     3113    2.534954659    0.775079724    2.530424942
 1028 SOLV  OW      3114    1.914864244    2.041768333    1.796922974
 1028 SOLV  HW1     3115    1.873016468    2.053227399    1.887028218
 1028 SOLV  HW2     3116    1.965372922    1.955490409    1.794376560
 1029 SOLV  OW      3117    1.740114899    0.346912780    2.175022756
 1029 SOLV  HW1     3118    1.735852744    0.247475098    2.184719105
 1029 SOLV  HW2     3119    1.833874262    0.377923545    2.190755350
 1030 SOLV  OW      3120    0.202538568    0.196004625    1.696027503
 1030 SOLV  HW1     3121    0.287337601    0.195765494    1.643009842
 1030 SOLV  HW2     3122    0.130310095    0.150947614    1.643542497
 1031 SOLV  OW      3123    2.889081695    0.230505956    2.371772117
 1031 SOLV  HW1     3124    2.886621162    0.268509539    2.279299883
 1031 SOLV  HW2     3125    2.798223931    0.196690782    2.396323639
 1032 SOLV  OW      3126    1.161019892    2.893472502    0.346685391
 1032 SOLV  HW1     3127    1.259427006    2.884978009    0.331014210
 1032 SOLV  HW2     3128    1.144230998    2.912839507    0.443353788
 1033 SOLV  OW      3129    0.208336569    1.978777443    0.470918976
 1033 SOLV  HW1     3130    0.275551658    2.024412861    0.412598755
 1033 SOLV  HW2     3131    0.123450227    1.965417371    0.419757710
 1034 SOLV  OW      3132    2.007159923    1.040241687    2.132769963
 1034 SOLV  HW1     3133    2.005539513    1.063388226    2.035490198
 1034 SOLV  HW2     3134    1.913799050    1.040451938    2.168622380
 1035 SOLV  OW      3135    2.162892687    2.701305967    2.215913884
 1035 SOLV  HW1     3136    2.078501495    2.695612566    2.269273413
 1035 SOLV  HW2     3137    2.241588176    2.697021492    2.277477869
 1036 SOLV  OW      3138    1.046602778    2.144545277    0.336195825
 1036 SOLV  HW1     3139    1.132614634    2.096407229    0.353115850
 1036 SOLV  HW2     3140    1.027555137    2.206494130    0.412360597
 1037 SOLV  OW      3141    2.798557126    0.709332760    1.770390150
 1037 SOLV  HW1     3142    2.833522831    0.615651267    1.772134277
 1037 SOLV  HW2     3143    2.874900053    0.773208445    1.760722655
END
LATTICESHIFTS
         0         0         0
         0         0         0
         0         0         0
         0         0         0
         0         0         0
         0         0         0
         0         0         0
         0         0         0
         0         0         0
         0         0         0
         0         0         0
         0         0         0
         0         0         0
         0         0         0
         0         0         0
         0         0         0
         0         0         0
         0         0         0
         0         0         0
         0         0         0
         0         0         0
         0         0         0
         0         0         0
         0         0         0
         0         0         0
         0         0         0
         0         0         0
         0         0         0
         0         0         0
         0         0         0
         0         0         0
         0         0         0
         0         0         0
         0         0         0
         0         0         0
         0         0         0
         0         0         0
         0         0         0
         0         0         0
         0         0         0
         0         0         0
         0         0         0
         0         0         0
         0         0         0
         0         0         0
         0         0         0
         0         0         0
         0         0         0
         0         0         0
         0         0         0
         0         0         0
         0         0         0
         0         0         0
         0         0         0
         0         0         0
         0         0         0
         0         0         0
         0         0         0
         0         0         0
         0         0         0
         0         0         0
         0         0         0
         0         0         0
         0         0         0
         0         0         0
         0         0         0
         0         0         0
         0         0         0
         0         0         0
         0         0         0
         0         0         0
         0         0         0
         0         0         0
         0         0         0
         0         0         0
         0         0         0
         0         0         0
         0         0         0
         0         0         0
         0         0         0
         0         0         0
         0         0         0
         0         0         0
         0         0         0
         0         0         0
         0         0         0
         0         0         0
         0         0         0
         0         0         0
        -1         0         0
        -1         0         0
        -1         0         0
         0         0         0
         0         0         0
         0         0         0
         0         0         0
         0         0         0
         0         0         0
         0         0         0
         0         0         0
         0         0         0
         0         0         0
         0         0         0
         0         0         0
         0         0         0
         0         0         0
         0         0         0
         0         0         0
         0         0         0
         0         0         0
         0         0         0
         0         0         0
         0         0         0
         0         0         0
         0         0         0
         0         0         0
         0         0         0
         0         0         0
         0         0         0
         0         0         0
         0         0         0
         0         0         0
         0         0         0
         0         0         0
         0         0         0
         0        -1         0
         0        -1         0
         0        -1         0
         0         0         0
         0         0         0
         0         0         0
         0         0         0
         0         0         0
         0         0         0
         0         0         0
         0         0         0
         0         0         0
         0         0         0
         0         0         0
         0         0         0
         0         0         0
         0         0         0
         0         0         0
         0         0         0
         0         0         0
         0         0         0
         0         0         0
         0         0         0
         0         0         0
         0         0         0
         0         0         0
         0         0         0
         0         0         0
         0         0         0
         0         0         0
         0         0         0
         0         0         0
         0         0         0
         0         0         0
         0         0         0
         0         0         0
         0         0         0
         0         0         0
         0         0         0
         0         0         0
         0         0         0
         0         0         0
         0         0         0
         0         0         0
         0         0         0
         0         0         0
         0         0         0
         0         0         0
         0         0         0
         0         0         0
         0         0         0
         0         0         0
         0         0         0
         0         0         0
         0         0         0
         0         0         0
         0         0         0
         0         0         0
         0         0         0
         0         0         0
         0         0         0
         0         0         0
         0         0         0
         0         0         0
         0         0         0
         0         0         0
         0         0         0
         0         0         0
         0         0         0
         0         0         0
         0         0         0
         0         0         0
         0         0         0
         0         0         0
         0         0         0
         0         0         0
         0         0         0
         0         0         0
         0         0         0
         0         0         0
         0         0         0
         0         0         0
         0         0         0
         0         0         0
         0         0         0
         0         0         0
         0         0         0
         0         0         0
         0         0         0
         0         0         0
         0         0         0
         0         0         0
         0         0         0
         0         0         0
         0         0         0
         0         0         0
         0         0         0
         0         0         0
         0         0         0
         0         0         0
         0         0         0
         0         0         0
         0         0         0
         0         0         0
         0         0         0
         0         0         0
         0         0         0
         0         0         0
         1         0         0
         1         0         0
         1         0         0
         0         0         0
         0         0         0
         0         0         0
         0         0         0
         0         0         0
         0         0         0
         0         0         0
         0         0         0
         0         0         0
         0         0         0
         0         0         0
         0         0         0
         0         0         0
         0         0         0
         0         0         0
         0         0         0
         0         0         0
         0         0         0
         0         0         0
         0         0         0
         0         0         0
         0         0         0
         0         0         0
         0         0         0
         0         0         0
         0         0         0
         0         0         0
         0         0         0
         0         0         0
         0         0         0
         0         0         0
         0         0         0
         0         0         0
         0         0         0
         0         0         0
         0         0         0
         0         0        -1
         0         0        -1
         0         0        -1
         0         0         0
         0         0         0
         0         0         0
         0         0         0
         0         0         0
         0         0         0
         0         0         0
         0         0         0
         0         0         0
         0         0         0
         0         0         0
         0         0         0
         0         0         0
         0         0         0
         0         0         0
         0         0         1
         0         0         1
         0         0         1
         0         0         0
         0         0         0
         0         0         0
         0         0         0
         0         0         0
         0         0         0
         0         0         0
         0         0         0
         0         0         0
         0         0         0
         0         0         0
         0         0         0
         0         0         0
         0         0         0
         0         0         0
         0         0         0
         0         0         0
         0         0         0
         0         0         0
         0         0         0
         0         0         0
         0         0         0
         0         0         0
         0         0         0
         0         0         0
         0         0         0
         0         0         0
         0         0         0
         0         0         0
         0         0         0
         0         0         0
         0         0         0
         0         0         0
         0         0         0
         0         0         0
         0         0         0
         0         0         0
         0         0         0
         0         0         0
         0         0         0
         0         0         0
         0         0         0
         0         0         0
         0         0         0
         0         0         0
         0         0         0
         0         0         0
         0         0         0
         0         0         0
         0         0         0
         0         0         0
         0         0        -1
         0         0        -1
         0         0        -1
         0         0         0
         0         0         0
         0         0         0
         0         0         0
         0         0         0
         0         0         0
         0         0         0
         0         0         0
         0         0         0
         0         0         0
         0         0         0
         0         0         0
         0         0         0
         0         0         0
         0         0         0
         0         0         0
         0         0         0
         0         0         0
         0        -1         0
         0        -1         0
         0        -1         0
         0         0         0
         0         0         0
         0         0         0
         0         0         0
         0         0         0
         0         0         0
         0         0         0
         0         0         0
         0         0         0
         0         0         0
         0         0         0
         0         0         0
         0         0         0
         0         0         0
         0         0         0
         0         0         0
         0         0         0
         0         0         0
         0         0         0
         0         0         0
         0         0         0
         0         0         0
         0         0         0
         0         0         0
         0         0         0
         0         0         0
         0         0         0
         1         0         0
         1         0         0
         1         0         0
         0         0         0
         0         0         0
         0         0         0
         0         0         0
         0         0         0
         0         0         0
         0         0         0
         0         0         0
         0         0         0
         0         0         0
         0         0         0
         0         0         0
         0         0         0
         0         0         0
         0         0         0
         0         0         0
         0         0         0
         0         0         0
         0         0         0
         0         0         0
         0         0         0
         0         0         0
         0         0         0
         0         0         0
         0         0         0
         0         0         0
         0         0         0
         0         0         0
         0         0         0
         0         0         0
         0         0         0
         0         0         0
         0         0         0
         0         0         0
         0         0         0
         0         0         0
         0         0         0
         0         0         0
         0         0         0
         0         0         0
         0         0         0
         0         0         0
         0         0         0
         0         0         0
         0         0         0
         0         0         0
         0         0         0
         0         0         0
         0         0         0
         0         0         0
         0         0         0
         0         0         0
         0         0         0
         0         0         0
         1         0         0
         1         0         0
         1         0         0
         0         0         0
         0         0         0
         0         0         0
         0         0         0
         0         0         0
         0         0         0
         0         0         0
         0         0         0
         0         0         0
         0         0         0
         0         0         0
         0         0         0
         0         0         0
         0         0         0
         0         0         0
         0         0         0
         0         0         0
         0         0         0
         0         0         0
         0         0         0
         0         0         0
         0         0         0
         0         0         0
         0         0         0
         0         0         0
         0         0         0
         0         0         0
         0         0         0
         0         0         0
         0         0         0
         0         0         0
         0         0         0
         0         0         0
         0         0         0
         0         0         0
         0         0         0
         0         0         0
         0         0         0
         0         0         0
         0         0         0
         0         0         0
         0         0         0
         0         0         0
         0         0         0
         0         0         0
         0         0         0
         0         0         0
         0         0         0
         0         0         0
         0         0         0
         0         0         0
         0         0         0
         0         0         0
         0         0         0
         0         0         0
         0         0         0
         0         0         0
         0         0         0
         0         0         0
         0         0         0
         0         0         0
         0         0         0
         0         0         0
         0         0         0
         0         0         0
         0         0         0
         0         0         0
         0         0         0
         0         0         0
         0         0         0
         0         0         0
         0         0         0
         0         0         0
         0         0         0
         0         0         0
         0         0         0
         0         0         0
         0         0         0
         0         0         0
         0         0         0
         0         0         0
         0         0         0
         0         0         0
         0         0         0
         0         0         0
         0         0         0
         0         0         0
         0         0         0
         0         0         0
         0         0         0
         0         0         0
         0         0         0
         0         0         0
         0         0         0
         0         0         0
         0         0         0
         0         0         0
         0         0         0
         0         0         0
         0         0         0
         0         0         0
         0         0         0
         0         0         0
         0         0         0
         0         0         0
         0        -1         0
         0        -1         0
         0        -1         0
         0         0         0
         0         0         0
         0         0         0
         0         0         0
         0         0         0
         0         0         0
         0         0         0
         0         0         0
         0         0         0
         0         0         0
         0         0         0
         0         0         0
         0         0         0
         0         0         0
         0         0         0
         0         0         0
         0         0         0
         0         0         0
         0         0         0
         0         0         0
         0         0         0
         0         0         0
         0         0         0
         0         0         0
         0         0         0
         0         0         0
         0         0         0
         0         0         0
         0         0         0
         0         0         0
         0         0         0
         0         0         0
         0         0         0
         0         0         0
         0         0         0
         0         0         0
         0         0         0
         0         0         0
         0         0         0
         0         0         0
         0         0         0
         0         0         0
         0         0         0
         0         0         0
         0         0         0
         0         0         0
         0         0         0
         0         0         0
         0         0         0
         0         0         0
         0         0         0
         0         0         0
         0         0         0
         0         0         0
         0         0         0
         0         0         0
         0         0         0
         0         0         0
         0         0         0
         0         0         0
         0         0         0
         0         0         0
         0         0         0
         0         0         0
         0         0         0
         0         0         0
         0         0         0
         0         0         0
         0         0         0
         0         0         0
         0         0         0
         0         0         0
         0         0         0
         0         0         0
         0         0         0
         0         0         0
         0         0         0
         0         0         0
         0         0         0
         0         0         0
         0         0         0
         0         0         0
         0         0         0
         0         0         0
         0         0         0
         0         0         0
         0         0         0
         0         0         0
         0         0         0
         0         0         0
         0         0         0
         0         0         0
         0         0         0
         0         0         0
         0         0         0
         0         0         0
         0         0         0
         0         0         0
         0         0         0
         0         0         0
         0         0         0
         0         0         0
         0         0         0
         0         0         0
         0         0         0
         0         0         0
         0         0         0
         0         0         0
         0         0         0
         0         0         0
         0         0         0
         0         0         0
         0         0         0
         0         0         0
         0         0         0
         0         0         0
         0         0         0
         0         0         0
         0         0         0
         0         0         0
         0         0         0
         0         0         0
         0         0         0
         0         0         0
         0         0         0
         0         0         0
         0         0         0
         0         0         0
         0         0         0
         0         0         0
         0         0         0
         0         0         0
         0         0         0
         0         0         0
         0         0         0
         0         0         0
         0         0         0
         0         0         0
         0         0         0
         0         0         0
         0         0         0
         0         0         0
         0         0         0
         0         0         0
         0         0         0
         0         0         0
         0         0         0
         0         0         0
         0         0         0
         0         0         0
         0         0         0
         0         0         0
         0         0         0
         0         0         0
         0         0         0
         0         0         0
         0         0         0
         0         0         0
         0         0         0
         0         0         0
         0         0         0
         0         0         0
         0         0         0
         0         0         0
         0         0         0
         0         0         0
         0         0         0
         0         0         0
         0         0         0
         0         0         0
         0         0         0
         0         0         0
         0         0         0
         0         0         0
         0         0         0
         0         0         0
         0         0         0
         0         0         0
         0         0         0
         0         0         0
         0         0         0
         0         0         0
         0         0         0
         0         0         0
         0         0         0
         0         0         0
         0         0         0
         0         0         0
         0         0         0
         0         0         0
         0         0         0
         0         0         0
         0         0         0
         0         0         0
         0         0         0
         0         0         0
         0         0         0
         0         0         0
         0         0         0
         0         0         0
         0         0         0
         0         0         0
         0         0         0
         0         0         0
         0         0         0
         0         0         0
         0         0         0
         0         0         0
         0         0         0
         0         0         0
         0         0         0
         0         0         0
         0         0         0
         0         0         0
         0         0         0
         0         0         0
         0         0         0
         0         0         0
         0         0         0
         0         0         0
         0         0         0
         0         0         0
         0         0         0
         0         0         0
         0         0         0
         0         0         0
         0         0         0
         0         0         0
         0         0         0
         0         0         0
         0         0         0
         0         0         0
         0         0         0
         0         0         0
         0         0         0
         0         0         0
         0         0         0
         0         0         0
         0         0         0
         0         0         0
         0         0         0
         0         0         0
         0         0         0
         0        -1         0
         0        -1         0
         0        -1         0
         0         0         0
         0         0         0
         0         0         0
         0         0         0
         0         0         0
         0         0         0
         0         0         0
         0         0         0
         0         0         0
         0         0         0
         0         0         0
         0         0         0
         0         0         0
         0         0         0
         0         0         0
         0         0         0
         0         0         0
         0         0         0
         0         0         0
         0         0         0
         0         0         0
         0         0         0
         0         0         0
         0         0         0
         0         0         0
         0         0         0
         0         0         0
         0         0         0
         0         0         0
         0         0         0
         0         0         0
         0         0         0
         0         0         0
         0         0         0
         0         0         0
         0         0         0
         0         0         0
         0         0         0
         0         0         0
         0         0         0
         0         0         0
         0         0         0
         0         0         0
         0         0         0
         0         0         0
         0         0         0
         0         0         0
         0         0         0
         0         0         0
         0         0         0
         0         0         0
         0         0         0
         0         0         0
         0         0         0
         0         0         0
         0         0         0
         0         0         0
         0         0         0
         0         0         0
         0         0         0
         1         0         0
         1         0         0
         1         0         0
         0         0         0
         0         0         0
         0         0         0
         0         0         0
         0         0         0
         0         0         0
         0         0         0
         0         0         0
         0         0         0
         0         0         0
         0         0         0
         0         0         0
         0         0         0
         0         0         0
         0         0         0
         0         0         0
         0         0         0
         0         0         0
         0         0         0
         0         0         0
         0         0         0
         0         0         0
         0         0         0
         0         0         0
         0         0         0
         0         0         0
         0         0         0
         0         0         0
         0         0         0
         0         0         0
         0         0         0
         0         0         0
         0         0         0
         0         0         0
         0         0         0
         0         0         0
         0         0         0
         0         0         0
         0         0         0
         0         0         0
         0         0         0
         0         0         0
         0         0         0
         0         0         0
         0         0         0
         0         0         0
         0         0         0
         0         0         0
         0         0         0
         0         0         0
         0         0         0
         0         0         0
         0         0         0
         0         0         0
         0         0         0
         0         0         0
         0         0         0
         0         0        -1
         0         0        -1
         0         0        -1
         0         0         0
         0         0         0
         0         0         0
         0         0         0
         0         0         0
         0         0         0
         0         0         0
         0         0         0
         0         0         0
         0         0         0
         0         0         0
         0         0         0
         0         0         0
         0         0         0
         0         0         0
         0         0         0
         0         0         0
         0         0         0
         0         0         0
         0         0         0
         0         0         0
         0         0         0
         0         0         0
         0         0         0
         0         0         0
         0         0         0
         0         0         0
         0         0         0
         0         0         0
         0         0         0
        -1         0         0
        -1         0         0
        -1         0         0
         0         0         0
         0         0         0
         0         0         0
         0         0         0
         0         0         0
         0         0         0
         0         0         0
         0         0         0
         0         0         0
         0         0         0
         0         0         0
         0         0         0
         0         0         0
         0         0         0
         0         0         0
         1         0         0
         1         0         0
         1         0         0
         0         0         0
         0         0         0
         0         0         0
         0         0         0
         0         0         0
         0         0         0
         0         0         0
         0         0         0
         0         0         0
         0         0         0
         0         0         0
         0         0         0
         0         0         0
         0         0         0
         0         0         0
         0         0         0
         0         0         0
         0         0         0
         0         0         0
         0         0         0
         0         0         0
         0         0         0
         0         0         0
         0         0         0
         0         0         0
         0         0         0
         0         0         0
         0         0         0
         0         0         0
         0         0         0
         0         0         0
         0         0         0
         0         0         0
         0         0         0
         0         0         0
         0         0         0
         0         0         0
         0         0         0
         0         0         0
         0         0         0
         0         0         0
         0         0         0
         0         0         0
         0         0         0
         0         0         0
         0         0         0
         0         0         0
         0         0         0
         0         0         0
         0         0         0
         0         0         0
         0         0         0
         0         0         0
         0         0         0
         0         0         0
         0         0         0
         0         0         0
         0         0         0
         0         0         0
         0         0         0
         0         0         0
         0         0         0
         0         0         0
         0         0         0
         0         0         0
         0         0         0
         0         0         0
         0         0         0
         0         0         0
         0         0         0
         0         0         0
         0         0         0
         0         0         0
         0         0         0
         0         0         0
         0         0         0
         0         0         0
         0         0         0
         0         0         0
         0         0         0
         0         0         0
         0         0         0
         0         0         0
         0         0         0
         0         0         0
         0         0         0
         0         0         0
         0         0         0
         0         0         0
         0         0         0
         0         0         0
         0         0         0
         0         0         0
         0         0         0
         0         0         0
         0         0         0
         0         0         0
         0         0         0
         0         0         0
         0         0         0
         0         0         0
         0         0         0
         0         0         0
         0         0         0
         0         0         0
         0         0         0
         0         0         0
         0         0         0
         0         0         0
         0         0         0
         0         0         0
         0         0         0
         0         0         0
         0         0         0
         0         0         0
         0         0         0
         0         0         0
         0         0         0
         0         0         0
         0         0         0
         0         0         0
         0         0         0
         0         0         0
         0         0         0
         0         0         0
         0         0         0
         0         0         0
         0         0         0
         0         0         0
         0         0         0
         0         0         0
         0         0         0
         0         0         0
         0         0         0
         0         0         0
         0         0         0
         0         0         0
         0         0         0
         0         0         0
         0         0         0
         0         0         0
         0         0         0
         0         0         0
         0         0         0
         0         0         0
         0         0         0
         0         0         0
         0         0         0
         0         0         0
         0         0         0
         0         0         0
         0         0         0
         0         0         0
         0         0         0
         0         0         0
         0         0         0
         0        -1         0
         0        -1         0
         0        -1         0
         0         0         0
         0         0         0
         0         0         0
         0         0         0
         0         0         0
         0         0         0
         0         0         0
         0         0         0
         0         0         0
         0         0         0
         0         0         0
         0         0         0
         0         0         0
         0         0         0
         0         0         0
         0         0         0
         0         0         0
         0         0         0
         0         0         0
         0         0         0
         0         0         0
         0         0         0
         0         0         0
         0         0         0
         0         0         0
         0         0         0
         0         0         0
         0         0         0
         0         0         0
         0         0         0
         0         0         0
         0         0         0
         0         0         0
         0         0         0
         0         0         0
         0         0         0
         0         0         0
         0         0         0
         0         0         0
         0         0         0
         0         0         0
         0         0         0
         0         0         0
         0         0         0
         0         0         0
         0         0         0
         0         0         0
         0         0         0
         0         0         0
         0         0         0
         0         0         0
         0         0         0
         0         0         0
         0         0         0
         0         0         0
         0         0         0
         0         0         0
         0         0         0
         0         0         0
         0         0         0
         0         0         0
         0         0         0
         0         0         0
         0         0         0
         0         0         0
         0         0         0
         0         0         0
         0         0         0
         0         0         0
         0         0         0
         0         0         0
         0         0         0
         0         0         0
         0         0         0
         0         0         0
         0         0         0
         0         0         0
         0         0         0
         0         0         0
         0         0         0
         0         0         0
         0         0         0
         0         0         0
         0         0         0
         0         0         0
         0         0         0
         0         0         0
         0         0         0
         0         0         0
         0         0         0
         0         0         0
         0         0         0
         0         0         0
         0         0         0
         0         0         0
         0         0         0
         0         0         0
         0         0         0
         0         0         0
         0         0         0
         0         0         0
         0         0         0
         0         0         0
         0         0         0
         0         0         0
         0         0         0
         0         0         0
         0         0         0
         0         0         0
         0         0         0
         0         0         0
         0         0         0
         0         0         0
         0         0         0
         0         0         0
         0         0         0
         0         0         0
         0         0         0
         0         0         0
         0         0         0
         0         0         0
         0         0         0
         0         0         0
         0         0         0
         0         0         0
         0         0         0
         0         0         0
         0         0         0
         0         0         0
         0         0         0
         0         0         0
         0         0         0
         0         0         0
         0         0         0
         0         0         0
         0         0         0
         0         0         0
         0         0         0
         0         0         0
         0         0         0
         0         0         0
         0         0         0
         0         0         0
         0         0         0
         0         0         0
         0         0         0
         0         0         0
         0         0         0
         0         0         0
         0         0         0
         0         0         0
         0         0         0
         0         0         0
         0         0        -1
         0         0        -1
         0         0        -1
         0         0         0
         0         0         0
         0         0         0
         0         0         0
         0         0         0
         0         0         0
         0         0         0
         0         0         0
         0         0         0
         0         0         0
         0         0         0
         0         0         0
         0         0         0
         0         0         0
         0         0         0
         0         0         0
         0         0         0
         0         0         0
         0         0         0
         0         0         0
         0         0         0
         0         0         0
         0         0         0
         0         0         0
         0         0         0
         0         0         0
         0         0         0
         0        -1         0
         0        -1         0
         0        -1         0
         0         0         0
         0         0         0
         0         0         0
         0         0         0
         0         0         0
         0         0         0
         0         0         0
         0         0         0
         0         0         0
         0         0         0
         0         0         0
         0         0         0
         0         0         0
         0         0         0
         0         0         0
         0         0         0
         0         0         0
         0         0         0
         0         0         0
         0         0         0
         0         0         0
         0         0         0
         0         0         0
         0         0         0
         0         0         0
         0         0         0
         0         0         0
         0         0         0
         0         0         0
         0         0         0
         0         0         0
         0         0         0
         0         0         0
         0         0         0
         0         0         0
         0         0         0
         0         0         0
         0         0         0
         0         0         0
         0         0         0
         0         0         0
         0         0         0
         0         0         0
         0         0         0
         0         0         0
         0         0         0
         0         0         0
         0         0         0
         0         0         0
         0         0         0
         0         0         0
         0         0         0
         0         0         0
         0         0         0
         0         0         0
         0         0         0
         0         0         0
         0         0         0
         0         0         0
         0         0         0
         0         0         0
         0         0         0
         0         0         0
         0         0         0
         0         0         0
         0         0         0
         0         0         0
         0         0         0
         0         0         0
         0         0         0
         0         0         0
         0         0         0
         0         0         0
         0         0         0
         0         0         0
         0         0         0
         0         0         0
         0         0         0
         0         0         0
         0         0         0
         0         0         0
         0         0         0
         0         0         0
         0         0         0
         0         0         0
         0         0         0
         0         0         0
         0         0         0
         0         0         0
         0         0         0
         0         0         0
         0         0         0
         0         0         0
         0         0         0
         0         0         0
         0         0         0
         0         0         0
         0         0         0
         0         0         0
         0         0         0
         0         0         0
         0         0         0
         0         0         0
         0         0         0
         0         0         0
         0         0         0
         0         0         0
         0         0         0
         0         0         0
         0         0         0
         0         0         0
         0         0         0
         0         0         0
         0         0         0
         0         0        -1
         0         0        -1
         0         0        -1
         0         0         0
         0         0         0
         0         0         0
         0         0         0
         0         0         0
         0         0         0
         0         0         0
         0         0         0
         0         0         0
         0         0         0
         0         0         0
         0         0         0
         0         0         0
         0         0         0
         0         0         0
         0         0         0
         0         0         0
         0         0         0
         0         0         0
         0         0         0
         0         0         0
         0         0         0
         0         0         0
         0         0         0
         0         0         0
         0         0         0
         0         0         0
         0         0         0
         0         0         0
         0         0         0
         0         0         0
         0         0         0
         0         0         0
         0         0         0
         0         0         0
         0         0         0
         0         0         0
         0         0         0
         0         0         0
         0         0         0
         0         0         0
         0         0         0
         0         0         0
         0         0         0
         0         0         0
         0         0         0
         0         0         0
         0         0         0
         0         0         0
         0         0         0
         0         0         0
         0         0        -1
         0         0        -1
         0         0        -1
         0         0         0
         0         0         0
         0         0         0
         0         0         0
         0         0         0
         0         0         0
         0         0         0
         0         0         0
         0         0         0
         0         0         0
         0         0         0
         0         0         0
         0         0         0
         0         0         0
         0         0         0
         0         0         0
         0         0         0
         0         0         0
         0         0         0
         0         0         0
         0         0         0
         0         0         0
         0         0         0
         0         0         0
         0         0         0
         0         0         0
         0         0         0
         0         0         0
         0         0         0
         0         0         0
         0         0         0
         0         0         0
         0         0         0
         0         0         0
         0         0         0
         0         0         0
         0         0         0
         0         0         0
         0         0         0
         0         0         0
         0         0         0
         0         0         0
         0         0         0
         0         0         0
         0         0         0
         0         0         0
         0         0         0
         0         0         0
         0         0         0
         0         0         0
         0         0         0
         0         0         0
         0         0         0
         0         0         0
         0         0         0
         0         0         0
         0         0         0
         0         0        -1
         0         0        -1
         0         0        -1
         0         0         0
         0         0         0
         0         0         0
         0         0         0
         0         0         0
         0         0         0
        -1         0        -1
        -1         0        -1
        -1         0        -1
         0         0         0
         0         0         0
         0         0         0
         0         0         0
         0         0         0
         0         0         0
         0         0         0
         0         0         0
         0         0         0
         0         0         0
         0         0         0
         0         0         0
         0         0         0
         0         0         0
         0         0         0
         0         0         0
         0         0         0
         0         0         0
         0         0         0
         0         0         0
         0         0         0
         0         0         0
         0         0         0
         0         0         0
         0         0         0
         0         0         0
         0         0         0
         0         0         0
         0         0         0
         0         0         0
         0         0         0
         0         0         0
         0         0         0
         0         0         0
         0         0         0
         0         0         0
         0         0         0
         0         0         0
         0         0         0
         0         0         0
         0         0         0
         0         0         0
         0         0         0
         0         0         0
         0         0         0
         0         0         0
         0         0         0
         0         0         0
         0         0         0
         0         0         0
         0         0         0
         0         0         0
         0         0         0
         0         0         0
         0         0         0
         0         0         0
         0         0         0
         1         0         0
         1         0         0
         1         0         0
         0         0         0
         0         0         0
         0         0         0
         0         0         0
         0         0         0
         0         0         0
         0         0         0
         0         0         0
         0         0         0
         0         0        -1
         0         0        -1
         0         0        -1
         0         0         0
         0         0         0
         0         0         0
         0         0         0
         0         0         0
         0         0         0
         0         0         0
         0         0         0
         0         0         0
         0         0         0
         0         0         0
         0         0         0
         0         0         0
         0         0         0
         0         0         0
         0         0         0
         0         0         0
         0         0         0
         0         0         0
         0         0         0
         0         0         0
         0         0         0
         0         0         0
         0         0         0
         0         0         0
         0         0         0
         0         0         0
         0         0         0
         0         0         0
         0         0         0
         0         0         0
         0         0         0
         0         0         0
         0         0         0
         0         0         0
         0         0         0
         0         0         0
         0         0         0
         0         0         0
         0         0         0
         0         0         0
         0         0         0
         0         0         0
         0         0         0
         0         0         0
         0         0         0
         0         0         0
         0         0         0
         0         0        -1
         0         0        -1
         0         0        -1
         0         0         0
         0         0         0
         0         0         0
         0         0         0
         0         0         0
         0         0         0
         0         0         0
         0         0         0
         0         0         0
         1         0         0
         1         0         0
         1         0         0
         0         0         0
         0         0         0
         0         0         0
         0        -1         0
         0        -1         0
         0        -1         0
         0         0         0
         0         0         0
         0         0         0
         0         0         0
         0         0         0
         0         0         0
         0         0         0
         0         0         0
         0         0         0
         0         0         0
         0         0         0
         0         0         0
         0         0         0
         0         0         0
         0         0         0
         0         0         0
         0         0         0
         0         0         0
         0         0         0
         0         0         0
         0         0         0
         0         0         0
         0         0         0
         0         0         0
         0         0         0
         0         0         0
         0         0         0
         0         0         0
         0         0         0
         0         0         0
         0         0         0
         0         0         0
         0         0         0
         0         0         0
         0         0         0
         0         0         0
         0         0         0
         0         0         0
         0         0         0
         0         0         0
         0         0         0
         0         0         0
         0         0         0
         0         0         0
         0         0         0
         0         0         0
         0         0         0
         0         0         0
         0         0         0
         0         0         0
         0         0         0
         0         0         0
         0         0         0
         0         0         0
         0         0         0
         0         0         0
         0         0         0
         0         0         0
         0         0         0
         0         0         0
         0         0         0
         0         0         0
         0         0         0
         0         0         0
         0         0         0
         0         0         0
         0         0         0
         0         0         0
         0         0         0
         0         0         0
         0         0         0
         0         0         0
         0         0         0
         0         0         0
         0         0         0
         0         0         0
         0         0         0
         0         0         0
         0         0         0
         0         0         0
         0         0         0
         0         0         0
         0         0         0
         0         0         0
         0         0         0
         0         0         0
         0         0         0
         0         0         0
         0         0         0
         0         0         0
         0         0         0
         0         0         0
         0         0         0
         0         0         0
         0         0         0
         0         0         0
         0         0         0
         0         0         0
         0         0         0
         0         0         0
         0         0         0
         0         0         0
         0         1         0
         0         1         0
         0         1         0
         0         0         0
         0         0         0
         0         0         0
         0         0         0
         0         0         0
         0         0         0
         0         0         0
         0         0         0
         0         0         0
         0         0         0
         0         0         0
         0         0         0
         0         0         0
         0         0         0
         0         0         0
         0         0         0
         0         0         0
         0         0         0
         0         0         0
         0         0         0
         0         0         0
         0         0         0
         0         0         0
         0         0         0
         0         0         0
         0         0         0
         0         0         0
         0         0         0
         0         0         0
         0         0         0
         0         0         0
         0         0         0
         0         0         0
         0         0         0
         0         0         0
         0         0         0
         0         0         0
         0         0         0
         0         0         0
         0         0         0
         0         0         0
         0         0         0
         0         0         0
         0         0         0
         0         0         0
         0         0         0
         0         0         0
         0         0         0
         0         0         0
         0         0         0
         0         0         0
         0         0         0
         0         0         0
         0         0         0
         0        -1         0
         0        -1         0
         0        -1         0
         0         0         0
         0         0         0
         0         0         0
         0         0         0
         0         0         0
         0         0         0
         0         0         0
         0         0         0
         0         0         0
         0         0         0
         0         0         0
         0         0         0
         0         0         0
         0         0         0
         0         0         0
         0         0         0
         0         0         0
         0         0         0
         0         0         0
         0         0         0
         0         0         0
         0         0         0
         0         0         0
         0         0         0
         0         0         0
         0         0         0
         0         0         0
         0         0         0
         0         0         0
         0         0         0
         0         0         0
         0         0         0
         0         0         0
         0         0         0
         0         0         0
         0         0         0
         0         0         0
         0         0         0
         0         0         0
         0         0         0
         0         0         0
         0         0         0
         0         0         0
         0         0         0
         0         0         0
         0         0         0
         0         0         0
         0         0         0
         0         0         0
         0         0         0
         0         0         0
         0         0         0
         0         0         0
         0         0         0
         0         0         0
         0         0         0
         0         0         0
         0         0         0
         0         0         0
         0         0         0
         0         0         0
         0         0         0
         0         0         0
         0         0         0
         0         0         0
         0         0         0
         0         1         0
         0         1         0
         0         1         0
         0         0         0
         0         0         0
         0         0         0
         0         0         0
         0         0         0
         0         0         0
         0         0         0
         0         0         0
         0         0         0
         0         0         0
         0         0         0
         0         0         0
         0         0         0
         0         0         0
         0         0         0
         0         0         0
         0         0         0
         0         0         0
         0         0         0
         0         0         0
         0         0         0
         0         0         0
         0         0         0
         0         0         0
         0         0         0
         0         0         0
         0         0         0
         0         0         0
         0         0         0
         0         0         0
         0         0         0
         0         0         0
         0         0         0
         0         0         0
         0         0         0
         0         0         0
         0         0         0
         0         0         0
         0         0         0
         0         0         0
         0         0         0
         0         0         0
         0         0         0
         0         0         0
         0         0         0
         0         0         0
         0         0         0
         0         0         0
         0         0         0
         0         0         0
         0         0         0
         0         0         0
         0         0         0
         0         0         0
         0         0         0
         0         0         0
         0         0         0
         0         0         0
         0         0         0
         0         0         0
         0         0         0
         0         0         0
         0         0         0
         0         0         0
         0         0         0
         0         0         0
         0         0         0
         0         0         0
         0         0         0
         0         0         0
         0         0         0
         0         0         0
         0         0         0
         0         0         0
         0         0         0
         0         0         0
         0         0         0
         0         0         0
         0         0         0
         0         0         0
         0         0         0
         0         0         0
         0         0         0
         0         0         0
         0         0         0
         0         0         0
         0         0         0
         0         0         0
         0         0         0
         0         0         0
         0         0         0
         0         0         0
         0         0         0
         0         0         0
         0         0         0
         0         0         0
         0         0         0
         0         0         0
         0         0         0
         0         0         0
         0         0         0
         0         0         0
         0         0         0
         0         0         0
         0         0         0
         0         0         0
         0         0         0
         0         0         0
         0         0         0
         0         0         0
         0         0         0
         0         0         0
         0         0         0
         0         0         0
         0         0         0
         0         0         0
         0         0         0
         0         0         0
         0         0         0
         0         0         0
         0         0         0
         0         0         0
         0         0         0
         0         0         0
         0         0         0
         0         0         0
         0         0         0
         0         0         0
         0         0         0
         0         0         0
         0         0         0
         0         0         0
         0         0         0
         0         0         0
         0         0         0
         0         0         0
         0         0         0
         0         0         0
         0         0         0
         0         0         0
         0         0         0
         1         0         0
         1         0         0
         1         0         0
         0         0         0
         0         0         0
         0         0         0
         0         0         0
         0         0         0
         0         0         0
         0         0         0
         0         0         0
         0         0         0
         0         0         0
         0         0         0
         0         0         0
         0         0        -1
         0         0        -1
         0         0        -1
         0         0         0
         0         0         0
         0         0         0
         0         0         0
         0         0         0
         0         0         0
         0         0         0
         0         0         0
         0         0         0
         0         0         0
         0         0         0
         0         0         0
         0         0         0
         0         0         0
         0         0         0
         0         0         0
         0         0         0
         0         0         0
         0         0         0
         0         0         0
         0         0         0
         0         0         0
         0         0         0
         0         0         0
         0         0         0
         0         0         0
         0         0         0
         0         0         0
         0         0         0
         0         0         0
         0         0         0
         0         0         0
         0         0         0
         0         0         0
         0         0         0
         0         0         0
         0         0         0
         0         0         0
         0         0         0
         0         0         0
         0         0         0
         0         0         0
         0         0         0
         0         0         0
         0         0         0
         0         0         0
         0         0         0
         0         0         0
         0         0         0
         0         0         0
         0         0         0
         0         0         0
         0         0         0
         0         0         0
         0         0         0
         0         0         0
         0         0         0
         0         0         0
         0         0         0
         0         0         0
         0         0         0
         0         0         0
         0         0         0
         0         0         0
         0         0         0
         0         0         0
         0         0         0
         0         0         0
         0         0         0
         0         0         0
         0         0         0
         0         0         0
         0         0         0
         0         0         0
         0         0         0
         0         0         0
         0         0         0
         0         0         0
         0         0         0
         0         0         0
         0         0         0
         0         0         0
         0         0         0
         0         0         0
         0         0         0
         0         0         0
         0         0         0
         0         0         0
         0         0         0
         0         0         0
         0         0         0
         0         0         0
         0         0         0
         0        -1         0
         0        -1         0
         0        -1         0
         0         0         0
         0         0         0
         0         0         0
         0         0         0
         0         0         0
         0         0         0
         0         0         0
         0         0         0
         0         0         0
         0         0         0
         0         0         0
         0         0         0
         0         0         0
         0         0         0
         0         0         0
         0         0         0
         0         0         0
         0         0         0
         0         0         0
         0         0         0
         0         0         0
         0         0         0
         0         0         0
         0         0         0
         0         0         0
         0         0         0
         0         0         0
         0         0         0
         0         0         0
         0         0         0
         0         0         0
         0         0         0
         0         0         0
         0         0         0
         0         0         0
         0         0         0
         0         0         0
         0         0         0
         0         0         0
         0         0         0
         0         0         0
         0         0         0
         0         0         0
         0         0         0
         0         0         0
         0         0         0
         0         0         0
         0         0         0
         0         0         0
         0         0         0
         0         0         0
         0         0         0
         0         0         0
         0         0         0
         0         0         0
         0         0         0
         0         0         0
         0         0         0
         0         0         0
         0         0         0
         0         0         0
         0         0         0
         0         0         0
         0         0         0
         0         0         0
         0         0         0
         0         0         0
         0         0         0
         0         0         0
         0         0         0
         0         0         0
         0         0         0
         0         0         0
         0         0         0
         0         0         0
         0         0         0
         0         0         0
         0         0         0
         0         0         0
         0         0         0
         0         0         0
         0         0         0
         0         0         0
         0         0         0
         0         0         0
         0         0         0
         0         0         0
         0         0         0
         0         0         0
         0         0         0
         0         0         0
         0         0         0
         0         0         0
         0         0         0
         0         0         0
         0         0         0
         0         0         0
         0         0         0
         0         0         0
         0         0         0
         0         0         0
         0         0         0
         0         0         0
         0         0         0
         0         0         0
         0         0         0
         0         0         0
         0         0         0
         0         0         0
         0         0         0
         0         0         0
         0         0         0
         0         0         0
         0         0         0
         0         0         0
         0         0         0
         0         0         0
         0         0         0
         0         0         0
         0         0         0
         0         0         0
         0         0         0
         0         0         0
         0         0         0
         0         0         0
         0         0         0
         0         0         0
         0         0         0
         0         0         0
         0         0         0
         0         0         0
         0         0         0
         0         0         0
         0         0         0
         0         0         0
         0         0         0
         0         0         0
         0         0         0
         0         0         0
         0         0         0
         0         0         0
         0         0         0
         0         0         0
         0         0         0
         0         0         0
         0         0         0
         0         0         0
         0         0         0
         0         0         0
         0         0         0
         0         0         0
         0         0         0
         0         0         0
         0         0         0
         0         0         0
         0         0         0
         0         0         0
         0         0         0
         0         0         0
         0         0         0
         0         0         0
         0         0         0
         0         0         0
         0         0         0
         0         0         0
         0        -1         0
         0        -1         0
         0        -1         0
         0         0         0
         0         0         0
         0         0         0
         0         0         0
         0         0         0
         0         0         0
         0         0         0
         0         0         0
         0         0         0
         0         0         0
         0         0         0
         0         0         0
         0         0         0
         0         0         0
         0         0         0
         0         0         0
         0         0         0
         0         0         0
         0         0         0
         0         0         0
         0         0         0
         0         0         0
         0         0         0
         0         0         0
         0         0         0
         0         0         0
         0         0         0
         0         0         0
         0         0         0
         0         0         0
         0         0         0
         0         0         0
         0         0         0
         0         0         0
         0         0         0
         0         0         0
         0         0         0
         0         0         0
         0         0         0
         0         0         0
         0         0         0
         0         0         0
         0         0         0
         0         0         0
         0         0         0
         0         0         0
         0         0         0
         0         0         0
         0         0         0
         0         0         0
         0         0         0
         1         0         0
         1         0         0
         1         0         0
         0         0         0
         0         0         0
         0         0         0
         0         0         0
         0         0         0
         0         0         0
         0         0         0
         0         0         0
         0         0         0
         0         0         0
         0         0         0
         0         0         0
         0         0         0
         0         0         0
         0         0         0
         0         0         0
         0         0         0
         0         0         0
         0         0         0
         0         0         0
         0         0         0
         0         0        -1
         0         0        -1
         0         0        -1
         0         0         0
         0         0         0
         0         0         0
         0         0         0
         0         0         0
         0         0         0
        -1         0         0
        -1         0         0
        -1         0         0
         0         0         0
         0         0         0
         0         0         0
         0         0         0
         0         0         0
         0         0         0
         0         0         0
         0         0         0
         0         0         0
         0         0         0
         0         0         0
         0         0         0
         0         0         0
         0         0         0
         0         0         0
         0         0         0
         0         0         0
         0         0         0
        -1         0         0
        -1         0         0
        -1         0         0
         0         0         0
         0         0         0
         0         0         0
         0         0         0
         0         0         0
         0         0         0
         0         0         0
         0         0         0
         0         0         0
         0         0         0
         0         0         0
         0         0         0
         0         0         0
         0         0         0
         0         0         0
         0         0         0
         0         0         0
         0         0         0
         0         0         0
         0         0         0
         0         0         0
         0         0         0
         0         0         0
         0         0         0
         0         0         0
         0         0         0
         0         0         0
         0         0         0
         0         0         0
         0         0         0
         0         0         0
         0         0         0
         0         0         0
         0         0         0
         0         0         0
         0         0         0
         0         0         0
         0         0         0
         0         0         0
         0         0         0
         0         0         0
         0         0         0
         0         0         0
         0         0         0
         0         0         0
         0         0         0
         0         0         0
         0         0         0
         0         0         0
         0         0         0
         0         0         0
         0         0         0
         0         0         0
         0         0         0
         0         0         0
         0         0         0
         0         0         0
         0         0         0
         0         0         0
         0         0         0
         0        -1         0
         0        -1         0
         0        -1         0
         0         0         0
         0         0         0
         0         0         0
         0         0         0
         0         0         0
         0         0         0
         0         0         0
         0         0         0
         0         0         0
         0         0         0
         0         0         0
         0         0         0
         0         0         0
         0         0         0
         0         0         0
         0         0         0
         0         0         0
         0         0         0
         0         0         0
         0         0         0
         0         0         0
         0         0         0
         0         0         0
         0         0         0
         0         0         0
         0         0         0
         0         0         0
         0         0         0
         0         0         0
         0         0         0
         0         0         0
         0         0         0
         0         0         0
         0         0         0
         0         0         0
         0         0         0
         0         0         0
         0         0         0
         0         0         0
         0         0        -1
         0         0        -1
         0         0        -1
         0         0         0
         0         0         0
         0         0         0
         0         0         0
         0         0         0
         0         0         0
         0         0         0
         0         0         0
         0         0         0
         0         0         0
         0         0         0
         0         0         0
         0         0        -1
         0         0        -1
         0         0        -1
         0         0         0
         0         0         0
         0         0         0
         0         0         0
         0         0         0
         0         0         0
         0         0         0
         0         0         0
         0         0         0
         0         0         0
         0         0         0
         0         0         0
         0         0         0
         0         0         0
         0         0         0
         0         0         0
         0         0         0
         0         0         0
         0         0         0
         0         0         0
         0         0         0
         0         0         0
         0         0         0
         0         0         0
         0         0         0
         0         0         0
         0         0         0
         0         0         0
         0         0         0
         0         0         0
         0         0         0
         0         0         0
         0         0         0
         0         0         0
         0         0         0
         0         0         0
         0         0         0
         0         0         0
         0         0         0
         0         0         0
         0         0         0
         0         0         0
         0         0         0
         0         0         0
         0         0         0
         0         0         0
         0         0         0
         0         0         0
         0         0         0
         0         0         0
         0         0         0
         0         0         0
         0         0         0
         0         0         0
         0         0         0
         0         0         0
         0         0         0
         0         0         0
         0         0         0
         0         0         0
         0         0         0
         0         0         0
         0         0         0
         0         0         0
         0         0         0
         0         0         0
         0         0         0
         0         0         0
         0         0         0
         0         0         0
         0         0         0
         0         0         0
         0         0         0
         0         0         0
         0         0         0
         0         0         0
         0         0         0
         0         0         0
         0         0         0
         0         0         0
         0         0         0
         0         0         0
         0         0         0
         0         0         0
         0         0         0
         0         0         0
         0         0         0
         0         0         0
         0         0         0
         0         0         0
         0         0         0
         0         0         0
         0         0         0
         0         0         0
         0         0         0
         0         0         0
         0         0         0
         0         0         0
         0         0         0
         0         0         0
         0         0         0
         0         0         0
         0         0         0
         0         0         0
         0         0         0
         0         0         0
         0         0         0
         0         0         0
         0         0         0
         0         0         0
         0         0         0
         0         0         0
         0         0         0
         0         0         0
         0         0         0
         0         0         0
         0         0         0
         0         0         0
         0         0         0
         0         0         0
         0         0         0
         0         0         0
         0         0         0
         0         0         0
         0         0         0
         0         0         0
         0         0         0
         0         0         0
         0         0         0
         0         0         0
         0         0         0
         0         0         0
         0         0         0
         0         0         0
         0         0         0
         0         0         0
         0         0         0
         0         0         0
         0         0         0
         0         0         0
         0         0         0
         0         0         0
         0         0         0
         0         0         0
         0         0         0
         0         0         0
         0         0         0
         0         0         0
         0         0         0
         0         0         0
         0         0         0
         0         0         0
         0         0         0
         0         0         0
         0         0         0
         0         0         0
         0         0         0
         0         0         0
         0         0         0
         0         0         0
         0         0         0
         0         0         0
         0         0         0
         0         0         0
         0         0         0
         0         0        -1
         0         0        -1
         0         0        -1
         0         0         0
         0         0         0
         0         0         0
         0         0         0
         0         0         0
         0         0         0
         0         0         0
         0         0         0
         0         0         0
         0         0         0
         0         0         0
         0         0         0
         0         0         0
         0         0         0
         0         0         0
         0         0         0
         0         0         0
         0         0         0
         0         0         0
         0         0         0
         0         0         0
         0         0         0
         0         0         0
         0         0         0
         0         0         0
         0         0         0
         0         0         0
         0         0         0
         0         0         0
         0         0         0
         0         0         0
         0         0         0
         0         0         0
         0         0         0
         0         0         0
         0         0         0
         0         0         0
         0         0         0
         0         0         0
         0         0         0
         0         0         0
         0         0         0
         0         0         0
         0         0         0
         0         0         0
         0         0         0
         0         0         0
         0         0         0
         0         0         0
         0         0         0
         0         0         0
         0         0         0
         0         0         0
         0         0         0
         0         0         0
         0         0         0
         0         0         0
         0         0         0
         0         0         0
         0         0         0
         0         0         0
         0         0         0
         0         0         0
         0         0         0
         0         0         0
         0         0         0
         0         0         0
         0         0         0
         0         0         0
         0         0         0
         0         0         0
         0         0         0
         0         0         0
         0         0         0
         0         0         0
         0         0         0
         0         0         0
         0         0         0
         0         0         0
         0         0         0
         0         0         0
         0         0         0
         0         0         0
         0         0         0
         0         0         0
         0         0         0
         0         0         0
         0         0         0
         0         0         0
         0         0         0
         0         0         0
         0         0         0
         0         0         0
         0         0         0
         0         0         0
         0         0         0
         0         0         0
         0         0         0
         0         0         0
         0         0         0
         0         0         0
         0         0         0
         0         0         0
         0         0         0
         0         0         0
         0         0         0
         0         0         0
         0         0         0
         0         0         0
         0         0         0
         0         0         0
         0         0         0
         0         0         0
         0         0         0
         0         0         0
         0         0         0
         0         0         0
         0         0         0
         0         0         0
         0         0         0
         0         0         0
         0         0         0
         0         0         0
         0         0         0
         0         0         0
         0         0         0
         0         0         0
         0         0         0
         0         0         0
         0         0         0
         0         0         0
         0         0         0
         0         0         0
         0         0         0
         0         0         0
         0         0         0
         0         0         0
         0         0         0
         0         0         0
         0         0         0
         0         0         0
         0         0         0
         0         0         0
         0         0         0
         0         0         0
         0         0         0
         0         0         0
         0         0         0
         0         0         0
         0         0         0
         0        -1         0
         0        -1         0
         0        -1         0
         0         0         0
         0         0         0
         0         0         0
         0         0         0
         0         0         0
         0         0         0
         0         0         0
         0         0         0
         0         0         0
         0         0         0
         0         0         0
         0         0         0
         0         0         0
         0         0         0
         0         0         0
         0         0         0
         0         0         0
         0         0         0
         0         0         0
         0         0         0
         0         0         0
         0         0         0
         0         0         0
         0         0         0
         0         0         0
         0         0         0
         0         0         0
         0         0         0
         0         0         0
         0         0         0
         0         0         0
         0         0         0
         0         0         0
         0         0         0
         0         0         0
         0         0         0
         0         0         0
         0         0         0
         0         0         0
         0         0         0
         0         0         0
         0         0         0
         0         0         0
         0         0         0
         0         0         0
         0         0         0
         0         0         0
         0         0         0
         0         0         0
         0         0         0
         0         0         0
         0         0         0
         0         0         0
         0         0         0
         0         0         0
         0         0         0
         0         0         0
         0         0         0
         0         0         0
         0         0         0
         0         0         0
         0         0         0
         0         0         0
         0         0         0
         0         0         0
         0         0         0
         0         0         0
         0         0         0
         0         0         0
         0         0         0
         0         0         0
         0         0         0
         0         0         0
         0         0         0
         0         0         0
         0         0         0
         0         0         0
         0         0         0
         0         0         0
         0         0         0
         0         0         0
         0         0         0
         0         0         0
         0         0         0
         0         0         0
         0         0         0
         0         0         0
         0         0         0
         0         0         0
         0         0         0
         0         0         0
         0         0         0
         0         0         0
         0         0         0
         0         0         0
         0         0         0
         0         0         0
         0         0         0
         0         0         0
         0         0         0
         0         0         0
         0         0         0
         0         0        -1
         0         0        -1
         0         0        -1
         0         0         0
         0         0         0
         0         0         0
         0         0         0
         0         0         0
         0         0         0
         0         0         0
         0         0         0
         0         0         0
         0         0         0
         0         0         0
         0         0         0
         0         0         0
         0         0         0
         0         0         0
         0        -1         0
         0        -1         0
         0        -1         0
         0         0         0
         0         0         0
         0         0         0
         1        -1         0
         1        -1         0
         1        -1         0
         0         0         0
         0         0         0
         0         0         0
         0         0         0
         0         0         0
         0         0         0
         0         0         0
         0         0         0
         0         0         0
         0         0         0
         0         0         0
         0         0         0
         0         0         0
         0         0         0
         0         0         0
         0         0         0
         0         0         0
         0         0         0
         0         0         0
         0         0         0
         0         0         0
         0         0         0
         0         0         0
         0         0         0
         0         0         0
         0         0         0
         0         0         0
         0         0         0
         0         0         0
         0         0         0
         0         0         0
         0         0         0
         0         0         0
         0         0         0
         0         0         0
         0         0         0
         0         0         0
         0         0         0
         0         0         0
         0         0         0
         0         0         0
         0         0         0
         0        -1         0
         0        -1         0
         0        -1         0
         0         0         0
         0         0         0
         0         0         0
         0         0         0
         0         0         0
         0         0         0
         0         0         0
         0         0         0
         0         0         0
         0         0         0
         0         0         0
         0         0         0
         0         0         0
         0         0         0
         0         0         0
         0         0         0
         0         0         0
         0         0         0
         0         0         0
         0         0         0
         0         0         0
         0         0         0
         0         0         0
         0         0         0
         0         0         0
         0         0         0
         0         0         0
         0         0         0
         0         0         0
         0         0         0
         0         0         0
         0         0         0
         0         0         0
         0         0         0
         0         0         0
         0         0         0
         0         0         0
         0         0         0
         0         0         0
         0         0         0
         0         0         0
         0         0         0
         0         0         0
         0         0         0
         0         0         0
         0         0         0
         0         0         0
         0         0         0
         0         0         0
         0         0         0
         0         0         0
         0         0         0
         0         0         0
         0         0         0
         0         0         0
         0         0         0
         0         0         0
END
VELOCITY
# first 24 chars ignored
    1 WDH1  C1         1   -0.487257795   -0.184292057   -0.212823072
    1 WDH1  H1         2    0.375494180   -1.180448838   -0.360074965
    1 WDH1  C2         3    0.032884736   -0.234819277    0.554585975
    1 WDH1  H2         4   -0.568842588   -0.225013829    0.495351578
    1 WDH1  C3         5    0.174821961   -0.106084504    0.229050929
    1 WDH1  H3         6   -0.042767044    1.001275926    1.111022840
    1 WDH1  C4         7   -0.068915074   -0.031422838    0.208492792
    1 WDH1  H4         8    0.407996701    0.859192196   -1.675362725
    1 WDH1  C5         9   -0.059308606   -0.330202318   -0.094720730
    1 WDH1  C6        10   -0.236631143    0.042444876   -0.205389083
    1 WDH1  H7        11    0.545081035   -0.362007521    0.674136266
    1 WDH1  C7        12    0.180340584    0.272531952    0.290770349
    1 WDH1  C8        13    0.101201859   -0.122195668   -0.035883641
    1 WDH1  H8        14   -1.788023869    2.752885867   -0.539715883
    1 WDH1  N         15    0.106459104   -0.039823995    0.390901312
    1 WDH1  C9        16   -0.204648391    0.055731250    0.333658940
    1 WDH1  O9        17    0.204541175   -0.101904176   -0.188086107
    1 WDH1  C10       18    0.063271584   -0.003808173    0.280655321
    1 WDH1  C11       19   -0.131199452   -0.471313315    0.047373043
    1 WDH1  O11       20    0.232223035   -0.290791852   -0.305683442
    1 WDH1  H11       21   -1.609323933    0.361532469    0.869107663
    1 WDH1  C12       22   -0.218055229   -0.012274450   -0.168895606
    1 WDH1  H12       23   -0.384189315   -0.716223200   -0.479703927
    1 WDH1  C13       24   -0.085743526   -0.099522233    0.353577822
    1 WDH1  O13       25    0.027080832    0.349274278    0.136746640
    1 WDH1  H13       26    1.490180403   -0.215767971   -1.176282086
    1 WDH1  C14       27    0.142111603   -0.189335708    0.078902416
    1 WDH1  C15       28    0.222834735   -0.173437297    0.139032486
    1 WDH1  C16       29   -0.304792721    0.346520418   -0.413641587
    1 WDH1  C17       30   -0.035257049    0.214142312   -0.162048114
    1 WDH1  C18       31    0.124518747    0.103009077   -0.071194539
    1 WDH1  H18       32   -1.178292863   -1.693887677   -0.504327897
    1 SOLV  OW        33   -0.053528972    0.078705147    0.104204100
    1 SOLV  HW1       34    0.948023880    1.322292189   -0.342145815
    1 SOLV  HW2       35    0.649532898   -1.012083572    0.600267769
    2 SOLV  OW        36   -0.170536724   -0.101313944    0.266351120
    2 SOLV  HW1       37    0.508347734   -0.195682071    0.148146899
    2 SOLV  HW2       38    0.068531741    0.887130992   -0.404346439
    3 SOLV  OW        39   -0.172585320    0.030015049   -0.318583087
    3 SOLV  HW1       40   -1.838027007    0.261814611   -0.871546303
    3 SOLV  HW2       41    1.206052770    0.438520564   -0.450016695
    4 SOLV  OW        42    0.160029203   -0.196877519    0.155683984
    4 SOLV  HW1       43   -0.561830067    0.177557221    0.833230989
    4 SOLV  HW2       44   -0.212813645    0.243590864   -0.507288640
    5 SOLV  OW        45   -0.494421533    0.122002958    0.261083561
    5 SOLV  HW1       46   -0.434786261    0.520161743    0.342094512
    5 SOLV  HW2       47   -0.911920319   -1.109577133    0.255544957
    6 SOLV  OW        48    0.290612510   -0.087794618   -0.111252292
    6 SOLV  HW1       49    0.755996675   -0.384926452    0.501436978
    6 SOLV  HW2       50    0.084129111    2.564834551    1.826131586
    7 SOLV  OW        51   -0.117067040    0.180155965    0.227990318
    7 SOLV  HW1       52   -0.447476154    0.233386012    0.832385792
    7 SOLV  HW2       53    0.360605654   -0.032960173   -0.488710322
    8 SOLV  OW        54    0.006254898   -0.357112662   -0.013853373
    8 SOLV  HW1       55    0.562447228   -0.396849882    0.023713005
    8 SOLV  HW2       56   -0.191132178   -0.414982236    0.500381858
    9 SOLV  OW        57   -0.025678599    0.019694885    0.247694295
    9 SOLV  HW1       58   -1.840200805    0.495109053   -0.143688578
    9 SOLV  HW2       59    0.312229509   -1.412915791    1.139326812
   10 SOLV  OW        60    0.169120371    0.100521100   -0.123827531
   10 SOLV  HW1       61   -0.269590966    0.645430888    0.978258249
   10 SOLV  HW2       62    0.326302027   -0.100679616    0.086170426
   11 SOLV  OW        63   -0.136720449   -0.230100507    0.162205533
   11 SOLV  HW1       64   -0.361188000    0.455940081   -1.418069337
   11 SOLV  HW2       65   -0.508743036    1.580507315    1.324967202
   12 SOLV  OW        66    0.205298302    0.048711456   -0.091032462
   12 SOLV  HW1       67    0.296211503    0.313937264    0.532550044
   12 SOLV  HW2       68   -0.131372506    1.217323584    0.700057475
   13 SOLV  OW        69    0.221197207    0.163738857    0.140693498
   13 SOLV  HW1       70   -0.006498636    0.590452524   -0.125415514
   13 SOLV  HW2       71   -1.208938722    1.496772671   -0.871565683
   14 SOLV  OW        72   -0.076640813   -0.153280370    0.373986467
   14 SOLV  HW1       73   -0.089102495    1.031289128    0.530255820
   14 SOLV  HW2       74   -0.342100309   -0.549688021   -0.470771044
   15 SOLV  OW        75   -0.013182935    0.144062617    0.294164636
   15 SOLV  HW1       76    0.195107412   -0.957775155    0.872989595
   15 SOLV  HW2       77    1.400954016    0.473003364    0.822054950
   16 SOLV  OW        78   -0.002490253   -0.061698805    0.111667843
   16 SOLV  HW1       79   -0.156336783    0.684513674   -1.423240915
   16 SOLV  HW2       80    0.397237044   -0.814989944    1.532554071
   17 SOLV  OW        81   -0.202144233   -0.185829284    0.197885990
   17 SOLV  HW1       82    0.408427272   -0.611820067   -0.045336261
   17 SOLV  HW2       83    0.695706508    1.428472200   -0.161863954
   18 SOLV  OW        84   -0.093023600    0.248694608   -0.192271657
   18 SOLV  HW1       85   -0.192880995    0.643253349   -0.140492573
   18 SOLV  HW2       86   -0.145989733    0.075570420   -0.275340183
   19 SOLV  OW        87   -0.066021108   -0.129257250   -0.177308143
   19 SOLV  HW1       88    0.206230578    0.531654878   -0.498050261
   19 SOLV  HW2       89   -0.338768731    0.146508710    0.185895594
   20 SOLV  OW        90   -0.059015783   -0.178477351   -0.019511141
   20 SOLV  HW1       91   -1.387350031   -0.588363909   -0.158257405
   20 SOLV  HW2       92    0.902281051   -0.288775492   -0.351861391
   21 SOLV  OW        93    0.069888426   -0.257708869   -0.273334580
   21 SOLV  HW1       94   -1.287440237   -0.575868489   -0.780098343
   21 SOLV  HW2       95    0.937634716   -0.114519280   -0.019688818
   22 SOLV  OW        96   -0.104937010    0.163005935    0.019503401
   22 SOLV  HW1       97    0.209198234   -0.609177944    0.682067859
   22 SOLV  HW2       98   -0.474653005   -0.808564461   -0.037800730
   23 SOLV  OW        99   -0.134603217   -0.109436802   -0.098679816
   23 SOLV  HW1      100    0.715274467    0.017637972   -0.721461071
   23 SOLV  HW2      101   -2.169998769    0.135748606    1.369269029
   24 SOLV  OW       102    0.052855620    0.232836025    0.348072344
   24 SOLV  HW1      103    0.477045091   -0.012727532    0.777553705
   24 SOLV  HW2      104   -0.212994870   -0.350980553    0.017674134
   25 SOLV  OW       105    0.122719640   -0.251187952    0.006787164
   25 SOLV  HW1      106    0.624828633   -1.473266768    0.526574768
   25 SOLV  HW2      107   -0.823897296    0.216414604    0.433569385
   26 SOLV  OW       108   -0.108365121    0.123347491    0.242831758
   26 SOLV  HW1      109    0.861123281   -0.702833453   -0.003423572
   26 SOLV  HW2      110    2.161726121    0.283053586   -0.299310860
   27 SOLV  OW       111    0.123880456   -0.201454053   -0.001901979
   27 SOLV  HW1      112    1.131261878   -0.330865657   -1.022003935
   27 SOLV  HW2      113    0.747138442   -0.238826718   -0.421873362
   28 SOLV  OW       114    0.086429446    0.142881666    0.041126532
   28 SOLV  HW1      115   -0.032100870    0.154462843   -1.629398778
   28 SOLV  HW2      116   -1.116779043   -0.638094877   -0.412961155
   29 SOLV  OW       117    0.009824235   -0.091138231   -0.157473303
   29 SOLV  HW1      118   -2.323801377    0.729068621    0.013716190
   29 SOLV  HW2      119    0.440936577   -0.478328390   -0.099636962
   30 SOLV  OW       120   -0.113957449    0.123058306    0.177544125
   30 SOLV  HW1      121    1.581644600   -0.122486690    0.254974097
   30 SOLV  HW2      122   -0.922228575   -0.747075386    1.304699770
   31 SOLV  OW       123    0.018283390    0.185757642   -0.050533956
   31 SOLV  HW1      124    0.463408205    1.409178117    0.187720020
   31 SOLV  HW2      125   -0.231331547    0.265695608   -0.761038063
   32 SOLV  OW       126   -0.046868600    0.099865936    0.203969493
   32 SOLV  HW1      127   -0.517177928    0.147680894   -0.450639557
   32 SOLV  HW2      128    0.152192734    0.357168567   -0.038883513
   33 SOLV  OW       129    0.050161296   -0.179421866    0.333327845
   33 SOLV  HW1      130    0.255796129   -0.262742160    0.117640721
   33 SOLV  HW2      131    0.171543915   -1.512072354    0.020220035
   34 SOLV  OW       132   -0.179431333    0.036307355    0.026269698
   34 SOLV  HW1      133    0.249343059    0.477618284   -0.299333427
   34 SOLV  HW2      134    0.372386420   -0.263049226    0.348179138
   35 SOLV  OW       135   -0.080046468    0.010446615    0.118417325
   35 SOLV  HW1      136    1.638159875   -0.315556058    0.252841336
   35 SOLV  HW2      137    1.834155310   -0.279699457    0.563397982
   36 SOLV  OW       138    0.266326962    0.230422964    0.162700157
   36 SOLV  HW1      139    0.704050363    0.096994421   -0.417722976
   36 SOLV  HW2      140   -0.749242150   -0.045452282    0.756815823
   37 SOLV  OW       141    0.121791389   -0.174115607   -0.215496040
   37 SOLV  HW1      142    0.451352834   -0.675468433   -1.163409951
   37 SOLV  HW2      143    1.907764197   -0.392751951   -0.267464958
   38 SOLV  OW       144   -0.362343449   -0.062931160    0.123702569
   38 SOLV  HW1      145   -0.123272952    0.018245013    0.304785979
   38 SOLV  HW2      146   -0.221657225   -0.116701329    0.080220963
   39 SOLV  OW       147   -0.461391291    0.093028889    0.066916229
   39 SOLV  HW1      148   -0.537546156    1.480303762    0.402112869
   39 SOLV  HW2      149   -1.316803886   -1.012128117   -0.853772272
   40 SOLV  OW       150    0.026227972   -0.009672281    0.147554776
   40 SOLV  HW1      151   -1.984052194   -0.216421477   -0.066290094
   40 SOLV  HW2      152   -0.536686624   -0.235068388    0.854106659
   41 SOLV  OW       153   -0.186788457    0.355924994    0.063847489
   41 SOLV  HW1      154    0.366523155    0.627948333    0.379832102
   41 SOLV  HW2      155   -0.150480316    0.471789422   -0.646652741
   42 SOLV  OW       156    0.151923566    0.068118289    0.051385617
   42 SOLV  HW1      157   -0.770288562   -0.095009468    0.895101471
   42 SOLV  HW2      158   -1.207637369   -0.006911991    0.747352405
   43 SOLV  OW       159    0.198478628   -0.041190787    0.063138464
   43 SOLV  HW1      160    0.175825890   -0.597887233   -0.200169466
   43 SOLV  HW2      161    0.416024243    0.204346677   -0.387963610
   44 SOLV  OW       162   -0.021357847   -0.505544135   -0.000402583
   44 SOLV  HW1      163    0.273277939   -0.346790444    0.264249584
   44 SOLV  HW2      164    0.713054361   -0.623846232    0.680347231
   45 SOLV  OW       165   -0.264515345   -0.090357960    0.555602212
   45 SOLV  HW1      166   -0.485002743   -0.150050068    0.502447713
   45 SOLV  HW2      167   -0.147709701   -0.199870761    1.074447688
   46 SOLV  OW       168   -0.061238329   -0.235547014   -0.737334644
   46 SOLV  HW1      169   -0.681129725   -0.483970436   -0.881077723
   46 SOLV  HW2      170    0.369941197   -0.616888723   -0.361844355
   47 SOLV  OW       171    0.379816506    0.024636276    0.444942468
   47 SOLV  HW1      172   -2.285408730   -0.749007713   -0.957628308
   47 SOLV  HW2      173    1.038882245    0.410913299    0.993054139
   48 SOLV  OW       174    0.355265368   -0.488459096   -0.009232128
   48 SOLV  HW1      175   -0.487728291   -1.234970257    0.345487711
   48 SOLV  HW2      176    0.882593681   -0.060594689   -0.133973888
   49 SOLV  OW       177   -0.047649871    0.053323947   -0.030723920
   49 SOLV  HW1      178    0.323373752    0.646547786    0.098271408
   49 SOLV  HW2      179   -0.546167787    0.026600342    0.657685881
   50 SOLV  OW       180   -0.198741641   -0.114134513   -0.085344141
   50 SOLV  HW1      181   -1.345787657    0.492365422   -0.946842197
   50 SOLV  HW2      182   -0.285499517   -0.076654702   -0.133924690
   51 SOLV  OW       183    0.233514241    0.225451216    0.001655854
   51 SOLV  HW1      184   -0.619239753    0.210883500   -0.210115231
   51 SOLV  HW2      185    0.626605338   -0.877890932   -0.071893317
   52 SOLV  OW       186    0.024941492    0.122959458    0.230380724
   52 SOLV  HW1      187    0.631958554    1.637724493    1.358938555
   52 SOLV  HW2      188   -1.014603092   -0.886749716   -0.962002922
   53 SOLV  OW       189   -0.015869448   -0.134035298   -0.004148764
   53 SOLV  HW1      190   -0.005018119   -0.659703131    0.734608894
   53 SOLV  HW2      191    0.565066064   -0.454834678   -0.673245287
   54 SOLV  OW       192   -0.055203054    0.368240326   -0.103388131
   54 SOLV  HW1      193    0.234619539   -0.381143349   -0.496808524
   54 SOLV  HW2      194    0.309307721    1.565611802   -0.106567425
   55 SOLV  OW       195    0.056951617    0.023548433    0.048060237
   55 SOLV  HW1      196    0.738994096    0.440694373   -0.557685656
   55 SOLV  HW2      197   -1.477294026   -0.630619710   -0.028424680
   56 SOLV  OW       198   -0.059319533   -0.266514142   -0.079284166
   56 SOLV  HW1      199   -0.762997317   -0.982873260   -1.422133661
   56 SOLV  HW2      200    1.397017139    0.524160827   -0.632829803
   57 SOLV  OW       201   -0.126884778    0.294422146    0.028707721
   57 SOLV  HW1      202   -0.741728913    0.709772616   -0.587430211
   57 SOLV  HW2      203   -0.325430530   -2.514550865    0.354310811
   58 SOLV  OW       204    0.063576860    0.154173140   -0.158528269
   58 SOLV  HW1      205    0.141870733   -0.331450389   -0.161422330
   58 SOLV  HW2      206   -0.264741058    0.224398846   -0.523846888
   59 SOLV  OW       207   -0.272052823   -0.090602582    0.156785534
   59 SOLV  HW1      208    0.210993839    0.216733134    1.085808394
   59 SOLV  HW2      209   -0.151462959    0.302296278    1.167004940
   60 SOLV  OW       210    0.290101325   -0.058474298   -0.129169389
   60 SOLV  HW1      211    0.654376453    0.659950875   -0.868550965
   60 SOLV  HW2      212   -0.721686411   -0.445668663   -0.409336508
   61 SOLV  OW       213    0.067395703    0.063509281   -0.015191611
   61 SOLV  HW1      214   -0.188695568    0.315475982    0.613766812
   61 SOLV  HW2      215    0.141734604   -0.955539133   -0.598530647
   62 SOLV  OW       216   -0.123528663    0.033932628    0.379314827
   62 SOLV  HW1      217   -0.331593452   -0.230038914   -0.654452901
   62 SOLV  HW2      218   -0.031926459    0.544840721   -0.870381391
   63 SOLV  OW       219    0.249871100    0.283521951    0.118103742
   63 SOLV  HW1      220    0.207747046    0.971209848   -0.487765903
   63 SOLV  HW2      221   -1.493189415   -0.121143189   -1.329482466
   64 SOLV  OW       222   -0.021163421   -0.142394086   -0.143625176
   64 SOLV  HW1      223   -0.919475449   -0.355739146   -0.254572468
   64 SOLV  HW2      224    0.517046700   -0.591786565   -0.373961524
   65 SOLV  OW       225    0.144013035   -0.021025858   -0.084321809
   65 SOLV  HW1      226   -0.285843260   -0.211411560   -0.293652036
   65 SOLV  HW2      227   -0.698145700    1.355295039    0.615234815
   66 SOLV  OW       228   -0.171863171    0.162507179    0.013304797
   66 SOLV  HW1      229   -0.938030961    0.711891439   -0.222302667
   66 SOLV  HW2      230    1.723685448   -1.022257690   -3.708027642
   67 SOLV  OW       231   -0.461534905    0.105395097    0.034335599
   67 SOLV  HW1      232    0.028238353   -1.605484670    0.082513153
   67 SOLV  HW2      233   -0.483881742    1.017704134   -0.149484414
   68 SOLV  OW       234   -0.027386916   -0.024253576    0.175470106
   68 SOLV  HW1      235   -0.603979463    1.284413273    0.209267606
   68 SOLV  HW2      236    0.443255615   -0.224160811    0.323432511
   69 SOLV  OW       237   -0.067176890    0.105087091    0.127464771
   69 SOLV  HW1      238    0.502079377    0.789657417   -1.696363906
   69 SOLV  HW2      239   -0.670512875   -0.762577802    0.266123442
   70 SOLV  OW       240   -0.108372913    0.021692767   -0.373147237
   70 SOLV  HW1      241    0.042504611    0.124908414    0.428237939
   70 SOLV  HW2      242   -0.215859338    1.337604999    0.529334596
   71 SOLV  OW       243   -0.341889222   -0.242997784    0.154991497
   71 SOLV  HW1      244    0.556597031   -1.750896780    0.052676218
   71 SOLV  HW2      245   -0.284295448    0.875073391   -1.300734713
   72 SOLV  OW       246    0.144447538    0.139420512    0.268855789
   72 SOLV  HW1      247    0.670430450    0.251806121   -0.074894802
   72 SOLV  HW2      248    0.271013349   -0.095324394    0.768894578
   73 SOLV  OW       249   -0.706518860   -0.458634463   -0.053728179
   73 SOLV  HW1      250   -1.503008773   -0.173822369   -0.995411013
   73 SOLV  HW2      251    1.017482377    0.133508113    0.989260289
   74 SOLV  OW       252    0.278026487   -0.268043888   -0.173931495
   74 SOLV  HW1      253    0.956490229    0.136025805   -0.960010248
   74 SOLV  HW2      254    0.333593555   -1.217867015   -0.250866741
   75 SOLV  OW       255   -0.192168902   -0.297809342    0.209654875
   75 SOLV  HW1      256   -0.362490390    0.123446911    0.301837026
   75 SOLV  HW2      257   -0.662145694   -0.055867242   -0.716460126
   76 SOLV  OW       258   -0.068459448   -0.111793469   -0.140975141
   76 SOLV  HW1      259   -0.676153423    0.078635158   -0.009880633
   76 SOLV  HW2      260    1.369557153   -0.137999564   -0.030651440
   77 SOLV  OW       261    0.139103244    0.241980030    0.063684392
   77 SOLV  HW1      262    0.423474757    0.696970395   -0.887486240
   77 SOLV  HW2      263    1.021795951   -0.307935180   -0.053362148
   78 SOLV  OW       264   -0.250356830   -0.150282079   -0.668672658
   78 SOLV  HW1      265   -0.990310152   -0.197197474   -0.706728492
   78 SOLV  HW2      266   -0.283171862    0.788696782   -0.516467592
   79 SOLV  OW       267    0.037373696    0.084372998    0.192802936
   79 SOLV  HW1      268    0.454616641    1.613907270   -0.023480615
   79 SOLV  HW2      269   -0.117670185   -0.634049387   -1.233776048
   80 SOLV  OW       270    0.111824122   -0.226492211   -0.132494052
   80 SOLV  HW1      271   -0.434851516   -0.762999078   -0.342651978
   80 SOLV  HW2      272    0.360084194   -0.424425363    0.024502602
   81 SOLV  OW       273    0.080589200   -0.015448074    0.060658579
   81 SOLV  HW1      274    0.308468682    0.607739289   -0.598831239
   81 SOLV  HW2      275   -0.561262758    0.829749045    0.877403727
   82 SOLV  OW       276   -0.341642304   -0.142932008    0.163107888
   82 SOLV  HW1      277   -1.735217497   -1.017878234    0.159610144
   82 SOLV  HW2      278   -1.614104932    0.679855953   -0.008710612
   83 SOLV  OW       279    0.219648375   -0.297868607    0.070864846
   83 SOLV  HW1      280    0.711270923    0.335101067   -0.147008514
   83 SOLV  HW2      281    0.084485052   -1.019516389   -0.880818421
   84 SOLV  OW       282   -0.190128618   -0.243072014   -0.426903953
   84 SOLV  HW1      283    0.525537882   -1.018667912   -0.777926652
   84 SOLV  HW2      284    0.274249529    0.283381854    0.457416264
   85 SOLV  OW       285    0.000044242   -0.237943974   -0.061663777
   85 SOLV  HW1      286    0.141635861    0.423090116   -0.034525401
   85 SOLV  HW2      287   -0.795716196    0.133786862   -0.069391840
   86 SOLV  OW       288   -0.075221034    0.142169866   -0.057749891
   86 SOLV  HW1      289    0.610041122    0.302062129   -0.535638858
   86 SOLV  HW2      290    0.052727521    0.165854368    0.575480013
   87 SOLV  OW       291    0.094470926    0.032698309   -0.096691534
   87 SOLV  HW1      292   -2.076669899   -1.026964882    0.985010158
   87 SOLV  HW2      293    0.644651922    0.513959694   -0.766790383
   88 SOLV  OW       294   -0.163229000    0.076924252   -0.073638092
   88 SOLV  HW1      295    0.900887724   -0.168058490    1.385847725
   88 SOLV  HW2      296   -1.459543833   -1.139767458    0.125583374
   89 SOLV  OW       297    0.244258836    0.462551464    0.601663750
   89 SOLV  HW1      298    3.239555520    1.095077648   -0.521507508
   89 SOLV  HW2      299   -1.786295660    2.224087869   -0.215446971
   90 SOLV  OW       300   -0.129549935    0.128235169    0.082197961
   90 SOLV  HW1      301   -0.679468117    0.901321452   -0.604554104
   90 SOLV  HW2      302   -0.764051550    0.980417069   -0.918359338
   91 SOLV  OW       303   -0.167125171    0.215865469   -0.126563675
   91 SOLV  HW1      304   -0.752882579   -0.405807391    0.348491743
   91 SOLV  HW2      305   -0.406777895    0.263614981    0.215505983
   92 SOLV  OW       306    0.096788288   -0.216473703    0.091188621
   92 SOLV  HW1      307   -0.880466797    0.670054959   -1.579994943
   92 SOLV  HW2      308    1.511617517   -0.476939605    0.878322912
   93 SOLV  OW       309   -0.274478981    0.036995484   -0.162912072
   93 SOLV  HW1      310   -1.332645068    0.500988969    0.962181958
   93 SOLV  HW2      311    0.880153407   -0.710707767   -1.176638483
   94 SOLV  OW       312   -0.120170713    0.197889077    0.117929283
   94 SOLV  HW1      313   -0.403246173    0.720876752    0.786573932
   94 SOLV  HW2      314    0.010224970   -1.598901256   -1.456970675
   95 SOLV  OW       315   -0.402057934    0.366270334   -0.084808509
   95 SOLV  HW1      316    0.955053111    1.158923428   -0.700241767
   95 SOLV  HW2      317    0.331332097    1.040289669   -0.091934672
   96 SOLV  OW       318    0.021311617   -0.166151738    0.060500052
   96 SOLV  HW1      319    0.675697621   -0.133906734   -0.016512311
   96 SOLV  HW2      320    0.128688392   -0.311847785    0.722754861
   97 SOLV  OW       321   -0.058745458    0.048467621   -0.035330882
   97 SOLV  HW1      322    0.223321568    0.397969464   -0.074062145
   97 SOLV  HW2      323    0.708390899    0.434837731   -0.235305344
   98 SOLV  OW       324   -0.142838566   -0.109318032    0.112675579
   98 SOLV  HW1      325    0.029874925   -1.337219074   -0.891544867
   98 SOLV  HW2      326    0.134283627   -1.843228683   -0.777980508
   99 SOLV  OW       327    0.214188543   -0.255622564   -0.062735972
   99 SOLV  HW1      328    1.156382817   -0.404234477    1.619145175
   99 SOLV  HW2      329    0.499284372   -0.320727598    0.429108081
  100 SOLV  OW       330    0.032205761   -0.413435947   -0.168549220
  100 SOLV  HW1      331   -0.544065116   -1.038830669    0.765603509
  100 SOLV  HW2      332    1.682292436   -0.445423189   -0.617250088
  101 SOLV  OW       333    0.204217261   -0.213738807    0.124503816
  101 SOLV  HW1      334   -0.842067143    1.333985464    0.119933406
  101 SOLV  HW2      335    0.651853665   -0.502701739    0.778264989
  102 SOLV  OW       336   -0.354269595   -0.251478679    0.777535871
  102 SOLV  HW1      337   -0.673094794    0.740647377    1.267694310
  102 SOLV  HW2      338   -0.480952460    0.193247683    0.684561589
  103 SOLV  OW       339   -0.274912589    0.046228708    0.238416101
  103 SOLV  HW1      340    1.079484744   -0.795598865    1.717362629
  103 SOLV  HW2      341    0.239685753   -1.641507866    0.361695004
  104 SOLV  OW       342   -0.217272129   -0.298133885    0.325065258
  104 SOLV  HW1      343   -1.464955595    0.383331952   -1.347629180
  104 SOLV  HW2      344   -0.766112157   -2.080142735   -1.010755429
  105 SOLV  OW       345   -0.019186957    0.181633005   -0.262675049
  105 SOLV  HW1      346    0.161308017   -0.594833325   -0.007232677
  105 SOLV  HW2      347    1.860964602   -0.421511419   -0.452327831
  106 SOLV  OW       348   -0.092373090    0.205675845   -0.234057418
  106 SOLV  HW1      349   -0.127805595    0.431447830   -0.048670514
  106 SOLV  HW2      350   -0.395509999    0.319567789   -0.142697815
  107 SOLV  OW       351   -0.118458022   -0.051944072    0.003017579
  107 SOLV  HW1      352   -0.740440184   -0.870352196   -0.631449226
  107 SOLV  HW2      353    1.233097556    0.695509968   -0.342826076
  108 SOLV  OW       354   -0.159336346   -0.257036820   -0.275636175
  108 SOLV  HW1      355   -1.456549741   -1.621161677    1.912905332
  108 SOLV  HW2      356   -0.679605698    0.311913374   -0.950272061
  109 SOLV  OW       357    0.083867891   -0.092545418    0.190578634
  109 SOLV  HW1      358   -0.892834204   -0.958889157    0.827684781
  109 SOLV  HW2      359    0.154491434   -0.538065770   -0.910551291
  110 SOLV  OW       360   -0.309750359    0.012169380   -0.061864910
  110 SOLV  HW1      361   -0.385796407   -0.043789023   -0.270039159
  110 SOLV  HW2      362   -1.379362635   -0.136255044    0.018773084
  111 SOLV  OW       363   -0.001942671   -0.026027170    0.234445101
  111 SOLV  HW1      364   -0.355622202   -0.801449054   -0.061921206
  111 SOLV  HW2      365   -0.008884265   -0.579007807    0.125749050
  112 SOLV  OW       366   -0.434057292    0.189385018   -0.395798411
  112 SOLV  HW1      367    0.287464089   -0.821786766    1.045464970
  112 SOLV  HW2      368   -0.181313606   -0.316397215    0.457438965
  113 SOLV  OW       369    0.205749274   -0.146367219   -0.085055329
  113 SOLV  HW1      370   -0.520020683    1.841773706   -1.180846513
  113 SOLV  HW2      371    0.275120063    0.531367095    0.439789337
  114 SOLV  OW       372    0.299398332    0.477434071    0.088557742
  114 SOLV  HW1      373   -0.320578095    1.122489593    0.272845153
  114 SOLV  HW2      374   -1.147931433    0.813407041   -0.766642156
  115 SOLV  OW       375   -0.357551497    0.032531532    0.175983553
  115 SOLV  HW1      376   -0.324402061    0.031697127   -0.457386606
  115 SOLV  HW2      377   -1.124551898    0.069563374   -0.838685457
  116 SOLV  OW       378    0.350410702    0.219950633    0.266156253
  116 SOLV  HW1      379    1.067648485    0.423092104   -0.173438883
  116 SOLV  HW2      380    0.159549972    0.308214769   -0.238961186
  117 SOLV  OW       381    0.178018792    0.170562021    0.072568515
  117 SOLV  HW1      382   -1.204691384   -0.353714421   -0.825887295
  117 SOLV  HW2      383   -0.377936909   -0.162333349   -0.203756171
  118 SOLV  OW       384    0.078176084   -0.226039100   -0.094425612
  118 SOLV  HW1      385   -0.057142813   -1.003957077   -0.152907272
  118 SOLV  HW2      386   -0.007013922    0.286191164   -0.083540314
  119 SOLV  OW       387    0.040276883   -0.155754553   -0.323528563
  119 SOLV  HW1      388   -0.031964396    1.121745937   -0.339833415
  119 SOLV  HW2      389   -0.630702660   -0.550018382    0.653350780
  120 SOLV  OW       390    0.205801550   -0.154309892   -0.137365062
  120 SOLV  HW1      391   -0.108550152   -1.539945915    0.644115491
  120 SOLV  HW2      392    0.665971243    0.460784380   -0.016689249
  121 SOLV  OW       393   -0.247387880   -0.132172816   -0.433493642
  121 SOLV  HW1      394    0.491947667    0.989408747    0.717929232
  121 SOLV  HW2      395    0.650676596    0.931147754    1.126245590
  122 SOLV  OW       396   -0.173657795   -0.038599916   -0.120353863
  122 SOLV  HW1      397   -1.387191654    0.199124922    0.568081559
  122 SOLV  HW2      398   -2.916943187    0.178801622    1.158365746
  123 SOLV  OW       399   -0.070901379    0.275858736   -0.079344699
  123 SOLV  HW1      400   -1.412047334    0.712955724    0.529187528
  123 SOLV  HW2      401   -0.109582476   -0.484374216   -1.502649688
  124 SOLV  OW       402   -0.083981341   -0.006484841   -0.280388648
  124 SOLV  HW1      403   -0.364942836    0.366789054    0.283071921
  124 SOLV  HW2      404   -0.875156709   -0.116696397   -0.956105855
  125 SOLV  OW       405   -0.104199706   -0.046101095   -0.166594526
  125 SOLV  HW1      406   -0.986783808    0.510815971    0.812356651
  125 SOLV  HW2      407   -0.333614256    0.457305161    1.693629593
  126 SOLV  OW       408    0.475484231    0.400022922    0.403339439
  126 SOLV  HW1      409   -2.401301707   -0.268557657   -0.387671899
  126 SOLV  HW2      410    1.243558513    0.858209035   -0.270840998
  127 SOLV  OW       411    0.290176680   -0.160545692   -0.219113791
  127 SOLV  HW1      412   -0.332770062   -0.292564957    0.693024122
  127 SOLV  HW2      413   -0.129157788   -0.008638629    0.944527028
  128 SOLV  OW       414    0.168061367    0.274403286   -0.383091263
  128 SOLV  HW1      415    0.751232351    0.150794504    0.192619562
  128 SOLV  HW2      416    0.584890641   -0.545863350   -0.347537724
  129 SOLV  OW       417    0.031099386   -0.111133884   -0.166630650
  129 SOLV  HW1      418    0.158418411   -0.784131116   -0.023508397
  129 SOLV  HW2      419   -0.725832449    1.235236716   -0.303799817
  130 SOLV  OW       420   -0.198897596    0.000124039    0.115854162
  130 SOLV  HW1      421   -0.357011293    0.110530102    0.338886352
  130 SOLV  HW2      422    0.030235051    0.363720913   -0.852354598
  131 SOLV  OW       423   -0.085444951    0.003351533    0.148001082
  131 SOLV  HW1      424   -0.386807403    0.221108309   -0.472184585
  131 SOLV  HW2      425    0.738965238    0.339663907    0.058297397
  132 SOLV  OW       426   -0.422542458    0.290513856   -0.403912057
  132 SOLV  HW1      427   -0.319264730    0.468717528    0.605155980
  132 SOLV  HW2      428   -0.228284311    0.097188183    0.513348689
  133 SOLV  OW       429   -0.023496108   -0.121711839   -0.343000467
  133 SOLV  HW1      430    0.171733572   -0.529089583   -0.330439632
  133 SOLV  HW2      431    0.119144724   -0.477761998   -0.382143004
  134 SOLV  OW       432   -0.386131984   -0.134914951   -0.280986599
  134 SOLV  HW1      433    0.860242172    0.364608762    0.522858975
  134 SOLV  HW2      434   -0.557914655    1.021126689   -0.776522393
  135 SOLV  OW       435   -0.324462998   -0.045651514    0.072464396
  135 SOLV  HW1      436   -0.120566168    0.071627081    0.492053603
  135 SOLV  HW2      437   -0.226777752    0.204073807   -0.274309566
  136 SOLV  OW       438    0.048489348   -0.137566373   -0.070537505
  136 SOLV  HW1      439   -0.518807842   -0.315447965    0.121646364
  136 SOLV  HW2      440    0.276418603   -0.067797521   -0.236778737
  137 SOLV  OW       441    0.043830227   -0.334564881   -0.070087186
  137 SOLV  HW1      442    0.025109231    1.127682283    0.087387713
  137 SOLV  HW2      443    0.668976145   -0.594692928    0.651700181
  138 SOLV  OW       444   -0.276156329    0.035033928   -0.115337757
  138 SOLV  HW1      445    1.233024150    0.291700483   -1.561214640
  138 SOLV  HW2      446    0.731448331    0.456853973    1.003578730
  139 SOLV  OW       447   -0.264506597    0.320522801    0.467483576
  139 SOLV  HW1      448    0.588007036    0.765533932    1.418303045
  139 SOLV  HW2      449   -0.595622579    1.385912055   -0.438354596
  140 SOLV  OW       450   -0.168105700   -0.130635213   -0.127944278
  140 SOLV  HW1      451   -0.031440695    0.158007875   -0.599464463
  140 SOLV  HW2      452    0.826291101    0.177201220    1.225071053
  141 SOLV  OW       453   -0.205191346    0.097261114    0.053667460
  141 SOLV  HW1      454   -1.146188888    0.635520204    0.746123796
  141 SOLV  HW2      455    0.868457059   -0.569867263   -0.708097423
  142 SOLV  OW       456    0.318546275    0.009774927   -0.508723134
  142 SOLV  HW1      457    0.248336468   -0.418131448    1.932710263
  142 SOLV  HW2      458    0.061623045    0.328000539   -0.299429623
  143 SOLV  OW       459    0.034354374   -0.315159222   -0.042456873
  143 SOLV  HW1      460   -0.612868179   -0.960252476    0.318874096
  143 SOLV  HW2      461    0.397179302    0.352473288   -2.002350126
  144 SOLV  OW       462   -0.425040867    0.038034264    0.363860503
  144 SOLV  HW1      463    1.117636546   -0.915965805    0.061456178
  144 SOLV  HW2      464   -0.022637491   -0.682738658    0.044719060
  145 SOLV  OW       465    0.048179275    0.157989368    0.071440132
  145 SOLV  HW1      466    1.627288686    0.340662159    1.195466259
  145 SOLV  HW2      467    2.751238446   -1.043919480    1.233701680
  146 SOLV  OW       468    0.049831783    0.141843602   -0.140010516
  146 SOLV  HW1      469   -1.157416627   -1.062975479    0.303400852
  146 SOLV  HW2      470   -0.826096609    1.774044715    0.325724937
  147 SOLV  OW       471    0.023572472   -0.177837729   -0.356522119
  147 SOLV  HW1      472    0.314843001   -0.251130488   -0.041937928
  147 SOLV  HW2      473    0.012709266    0.215691771    0.132343390
  148 SOLV  OW       474    0.099805900    0.047059794    0.025903551
  148 SOLV  HW1      475    1.097988521    0.880839353   -0.268397865
  148 SOLV  HW2      476   -0.971438163    0.293124186   -0.830424995
  149 SOLV  OW       477   -0.091419278    0.222415115    0.186441803
  149 SOLV  HW1      478    0.539177667    0.114769117   -0.408737116
  149 SOLV  HW2      479   -0.425809088   -2.495012705    1.838334110
  150 SOLV  OW       480   -0.088139372   -0.122365685    0.167437885
  150 SOLV  HW1      481    0.577242401    0.177327487   -1.425768633
  150 SOLV  HW2      482   -0.096116722    0.013330084   -0.672594359
  151 SOLV  OW       483   -0.117037220    0.011481078    0.128224412
  151 SOLV  HW1      484    2.283918644   -0.114956709   -0.132317859
  151 SOLV  HW2      485    0.697651187   -0.149842578   -0.020659676
  152 SOLV  OW       486    0.048147656    0.149339225    0.235777198
  152 SOLV  HW1      487   -0.227673353    0.201367741    0.187336452
  152 SOLV  HW2      488   -1.742555523   -1.287827403   -0.286030282
  153 SOLV  OW       489   -0.417763284    0.133608744    0.028172032
  153 SOLV  HW1      490   -1.582516727    0.290912095    0.062404728
  153 SOLV  HW2      491   -2.203608184   -0.206254586    0.217070130
  154 SOLV  OW       492    0.191750336   -0.048764354    0.124411721
  154 SOLV  HW1      493   -0.392824515    0.268927071    0.336637912
  154 SOLV  HW2      494    0.547830803   -0.250284242    0.843754813
  155 SOLV  OW       495   -0.001877075    0.054286737   -0.029581970
  155 SOLV  HW1      496   -0.013501175    0.150301045    1.000715982
  155 SOLV  HW2      497    0.429040659    0.363928026   -0.420357181
  156 SOLV  OW       498   -0.206226166    0.259098625   -0.214289567
  156 SOLV  HW1      499    0.219559022    0.948202381   -0.695258866
  156 SOLV  HW2      500   -0.347772579    0.124186628    0.647372945
  157 SOLV  OW       501    0.034836843   -0.427577145   -0.139604586
  157 SOLV  HW1      502    0.480996867    1.232430269    0.726055073
  157 SOLV  HW2      503    0.251788892    2.170298716    0.654535865
  158 SOLV  OW       504   -0.016698708   -0.118795888    0.449106235
  158 SOLV  HW1      505    0.604560335   -1.077830680   -1.590311572
  158 SOLV  HW2      506    0.460956586   -0.263951495   -0.214297922
  159 SOLV  OW       507   -0.214476122   -0.083157636    0.194903574
  159 SOLV  HW1      508   -1.380191631    0.994540658    0.968583242
  159 SOLV  HW2      509    0.347753958   -0.792014937   -1.216097934
  160 SOLV  OW       510    0.047277572   -0.511994527    0.099445633
  160 SOLV  HW1      511   -0.815334042   -0.570469989    0.081369913
  160 SOLV  HW2      512   -1.101587207   -0.080467819   -0.174102321
  161 SOLV  OW       513   -0.281536011    0.165728421    0.021557913
  161 SOLV  HW1      514   -0.400502205    0.329863630    0.284715043
  161 SOLV  HW2      515   -0.287127310    0.335270714    0.435514333
  162 SOLV  OW       516   -0.219015031    0.040424863    0.010867854
  162 SOLV  HW1      517    0.232059477    0.287887141   -0.430778909
  162 SOLV  HW2      518   -1.733246162    0.457008616   -1.079147294
  163 SOLV  OW       519   -0.232428341   -0.087137499    0.038569761
  163 SOLV  HW1      520    0.111425440   -0.818222099    0.332162381
  163 SOLV  HW2      521    1.402082695    0.795922811    0.147251888
  164 SOLV  OW       522   -0.182034740    0.066732167    0.131224493
  164 SOLV  HW1      523   -0.829940386   -0.643513547    0.155838196
  164 SOLV  HW2      524   -0.517074295   -0.224995775    0.098303407
  165 SOLV  OW       525   -0.458723642    0.200775284    0.284065974
  165 SOLV  HW1      526   -0.368275262   -0.077625275    0.326299436
  165 SOLV  HW2      527   -0.313956662    0.498093467    0.420815347
  166 SOLV  OW       528   -0.060683825   -0.130429259    0.106188537
  166 SOLV  HW1      529    0.221592180   -1.126034268    1.564762670
  166 SOLV  HW2      530   -0.206083350    1.628039318    0.051316926
  167 SOLV  OW       531   -0.337186652   -0.092229793    0.273399802
  167 SOLV  HW1      532    0.063900680    0.117681454   -0.071453865
  167 SOLV  HW2      533   -0.240139965    0.117472306    0.806976237
  168 SOLV  OW       534   -0.274485294    0.020402232   -0.103733335
  168 SOLV  HW1      535   -0.324061362   -0.686180216   -0.338084524
  168 SOLV  HW2      536    1.126471430   -0.387488225   -1.540336153
  169 SOLV  OW       537   -0.198442581    0.038982218   -0.017447836
  169 SOLV  HW1      538   -0.460508819   -0.700594840   -0.552624414
  169 SOLV  HW2      539    0.824006205   -1.527546694   -1.497684021
  170 SOLV  OW       540   -0.020916557    0.182063346    0.256843553
  170 SOLV  HW1      541   -1.006656802   -0.959401819   -0.198123148
  170 SOLV  HW2      542    0.654902014   -0.352197055    1.911515996
  171 SOLV  OW       543    0.184024976   -0.178199732    0.055561012
  171 SOLV  HW1      544   -1.061432298    2.401855495    1.469882633
  171 SOLV  HW2      545    0.126150485    0.496176275    0.491764133
  172 SOLV  OW       546    0.001602627   -0.001745344   -0.433965401
  172 SOLV  HW1      547    0.422511361    0.362710430   -0.132198181
  172 SOLV  HW2      548   -0.651084247    0.084109662   -1.043493781
  173 SOLV  OW       549    0.386411490   -0.051565450    0.110508283
  173 SOLV  HW1      550   -0.141067868   -1.179589983    1.593492501
  173 SOLV  HW2      551   -1.951566841   -0.060104014    0.306090921
  174 SOLV  OW       552    0.110924962    0.297891562   -0.253630173
  174 SOLV  HW1      553   -0.106140633   -0.895866849    0.380063987
  174 SOLV  HW2      554    1.707844452    0.513349870   -0.473977108
  175 SOLV  OW       555    0.003346898   -0.040096747    0.281501525
  175 SOLV  HW1      556    0.260489017    0.293062267   -1.251589273
  175 SOLV  HW2      557   -1.260986394    0.175197762   -0.398219432
  176 SOLV  OW       558    0.230066103   -0.026913685   -0.141178812
  176 SOLV  HW1      559    0.707243981    0.795986597   -0.246214868
  176 SOLV  HW2      560   -0.573883167    0.096874758   -0.878097321
  177 SOLV  OW       561   -0.428884959    0.091844053    0.025947166
  177 SOLV  HW1      562    0.357553395    0.239924085    1.210644614
  177 SOLV  HW2      563   -0.130022830    0.507548520   -1.401424594
  178 SOLV  OW       564    0.101857553    0.314627578    0.341086520
  178 SOLV  HW1      565    0.559216299    0.568121170    0.428087596
  178 SOLV  HW2      566   -0.442112567    0.315935694    0.582520830
  179 SOLV  OW       567   -0.012899481    0.044777579   -0.166877384
  179 SOLV  HW1      568    0.156507822    1.303498277   -0.093505593
  179 SOLV  HW2      569   -0.889380439    0.232941546   -0.220796187
  180 SOLV  OW       570    0.052623728   -0.349209962    0.040566612
  180 SOLV  HW1      571   -0.913307481   -1.125170846   -0.555086439
  180 SOLV  HW2      572    0.927696178    0.421133148    0.389052817
  181 SOLV  OW       573   -0.239016438    0.028684225    0.159278908
  181 SOLV  HW1      574    0.621893305    1.349193966   -1.557691941
  181 SOLV  HW2      575    0.676666687   -0.199896338   -0.526924345
  182 SOLV  OW       576   -0.267896890   -0.089554349   -0.315752422
  182 SOLV  HW1      577   -0.163297967   -0.331617805   -0.351458829
  182 SOLV  HW2      578    0.300389594    0.210506958    0.080583789
  183 SOLV  OW       579    0.202518260    0.140414087   -0.115542042
  183 SOLV  HW1      580    0.850668664    0.005670277   -0.407789425
  183 SOLV  HW2      581    0.188308618    0.507642984    0.178981401
  184 SOLV  OW       582    0.206189125    0.070145350    0.017548434
  184 SOLV  HW1      583   -0.500726627    0.901035533    1.489142754
  184 SOLV  HW2      584   -0.092194722   -1.202632265   -0.357175796
  185 SOLV  OW       585    0.049974917   -0.003217672    0.111319947
  185 SOLV  HW1      586    0.036784021    1.271233641    0.390040122
  185 SOLV  HW2      587   -0.649948452   -0.241782010    0.724918673
  186 SOLV  OW       588   -0.267585285   -0.005625005   -0.105321085
  186 SOLV  HW1      589    0.433127612    0.950946896   -1.611025381
  186 SOLV  HW2      590   -2.030972284   -0.438874944   -0.304811100
  187 SOLV  OW       591   -0.158472242    0.184234307    0.324050340
  187 SOLV  HW1      592   -0.769571461    0.777672531   -1.969875190
  187 SOLV  HW2      593    1.042392159    0.188338277    0.631842369
  188 SOLV  OW       594   -0.060754599   -0.208524506   -0.195596555
  188 SOLV  HW1      595   -0.091995130   -1.143973167   -0.930015200
  188 SOLV  HW2      596   -0.825782188    0.485119776   -0.252327378
  189 SOLV  OW       597    0.019483466    0.168283746   -0.301732682
  189 SOLV  HW1      598    0.650573644    0.009030873   -0.577746798
  189 SOLV  HW2      599   -0.786003839    0.387088762    0.058108914
  190 SOLV  OW       600    0.468517268   -0.177643337   -0.009896844
  190 SOLV  HW1      601    0.538393437    0.087627892    0.052380636
  190 SOLV  HW2      602   -0.125428707   -0.354405446    0.518112332
  191 SOLV  OW       603    0.252927883   -0.201309922    0.649577671
  191 SOLV  HW1      604   -0.467381725   -0.794769381   -3.054857209
  191 SOLV  HW2      605    1.256963722   -0.002571763   -1.167619394
  192 SOLV  OW       606    0.098251971    0.246102157    0.176293592
  192 SOLV  HW1      607    0.798112021    1.728351989   -1.299949660
  192 SOLV  HW2      608    0.568959287    0.186876095   -0.631727730
  193 SOLV  OW       609   -0.093538488    0.122970336   -0.365898248
  193 SOLV  HW1      610   -0.332952873    0.560699556   -0.309393764
  193 SOLV  HW2      611   -0.210302302    0.492753529    0.300921741
  194 SOLV  OW       612   -0.160080121   -0.190093209   -0.338267144
  194 SOLV  HW1      613   -0.680794360   -0.868855980    0.126833687
  194 SOLV  HW2      614    0.209442992   -0.707377876   -0.308026062
  195 SOLV  OW       615   -0.139581662   -0.464761500   -0.139018254
  195 SOLV  HW1      616    0.596223398   -2.294096354   -1.329529197
  195 SOLV  HW2      617    0.359971958   -0.599878988    0.673741973
  196 SOLV  OW       618   -0.214739397    0.091184824   -0.147346422
  196 SOLV  HW1      619    0.505443223   -0.290667238   -0.306594059
  196 SOLV  HW2      620   -0.052180919    1.332996932   -2.673604075
  197 SOLV  OW       621   -0.192467776   -0.292912035   -0.094728969
  197 SOLV  HW1      622   -0.219810904    0.194949251   -0.048856945
  197 SOLV  HW2      623   -0.183868660   -0.414020609   -0.572492725
  198 SOLV  OW       624    0.284849030   -0.017714382    0.035345224
  198 SOLV  HW1      625   -0.653648727   -1.055415010   -0.522450640
  198 SOLV  HW2      626    1.604815271   -0.350044790   -0.112857729
  199 SOLV  OW       627   -0.281164387   -0.024142588   -0.443768207
  199 SOLV  HW1      628   -0.432394338   -0.968879818    0.447550394
  199 SOLV  HW2      629   -0.443710813   -0.113275273   -1.501173389
  200 SOLV  OW       630   -0.028321360    0.034436776   -0.313863720
  200 SOLV  HW1      631   -0.760773888    0.525408616    0.074241624
  200 SOLV  HW2      632   -0.591460832   -0.741211610    0.923915960
  201 SOLV  OW       633    0.158529435    0.146120674    0.598087961
  201 SOLV  HW1      634    0.116937007    0.160240347    1.014424642
  201 SOLV  HW2      635    0.714899681   -0.564679645   -0.738147499
  202 SOLV  OW       636    0.155772020   -0.215658386   -0.052111189
  202 SOLV  HW1      637    0.196454805    0.415153098   -0.555132781
  202 SOLV  HW2      638    1.011602131   -0.579274393   -0.163993205
  203 SOLV  OW       639   -0.403912119   -0.148414531    0.050055652
  203 SOLV  HW1      640    0.528291633   -1.093034872    0.833905778
  203 SOLV  HW2      641    1.409298524    0.287694168    0.869242746
  204 SOLV  OW       642   -0.184114954    0.005330129    0.017520287
  204 SOLV  HW1      643   -1.100728468    0.383549579    1.207218485
  204 SOLV  HW2      644    0.212769024   -0.795985462    0.679208156
  205 SOLV  OW       645   -0.329192825    0.187721411    0.080815683
  205 SOLV  HW1      646    2.316111562    0.308607108   -0.571530930
  205 SOLV  HW2      647    1.725121542    0.307980008   -2.013201354
  206 SOLV  OW       648    0.348129982    0.099462719    0.039763783
  206 SOLV  HW1      649    0.310389081    0.183277680   -0.070930472
  206 SOLV  HW2      650   -0.296211603   -0.362441097    0.455373520
  207 SOLV  OW       651    0.045945571   -0.237267188    0.119379723
  207 SOLV  HW1      652   -0.212172195    0.873381681    0.501298582
  207 SOLV  HW2      653    0.205292011   -0.917400103    0.021636684
  208 SOLV  OW       654   -0.046572187   -0.049605802   -0.037752896
  208 SOLV  HW1      655    0.898808834   -0.646078529    1.314417587
  208 SOLV  HW2      656   -0.182771461   -0.048220534    1.097975195
  209 SOLV  OW       657    0.220359386   -0.038060834   -0.124780019
  209 SOLV  HW1      658   -0.400481743   -0.014565391    0.293728299
  209 SOLV  HW2      659   -0.334699553   -0.006794594    0.215699515
  210 SOLV  OW       660   -0.075626561   -0.147975026   -0.025812540
  210 SOLV  HW1      661   -0.171612947   -0.861410845    0.772034014
  210 SOLV  HW2      662    1.454705824    1.272748269   -0.281852170
  211 SOLV  OW       663   -0.299326138   -0.152556196   -0.145610022
  211 SOLV  HW1      664   -0.615220032   -0.607124378   -0.359683020
  211 SOLV  HW2      665    0.095997869   -0.183588616   -0.497162532
  212 SOLV  OW       666    0.308505051    0.063750343   -0.097221091
  212 SOLV  HW1      667    0.297120712   -0.052072105    0.141241413
  212 SOLV  HW2      668    0.387064822   -0.099881040   -0.433780347
  213 SOLV  OW       669   -0.018823235    0.124555378    0.179069870
  213 SOLV  HW1      670    0.062510948   -0.338808729   -0.531640346
  213 SOLV  HW2      671   -0.703616913   -0.796195581    1.550940865
  214 SOLV  OW       672   -0.044985674    0.156355268    0.043259596
  214 SOLV  HW1      673    0.124424133    0.254662514   -0.406290433
  214 SOLV  HW2      674   -0.187396997    0.161768665    0.620840063
  215 SOLV  OW       675   -0.186318631   -0.044801870   -0.251422871
  215 SOLV  HW1      676    0.093928591    0.343358375    0.773494475
  215 SOLV  HW2      677    0.057496378    0.643215899    1.528102518
  216 SOLV  OW       678    0.185705898    0.199092565    0.135362621
  216 SOLV  HW1      679   -0.318320605    0.596744844    0.502173582
  216 SOLV  HW2      680   -0.711150578    0.460070601   -1.220423650
  217 SOLV  OW       681   -0.020824813   -0.131324473    0.046322160
  217 SOLV  HW1      682    0.667740175   -0.291748249   -0.586068761
  217 SOLV  HW2      683   -0.643100073    0.362113567    0.289072689
  218 SOLV  OW       684   -0.230620051   -0.028262975    0.172330529
  218 SOLV  HW1      685   -1.232058477    1.116288250   -0.684915722
  218 SOLV  HW2      686   -1.598627973    1.687052947   -0.577391109
  219 SOLV  OW       687    0.237706991    0.092385730   -0.210350429
  219 SOLV  HW1      688    0.387095977    0.827247722    1.482975505
  219 SOLV  HW2      689    0.693854069   -0.013849807    0.715019027
  220 SOLV  OW       690    0.317222871    0.148128565   -0.248324868
  220 SOLV  HW1      691    1.343501940   -0.471698936   -0.356328315
  220 SOLV  HW2      692   -0.656092061   -0.069577077    0.195346832
  221 SOLV  OW       693   -0.046503689   -0.147217787    0.130141114
  221 SOLV  HW1      694   -0.215735628   -1.159368330    0.368172220
  221 SOLV  HW2      695    1.111310440   -0.883375630   -0.108658405
  222 SOLV  OW       696   -0.170810443   -0.404551692    0.291804524
  222 SOLV  HW1      697    0.044376431    0.272601894    0.190088228
  222 SOLV  HW2      698    1.937098221    0.999138171    0.330675180
  223 SOLV  OW       699   -0.045260987    0.047610617    0.373267969
  223 SOLV  HW1      700    1.242049587    1.372398811   -1.265692571
  223 SOLV  HW2      701   -0.235138155    0.252119842    0.111212533
  224 SOLV  OW       702   -0.134724846    0.173475483   -0.373249063
  224 SOLV  HW1      703    0.310812176    0.359355965    1.265336118
  224 SOLV  HW2      704    0.314747917    0.180783369   -1.108752921
  225 SOLV  OW       705    0.134796448    0.389193819    0.289666118
  225 SOLV  HW1      706   -0.213138251   -0.249813636    0.225942946
  225 SOLV  HW2      707   -0.885978410   -1.159699151    0.553355039
  226 SOLV  OW       708   -0.006329331    0.410811049    0.392724633
  226 SOLV  HW1      709   -1.229823261    1.628846109   -0.967295342
  226 SOLV  HW2      710   -0.405467807   -1.630226496   -0.171240973
  227 SOLV  OW       711   -0.258305635   -0.020345755    0.107752804
  227 SOLV  HW1      712   -0.849679933   -1.277621119    0.687371447
  227 SOLV  HW2      713   -0.738394453   -0.392324423   -0.376972421
  228 SOLV  OW       714    0.035434393    0.044330823    0.166040104
  228 SOLV  HW1      715   -0.449570627    0.296843423    0.528323123
  228 SOLV  HW2      716    0.366704487    1.237056296    0.771129688
  229 SOLV  OW       717    0.295642088    0.143923430    0.036162284
  229 SOLV  HW1      718   -0.095526170    2.180313789   -0.360777448
  229 SOLV  HW2      719    1.852847643   -2.029358855    0.818138413
  230 SOLV  OW       720    0.195734480   -0.301183316   -0.004054999
  230 SOLV  HW1      721   -0.402294095    0.237291591   -0.072133732
  230 SOLV  HW2      722    0.784392114   -0.139737327   -0.183973233
  231 SOLV  OW       723    0.439112805   -0.028542968   -0.014854295
  231 SOLV  HW1      724    0.355536523    0.027305565    0.925536345
  231 SOLV  HW2      725   -0.362501804   -0.547770581   -0.629060829
  232 SOLV  OW       726    0.224585479    0.394115672    0.155723079
  232 SOLV  HW1      727    1.347969452    0.392876116    0.709140768
  232 SOLV  HW2      728   -1.471710183   -1.783531390    0.003771310
  233 SOLV  OW       729   -0.360757647   -0.485040893   -0.040895506
  233 SOLV  HW1      730   -0.175614791   -0.203066482   -0.369176230
  233 SOLV  HW2      731    0.444124657   -0.938571059    0.999566622
  234 SOLV  OW       732    0.012906619   -0.081932105    0.257416402
  234 SOLV  HW1      733   -0.229814726   -0.168745626    0.095432594
  234 SOLV  HW2      734    0.221560549   -0.053417659    0.394883013
  235 SOLV  OW       735   -0.117828164    0.322792306   -0.334041924
  235 SOLV  HW1      736   -0.906092420   -1.060830448   -0.023030467
  235 SOLV  HW2      737    0.447795124   -1.306046984    0.462495733
  236 SOLV  OW       738    0.416842481   -0.406148772   -0.151695276
  236 SOLV  HW1      739   -1.671903548    0.497273462   -0.157302790
  236 SOLV  HW2      740    0.406533955   -0.935680635    0.470967652
  237 SOLV  OW       741   -0.102596377    0.346092939   -0.021232243
  237 SOLV  HW1      742    0.327692142    1.433182846   -2.019521857
  237 SOLV  HW2      743   -0.514076958    1.774916028   -1.134402907
  238 SOLV  OW       744    0.093648625   -0.262379031    0.085133141
  238 SOLV  HW1      745   -0.126791208   -0.035452214    0.338187858
  238 SOLV  HW2      746    0.485238726   -0.148253063    0.122688151
  239 SOLV  OW       747    0.602196360   -0.370973609    0.291661053
  239 SOLV  HW1      748    0.543791659   -0.219091984    0.218989249
  239 SOLV  HW2      749    0.516043309   -0.370163270    0.286515868
  240 SOLV  OW       750    0.035218645    0.246738997   -0.032916783
  240 SOLV  HW1      751    1.417204813   -0.051633409    0.746259009
  240 SOLV  HW2      752    1.456514586    0.550157228    1.542949549
  241 SOLV  OW       753    0.265475684    0.027271307    0.049344446
  241 SOLV  HW1      754    0.199765997    0.522395709    0.164162096
  241 SOLV  HW2      755    0.463594953   -0.236149666    0.396303283
  242 SOLV  OW       756    0.072922747    0.106717382    0.115586577
  242 SOLV  HW1      757   -0.437406735    1.428875214   -0.316147909
  242 SOLV  HW2      758    0.616999351    0.415165790   -0.056662127
  243 SOLV  OW       759   -0.110359955    0.034948697    0.308925690
  243 SOLV  HW1      760    1.346582090   -0.076552943    0.027072144
  243 SOLV  HW2      761   -0.713819410   -1.662404587   -0.285813021
  244 SOLV  OW       762   -0.131071453    0.686796704   -0.115788866
  244 SOLV  HW1      763   -0.802383909   -1.115521218   -0.501356461
  244 SOLV  HW2      764   -0.699431944    0.654703178    1.797488129
  245 SOLV  OW       765   -0.342301439   -0.012761133   -0.367942531
  245 SOLV  HW1      766   -0.705517896    0.794363014   -1.051702891
  245 SOLV  HW2      767   -0.150219028    1.224373904   -1.128146340
  246 SOLV  OW       768    0.077109021    0.092411759    0.275405513
  246 SOLV  HW1      769   -0.259975316    0.564193834   -0.442660337
  246 SOLV  HW2      770    1.740063039   -0.904223037    1.558843657
  247 SOLV  OW       771   -0.160057579   -0.407257300   -0.305716584
  247 SOLV  HW1      772   -0.105758958   -0.176840977   -0.420614806
  247 SOLV  HW2      773   -0.601086546   -0.984297980    0.025188714
  248 SOLV  OW       774    0.046250416    0.354258890    0.053836354
  248 SOLV  HW1      775   -0.234294148    0.019655806    0.922735079
  248 SOLV  HW2      776    0.244375090    1.233347809   -0.897228375
  249 SOLV  OW       777    0.238592019   -0.231470319    0.100145886
  249 SOLV  HW1      778    0.211399067    0.588218256    0.463728648
  249 SOLV  HW2      779    0.289637510   -1.121635898   -0.284426463
  250 SOLV  OW       780   -0.128034475   -0.180479045   -0.070533717
  250 SOLV  HW1      781    0.311011673   -0.130841899    0.143733382
  250 SOLV  HW2      782   -0.033574346   -0.196574617   -0.045662273
  251 SOLV  OW       783    0.043824575    0.266389589    0.335884633
  251 SOLV  HW1      784    0.139557114    0.266738601    0.523568932
  251 SOLV  HW2      785   -0.403362234    0.350561613    0.044163921
  252 SOLV  OW       786    0.317091045    0.212097673   -0.199007153
  252 SOLV  HW1      787    0.137851508    0.534888989    0.319493213
  252 SOLV  HW2      788   -0.895078864   -1.113441198   -1.840159277
  253 SOLV  OW       789    0.130642126    0.004729058    0.444684407
  253 SOLV  HW1      790   -0.426549158    0.168847304   -0.109027206
  253 SOLV  HW2      791    0.048028092   -0.657648595    0.115088177
  254 SOLV  OW       792   -0.017320659   -0.038000053    0.141854081
  254 SOLV  HW1      793    0.114488697    0.659616995    0.377933148
  254 SOLV  HW2      794   -1.013524532    0.888341367    0.926110607
  255 SOLV  OW       795    0.222657119    0.177624479    0.049219851
  255 SOLV  HW1      796   -0.813854647   -2.218462238    0.228556484
  255 SOLV  HW2      797   -1.776226974    0.132168543    2.274816697
  256 SOLV  OW       798   -0.136907823    0.096374832   -0.188241739
  256 SOLV  HW1      799    0.356366754    0.509310789   -0.358500771
  256 SOLV  HW2      800    0.098008697   -0.063735322   -0.052126322
  257 SOLV  OW       801   -0.010141997    0.272238993   -0.061631479
  257 SOLV  HW1      802    0.432366027   -0.458024245   -1.365315748
  257 SOLV  HW2      803   -0.400134848    0.741379209    0.881177992
  258 SOLV  OW       804    0.281122852   -0.113426072   -0.064059888
  258 SOLV  HW1      805    0.307769337   -1.332513282    0.159814957
  258 SOLV  HW2      806   -0.091244830    1.027370883    0.201104277
  259 SOLV  OW       807   -0.189199175   -0.234004378    0.358149444
  259 SOLV  HW1      808   -0.056276918   -0.863717498   -1.331256397
  259 SOLV  HW2      809    0.645912267    1.188087811    0.109573601
  260 SOLV  OW       810    0.223178362   -0.141401425   -0.061408804
  260 SOLV  HW1      811   -0.111811703    0.586944188   -0.959358671
  260 SOLV  HW2      812    0.950480361   -0.816864116   -0.732188215
  261 SOLV  OW       813    0.099514449    0.024801335    0.174892933
  261 SOLV  HW1      814    0.651983971    0.987157514   -0.160968322
  261 SOLV  HW2      815   -0.601454752    0.025180060    0.252963386
  262 SOLV  OW       816    0.152026730   -0.221086393   -0.093755832
  262 SOLV  HW1      817    0.429659997   -0.227202086    0.538510590
  262 SOLV  HW2      818   -0.150694893   -0.642763870   -0.259796871
  263 SOLV  OW       819    0.355240627    0.336006012   -0.005758368
  263 SOLV  HW1      820    0.259137463    1.023502413   -0.467474381
  263 SOLV  HW2      821    1.187528967    0.790968802    0.259051614
  264 SOLV  OW       822   -0.019903710    0.188925366   -0.108536227
  264 SOLV  HW1      823   -0.396637917    0.231246386   -0.087755705
  264 SOLV  HW2      824    0.060505334   -0.320202691   -0.508184262
  265 SOLV  OW       825    0.046603967    0.016982028   -0.037776058
  265 SOLV  HW1      826   -0.070793978    0.243552632   -0.348988926
  265 SOLV  HW2      827   -0.115849479    0.202951329    0.101073373
  266 SOLV  OW       828    0.034591578    0.001715257   -0.061751346
  266 SOLV  HW1      829    0.382511725   -1.229819985    0.431766353
  266 SOLV  HW2      830    0.742365311   -0.441763977    1.075050046
  267 SOLV  OW       831   -0.332374084   -0.107386982   -0.150530940
  267 SOLV  HW1      832    0.184856387    0.633298692    0.897298581
  267 SOLV  HW2      833    0.395313825   -1.281622946   -0.288296160
  268 SOLV  OW       834    0.147202346   -0.095814544   -0.116981086
  268 SOLV  HW1      835    0.144460639   -0.111823690   -0.105032787
  268 SOLV  HW2      836    0.196417465    0.345032696   -0.356447764
  269 SOLV  OW       837    0.099585647   -0.297238319    0.337583035
  269 SOLV  HW1      838    0.138697908   -0.170537315    1.032251670
  269 SOLV  HW2      839   -0.336115487    0.350347489    0.302950465
  270 SOLV  OW       840    0.128148019   -0.083971157    0.301203217
  270 SOLV  HW1      841   -0.920004610    0.528816674    0.340800854
  270 SOLV  HW2      842    1.043608747    0.691833509    0.091063148
  271 SOLV  OW       843   -0.303568549   -0.388357603    0.394260148
  271 SOLV  HW1      844    0.660534127    0.431421125    0.264179120
  271 SOLV  HW2      845   -0.568972282   -0.070000535   -0.533506091
  272 SOLV  OW       846   -0.061162663   -0.569615690    0.029073893
  272 SOLV  HW1      847    0.900464466   -0.622092826    0.345394727
  272 SOLV  HW2      848    0.205828979   -1.482497627    2.151231449
  273 SOLV  OW       849    0.023974422    0.232241934    0.320662832
  273 SOLV  HW1      850    0.039771550   -1.596909557   -0.253058455
  273 SOLV  HW2      851    0.109731780    0.480666167   -0.641163976
  274 SOLV  OW       852   -0.069960760   -0.256960877   -0.431501011
  274 SOLV  HW1      853   -0.215050798    1.456829357    0.067657187
  274 SOLV  HW2      854   -0.413309899    0.161398405    0.312406611
  275 SOLV  OW       855   -0.098564350   -0.452518010    0.240559804
  275 SOLV  HW1      856    1.462020261    0.364336200    0.960633295
  275 SOLV  HW2      857    0.189672390    0.012962454   -0.686769719
  276 SOLV  OW       858   -0.090581778    0.204920153    0.100404871
  276 SOLV  HW1      859    0.085506747    0.929078837   -0.000556091
  276 SOLV  HW2      860   -0.685500282    0.299475061    0.251507314
  277 SOLV  OW       861    0.040989700   -0.004764446    0.064248625
  277 SOLV  HW1      862   -0.169947366    0.158957592   -0.069568169
  277 SOLV  HW2      863   -0.568890336    0.917916354   -0.845013711
  278 SOLV  OW       864    0.301608786   -0.191075415   -0.210448086
  278 SOLV  HW1      865   -0.150835348    1.079692392    1.547656795
  278 SOLV  HW2      866   -0.227572802    0.968239630   -0.281694732
  279 SOLV  OW       867   -0.203905059    0.070140193    0.094209489
  279 SOLV  HW1      868   -0.211930065   -0.522456416    0.188618518
  279 SOLV  HW2      869   -1.270185062    0.875144907    1.510156481
  280 SOLV  OW       870    0.119591614   -0.430717126   -0.047588547
  280 SOLV  HW1      871   -0.078187073   -0.817465366    2.094726784
  280 SOLV  HW2      872   -1.388228253   -0.777988544    1.962031638
  281 SOLV  OW       873   -0.627833728    0.183041581   -0.495861989
  281 SOLV  HW1      874    1.761915954   -2.583018050   -1.205457745
  281 SOLV  HW2      875    2.543140719    0.684798259    1.137514911
  282 SOLV  OW       876    0.003497697    0.044327457   -0.054391913
  282 SOLV  HW1      877   -0.362798025    0.003267325   -0.549431267
  282 SOLV  HW2      878    0.348813294   -1.332841237   -0.782256332
  283 SOLV  OW       879    0.334131307    0.038806045   -0.122834310
  283 SOLV  HW1      880   -0.900426947   -0.614659436   -1.132847005
  283 SOLV  HW2      881   -0.290303821    0.326352566   -0.814824083
  284 SOLV  OW       882   -0.144272550    0.217395084    0.089118006
  284 SOLV  HW1      883    0.112087269   -0.580814520    0.871071100
  284 SOLV  HW2      884    0.029950011    2.202909704    0.179189389
  285 SOLV  OW       885    0.197031260    0.151821173   -0.354938316
  285 SOLV  HW1      886    0.105046011    0.117804284    1.275246211
  285 SOLV  HW2      887    0.596296803    0.995380167    0.283263934
  286 SOLV  OW       888   -0.008697156    0.118172867    0.256519734
  286 SOLV  HW1      889   -0.595055215    0.096515583   -0.812655508
  286 SOLV  HW2      890   -0.956912758    0.867957150    0.140437267
  287 SOLV  OW       891    0.171480277   -0.083928548    0.067563655
  287 SOLV  HW1      892   -0.835859899   -1.300573149    0.115005197
  287 SOLV  HW2      893    2.384925022    0.222009634   -0.128743363
  288 SOLV  OW       894   -0.185765955    0.178572962    0.416043971
  288 SOLV  HW1      895   -1.324047658   -0.192817028   -0.426421425
  288 SOLV  HW2      896    1.321942561    0.429688647    0.964416279
  289 SOLV  OW       897    0.026079508   -0.023517135    0.381988470
  289 SOLV  HW1      898    1.382864170   -0.369162186    0.712086441
  289 SOLV  HW2      899   -0.565500102   -1.658618829    0.843462600
  290 SOLV  OW       900   -0.027683504    0.535770730    0.001107164
  290 SOLV  HW1      901   -0.231787597    0.602603824    0.731126696
  290 SOLV  HW2      902   -0.129037825    0.289279763   -0.636224559
  291 SOLV  OW       903    0.320011745   -0.317750703   -0.109136334
  291 SOLV  HW1      904    1.806431665   -0.727457126    0.290181982
  291 SOLV  HW2      905    1.077285596   -0.533427392    0.429671276
  292 SOLV  OW       906   -0.124611688    0.218069296    0.078178293
  292 SOLV  HW1      907   -0.145538268    1.055822073   -0.317412452
  292 SOLV  HW2      908   -0.688186138    0.149241915    0.562675943
  293 SOLV  OW       909    0.118323409    0.013843895    0.002738529
  293 SOLV  HW1      910    0.631601553   -0.044511896    0.008493399
  293 SOLV  HW2      911   -0.771270102    0.198180977   -0.329129967
  294 SOLV  OW       912   -0.068419342    0.316151732    0.095472632
  294 SOLV  HW1      913   -1.615251513    0.825211523   -0.469250863
  294 SOLV  HW2      914    0.980164375    1.797287496   -0.351260464
  295 SOLV  OW       915   -0.053228696   -0.263002872    0.163365288
  295 SOLV  HW1      916   -0.009954681    0.465873169   -0.123093453
  295 SOLV  HW2      917    1.034674701   -2.033038903    1.176898534
  296 SOLV  OW       918    0.044201730    0.252656072   -0.044204654
  296 SOLV  HW1      919    0.563168892    0.846648547    0.447911103
  296 SOLV  HW2      920    1.578876235   -1.233178177    0.170496523
  297 SOLV  OW       921   -0.035845902   -0.535330203    0.059871812
  297 SOLV  HW1      922    1.202244866    0.075867259    1.322664025
  297 SOLV  HW2      923   -0.108348495   -0.627034747   -0.615806554
  298 SOLV  OW       924    0.236207469    0.377401666   -0.117637065
  298 SOLV  HW1      925   -0.810756490    0.332175748   -0.670213643
  298 SOLV  HW2      926    0.369928113    0.610598539   -0.120427196
  299 SOLV  OW       927    0.171689446    0.233268638    0.167723742
  299 SOLV  HW1      928    0.539039003    0.444544992    0.826436955
  299 SOLV  HW2      929   -0.720565978   -0.020559614   -0.033619313
  300 SOLV  OW       930    0.013846960   -0.148654608    0.176743764
  300 SOLV  HW1      931   -0.237768835   -0.661730306    0.599864004
  300 SOLV  HW2      932    0.213997255    0.814451288    1.901185633
  301 SOLV  OW       933   -0.013488616    0.114372430   -0.033088312
  301 SOLV  HW1      934   -0.341919871   -0.353156504   -0.185833151
  301 SOLV  HW2      935   -0.113691058    0.632281629    0.476852125
  302 SOLV  OW       936   -0.064140055   -0.070978264   -0.146881631
  302 SOLV  HW1      937    0.380300773   -0.397978448   -0.206040448
  302 SOLV  HW2      938   -0.375708945   -0.124628702    0.290240552
  303 SOLV  OW       939   -0.068506944    0.298248141   -0.034670524
  303 SOLV  HW1      940   -1.070314074   -1.833576836   -0.000498846
  303 SOLV  HW2      941   -0.803146921   -1.273963189    0.285628949
  304 SOLV  OW       942    0.185097795    0.293067866   -0.361965682
  304 SOLV  HW1      943   -0.478585236    0.696367711   -0.887570836
  304 SOLV  HW2      944    0.018671849    0.123189824   -2.139059608
  305 SOLV  OW       945   -0.004035598    0.090531618    0.071686837
  305 SOLV  HW1      946   -0.141382108    0.023244705    0.614343522
  305 SOLV  HW2      947   -0.130772399   -0.390054341   -0.214275633
  306 SOLV  OW       948   -0.248839098    0.065894162   -0.048581428
  306 SOLV  HW1      949   -0.352605418    0.515804327    0.829484962
  306 SOLV  HW2      950   -0.161153182   -0.001953885   -0.866824539
  307 SOLV  OW       951    0.202841131    0.004288866   -0.210127847
  307 SOLV  HW1      952   -0.856858606    0.936172280    0.746002453
  307 SOLV  HW2      953   -0.779238228   -0.171142545    0.421708026
  308 SOLV  OW       954   -0.562259152   -0.084813958   -0.065733784
  308 SOLV  HW1      955   -0.508603972   -0.877932882   -1.037460506
  308 SOLV  HW2      956   -0.235131915   -1.077008389    0.999252954
  309 SOLV  OW       957    0.009237319   -0.069948366   -0.194113216
  309 SOLV  HW1      958   -0.113921122   -0.046240874   -0.957041871
  309 SOLV  HW2      959    0.923073688   -0.305738393   -1.437594950
  310 SOLV  OW       960   -0.091168798    0.033169138    0.169396471
  310 SOLV  HW1      961    0.377481575   -1.089543218    0.382284623
  310 SOLV  HW2      962   -0.979032281   -0.037007285   -0.036347848
  311 SOLV  OW       963    0.108372804    0.050256846   -0.073270121
  311 SOLV  HW1      964    0.803721934    0.312553518    0.542206985
  311 SOLV  HW2      965    0.090236066    0.693722500    0.122661046
  312 SOLV  OW       966    0.092781365   -0.458568044   -0.406853076
  312 SOLV  HW1      967   -0.311616510   -0.510068417   -0.254630405
  312 SOLV  HW2      968   -0.132542358   -0.544637870   -0.125684407
  313 SOLV  OW       969   -0.232457897   -0.263372507   -0.088920594
  313 SOLV  HW1      970    1.132364008   -1.112635818   -0.154980790
  313 SOLV  HW2      971   -0.472396284   -0.234062901   -0.108700926
  314 SOLV  OW       972    0.020188315    0.159100791   -0.057283223
  314 SOLV  HW1      973    0.328455144    0.663887497   -0.130426127
  314 SOLV  HW2      974   -0.622930126    0.295761842   -0.303330685
  315 SOLV  OW       975    0.050227115    0.093801936    0.119052598
  315 SOLV  HW1      976    0.551935670   -0.921385674    0.181511884
  315 SOLV  HW2      977   -1.483865547    1.775034754   -1.748179724
  316 SOLV  OW       978   -0.320911571   -0.031945817    0.026562268
  316 SOLV  HW1      979   -0.502806780    1.221486520    0.018608006
  316 SOLV  HW2      980    0.160635573   -0.319660068    1.280209765
  317 SOLV  OW       981    0.028134781   -0.188377124   -0.115594954
  317 SOLV  HW1      982    1.042884923    0.389367010    0.592925109
  317 SOLV  HW2      983   -0.870711716   -1.213319055    0.397147106
  318 SOLV  OW       984   -0.044327109   -0.041725093    0.114535164
  318 SOLV  HW1      985    1.848992525   -0.010556029    0.462452468
  318 SOLV  HW2      986    0.092250661   -0.036523305    0.080385583
  319 SOLV  OW       987   -0.038170886    0.036701810    0.048893467
  319 SOLV  HW1      988    0.191423665    0.308637033   -0.069983231
  319 SOLV  HW2      989    0.137827846   -0.275177209    0.108820266
  320 SOLV  OW       990    0.069755834    0.415393390   -0.095850823
  320 SOLV  HW1      991    0.907298648    0.471569435    1.437899810
  320 SOLV  HW2      992    0.679193573    0.566055881   -0.743744315
  321 SOLV  OW       993    0.116481609   -0.412220234    0.106145693
  321 SOLV  HW1      994    0.228192144    0.029493930   -0.032046492
  321 SOLV  HW2      995    0.395108693    0.629909468   -0.180507934
  322 SOLV  OW       996    0.169738042   -0.068285675    0.108630303
  322 SOLV  HW1      997    0.169179187   -0.096654562    0.102301237
  322 SOLV  HW2      998    0.191398283    0.542607768    0.414101367
  323 SOLV  OW       999    0.100261744    0.447788591    0.191145150
  323 SOLV  HW1     1000    0.479139148    0.113681715    0.157653830
  323 SOLV  HW2     1001   -0.322999855    0.604309654    0.403559213
  324 SOLV  OW      1002    0.103404166   -0.030329963    0.149933628
  324 SOLV  HW1     1003    0.574591158    0.239632369    0.357513088
  324 SOLV  HW2     1004   -0.612005207    0.322188434    0.544144274
  325 SOLV  OW      1005    0.261688853   -0.150102737    0.215991647
  325 SOLV  HW1     1006    0.713969122   -0.056788267    1.254462330
  325 SOLV  HW2     1007    0.152801841    0.932744623   -0.046896590
  326 SOLV  OW      1008   -0.082488704    0.094717947   -0.091361987
  326 SOLV  HW1     1009    0.048955214   -0.196190653   -0.225608142
  326 SOLV  HW2     1010   -0.447065020    0.244381003   -0.180530900
  327 SOLV  OW      1011    0.171737332   -0.179190459   -0.022293656
  327 SOLV  HW1     1012   -0.164261602   -0.585188321   -0.434272179
  327 SOLV  HW2     1013   -0.098033421   -0.545607541   -0.334714886
  328 SOLV  OW      1014    0.153768264    0.283841042    0.045381047
  328 SOLV  HW1     1015    1.417276924   -2.112964930    1.119934962
  328 SOLV  HW2     1016    1.214574143    1.707223102    0.808617536
  329 SOLV  OW      1017    0.469356829   -0.336364668   -0.004510134
  329 SOLV  HW1     1018   -0.058869744   -0.589256019    0.858269058
  329 SOLV  HW2     1019   -1.377171109    0.889076170   -0.050671515
  330 SOLV  OW      1020   -0.161171716   -0.162473167    0.025005391
  330 SOLV  HW1     1021    1.073693186   -1.357990399   -0.698304026
  330 SOLV  HW2     1022   -0.123620976    1.023234296    0.063828187
  331 SOLV  OW      1023   -0.305400415   -0.101398487    0.428343068
  331 SOLV  HW1     1024   -0.165150892   -0.153204105    0.937550842
  331 SOLV  HW2     1025    0.277198141    0.033834738    0.505334833
  332 SOLV  OW      1026    0.020194312    0.110427343    0.102003190
  332 SOLV  HW1     1027   -0.959498642    1.448240324    0.328646707
  332 SOLV  HW2     1028   -0.604399716    1.039349206   -1.398520919
  333 SOLV  OW      1029   -0.023973778   -0.356660517    0.007826394
  333 SOLV  HW1     1030   -0.780299114   -1.486544924   -1.683899109
  333 SOLV  HW2     1031    0.112426069   -0.176726362    0.349224599
  334 SOLV  OW      1032   -0.130428258   -0.206500203    0.168693444
  334 SOLV  HW1     1033    0.077369079   -0.172511001    0.239062470
  334 SOLV  HW2     1034    0.037701731   -0.074213483   -0.786687223
  335 SOLV  OW      1035   -0.072208934    0.370205387   -0.009141219
  335 SOLV  HW1     1036   -0.044192063   -0.108526519    0.052784397
  335 SOLV  HW2     1037    0.919384834   -0.198915040   -0.297336501
  336 SOLV  OW      1038   -0.389669164    0.278620401    0.087265510
  336 SOLV  HW1     1039    0.871588315   -0.446689484    1.340628539
  336 SOLV  HW2     1040   -0.210406897   -0.457735818   -0.189420831
  337 SOLV  OW      1041   -0.166959344    0.639485080   -0.214512336
  337 SOLV  HW1     1042   -0.498962812    0.978269317   -0.364263299
  337 SOLV  HW2     1043    0.923816171   -0.473471302    0.294512203
  338 SOLV  OW      1044   -0.031883757    0.161875309   -0.211360098
  338 SOLV  HW1     1045   -1.908235920    0.368283530    1.295554308
  338 SOLV  HW2     1046   -0.504448574   -0.835113412    0.277335280
  339 SOLV  OW      1047    0.299443149   -0.051537949   -0.053995768
  339 SOLV  HW1     1048    0.672009208    0.055981070   -0.055720681
  339 SOLV  HW2     1049   -0.296558573   -0.234781568   -0.492806104
  340 SOLV  OW      1050   -0.124614320   -0.155738834    0.171584802
  340 SOLV  HW1     1051    1.251646888   -1.352248956   -0.832671904
  340 SOLV  HW2     1052    0.390684480   -0.548956407   -0.196501838
  341 SOLV  OW      1053   -0.031255859   -0.363897453   -0.113886812
  341 SOLV  HW1     1054    1.171001428    1.264918420    0.702100344
  341 SOLV  HW2     1055    0.080393184   -1.565117387   -0.241262460
  342 SOLV  OW      1056    0.066330288   -0.149525348   -0.336862648
  342 SOLV  HW1     1057    0.374767270    0.305364107   -0.716866080
  342 SOLV  HW2     1058    1.799366371   -0.048687942   -1.825197166
  343 SOLV  OW      1059   -0.319999999   -0.030038742    0.389298896
  343 SOLV  HW1     1060   -0.508634080    0.187365468    0.665977147
  343 SOLV  HW2     1061   -0.111771106    0.105918188    0.203776408
  344 SOLV  OW      1062    0.032843314    0.146110411   -0.235253372
  344 SOLV  HW1     1063    0.548362414    0.871778389   -0.943720418
  344 SOLV  HW2     1064   -1.215550534   -1.302713459   -0.011831559
  345 SOLV  OW      1065    0.002095514   -0.139987064   -0.169350996
  345 SOLV  HW1     1066    0.834029666    1.605842514   -0.289426415
  345 SOLV  HW2     1067   -0.433724622    0.308503125   -0.092706394
  346 SOLV  OW      1068   -0.108103058    0.116852797   -0.142448648
  346 SOLV  HW1     1069   -2.139456684    1.726682068    1.531453697
  346 SOLV  HW2     1070    0.101222035    1.084202986    1.841844939
  347 SOLV  OW      1071   -0.053536343   -0.235990869    0.378551527
  347 SOLV  HW1     1072   -0.337279242    0.818675879    0.532614205
  347 SOLV  HW2     1073    0.186798217   -0.481958756    1.300230438
  348 SOLV  OW      1074    0.002409281   -0.040727364   -0.213723509
  348 SOLV  HW1     1075   -0.207525841   -0.051623940   -0.112619677
  348 SOLV  HW2     1076    0.219685604   -0.376709594   -0.323269150
  349 SOLV  OW      1077   -0.211503170   -0.397607587    0.207275271
  349 SOLV  HW1     1078   -0.495692228    0.830259625   -0.520973198
  349 SOLV  HW2     1079    0.080519993   -0.479881696   -0.522379470
  350 SOLV  OW      1080    0.444781201    0.038158821   -0.064967815
  350 SOLV  HW1     1081   -1.362133011    0.379076718    0.849837685
  350 SOLV  HW2     1082   -0.162839331    0.701262166    0.292294319
  351 SOLV  OW      1083    0.233032786   -0.129384168    0.470816619
  351 SOLV  HW1     1084   -0.024300486    1.598531393   -0.013301060
  351 SOLV  HW2     1085    0.268146523    0.103079747    0.237849517
  352 SOLV  OW      1086   -0.004381731   -0.111688948   -0.263916988
  352 SOLV  HW1     1087   -0.905113831    2.281173810   -0.134901162
  352 SOLV  HW2     1088    1.477915132   -0.869361621   -0.374839458
  353 SOLV  OW      1089   -0.020949296    0.047939070    0.083715016
  353 SOLV  HW1     1090    1.231054531   -0.301089864   -1.254654087
  353 SOLV  HW2     1091   -0.705402052   -1.250827490    1.229280367
  354 SOLV  OW      1092    0.651783124   -0.145165200   -0.093977808
  354 SOLV  HW1     1093    1.151770505   -1.392704254   -0.687332185
  354 SOLV  HW2     1094   -1.330093192   -0.560430661   -1.333080135
  355 SOLV  OW      1095    0.507095641   -0.192160820    0.124819504
  355 SOLV  HW1     1096   -0.124755123    0.331358701    1.242731354
  355 SOLV  HW2     1097    1.567342083   -0.403661883    0.742617054
  356 SOLV  OW      1098    0.042279676   -0.114517664   -0.127233977
  356 SOLV  HW1     1099   -0.970086405   -0.091367748    0.869768654
  356 SOLV  HW2     1100   -1.718515508    1.006730182    1.117789998
  357 SOLV  OW      1101   -0.329171938   -0.113542443    0.154149058
  357 SOLV  HW1     1102    0.208321062   -0.009570487    1.288959419
  357 SOLV  HW2     1103   -0.192159881    0.090264889   -0.353468645
  358 SOLV  OW      1104    0.302570711    0.068075567    0.118397534
  358 SOLV  HW1     1105   -0.526587428   -2.818226321    0.283969686
  358 SOLV  HW2     1106   -0.013546287   -1.106462090    0.317355950
  359 SOLV  OW      1107    0.030422276    0.127184132   -0.275798020
  359 SOLV  HW1     1108    0.096225102   -0.681406906   -0.403727710
  359 SOLV  HW2     1109   -0.149138040    1.823711275    0.009390336
  360 SOLV  OW      1110   -0.059830680    0.129626702    0.308251759
  360 SOLV  HW1     1111   -1.810215979    0.949842011   -0.178044831
  360 SOLV  HW2     1112    1.295707420   -0.466957108    0.782386822
  361 SOLV  OW      1113    0.027190682   -0.547558196   -0.067012886
  361 SOLV  HW1     1114   -0.588594905   -1.392015379    0.661626051
  361 SOLV  HW2     1115    0.055610712   -0.332603992    1.121489288
  362 SOLV  OW      1116   -0.044444248   -0.205903929   -0.342834139
  362 SOLV  HW1     1117   -1.953677497    0.242441634    0.186609568
  362 SOLV  HW2     1118    1.925357010    0.508066041   -3.379817785
  363 SOLV  OW      1119    0.074610652   -0.119850311   -0.399328689
  363 SOLV  HW1     1120   -0.977680300   -1.159326786   -0.949377773
  363 SOLV  HW2     1121    1.149288600    0.116674347   -1.522012428
  364 SOLV  OW      1122    0.516230201    0.212690877   -0.402831728
  364 SOLV  HW1     1123   -0.558876231    0.545683232   -0.552248538
  364 SOLV  HW2     1124    0.152475563   -0.051183811   -0.057854856
  365 SOLV  OW      1125    0.059123107   -0.090834413   -0.124543611
  365 SOLV  HW1     1126   -0.372856702    0.554482332   -0.571609988
  365 SOLV  HW2     1127    0.251550087   -1.908048631    1.188253290
  366 SOLV  OW      1128   -0.115756134   -0.368230760    0.158421301
  366 SOLV  HW1     1129    0.133130126    1.721600439   -0.617827320
  366 SOLV  HW2     1130    0.200486992   -1.829932410   -1.512829834
  367 SOLV  OW      1131   -0.144924100    0.083404848    0.010722161
  367 SOLV  HW1     1132   -0.316910629    0.501992719   -0.526495920
  367 SOLV  HW2     1133   -0.110239213   -0.823482556   -0.296572457
  368 SOLV  OW      1134   -0.318663382    0.289199045    0.241762528
  368 SOLV  HW1     1135    0.903299179   -1.481921330   -0.066541115
  368 SOLV  HW2     1136    0.801017110    2.033623882    0.272736757
  369 SOLV  OW      1137    0.124331248    0.268924374    0.011447951
  369 SOLV  HW1     1138   -0.004476506   -0.411270606    2.237085181
  369 SOLV  HW2     1139    1.749313587    0.171395228    0.117592645
  370 SOLV  OW      1140    0.048318597   -0.674159051   -0.156744362
  370 SOLV  HW1     1141   -0.790804733    0.451772427    1.070909551
  370 SOLV  HW2     1142   -0.174783232   -0.105877744    0.670939907
  371 SOLV  OW      1143    0.358289596   -0.391459087    0.375819963
  371 SOLV  HW1     1144   -0.470568633   -1.663032182    0.960770427
  371 SOLV  HW2     1145   -0.391901196    0.123677761    0.073350673
  372 SOLV  OW      1146   -0.092394447   -0.090662684   -0.166512872
  372 SOLV  HW1     1147    0.698973951    1.072341758   -0.689008688
  372 SOLV  HW2     1148    0.501601049   -0.704343326   -0.125973245
  373 SOLV  OW      1149   -0.056832358   -0.067739566   -0.453214894
  373 SOLV  HW1     1150    0.169475802    0.085444352   -0.693586509
  373 SOLV  HW2     1151   -0.802377766    0.342146537   -0.057987910
  374 SOLV  OW      1152    0.162468972    0.064351331   -0.152580886
  374 SOLV  HW1     1153    0.067300868   -0.511154368    0.314722357
  374 SOLV  HW2     1154   -0.362785850   -2.013721858    0.658777308
  375 SOLV  OW      1155    0.295102559    0.131598794   -0.083364258
  375 SOLV  HW1     1156    0.807326622    0.247806187   -0.148656488
  375 SOLV  HW2     1157    0.329639932   -0.140489959   -0.076675998
  376 SOLV  OW      1158    0.150456206   -0.124837882    0.014986748
  376 SOLV  HW1     1159   -0.300330757   -0.120316498   -0.219125631
  376 SOLV  HW2     1160   -0.462837166   -0.007180337    1.259428733
  377 SOLV  OW      1161   -0.181462260    0.416718520   -0.057516291
  377 SOLV  HW1     1162   -0.132364658    0.009703884    0.775503190
  377 SOLV  HW2     1163   -0.155643764    0.446818642   -0.446740279
  378 SOLV  OW      1164    0.209553839    0.173511055    0.132150586
  378 SOLV  HW1     1165   -0.036571863    0.632859521    0.635466969
  378 SOLV  HW2     1166    0.429543889    0.101587354   -0.101931089
  379 SOLV  OW      1167   -0.179261212    0.215384832    0.158120295
  379 SOLV  HW1     1168   -3.084534071    0.174381780    2.868723998
  379 SOLV  HW2     1169    1.660826586   -1.832110518   -1.263781799
  380 SOLV  OW      1170    0.414669295    0.750753684   -0.164653265
  380 SOLV  HW1     1171   -0.030621404   -0.134862837    0.667126474
  380 SOLV  HW2     1172    0.124677127    0.124755756    1.858560622
  381 SOLV  OW      1173    0.031884736    0.246330418   -0.475393816
  381 SOLV  HW1     1174    1.501687469    0.782956589    0.995458326
  381 SOLV  HW2     1175    1.635331388    0.334014825    1.095274957
[truncated: 357,992 more chars]
