# Supplementary material for: Accelerated Enveloping Distribution Sampling to Probe the Presence of Water Molecules
Source: J Chem Theory Comput. 2023 May 11;19(11):3379–90. doi: 10.1021/acs.jctc.3c00109 (PMC10269333; doi:10.1021/acs.jctc.3c00109)
Supplement: Supplementary file 2 — ct3c00109_si_002.zip [file ct3c00109_si_002.zip › paper_TI_AEDS/eq/WOOD/ligand/eq_WDH1_3.cnf]

TITLE
	MD++
	Automatically generated input file
	tomasiakl96 Thu Nov 14 13:36:57 2019

	final configuration
END
TIMESTEP
          10000  140.000000000
END
POSITION
# first 24 chars ignored
    1 WDH1  C1         1    0.040718140    0.057390873    0.445185330
    1 WDH1  H1         2    0.115322356    0.114165587    0.500769369
    1 WDH1  C2         3    3.116462535    0.000569757    0.511923250
    1 WDH1  H2         4    3.103340017    0.012578187    0.619454920
    1 WDH1  C3         5    3.022505491    3.103852272    0.448400277
    1 WDH1  H3         6    2.940020664    3.058548619    0.503398756
    1 WDH1  C4         7    3.031983793    3.076901154    0.312379223
    1 WDH1  H4         8    2.960186075    3.018036528    0.255273672
    1 WDH1  C5         9    3.129877263    3.143096668    0.239213807
    1 WDH1  C6        10    3.224032878    3.218766558    0.307977334
    1 WDH1  H7        11    0.210812420    0.145586239    0.231174645
    1 WDH1  C7        12    0.118496955    0.089838797    0.215257298
    1 WDH1  C8        13   -0.033006307   -0.021696653    0.109188388
    1 WDH1  H8        14   -0.089377852   -0.073239333    0.031422134
    1 WDH1  N         15    0.074070743    0.055843252    0.094583527
    1 WDH1  C9        16    0.114570032    0.116236494    3.166828316
    1 WDH1  O9        17    0.181910370    0.219171671    3.166310193
    1 WDH1  C10       18    0.060954200    0.070868069    3.030896263
    1 WDH1  C11       19    3.172471649    0.151139911    2.943269495
    1 WDH1  O11       20    3.140131625    0.281916907    2.961947875
    1 WDH1  H11       21    3.199668622    0.317321610    3.034079625
    1 WDH1  C12       22    3.129595445    0.095990554    2.823103534
    1 WDH1  H12       23    3.082029868    0.158052530    2.747157958
    1 WDH1  C13       24    3.167488653    3.151147053    2.785951788
    1 WDH1  O13       25    3.154470017    3.119107543    2.654432650
    1 WDH1  H13       26    3.153829894    3.207846917    2.608325290
    1 WDH1  C14       27    0.056725884    3.071238510    2.873278045
    1 WDH1  C15       28    0.062058251    2.918470653    2.866829243
    1 WDH1  C16       29    0.138496904    2.870611455    2.743242544
    1 WDH1  C17       30   -0.079473622    2.860465752    2.870457014
    1 WDH1  C18       31    0.096273999    3.124859461    2.995257591
    1 WDH1  H18       32    0.162474584    3.068494295    3.060995333
    1 SOLV  OW        33    1.728176911    2.914300611    1.906539190
    1 SOLV  HW1       34    1.819370928    2.904584233    1.866654398
    1 SOLV  HW2       35    1.663072306    2.858810878    1.854733642
    2 SOLV  OW        36    2.383329061    1.919503904    0.046874551
    2 SOLV  HW1       37    2.328946299    1.908186810   -0.036287638
    2 SOLV  HW2       38    2.337181248    1.983410875    0.108419271
    3 SOLV  OW        39    0.074386696    2.766918158    2.114944151
    3 SOLV  HW1       40    0.119914631    2.813056839    2.038784694
    3 SOLV  HW2       41    0.109602614    2.673684805    2.123257544
    4 SOLV  OW        42    1.193861758    2.148199097    2.487208949
    4 SOLV  HW1       43    1.222996258    2.151066591    2.391582873
    4 SOLV  HW2       44    1.132345512    2.070562723    2.500981836
    5 SOLV  OW        45    2.590321896    2.104864049    0.400210368
    5 SOLV  HW1       46    2.652850202    2.089193248    0.476671668
    5 SOLV  HW2       47    2.641202480    2.100852931    0.314206453
    6 SOLV  OW        48    2.856802584    2.652189841    3.152373371
    6 SOLV  HW1       49    2.769548878    2.624862220    3.192889944
    6 SOLV  HW2       50    2.839831731    2.703871740    3.068453696
    7 SOLV  OW        51    2.009102219    0.780420863    2.207628058
    7 SOLV  HW1       52    2.016926524    0.879134735    2.193621781
    7 SOLV  HW2       53    2.073804344    0.751558667    2.278213886
    8 SOLV  OW        54    2.955406973    2.333480063    0.191191093
    8 SOLV  HW1       55    2.974157671    2.371624230    0.100663433
    8 SOLV  HW2       56    3.041685199    2.318006696    0.239342043
    9 SOLV  OW        57    1.615460423    3.021662297    3.129811472
    9 SOLV  HW1       58    1.551446245    2.989661552    3.199667469
    9 SOLV  HW2       59    1.653518201    3.109926495    3.157427403
   10 SOLV  OW        60    0.961680012    0.051475990    2.868316676
   10 SOLV  HW1       61    1.043476428    0.000968139    2.895885435
   10 SOLV  HW2       62    0.927352959    0.014672951    2.781893848
   11 SOLV  OW        63    1.423324861    2.269855359    0.080921642
   11 SOLV  HW1       64    1.340665561    2.265355875    0.024807440
   11 SOLV  HW2       65    1.450152125    2.365422861    0.093114501
   12 SOLV  OW        66    0.576090617    3.124115952    1.214474140
   12 SOLV  HW1       67    0.571000166    3.211275091    1.263247739
   12 SOLV  HW2       68    0.627439429    3.058162222    1.269381477
   13 SOLV  OW        69    2.727115726    1.694053227    0.894703647
   13 SOLV  HW1       70    2.688217005    1.727491936    0.980554060
   13 SOLV  HW2       71    2.663331312    1.629981896    0.851949791
   14 SOLV  OW        72    2.044208361    1.659195053    1.041915349
   14 SOLV  HW1       73    1.987535890    1.663623720    1.124197659
   14 SOLV  HW2       74    2.122715074    1.720288994    1.052210168
   15 SOLV  OW        75    2.318025430    2.360272441    0.000561357
   15 SOLV  HW1       76    2.416788850    2.345680826    0.006438489
   15 SOLV  HW2       77    2.296433420    2.453781103    0.028697518
   16 SOLV  OW        78    1.297604286    2.726557760    1.171912341
   16 SOLV  HW1       79    1.389136550    2.760591387    1.193483989
   16 SOLV  HW2       80    1.241193587    2.801863706    1.138021937
   17 SOLV  OW        81    0.405849673    0.140358163    1.618587344
   17 SOLV  HW1       82    0.365171039    0.063826289    1.568689650
   17 SOLV  HW2       83    0.497391312    0.114893162    1.649785507
   18 SOLV  OW        84    3.111912040    1.815208662    1.997427177
   18 SOLV  HW1       85    3.029297508    1.807684125    1.941572341
   18 SOLV  HW2       86    3.190190548    1.780112764    1.946023561
   19 SOLV  OW        87    1.596523945    3.101373125    2.092275422
   19 SOLV  HW1       88    1.634061420    3.034210790    2.028398987
   19 SOLV  HW2       89    1.668166946    3.165991579    2.118576298
   20 SOLV  OW        90    1.374830415    0.425479910    0.187417393
   20 SOLV  HW1       91    1.409665305    0.479263019    0.264197996
   20 SOLV  HW2       92    1.419251763    0.335883714    0.186628425
   21 SOLV  OW        93    2.236505827    1.515204536    0.239947788
   21 SOLV  HW1       94    2.311370607    1.550467697    0.183790151
   21 SOLV  HW2       95    2.162386991    1.582296193    0.242589754
   22 SOLV  OW        96    0.167944177    1.298868829    1.311804286
   22 SOLV  HW1       97    0.141662656    1.207172434    1.341850290
   22 SOLV  HW2       98    0.091880777    1.340742905    1.262180611
   23 SOLV  OW        99    1.166051800    1.039808051    0.908178014
   23 SOLV  HW1      100    1.095035343    1.064675737    0.842302092
   23 SOLV  HW2      101    1.183518593    0.941484913    0.902810761
   24 SOLV  OW       102    1.715309866    2.650406425    0.730766157
   24 SOLV  HW1      103    1.707059848    2.587814289    0.653202887
   24 SOLV  HW2      104    1.657052554    2.730246523    0.715483648
   25 SOLV  OW       105    1.817681204    3.138205137    1.310604488
   25 SOLV  HW1      106    1.857671115    3.192179312    1.236515645
   25 SOLV  HW2      107    1.813235498    3.042132571    1.283184856
   26 SOLV  OW       108    2.666600456    1.402009174    0.153075079
   26 SOLV  HW1      109    2.639177993    1.381106303    0.246942425
   26 SOLV  HW2      110    2.686579581    1.316916162    0.104475540
   27 SOLV  OW       111    0.653857244    1.669543558    0.551735610
   27 SOLV  HW1      112    0.574250451    1.728436833    0.565730218
   27 SOLV  HW2      113    0.665242365    1.609540985    0.630928474
   28 SOLV  OW       114    2.835506276    2.489433729    0.397780959
   28 SOLV  HW1      115    2.869656582    2.583189660    0.391041674
   28 SOLV  HW2      116    2.884124579    2.431488377    0.332356397
   29 SOLV  OW       117    0.991847419    2.465726379    1.337933160
   29 SOLV  HW1      118    0.988225146    2.365832661    1.334825150
   29 SOLV  HW2      119    1.087221874    2.495701609    1.335342911
   30 SOLV  OW       120    0.850698679    2.268156831    1.074422696
   30 SOLV  HW1      121    0.873772294    2.364786446    1.062925337
   30 SOLV  HW2      122    0.882797938    2.236643855    1.163744868
   31 SOLV  OW       123    0.602086789    0.146074208    2.043507539
   31 SOLV  HW1      124    0.505763389    0.128890645    2.022807745
   31 SOLV  HW2      125    0.642165219    0.064653065    2.085534437
   32 SOLV  OW       126    1.819354298    1.531776172    2.651944971
   32 SOLV  HW1      127    1.744579766    1.531358694    2.718355434
   32 SOLV  HW2      128    1.791807103    1.480783486    2.570442315
   33 SOLV  OW       129    0.888898755    2.324924108    0.545608696
   33 SOLV  HW1      130    0.956160538    2.270831802    0.596121548
   33 SOLV  HW2      131    0.806530924    2.336034920    0.601229945
   34 SOLV  OW       132    2.917325236    2.674293838    1.060876359
   34 SOLV  HW1      133    3.006467697    2.636284414    1.085588757
   34 SOLV  HW2      134    2.861718920    2.685116606    1.143292935
   35 SOLV  OW       135    0.412246910    3.111593838    0.027206463
   35 SOLV  HW1      136    0.414801776    3.025186968   -0.023079604
   35 SOLV  HW2      137    0.432098983    3.187108129   -0.035282389
   36 SOLV  OW       138    0.652468785    2.665415031    0.381662551
   36 SOLV  HW1      139    0.555510037    2.643189122    0.391984748
   36 SOLV  HW2      140    0.675656632    2.742014927    0.441631698
   37 SOLV  OW       141    0.437871927    2.451347798    0.622585215
   37 SOLV  HW1      142    0.403261354    2.359119307    0.605378941
   37 SOLV  HW2      143    0.444191908    2.501216467    0.536137694
   38 SOLV  OW       144    1.204405469    2.526278520    1.004990496
   38 SOLV  HW1      145    1.112619449    2.520874550    1.044335369
   38 SOLV  HW2      146    1.257284668    2.596099196    1.053267939
   39 SOLV  OW       147    1.876973209    2.039736544    1.405283100
   39 SOLV  HW1      148    1.874937285    2.129741219    1.361734531
   39 SOLV  HW2      149    1.961435284    1.992459937    1.380133161
   40 SOLV  OW       150    0.822363391    1.133853110    2.244137964
   40 SOLV  HW1      151    0.788270487    1.145998130    2.337359270
   40 SOLV  HW2      152    0.869025433    1.045699141    2.236959405
   41 SOLV  OW       153    1.212446767    3.000274894    1.861550803
   41 SOLV  HW1      154    1.272064004    2.986345862    1.782482685
   41 SOLV  HW2      155    1.125830817    3.040120636    1.831351590
   42 SOLV  OW       156    1.940952800    3.084096653    3.022472164
   42 SOLV  HW1      157    1.900482831    3.020157107    2.957096643
   42 SOLV  HW2      158    1.905623044    3.176065704    3.005340257
   43 SOLV  OW       159    1.809875612    2.899213897    2.878287074
   43 SOLV  HW1      160    1.727192434    2.856916495    2.915379512
   43 SOLV  HW2      161    1.864615148    2.829875290    2.831413241
   44 SOLV  OW       162    3.176244562    2.408753098    1.745217400
   44 SOLV  HW1      163    3.123036388    2.435457482    1.664860365
   44 SOLV  HW2      164    3.172257747    2.481665090    1.813550239
   45 SOLV  OW       165    3.177496049    1.954351103    0.326866711
   45 SOLV  HW1      166    3.188159706    1.884790127    0.255807034
   45 SOLV  HW2      167    3.087703145    1.944607519    0.369811081
   46 SOLV  OW       168    0.561488272    1.804468886    2.996038448
   46 SOLV  HW1      169    0.491240579    1.744721301    3.034709985
   46 SOLV  HW2      170    0.616135240    1.843825719    3.069975594
   47 SOLV  OW       171    0.142948706    1.021844627    0.781995745
   47 SOLV  HW1      172    0.118285938    1.098059528    0.841868144
   47 SOLV  HW2      173    0.230990124    1.040787239    0.738503667
   48 SOLV  OW       174    1.186521282    2.946118947    1.055802989
   48 SOLV  HW1      175    1.089055953    2.923757422    1.054420093
   48 SOLV  HW2      176    1.197995846    3.045372200    1.051503065
   49 SOLV  OW       177    0.478870796    1.750234335    2.300848900
   49 SOLV  HW1      178    0.495851540    1.769774094    2.204249774
   49 SOLV  HW2      179    0.559131510    1.776003210    2.354660569
   50 SOLV  OW       180    1.233024446    2.076422918    1.246370020
   50 SOLV  HW1      181    1.254764334    2.134369845    1.167813826
   50 SOLV  HW2      182    1.212481864    1.983790490    1.214767144
   51 SOLV  OW       183    0.134236024    2.374127618    2.785680115
   51 SOLV  HW1      184    0.155267984    2.422467248    2.700703769
   51 SOLV  HW2      185    0.037449489    2.348998475    2.786625045
   52 SOLV  OW       186    0.228510217    1.086057363    0.081399331
   52 SOLV  HW1      187    0.130089683    1.089368303    0.063968512
   52 SOLV  HW2      188    0.248055787    1.014642034    0.148623972
   53 SOLV  OW       189    1.408654107    1.066152138    2.801902403
   53 SOLV  HW1      190    1.316901969    1.030995959    2.820492411
   53 SOLV  HW2      191    1.475205640    1.016854532    2.857961479
   54 SOLV  OW       192    0.659228197    2.190682233    1.743358087
   54 SOLV  HW1      193    0.654721595    2.228885858    1.651044438
   54 SOLV  HW2      194    0.568354730    2.193431367    1.785023196
   55 SOLV  OW       195    1.289956159    2.549098195    1.383036410
   55 SOLV  HW1      196    1.382160602    2.549330163    1.421764123
   55 SOLV  HW2      197    1.290947776    2.595342353    1.294368430
   56 SOLV  OW       198    2.508343908    2.548938155    1.173848490
   56 SOLV  HW1      199    2.431957112    2.528427626    1.235040110
   56 SOLV  HW2      200    2.501923855    2.491588214    1.092179847
   57 SOLV  OW       201    1.485052776    2.555171276    2.782764813
   57 SOLV  HW1      202    1.438035534    2.512062734    2.859790087
   57 SOLV  HW2      203    1.421981117    2.563336041    2.705582864
   58 SOLV  OW       204    0.977727510    2.015771539    2.751570327
   58 SOLV  HW1      205    1.031199009    1.956238320    2.691584168
   58 SOLV  HW2      206    1.038054662    2.083557142    2.793611035
   59 SOLV  OW       207    1.627241439    2.656024163    0.200483445
   59 SOLV  HW1      208    1.704711781    2.702447111    0.157533153
   59 SOLV  HW2      209    1.657830653    2.569045444    0.239219864
   60 SOLV  OW       210    2.767604264    1.154606151    0.036397099
   60 SOLV  HW1      211    2.790254725    1.142321068    0.133028121
   60 SOLV  HW2      212    2.787420486    1.070206520   -0.013457451
   61 SOLV  OW       213    3.062027029    0.476926708    1.223642249
   61 SOLV  HW1      214    2.976769900    0.447171869    1.180659670
   61 SOLV  HW2      215    3.129217524    0.498667524    1.152830126
   62 SOLV  OW       216    1.935136722    1.793425083    2.937479085
   62 SOLV  HW1      217    1.987593873    1.712308393    2.963363931
   62 SOLV  HW2      218    1.853132938    1.799626016    2.994387368
   63 SOLV  OW       219    1.758724103    2.508237977    2.764056775
   63 SOLV  HW1      220    1.663738490    2.529794335    2.786740571
   63 SOLV  HW2      221    1.800661817    2.458526637    2.840027355
   64 SOLV  OW       222    1.162789143    0.967732151    2.896661602
   64 SOLV  HW1      223    1.143416749    1.053385485    2.944514464
   64 SOLV  HW2      224    1.103003444    0.959888530    2.816875724
   65 SOLV  OW       225    2.243036137    0.039904178    2.675527131
   65 SOLV  HW1      226    2.222731527    0.112365719    2.609657119
   65 SOLV  HW2      227    2.325700626    0.063533608    2.726615888
   66 SOLV  OW       228    0.401590226    2.329677610    0.903073240
   66 SOLV  HW1      229    0.397599748    2.229840380    0.898998470
   66 SOLV  HW2      230    0.426667922    2.365707095    0.813212324
   67 SOLV  OW       231    2.295824673    0.553472938    3.048148548
   67 SOLV  HW1      232    2.294989063    0.610692390    2.966131002
   67 SOLV  HW2      233    2.204177577    0.551193012    3.088113221
   68 SOLV  OW       234    1.535773241    0.710524772    1.369359021
   68 SOLV  HW1      235    1.613787998    0.742544240    1.315598827
   68 SOLV  HW2      236    1.494600036    0.631261636    1.324372391
   69 SOLV  OW       237    1.102291424    0.193971499    1.566501838
   69 SOLV  HW1      238    1.155312483    0.265244869    1.612444929
   69 SOLV  HW2      239    1.159074646    0.149750499    1.497060959
   70 SOLV  OW       240    0.576267676    3.043221604    2.662253248
   70 SOLV  HW1      241    0.622385399    3.078159778    2.743825683
   70 SOLV  HW2      242    0.521956278    3.116268517    2.620828611
   71 SOLV  OW       243    1.546134450    2.139838048    2.376805732
   71 SOLV  HW1      244    1.558513476    2.099471340    2.467462971
   71 SOLV  HW2      245    1.509091126    2.070981240    2.314452157
   72 SOLV  OW       246    2.968277247    2.359518090    0.880132202
   72 SOLV  HW1      247    3.036633136    2.430698000    0.863934729
   72 SOLV  HW2      248    2.930292241    2.370101232    0.972037500
   73 SOLV  OW       249    1.518799245    1.742966001    2.393676099
   73 SOLV  HW1      250    1.596430864    1.689482047    2.360293020
   73 SOLV  HW2      251    1.481632994    1.797990241    2.318892721
   74 SOLV  OW       252    1.226602633    1.835892898    1.148192772
   74 SOLV  HW1      253    1.312274506    1.791320684    1.174179757
   74 SOLV  HW2      254    1.170895487    1.772368313    1.094685452
   75 SOLV  OW       255    2.226216232    1.136148057    0.433138715
   75 SOLV  HW1      256    2.326146836    1.134589769    0.436792978
   75 SOLV  HW2      257    2.193542569    1.228276241    0.454272028
   76 SOLV  OW       258    1.996941620    2.900347543    1.801432054
   76 SOLV  HW1      259    2.086668545    2.940230573    1.782452561
   76 SOLV  HW2      260    1.991845077    2.809029072    1.760976067
   77 SOLV  OW       261    2.572932128    3.045098595    1.065567738
   77 SOLV  HW1      262    2.665211174    3.023339380    1.033740043
   77 SOLV  HW2      263    2.524500094    2.960442345    1.087692974
   78 SOLV  OW       264    2.237748793    2.633224901    1.541796481
   78 SOLV  HW1      265    2.208782094    2.727976254    1.528191080
   78 SOLV  HW2      266    2.309597560    2.630010159    1.611290118
   79 SOLV  OW       267    0.565618228    1.207351725    2.722077845
   79 SOLV  HW1      268    0.609354924    1.206432461    2.632145926
   79 SOLV  HW2      269    0.587669890    1.122796403    2.770714799
   80 SOLV  OW       270    2.167101730    2.888355373    1.523426048
   80 SOLV  HW1      271    2.220909985    2.913840336    1.603779878
   80 SOLV  HW2      272    2.204799560    2.933339267    1.442451611
   81 SOLV  OW       273    2.775676615    1.907343990    1.637121493
   81 SOLV  HW1      274    2.753382483    1.834337949    1.572511459
   81 SOLV  HW2      275    2.823121817    1.981071500    1.589011579
   82 SOLV  OW       276    2.646540056    1.696564799    1.483060086
   82 SOLV  HW1      277    2.683444049    1.649788525    1.402747462
   82 SOLV  HW2      278    2.646789053    1.634010309    1.561078507
   83 SOLV  OW       279    1.820273268    1.837355703    1.586500075
   83 SOLV  HW1      280    1.904186904    1.814309813    1.635783170
   83 SOLV  HW2      281    1.838879373    1.911299901    1.521790132
   84 SOLV  OW       282    2.487865782    2.005605658    2.797609118
   84 SOLV  HW1      283    2.445953520    2.034838977    2.711641621
   84 SOLV  HW2      284    2.569421274    1.951120124    2.778075281
   85 SOLV  OW       285    2.517903520    1.550258499    2.832073744
   85 SOLV  HW1      286    2.444336041    1.588780512    2.887803439
   85 SOLV  HW2      287    2.489822245    1.549001539    2.736095818
   86 SOLV  OW       288    2.764558164    2.130809302    0.179605778
   86 SOLV  HW1      289    2.805730887    2.043143220    0.154687197
   86 SOLV  HW2      290    2.836315610    2.199816711    0.189104572
   87 SOLV  OW       291    2.951344389    2.115787209    1.538102531
   87 SOLV  HW1      292    2.874390392    2.173467360    1.510665295
   87 SOLV  HW2      293    2.972633913    2.132248330    1.634422178
   88 SOLV  OW       294    2.077888124    2.012292296    2.902859051
   88 SOLV  HW1      295    2.012150452    1.945632107    2.938001861
   88 SOLV  HW2      296    2.052355901    2.038349443    2.809750884
   89 SOLV  OW       297    2.057072285    1.703257708    0.315098886
   89 SOLV  HW1      298    2.027129097    1.781727789    0.260807072
   89 SOLV  HW2      299    1.986706384    1.680539925    0.382435951
   90 SOLV  OW       300    2.316132548    2.362552873    2.654551102
   90 SOLV  HW1      301    2.375908135    2.437740898    2.626736713
   90 SOLV  HW2      302    2.350600831    2.276751090    2.616446946
   91 SOLV  OW       303    2.404275385    2.219975980    1.437662810
   91 SOLV  HW1      304    2.468296023    2.217594291    1.514456162
   91 SOLV  HW2      305    2.392015618    2.314512210    1.407429153
   92 SOLV  OW       306    0.431224535    1.828718209    0.582350589
   92 SOLV  HW1      307    0.367519292    1.824655721    0.659336842
   92 SOLV  HW2      308    0.472198027    1.919834360    0.577789598
   93 SOLV  OW       309    0.226892928    1.856323233    0.758424728
   93 SOLV  HW1      310    0.137684801    1.850851499    0.713547876
   93 SOLV  HW2      311    0.232248803    1.787141594    0.830446385
   94 SOLV  OW       312    1.104907994    2.419269700    2.523790007
   94 SOLV  HW1      313    1.129882763    2.322455071    2.525951200
   94 SOLV  HW2      314    1.182952361    2.474472807    2.553168649
   95 SOLV  OW       315    2.882079735    0.501317999    2.492864779
   95 SOLV  HW1      316    2.936487609    0.417593048    2.487255795
   95 SOLV  HW2      317    2.852534250    0.528057258    2.401139271
   96 SOLV  OW       318    2.413106006    0.064209785    1.298878300
   96 SOLV  HW1      319    2.374465996    0.152624449    1.272584571
   96 SOLV  HW2      320    2.510962314    0.063165137    1.278272315
   97 SOLV  OW       321    0.847368940    1.595326848    2.148824194
   97 SOLV  HW1      322    0.751602078    1.586766028    2.121303394
   97 SOLV  HW2      323    0.896357996    1.511304921    2.125535374
   98 SOLV  OW       324    2.764774035    2.362919406    2.791123460
   98 SOLV  HW1      325    2.681837968    2.335646428    2.839905810
   98 SOLV  HW2      326    2.845095052    2.333979652    2.843208851
   99 SOLV  OW       327    1.515740775    0.192228617    0.196608848
   99 SOLV  HW1      328    1.589569512    0.165917584    0.134492451
   99 SOLV  HW2      329    1.450282673    0.117013606    0.204307501
  100 SOLV  OW       330    0.720953119    2.256765356    3.117305318
  100 SOLV  HW1      331    0.807687265    2.256373444    3.167094342
  100 SOLV  HW2      332    0.726247149    2.322000191    3.041686202
  101 SOLV  OW       333    2.149133302    2.473909584    0.969135230
  101 SOLV  HW1      334    2.103110340    2.467945125    0.880545898
  101 SOLV  HW2      335    2.216361258    2.547914825    0.966834022
  102 SOLV  OW       336    0.411463724    1.228873926    0.225816868
  102 SOLV  HW1      337    0.489579845    1.260732897    0.172106910
  102 SOLV  HW2      338    0.345611140    1.183954727    0.165421968
  103 SOLV  OW       339    2.329920503    1.268715032    0.147968821
  103 SOLV  HW1      340    2.295948774    1.349590913    0.195994785
  103 SOLV  HW2      341    2.263042269    1.194773388    0.155804494
  104 SOLV  OW       342    0.670863653    1.273337354    1.642094996
  104 SOLV  HW1      343    0.601957218    1.207557563    1.672535702
  104 SOLV  HW2      344    0.760740536    1.245535031    1.676019067
  105 SOLV  OW       345    2.477592373    0.163388920    1.577850526
  105 SOLV  HW1      346    2.434341375    0.168455370    1.487820024
  105 SOLV  HW2      347    2.489912102    0.067524572    1.603541380
  106 SOLV  OW       348    1.566879690    1.222731327    2.337443529
  106 SOLV  HW1      349    1.514901416    1.189439602    2.416129042
  106 SOLV  HW2      350    1.506786462    1.276216669    2.278033235
  107 SOLV  OW       351    0.852310565    2.818683599    1.869275879
  107 SOLV  HW1      352    0.907805145    2.796352291    1.949411167
  107 SOLV  HW2      353    0.874832294    2.756034562    1.794657416
  108 SOLV  OW       354    2.023967399    1.352186228    1.524885223
  108 SOLV  HW1      355    1.934234930    1.360878492    1.568178560
  108 SOLV  HW2      356    2.032994521    1.260936168    1.484964146
  109 SOLV  OW       357    0.910656726    0.576998144    1.596632678
  109 SOLV  HW1      358    0.906266193    0.527548558    1.509815447
  109 SOLV  HW2      359    1.006238321    0.594948615    1.619948865
  110 SOLV  OW       360    1.737016646    1.038031647    2.236359983
  110 SOLV  HW1      361    1.755063284    0.959547687    2.295657957
  110 SOLV  HW2      362    1.676591321    1.102243879    2.283553760
  111 SOLV  OW       363    1.290902517    1.724865212    2.568839753
  111 SOLV  HW1      364    1.351403373    1.717816202    2.489530255
  111 SOLV  HW2      365    1.345235831    1.743986241    2.650584951
  112 SOLV  OW       366    0.672184680    1.571732299    2.847680597
  112 SOLV  HW1      367    0.652067868    1.667543503    2.868102459
  112 SOLV  HW2      368    0.586549332    1.521775296    2.834553764
  113 SOLV  OW       369    2.220446591    0.258094878    2.503435484
  113 SOLV  HW1      370    2.234260840    0.198840622    2.424064201
  113 SOLV  HW2      371    2.122487351    0.267976140    2.520984432
  114 SOLV  OW       372    0.742684682    2.862647664    0.522821157
  114 SOLV  HW1      373    0.782123500    2.814615291    0.601171940
  114 SOLV  HW2      374    0.741846329    2.960984529    0.541002518
  115 SOLV  OW       375    2.286857080    2.987330497    0.391434049
  115 SOLV  HW1      376    2.327640303    3.078249853    0.382938005
  115 SOLV  HW2      377    2.352751622    2.918328891    0.361460774
  116 SOLV  OW       378    1.375247895    2.365280949    0.504050885
  116 SOLV  HW1      379    1.345781204    2.305118011    0.429796319
  116 SOLV  HW2      380    1.315430766    2.445339717    0.507791753
  117 SOLV  OW       381    2.187132120    0.344509381    0.207828526
  117 SOLV  HW1      382    2.172585636    0.282229473    0.284714336
  117 SOLV  HW2      383    2.222785672    0.293239375    0.129713361
  118 SOLV  OW       384    1.236510648    2.303517795    2.024548702
  118 SOLV  HW1      385    1.176839942    2.318638473    1.945729073
  118 SOLV  HW2      386    1.300780350    2.379697924    2.032775511
  119 SOLV  OW       387    2.446989649    2.369306364    0.666611554
  119 SOLV  HW1      388    2.507500381    2.359943641    0.587549363
  119 SOLV  HW2      389    2.414632428    2.463724554    0.672793440
  120 SOLV  OW       390    2.615613180    1.219919943    1.261077222
  120 SOLV  HW1      391    2.678278137    1.248657095    1.333528969
  120 SOLV  HW2      392    2.536014531    1.280455994    1.259932363
  121 SOLV  OW       393    2.003761339    1.549918552    1.902429023
  121 SOLV  HW1      394    1.907705290    1.534092760    1.879527437
  121 SOLV  HW2      395    2.055345096    1.465126124    1.890141327
  122 SOLV  OW       396    1.589919167    1.784130887    1.995023385
  122 SOLV  HW1      397    1.575083764    1.690853959    2.027900249
  122 SOLV  HW2      398    1.559575682    1.791180187    1.899991253
  123 SOLV  OW       399    1.378537336    2.405547960    3.010977257
  123 SOLV  HW1      400    1.421301086    2.435676555    3.096214174
  123 SOLV  HW2      401    1.280795733    2.426570487    3.013498461
  124 SOLV  OW       402    2.729722366    0.946711011    2.297611681
  124 SOLV  HW1      403    2.693988667    1.016468506    2.235494200
  124 SOLV  HW2      404    2.783848122    0.880503578    2.245759702
  125 SOLV  OW       405    0.943882928    0.080878101    1.275383680
  125 SOLV  HW1      406    1.031241756    0.127782762    1.262330773
  125 SOLV  HW2      407    0.894896046    0.122424316    1.352039737
  126 SOLV  OW       408    0.088406657    0.921879051    1.660812202
  126 SOLV  HW1      409    0.105828179    0.940400321    1.564098949
  126 SOLV  HW2      410    0.137195292    0.838973127    1.688166138
  127 SOLV  OW       411    1.754179053    0.279302935    0.665396216
  127 SOLV  HW1      412    1.707851411    0.280946019    0.576789836
  127 SOLV  HW2      413    1.784671053    0.186171533    0.685315554
  128 SOLV  OW       414    1.667764738    1.231732155    1.027742618
  128 SOLV  HW1      415    1.750529332    1.190318811    0.989837967
  128 SOLV  HW2      416    1.591009991    1.215568311    0.965700729
  129 SOLV  OW       417    2.559233011    2.041889542    3.063656352
  129 SOLV  HW1      418    2.513520861    2.042224734    2.974706997
  129 SOLV  HW2      419    2.494908802    2.011755192    3.134054924
  130 SOLV  OW       420    1.286695045    0.891008670    0.555905712
  130 SOLV  HW1      421    1.227840440    0.951090029    0.501791757
  130 SOLV  HW2      422    1.275127741    0.796545520    0.525168455
  131 SOLV  OW       423    0.455890725    3.034355251    1.948039293
  131 SOLV  HW1      424    0.529766758    3.007879993    1.886045407
  131 SOLV  HW2      425    0.466219903    2.985763554    2.034837962
  132 SOLV  OW       426    0.547752928    2.389793959    0.115486431
  132 SOLV  HW1      427    0.551747443    2.329709863    0.195331894
  132 SOLV  HW2      428    0.611487971    2.356881592    0.045801529
  133 SOLV  OW       429    2.767294295    2.859728815    1.230350668
  133 SOLV  HW1      430    2.702777755    2.917896609    1.279890183
  133 SOLV  HW2      431    2.793606896    2.904456495    1.144869198
  134 SOLV  OW       432    2.187397514    3.052532633    2.888945762
  134 SOLV  HW1      433    2.195677407    3.108560904    2.806519109
  134 SOLV  HW2      434    2.096301457    3.064597608    2.928413379
  135 SOLV  OW       435    2.654016821    0.850316059    1.080084798
  135 SOLV  HW1      436    2.637834704    0.766422899    1.132061555
  135 SOLV  HW2      437    2.748827688    0.879539522    1.092669284
  136 SOLV  OW       438    1.476724274    0.188645878    2.424655151
  136 SOLV  HW1      439    1.432381136    0.144364939    2.346716517
  136 SOLV  HW2      440    1.446411768    0.283762332    2.430609735
  137 SOLV  OW       441    0.961300524    1.358057384    2.110752425
  137 SOLV  HW1      442    1.042950060    1.313267677    2.147203120
  137 SOLV  HW2      443    0.883091700    1.296219078    2.118546289
  138 SOLV  OW       444    3.048190397    1.317376245    1.992788279
  138 SOLV  HW1      445    3.104644552    1.389539024    2.032880458
  138 SOLV  HW2      446    3.036279932    1.243602922    2.059252733
  139 SOLV  OW       447    0.265137267    3.060261927    0.901033901
  139 SOLV  HW1      448    0.246821736    3.156086516    0.879031212
  139 SOLV  HW2      449    0.285100625    3.009996286    0.816910882
  140 SOLV  OW       450    1.805722003    0.606861012    3.145113909
  140 SOLV  HW1      451    1.734142132    0.618781756    3.076297004
  140 SOLV  HW2      452    1.767081602    0.562630406    3.226058752
  141 SOLV  OW       453    1.556717641    1.362360357    1.467003783
  141 SOLV  HW1      454    1.466091257    1.320158160    1.464281655
  141 SOLV  HW2      455    1.581696133    1.393579797    1.375335944
  142 SOLV  OW       456    1.841286182    1.920174109    2.053366568
  142 SOLV  HW1      457    1.837334617    2.005450416    2.105463798
  142 SOLV  HW2      458    1.749096986    1.894670936    2.024170555
  143 SOLV  OW       459    2.657086456    0.814527829    1.977382345
  143 SOLV  HW1      460    2.663516932    0.780582271    1.883530791
  143 SOLV  HW2      461    2.741625051    0.862251569    2.001411287
  144 SOLV  OW       462    0.552024591    0.646378002    1.095128320
  144 SOLV  HW1      463    0.521226189    0.602434368    1.010734808
  144 SOLV  HW2      464    0.584221166    0.576635920    1.159168755
  145 SOLV  OW       465    2.039726497    1.521945564    0.665386344
  145 SOLV  HW1      466    1.978736051    1.497126620    0.740659643
  145 SOLV  HW2      467    2.101798456    1.594422221    0.695318997
  146 SOLV  OW       468    0.693833502    0.805241459    0.920318003
  146 SOLV  HW1      469    0.785522956    0.772065603    0.898126891
  146 SOLV  HW2      470    0.651725766    0.744316051    0.987512001
  147 SOLV  OW       471    2.303742859    0.597146844    0.225758339
  147 SOLV  HW1      472    2.260650927    0.507905731    0.212303506
  147 SOLV  HW2      473    2.376087921    0.609779071    0.157872935
  148 SOLV  OW       474    1.937793977    2.662925356    2.329295421
  148 SOLV  HW1      475    1.857062740    2.701564126    2.284669380
  148 SOLV  HW2      476    1.909026151    2.600841302    2.402233323
  149 SOLV  OW       477    0.725059647    0.179524770    0.265830694
  149 SOLV  HW1      478    0.810571680    0.157876974    0.312938064
  149 SOLV  HW2      479    0.648324757    0.167207467    0.328759550
  150 SOLV  OW       480    2.864860686    2.341669833    1.131892813
  150 SOLV  HW1      481    2.796612843    2.286399441    1.084048496
  150 SOLV  HW2      482    2.818700741    2.410619898    1.187720896
  151 SOLV  OW       483    2.345313494    1.644700033    3.046294948
  151 SOLV  HW1      484    2.336260679    1.740843682    3.020296067
  151 SOLV  HW2      485    2.374027057    1.638601850    3.141897351
  152 SOLV  OW       486    1.357770302    0.112422460    2.862950512
  152 SOLV  HW1      487    1.350035752    0.091337320    2.765496413
  152 SOLV  HW2      488    1.287896186    0.061900159    2.913613568
  153 SOLV  OW       489    1.900719340    1.393047565    3.179213707
  153 SOLV  HW1      490    1.890094873    1.337256642    3.096897340
  153 SOLV  HW2      491    1.907047402    1.333444821    3.259269275
  154 SOLV  OW       492    0.159463644    3.161296792    2.360867712
  154 SOLV  HW1      493    0.171791421    3.212881848    2.276080901
  154 SOLV  HW2      494    0.076306010    3.192330157    2.406950027
  155 SOLV  OW       495    2.676249416    3.140728640    2.307846188
  155 SOLV  HW1      496    2.588057249    3.096435889    2.324022992
  155 SOLV  HW2      497    2.672568799    3.235194930    2.340463498
  156 SOLV  OW       498    1.979143508    0.814017398    3.130483802
  156 SOLV  HW1      499    2.010871444    0.821681184    3.225014037
  156 SOLV  HW2      500    1.925160086    0.730471429    3.120128826
  157 SOLV  OW       501    2.089658472    0.937393314    2.926565183
  157 SOLV  HW1      502    2.043193739    0.898023642    3.005890218
  157 SOLV  HW2      503    2.187000549    0.948051967    2.946870461
  158 SOLV  OW       504    1.675223359    0.748261255    0.576996884
  158 SOLV  HW1      505    1.676512528    0.842877290    0.544627437
  158 SOLV  HW2      506    1.751390235    0.733609370    0.640128298
  159 SOLV  OW       507    2.060067090    2.916697818    2.081838964
  159 SOLV  HW1      508    2.038337574    2.921755411    1.984350618
  159 SOLV  HW2      509    2.125454255    2.842685085    2.097598713
  160 SOLV  OW       510    0.378450848    2.062129126    0.834050606
  160 SOLV  HW1      511    0.317330633    1.987280251    0.808321920
  160 SOLV  HW2      512    0.432696996    2.035002070    0.913570616
  161 SOLV  OW       513    0.155449749    0.338463083    2.445654550
  161 SOLV  HW1      514    0.212595201    0.341478495    2.363637800
  161 SOLV  HW2      515    0.119481615    0.429839416    2.464577244
  162 SOLV  OW       516    1.204242293    0.991275878    1.889201366
  162 SOLV  HW1      517    1.260933213    0.917896267    1.851738376
  162 SOLV  HW2      518    1.236868993    1.079381000    1.854925593
  163 SOLV  OW       519    0.318265008    2.657834514    1.708260712
  163 SOLV  HW1      520    0.295092540    2.604652498    1.626797309
  163 SOLV  HW2      521    0.340744953    2.595698252    1.783329231
  164 SOLV  OW       522    2.745515678    0.041351191    0.123934333
  164 SOLV  HW1      523    2.735676545    0.031466727    0.222964208
  164 SOLV  HW2      524    2.792377362   -0.038877581    0.086937521
  165 SOLV  OW       525    1.899994016    0.600731270    1.358051818
  165 SOLV  HW1      526    1.958358316    0.635510459    1.431437151
  165 SOLV  HW2      527    1.848953779    0.676486180    1.317339819
  166 SOLV  OW       528    1.762143339    2.441905287    0.314875255
  166 SOLV  HW1      529    1.740444777    2.355122751    0.270176209
  166 SOLV  HW2      530    1.738075771    2.436390804    0.411779036
  167 SOLV  OW       531    2.619980196    0.735139848    0.787165699
  167 SOLV  HW1      532    2.654068826    0.777168472    0.871258525
  167 SOLV  HW2      533    2.533177843    0.689099329    0.805756613
  168 SOLV  OW       534    1.765301944    0.822068312    1.246470106
  168 SOLV  HW1      535    1.735587902    0.826271729    1.151071375
  168 SOLV  HW2      536    1.780315210    0.914788869    1.280804745
  169 SOLV  OW       537    2.695336573    2.873410017    0.426949546
  169 SOLV  HW1      538    2.689271143    2.809731500    0.503815005
  169 SOLV  HW2      539    2.620749515    2.855407921    0.362819246
  170 SOLV  OW       540    1.948182354    2.705854633    2.745318074
  170 SOLV  HW1      541    1.969673193    2.757049552    2.662137958
  170 SOLV  HW2      542    1.870880945    2.644853441    2.727854686
  171 SOLV  OW       543    2.767325532    1.902490757    2.754813968
  171 SOLV  HW1      544    2.776505786    1.945071116    2.844837359
  171 SOLV  HW2      545    2.836405847    1.940027857    2.693004847
  172 SOLV  OW       546    2.466025566    2.804140242    0.287866648
  172 SOLV  HW1      547    2.483334458    2.836654755    0.194897788
  172 SOLV  HW2      548    2.455619874    2.704677565    0.286973969
  173 SOLV  OW       549    2.161259328    0.037215001    1.889379086
  173 SOLV  HW1      550    2.193291067    0.103338351    1.957226648
  173 SOLV  HW2      551    2.067376196    0.059381458    1.862993954
  174 SOLV  OW       552    1.990217033    2.076785629    2.644260120
  174 SOLV  HW1      553    2.054018850    2.032385973    2.581332869
  174 SOLV  HW2      554    1.980051538    2.173015974    2.618997226
  175 SOLV  OW       555    0.245253383    2.827769088    1.908376632
  175 SOLV  HW1      556    0.327203504    2.880241237    1.931451900
  175 SOLV  HW2      557    0.268246518    2.758378185    1.840128112
  176 SOLV  OW       558    2.399273474    0.576862191    1.780010308
  176 SOLV  HW1      559    2.378361304    0.575793052    1.877801696
  176 SOLV  HW2      560    2.431316349    0.667896645    1.753788571
  177 SOLV  OW       561    2.079574693    1.563746435    3.025838056
  177 SOLV  HW1      562    2.044013958    1.492910899    3.086825249
  177 SOLV  HW2      563    2.173973504    1.585086867    3.051038782
  178 SOLV  OW       564    2.680866236    2.252864827    2.557040226
  178 SOLV  HW1      565    2.744744083    2.178260770    2.538228164
  178 SOLV  HW2      566    2.706370288    2.297750113    2.642683992
  179 SOLV  OW       567    1.143930286    2.202738717    2.862907290
  179 SOLV  HW1      568    1.215005380    2.189208051    2.793863348
  179 SOLV  HW2      569    1.125574281    2.300518098    2.873101695
  180 SOLV  OW       570    2.780205722    0.672146624    2.942286581
  180 SOLV  HW1      571    2.779634851    0.596271916    3.007422904
  180 SOLV  HW2      572    2.853737876    0.658501961    2.875902505
  181 SOLV  OW       573    0.548243869    1.394534804    1.007363946
  181 SOLV  HW1      574    0.453200886    1.368685871    1.024686661
  181 SOLV  HW2      575    0.580856676    1.453202124    1.081498331
  182 SOLV  OW       576    3.138069474    1.060676543    2.824695592
  182 SOLV  HW1      577    3.114111920    1.027045136    2.915780861
  182 SOLV  HW2      578    3.071359278    1.129415849    2.795951764
  183 SOLV  OW       579    1.045851740    2.672400997    0.204850793
  183 SOLV  HW1      580    1.065641357    2.756871239    0.254597106
  183 SOLV  HW2      581    0.981364913    2.617030849    0.257548399
  184 SOLV  OW       582    1.076014089    2.177430150    0.671931639
  184 SOLV  HW1      583    1.023697613    2.122191391    0.736842943
  184 SOLV  HW2      584    1.173496606    2.170283770    0.693094244
  185 SOLV  OW       585    0.382234967    1.075444781    0.692811301
  185 SOLV  HW1      586    0.457593830    1.043968999    0.750533065
  185 SOLV  HW2      587    0.399001133    1.047857703    0.598157419
  186 SOLV  OW       588    2.640269492    0.615242784    1.208877193
  186 SOLV  HW1      589    2.542268150    0.607937630    1.190331989
  186 SOLV  HW2      590    2.657642854    0.594074860    1.305062390
  187 SOLV  OW       591    0.722460095    2.917445506    0.910742566
  187 SOLV  HW1      592    0.645203178    2.867651882    0.950157744
  187 SOLV  HW2      593    0.688542800    2.985862702    0.846165230
  188 SOLV  OW       594    1.970011953    0.644578113    1.954562197
  188 SOLV  HW1      595    1.900968683    0.695811079    1.903472333
  188 SOLV  HW2      596    1.993765887    0.694608356    2.037836749
  189 SOLV  OW       597    2.608802840    1.816685924    1.108199373
  189 SOLV  HW1      598    2.606060348    1.723581256    1.144610763
  189 SOLV  HW2      599    2.620070644    1.881570873    1.183463769
  190 SOLV  OW       600    0.682966513    1.171508121    2.483288397
  190 SOLV  HW1      601    0.603193186    1.192135116    2.426611790
  190 SOLV  HW2      602    0.692841208    1.072380585    2.492099561
  191 SOLV  OW       603    2.884403022    1.382404846    3.069697822
  191 SOLV  HW1      604    2.843131114    1.316172644    3.132241478
  191 SOLV  HW2      605    2.838330675    1.377711644    2.981057910
  192 SOLV  OW       606    0.437685816    1.413866757    2.817910304
  192 SOLV  HW1      607    0.481793515    1.337232579    2.771181422
  192 SOLV  HW2      608    0.351408737    1.435544869    2.772214529
  193 SOLV  OW       609    1.488607051    0.431303761    0.971400421
  193 SOLV  HW1      610    1.570403030    0.451670917    0.917598601
  193 SOLV  HW2      611    1.408501485    0.470903441    0.926512072
  194 SOLV  OW       612    2.528599230    0.813103426    1.689135945
  194 SOLV  HW1      613    2.626142239    0.791742897    1.694533116
  194 SOLV  HW2      614    2.502425294    0.825314887    1.593397733
  195 SOLV  OW       615    2.382951242    2.649965508    0.673185317
  195 SOLV  HW1      616    2.318606938    2.650734242    0.596629848
  195 SOLV  HW2      617    2.468545986    2.693461220    0.645201969
  196 SOLV  OW       618    3.161868211    0.722642570    0.109927070
  196 SOLV  HW1      619    3.107081041    0.640064677    0.096469480
  196 SOLV  HW2      620    3.258319436    0.697608848    0.118428085
  197 SOLV  OW       621    2.360168407    1.957491955    2.052918268
  197 SOLV  HW1      622    2.289177817    1.987965634    1.989411636
  197 SOLV  HW2      623    2.382820674    1.861901320    2.034192971
  198 SOLV  OW       624    1.674033593    1.563283391    3.159356861
  198 SOLV  HW1      625    1.764842766    1.521409157    3.159849695
  198 SOLV  HW2      626    1.648817671    1.589245145    3.252588477
  199 SOLV  OW       627    0.496726529    2.243376856    2.925410916
  199 SOLV  HW1      628    0.564450903    2.219366664    2.994971813
  199 SOLV  HW2      629    0.457338914    2.159845927    2.887032628
  200 SOLV  OW       630    2.191094543    1.327653587    1.997686112
  200 SOLV  HW1      631    2.129256584    1.254555573    1.968799133
  200 SOLV  HW2      632    2.282507648    1.289968716    2.012692007
  201 SOLV  OW       633    2.430365541    2.536211903    0.285904755
  201 SOLV  HW1      634    2.337540252    2.500815122    0.297408432
  201 SOLV  HW2      635    2.496316300    2.466645810    0.314413979
  202 SOLV  OW       636    0.581838890    2.452786669    2.057153407
  202 SOLV  HW1      637    0.680177521    2.448573991    2.039447384
  202 SOLV  HW2      638    0.556319877    2.380062737    2.120884819
  203 SOLV  OW       639    2.118290543    0.793419711    0.182641922
  203 SOLV  HW1      640    2.056817516    0.785819392    0.261158908
  203 SOLV  HW2      641    2.193883307    0.728788869    0.193136470
  204 SOLV  OW       642    2.315901439    2.054214213    1.240749733
  204 SOLV  HW1      643    2.307386394    2.107693492    1.156670252
  204 SOLV  HW2      644    2.353595227    2.111888761    1.313238791
  205 SOLV  OW       645    2.433815936    0.598338907    2.327128770
  205 SOLV  HW1      646    2.444599837    0.514040162    2.379846653
  205 SOLV  HW2      647    2.479520416    0.673479868    2.374738124
  206 SOLV  OW       648    2.945506421    1.386268706    1.372538863
  206 SOLV  HW1      649    3.018134817    1.376947297    1.440656681
  206 SOLV  HW2      650    2.860230330    1.349341972    1.409500894
  207 SOLV  OW       651    0.903753000    2.818133676    1.069661648
  207 SOLV  HW1      652    0.834297532    2.865625892    1.015602571
  207 SOLV  HW2      653    0.919568843    2.868083938    1.154848129
  208 SOLV  OW       654    1.618991238    1.272973803    2.780826705
  208 SOLV  HW1      655    1.528439374    1.231929893    2.769992807
  208 SOLV  HW2      656    1.609281724    1.370975258    2.798232227
  209 SOLV  OW       657    0.966957139    2.532270642    3.146464983
  209 SOLV  HW1      658    0.970967023    2.434424450    3.166763407
  209 SOLV  HW2      659    0.998945382    2.584085975    3.225799016
  210 SOLV  OW       660    0.341477929    2.200895172    0.600280954
  210 SOLV  HW1      661    0.311958385    2.131824642    0.534255068
  210 SOLV  HW2      662    0.368755033    2.156083824    0.685424498
  211 SOLV  OW       663    1.006104400    1.207346900    0.108834569
  211 SOLV  HW1      664    1.073830115    1.199380236    0.035682668
  211 SOLV  HW2      665    1.050721212    1.240125629    0.192119093
  212 SOLV  OW       666    1.442055252    1.135999905    0.589200540
  212 SOLV  HW1      667    1.358197574    1.173802437    0.628429320
  212 SOLV  HW2      668    1.426869611    1.040449793    0.563910771
  213 SOLV  OW       669    2.338025308    0.744485597    2.862496998
  213 SOLV  HW1      670    2.423943544    0.734503285    2.812294316
  213 SOLV  HW2      671    2.336803043    0.832922753    2.909179327
  214 SOLV  OW       672    0.239743432    2.880766296    1.558070247
  214 SOLV  HW1      673    0.263389675    2.808367070    1.622883406
  214 SOLV  HW2      674    0.234205453    2.842434019    1.465866566
  215 SOLV  OW       675    2.989007963    1.158179052    2.443895300
  215 SOLV  HW1      676    2.982098280    1.253166493    2.474412180
  215 SOLV  HW2      677    2.902697707    1.111012317    2.461990304
  216 SOLV  OW       678    3.128426965    1.758719706    0.104539443
  216 SOLV  HW1      679    3.102758591    1.665776871    0.078001487
  216 SOLV  HW2      680    3.200995727    1.791761068    0.044178255
  217 SOLV  OW       681    0.531460111    0.747293708    2.178434617
  217 SOLV  HW1      682    0.572876331    0.838154873    2.172881544
  217 SOLV  HW2      683    0.524311297    0.719746486    2.274308637
  218 SOLV  OW       684    1.478986355    1.910051751    3.055930130
  218 SOLV  HW1      685    1.502694121    2.003076400    3.027899176
  218 SOLV  HW2      686    1.396980777    1.912368045    3.113123860
  219 SOLV  OW       687    0.447690367    1.204163335    2.357481065
  219 SOLV  HW1      688    0.439758538    1.291656681    2.309710339
  219 SOLV  HW2      689    0.376327915    1.197712427    2.427236254
  220 SOLV  OW       690    0.290977625    0.675156683    1.182510245
  220 SOLV  HW1      691    0.254061858    0.767521391    1.172125758
  220 SOLV  HW2      692    0.390033123    0.677145330    1.168878185
  221 SOLV  OW       693    1.632396444    1.456516940    1.202614674
  221 SOLV  HW1      694    1.653042857    1.394081976    1.127267472
  221 SOLV  HW2      695    1.704578563    1.525388260    1.209543195
  222 SOLV  OW       696    1.090471693    1.758227617    1.377477724
  222 SOLV  HW1      697    1.121009448    1.817535879    1.451985312
  222 SOLV  HW2      698    1.132766603    1.787859463    1.291836496
  223 SOLV  OW       699    3.145819934    1.676959913    1.042062194
  223 SOLV  HW1      700    3.116268566    1.674002721    0.946563895
  223 SOLV  HW2      701    3.124315781    1.766608799    1.080824539
  224 SOLV  OW       702    0.490238434    2.900788686    2.177593778
  224 SOLV  HW1      703    0.409810980    2.922055457    2.233097947
  224 SOLV  HW2      704    0.527270050    2.812090420    2.205212087
  225 SOLV  OW       705    0.886187009    2.765165616    0.728936714
  225 SOLV  HW1      706    0.870809158    2.669159575    0.752352829
  225 SOLV  HW2      707    0.841859739    2.823557006    0.796961441
  226 SOLV  OW       708    0.633952255    2.307486792    1.494413089
  226 SOLV  HW1      709    0.670417035    2.397056653    1.519894491
  226 SOLV  HW2      710    0.547896021    2.319417905    1.444878562
  227 SOLV  OW       711    0.015175399    0.445532045    0.637627117
  227 SOLV  HW1      712    0.029674322    0.422537439    0.541385850
  227 SOLV  HW2      713   -0.030462521    0.534277463    0.644168586
  228 SOLV  OW       714    0.612710295    1.337114510    0.071011315
  228 SOLV  HW1      715    0.659046630    1.335464928    0.159613023
  228 SOLV  HW2      716    0.662872927    1.396699499    0.008294973
  229 SOLV  OW       717    2.708264480    0.049936768    2.709065760
  229 SOLV  HW1      718    2.620816917    0.055001564    2.757327436
  229 SOLV  HW2      719    2.769287105    0.121490103    2.743099244
  230 SOLV  OW       720    1.186927502    0.700898414    2.502156509
  230 SOLV  HW1      721    1.258916290    0.763583864    2.472325296
  230 SOLV  HW2      722    1.223277047    0.639250704    2.572013176
  231 SOLV  OW       723    2.910960360    0.758494551    2.199401421
  231 SOLV  HW1      724    2.856364115    0.675037702    2.206887927
  231 SOLV  HW2      725    2.967469675    0.754054374    2.117007540
  232 SOLV  OW       726    2.068356288    1.119544999    1.380716929
  232 SOLV  HW1      727    2.123474990    1.124524063    1.297417338
  232 SOLV  HW2      728    2.106783903    1.050495298    1.442012336
  233 SOLV  OW       729    1.845457100    2.334098248    0.831032513
  233 SOLV  HW1      730    1.797421926    2.389155704    0.899316407
  233 SOLV  HW2      731    1.895770173    2.394340409    0.769057800
  234 SOLV  OW       732    2.863806346    2.584942160    2.660522965
  234 SOLV  HW1      733    2.822526671    2.673827736    2.680441493
  234 SOLV  HW2      734    2.812689605    2.513131479    2.707763801
  235 SOLV  OW       735    2.778596062    1.021571655    2.566398156
  235 SOLV  HW1      736    2.732622417    1.097082231    2.613155933
  235 SOLV  HW2      737    2.735028339    1.005805975    2.477769743
  236 SOLV  OW       738    2.821223915    2.044049651    3.005623467
  236 SOLV  HW1      739    2.733976306    2.036801420    3.053967833
  236 SOLV  HW2      740    2.894655642    2.009469607    3.064051820
  237 SOLV  OW       741    1.564094135    0.921636155    2.958921508
  237 SOLV  HW1      742    1.650814555    0.942613097    3.004104016
  237 SOLV  HW2      743    1.551447788    0.822489152    2.955492829
  238 SOLV  OW       744    1.743783605    1.573228189    1.832147386
  238 SOLV  HW1      745    1.695308479    1.645693396    1.783153738
  238 SOLV  HW2      746    1.694542414    1.551254206    1.916372415
  239 SOLV  OW       747    2.617927733    1.712489291    2.251873805
  239 SOLV  HW1      748    2.690079722    1.738513090    2.187698179
  239 SOLV  HW2      749    2.590295446    1.792481857    2.305158956
  240 SOLV  OW       750    0.078101889    0.786735088    2.172419387
  240 SOLV  HW1      751    0.100732510    0.883444937    2.160736535
  240 SOLV  HW2      752    0.038568949    0.772496582    2.263170503
  241 SOLV  OW       753    2.939640296    0.280001115    0.884224750
  241 SOLV  HW1      754    2.870669135    0.260061154    0.814605318
  241 SOLV  HW2      755    2.907447381    0.354525816    0.942630128
  242 SOLV  OW       756    1.967136855    2.526791688    0.131228276
  242 SOLV  HW1      757    1.906432615    2.478034372    0.193992059
  242 SOLV  HW2      758    1.921309023    2.538808465    0.043155174
  243 SOLV  OW       759    2.320091825    2.997265789    1.324607139
  243 SOLV  HW1      760    2.357377457    3.089796468    1.317572366
  243 SOLV  HW2      761    2.372385549    2.935704439    1.265640033
  244 SOLV  OW       762    2.329111702    0.292053899    2.975546474
  244 SOLV  HW1      763    2.321943621    0.240364258    3.060862334
  244 SOLV  HW2      764    2.330328553    0.389959208    2.995919222
  245 SOLV  OW       765    1.383407456    0.913481168    0.170190630
  245 SOLV  HW1      766    1.332943505    0.965116530    0.239390538
  245 SOLV  HW2      767    1.318857258    0.870424547    0.107097040
  246 SOLV  OW       768    2.419267989    3.036851084    2.300057966
  246 SOLV  HW1      769    2.436990305    2.957433994    2.241918323
  246 SOLV  HW2      770    2.393700835    3.006016222    2.391692662
  247 SOLV  OW       771    1.585564370    0.302195788    0.443938243
  247 SOLV  HW1      772    1.566542592    0.248179513    0.361949713
  247 SOLV  HW2      773    1.595263776    0.398521523    0.418861376
  248 SOLV  OW       774    0.318662025    0.267077421    2.633644954
  248 SOLV  HW1      775    0.234942903    0.282562802    2.581178854
  248 SOLV  HW2      776    0.348996606    0.172641966    2.620874273
  249 SOLV  OW       777    1.525965051    0.679080219    2.635984372
  249 SOLV  HW1      778    1.597795906    0.737839715    2.673254600
  249 SOLV  HW2      779    1.498892924    0.712693054    2.545769663
  250 SOLV  OW       780    2.066450800    1.866206972    1.361050017
  250 SOLV  HW1      781    2.127613119    1.853799384    1.282901644
  250 SOLV  HW2      782    2.057031786    1.779544492    1.410067089
  251 SOLV  OW       783    0.783401808    0.134256057    2.539421313
  251 SOLV  HW1      784    0.809011593    0.228511049    2.560904558
  251 SOLV  HW2      785    0.689068713    0.132090122    2.506285203
  252 SOLV  OW       786    1.733048128    1.818498104    3.123316552
  252 SOLV  HW1      787    1.718524679    1.732391625    3.172064261
  252 SOLV  HW2      788    1.647518754    1.847175912    3.080144241
  253 SOLV  OW       789    0.000299592    2.837784828    1.216576590
  253 SOLV  HW1      790   -0.059698820    2.887381204    1.279349118
  253 SOLV  HW2      791    0.013364381    2.891726004    1.133380156
  254 SOLV  OW       792    0.502315837    2.680711857    2.900752010
  254 SOLV  HW1      793    0.444142492    2.600891475    2.916434621
  254 SOLV  HW2      794    0.585221755    2.672913380    2.956134121
  255 SOLV  OW       795    0.390546516    2.005033047    0.175538053
  255 SOLV  HW1      796    0.416187439    1.909372116    0.161637805
  255 SOLV  HW2      797    0.343472097    2.039071648    0.094131700
  256 SOLV  OW       798    1.417288520    0.170733922    0.912867624
  256 SOLV  HW1      799    1.402844861    0.193206688    0.816501673
  256 SOLV  HW2      800    1.442191818    0.253586858    0.963019563
  257 SOLV  OW       801    0.832796829    0.193398171    1.501653278
  257 SOLV  HW1      802    0.779984248    0.146012923    1.572131163
  257 SOLV  HW2      803    0.927777343    0.202435210    1.531630667
  258 SOLV  OW       804    0.566597182    3.066144977    0.756485688
  258 SOLV  HW1      805    0.484490673    3.022886292    0.719215806
  258 SOLV  HW2      806    0.617806858    3.109734608    0.682463547
  259 SOLV  OW       807    1.633719151    1.667487115    0.221927046
  259 SOLV  HW1      808    1.717292541    1.646019164    0.272489408
  259 SOLV  HW2      809    1.585911748    1.742849651    0.267057307
  260 SOLV  OW       810    1.773129168    3.149753276    1.733231242
  260 SOLV  HW1      811    1.819215612    3.140330079    1.644975049
  260 SOLV  HW2      812    1.801665367    3.075472346    1.793810620
  261 SOLV  OW       813    1.317458013    1.426034018    0.206204975
  261 SOLV  HW1      814    1.370734755    1.425709056    0.290839199
  261 SOLV  HW2      815    1.379486426    1.428618676    0.127800841
  262 SOLV  OW       816    0.943736961    1.154053735    1.643495401
  262 SOLV  HW1      817    0.928279109    1.063708768    1.683480920
  262 SOLV  HW2      818    0.995269936    1.144414008    1.558329020
  263 SOLV  OW       819    0.697177430    0.989137250    0.383209698
  263 SOLV  HW1      820    0.597393807    0.987418250    0.389689157
  263 SOLV  HW2      821    0.724184198    0.998234143    0.287347685
  264 SOLV  OW       822    1.737096384    0.508585348    0.201741122
  264 SOLV  HW1      823    1.814290225    0.481943683    0.259471339
  264 SOLV  HW2      824    1.663982191    0.545769918    0.258951446
  265 SOLV  OW       825    3.149737614    0.463858566    1.850125653
  265 SOLV  HW1      826    3.247361832    0.476723767    1.867562350
  265 SOLV  HW2      827    3.133392296    0.462702605    1.751477316
  266 SOLV  OW       828    1.370692479    1.416704961    1.184364712
  266 SOLV  HW1      829    1.460640899    1.459535519    1.193119821
  266 SOLV  HW2      830    1.305752677    1.462960229    1.244738362
  267 SOLV  OW       831    2.209041106    1.734806026    0.721041271
  267 SOLV  HW1      832    2.157426088    1.820013185    0.729739980
  267 SOLV  HW2      833    2.296696084    1.743990995    0.768287871
  268 SOLV  OW       834    2.241992199    3.057050068    0.672949656
  268 SOLV  HW1      835    2.330494393    3.068312547    0.718137238
  268 SOLV  HW2      836    2.255615120    3.016072858    0.582746422
  269 SOLV  OW       837    2.929500709    1.466180035    0.587781034
  269 SOLV  HW1      838    2.833393409    1.489884306    0.601977343
  269 SOLV  HW2      839    2.956400391    1.490540293    0.494598497
  270 SOLV  OW       840    0.381139502    2.597868866    0.385413792
  270 SOLV  HW1      841    0.322749804    2.522131439    0.356181501
  270 SOLV  HW2      842    0.341202648    2.684364525    0.355023847
  271 SOLV  OW       843    3.034595488    1.095335694    2.158662413
  271 SOLV  HW1      844    3.008852000    1.118217669    2.252554203
  271 SOLV  HW2      845    3.134090000    1.087356720    2.152406266
  272 SOLV  OW       846    0.828341831    2.675678975    2.330925132
  272 SOLV  HW1      847    0.865352964    2.582831284    2.327625523
  272 SOLV  HW2      848    0.733236232    2.674751935    2.300015258
  273 SOLV  OW       849    2.310745926    0.231745941    2.059304658
  273 SOLV  HW1      850    2.371801132    0.233584059    1.980118485
  273 SOLV  HW2      851    2.249003880    0.310331742    2.055598231
  274 SOLV  OW       852    0.934948529    1.667943632    0.598816517
  274 SOLV  HW1      853    0.965641942    1.717980631    0.679783413
  274 SOLV  HW2      854    0.836200091    1.679465019    0.587979718
  275 SOLV  OW       855    1.785274106    1.161905698    1.790961468
  275 SOLV  HW1      856    1.794802681    1.244851924    1.735906428
  275 SOLV  HW2      857    1.789908681    1.081688044    1.731416303
  276 SOLV  OW       858    2.015107797    0.372363177    0.622855653
  276 SOLV  HW1      859    1.923093889    0.377021323    0.661760651
  276 SOLV  HW2      860    2.062088391    0.291387164    0.658034638
  277 SOLV  OW       861    1.954784575    0.268240288    2.544509311
  277 SOLV  HW1      862    1.947249066    0.334901250    2.618681071
  277 SOLV  HW2      863    1.881665522    0.200540653    2.553010737
  278 SOLV  OW       864    2.457732057    1.532846759    2.530809628
  278 SOLV  HW1      865    2.535557288    1.503327434    2.475369456
  278 SOLV  HW2      866    2.376493152    1.480737193    2.504607200
  279 SOLV  OW       867    2.145236752    3.123813898    0.031560268
  279 SOLV  HW1      868    2.084373133    3.110100617   -0.046599998
  279 SOLV  HW2      869    2.163197649    3.035857653    0.075634375
  280 SOLV  OW       870    1.583864039    2.231926422    1.077741439
  280 SOLV  HW1      871    1.484996601    2.225621269    1.091416971
  280 SOLV  HW2      872    1.606146687    2.319927465    1.035779199
  281 SOLV  OW       873    2.090350180    0.174647915    1.503041062
  281 SOLV  HW1      874    2.075426248    0.184257643    1.404621143
  281 SOLV  HW2      875    2.040860660    0.094472604    1.536569734
  282 SOLV  OW       876    0.836521287    2.943416388    3.109960922
  282 SOLV  HW1      877    0.765245285    2.874309115    3.097905169
  282 SOLV  HW2      878    0.872563302    2.938208346    3.203101629
  283 SOLV  OW       879    3.070060599    0.927198929    0.753351254
  283 SOLV  HW1      880    3.161093020    0.964288420    0.771774359
  283 SOLV  HW2      881    3.001900249    0.999694593    0.763370278
  284 SOLV  OW       882    0.577856236    0.076045714    0.953137726
  284 SOLV  HW1      883    0.566055764    0.000503984    0.888673564
  284 SOLV  HW2      884    0.607119528    0.039994840    1.041712132
  285 SOLV  OW       885    1.769756452    1.355235459    2.453509095
  285 SOLV  HW1      886    1.700942731    1.305318982    2.400835454
  285 SOLV  HW2      887    1.825045683    1.290450859    2.505925702
  286 SOLV  OW       888    2.369192306    2.093310250    2.571053236
  286 SOLV  HW1      889    2.289911326    2.035769326    2.550964224
  286 SOLV  HW2      890    2.445344882    2.066953850    2.511824032
  287 SOLV  OW       891    0.180276959    2.116546169    2.869159255
  287 SOLV  HW1      892    0.247018772    2.069382916    2.811513828
  287 SOLV  HW2      893    0.179897264    2.214015169    2.846766892
  288 SOLV  OW       894    1.732427765    2.783280224    2.186691987
  288 SOLV  HW1      895    1.784908791    2.852259177    2.136795870
  288 SOLV  HW2      896    1.640287510    2.817898744    2.204402155
  289 SOLV  OW       897    2.416389911    1.787509277    0.921473736
  289 SOLV  HW1      898    2.446851554    1.845422946    0.845842893
  289 SOLV  HW2      899    2.484546602    1.789672767    0.994629871
  290 SOLV  OW       900    0.185342196    1.420749801    2.704599151
  290 SOLV  HW1      901    0.133471673    1.415699208    2.789955459
  290 SOLV  HW2      902    0.130382806    1.466821737    2.634895761
  291 SOLV  OW       903    1.802294100    2.838499468    0.065341916
  291 SOLV  HW1      904    1.758033404    2.910256110    0.011547987
  291 SOLV  HW2      905    1.828720640    2.763191562    0.005075176
  292 SOLV  OW       906    2.339797914    1.111424739    2.144002491
  292 SOLV  HW1      907    2.266317728    1.123448072    2.210769384
  292 SOLV  HW2      908    2.331395572    1.021502132    2.101049453
  293 SOLV  OW       909    0.245293792    0.687004681    0.062761964
  293 SOLV  HW1      910    0.280519053    0.594212558    0.075027220
  293 SOLV  HW2      911    0.272419700    0.721319227   -0.027172873
  294 SOLV  OW       912    2.685879519    2.018909966    1.286674473
  294 SOLV  HW1      913    2.688915086    2.101720632    1.342662204
  294 SOLV  HW2      914    2.764123976    1.960746589    1.308950105
  295 SOLV  OW       915    1.182384244    1.202007613    1.162175723
  295 SOLV  HW1      916    1.187405198    1.135129821    1.087988654
  295 SOLV  HW2      917    1.266140688    1.256638643    1.163506153
  296 SOLV  OW       918    1.174810326    0.630687009    1.652232610
  296 SOLV  HW1      919    1.166140293    0.701136335    1.581792826
  296 SOLV  HW2      920    1.207481456    0.672284491    1.737098663
  297 SOLV  OW       921    2.256065421    1.698297548    2.628613428
  297 SOLV  HW1      922    2.210533356    1.625312405    2.679621955
  297 SOLV  HW2      923    2.343141852    1.664585225    2.592793410
  298 SOLV  OW       924    0.519901829    0.714359220    2.436900134
  298 SOLV  HW1      925    0.518214122    0.614935018    2.447553482
  298 SOLV  HW2      926    0.441356093    0.754273152    2.484218059
  299 SOLV  OW       927    3.056018389    0.966713305    1.379814441
  299 SOLV  HW1      928    3.132919322    1.028092726    1.361906409
  299 SOLV  HW2      929    2.997417188    1.006462542    1.450438159
  300 SOLV  OW       930    1.218552514    0.360338722    1.729715101
  300 SOLV  HW1      931    1.312802468    0.341723614    1.757500464
  300 SOLV  HW2      932    1.213141661    0.451681699    1.689357183
  301 SOLV  OW       933    2.282457550    0.937021616    2.510571838
  301 SOLV  HW1      934    2.365288269    0.886169234    2.487052750
  301 SOLV  HW2      935    2.215173287    0.874577380    2.550239777
  302 SOLV  OW       936    0.119989846    1.662462823    1.858947374
  302 SOLV  HW1      937    0.165974436    1.662143728    1.770139453
  302 SOLV  HW2      938    0.170565957    1.604509212    1.922860585
  303 SOLV  OW       939    0.472939891    0.461890652    0.898948699
  303 SOLV  HW1      940    0.518070377    0.402672025    0.832180692
  303 SOLV  HW2      941    0.387647871    0.496867942    0.860174674
  304 SOLV  OW       942    2.358067937    0.646511068    0.489467876
  304 SOLV  HW1      943    2.281884344    0.634293004    0.553093900
  304 SOLV  HW2      944    2.323754123    0.644141240    0.395561372
  305 SOLV  OW       945    0.536474455    1.297711984    0.602865614
  305 SOLV  HW1      946    0.484339221    1.239186714    0.664980500
  305 SOLV  HW2      947    0.473624955    1.356239127    0.551620450
  306 SOLV  OW       948    0.590744196    0.536926634    2.969443497
  306 SOLV  HW1      949    0.547938518    0.610373611    2.916768261
  306 SOLV  HW2      950    0.549561736    0.449386641    2.944101835
  307 SOLV  OW       951    0.433699228    0.784803566    1.840512141
  307 SOLV  HW1      952    0.353901590    0.751393827    1.790334841
  307 SOLV  HW2      953    0.480574852    0.707728635    1.883682575
  308 SOLV  OW       954    2.005136118    2.365367155    1.917421304
  308 SOLV  HW1      955    1.924203337    2.404782926    1.873852893
  308 SOLV  HW2      956    2.053336443    2.307288802    1.851805207
  309 SOLV  OW       957    2.365743508    2.367363720    1.837713357
  309 SOLV  HW1      958    2.330249500    2.417202482    1.916821160
  309 SOLV  HW2      959    2.292932861    2.311301348    1.798250582
  310 SOLV  OW       960    1.157433219    0.315308956    2.606448567
  310 SOLV  HW1      961    1.208642815    0.384926874    2.656775910
  310 SOLV  HW2      962    1.206445050    0.228242145    2.610823440
  311 SOLV  OW       963    1.588604326    0.636363595    2.978360062
  311 SOLV  HW1      964    1.517772612    0.596539858    3.036659189
  311 SOLV  HW2      965    1.607091815    0.574880874    2.901679440
  312 SOLV  OW       966    2.506814524    0.292820362    1.817081641
  312 SOLV  HW1      967    2.490601252    0.255249770    1.725828913
  312 SOLV  HW2      968    2.493198431    0.391878866    1.815228625
  313 SOLV  OW       969    0.632978282    1.280058576    1.375599163
  313 SOLV  HW1      970    0.625795772    1.199954497    1.316155546
  313 SOLV  HW2      971    0.645458318    1.250287215    1.470254753
  314 SOLV  OW       972    1.694621726    2.928932233    2.585131941
  314 SOLV  HW1      973    1.736206249    2.937178380    2.675709853
  314 SOLV  HW2      974    1.739838756    2.991816578    2.521865659
  315 SOLV  OW       975    2.286793651    1.425910671    1.513035782
  315 SOLV  HW1      976    2.196211952    1.383555956    1.514626147
  315 SOLV  HW2      977    2.281094269    1.518195090    1.551148187
  316 SOLV  OW       978    0.715834153    3.126863151    2.175821084
  316 SOLV  HW1      979    0.805634319    3.102224139    2.212298491
  316 SOLV  HW2      980    0.660768804    3.044190931    2.164208020
  317 SOLV  OW       981    1.572923926    2.745808025    2.948633186
  317 SOLV  HW1      982    1.502715905    2.814733311    2.966571262
  317 SOLV  HW2      983    1.540251461    2.682443420    2.878497256
  318 SOLV  OW       984    1.390325720    0.854443190    2.439555607
  318 SOLV  HW1      985    1.435459237    0.834449637    2.352579597
  318 SOLV  HW2      986    1.387645663    0.953406036    2.453722075
  319 SOLV  OW       987    2.990928676    1.528004236    0.315536648
  319 SOLV  HW1      988    2.918591907    1.594443855    0.334380664
  319 SOLV  HW2      989    3.014092518    1.530666259    0.218283224
  320 SOLV  OW       990    1.849632702    1.621946743    0.493535988
  320 SOLV  HW1      991    1.764853804    1.649096835    0.539111610
  320 SOLV  HW2      992    1.914091532    1.586651819    0.561366595
  321 SOLV  OW       993    2.195902353    0.949567407    1.554999564
  321 SOLV  HW1      994    2.275116366    0.908926223    1.509447367
  321 SOLV  HW2      995    2.221664285    0.978375291    1.647238027
  322 SOLV  OW       996    0.362222653    2.980402835    1.124128723
  322 SOLV  HW1      997    0.439501425    3.036141313    1.154505399
  322 SOLV  HW2      998    0.331718488    3.011904216    1.034247488
  323 SOLV  OW       999    1.295966837    0.078709747    2.599987200
  323 SOLV  HW1     1000    1.358539434    0.084170807    2.522164201
  323 SOLV  HW2     1001    1.222600113    0.013983228    2.579267340
  324 SOLV  OW      1002    0.337754526    0.351998157    2.243752613
  324 SOLV  HW1     1003    0.319673085    0.434179109    2.189708866
  324 SOLV  HW2     1004    0.297011064    0.272696485    2.198447202
  325 SOLV  OW      1005    2.173967098    0.913417918    0.614429616
  325 SOLV  HW1     1006    2.176788763    0.986012166    0.545697887
  325 SOLV  HW2     1007    2.105383338    0.845473356    0.588320326
  326 SOLV  OW      1008    2.277204989    0.180970048    0.017154056
  326 SOLV  HW1     1009    2.366761217    0.166545648    0.059268124
  326 SOLV  HW2     1010    2.230568984    0.093070431    0.007118033
  327 SOLV  OW      1011    2.937914196    2.739975303    0.376426648
  327 SOLV  HW1     1012    2.857443784    2.794993011    0.398733745
  327 SOLV  HW2     1013    2.975353821    2.769797275    0.288626166
  328 SOLV  OW      1014    0.424863939    2.122241475    2.030369007
  328 SOLV  HW1     1015    0.490220651    2.158128914    2.097017896
  328 SOLV  HW2     1016    0.427411310    2.178386450    1.947648613
  329 SOLV  OW      1017    3.028575598    2.098905732    0.945893325
  329 SOLV  HW1     1018    3.006453052    2.191073446    0.977787694
  329 SOLV  HW2     1019    3.050211136    2.101723066    0.848295210
  330 SOLV  OW      1020    0.089404515    1.609572246    1.382753992
  330 SOLV  HW1     1021    0.077407541    1.594079898    1.284684336
  330 SOLV  HW2     1022    0.041659638    1.538087549    1.433860434
  331 SOLV  OW      1023    0.240910136    1.855193123    2.359612810
  331 SOLV  HW1     1024    0.331291325    1.819728895    2.335623521
  331 SOLV  HW2     1025    0.215484317    1.927662722    2.295553710
  332 SOLV  OW      1026    0.860665905    0.798180685    2.851375740
  332 SOLV  HW1     1027    0.906273284    0.832652264    2.769317530
  332 SOLV  HW2     1028    0.866803153    0.698381525    2.853460511
  333 SOLV  OW      1029    1.788199601    1.005281837    3.104987973
  333 SOLV  HW1     1030    1.815974198    1.085553907    3.052214813
  333 SOLV  HW2     1031    1.867439157    0.946104893    3.119792770
  334 SOLV  OW      1032    1.783146467    3.036121006    0.906334912
  334 SOLV  HW1     1033    1.797857722    2.937202322    0.905847530
  334 SOLV  HW2     1034    1.685656971    3.055247113    0.917805072
  335 SOLV  OW      1035    0.729510313    0.386226998    2.105839699
  335 SOLV  HW1     1036    0.726556173    0.416772390    2.201023262
  335 SOLV  HW2     1037    0.670746865    0.306069745    2.094736813
  336 SOLV  OW      1038    0.663172179    1.522771657    1.745424038
  336 SOLV  HW1     1039    0.639600525    1.428200063    1.723015692
  336 SOLV  HW2     1040    0.745480762    1.549378642    1.695236362
  337 SOLV  OW      1041    2.226796989    1.834300757    1.129879428
  337 SOLV  HW1     1042    2.294990897    1.812722260    1.059993788
  337 SOLV  HW2     1043    2.253247877    1.918192817    1.177444889
  338 SOLV  OW      1044    2.856409485    3.002768012    0.002476789
  338 SOLV  HW1     1045    2.931019077    2.956025642    0.049915718
  338 SOLV  HW2     1046    2.830286634    2.950181139   -0.078479690
  339 SOLV  OW      1047    2.684710376    2.151696931    1.022058356
  339 SOLV  HW1     1048    2.714296304    2.089876948    0.949236645
  339 SOLV  HW2     1049    2.681458116    2.101921269    1.108729033
  340 SOLV  OW      1050    2.334703741    0.571756849    2.054748960
  340 SOLV  HW1     1051    2.259179868    0.506574724    2.061764180
  340 SOLV  HW2     1052    2.379969390    0.579977368    2.143547475
  341 SOLV  OW      1053    1.385108891    1.115476540    2.528933939
  341 SOLV  HW1     1054    1.305111455    1.175064437    2.536098389
  341 SOLV  HW2     1055    1.419341887    1.094509503    2.620531053
  342 SOLV  OW      1056    0.774582866    1.480897000    3.081770402
  342 SOLV  HW1     1057    0.808604962    1.568707587    3.115441864
  342 SOLV  HW2     1058    0.734208693    1.493360324    2.991125537
  343 SOLV  OW      1059    1.785808953    3.022633418    0.332343317
  343 SOLV  HW1     1060    1.852288954    3.079167635    0.283494457
  343 SOLV  HW2     1061    1.738093009    2.963573555    0.267250724
  344 SOLV  OW      1062    1.717427844    0.137450088    2.548487738
  344 SOLV  HW1     1063    1.634202598    0.143156986    2.493325186
  344 SOLV  HW2     1064    1.693726614    0.144628697    2.645382048
  345 SOLV  OW      1065    0.249781786    2.820179484    0.315664330
  345 SOLV  HW1     1066    0.191689391    2.864592408    0.383889169
  345 SOLV  HW2     1067    0.198730383    2.809470208    0.230336145
  346 SOLV  OW      1068    0.577656935    2.660379888    2.241969546
  346 SOLV  HW1     1069    0.568939610    2.592002980    2.169522000
  346 SOLV  HW2     1070    0.503687351    2.648365310    2.308182465
  347 SOLV  OW      1071    1.290588665    1.220334592    1.763787062
  347 SOLV  HW1     1072    1.289237015    1.237025146    1.665198837
  347 SOLV  HW2     1073    1.212054726    1.265363627    1.806270078
  348 SOLV  OW      1074    3.172488819    1.819385923    2.446783022
  348 SOLV  HW1     1075    3.117177712    1.779315517    2.373730717
  348 SOLV  HW2     1076    3.262829016    1.843055337    2.411006670
  349 SOLV  OW      1077    1.765331531    0.766019121    2.335906497
  349 SOLV  HW1     1078    1.840860161    0.735854554    2.277704823
  349 SOLV  HW2     1079    1.702040978    0.689959153    2.350433155
  350 SOLV  OW      1080    2.355234838    0.989845471    2.970794327
  350 SOLV  HW1     1081    2.361362228    1.043330052    2.886521577
  350 SOLV  HW2     1082    2.410993822    1.032958473    3.041732362
  351 SOLV  OW      1083    1.407587948    2.968813004    2.930463834
  351 SOLV  HW1     1084    1.333487493    3.006642320    2.985960793
  351 SOLV  HW2     1085    1.495265533    3.003333405    2.963972601
  352 SOLV  OW      1086    2.605049711    1.211103386    2.649216738
  352 SOLV  HW1     1087    2.513385424    1.182028018    2.676645282
  352 SOLV  HW2     1088    2.598865875    1.267404574    2.566803532
  353 SOLV  OW      1089    1.027087835    0.882505212    2.665297799
  353 SOLV  HW1     1090    1.009614647    0.968193208    2.616782837
  353 SOLV  HW2     1091    1.074498137    0.818844978    2.604462026
  354 SOLV  OW      1092    0.372995804    1.679705968    3.129990536
  354 SOLV  HW1     1093    0.411612133    1.682423676    3.222201953
  354 SOLV  HW2     1094    0.351187386    1.585156240    3.105778332
  355 SOLV  OW      1095    2.107924590    0.430151647    2.084505282
  355 SOLV  HW1     1096    2.063480856    0.492378034    2.020052653
  355 SOLV  HW2     1097    2.047251487    0.413873687    2.162320846
  356 SOLV  OW      1098    1.484762672    1.990336291    0.777726186
  356 SOLV  HW1     1099    1.403449163    1.934134418    0.762512334
  356 SOLV  HW2     1100    1.537748239    1.952411721    0.853596155
  357 SOLV  OW      1101    2.442512420    0.550635294    1.429992722
  357 SOLV  HW1     1102    2.372559022    0.486187388    1.460890715
  357 SOLV  HW2     1103    2.530410557    0.526707997    1.471260707
  358 SOLV  OW      1104    0.656370976    2.950255634    0.267353369
  358 SOLV  HW1     1105    0.692245995    2.918666687    0.355197469
  358 SOLV  HW2     1106    0.562721164    2.983170305    0.279506221
  359 SOLV  OW      1107    2.174107405    0.712449146    2.645023296
  359 SOLV  HW1     1108    2.244672541    0.723780608    2.714967271
  359 SOLV  HW2     1109    2.083847350    0.723321696    2.686698596
  360 SOLV  OW      1110    0.144304007    2.000137122    1.255297355
  360 SOLV  HW1     1111    0.137553049    2.000971229    1.355073148
  360 SOLV  HW2     1112    0.067283693    1.949030743    1.217120376
  361 SOLV  OW      1113    1.365504675    0.442134175    2.432307697
  361 SOLV  HW1     1114    1.289918736    0.422749719    2.369769639
  361 SOLV  HW2     1115    1.328941800    0.469403085    2.521310697
  362 SOLV  OW      1116    1.575930575    1.110566955    1.261809367
  362 SOLV  HW1     1117    1.592212603    1.183260399    1.195084525
  362 SOLV  HW2     1118    1.658276164    1.096835540    1.316874974
  363 SOLV  OW      1119    0.636042946    2.052515557    0.587117899
  363 SOLV  HW1     1120    0.693603065    2.053305240    0.505337242
  363 SOLV  HW2     1121    0.622673975    2.146239767    0.619349530
  364 SOLV  OW      1122    2.403839072    0.593586399    0.861157851
  364 SOLV  HW1     1123    2.389148443    0.577493541    0.958762545
  364 SOLV  HW2     1124    2.431199466    0.508105372    0.817046077
  365 SOLV  OW      1125    3.048426217    1.662978395    2.858347518
  365 SOLV  HW1     1126    2.949878177    1.661810416    2.875337506
  365 SOLV  HW2     1127    3.084477282    1.754246068    2.877638615
  366 SOLV  OW      1128    2.126806479    2.906401856    0.873564129
  366 SOLV  HW1     1129    2.123561098    2.963989607    0.955261616
  366 SOLV  HW2     1130    2.137788451    2.964046655    0.792583582
  367 SOLV  OW      1131    0.611362554    1.511284237    0.760074789
  367 SOLV  HW1     1132    0.587274421    1.437694823    0.696783024
  367 SOLV  HW2     1133    0.593513704    1.481689762    0.853920163
  368 SOLV  OW      1134    2.783629762    0.574702978    0.618655114
  368 SOLV  HW1     1135    2.878649673    0.605884991    0.619393385
  368 SOLV  HW2     1136    2.729940008    0.629953848    0.682422657
  369 SOLV  OW      1137    0.145065420    1.042120546    1.363954704
  369 SOLV  HW1     1138    0.231374472    1.034395119    1.413878951
  369 SOLV  HW2     1139    0.151492286    0.991063246    1.278203792
  370 SOLV  OW      1140    1.742431829    1.593027975    2.306120303
  370 SOLV  HW1     1141    1.752492160    1.506619685    2.355459663
  370 SOLV  HW2     1142    1.832632796    1.626484590    2.278801676
  371 SOLV  OW      1143    1.847423672    2.492278204    2.503550527
  371 SOLV  HW1     1144    1.932653948    2.444616703    2.525140227
  371 SOLV  HW2     1145    1.796416356    2.509169954    2.587899770
  372 SOLV  OW      1146    1.781362125    1.397826255    1.631865270
  372 SOLV  HW1     1147    1.699987979    1.375076407    1.578362739
  372 SOLV  HW2     1148    1.757390452    1.464889988    1.702076282
  373 SOLV  OW      1149    1.494077940    2.968768267    1.210589995
  373 SOLV  HW1     1150    1.582776731    2.930803062    1.236914692
  373 SOLV  HW2     1151    1.504222778    3.021890265    1.126465781
  374 SOLV  OW      1152    2.051298598    0.340188446    2.950976464
  374 SOLV  HW1     1153    2.137736569    0.290611604    2.942467794
  374 SOLV  HW2     1154    2.047739626    0.385932597    3.039838337
  375 SOLV  OW      1155    3.084866040    2.761458788    0.600682375
  375 SOLV  HW1     1156    3.101608854    2.663692659    0.613458580
  375 SOLV  HW2     1157    3.022673222    2.774798744    0.523507661
  376 SOLV  OW      1158    1.822890160    2.616507308    3.076576962
  376 SOLV  HW1     1159    1.845586191    2.528560141    3.034723212
  376 SOLV  HW2     1160    1.730454364    2.643419557    3.049506332
  377 SOLV  OW      1161    2.008414131    3.148523367    2.236034439
  377 SOLV  HW1     1162    2.024621951    3.070205697    2.175988851
  377 SOLV  HW2     1163    2.095977480    3.189239978    2.262045763
  378 SOLV  OW      1164    1.837277101    0.146107001    2.995964168
  378 SOLV  HW1     1165    1.904981168    0.214679035    2.969216707
  378 SOLV  HW2     1166    1.756023190    0.155284464    2.938388644
  379 SOLV  OW      1167    0.679200180    1.891819950    1.770816944
  379 SOLV  HW1     1168    0.671644252    1.991541105    1.770397498
  379 SOLV  HW2     1169    0.588225288    1.851558694    1.781016583
  380 SOLV  OW      1170    1.315285546    3.162682797    0.240754931
  380 SOLV  HW1     1171    1.229545026    3.172885443    0.190298855
  380 SOLV  HW2     1172    1.359562601    3.077024540    0.214229616
  381 SOLV  OW      1173    2.588522997    0.865415735    0.064869861
  381 SOLV  HW1     1174    2.670497627    0.878833585    0.009176264
  381 SOLV  HW2     1175    2.510641803    0.910091528    0.020821872
  382 SOLV  OW      1176    0.420836635    1.041906854    0.421080378
  382 SOLV  HW1     1177    0.363805871    0.977230125    0.370439941
  382 SOLV  HW2     1178    0.420081983    1.130452210    0.374613717
  383 SOLV  OW      1179    2.830673513    3.015103789    0.997198717
  383 SOLV  HW1     1180    2.878157740    2.962300339    0.926781881
  383 SOLV  HW2     1181    2.877990665    3.102090463    1.011193118
  384 SOLV  OW      1182    1.448004959    1.722631053    1.286211774
  384 SOLV  HW1     1183    1.435641616    1.663040888    1.365560373
  384 SOLV  HW2     1184    1.535712073    1.770102818    1.293553017
  385 SOLV  OW      1185    2.731363659    2.587770014    0.843737859
  385 SOLV  HW1     1186    2.666626898    2.532034472    0.895741595
  385 SOLV  HW2     1187    2.789679455    2.638799651    0.906958931
  386 SOLV  OW      1188    1.897273571    0.685533407    0.729768131
  386 SOLV  HW1     1189    1.990566444    0.655290674    0.710188292
  386 SOLV  HW2     1190    1.900053702    0.765051706    0.790353888
  387 SOLV  OW      1191    3.068996564    1.505699254    0.047969328
  387 SOLV  HW1     1192    2.993174158    1.474714602   -0.009409258
  387 SOLV  HW2     1193    3.151469624    1.454026756    0.024958199
  388 SOLV  OW      1194    1.439814507    1.111395628    3.139771184
  388 SOLV  HW1     1195    1.443374527    1.056197205    3.223090425
  388 SOLV  HW2     1196    1.462794765    1.054277015    3.060961676
  389 SOLV  OW      1197    1.160845825    0.823634037    1.466794586
  389 SOLV  HW1     1198    1.226255778    0.897141500    1.448906126
  389 SOLV  HW2     1199    1.070842734    0.849937564    1.432020091
  390 SOLV  OW      1200    0.401852855    3.079841792    1.462694588
  390 SOLV  HW1     1201    0.339225459    3.014913088    1.505864278
  390 SOLV  HW2     1202    0.492003661    3.037674792    1.452880417
  391 SOLV  OW      1203    0.594987564    1.045666548    0.864203931
  391 SOLV  HW1     1204    0.645095482    0.959189466    0.867761696
  391 SOLV  HW2     1205    0.651606484    1.118581485    0.902666640
  392 SOLV  OW      1206    3.084790796    0.924585142    3.104206342
  392 SOLV  HW1     1207    3.125689373    0.849110828    3.155515010
  392 SOLV  HW2     1208    3.113886758    1.011578422    3.144045790
  393 SOLV  OW      1209    0.094296879    2.910127162    0.520709252
  393 SOLV  HW1     1210    0.021166999    2.848581771    0.550132286
  393 SOLV  HW2     1211    0.054518430    2.995709620    0.487621154
  394 SOLV  OW      1212    0.457874107    0.363289634    1.801074937
  394 SOLV  HW1     1213    0.552059651    0.395783806    1.792516131
  394 SOLV  HW2     1214    0.441339819    0.291033119    1.733951070
  395 SOLV  OW      1215    2.629081005    2.052115000    1.846934778
  395 SOLV  HW1     1216    2.681749216    2.013374473    1.771257391
  395 SOLV  HW2     1217    2.532723408    2.058095986    1.820834188
  396 SOLV  OW      1218    1.808775395    1.148266157    2.626267691
  396 SOLV  HW1     1219    1.894581124    1.145553242    2.677564676
  396 SOLV  HW2     1220    1.736310063    1.185163987    2.684480142
  397 SOLV  OW      1221    2.677172050    0.420260938    2.668006555
  397 SOLV  HW1     1222    2.739313918    0.462932000    2.602286999
  397 SOLV  HW2     1223    2.730254030    0.370099300    2.736326440
  398 SOLV  OW      1224    1.399344438    2.518446599    2.081764338
  398 SOLV  HW1     1225    1.494913381    2.536216858    2.105268481
  398 SOLV  HW2     1226    1.346092902    2.602333255    2.093117311
  399 SOLV  OW      1227    2.700532801    0.496194500    1.465869639
  399 SOLV  HW1     1228    2.758960082    0.506386225    1.546392150
  399 SOLV  HW2     1229    2.700460901    0.400551433    1.436649695
  400 SOLV  OW      1230    1.641784322    1.694596858    0.646887444
  400 SOLV  HW1     1231    1.545914414    1.670407292    0.631871165
  400 SOLV  HW2     1232    1.666832708    1.674287150    0.741553782
  401 SOLV  OW      1233    1.243328139    2.120572257    1.523735402
  401 SOLV  HW1     1234    1.273663798    2.114254597    1.428649212
  401 SOLV  HW2     1235    1.193139541    2.037623860    1.548274200
  402 SOLV  OW      1236    1.626988589    0.193547854    2.808727369
  402 SOLV  HW1     1237    1.533606657    0.159976361    2.821150507
  402 SOLV  HW2     1238    1.625272515    0.292657096    2.795464778
  403 SOLV  OW      1239    1.287569460    3.016244522    1.379541856
  403 SOLV  HW1     1240    1.363153342    2.974793956    1.328856859
  403 SOLV  HW2     1241    1.201352411    2.996359238    1.332945762
  404 SOLV  OW      1242    2.058530676    2.452166654    0.696274662
  404 SOLV  HW1     1243    2.076856805    2.374120588    0.636487891
  404 SOLV  HW2     1244    2.101254507    2.534134126    0.658097693
  405 SOLV  OW      1245    0.404142339    0.481167098    0.478371511
  405 SOLV  HW1     1246    0.382471036    0.561669234    0.533613401
  405 SOLV  HW2     1247    0.399350195    0.399256485    0.535551676
  406 SOLV  OW      1248    0.757707955    2.560637209    1.441109936
  406 SOLV  HW1     1249    0.851693662    2.527357475    1.433313454
  406 SOLV  HW2     1250    0.715904227    2.563959889    1.350319140
  407 SOLV  OW      1251    3.138762222    2.354854077    2.079495217
  407 SOLV  HW1     1252    3.045685838    2.390033475    2.089456967
  407 SOLV  HW2     1253    3.137753091    2.255193560    2.087666084
  408 SOLV  OW      1254    2.408143115    1.874525687    1.452865949
  408 SOLV  HW1     1255    2.504083443    1.849118708    1.465169212
  408 SOLV  HW2     1256    2.391978964    1.898235933    1.357064413
  409 SOLV  OW      1257    1.389429381    1.567812691    0.625083333
  409 SOLV  HW1     1258    1.381474147    1.497856796    0.696096900
  409 SOLV  HW2     1259    1.412850062    1.524437981    0.538076975
  410 SOLV  OW      1260    0.381907218    0.239679346    0.627376042
  410 SOLV  HW1     1261    0.476008710    0.230226074    0.659888261
  410 SOLV  HW2     1262    0.318884723    0.229565023    0.704364990
  411 SOLV  OW      1263    3.046265109    0.684671970    0.612101356
  411 SOLV  HW1     1264    3.038598068    0.707393458    0.515018959
  411 SOLV  HW2     1265    3.057304152    0.768687949    0.665199896
  412 SOLV  OW      1266    1.909799369    2.662903082    1.677949231
  412 SOLV  HW1     1267    1.866893951    2.609262921    1.750638690
  412 SOLV  HW2     1268    1.956843520    2.601490890    1.614567993
  413 SOLV  OW      1269    2.851918817    1.984069520    2.471337660
  413 SOLV  HW1     1270    2.932867071    1.953162759    2.521274218
  413 SOLV  HW2     1271    2.874617721    1.994940228    2.374549237
  414 SOLV  OW      1272    1.442122753    0.474272388    1.221005149
  414 SOLV  HW1     1273    1.362743926    0.534902714    1.225941456
  414 SOLV  HW2     1274    1.465291316    0.457452102    1.125184326
  415 SOLV  OW      1275    1.394033420    0.121199504    2.170436444
  415 SOLV  HW1     1276    1.301818451    0.085731005    2.154951844
  415 SOLV  HW2     1277    1.461230728    0.054407488    2.138425292
  416 SOLV  OW      1278    2.378037882    0.049462104    0.411491725
  416 SOLV  HW1     1279    2.441704738    0.069108526    0.486074135
  416 SOLV  HW2     1280    2.412306367    0.090218180    0.326836319
  417 SOLV  OW      1281    2.934089024    0.650079380    2.720296046
  417 SOLV  HW1     1282    2.903863044    0.592897637    2.644019105
  417 SOLV  HW2     1283    2.967147186    0.737695106    2.685194025
  418 SOLV  OW      1284    0.919237073    2.549672778    1.094066579
  418 SOLV  HW1     1285    0.907409185    2.648975246    1.093320812
  418 SOLV  HW2     1286    0.928849831    2.517973696    1.188428417
  419 SOLV  OW      1287    2.054205570    2.321373300    2.543583950
  419 SOLV  HW1     1288    2.134181529    2.342618928    2.599730807
  419 SOLV  HW2     1289    2.083352961    2.273014442    2.461037993
  420 SOLV  OW      1290    3.126179272    1.800829217    1.516556551
  420 SOLV  HW1     1291    3.160734788    1.892739788    1.535529793
  420 SOLV  HW2     1292    3.193368676    1.750547706    1.462160828
  421 SOLV  OW      1293    1.367919162    0.897176330    1.104904451
  421 SOLV  HW1     1294    1.450537994    0.908549634    1.049709704
  421 SOLV  HW2     1295    1.378531570    0.946422155    1.191298231
  422 SOLV  OW      1296    2.935604137    1.117325679    1.617304098
  422 SOLV  HW1     1297    3.012057547    1.170278576    1.654077792
  422 SOLV  HW2     1298    2.912133440    1.043981199    1.681109423
  423 SOLV  OW      1299    2.807182954    0.491859088    0.363944786
  423 SOLV  HW1     1300    2.837210958    0.398390991    0.382973025
  423 SOLV  HW2     1301    2.788691221    0.539096234    0.450123136
  424 SOLV  OW      1302    2.683123284    0.072333825    1.189140317
  424 SOLV  HW1     1303    2.762252473    0.076429446    1.128121147
  424 SOLV  HW2     1304    2.619820239    0.001931836    1.156926159
  425 SOLV  OW      1305    1.226276400    2.108305606    2.214575267
  425 SOLV  HW1     1306    1.246516680    2.177622695    2.145386321
  425 SOLV  HW2     1307    1.147383824    2.054190965    2.185434403
  426 SOLV  OW      1308    0.268896104    1.641464052    1.608659855
  426 SOLV  HW1     1309    0.327057837    1.572527070    1.565459449
  426 SOLV  HW2     1310    0.194464911    1.665944214    1.546514352
  427 SOLV  OW      1311    2.740554168    1.262177342    1.496007112
  427 SOLV  HW1     1312    2.659034371    1.262145763    1.553939955
  427 SOLV  HW2     1313    2.815904700    1.217769887    1.544503563
  428 SOLV  OW      1314    2.282498123    1.811863533    0.438237573
  428 SOLV  HW1     1315    2.206699882    1.764575382    0.393294464
  428 SOLV  HW2     1316    2.272794044    1.803604060    0.537429427
  429 SOLV  OW      1317    0.365350015    1.414378020    0.428385479
  429 SOLV  HW1     1318    0.365012951    1.358533797    0.345422923
  429 SOLV  HW2     1319    0.341376500    1.508655844    0.405182885
  430 SOLV  OW      1320    2.308671831    0.318337954    1.261320578
  430 SOLV  HW1     1321    2.304084206    0.342812848    1.358170840
  430 SOLV  HW2     1322    2.219517674    0.284446313    1.231272397
  431 SOLV  OW      1323    3.078084240    0.711849368    1.974029888
  431 SOLV  HW1     1324    3.164704434    0.723752914    2.022579451
  431 SOLV  HW2     1325    3.082478578    0.629246884    1.917822195
  432 SOLV  OW      1326    0.154201923    1.869629888    3.134308575
  432 SOLV  HW1     1327    0.192220024    1.962113196    3.136017502
  432 SOLV  HW2     1328    0.227423520    1.803828894    3.116695043
  433 SOLV  OW      1329    2.170189782    2.639196746    0.500616579
  433 SOLV  HW1     1330    2.177763932    2.564529912    0.434516080
  433 SOLV  HW2     1331    2.111875074    2.711207473    0.462992659
  434 SOLV  OW      1332    3.126606447    1.429857665    1.561425949
  434 SOLV  HW1     1333    3.083970003    1.505566784    1.610942168
  434 SOLV  HW2     1334    3.148948410    1.356469934    1.625587977
  435 SOLV  OW      1335    0.503575358    2.775162440    1.006577097
  435 SOLV  HW1     1336    0.444706703    2.843626380    1.049572263
  435 SOLV  HW2     1337    0.459965846    2.741384971    0.923158591
  436 SOLV  OW      1338    1.096529463    1.913157450    1.610798561
  436 SOLV  HW1     1339    1.122981228    1.884058768    1.702751010
  436 SOLV  HW2     1340    0.996794690    1.913710585    1.603431873
  437 SOLV  OW      1341    0.880885984    2.530403286    0.366360768
  437 SOLV  HW1     1342    0.791099876    2.574370308    0.369025631
  437 SOLV  HW2     1343    0.887175868    2.463011208    0.439984201
  438 SOLV  OW      1344    1.633888545    1.641869058    0.901555911
  438 SOLV  HW1     1345    1.614778155    1.696903735    0.982841840
  438 SOLV  HW2     1346    1.557275873    1.579889246    0.884517576
  439 SOLV  OW      1347    0.374338278    1.397174470    3.104132381
  439 SOLV  HW1     1348    0.397251060    1.380762090    3.008178619
  439 SOLV  HW2     1349    0.453778797    1.376695831    3.161327710
  440 SOLV  OW      1350    2.124267281    0.149913378    0.420080605
  440 SOLV  HW1     1351    2.082358031    0.138008523    0.510091332
  440 SOLV  HW2     1352    2.215433957    0.108820348    0.420090125
  441 SOLV  OW      1353    2.300283114    2.459688724    1.332920068
  441 SOLV  HW1     1354    2.212746186    2.427236621    1.297059666
  441 SOLV  HW2     1355    2.284423458    2.536328757    1.395181214
  442 SOLV  OW      1356    2.867862348    0.995199149    1.981336802
  442 SOLV  HW1     1357    2.919146805    0.972675448    1.898485308
  442 SOLV  HW2     1358    2.931121140    1.026477987    2.052200843
  443 SOLV  OW      1359    0.402896866    1.926749365    1.161473661
  443 SOLV  HW1     1360    0.406552186    1.827264932    1.171034494
  443 SOLV  HW2     1361    0.315729316    1.960454623    1.197078241
  444 SOLV  OW      1362    1.617965515    0.943809305    2.014730702
  444 SOLV  HW1     1363    1.586521909    1.026614977    1.968293351
  444 SOLV  HW2     1364    1.673312785    0.969103018    2.094095903
  445 SOLV  OW      1365    1.042794655    0.722214164    0.393904310
  445 SOLV  HW1     1366    1.018387809    0.720570932    0.296934031
  445 SOLV  HW2     1367    0.961061641    0.740605819    0.448521885
  446 SOLV  OW      1368    2.894431050    0.235082388    0.423415090
  446 SOLV  HW1     1369    2.986551926    0.265043418    0.398556172
  446 SOLV  HW2     1370    2.883536030    0.138352405    0.400473588
  447 SOLV  OW      1371    1.522557770    0.343498985    2.071437422
  447 SOLV  HW1     1372    1.467957632    0.276455425    2.121695981
  447 SOLV  HW2     1373    1.600420195    0.371780742    2.127468085
  448 SOLV  OW      1374    0.704596213    3.133299159    0.535171500
  448 SOLV  HW1     1375    0.629976258    3.182861515    0.490725188
  448 SOLV  HW2     1376    0.791647467    3.177185261    0.512898436
  449 SOLV  OW      1377    2.501204307    3.070144563    1.652174446
  449 SOLV  HW1     1378    2.405206394    3.046039984    1.666490384
  449 SOLV  HW2     1379    2.552629634    3.053535929    1.736324208
  450 SOLV  OW      1380    2.022880653    1.948635605    0.196034238
  450 SOLV  HW1     1381    2.104378713    2.006369828    0.201166658
  450 SOLV  HW2     1382    1.965547577    1.978636603    0.119782707
  451 SOLV  OW      1383    0.463721994    2.229940956    2.487133322
  451 SOLV  HW1     1384    0.444664103    2.138874761    2.523816378
  451 SOLV  HW2     1385    0.514570638    2.283155964    2.554841768
  452 SOLV  OW      1386    3.134877301    0.225943513    1.992857212
  452 SOLV  HW1     1387    3.121316662    0.307904206    1.937178733
  452 SOLV  HW2     1388    3.148063462    0.146862785    1.933075908
  453 SOLV  OW      1389    1.653393383    1.969192012    1.012962916
  453 SOLV  HW1     1390    1.630914229    2.066480759    1.018540016
  453 SOLV  HW2     1391    1.742879109    1.958101016    0.969711125
  454 SOLV  OW      1392    2.612649659    1.172712855    2.182542582
  454 SOLV  HW1     1393    2.512918009    1.176341844    2.176054836
  454 SOLV  HW2     1394    2.652518554    1.188944498    2.092272830
  455 SOLV  OW      1395    0.073597406    1.248972789    2.345813759
  455 SOLV  HW1     1396    0.144027105    1.248256052    2.416800960
  455 SOLV  HW2     1397   -0.006296156    1.197945414    2.377644969
  456 SOLV  OW      1398    0.369588305    0.992283126    2.000146030
  456 SOLV  HW1     1399    0.438737940    1.007218138    2.070835258
  456 SOLV  HW2     1400    0.398445182    0.917267500    1.940635642
  457 SOLV  OW      1401    0.287419137    0.768163628    2.991426966
  457 SOLV  HW1     1402    0.273029674    0.865929206    3.006812884
  457 SOLV  HW2     1403    0.346181252    0.755310730    2.911529290
  458 SOLV  OW      1404    1.913504242    0.160962306    1.854876925
  458 SOLV  HW1     1405    1.852870673    0.096553563    1.808223436
  458 SOLV  HW2     1406    1.910379236    0.249391145    1.808271846
  459 SOLV  OW      1407    1.679984972    2.182183613    0.681896597
  459 SOLV  HW1     1408    1.629606386    2.116075265    0.737516841
  459 SOLV  HW2     1409    1.750411377    2.225950792    0.737810976
  460 SOLV  OW      1410    2.465610583    0.094923933    2.860491913
  460 SOLV  HW1     1411    2.418065048    0.177777156    2.890097407
  460 SOLV  HW2     1412    2.447397671    0.021064023    2.925412486
  461 SOLV  OW      1413    2.448581102    0.394536279    0.488018328
  461 SOLV  HW1     1414    2.416862510    0.489038715    0.495972136
  461 SOLV  HW2     1415    2.495620045    0.382437619    0.400605741
  462 SOLV  OW      1416    2.002531566    1.618872263    1.468058358
  462 SOLV  HW1     1417    1.932725186    1.644535928    1.534917579
  462 SOLV  HW2     1418    2.036719528    1.527271354    1.489083526
  463 SOLV  OW      1419    1.692011971    2.754689656    1.532988010
  463 SOLV  HW1     1420    1.774560294    2.730491440    1.583980370
  463 SOLV  HW2     1421    1.629641034    2.805243077    1.592621505
  464 SOLV  OW      1422    2.994007321    1.661873004    0.811910702
  464 SOLV  HW1     1423    2.912352760    1.659427785    0.869602480
  464 SOLV  HW2     1424    2.990207258    1.587091078    0.745616021
  465 SOLV  OW      1425    2.060043697    1.749179553    1.721135853
  465 SOLV  HW1     1426    2.040841474    1.691577687    1.800602270
  465 SOLV  HW2     1427    2.140098011    1.713691562    1.672830285
  466 SOLV  OW      1428    0.425451749    2.309601464    1.343019288
  466 SOLV  HW1     1429    0.331461531    2.280251290    1.325570899
  466 SOLV  HW2     1430    0.475612088    2.313816315    1.256612254
  467 SOLV  OW      1431    0.519187984    0.130686628    3.045156324
  467 SOLV  HW1     1432    0.585898965    0.066813527    3.006817413
  467 SOLV  HW2     1433    0.485657995    0.191178150    2.972917320
  468 SOLV  OW      1434    0.366716830    2.577443062    1.456895166
  468 SOLV  HW1     1435    0.329058795    2.635756759    1.384902352
  468 SOLV  HW2     1436    0.405298810    2.494735533    1.415999582
  469 SOLV  OW      1437    1.967756997    3.111837008    1.542768800
  469 SOLV  HW1     1438    2.043864573    3.046998405    1.544675378
  469 SOLV  HW2     1439    1.916983199    3.101092920    1.457290229
  470 SOLV  OW      1440    0.165290854    2.524895040    0.921907998
  470 SOLV  HW1     1441    0.228994503    2.450149831    0.940792109
  470 SOLV  HW2     1442    0.102909283    2.535856074    0.999302972
  471 SOLV  OW      1443    1.830127263    0.916170484    1.625549486
  471 SOLV  HW1     1444    1.781691322    0.873577845    1.701978555
  471 SOLV  HW2     1445    1.906303354    0.857690063    1.597642638
  472 SOLV  OW      1446    2.814396481    0.919347926    3.074221124
  472 SOLV  HW1     1447    2.787103989    0.837908421    3.023008163
  472 SOLV  HW2     1448    2.913944017    0.928497445    3.071657023
  473 SOLV  OW      1449    1.451976984    2.081561489    1.684370834
  473 SOLV  HW1     1450    1.368988171    2.096723527    1.630660549
  473 SOLV  HW2     1451    1.477978034    1.985140742    1.679003655
  474 SOLV  OW      1452    2.738357319    2.809258595    2.695021072
  474 SOLV  HW1     1453    2.640642933    2.804555799    2.674253798
  474 SOLV  HW2     1454    2.779437258    2.885438358    2.644915931
  475 SOLV  OW      1455    2.963914209    2.265092080    2.939066153
  475 SOLV  HW1     1456    2.906676814    2.188156152    2.967463113
  475 SOLV  HW2     1457    3.001042250    2.247145922    2.847956061
  476 SOLV  OW      1458    2.299125186    2.118984126    0.772642534
  476 SOLV  HW1     1459    2.348032658    2.196014431    0.731705755
  476 SOLV  HW2     1460    2.278892002    2.139473065    0.868414230
  477 SOLV  OW      1461    2.262626712    0.070265336    2.295480246
  477 SOLV  HW1     1462    2.298813840    0.136822663    2.230192454
  477 SOLV  HW2     1463    2.323009768   -0.009389680    2.298771400
  478 SOLV  OW      1464    3.085557259    0.493661746    1.583931629
  478 SOLV  HW1     1465    3.084557461    0.579968893    1.533418904
  478 SOLV  HW2     1466    3.098600079    0.417824470    1.520056463
  479 SOLV  OW      1467    0.367852911    2.678495646    0.787074840
  479 SOLV  HW1     1468    0.394571040    2.625251782    0.706745483
  479 SOLV  HW2     1469    0.291896738    2.632918573    0.833496308
  480 SOLV  OW      1470    0.622698332    2.313043309    2.688455513
  480 SOLV  HW1     1471    0.589922727    2.326440391    2.781977277
  480 SOLV  HW2     1472    0.703265476    2.370197957    2.672890115
  481 SOLV  OW      1473    0.946336636    1.579445384    2.785418184
  481 SOLV  HW1     1474    0.846903058    1.578191213    2.774862115
  481 SOLV  HW2     1475    0.974854442    1.501751411    2.841546442
  482 SOLV  OW      1476    0.217560422    0.984788828    2.761883320
  482 SOLV  HW1     1477    0.129817948    1.013638393    2.800230901
  482 SOLV  HW2     1478    0.292001401    1.021924837    2.817389750
  483 SOLV  OW      1479    1.299254269    2.046776965    1.928959468
  483 SOLV  HW1     1480    1.370456338    2.041363840    1.858940517
  483 SOLV  HW2     1481    1.266524102    2.141017098    1.935972212
  484 SOLV  OW      1482    2.060615674    0.481288964    3.180967239
  484 SOLV  HW1     1483    2.092053691    0.432576974    3.262456481
  484 SOLV  HW2     1484    1.965097632    0.508323978    3.193094285
  485 SOLV  OW      1485    3.183555707    1.195266872    0.527272125
  485 SOLV  HW1     1486    3.246603951    1.266657930    0.557763917
  485 SOLV  HW2     1487    3.156334375    1.213032372    0.432694868
  486 SOLV  OW      1488    2.580177036    2.899685626    0.066133670
  486 SOLV  HW1     1489    2.672753316    2.930541607    0.088025885
  486 SOLV  HW2     1490    2.584727270    2.825666447   -0.000963890
  487 SOLV  OW      1491    1.135318281    3.089628848    0.563093444
  487 SOLV  HW1     1492    1.228225466    3.125352388    0.553414320
  487 SOLV  HW2     1493    1.138863776    2.997890125    0.602754201
  488 SOLV  OW      1494    2.384169946    2.835690588    1.937509684
  488 SOLV  HW1     1495    2.411520129    2.762805721    1.874728655
  488 SOLV  HW2     1496    2.397335291    2.805111038    2.031813391
  489 SOLV  OW      1497    0.212447008    0.685164811    1.709815584
  489 SOLV  HW1     1498    0.196814692    0.638783678    1.622603960
  489 SOLV  HW2     1499    0.202294296    0.619644494    1.784684894
  490 SOLV  OW      1500    0.665918813    0.772305953    1.326229203
  490 SOLV  HW1     1501    0.627557154    0.715175223    1.398795325
  490 SOLV  HW2     1502    0.641183846    0.734117393    1.237172087
  491 SOLV  OW      1503    1.817299565    2.240882297    1.225792719
  491 SOLV  HW1     1504    1.718065842    2.228633869    1.223680023
  491 SOLV  HW2     1505    1.856117342    2.213567375    1.137765251
  492 SOLV  OW      1506    0.342799977    1.035165429    3.003654565
  492 SOLV  HW1     1507    0.435316381    1.017873237    3.037467363
  492 SOLV  HW2     1508    0.282583553    1.056254139    3.080666362
  493 SOLV  OW      1509    0.867857375    1.433810611    1.385015695
  493 SOLV  HW1     1510    0.790593280    1.370511910    1.389871311
  493 SOLV  HW2     1511    0.867154127    1.493444432    1.465285944
  494 SOLV  OW      1512    3.027847929    2.437567871    3.129307604
  494 SOLV  HW1     1513    3.016011689    2.377574372    3.050182857
  494 SOLV  HW2     1514    2.970215356    2.518584674    3.118594794
  495 SOLV  OW      1515    2.101194427    2.978379831    1.145690243
  495 SOLV  HW1     1516    2.070673144    2.884009986    1.158507716
  495 SOLV  HW2     1517    2.189109936    2.991477056    1.191524666
  496 SOLV  OW      1518    3.148343528    1.438578894    1.161090623
  496 SOLV  HW1     1519    3.146638308    1.523740600    1.108684883
  496 SOLV  HW2     1520    3.070283918    1.436342296    1.223567900
  497 SOLV  OW      1521    1.064657604    0.217964568    1.919654067
  497 SOLV  HW1     1522    1.086009579    0.290897510    1.984665062
  497 SOLV  HW2     1523    1.105611381    0.239353296    1.830959086
  498 SOLV  OW      1524    2.163961009    2.580317524    2.889521103
  498 SOLV  HW1     1525    2.173093351    2.480736462    2.890988291
  498 SOLV  HW2     1526    2.081024311    2.605429881    2.839593668
  499 SOLV  OW      1527    2.648312043    1.352912105    2.400139031
  499 SOLV  HW1     1528    2.643980027    1.273485255    2.339536974
  499 SOLV  HW2     1529    2.719965925    1.415089909    2.368490313
  500 SOLV  OW      1530    0.569021577    0.099919967    2.367179800
  500 SOLV  HW1     1531    0.621404291    0.039865703    2.306752337
  500 SOLV  HW2     1532    0.516696248    0.165057349    2.312215067
  501 SOLV  OW      1533    3.176749434    2.583874451    1.112157864
  501 SOLV  HW1     1534    3.153153848    2.517221115    1.182884915
  501 SOLV  HW2     1535    3.199791378    2.671225341    1.155060414
  502 SOLV  OW      1536    1.884867762    2.372071430    2.983879878
  502 SOLV  HW1     1537    1.831365587    2.287617679    2.981625710
  502 SOLV  HW2     1538    1.981756048    2.350458248    2.971734922
  503 SOLV  OW      1539    0.171584530    2.495675766    2.137561087
  503 SOLV  HW1     1540    0.204172785    2.441371350    2.214960682
  503 SOLV  HW2     1541    0.087846681    2.454883617    2.101152862
  504 SOLV  OW      1542    3.169860141    2.513572205    0.690869713
  504 SOLV  HW1     1543    3.190224817    2.428459042    0.642466601
  504 SOLV  HW2     1544    3.234889112    2.525608995    0.765890874
  505 SOLV  OW      1545    0.778530074    1.252280315    0.952637088
  505 SOLV  HW1     1546    0.860870643    1.277350008    1.003563860
  505 SOLV  HW2     1547    0.707190372    1.320428126    0.969020929
  506 SOLV  OW      1548    0.253140419    1.193074016    2.546826610
  506 SOLV  HW1     1549    0.228350704    1.270942284    2.604478426
  506 SOLV  HW2     1550    0.239308356    1.108148371    2.597797427
  507 SOLV  OW      1551    2.435381271    1.100296401    0.792986039
  507 SOLV  HW1     1552    2.533998733    1.111225657    0.805501506
  507 SOLV  HW2     1553    2.407707263    1.009405441    0.824201021
  508 SOLV  OW      1554    1.822074988    0.351754074    1.273986226
  508 SOLV  HW1     1555    1.838229668    0.445556586    1.304680030
  508 SOLV  HW2     1556    1.738502804    0.316773333    1.316341510
  509 SOLV  OW      1557    3.039769401    2.745681621    1.650550275
  509 SOLV  HW1     1558    3.089619445    2.832357463    1.648541619
  509 SOLV  HW2     1559    3.075810773    2.688219761    1.724041335
  510 SOLV  OW      1560    0.025062299    1.461982435    2.172259277
  510 SOLV  HW1     1561    0.050652084    1.403641171    2.249351670
  510 SOLV  HW2     1562    0.105068407    1.477630077    2.114329193
  511 SOLV  OW      1563    1.239829025    2.769426859    2.064885342
  511 SOLV  HW1     1564    1.235168382    2.854220571    2.012080940
  511 SOLV  HW2     1565    1.148414797    2.729471356    2.071876831
  512 SOLV  OW      1566    1.669170612    0.423510203    1.632691399
  512 SOLV  HW1     1567    1.764985029    0.409007496    1.657404532
  512 SOLV  HW2     1568    1.648447160    0.373275566    1.548736607
  513 SOLV  OW      1569    1.484639977    0.860122119    0.754064425
  513 SOLV  HW1     1570    1.547492973    0.817458472    0.689018355
  513 SOLV  HW2     1571    1.393230462    0.864958819    0.713784429
  514 SOLV  OW      1572    1.514127464    2.829357531    0.390538635
  514 SOLV  HW1     1573    1.568737341    2.760365116    0.343004444
  514 SOLV  HW2     1574    1.545553435    2.837339813    0.485145101
  515 SOLV  OW      1575    0.887037978    2.426489143    2.041727292
  515 SOLV  HW1     1576    0.921579318    2.407641675    2.133671070
  515 SOLV  HW2     1577    0.898536212    2.345263043    1.984525217
  516 SOLV  OW      1578    1.912237552    1.898070135    0.916497128
  516 SOLV  HW1     1579    1.956581635    1.919281640    0.829404623
  516 SOLV  HW2     1580    1.949352759    1.812611046    0.952837566
  517 SOLV  OW      1581    2.811443423    0.413971998    1.107466672
  517 SOLV  HW1     1582    2.789770420    0.339540186    1.170645607
  517 SOLV  HW2     1583    2.741373015    0.484992799    1.114362465
  518 SOLV  OW      1584    2.159273609    1.900821115    2.254503876
  518 SOLV  HW1     1585    2.103915901    1.821955833    2.227716631
  518 SOLV  HW2     1586    2.239631197    1.906779082    2.195267613
  519 SOLV  OW      1587    2.771794832    2.847728176    2.968865780
  519 SOLV  HW1     1588    2.789488167    2.853564260    2.870608569
  519 SOLV  HW2     1589    2.676869932    2.820152376    2.984042880
  520 SOLV  OW      1590    2.667412635    3.033528119    1.435409835
  520 SOLV  HW1     1591    2.753071533    3.070879800    1.471036588
  520 SOLV  HW2     1592    2.600675800    3.026643624    1.509575726
  521 SOLV  OW      1593    2.737135164    2.489747445    1.309996359
  521 SOLV  HW1     1594    2.640623585    2.507423967    1.290641497
  521 SOLV  HW2     1595    2.776737749    2.568749490    1.356813080
  522 SOLV  OW      1596    2.495444029    2.122567366    2.226663775
  522 SOLV  HW1     1597    2.458028661    2.041306830    2.181958734
  522 SOLV  HW2     1598    2.424313214    2.192529414    2.233549069
  523 SOLV  OW      1599    3.024445648    2.857270976    0.874676518
  523 SOLV  HW1     1600    2.980987360    2.790564131    0.935200487
  523 SOLV  HW2     1601    3.050733327    2.812525849    0.789187656
  524 SOLV  OW      1602    0.611851750    0.706917359    0.038846347
  524 SOLV  HW1     1603    0.582123852    0.666360392    0.125293776
  524 SOLV  HW2     1604    0.622235248    0.634995343   -0.029863800
  525 SOLV  OW      1605    1.183202721    0.195144610    1.258531815
  525 SOLV  HW1     1606    1.166234548    0.288988698    1.228418613
  525 SOLV  HW2     1607    1.274106710    0.189322654    1.299810770
  526 SOLV  OW      1608    1.760001521    0.858508400    2.599782872
  526 SOLV  HW1     1609    1.765518439    0.958316098    2.596956714
  526 SOLV  HW2     1610    1.763172352    0.822319852    2.506604128
  527 SOLV  OW      1611    2.315391829    1.896270936    2.970470708
  527 SOLV  HW1     1612    2.222622095    1.924283777    2.945760715
  527 SOLV  HW2     1613    2.380738769    1.938056305    2.907341989
  528 SOLV  OW      1614    3.013978099    0.884320045    2.630806792
  528 SOLV  HW1     1615    3.068926906    0.929863438    2.700863460
  528 SOLV  HW2     1616    2.939901376    0.944978327    2.601916421
  529 SOLV  OW      1617    1.374090855    0.589547658    2.037067330
  529 SOLV  HW1     1618    1.400423111    0.499224432    2.070976263
  529 SOLV  HW2     1619    1.277393744    0.588670425    2.011564541
  530 SOLV  OW      1620    0.234447648    0.076903938    1.283477352
  530 SOLV  HW1     1621    0.282465454    0.009656303    1.339811586
  530 SOLV  HW2     1622    0.301161964    0.133433655    1.234948955
  531 SOLV  OW      1623    3.106488612    0.744899521    2.397775257
  531 SOLV  HW1     1624    3.029873182    0.753623363    2.334104148
  531 SOLV  HW2     1625    3.090118033    0.802717358    2.477707116
  532 SOLV  OW      1626    1.508902449    3.094496644    0.951918970
  532 SOLV  HW1     1627    1.459504153    3.034259692    0.889205559
  532 SOLV  HW2     1628    1.472432248    3.187329594    0.944604415
  533 SOLV  OW      1629    0.097318431    0.603156803    2.567906322
  533 SOLV  HW1     1630    0.041238196    0.654398332    2.502862010
  533 SOLV  HW2     1631    0.039882560    0.570658557    2.643048943
  534 SOLV  OW      1632    0.383596428    1.003830545    1.492742013
  534 SOLV  HW1     1633    0.429366655    1.018328762    1.580471010
  534 SOLV  HW2     1634    0.444414626    1.031739288    1.418420770
  535 SOLV  OW      1635    2.382071433    1.967947859    1.715255829
  535 SOLV  HW1     1636    2.426567253    1.888493523    1.756592512
  535 SOLV  HW2     1637    2.362414003    1.948835529    1.619079725
  536 SOLV  OW      1638    2.495566998    1.293590887    1.607689289
  536 SOLV  HW1     1639    2.474124974    1.220426068    1.672408614
  536 SOLV  HW2     1640    2.410612981    1.332525298    1.572076400
  537 SOLV  OW      1641    1.573071405    1.757300370    1.731922893
  537 SOLV  HW1     1642    1.641741409    1.798601001    1.672089209
  537 SOLV  HW2     1643    1.506785857    1.706771233    1.676656066
  538 SOLV  OW      1644    0.257927663    2.509503874    0.039668643
  538 SOLV  HW1     1645    0.316815586    2.456439826    0.100646899
  538 SOLV  HW2     1646    0.294035725    2.505290997   -0.053499800
  539 SOLV  OW      1647    0.037981140    2.063014977    1.497838744
  539 SOLV  HW1     1648    0.097913225    2.120270273    1.553798799
  539 SOLV  HW2     1649   -0.056802679    2.092747112    1.509391272
  540 SOLV  OW      1650    1.717463023    1.189635328    0.596108379
  540 SOLV  HW1     1651    1.618706582    1.174656389    0.591141352
  540 SOLV  HW2     1652    1.740517307    1.275333896    0.549998299
  541 SOLV  OW      1653    0.223703031    2.085240492    2.202341382
  541 SOLV  HW1     1654    0.290884874    2.095593629    2.128987152
  541 SOLV  HW2     1655    0.225465251    2.166346161    2.260823854
  542 SOLV  OW      1656    0.606962650    1.556524398    1.241638272
  542 SOLV  HW1     1657    0.681676646    1.618874884    1.264705634
  542 SOLV  HW2     1658    0.614794845    1.473362087    1.296633904
  543 SOLV  OW      1659    2.441560504    2.817150619    1.134162672
  543 SOLV  HW1     1660    2.383487248    2.787384115    1.058379751
  543 SOLV  HW2     1661    2.510597063    2.747208011    1.152695918
  544 SOLV  OW      1662    1.091178675    0.434651939    0.209584853
  544 SOLV  HW1     1663    1.056030477    0.519668543    0.170365262
  544 SOLV  HW2     1664    1.191052599    0.434376459    0.204436523
  545 SOLV  OW      1665    2.296394732    1.685345142    1.584407911
  545 SOLV  HW1     1666    2.356056832    1.681370327    1.664561986
  545 SOLV  HW2     1667    2.319372289    1.765868603    1.529745270
  546 SOLV  OW      1668    0.712248238    3.132966690    2.925780258
  546 SOLV  HW1     1669    0.794693711    3.184755427    2.902928219
  546 SOLV  HW2     1670    0.736426413    3.056513082    2.985544118
  547 SOLV  OW      1671    1.521809852    1.202240060    1.917038714
  547 SOLV  HW1     1672    1.611021105    1.203621227    1.871862441
  547 SOLV  HW2     1673    1.452840685    1.240859741    1.855774822
  548 SOLV  OW      1674    2.929575537    1.903806223    0.425068100
  548 SOLV  HW1     1675    2.883450501    1.826092812    0.382236891
  548 SOLV  HW2     1676    2.871190277    1.941779515    0.496835483
  549 SOLV  OW      1677    1.434470942    1.130761594    0.877928800
  549 SOLV  HW1     1678    1.339088977    1.111761080    0.901232298
  549 SOLV  HW2     1679    1.471994141    1.053995494    0.825960002
  550 SOLV  OW      1680    2.112730309    2.192330633    2.292277458
  550 SOLV  HW1     1681    2.121161661    2.095018692    2.313743555
  550 SOLV  HW2     1682    2.044057137    2.204820561    2.220657542
  551 SOLV  OW      1683    1.435290076    2.925424803    0.150747823
  551 SOLV  HW1     1684    1.451258610    2.885954245    0.241230548
  551 SOLV  HW2     1685    1.373029309    2.866521308    0.099231075
  552 SOLV  OW      1686    1.128022034    3.050241662    2.527532805
  552 SOLV  HW1     1687    1.042000256    3.047716065    2.578478521
  552 SOLV  HW2     1688    1.197999102    2.999441573    2.577773280
  553 SOLV  OW      1689    2.463212629    1.709257331    1.808912493
  553 SOLV  HW1     1690    2.532769546    1.640406455    1.788346033
  553 SOLV  HW2     1691    2.440788715    1.705898619    1.906315806
  554 SOLV  OW      1692    1.849502758    1.174644798    0.827313612
  554 SOLV  HW1     1693    1.868072118    1.271762053    0.842317231
  554 SOLV  HW2     1694    1.801896551    1.162908269    0.740149664
  555 SOLV  OW      1695    1.122511825    1.285293718    2.495948790
  555 SOLV  HW1     1696    1.051193247    1.238133537    2.547826556
  555 SOLV  HW2     1697    1.108701758    1.384121671    2.502584984
  556 SOLV  OW      1698    1.145899518    2.817130626    0.652149025
  556 SOLV  HW1     1699    1.196828971    2.732000259    0.639464054
  556 SOLV  HW2     1700    1.049558303    2.796136367    0.668865988
  557 SOLV  OW      1701    1.702555019    2.067941502    0.424530729
  557 SOLV  HW1     1702    1.682860768    2.112845334    0.337368557
  557 SOLV  HW2     1703    1.676714047    2.128508671    0.499798361
  558 SOLV  OW      1704    2.123579568    0.616299988    1.147014010
  558 SOLV  HW1     1705    2.047920758    0.602198055    1.210875594
  558 SOLV  HW2     1706    2.125801973    0.712172573    1.118643899
  559 SOLV  OW      1707    2.079983678    1.517426219    2.750213450
  559 SOLV  HW1     1708    1.987441799    1.514698734    2.712395491
  559 SOLV  HW2     1709    2.076312785    1.549067603    2.845012580
  560 SOLV  OW      1710    2.743851687    0.516439916    2.232260733
  560 SOLV  HW1     1711    2.790668972    0.441565857    2.185320275
  560 SOLV  HW2     1712    2.646074584    0.512763922    2.211585505
  561 SOLV  OW      1713    3.033115274    2.190554750    1.796941782
  561 SOLV  HW1     1714    3.079456111    2.134242989    1.865373637
  561 SOLV  HW2     1715    3.084017891    2.275626621    1.783786737
  562 SOLV  OW      1716    2.024320397    2.473015879    1.512550692
  562 SOLV  HW1     1717    2.104247765    2.530640829    1.529666172
  562 SOLV  HW2     1718    2.016030355    2.455863601    1.414372553
  563 SOLV  OW      1719    1.177768946    1.271182476    0.666809790
  563 SOLV  HW1     1720    1.125439671    1.328223177    0.603500666
  563 SOLV  HW2     1721    1.115547596    1.228663777    0.732541547
  564 SOLV  OW      1722    0.449508230    1.851701950    2.029043309
  564 SOLV  HW1     1723    0.422737552    1.826810359    1.935955426
  564 SOLV  HW2     1724    0.451290366    1.951319351    2.037684534
  565 SOLV  OW      1725    2.925737018    1.198411683    0.627651930
  565 SOLV  HW1     1726    3.012709305    1.171898938    0.586003416
  565 SOLV  HW2     1727    2.913445595    1.297287303    0.619034277
  566 SOLV  OW      1728    0.845026631    0.883024390    1.687129198
  566 SOLV  HW1     1729    0.861657135    0.886117988    1.785688095
  566 SOLV  HW2     1730    0.891352745    0.803490153    1.648011562
  567 SOLV  OW      1731    2.756993019    0.296597106    0.667098732
  567 SOLV  HW1     1732    2.772190686    0.395439578    0.667855470
  567 SOLV  HW2     1733    2.807592058    0.255689351    0.591153575
  568 SOLV  OW      1734    1.745396117    0.770925107    1.848664568
  568 SOLV  HW1     1735    1.704742316    0.823163878    1.923632605
  568 SOLV  HW2     1736    1.673232830    0.739626064    1.786902397
  569 SOLV  OW      1737    1.822372985    1.041907610    1.393619739
  569 SOLV  HW1     1738    1.819385919    0.994908024    1.481844472
  569 SOLV  HW2     1739    1.910399090    1.088290200    1.383544240
  570 SOLV  OW      1740    2.733566171    0.856997683    0.321107834
  570 SOLV  HW1     1741    2.681472111    0.853990434    0.406424510
  570 SOLV  HW2     1742    2.670523027    0.855045110    0.243496400
  571 SOLV  OW      1743    0.107910302    1.371772138    3.134423803
  571 SOLV  HW1     1744    0.062860004    1.377222497    3.045304149
  571 SOLV  HW2     1745    0.205871330    1.388555514    3.123316244
  572 SOLV  OW      1746    1.962614583    0.026893847    0.225728124
  572 SOLV  HW1     1747    2.010061776    0.077492988    0.297769665
  572 SOLV  HW2     1748    2.029491210   -0.008762808    0.160478010
  573 SOLV  OW      1749    1.222856898    0.504142859    0.859394758
  573 SOLV  HW1     1750    1.139383729    0.460174512    0.892569662
  573 SOLV  HW2     1751    1.244797908    0.469454517    0.768198057
  574 SOLV  OW      1752    0.903404353    1.593793046    1.599084683
  574 SOLV  HW1     1753    0.884856818    1.686729938    1.567138613
  574 SOLV  HW2     1754    0.994773582    1.590101976    1.639581043
  575 SOLV  OW      1755    1.118543626    1.281602650    0.346436287
  575 SOLV  HW1     1756    1.180597244    1.343259791    0.297963243
  575 SOLV  HW2     1757    1.068622202    1.332788422    0.416363008
  576 SOLV  OW      1758    2.866370090    2.355372373    2.209110402
  576 SOLV  HW1     1759    2.798066252    2.332210554    2.139831592
  576 SOLV  HW2     1760    2.821489085    2.400030716    2.286522970
  577 SOLV  OW      1761    0.073751238    2.320430736    0.029510043
  577 SOLV  HW1     1762   -0.002197831    2.361033878   -0.021331180
  577 SOLV  HW2     1763    0.149569037    2.385509861    0.033753371
  578 SOLV  OW      1764    1.972086388    0.799551065    0.416866600
  578 SOLV  HW1     1765    1.923514185    0.712382404    0.423506067
  578 SOLV  HW2     1766    1.907984799    0.874687254    0.432591082
  579 SOLV  OW      1767    1.520855378    0.045087480    1.687764505
  579 SOLV  HW1     1768    1.511877161    0.141123368    1.714184925
  579 SOLV  HW2     1769    1.614010531    0.013934074    1.706554585
  580 SOLV  OW      1770    1.150509706    1.493139524    1.371925116
  580 SOLV  HW1     1771    1.067779069    1.443743553    1.398708942
  580 SOLV  HW2     1772    1.135630188    1.591429556    1.382845967
  581 SOLV  OW      1773    1.252343439    0.793391772    3.143718643
  581 SOLV  HW1     1774    1.308148394    0.711082458    3.133089378
  581 SOLV  HW2     1775    1.212885277    0.818527196    3.055326077
  582 SOLV  OW      1776    3.159796857    0.004695543    1.236226949
  582 SOLV  HW1     1777    3.173550419   -0.052788315    1.155564158
  582 SOLV  HW2     1778    3.246331290    0.048044122    1.261380332
  583 SOLV  OW      1779    0.485682301    0.430083272    2.468157934
  583 SOLV  HW1     1780    0.445608264    0.392614484    2.384550748
  583 SOLV  HW2     1781    0.441129164    0.389054079    2.547741757
  584 SOLV  OW      1782    1.870253627    0.033807771    0.715057898
  584 SOLV  HW1     1783    1.853679170   -0.017084936    0.799539008
  584 SOLV  HW2     1784    1.957065033    0.082938253    0.722251954
  585 SOLV  OW      1785    1.309438927    0.538720788    2.692484323
  585 SOLV  HW1     1786    1.307313144    0.494289808    2.782056929
  585 SOLV  HW2     1787    1.390050850    0.597598513    2.686409936
  586 SOLV  OW      1788    2.640284813    1.510687251    1.702980314
  586 SOLV  HW1     1789    2.582491457    1.436019232    1.670024599
  586 SOLV  HW2     1790    2.710945654    1.473926733    1.763454274
  587 SOLV  OW      1791    3.135585137    0.701101912    1.408046065
  587 SOLV  HW1     1792    3.103324989    0.634907020    1.340375738
  587 SOLV  HW2     1793    3.103677668    0.792529974    1.383054114
  588 SOLV  OW      1794    0.818614580    1.753800468    1.246665094
  588 SOLV  HW1     1795    0.869020456    1.789428474    1.325350048
  588 SOLV  HW2     1796    0.764881349    1.827376803    1.205427013
  589 SOLV  OW      1797    2.273694210    1.393407213    2.390466456
  589 SOLV  HW1     1798    2.268432335    1.447858598    2.306745047
  589 SOLV  HW2     1799    2.227416296    1.305896519    2.376250562
  590 SOLV  OW      1800    1.458999847    2.877648922    2.200327756
  590 SOLV  HW1     1801    1.384901611    2.836345691    2.147366243
  590 SOLV  HW2     1802    1.491909146    2.959554918    2.153319196
  591 SOLV  OW      1803    1.977812426    0.453110901    2.325229183
  591 SOLV  HW1     1804    2.047015079    0.524337755    2.337035025
  591 SOLV  HW2     1805    1.986109563    0.386053452    2.398958635
  592 SOLV  OW      1806    2.831496048    1.557481424    2.374795095
  592 SOLV  HW1     1807    2.916908210    1.592166409    2.336021130
  592 SOLV  HW2     1808    2.754404900    1.608264359    2.336327896
  593 SOLV  OW      1809    2.649258706    1.525039986    0.595832094
  593 SOLV  HW1     1810    2.588875567    1.507600543    0.673624846
  593 SOLV  HW2     1811    2.617727573    1.606267656    0.546743300
  594 SOLV  OW      1812    2.605081716    1.535128501    1.122953074
  594 SOLV  HW1     1813    2.526410084    1.496563740    1.171171675
  594 SOLV  HW2     1814    2.598605861    1.513047733    1.025629202
  595 SOLV  OW      1815    1.821233423    2.059324529    0.029425975
  595 SOLV  HW1     1816    1.799403166    1.963965490    0.008649087
  595 SOLV  HW2     1817    1.819359469    2.113064130   -0.054895428
  596 SOLV  OW      1818    0.551520424    2.191283476    0.292284558
  596 SOLV  HW1     1819    0.636099271    2.139990630    0.307022747
  596 SOLV  HW2     1820    0.477540488    2.127817258    0.269908260
  597 SOLV  OW      1821    3.010165525    2.358915678    2.459545026
  597 SOLV  HW1     1822    3.046189506    2.451164677    2.473417075
  597 SOLV  HW2     1823    2.996091677    2.343001000    2.361827832
  598 SOLV  OW      1824    1.174249557    3.096199797    3.013258055
  598 SOLV  HW1     1825    1.134279132    3.005869540    3.028885314
  598 SOLV  HW2     1826    1.179388784    3.145807768    3.099941456
  599 SOLV  OW      1827    0.777601940    1.208426018    0.527006089
  599 SOLV  HW1     1828    0.752129326    1.125022518    0.478051703
  599 SOLV  HW2     1829    0.699804325    1.240370103    0.581122517
  600 SOLV  OW      1830    2.627158261    2.958472265    1.871918653
  600 SOLV  HW1     1831    2.542567351    2.924643476    1.913167678
  600 SOLV  HW2     1832    2.677645499    3.012659921    1.939120773
  601 SOLV  OW      1833    3.063251495    1.953583332    2.667739841
  601 SOLV  HW1     1834    3.094740339    1.890255351    2.597033249
  601 SOLV  HW2     1835    3.088031578    1.917930606    2.757830128
  602 SOLV  OW      1836    0.239129240    0.140453778    0.841427006
  602 SOLV  HW1     1837    0.274889143    0.192242251    0.919152001
  602 SOLV  HW2     1838    0.144690931    0.168112409    0.823586630
  603 SOLV  OW      1839    0.582261309    2.745261714    1.559431156
  603 SOLV  HW1     1840    0.659867343    2.689630060    1.529692496
  603 SOLV  HW2     1841    0.497598708    2.693350405    1.547626070
  604 SOLV  OW      1842    1.531618338    2.805346563    1.768103664
  604 SOLV  HW1     1843    1.483406968    2.717763865    1.765591540
  604 SOLV  HW2     1844    1.470366669    2.878000406    1.736942540
  605 SOLV  OW      1845    0.363178928    1.658426482    1.248403038
  605 SOLV  HW1     1846    0.308818652    1.615952029    1.320807945
  605 SOLV  HW2     1847    0.458562477    1.629660524    1.257125704
  606 SOLV  OW      1848    2.707476499    1.234343784    0.808833308
  606 SOLV  HW1     1849    2.760430320    1.220617435    0.892554358
  606 SOLV  HW2     1850    2.761903867    1.205805565    0.729935168
  607 SOLV  OW      1851    2.710126672    1.210349319    1.924398846
  607 SOLV  HW1     1852    2.771049487    1.131082539    1.927050421
  607 SOLV  HW2     1853    2.760958199    1.290381514    1.892574833
  608 SOLV  OW      1854    2.018965437    1.117310913    1.912134050
  608 SOLV  HW1     1855    2.084449570    1.077787336    1.847701411
  608 SOLV  HW2     1856    1.929140114    1.123694454    1.868631603
  609 SOLV  OW      1857    2.806274163    1.962823781    0.846334765
  609 SOLV  HW1     1858    2.887146044    1.989538982    0.898751442
  609 SOLV  HW2     1859    2.787647946    1.865671029    0.861023169
  610 SOLV  OW      1860    2.910916868    0.036431075    1.834668297
  610 SOLV  HW1     1861    3.008587031    0.050928942    1.818844466
  610 SOLV  HW2     1862    2.897825329   -0.008841497    1.922866970
  611 SOLV  OW      1863    2.522898635    2.423357040    2.442630100
  611 SOLV  HW1     1864    2.463508100    2.389414459    2.369686933
  611 SOLV  HW2     1865    2.567653093    2.346161408    2.487772908
  612 SOLV  OW      1866    2.237124314    1.009628740    1.808762193
  612 SOLV  HW1     1867    2.325019924    1.048088553    1.780528963
  612 SOLV  HW2     1868    2.250423483    0.951614285    1.889132141
  613 SOLV  OW      1869    1.616901408    1.524597781    2.073325374
  613 SOLV  HW1     1870    1.548885505    1.452362627    2.085813749
  613 SOLV  HW2     1871    1.657152181    1.548102323    2.161798035
  614 SOLV  OW      1872    1.455365635    1.951843446    2.200212082
  614 SOLV  HW1     1873    1.504139794    1.921933468    2.118187798
  614 SOLV  HW2     1874    1.369970803    1.996644538    2.173717083
  615 SOLV  OW      1875    1.055750206    1.755688173    0.360489428
  615 SOLV  HW1     1876    1.025994358    1.703859241    0.440676175
  615 SOLV  HW2     1877    0.975852139    1.793607803    0.313800184
  616 SOLV  OW      1878    1.049120533    1.343117928    1.844530405
  616 SOLV  HW1     1879    1.004676022    1.344076782    1.934115558
  616 SOLV  HW2     1880    0.989355556    1.298101889    1.778172759
  617 SOLV  OW      1881    2.176006647    0.593747895    0.696697843
  617 SOLV  HW1     1882    2.135906195    0.502195517    0.693511384
  617 SOLV  HW2     1883    2.236357935    0.600930149    0.776109035
  618 SOLV  OW      1884    2.420181015    0.837761160    1.424261529
  618 SOLV  HW1     1885    2.432276233    0.882840145    1.335810499
  618 SOLV  HW2     1886    2.425720023    0.738640273    1.412164785
  619 SOLV  OW      1887    1.081641307    0.446786510    1.198655538
  619 SOLV  HW1     1888    1.126657978    0.536003100    1.194720667
  619 SOLV  HW2     1889    1.000975879    0.452738117    1.257470300
  620 SOLV  OW      1890    1.226856980    0.682656174    1.240699543
  620 SOLV  HW1     1891    1.265858776    0.751514199    1.179549768
  620 SOLV  HW2     1892    1.193042379    0.727102794    1.323662292
  621 SOLV  OW      1893    2.452930339    0.005788285    0.830238503
  621 SOLV  HW1     1894    2.482818923   -0.039778535    0.914085854
  621 SOLV  HW2     1895    2.389391614    0.079506383    0.853227036
  622 SOLV  OW      1896    2.719328158    1.903432415    2.075257613
  622 SOLV  HW1     1897    2.656058544    1.955454874    2.017893689
  622 SOLV  HW2     1898    2.770802209    1.966300906    2.133566828
  623 SOLV  OW      1899    2.124926816    0.126375910    0.695888814
  623 SOLV  HW1     1900    2.151754953    0.030208357    0.690096495
  623 SOLV  HW2     1901    2.180238639    0.172263645    0.765432665
  624 SOLV  OW      1902    1.163074942    2.553809738    0.514129383
  624 SOLV  HW1     1903    1.094127028    2.531498333    0.445210742
  624 SOLV  HW2     1904    1.137211174    2.512836003    0.601614187
  625 SOLV  OW      1905    0.499008508    0.736207001    2.823345234
  625 SOLV  HW1     1906    0.555364002    0.818753277    2.819865992
  625 SOLV  HW2     1907    0.445587731    0.728770582    2.739126604
  626 SOLV  OW      1908    0.626198850    0.613738607    1.964904276
  626 SOLV  HW1     1909    0.592609295    0.681044401    2.030806887
  626 SOLV  HW2     1910    0.666289442    0.536300203    2.013868269
  627 SOLV  OW      1911    2.483664369    1.104277819    0.514342493
  627 SOLV  HW1     1912    2.505749613    1.006990827    0.521349818
  627 SOLV  HW2     1913    2.443577153    1.135624716    0.600435035
  628 SOLV  OW      1914    3.050473379    2.912352558    2.506715535
  628 SOLV  HW1     1915    2.959006605    2.952676843    2.509782474
  628 SOLV  HW2     1916    3.112748355    2.966706153    2.563010440
  629 SOLV  OW      1917    2.858399482    2.690030849    1.431950290
  629 SOLV  HW1     1918    2.818104351    2.747040109    1.360341653
  629 SOLV  HW2     1919    2.903695069    2.748335400    1.499406799
  630 SOLV  OW      1920    2.805971604    3.033453388    2.532873885
  630 SOLV  HW1     1921    2.792883146    3.109179206    2.596872710
  630 SOLV  HW2     1922    2.768101162    3.058271939    2.443703304
  631 SOLV  OW      1923    2.756076913    2.062380191    0.603635609
  631 SOLV  HW1     1924    2.796880223    2.153683125    0.602989613
  631 SOLV  HW2     1925    2.788587122    2.011926144    0.683629222
  632 SOLV  OW      1926    1.952988663    3.181861245    1.062193371
  632 SOLV  HW1     1927    2.007530985    3.104173971    1.093679590
  632 SOLV  HW2     1928    1.879776998    3.149130103    1.002441283
  633 SOLV  OW      1929    0.029422245    1.644476962    0.469061048
  633 SOLV  HW1     1930   -0.007127289    1.720040758    0.523430820
  633 SOLV  HW2     1931   -0.036832010    1.619043854    0.398595653
  634 SOLV  OW      1932    2.307528630    1.349211940    0.787504226
  634 SOLV  HW1     1933    2.280290888    1.360113696    0.691897458
  634 SOLV  HW2     1934    2.335600607    1.254579014    0.803565849
  635 SOLV  OW      1935    0.875560154    3.094462986    2.657640457
  635 SOLV  HW1     1936    0.852991056    3.178078648    2.607630543
  635 SOLV  HW2     1937    0.800279734    3.029183344    2.649082549
  636 SOLV  OW      1938    0.253370103    1.456721049    2.013644178
  636 SOLV  HW1     1939    0.283190035    1.433340290    1.921093800
  636 SOLV  HW2     1940    0.324669470    1.431358286    2.079024455
  637 SOLV  OW      1941    2.091543057    0.412602363    0.928817118
  637 SOLV  HW1     1942    2.101276349    0.481206374    1.000932857
  637 SOLV  HW2     1943    1.999673783    0.373249496    0.932458080
  638 SOLV  OW      1944    2.161419800    0.659157923    2.373043483
  638 SOLV  HW1     1945    2.252390118    0.634421291    2.339665266
  638 SOLV  HW2     1946    2.165155828    0.674287916    2.471829538
  639 SOLV  OW      1947    2.049614411    2.860620533    0.407667510
  639 SOLV  HW1     1948    1.978026945    2.929982707    0.415769819
  639 SOLV  HW2     1949    2.138439428    2.905443753    0.397542394
  640 SOLV  OW      1950    0.520341798    1.736676218    0.882880965
  640 SOLV  HW1     1951    0.434088725    1.723276269    0.931690617
  640 SOLV  HW2     1952    0.536172060    1.659417233    0.821383864
  641 SOLV  OW      1953    0.376602079    1.399816515    1.469290750
  641 SOLV  HW1     1954    0.302034581    1.361028847    1.415097085
  641 SOLV  HW2     1955    0.464046153    1.365380982    1.435093913
  642 SOLV  OW      1956    0.086504985    0.558128513    1.041471000
  642 SOLV  HW1     1957    0.159820878    0.592131863    1.100365416
  642 SOLV  HW2     1958    0.125862034    0.520937582    0.957389104
  643 SOLV  OW      1959    2.811262171    1.146689766    1.060968229
  643 SOLV  HW1     1960    2.731616497    1.172105172    1.115853677
  643 SOLV  HW2     1961    2.844660233    1.057078731    1.090229554
  644 SOLV  OW      1962    1.641399049    0.460336292    2.746755474
  644 SOLV  HW1     1963    1.615690698    0.540069792    2.692136649
  644 SOLV  HW2     1964    1.736942495    0.436969488    2.728672835
  645 SOLV  OW      1965    0.997658253    1.648075066    1.068522331
  645 SOLV  HW1     1966    0.922688501    1.688113363    1.121233393
  645 SOLV  HW2     1967    0.989614173    1.548394967    1.069597278
  646 SOLV  OW      1968    1.789598641    1.910188983    2.723128563
  646 SOLV  HW1     1969    1.863778964    1.963599238    2.682555864
  646 SOLV  HW2     1970    1.827908181    1.841655503    2.785072088
  647 SOLV  OW      1971    0.902333133    1.807625724    1.973445774
  647 SOLV  HW1     1972    0.826275991    1.810096784    1.908556500
  647 SOLV  HW2     1973    0.895666871    1.725047750    2.029461965
  648 SOLV  OW      1974    2.828104660    0.493927164    1.708855448
  648 SOLV  HW1     1975    2.801794050    0.435207675    1.785414520
  648 SOLV  HW2     1976    2.927842646    0.498566253    1.703170944
  649 SOLV  OW      1977    1.984820476    2.722960114    1.149775546
  649 SOLV  HW1     1978    1.975901202    2.627381775    1.177832267
  649 SOLV  HW2     1979    1.955349978    2.732656059    1.054700076
  650 SOLV  OW      1980    2.809951077    1.607509669    1.290837454
  650 SOLV  HW1     1981    2.861287363    1.532337948    1.332257543
  650 SOLV  HW2     1982    2.746147874    1.570917979    1.223074013
  651 SOLV  OW      1983    0.920929703    2.067724300    0.877371134
  651 SOLV  HW1     1984    0.918369134    2.126298873    0.958388832
  651 SOLV  HW2     1985    0.830101169    2.029073749    0.861318728
  652 SOLV  OW      1986    3.105592533    2.622576128    1.898294506
  652 SOLV  HW1     1987    3.152686520    2.692311416    1.952337966
  652 SOLV  HW2     1988    3.010989931    2.614370058    1.929671138
  653 SOLV  OW      1989    1.145787978    2.285291905    1.740616368
  653 SOLV  HW1     1990    1.183658404    2.221766763    1.673297175
  653 SOLV  HW2     1991    1.133463208    2.375116537    1.698413957
  654 SOLV  OW      1992    1.657645555    2.523828253    2.106962539
  654 SOLV  HW1     1993    1.690201010    2.612946435    2.138578650
  654 SOLV  HW2     1994    1.682047878    2.453744323    2.174001491
  655 SOLV  OW      1995    2.461348496    0.369565686    2.478683726
  655 SOLV  HW1     1996    2.498016348    0.383825400    2.570629648
  655 SOLV  HW2     1997    2.371058482    0.327032469    2.485056129
  656 SOLV  OW      1998    1.882400919    1.491951681    0.908606782
  656 SOLV  HW1     1999    1.935754024    1.557067051    0.962596139
  656 SOLV  HW2     2000    1.788968944    1.526036749    0.898114945
  657 SOLV  OW      2001    2.980346796    1.625365710    1.700413752
  657 SOLV  HW1     2002    3.004885750    1.683522516    1.622843111
  657 SOLV  HW2     2003    2.933543279    1.680236540    1.769696841
  658 SOLV  OW      2004    1.178400380    1.232734769    2.240394184
  658 SOLV  HW1     2005    1.162808039    1.259768562    2.335407041
  658 SOLV  HW2     2006    1.189226197    1.133443554    2.235353869
  659 SOLV  OW      2007    0.613669436    2.649007119    0.102072227
  659 SOLV  HW1     2008    0.579400224    2.555678985    0.112882920
  659 SOLV  HW2     2009    0.653331046    2.680148746    0.188434727
  660 SOLV  OW      2010    0.987892567    2.008727576    2.131458585
  660 SOLV  HW1     2011    0.991486033    2.058375885    2.044720551
  660 SOLV  HW2     2012    0.964298441    1.913096482    2.114156084
  661 SOLV  OW      2013    2.463164408    2.612961074    1.760017091
  661 SOLV  HW1     2014    2.449004474    2.515030583    1.774536676
  661 SOLV  HW2     2015    2.556821876    2.628800146    1.728727746
  662 SOLV  OW      2016    1.230908003    0.963046669    2.167153658
  662 SOLV  HW1     2017    1.216087227    0.966441540    2.068309341
  662 SOLV  HW2     2018    1.316015785    0.914193017    2.186423433
  663 SOLV  OW      2019    2.514316454    0.618527588    0.028566678
  663 SOLV  HW1     2020    2.461483798    0.614290048   -0.056242811
  663 SOLV  HW2     2021    2.548498663    0.711563294    0.041904490
  664 SOLV  OW      2022    1.062444561    1.546415113    2.547223794
  664 SOLV  HW1     2023    0.996276771    1.554235001    2.621793976
  664 SOLV  HW2     2024    1.143057540    1.601712164    2.568289971
  665 SOLV  OW      2025    0.706048805    1.963307949    0.004655751
  665 SOLV  HW1     2026    0.724350393    1.921854727    0.093810835
  665 SOLV  HW2     2027    0.671461117    2.056248453    0.017603127
  666 SOLV  OW      2028    1.600995077    2.315112942    1.704809060
  666 SOLV  HW1     2029    1.684699563    2.301545030    1.651787418
  666 SOLV  HW2     2030    1.546778119    2.231084908    1.703552371
  667 SOLV  OW      2031    0.399647665    1.046551134    1.042291537
  667 SOLV  HW1     2032    0.362149765    1.139098405    1.047828609
  667 SOLV  HW2     2033    0.468133283    1.042655819    0.969515867
  668 SOLV  OW      2034    0.621505718    2.612994383    1.215269971
  668 SOLV  HW1     2035    0.589317808    2.679694746    1.148061342
  668 SOLV  HW2     2036    0.602880154    2.520538389    1.182000707
  669 SOLV  OW      2037    0.814334197    0.766568801    0.560824722
  669 SOLV  HW1     2038    0.769651834    0.841046148    0.511246032
  669 SOLV  HW2     2039    0.817461772    0.788611475    0.658322130
  670 SOLV  OW      2040    1.197171519    0.035063425    1.033502975
  670 SOLV  HW1     2041    1.174543529    0.090250058    1.113779863
  670 SOLV  HW2     2042    1.280738484    0.070291108    0.991342795
  671 SOLV  OW      2043    0.921201464    2.940994545    1.550328826
  671 SOLV  HW1     2044    0.917916361    2.843505971    1.572388825
  671 SOLV  HW2     2045    0.943432936    2.993074715    1.632759834
  672 SOLV  OW      2046    0.236345665    2.336587644    2.372093735
  672 SOLV  HW1     2047    0.325897380    2.304747431    2.403210163
  672 SOLV  HW2     2048    0.197921162    2.399343492    2.439819406
  673 SOLV  OW      2049    0.319127185    2.928557826    0.675241205
  673 SOLV  HW1     2050    0.237916521    2.921507985    0.617304509
  673 SOLV  HW2     2051    0.342899253    2.838019739    0.710443666
  674 SOLV  OW      2052    1.404651400    2.540985659    0.065731726
  674 SOLV  HW1     2053    1.337483237    2.608180931    0.034512768
  674 SOLV  HW2     2054    1.467466740    2.584243485    0.130418197
  675 SOLV  OW      2055    0.852463136    0.502612429    2.865172647
  675 SOLV  HW1     2056    0.915673217    0.451168876    2.923137200
  675 SOLV  HW2     2057    0.762764735    0.506769294    2.909203303
  676 SOLV  OW      2058    1.728330870    0.085860994    0.061498881
  676 SOLV  HW1     2059    1.778698093    0.117939537   -0.018723847
  676 SOLV  HW2     2060    1.792774996    0.064331573    0.134881462
  677 SOLV  OW      2061    3.096168908    2.642999711    2.530222577
  677 SOLV  HW1     2062    3.093410792    2.742521898    2.520773646
  677 SOLV  HW2     2063    3.027795634    2.613985361    2.597190748
  678 SOLV  OW      2064    2.206092436    1.311033925    2.652816443
  678 SOLV  HW1     2065    2.173304773    1.391150700    2.702879535
  678 SOLV  HW2     2066    2.200092635    1.328427388    2.554523667
  679 SOLV  OW      2067    1.387924688    1.714407125    2.868148093
  679 SOLV  HW1     2068    1.428254535    1.772877498    2.938537858
  679 SOLV  HW2     2069    1.288263291    1.721988048    2.871629435
  680 SOLV  OW      2070    0.968355612    1.323951475    2.928477234
  680 SOLV  HW1     2071    1.040087970    1.280393589    2.982874780
  680 SOLV  HW2     2072    0.899551669    1.363294929    2.989468710
  681 SOLV  OW      2073    2.696543570    1.333087491    2.866815704
  681 SOLV  HW1     2074    2.632159317    1.409609975    2.866154350
  681 SOLV  HW2     2075    2.667238132    1.264315875    2.800384563
  682 SOLV  OW      2076    0.580966458    0.462007698    1.293154014
  682 SOLV  HW1     2077    0.550810961    0.366683751    1.291146308
  682 SOLV  HW2     2078    0.544931959    0.506622491    1.375074923
  683 SOLV  OW      2079    2.775289736    2.533139493    2.401147931
  683 SOLV  HW1     2080    2.689745193    2.491306233    2.431679058
  683 SOLV  HW2     2081    2.839269896    2.537906708    2.477853948
  684 SOLV  OW      2082    1.545977322    2.526339862    1.486967520
  684 SOLV  HW1     2083    1.574917405    2.443588320    1.535094777
  684 SOLV  HW2     2084    1.603224090    2.603217276    1.515501623
  685 SOLV  OW      2085    1.568296234    2.864465597    0.657602179
  685 SOLV  HW1     2086    1.486982436    2.888375204    0.710672312
  685 SOLV  HW2     2087    1.609074805    2.947609992    0.619864694
  686 SOLV  OW      2088    1.813038781    0.094362865    2.100627059
  686 SOLV  HW1     2089    1.843788137    0.126882766    2.011193306
  686 SOLV  HW2     2090    1.890544116    0.055340015    2.150340986
  687 SOLV  OW      2091    0.411487036    0.324858314    2.884433882
  687 SOLV  HW1     2092    0.334285914    0.370500565    2.928688861
  687 SOLV  HW2     2093    0.391426959    0.312127281    2.787288633
  688 SOLV  OW      2094    2.362957679    0.851762403    2.009092288
  688 SOLV  HW1     2095    2.462533948    0.848998225    2.017975957
  688 SOLV  HW2     2096    2.325923779    0.759568151    2.020523048
  689 SOLV  OW      2097    2.864517458    3.174556766    1.558796623
  689 SOLV  HW1     2098    2.853036168    3.269085806    1.528236403
  689 SOLV  HW2     2099    2.862306654    3.171348335    1.658727815
  690 SOLV  OW      2100    2.483536574    1.925402951    0.701296123
  690 SOLV  HW1     2101    2.410657841    1.993762348    0.697097874
  690 SOLV  HW2     2102    2.569879338    1.970153790    0.724624491
  691 SOLV  OW      2103    0.259202538    2.782912503    1.285860420
  691 SOLV  HW1     2104    0.314021168    2.851093266    1.237406343
  691 SOLV  HW2     2105    0.163165326    2.810804070    1.285217006
  692 SOLV  OW      2106    2.928154880    0.921208484    1.128876669
  692 SOLV  HW1     2107    2.997055321    0.869024420    1.078563188
  692 SOLV  HW2     2108    2.967365998    0.953907357    1.214871644
  693 SOLV  OW      2109    2.725693622    0.201694881    1.435008904
  693 SOLV  HW1     2110    2.713580283    0.152127637    1.349006837
  693 SOLV  HW2     2111    2.649594090    0.180864791    1.496465366
  694 SOLV  OW      2112    1.960193791    2.167759362    1.001809710
  694 SOLV  HW1     2113    1.921844359    2.233449899    0.936882451
  694 SOLV  HW2     2114    1.970064913    2.078769253    0.957259881
  695 SOLV  OW      2115    2.504304461    1.079479196    1.773845655
  695 SOLV  HW1     2116    2.576586290    1.118679715    1.830767610
  695 SOLV  HW2     2117    2.525720636    0.983832154    1.753986205
  696 SOLV  OW      2118    1.081859387    0.013106073    0.108500024
  696 SOLV  HW1     2119    1.012674821   -0.055543429    0.130917018
  696 SOLV  HW2     2120    1.040322401    0.104064456    0.110240989
  697 SOLV  OW      2121    0.047313869    0.913968442    0.436325047
  697 SOLV  HW1     2122    0.044015942    0.995049317    0.494776753
  697 SOLV  HW2     2123   -0.045474755    0.879653071    0.421689920
  698 SOLV  OW      2124    0.946228384    2.986278138    1.284121965
  698 SOLV  HW1     2125    0.937039721    2.969234846    1.382239115
  698 SOLV  HW2     2126    0.919161422    3.080425978    1.263987423
  699 SOLV  OW      2127    0.405321785    3.045591245    0.302443942
  699 SOLV  HW1     2128    0.358102568    2.958109884    0.313342761
  699 SOLV  HW2     2129    0.379130155    3.086950954    0.215238822
  700 SOLV  OW      2130    2.415815995    3.078824593    3.040892239
  700 SOLV  HW1     2131    2.449526955    3.000168470    3.092645614
  700 SOLV  HW2     2132    2.327397276    3.056335132    2.999929859
  701 SOLV  OW      2133    1.934364107    0.465559332    2.743600781
  701 SOLV  HW1     2134    1.945103916    0.563812794    2.758846901
  701 SOLV  HW2     2135    1.984776318    0.415245368    2.813804922
  702 SOLV  OW      2136    2.866410135    1.409639671    1.819818584
  702 SOLV  HW1     2137    2.929219624    1.365037330    1.883591851
  702 SOLV  HW2     2138    2.918121130    1.469059498    1.758201359
  703 SOLV  OW      2139    2.113975427    1.076719025    0.199990651
  703 SOLV  HW1     2140    2.145602196    1.086718258    0.294338178
  703 SOLV  HW2     2141    2.120450198    0.980730377    0.172680832
  704 SOLV  OW      2142    2.950704399    0.538425514    0.141835472
  704 SOLV  HW1     2143    2.905645115    0.531623906    0.230860166
  704 SOLV  HW2     2144    2.882312587    0.531074119    0.069237597
  705 SOLV  OW      2145    2.129389870    0.555824251    1.739277564
  705 SOLV  HW1     2146    2.074546564    0.594419984    1.813467062
  705 SOLV  HW2     2147    2.226189823    0.574275457    1.756326150
  706 SOLV  OW      2148    1.729430096    2.521490391    1.839310449
  706 SOLV  HW1     2149    1.673292937    2.452334511    1.793840188
  706 SOLV  HW2     2150    1.723510184    2.509324232    1.938398009
  707 SOLV  OW      2151    3.017532283    2.870329133    2.213467473
  707 SOLV  HW1     2152    3.096562542    2.820643622    2.177587535
  707 SOLV  HW2     2153    3.036277908    2.899445338    2.307289564
  708 SOLV  OW      2154    1.874751668    1.213280311    0.214328533
  708 SOLV  HW1     2155    1.963968806    1.168123445    0.213233624
  708 SOLV  HW2     2156    1.804014920    1.147937283    0.187372992
  709 SOLV  OW      2157    1.063297517    1.113343227    1.406059467
  709 SOLV  HW1     2158    1.116750712    1.129118243    1.323018178
  709 SOLV  HW2     2159    0.994139925    1.043302965    1.388354974
  710 SOLV  OW      2160    2.227666909    1.413851587    0.510857646
  710 SOLV  HW1     2161    2.251975871    1.466044701    0.429086194
  710 SOLV  HW2     2162    2.161956570    1.465969262    0.565332601
  711 SOLV  OW      2163    0.181991783    0.156414506    2.134925505
  711 SOLV  HW1     2164    0.236533477    0.118383957    2.060222710
  711 SOLV  HW2     2165    0.094096355    0.188071299    2.099234303
  712 SOLV  OW      2166    2.554268858    1.761590172    0.499847977
  712 SOLV  HW1     2167    2.539551906    1.818991550    0.580408959
  712 SOLV  HW2     2168    2.471365703    1.760784677    0.443920258
  713 SOLV  OW      2169    0.680804304    1.869861274    2.445803939
  713 SOLV  HW1     2170    0.758366078    1.810953817    2.423092540
  713 SOLV  HW2     2171    0.714474357    1.956767218    2.482071630
  714 SOLV  OW      2172    3.119139017    0.403962450    0.310048240
  714 SOLV  HW1     2173    3.078839347    0.456373888    0.235009131
  714 SOLV  HW2     2174    3.217097907    0.392249525    0.293653828
  715 SOLV  OW      2175    2.904409733    1.860231081    1.346153052
  715 SOLV  HW1     2176    2.982764885    1.851724388    1.407713007
  715 SOLV  HW2     2177    2.865068342    1.769787366    1.329607873
  716 SOLV  OW      2178    3.146842842    2.077547375    2.088011050
  716 SOLV  HW1     2179    3.234949037    2.078936255    2.135291134
  716 SOLV  HW2     2180    3.127210675    1.984566118    2.056881260
  717 SOLV  OW      2181    0.924183438    1.924267730    3.019960060
  717 SOLV  HW1     2182    0.840551773    1.957130528    3.063864130
  717 SOLV  HW2     2183    0.932074520    1.964713781    2.928835818
  718 SOLV  OW      2184    0.037942680    2.225020855    0.282175159
  718 SOLV  HW1     2185    0.063792900    2.252867518    0.189667144
  718 SOLV  HW2     2186    0.013581714    2.128026442    0.282187987
  719 SOLV  OW      2187    0.067316179    2.288924612    0.544939200
  719 SOLV  HW1     2188    0.166654571    2.299494829    0.540255652
  719 SOLV  HW2     2189    0.031142361    2.273000637    0.453071580
  720 SOLV  OW      2190    0.115575953    1.313031230    0.845663187
  720 SOLV  HW1     2191    0.021018968    1.294975353    0.872769274
  720 SOLV  HW2     2192    0.117174575    1.349243810    0.752454697
  721 SOLV  OW      2193    0.293481011    1.666736515    0.399783045
  721 SOLV  HW1     2194    0.337679201    1.726377416    0.466786947
  721 SOLV  HW2     2195    0.194363111    1.669881101    0.412657573
  722 SOLV  OW      2196    1.458396515    2.827549682    2.476097414
  722 SOLV  HW1     2197    1.465372132    2.842228112    2.377419520
  722 SOLV  HW2     2198    1.529394141    2.880330891    2.522732713
  723 SOLV  OW      2199    1.965659656    2.011551612    0.470659717
  723 SOLV  HW1     2200    1.868140569    2.033061919    0.465288813
  723 SOLV  HW2     2201    1.999549903    1.987584739    0.379673531
  724 SOLV  OW      2202    3.152173224    0.487504686    2.788280532
  724 SOLV  HW1     2203    3.074071139    0.549565149    2.795370235
  724 SOLV  HW2     2204    3.132140737    0.402954634    2.837794787
  725 SOLV  OW      2205    0.655218807    0.551866505    1.702657911
  725 SOLV  HW1     2206    0.750154397    0.550973494    1.671223523
  725 SOLV  HW2     2207    0.650840477    0.591690243    1.794290397
  726 SOLV  OW      2208    2.840236761    2.584229771    1.947611941
  726 SOLV  HW1     2209    2.813394721    2.640952701    1.869743284
  726 SOLV  HW2     2210    2.815399811    2.630544137    2.032697894
  727 SOLV  OW      2211    2.415214257    2.667389225    2.416902846
  727 SOLV  HW1     2212    2.434838265    2.714397835    2.502963887
  727 SOLV  HW2     2213    2.447774583    2.572986881    2.422327930
  728 SOLV  OW      2214    2.592261834    2.284601173    0.035924353
  728 SOLV  HW1     2215    2.584041857    2.242468495   -0.054401390
  728 SOLV  HW2     2216    2.643824301    2.223918451    0.096424731
  729 SOLV  OW      2217    0.500197764    0.085639271    0.433427338
  729 SOLV  HW1     2218    0.450631205    0.014025306    0.384288364
  729 SOLV  HW2     2219    0.436233760    0.137467760    0.490193648
  730 SOLV  OW      2220    1.088592592    0.300711984    2.337754909
  730 SOLV  HW1     2221    1.087793320    0.330942517    2.433080476
  730 SOLV  HW2     2222    1.056364569    0.206185457    2.332509738
  731 SOLV  OW      2223    1.896675697    0.906269506    0.887505428
  731 SOLV  HW1     2224    1.893628289    1.002189046    0.859394984
  731 SOLV  HW2     2225    1.969992085    0.893447272    0.954290888
  732 SOLV  OW      2226    2.872404406    1.814362876    1.870326687
  732 SOLV  HW1     2227    2.840993926    1.866630273    1.791060782
  732 SOLV  HW2     2228    2.806459035    1.824058342    1.944883848
  733 SOLV  OW      2229    0.299224346    2.336325836    0.321638162
  733 SOLV  HW1     2230    0.382971144    2.282521569    0.311990866
  733 SOLV  HW2     2231    0.220093674    2.275174093    0.321129140
  734 SOLV  OW      2232    0.848601247    2.511584203    0.816914436
  734 SOLV  HW1     2233    0.933818084    2.473332970    0.781184989
  734 SOLV  HW2     2234    0.855350439    2.520926385    0.916256300
  735 SOLV  OW      2235    1.308766046    2.243252332    1.008260790
  735 SOLV  HW1     2236    1.279972405    2.337499087    1.025293086
  735 SOLV  HW2     2237    1.286008616    2.217943576    0.914222802
  736 SOLV  OW      2238    1.328413799    2.204262355    0.737929655
  736 SOLV  HW1     2239    1.393141464    2.130283016    0.756338929
  736 SOLV  HW2     2240    1.360004344    2.257372523    0.659298978
  737 SOLV  OW      2241    2.776582250    0.268486112    1.870129717
  737 SOLV  HW1     2242    2.815599671    0.179822176    1.845271518
  737 SOLV  HW2     2243    2.678072044    0.267539173    1.852916385
  738 SOLV  OW      2244    1.661481140    3.111671566    0.564661162
  738 SOLV  HW1     2245    1.701605026    3.085455734    0.476884382
  738 SOLV  HW2     2246    1.731973824    3.152583501    0.622617573
  739 SOLV  OW      2247    1.770851619    2.854062469    1.290980854
  739 SOLV  HW1     2248    1.762715510    2.814682483    1.382547772
  739 SOLV  HW2     2249    1.845765172    2.809401947    1.242043561
  740 SOLV  OW      2250    3.030237469    3.036554002    1.410531518
  740 SOLV  HW1     2251    3.077188347    3.101036100    1.350203610
  740 SOLV  HW2     2252    2.962445845    3.085543811    1.465358771
  741 SOLV  OW      2253    1.726466972    0.961621889    0.429741104
  741 SOLV  HW1     2254    1.740426538    1.043049873    0.486097690
  741 SOLV  HW2     2255    1.706233828    0.989211036    0.335768711
  742 SOLV  OW      2256    3.157634453    1.146975620    0.048080148
  742 SOLV  HW1     2257    3.117610498    1.172963407    0.135967269
  742 SOLV  HW2     2258    3.202253575    1.226481542    0.006979198
  743 SOLV  OW      2259    1.161995156    3.179206720    2.052713785
  743 SOLV  HW1     2260    1.202897264    3.118273014    1.984773018
  743 SOLV  HW2     2261    1.111692341    3.252030922    2.006151700
  744 SOLV  OW      2262    0.390743213    2.693076085    2.447263672
  744 SOLV  HW1     2263    0.445229198    2.732863045    2.521087235
  744 SOLV  HW2     2264    0.333825887    2.764119117    2.405853021
  745 SOLV  OW      2265    3.174495992    1.591041203    2.620744883
  745 SOLV  HW1     2266    3.144974720    1.636989482    2.704524261
  745 SOLV  HW2     2267    3.204207340    1.659330428    2.553995384
  746 SOLV  OW      2268    2.511577471    2.295560451    2.887421240
  746 SOLV  HW1     2269    2.490289037    2.197878840    2.889979749
  746 SOLV  HW2     2270    2.444484848    2.342794241    2.830246455
  747 SOLV  OW      2271    0.568591328    0.528163279    0.274489025
  747 SOLV  HW1     2272    0.561395490    0.443524615    0.221705855
  747 SOLV  HW2     2273    0.498534317    0.528979979    0.345852613
  748 SOLV  OW      2274    2.971306953    1.263828361    2.788980855
  748 SOLV  HW1     2275    2.980629093    1.296613720    2.694961545
  748 SOLV  HW2     2276    2.875307095    1.268662743    2.816586309
  749 SOLV  OW      2277    0.564438240    0.956841007    3.127911166
  749 SOLV  HW1     2278    0.544535336    0.859724055    3.141034123
  749 SOLV  HW2     2279    0.616400368    0.991065528    3.206196666
  750 SOLV  OW      2280    1.440836900    0.809453699    2.160022958
  750 SOLV  HW1     2281    1.500130712    0.856820390    2.094891376
  750 SOLV  HW2     2282    1.404449304    0.726469651    2.117701825
  751 SOLV  OW      2283    1.365189019    0.086303560    1.451063044
  751 SOLV  HW1     2284    1.432038403    0.069871207    1.523606915
  751 SOLV  HW2     2285    1.333336595   -0.001227430    1.414659677
  752 SOLV  OW      2286    2.328949927    2.080419365    0.410377012
  752 SOLV  HW1     2287    2.307016907    1.982884009    0.412792980
  752 SOLV  HW2     2288    2.428219466    2.092177953    0.407676194
  753 SOLV  OW      2289    0.804987623    1.018585931    0.128107343
  753 SOLV  HW1     2290    0.871131578    1.092816611    0.117312886
  753 SOLV  HW2     2291    0.826420351    0.945226469    0.063604228
  754 SOLV  OW      2292    0.213039402    1.108579728    1.813923799
  754 SOLV  HW1     2293    0.164295742    1.034649295    1.767446447
  754 SOLV  HW2     2294    0.263100277    1.071463097    1.892141963
  755 SOLV  OW      2295    2.149672325    2.193508366    1.777763739
  755 SOLV  HW1     2296    2.135883686    2.103493302    1.819105107
  755 SOLV  HW2     2297    2.137618709    2.186868601    1.678705274
  756 SOLV  OW      2298    0.372627951    0.257070805    1.049950830
  756 SOLV  HW1     2299    0.403071289    0.347323748    1.019461933
  756 SOLV  HW2     2300    0.449158812    0.192843268    1.045505845
  757 SOLV  OW      2301    2.463703613    1.004771325    1.188117910
  757 SOLV  HW1     2302    2.516228680    1.080603031    1.226745084
  757 SOLV  HW2     2303    2.525895294    0.940689979    1.143094273
  758 SOLV  OW      2304    1.559659283    1.849177563    0.418188568
  758 SOLV  HW1     2305    1.619279437    1.928649899    0.406740014
  758 SOLV  HW2     2306    1.584009886    1.801123100    0.502445489
  759 SOLV  OW      2307    1.399664012    2.543909428    1.810397057
  759 SOLV  HW1     2308    1.449733331    2.470235750    1.764952006
  759 SOLV  HW2     2309    1.415169424    2.538797330    1.909065383
  760 SOLV  OW      2310    0.651888919    0.970444804    2.850921599
  760 SOLV  HW1     2311    0.737193677    0.918301622    2.848531577
  760 SOLV  HW2     2312    0.612524831    0.965734992    2.942735176
  761 SOLV  OW      2313    1.375650292    0.538449659    3.138219724
  761 SOLV  HW1     2314    1.339402393    0.478220107    3.067096389
  761 SOLV  HW2     2315    1.372928948    0.491299661    3.226364333
  762 SOLV  OW      2316    2.481151013    1.115435417    3.179046949
  762 SOLV  HW1     2317    2.433700693    1.172141753    3.246386042
  762 SOLV  HW2     2318    2.568211456    1.158283973    3.154836163
  763 SOLV  OW      2319    3.176455546    1.412791155    2.903436134
  763 SOLV  HW1     2320    3.129488993    1.500978058    2.899282535
  763 SOLV  HW2     2321    3.115876541    1.341132223    2.868864732
  764 SOLV  OW      2322    0.291187019    0.600226066    2.144560456
  764 SOLV  HW1     2323    0.223735841    0.670774861    2.166350503
  764 SOLV  HW2     2324    0.383023592    0.639639310    2.148335128
  765 SOLV  OW      2325    1.876291342    3.100424799    2.478241026
  765 SOLV  HW1     2326    1.920049768    3.125407340    2.391853603
  765 SOLV  HW2     2327    1.825190064    3.178790011    2.513584827
  766 SOLV  OW      2328    2.750275367    0.459620473    3.127629468
  766 SOLV  HW1     2329    2.720901250    0.364426406    3.118860082
  766 SOLV  HW2     2330    2.683362776    0.510253820    3.182040713
  767 SOLV  OW      2331    0.561572373    1.043988731    1.269876168
  767 SOLV  HW1     2332    0.608637531    0.955783751    1.272065281
  767 SOLV  HW2     2333    0.509222523    1.051710711    1.185024153
  768 SOLV  OW      2334    0.911144598    0.893116078    1.346422073
  768 SOLV  HW1     2335    0.825847485    0.841461428    1.354041102
  768 SOLV  HW2     2336    0.936653205    0.901276181    1.250065856
  769 SOLV  OW      2337    2.615198847    2.556433794    0.075937886
  769 SOLV  HW1     2338    2.623697136    2.459944469    0.051053954
  769 SOLV  HW2     2339    2.570485747    2.564038036    0.165069924
  770 SOLV  OW      2340    0.305382193    1.306399133    1.043819256
  770 SOLV  HW1     2341    0.261269118    1.319865785    1.132555614
  770 SOLV  HW2     2342    0.236874258    1.312795490    0.971243911
  771 SOLV  OW      2343    0.957448350    0.900261018    2.234034805
  771 SOLV  HW1     2344    0.946055407    0.821551282    2.294668759
  771 SOLV  HW2     2345    1.054925158    0.917944973    2.220357271
  772 SOLV  OW      2346    0.572289421    0.295904257    0.068659918
  772 SOLV  HW1     2347    0.613609456    0.245602755    0.144570481
  772 SOLV  HW2     2348    0.548651220    0.232098460   -0.004634318
  773 SOLV  OW      2349    0.308373051    0.759455587    2.609091782
  773 SOLV  HW1     2350    0.228681246    0.701767123    2.591121317
  773 SOLV  HW2     2351    0.281827854    0.835353379    2.668559770
  774 SOLV  OW      2352    2.990573041    2.462975436    1.541782082
  774 SOLV  HW1     2353    2.963054290    2.557202356    1.522655350
  774 SOLV  HW2     2354    2.928838378    2.423393162    1.609781320
  775 SOLV  OW      2355    0.929032825    1.168133464    2.671170661
  775 SOLV  HW1     2356    0.848005151    1.210243952    2.630393897
  775 SOLV  HW2     2357    0.942206196    1.203893824    2.763632040
  776 SOLV  OW      2358    2.233129593    2.491608823    2.046243765
  776 SOLV  HW1     2359    2.208371499    2.564924571    2.109597490
  776 SOLV  HW2     2360    2.150202400    2.453527092    2.005321312
  777 SOLV  OW      2361    2.758257057    1.670870544    2.908408040
  777 SOLV  HW1     2362    2.769613660    1.747152128    2.844751241
  777 SOLV  HW2     2363    2.674530858    1.620985893    2.886015066
  778 SOLV  OW      2364    0.841451148    2.749532012    2.582656973
  778 SOLV  HW1     2365    0.745991241    2.772041568    2.602218131
  778 SOLV  HW2     2366    0.851214268    2.727231241    2.485656073
  779 SOLV  OW      2367    0.230133294    0.532613240    0.789694103
  779 SOLV  HW1     2368    0.153294236    0.478819175    0.755024840
  779 SOLV  HW2     2369    0.237596984    0.617555149    0.737434037
  780 SOLV  OW      2370    1.276349391    0.366359596    2.927543614
  780 SOLV  HW1     2371    1.306230021    0.271539765    2.916671821
  780 SOLV  HW2     2372    1.177596030    0.368580880    2.943183748
  781 SOLV  OW      2373    2.840185667    3.055682429    2.074090011
  781 SOLV  HW1     2374    2.920439772    3.007538003    2.109343866
  781 SOLV  HW2     2375    2.797202087    3.107425642    2.148093011
  782 SOLV  OW      2376    2.438193149    1.658314644    0.114216975
  782 SOLV  HW1     2377    2.422566165    1.756987163    0.109609039
  782 SOLV  HW2     2378    2.535663431    1.639425771    0.102200159
  783 SOLV  OW      2379    2.331131100    2.336071657    2.255454305
  783 SOLV  HW1     2380    2.242791537    2.292162458    2.271888390
  783 SOLV  HW2     2381    2.320929414    2.405964992    2.184666965
  784 SOLV  OW      2382    1.120768538    2.470976563    2.907403601
  784 SOLV  HW1     2383    1.113426742    2.535685723    2.831503534
  784 SOLV  HW2     2384    1.065819864    2.503530562    2.984363584
  785 SOLV  OW      2385    2.803404421    1.123045364    0.306048992
  785 SOLV  HW1     2386    2.783959425    1.026770927    0.324840612
  785 SOLV  HW2     2387    2.726128984    1.179078225    0.335894924
  786 SOLV  OW      2388    0.789775661    1.330700616    0.285373416
  786 SOLV  HW1     2389    0.810636027    1.300608206    0.378438645
  786 SOLV  HW2     2390    0.866294021    1.308039822    0.225097448
  787 SOLV  OW      2391    1.228410930    2.770258554    0.027203810
  787 SOLV  HW1     2392    1.166719901    2.750258768    0.103336401
  787 SOLV  HW2     2393    1.174814803    2.787510682   -0.055450662
  788 SOLV  OW      2394    2.689216450    2.240686772    2.043142669
  788 SOLV  HW1     2395    2.617141447    2.205655218    2.102972679
  788 SOLV  HW2     2396    2.686388705    2.192251922    1.955691544
  789 SOLV  OW      2397    3.126179104    0.786509603    0.982279132
  789 SOLV  HW1     2398    3.175949037    0.700784902    0.995552577
  789 SOLV  HW2     2399    3.089206889    0.789524313    0.889403246
  790 SOLV  OW      2400    0.944637073    0.243073500    0.104228102
  790 SOLV  HW1     2401    0.848668877    0.237036704    0.131681795
  790 SOLV  HW2     2402    0.986403933    0.323454883    0.146588022
  791 SOLV  OW      2403    0.745088480    2.055730760    1.425468007
  791 SOLV  HW1     2404    0.713827757    2.040458425    1.331708006
  791 SOLV  HW2     2405    0.715487862    2.146200217    1.456136625
  792 SOLV  OW      2406    0.630659001    0.366830739    0.678478517
  792 SOLV  HW1     2407    0.706266471    0.335694690    0.736058458
  792 SOLV  HW2     2408    0.665978728    0.426802699    0.606664516
  793 SOLV  OW      2409    1.094104983    2.726406065    2.745173676
  793 SOLV  HW1     2410    1.181080207    2.764330745    2.713571512
  793 SOLV  HW2     2411    1.022855554    2.745741683    2.677711088
  794 SOLV  OW      2412    1.289325930    1.925691671    0.366923033
  794 SOLV  HW1     2413    1.374369274    1.896300894    0.410572546
  794 SOLV  HW2     2414    1.216423632    1.860887545    0.388994019
  795 SOLV  OW      2415    1.590171201    2.640823035    1.232696699
  795 SOLV  HW1     2416    1.646501708    2.721398319    1.251026402
  795 SOLV  HW2     2417    1.575034346    2.590675268    1.317887929
  796 SOLV  OW      2418    0.377040999    0.028449056    2.543531534
  796 SOLV  HW1     2419    0.294310340    0.001599402    2.494172273
  796 SOLV  HW2     2420    0.449940724    0.048342955    2.478023355
  797 SOLV  OW      2421    0.919689342    2.208122595    1.890996283
  797 SOLV  HW1     2422    0.833633155    2.190858527    1.843056525
  797 SOLV  HW2     2423    0.994065222    2.215015014    1.824493654
  798 SOLV  OW      2424    1.285148252    0.618067357    0.468078666
  798 SOLV  HW1     2425    1.280522866    0.545937353    0.537197095
  798 SOLV  HW2     2426    1.192507546    0.644208130    0.440954061
  799 SOLV  OW      2427    0.676468177    1.971534948    0.864172318
  799 SOLV  HW1     2428    0.644718525    2.006853481    0.776160363
  799 SOLV  HW2     2429    0.629547760    1.885579465    0.884460984
  800 SOLV  OW      2430    1.284259745    1.792854692    0.750577080
  800 SOLV  HW1     2431    1.187120919    1.797186405    0.773929291
  800 SOLV  HW2     2432    1.303178584    1.707217806    0.702531255
  801 SOLV  OW      2433    0.836578679    2.169414248    2.304357525
  801 SOLV  HW1     2434    0.897246108    2.112594705    2.248760374
  801 SOLV  HW2     2435    0.833862425    2.133755480    2.397744217
  802 SOLV  OW      2436    2.579459589    2.289345760    1.669732868
  802 SOLV  HW1     2437    2.499149195    2.294329475    1.729123253
  802 SOLV  HW2     2438    2.660123029    2.320270049    1.720119057
  803 SOLV  OW      2439    1.580281611    0.679562453    1.652883380
  803 SOLV  HW1     2440    1.636447353    0.596997617    1.658221457
  803 SOLV  HW2     2441    1.572869074    0.708693938    1.557508273
  804 SOLV  OW      2442    3.178997872    0.045007121    1.774023125
  804 SOLV  HW1     2443    3.224893141    0.101609269    1.705527438
  804 SOLV  HW2     2444    3.199257449   -0.051365513    1.756596910
  805 SOLV  OW      2445    1.062132650    0.087459007    0.779854961
  805 SOLV  HW1     2446    1.104829549    0.096314687    0.869854800
  805 SOLV  HW2     2447    1.095447113    0.004407506    0.735201157
  806 SOLV  OW      2448    1.562250062    0.296006209    1.409422052
  806 SOLV  HW1     2449    1.505675988    0.213541273    1.408755907
  806 SOLV  HW2     2450    1.523660175    0.363391603    1.346401988
  807 SOLV  OW      2451    0.555684792    0.181817563    1.362131027
  807 SOLV  HW1     2452    0.471094120    0.200419470    1.412130925
  807 SOLV  HW2     2453    0.632606206    0.180744186    1.426033914
  808 SOLV  OW      2454    2.531650606    2.733606532    3.030103471
  808 SOLV  HW1     2455    2.497545310    2.663710736    3.092978337
  808 SOLV  HW2     2456    2.457635715    2.762942708    2.969581401
  809 SOLV  OW      2457    1.389954172    0.966344269    1.373695207
  809 SOLV  HW1     2458    1.456603446    1.026384593    1.329482884
  809 SOLV  HW2     2459    1.431780151    0.877165118    1.390996427
  810 SOLV  OW      2460    1.434226139    2.399782188    2.362587074
  810 SOLV  HW1     2461    1.437351296    2.417996020    2.264302049
  810 SOLV  HW2     2462    1.445661875    2.301743571    2.378682406
  811 SOLV  OW      2463    2.286783694    2.646796037    0.006014505
  811 SOLV  HW1     2464    2.229676505    2.651096603   -0.075972257
  811 SOLV  HW2     2465    2.242528855    2.697298035    0.080126457
  812 SOLV  OW      2466    0.583571923    2.352076592    1.110562014
  812 SOLV  HW1     2467    0.521976167    2.336322648    1.033375108
  812 SOLV  HW2     2468    0.672067949    2.309461433    1.091789645
  813 SOLV  OW      2469    1.548845915    0.580823845    0.405286316
  813 SOLV  HW1     2470    1.457056300    0.593271076    0.442985727
  813 SOLV  HW2     2471    1.616123740    0.620916942    0.467476932
  814 SOLV  OW      2472    1.661103268    1.016203943    0.165962821
  814 SOLV  HW1     2473    1.578088338    0.960738040    0.171794289
  814 SOLV  HW2     2474    1.688784975    1.024770578    0.070243057
  815 SOLV  OW      2475    1.646949426    0.835060687    0.986823291
  815 SOLV  HW1     2476    1.575597541    0.823965572    0.917630717
  815 SOLV  HW2     2477    1.731779032    0.864481966    0.942776838
  816 SOLV  OW      2478    2.121009812    0.877796795    1.029720808
  816 SOLV  HW1     2479    2.152487363    0.950656883    1.090568075
  816 SOLV  HW2     2480    2.192254655    0.857367306    0.962575180
  817 SOLV  OW      2481    2.228423401    2.208055993    1.020382826
  817 SOLV  HW1     2482    2.130814434    2.186369084    1.022309210
  817 SOLV  HW2     2483    2.240521692    2.305592831    1.001898936
  818 SOLV  OW      2484    3.151857959    1.840238735    0.659086460
  818 SOLV  HW1     2485    3.116343889    1.933659479    0.655520113
  818 SOLV  HW2     2486    3.079472050    1.778209820    0.689320035
  819 SOLV  OW      2487    0.959450345    2.693775179    2.087329150
  819 SOLV  HW1     2488    0.916940581    2.723035542    2.172992895
  819 SOLV  HW2     2489    0.930424001    2.600505634    2.065889287
  820 SOLV  OW      2490    0.946855374    1.128555291    0.770863242
  820 SOLV  HW1     2491    0.897080355    1.113999912    0.685350778
  820 SOLV  HW2     2492    0.884936787    1.167066545    0.839308662
  821 SOLV  OW      2493    2.079869460    1.981255639    0.712406780
  821 SOLV  HW1     2494    2.150682581    2.050544278    0.726062201
  821 SOLV  HW2     2495    2.045146610    1.987109370    0.618802071
  822 SOLV  OW      2496    0.438417255    1.457820947    2.224279677
  822 SOLV  HW1     2497    0.493824051    1.479939131    2.144012752
  822 SOLV  HW2     2498    0.431230316    1.538431127    2.283035321
  823 SOLV  OW      2499    1.344397176    0.770953169    1.813338505
  823 SOLV  HW1     2500    1.362410852    0.734149311    1.904567065
  823 SOLV  HW2     2501    1.414700952    0.738722267    1.749933960
  824 SOLV  OW      2502    1.707891663    0.509176380    0.821470582
  824 SOLV  HW1     2503    1.715626515    0.422883940    0.771518765
  824 SOLV  HW2     2504    1.778310884    0.572594082    0.789521732
  825 SOLV  OW      2505    2.049782884    0.221327444    1.211594567
  825 SOLV  HW1     2506    2.027003142    0.156878993    1.138592868
  825 SOLV  HW2     2507    1.969232752    0.276254720    1.233874459
  826 SOLV  OW      2508    2.382565555    0.535379974    1.123750634
  826 SOLV  HW1     2509    2.296789238    0.578292242    1.152052579
  826 SOLV  HW2     2510    2.393126595    0.447805120    1.170858059
  827 SOLV  OW      2511    0.834651384    1.810015336    0.217922496
  827 SOLV  HW1     2512    0.771365952    1.735418889    0.238703114
  827 SOLV  HW2     2513    0.873327047    1.796455294    0.126698400
  828 SOLV  OW      2514    0.902261567    1.707248674    2.397563837
  828 SOLV  HW1     2515    0.957993248    1.644815273    2.452300025
  828 SOLV  HW2     2516    0.876850772    1.662663222    2.311724750
  829 SOLV  OW      2517    0.337784418    2.458308427    2.958544695
  829 SOLV  HW1     2518    0.396655666    2.377820361    2.966132890
  829 SOLV  HW2     2519    0.260846050    2.437723232    2.898059708
  830 SOLV  OW      2520    1.666314473    2.498239377    0.983824793
  830 SOLV  HW1     2521    1.673897452    2.574687892    0.919795189
  830 SOLV  HW2     2522    1.629653522    2.531179586    1.070845067
  831 SOLV  OW      2523    2.599131564    2.387884261    0.437202798
  831 SOLV  HW1     2524    2.606575666    2.289341003    0.421860713
  831 SOLV  HW2     2525    2.684014162    2.432521016    0.408848150
  832 SOLV  OW      2526    0.437054422    1.943131200    2.545788978
  832 SOLV  HW1     2527    0.518218258    1.902845243    2.503469923
  832 SOLV  HW2     2528    0.355486794    1.894596048    2.514285879
  833 SOLV  OW      2529    0.572505606    0.976748958    1.687110278
  833 SOLV  HW1     2530    0.658755505    0.946100066    1.646819523
  833 SOLV  HW2     2531    0.543147744    0.911265437    1.756764774
  834 SOLV  OW      2532    0.457960641    1.723752224    0.188016256
  834 SOLV  HW1     2533    0.384809117    1.708773179    0.254547762
  834 SOLV  HW2     2534    0.545686270    1.698126717    0.228629461
  835 SOLV  OW      2535    2.673923821    0.185477398    2.451845302
  835 SOLV  HW1     2536    2.607656894    0.260240349    2.456231061
  835 SOLV  HW2     2537    2.672698318    0.134786238    2.538036395
  836 SOLV  OW      2538    1.554761220    1.951779319    2.572836486
  836 SOLV  HW1     2539    1.552424676    1.874011356    2.510000697
  836 SOLV  HW2     2540    1.638433866    1.947954380    2.627480109
  837 SOLV  OW      2541    2.256569867    2.991146335    1.762235400
  837 SOLV  HW1     2542    2.301644134    2.925275200    1.822479441
  837 SOLV  HW2     2543    2.240529842    3.076333349    1.812094104
  838 SOLV  OW      2544    1.012140109    1.795464293    0.844525288
  838 SOLV  HW1     2545    0.981477874    1.886907892    0.870979711
  838 SOLV  HW2     2546    1.005585656    1.734074025    0.923202197
  839 SOLV  OW      2547    0.269365466    0.864125602    0.273932782
  839 SOLV  HW1     2548    0.275318491    0.799582321    0.197773264
  839 SOLV  HW2     2549    0.179872029    0.855755776    0.317777762
  840 SOLV  OW      2550    3.043529028    1.256982172    0.955205737
  840 SOLV  HW1     2551    3.060094926    1.326172561    1.025488651
  840 SOLV  HW2     2552    2.954031607    1.214968308    0.970255056
  841 SOLV  OW      2553    0.917314740    2.990759410    0.186854368
  841 SOLV  HW1     2554    0.817705876    2.987326534    0.195084271
  841 SOLV  HW2     2555    0.958902504    2.958352199    0.271834279
  842 SOLV  OW      2556    2.760799372    1.680621541    0.332665816
  842 SOLV  HW1     2557    2.725812926    1.630997632    0.253199230
  842 SOLV  HW2     2558    2.684464218    1.721634218    0.382589560
  843 SOLV  OW      2559    1.061555984    2.843601646    3.000293658
  843 SOLV  HW1     2560    0.970758485    2.876799976    3.025860928
  843 SOLV  HW2     2561    1.057542476    2.802402385    2.909252489
  844 SOLV  OW      2562    1.170268726    2.528016243    1.636396953
  844 SOLV  HW1     2563    1.234060483    2.559424358    1.706721475
  844 SOLV  HW2     2564    1.211596311    2.540098029    1.546133749
  845 SOLV  OW      2565    1.032344464    0.698554057    0.125060334
  845 SOLV  HW1     2566    1.116363723    0.719222809    0.074910821
  845 SOLV  HW2     2567    0.954109822    0.737598035    0.076518994
  846 SOLV  OW      2568    3.057365365    1.250884387    0.284503019
  846 SOLV  HW1     2569    2.970733741    1.209349645    0.312275214
  846 SOLV  HW2     2570    3.052987814    1.349771940    0.298769279
  847 SOLV  OW      2571    1.069308293    1.879448901    2.531772764
  847 SOLV  HW1     2572    0.999834232    1.836555398    2.474035922
  847 SOLV  HW2     2573    1.149839053    1.820349088    2.536464146
  848 SOLV  OW      2574    0.321922958    1.359342118    1.768201789
  848 SOLV  HW1     2575    0.285078848    1.270876606    1.796800530
  848 SOLV  HW2     2576    0.342487104    1.356810717    1.670364047
  849 SOLV  OW      2577    0.005769976    2.976410902    1.636733581
  849 SOLV  HW1     2578    0.094429874    2.936046259    1.614111463
  849 SOLV  HW2     2579   -0.044067628    2.996724410    1.552441635
  850 SOLV  OW      2580    3.020878740    0.883143315    1.774086427
  850 SOLV  HW1     2581    3.054162801    0.831045939    1.852698658
  850 SOLV  HW2     2582    3.098478482    0.912057042    1.718014266
  851 SOLV  OW      2583    1.409128100    0.204580511    0.623094793
  851 SOLV  HW1     2584    1.412952027    0.109211693    0.593234238
  851 SOLV  HW2     2585    1.470548785    0.259673790    0.566582139
  852 SOLV  OW      2586    0.991397846    0.897920263    1.079809621
  852 SOLV  HW1     2587    1.048829430    0.966123354    1.034533229
  852 SOLV  HW2     2588    0.965548963    0.827171804    1.014018635
  853 SOLV  OW      2589    1.378248909    2.986871818    1.653383163
  853 SOLV  HW1     2590    1.339109525    2.996770651    1.561886607
  853 SOLV  HW2     2591    1.431879946    3.068288648    1.675664412
  854 SOLV  OW      2592    1.833877171    1.239985429    2.958166979
  854 SOLV  HW1     2593    1.751040808    1.263770011    2.907430057
  854 SOLV  HW2     2594    1.913013101    1.245645378    2.897279304
  855 SOLV  OW      2595    0.849333780    0.433898200    1.367725254
  855 SOLV  HW1     2596    0.829932138    0.346469123    1.412241095
  855 SOLV  HW2     2597    0.767743377    0.465417536    1.319233585
  856 SOLV  OW      2598    1.341150675    2.577023825    2.551937643
  856 SOLV  HW1     2599    1.365321052    2.673470138    2.541189250
  856 SOLV  HW2     2600    1.385812298    2.523311247    2.480370009
  857 SOLV  OW      2601    2.935157410    0.073092288    1.064090415
  857 SOLV  HW1     2602    3.003465468    0.086614007    1.135872642
  857 SOLV  HW2     2603    2.953603229    0.135710597    0.988326562
  858 SOLV  OW      2604    0.652159587    2.969767870    1.746541263
  858 SOLV  HW1     2605    0.723978329    2.931088937    1.804403109
  858 SOLV  HW2     2606    0.610960073    2.897110952    1.691536222
  859 SOLV  OW      2607    3.064344286    2.108678147    0.677126050
  859 SOLV  HW1     2608    2.989749166    2.172184838    0.657029868
  859 SOLV  HW2     2609    3.151912937    2.152982141    0.657885198
  860 SOLV  OW      2610    0.929776285    0.696895786    2.390163155
  860 SOLV  HW1     2611    0.877284905    0.614326377    2.369458323
  860 SOLV  HW2     2612    1.019624792    0.671195300    2.425777467
  861 SOLV  OW      2613    1.151158479    1.818426459    1.851663621
  861 SOLV  HW1     2614    1.204300557    1.885180538    1.903830018
  861 SOLV  HW2     2615    1.057792269    1.814968402    1.887333320
  862 SOLV  OW      2616    2.296462586    2.712837732    0.938842857
  862 SOLV  HW1     2617    2.233557243    2.787216037    0.916205929
  862 SOLV  HW2     2618    2.350147165    2.688829184    0.857953194
  863 SOLV  OW      2619    3.081524713    2.228808515    2.699657639
  863 SOLV  HW1     2620    3.075329363    2.129783980    2.687119244
  863 SOLV  HW2     2621    3.062743147    2.274631404    2.612772928
  864 SOLV  OW      2622    0.338888648    0.432330426    0.061534041
  864 SOLV  HW1     2623    0.283975207    0.357855377    0.023593793
  864 SOLV  HW2     2624    0.434626790    0.403876958    0.066636543
  865 SOLV  OW      2625    1.119072783    0.630786919    1.976402534
  865 SOLV  HW1     2626    1.077903830    0.557414358    2.030470384
  865 SOLV  HW2     2627    1.047453422    0.692878709    1.944512568
  866 SOLV  OW      2628    2.544963609    2.398333254    0.946378904
  866 SOLV  HW1     2629    2.575869005    2.307681905    0.975139807
  866 SOLV  HW2     2630    2.489544072    2.389907301    0.863555862
  867 SOLV  OW      2631    0.414133738    2.836345398    3.133682299
  867 SOLV  HW1     2632    0.475259317    2.803569170    3.205730155
  867 SOLV  HW2     2633    0.428162108    2.782086831    3.050853024
  868 SOLV  OW      2634    0.816212444    0.122553465    1.893950787
  868 SOLV  HW1     2635    0.746645710    0.158568130    1.956123132
  868 SOLV  HW2     2636    0.903267594    0.168722266    1.911033856
  869 SOLV  OW      2637    2.284438844    0.228144309    0.878301658
  869 SOLV  HW1     2638    2.241118577    0.291348260    0.942568762
  869 SOLV  HW2     2639    2.354735149    0.276582624    0.826208055
  870 SOLV  OW      2640    2.413712472    1.676485263    2.083797318
  870 SOLV  HW1     2641    2.489235901    1.676621618    2.149355543
  870 SOLV  HW2     2642    2.336497099    1.625718873    2.122036453
  871 SOLV  OW      2643    0.997281374    3.111523389    2.286683815
  871 SOLV  HW1     2644    1.057262020    3.102210939    2.207204325
  871 SOLV  HW2     2645    1.050863682    3.100227660    2.370365875
  872 SOLV  OW      2646    1.027685371    0.428057351    2.116347304
  872 SOLV  HW1     2647    0.929796813    0.415695270    2.100024786
  872 SOLV  HW2     2648    1.052114479    0.387706318    2.204531106
  873 SOLV  OW      2649    0.933737578    2.414125694    2.315334278
  873 SOLV  HW1     2650    1.000189321    2.415911640    2.390050403
  873 SOLV  HW2     2651    0.885939450    2.326279969    2.315353052
  874 SOLV  OW      2652    2.837811593    0.276247316    2.853802316
  874 SOLV  HW1     2653    2.928154276    0.297458046    2.891088338
  874 SOLV  HW2     2654    2.777984007    0.244589907    2.927425843
  875 SOLV  OW      2655    1.293318415    2.184053640    0.324197547
  875 SOLV  HW1     2656    1.353994322    2.193950385    0.245316659
  875 SOLV  HW2     2657    1.275074646    2.087039175    0.340228417
  876 SOLV  OW      2658    0.935922600    2.647498377    1.668376869
  876 SOLV  HW1     2659    1.017845516    2.595365399    1.644449222
  876 SOLV  HW2     2660    0.857802706    2.585446808    1.675343952
  877 SOLV  OW      2661    2.471645187    2.827857630    2.648956603
  877 SOLV  HW1     2662    2.423293291    2.791746851    2.728704323
  877 SOLV  HW2     2663    2.410326352    2.887300539    2.596916938
  878 SOLV  OW      2664    2.579506478    1.952065809    2.416326478
  878 SOLV  HW1     2665    2.672588290    1.954886853    2.452766244
  878 SOLV  HW2     2666    2.570146217    2.020030389    2.343572086
  879 SOLV  OW      2667    0.962137763    2.278138468    0.056603208
  879 SOLV  HW1     2668    1.047188650    2.237709252    0.022932442
  879 SOLV  HW2     2669    0.955299059    2.263904868    0.155358485
  880 SOLV  OW      2670    1.187381440    1.020294942    0.340742678
  880 SOLV  HW1     2671    1.166891036    1.117636203    0.330502497
  880 SOLV  HW2     2672    1.116746835    0.966383905    0.294869454
  881 SOLV  OW      2673    0.344273314    0.091226454    1.941387138
  881 SOLV  HW1     2674    0.370922755   -0.003729674    1.924816132
  881 SOLV  HW2     2675    0.334086990    0.138712235    1.853964224
  882 SOLV  OW      2676    0.017653516    3.009465178    1.011416581
  882 SOLV  HW1     2677   -0.052989141    2.977237889    0.948400265
  882 SOLV  HW2     2678    0.103703228    3.021153495    0.961829986
  883 SOLV  OW      2679    0.575131973    1.054373548    2.174889343
  883 SOLV  HW1     2680    0.521818754    1.083758693    2.254237671
  883 SOLV  HW2     2681    0.663702333    1.100817193    2.175214753
  884 SOLV  OW      2682    2.143621140    2.125566886    1.516675854
  884 SOLV  HW1     2683    2.127748625    2.033524419    1.480923809
  884 SOLV  HW2     2684    2.232571929    2.158667541    1.485147288
  885 SOLV  OW      2685    2.176341117    2.446828463    0.313401227
  885 SOLV  HW1     2686    2.111478196    2.455141516    0.237734071
  885 SOLV  HW2     2687    2.143938457    2.377296690    0.377566393
  886 SOLV  OW      2688    2.782196567    2.707014943    2.195720443
  886 SOLV  HW1     2689    2.859017202    2.770740002    2.189579840
  886 SOLV  HW2     2690    2.784701709    2.660237753    2.284081037
  887 SOLV  OW      2691    0.951016479    0.847801592    1.931935161
  887 SOLV  HW1     2692    0.911552758    0.882691519    2.016936972
  887 SOLV  HW2     2693    1.030878078    0.902722540    1.907281835
  888 SOLV  OW      2694    2.733867077    2.722175096    1.738424010
  888 SOLV  HW1     2695    2.715524922    2.807110141    1.787935659
  888 SOLV  HW2     2696    2.814023301    2.734388733    1.679879053
  889 SOLV  OW      2697    1.213576119    1.483661030    3.057295659
  889 SOLV  HW1     2698    1.194856859    1.579926155    3.037685381
  889 SOLV  HW2     2699    1.292202924    1.476858227    3.118724323
  890 SOLV  OW      2700    2.516692540    2.804107511    2.196028224
  890 SOLV  HW1     2701    2.603601864    2.764900505    2.165839698
  890 SOLV  HW2     2702    2.485986564    2.757232536    2.278863622
  891 SOLV  OW      2703    1.483714838    0.296861439    1.792593377
  891 SOLV  HW1     2704    1.546201193    0.354030788    1.739408417
  891 SOLV  HW2     2705    1.502847530    0.308360453    1.890077737
  892 SOLV  OW      2706    1.731909036    2.354341867    2.300118143
  892 SOLV  HW1     2707    1.779864861    2.399812691    2.375178957
  892 SOLV  HW2     2708    1.669461958    2.285621277    2.337256882
  893 SOLV  OW      2709    2.668830124    0.202548827    3.082301950
  893 SOLV  HW1     2710    2.700579527    0.150460980    3.161551283
  893 SOLV  HW2     2711    2.572267385    0.182469486    3.065749333
  894 SOLV  OW      2712    0.164536803    2.271542644    1.302675809
  894 SOLV  HW1     2713    0.075740482    2.316552741    1.312213060
  894 SOLV  HW2     2714    0.150837940    2.176187865    1.275817497
  895 SOLV  OW      2715    0.670701668    2.333776366    0.700354597
  895 SOLV  HW1     2716    0.726158924    2.393647399    0.758161794
  895 SOLV  HW2     2717    0.591273431    2.384302010    0.666591432
  896 SOLV  OW      2718    0.017188814    1.892562088    2.905431270
  896 SOLV  HW1     2719    0.065803555    1.854458151    2.984074115
  896 SOLV  HW2     2720    0.056459322    1.981472388    2.881877705
  897 SOLV  OW      2721    0.970621802    2.188006067    1.320426070
  897 SOLV  HW1     2722    0.908699758    2.130672827    1.374093798
  897 SOLV  HW2     2723    1.064350003    2.154759283    1.330972950
  898 SOLV  OW      2724    1.444308071    1.402240232    0.872137072
  898 SOLV  HW1     2725    1.414030409    1.419032808    0.965962413
  898 SOLV  HW2     2726    1.438839337    1.304353644    0.852385257
  899 SOLV  OW      2727    0.424640527    1.999339513    2.803822236
  899 SOLV  HW1     2728    0.471406637    1.936179936    2.865673822
  899 SOLV  HW2     2729    0.422970979    1.960580838    2.711644127
  900 SOLV  OW      2730    0.750608701    2.678255491    3.056315239
  900 SOLV  HW1     2731    0.691844273    2.669665526    3.136779623
  900 SOLV  HW2     2732    0.842262204    2.644804163    3.078273876
  901 SOLV  OW      2733    2.678593678    2.651585944    0.599162795
  901 SOLV  HW1     2734    2.667831495    2.567308980    0.546405418
  901 SOLV  HW2     2735    2.704824593    2.629028003    0.692996130
  902 SOLV  OW      2736    0.147292591    0.918785415    1.118926982
  902 SOLV  HW1     2737    0.228868777    0.955433583    1.074159472
  902 SOLV  HW2     2738    0.084432524    0.883269593    1.049724023
  903 SOLV  OW      2739    1.197725689    2.154691539    3.129185565
  903 SOLV  HW1     2740    1.196318332    2.155069631    3.029188750
  903 SOLV  HW2     2741    1.201121237    2.060316566    3.162099820
  904 SOLV  OW      2742    0.853263860    0.814175882    3.135808592
  904 SOLV  HW1     2743    0.869196285    0.802299394    3.037793422
  904 SOLV  HW2     2744    0.764204697    0.775635251    3.159991433
  905 SOLV  OW      2745    0.981344017    0.353907134    0.455506632
  905 SOLV  HW1     2746    0.905717740    0.414811856    0.479448883
  905 SOLV  HW2     2747    1.034774092    0.394669239    0.381442266
  906 SOLV  OW      2748    0.683984052    1.612688295    0.298671786
  906 SOLV  HW1     2749    0.711719351    1.518088337    0.281843828
  906 SOLV  HW2     2750    0.676363174    1.628149199    0.397182942
  907 SOLV  OW      2751    1.277780817    1.897036805    0.060075733
  907 SOLV  HW1     2752    1.230095663    1.810550206    0.044383891
  907 SOLV  HW2     2753    1.294293097    1.908674130    0.158014068
  908 SOLV  OW      2754    2.569743988    0.424968451    0.224348671
  908 SOLV  HW1     2755    2.538981364    0.468244753    0.139598621
  908 SOLV  HW2     2756    2.661840298    0.456994701    0.246583117
  909 SOLV  OW      2757    1.930276875    0.369239900    1.673325439
  909 SOLV  HW1     2758    1.956444226    0.310948199    1.596389311
  909 SOLV  HW2     2759    1.999858113    0.439791602    1.686839163
  910 SOLV  OW      2760    1.293672144    1.275486339    1.497511372
  910 SOLV  HW1     2761    1.245389242    1.195185546    1.462550120
  910 SOLV  HW2     2762    1.240451808    1.357733558    1.477393616
  911 SOLV  OW      2763    2.544262793    0.841198345    0.545476796
  911 SOLV  HW1     2764    2.477217879    0.780866026    0.502270364
  911 SOLV  HW2     2765    2.589074226    0.792789537    0.620644987
  912 SOLV  OW      2766    0.942774256    0.456920064    0.946593947
  912 SOLV  HW1     2767    0.878472728    0.383385560    0.925150841
  912 SOLV  HW2     2768    0.985725586    0.438862399    1.035085862
  913 SOLV  OW      2769    2.030417487    2.856382724    2.509004793
  913 SOLV  HW1     2770    2.000638118    2.797816604    2.433605424
  913 SOLV  HW2     2771    1.980666432    2.943068727    2.505504773
  914 SOLV  OW      2772    2.189235757    1.525435304    2.186086713
  914 SOLV  HW1     2773    2.111694020    1.588330118    2.180300824
  914 SOLV  HW2     2774    2.179431141    1.454004535    2.116780085
  915 SOLV  OW      2775    0.539546018    2.777984822    2.654953325
  915 SOLV  HW1     2776    0.537303309    2.877946356    2.656597260
  915 SOLV  HW2     2777    0.531771600    2.742956025    2.748294323
  916 SOLV  OW      2778    0.930351719    0.077597953    0.455588473
  916 SOLV  HW1     2779    0.960383260    0.172870933    0.460394464
  916 SOLV  HW2     2780    1.005585283    0.017548257    0.482715021
  917 SOLV  OW      2781    1.419938063    1.346082552    2.139139640
  917 SOLV  HW1     2782    1.325655866    1.322284450    2.162507708
  917 SOLV  HW2     2783    1.449226736    1.292368027    2.060029362
  918 SOLV  OW      2784    0.212088489    0.420605017    0.295556630
  918 SOLV  HW1     2785    0.257117112    0.430624972    0.206821734
  918 SOLV  HW2     2786    0.275090841    0.448141834    0.368180554
  919 SOLV  OW      2787    0.560938862    2.234636544    2.228160483
  919 SOLV  HW1     2788    0.659705409    2.224262154    2.239949520
  919 SOLV  HW2     2789    0.514156013    2.205074342    2.311460112
  920 SOLV  OW      2790    0.921126051    1.699710035    3.160469899
  920 SOLV  HW1     2791    1.004084936    1.654684623    3.193515642
  920 SOLV  HW2     2792    0.945750355    1.784156675    3.112889169
  921 SOLV  OW      2793    1.656786764    2.440840185    0.566721778
  921 SOLV  HW1     2794    1.560495558    2.437318558    0.539943974
  921 SOLV  HW2     2795    1.680545246    2.357522659    0.616672395
  922 SOLV  OW      2796    2.057638347    2.863872316    0.135338550
  922 SOLV  HW1     2797    1.965088872    2.858911498    0.097788782
  922 SOLV  HW2     2798    2.053649986    2.855808721    0.234943105
  923 SOLV  OW      2799    2.172188210    1.142204339    2.362755442
  923 SOLV  HW1     2800    2.090205510    1.122070919    2.309135598
  923 SOLV  HW2     2801    2.203143893    1.059000016    2.408802777
  924 SOLV  OW      2802    3.098308706    2.389992033    1.301934097
  924 SOLV  HW1     2803    3.057356843    2.421964378    1.387387910
  924 SOLV  HW2     2804    3.026387614    2.356707151    1.240933258
  925 SOLV  OW      2805    1.299474095    2.902839202    2.685118364
  925 SOLV  HW1     2806    1.349259894    2.939796825    2.763587251
  925 SOLV  HW2     2807    1.363368105    2.886036282    2.610038150
  926 SOLV  OW      2808    0.242893898    2.895205438    2.319138364
  926 SOLV  HW1     2809    0.193464545    2.978807306    2.342959923
  926 SOLV  HW2     2810    0.190159200    2.843368030    2.251818399
  927 SOLV  OW      2811    1.692583086    1.863780538    1.252680019
  927 SOLV  HW1     2812    1.656708735    1.899837580    1.166571547
  927 SOLV  HW2     2813    1.748931768    1.933462815    1.297073729
  928 SOLV  OW      2814    1.152194206    1.652417022    0.127119327
  928 SOLV  HW1     2815    1.121161361    1.691188894    0.213926316
  928 SOLV  HW2     2816    1.200931277    1.566814239    0.144397404
  929 SOLV  OW      2817    0.833001847    1.840160619    1.551337009
  929 SOLV  HW1     2818    0.785104922    1.836453408    1.639050092
  929 SOLV  HW2     2819    0.808604759    1.924582795    1.503597029
  930 SOLV  OW      2820    1.341378135    2.894585300    0.824466674
  930 SOLV  HW1     2821    1.289262186    2.898734584    0.909720006
  930 SOLV  HW2     2822    1.280166732    2.870496592    0.749138400
  931 SOLV  OW      2823    3.032553631    2.812639208    0.128475073
  931 SOLV  HW1     2824    2.971407485    2.755092423    0.074151737
  931 SOLV  HW2     2825    3.125655320    2.805399467    0.092681988
  932 SOLV  OW      2826    0.978467660    1.383807012    1.108528896
  932 SOLV  HW1     2827    0.952732576    1.403681786    1.203104603
  932 SOLV  HW2     2828    1.067066300    1.337436437    1.107157132
  933 SOLV  OW      2829    1.408952124    1.584768894    1.585603490
  933 SOLV  HW1     2830    1.316936522    1.578574365    1.624285032
  933 SOLV  HW2     2831    1.433732612    1.497089255    1.544376248
  934 SOLV  OW      2832    2.562341125    1.438014875    0.854389357
  934 SOLV  HW1     2833    2.466835274    1.416289842    0.834187094
  934 SOLV  HW2     2834    2.620842052    1.363087405    0.823325386
  935 SOLV  OW      2835    1.474089867    1.387153415    0.449718099
  935 SOLV  HW1     2836    1.573177453    1.399313866    0.443778916
  935 SOLV  HW2     2837    1.453793903    1.295907487    0.485266897
  936 SOLV  OW      2838    1.388747359    3.145651741    0.508364435
  936 SOLV  HW1     2839    1.374192417    3.176751883    0.414436740
  936 SOLV  HW2     2840    1.481895026    3.110485207    0.517758757
  937 SOLV  OW      2841    0.663530009    0.063159307    1.671084348
  937 SOLV  HW1     2842    0.646385997   -0.034583757    1.683487027
  937 SOLV  HW2     2843    0.698285087    0.101982400    1.756444089
  938 SOLV  OW      2844    1.865723567    2.264364986    1.627962104
  938 SOLV  HW1     2845    1.903453298    2.171750049    1.627364063
  938 SOLV  HW2     2846    1.935086564    2.328806221    1.595753006
  939 SOLV  OW      2847    0.461532693    1.727476139    1.782533645
  939 SOLV  HW1     2848    0.378105905    1.703426313    1.732904844
  939 SOLV  HW2     2849    0.532080644    1.658987655    1.764266429
  940 SOLV  OW      2850    3.098596639    1.918224144    1.132214429
  940 SOLV  HW1     2851    3.069518305    1.978418166    1.057833299
  940 SOLV  HW2     2852    3.028799990    1.917655220    1.203834829
  941 SOLV  OW      2853    0.264859370    2.112726469    3.147133673
  941 SOLV  HW1     2854    0.196664866    2.173426076    3.187962906
  941 SOLV  HW2     2855    0.286138174    2.144018676    3.054560148
  942 SOLV  OW      2856    0.346836053    2.488336426    1.923723216
  942 SOLV  HW1     2857    0.274584186    2.500088174    1.991866493
  942 SOLV  HW2     2858    0.434881296    2.477888387    1.969990256
  943 SOLV  OW      2859    2.694616532    3.157251975    0.386519001
  943 SOLV  HW1     2860    2.675475434    3.059688047    0.397239973
  943 SOLV  HW2     2861    2.641559106    3.209163031    0.453527598
  944 SOLV  OW      2862    2.571190310    0.089426024    0.604484033
  944 SOLV  HW1     2863    2.524288307    0.045292743    0.680997875
  944 SOLV  HW2     2864    2.650752865    0.139503795    0.638600268
  945 SOLV  OW      2865    2.280343308    2.976160771    2.539895864
  945 SOLV  HW1     2866    2.195429521    2.925831470    2.523830194
  945 SOLV  HW2     2867    2.260346366    3.059806023    2.590935978
  946 SOLV  OW      2868    0.989452021    1.409436462    0.539097526
  946 SOLV  HW1     2869    0.918455012    1.342513882    0.561058954
  946 SOLV  HW2     2870    0.957538165    1.501049833    0.563387779
  947 SOLV  OW      2871    2.179543974    1.923396421    2.514183269
  947 SOLV  HW1     2872    2.196959849    1.834593141    2.556754236
  947 SOLV  HW2     2873    2.176537950    1.912679827    2.414796569
  948 SOLV  OW      2874    3.152927638    0.140835295    2.492758304
  948 SOLV  HW1     2875    3.215886265    0.218533732    2.493826677
  948 SOLV  HW2     2876    3.064346026    0.170231192    2.456826884
  949 SOLV  OW      2877    1.673002284    2.207836363    0.192382513
  949 SOLV  HW1     2878    1.737820290    2.160397450    0.132801592
  949 SOLV  HW2     2879    1.584321839    2.214378480    0.146615986
  950 SOLV  OW      2880    3.174832472    0.215083598    0.772207343
  950 SOLV  HW1     2881    3.178294313    0.289279781    0.705241140
  950 SOLV  HW2     2882    3.095274501    0.227434513    0.831532222
  951 SOLV  OW      2883    2.011818602    1.170179612    2.779827023
  951 SOLV  HW1     2884    2.053213376    1.091433252    2.825509900
  951 SOLV  HW2     2885    2.079105143    1.212761977    2.719323645
  952 SOLV  OW      2886    0.200140534    0.614982880    1.444545508
  952 SOLV  HW1     2887    0.102826813    0.637818018    1.441605958
  952 SOLV  HW2     2888    0.239325605    0.624334920    1.353019175
  953 SOLV  OW      2889    1.001007485    0.274098055    3.005201309
  953 SOLV  HW1     2890    0.977772251    0.258727140    3.101242459
  953 SOLV  HW2     2891    0.959312360    0.202661648    2.949002053
  954 SOLV  OW      2892    2.234555056    2.124655147    0.156894480
  954 SOLV  HW1     2893    2.270255487    2.133105975    0.249931727
  954 SOLV  HW2     2894    2.263027544    2.203916796    0.102961838
  955 SOLV  OW      2895    0.798132065    0.230616695    0.863212769
  955 SOLV  HW1     2896    0.871116377    0.181578975    0.815567874
  955 SOLV  HW2     2897    0.731239169    0.165017813    0.898191468
  956 SOLV  OW      2898    2.896138735    0.322297001    2.105315216
  956 SOLV  HW1     2899    2.986472151    0.281363854    2.092434544
  956 SOLV  HW2     2900    2.838587701    0.301582291    2.026192804
  957 SOLV  OW      2901    0.144984681    1.413496859    0.579778941
  957 SOLV  HW1     2902    0.236614144    1.407616731    0.540143674
  957 SOLV  HW2     2903    0.106390331    1.503869074    0.561210441
  958 SOLV  OW      2904    1.496870792    2.154792084    2.930929445
  958 SOLV  HW1     2905    1.450780033    2.137782966    2.843829893
  958 SOLV  HW2     2906    1.456347395    2.234918618    2.974969985
  959 SOLV  OW      2907    2.207618224    1.109170593    1.147216175
  959 SOLV  HW1     2908    2.213425427    1.202834109    1.112669664
  959 SOLV  HW2     2909    2.299756693    1.071691616    1.157503500
  960 SOLV  OW      2910    1.141760110    1.579188183    1.713959389
  960 SOLV  HW1     2911    1.108691403    1.500344669    1.765839369
  960 SOLV  HW2     2912    1.164362932    1.653454154    1.777007628
  961 SOLV  OW      2913    1.936397094    0.753384330    2.772901635
  961 SOLV  HW1     2914    1.857475376    0.800399690    2.733373135
  961 SOLV  HW2     2915    1.982682566    0.814338378    2.837274224
  962 SOLV  OW      2916    2.308801839    2.804641630    2.880711083
  962 SOLV  HW1     2917    2.247778935    2.727837816    2.900188270
  962 SOLV  HW2     2918    2.257517157    2.890289584    2.886728916
  963 SOLV  OW      2919    1.112895230    2.450467971    0.766945514
  963 SOLV  HW1     2920    1.166177881    2.487134957    0.843221689
  963 SOLV  HW2     2921    1.129822680    2.352252340    0.758654892
  964 SOLV  OW      2922    2.138810719    2.292508150    2.975799080
  964 SOLV  HW1     2923    2.127176627    2.196694631    2.949600436
  964 SOLV  HW2     2924    2.204560800    2.298759495    3.050897115
  965 SOLV  OW      2925    0.865253804    2.491026300    2.673273650
  965 SOLV  HW1     2926    0.956701016    2.471497415    2.637806102
  965 SOLV  HW2     2927    0.836331102    2.581742141    2.642679326
  966 SOLV  OW      2928    1.466690153    1.390929371    3.174890514
  966 SOLV  HW1     2929    1.549356377    1.440481682    3.148202657
  966 SOLV  HW2     2930    1.477477105    1.293933436    3.153055045
  967 SOLV  OW      2931    0.157270379    2.763369373    0.068431595
  967 SOLV  HW1     2932    0.185165402    2.668104001    0.056276576
  967 SOLV  HW2     2933    0.226039138    2.823646225    0.027947826
  968 SOLV  OW      2934    1.949196059    0.483035884    0.392267434
  968 SOLV  HW1     2935    2.037599201    0.506624129    0.351912504
  968 SOLV  HW2     2936    1.963761524    0.437574738    0.480137403
  969 SOLV  OW      2937    0.670921044    1.969139085    1.160129640
  969 SOLV  HW1     2938    0.571602845    1.974991711    1.170305941
  969 SOLV  HW2     2939    0.696155771    1.991753229    1.066036175
  970 SOLV  OW      2940    0.396914579    2.265966318    1.805303282
  970 SOLV  HW1     2941    0.325847304    2.231688408    1.743866267
  970 SOLV  HW2     2942    0.378432378    2.361709379    1.827477018
  971 SOLV  OW      2943    2.612032003    1.320943102    0.402290616
  971 SOLV  HW1     2944    2.565015111    1.245348025    0.447862329
  971 SOLV  HW2     2945    2.615507140    1.399840210    0.463651053
  972 SOLV  OW      2946    0.754836284    0.476051550    2.382393534
  972 SOLV  HW1     2947    0.660149033    0.463888197    2.412188919
  972 SOLV  HW2     2948    0.816714375    0.444068542    2.454153649
  973 SOLV  OW      2949    0.743392265    2.428359592    2.907577235
  973 SOLV  HW1     2950    0.790386573    2.439861328    2.820052064
  973 SOLV  HW2     2951    0.746758446    2.514224176    2.958736299
  974 SOLV  OW      2952    2.841741591    2.368576157    1.749341679
  974 SOLV  HW1     2953    2.858703346    2.429717115    1.826644536
  974 SOLV  HW2     2954    2.890207240    2.282306598    1.763841605
  975 SOLV  OW      2955    3.011102592    0.786026043    0.348021562
  975 SOLV  HW1     2956    2.913884022    0.807283050    0.338186420
  975 SOLV  HW2     2957    3.049424837    0.763196586    0.258521721
  976 SOLV  OW      2958    2.495229587    0.159658788    0.190925979
  976 SOLV  HW1     2959    2.523981460    0.255063689    0.199368520
  976 SOLV  HW2     2960    2.565759972    0.107766895    0.142627984
  977 SOLV  OW      2961    2.961739866    1.408664172    2.547086354
  977 SOLV  HW1     2962    2.916970209    1.447771569    2.466664571
  977 SOLV  HW2     2963    3.020824341    1.477538976    2.589117763
  978 SOLV  OW      2964    2.029171823    0.726662116    1.555235277
  978 SOLV  HW1     2965    2.092952173    0.803692133    1.555500758
  978 SOLV  HW2     2966    2.052391590    0.663928663    1.629578928
  979 SOLV  OW      2967    2.887031702    1.913381950    0.094241335
  979 SOLV  HW1     2968    2.806533001    1.855787664    0.079942610
  979 SOLV  HW2     2969    2.964668931    1.856154029    0.120679047
  980 SOLV  OW      2970    2.483835622    0.356455400    0.757174678
  980 SOLV  HW1     2971    2.579492701    0.330197761    0.769897509
  980 SOLV  HW2     2972    2.461914743    0.356203728    0.659599379
  981 SOLV  OW      2973    0.778277295    2.062133584    0.355981143
  981 SOLV  HW1     2974    0.797330592    1.968044014    0.327953898
  981 SOLV  HW2     2975    0.861116743    2.117275276    0.346062488
  982 SOLV  OW      2976    2.307368504    0.851518031    0.831328245
  982 SOLV  HW1     2977    2.266081585    0.872047234    0.742583935
  982 SOLV  HW2     2978    2.339788654    0.756912529    0.831902643
  983 SOLV  OW      2979    1.616202811    0.532216207    2.351864494
  983 SOLV  HW1     2980    1.653901138    0.451349473    2.306687209
  983 SOLV  HW2     2981    1.523263829    0.512606914    2.383159316
  984 SOLV  OW      2982    2.906169137    2.073577185    2.217470603
  984 SOLV  HW1     2983    2.978620165    2.071304798    2.148571181
  984 SOLV  HW2     2984    2.894254307    2.167319346    2.250208636
  985 SOLV  OW      2985    0.938611409    0.713717718    0.874335319
  985 SOLV  HW1     2986    0.927290386    0.621043727    0.910184698
  985 SOLV  HW2     2987    1.035879541    0.736841725    0.871899156
  986 SOLV  OW      2988    1.886800455    2.771764001    0.898103787
  986 SOLV  HW1     2989    1.971261173    2.817072350    0.869551267
  986 SOLV  HW2     2990    1.844398486    2.727483387    0.819090984
  987 SOLV  OW      2991    2.576173408    0.666564173    2.755252030
  987 SOLV  HW1     2992    2.579891133    0.572048559    2.722776910
  987 SOLV  HW2     2993    2.650797231    0.682541671    2.819885928
  988 SOLV  OW      2994    0.746331249    0.514470040    0.487231618
  988 SOLV  HW1     2995    0.788424785    0.602899627    0.507473492
  988 SOLV  HW2     2996    0.682022468    0.524774830    0.411340112
  989 SOLV  OW      2997    0.662657649    2.991609344    1.443871560
  989 SOLV  HW1     2998    0.733997365    3.012375658    1.510810593
  989 SOLV  HW2     2999    0.629566085    2.898345125    1.458296702
  990 SOLV  OW      3000    0.239057208    0.504668155    1.896552840
  990 SOLV  HW1     3001    0.267475522    0.536319324    1.987064498
  990 SOLV  HW2     3002    0.310624203    0.446723443    1.857537152
  991 SOLV  OW      3003    2.737439194    2.236537159    1.445497894
  991 SOLV  HW1     3004    2.676319099    2.241208013    1.524518100
  991 SOLV  HW2     3005    2.738529749    2.325044691    1.398948158
  992 SOLV  OW      3006    2.396516059    1.385436218    1.246687952
  992 SOLV  HW1     3007    2.364342977    1.414282346    1.336880366
  992 SOLV  HW2     3008    2.318487658    1.376514114    1.184770490
  993 SOLV  OW      3009    0.764574705    2.098832678    2.590736535
  993 SOLV  HW1     3010    0.828958049    2.073656283    2.663004225
  993 SOLV  HW2     3011    0.697601631    2.163704251    2.626901334
  994 SOLV  OW      3012    2.239431511    0.404874746    1.522437407
  994 SOLV  HW1     3013    2.217097391    0.312630843    1.553962114
  994 SOLV  HW2     3014    2.181458436    0.471207228    1.569772193
  995 SOLV  OW      3015    0.997488266    3.148975341    1.744258763
  995 SOLV  HW1     3016    1.040856095    3.235347852    1.718558075
  995 SOLV  HW2     3017    0.919781674    3.167335243    1.804475671
  996 SOLV  OW      3018    1.962937217    1.688160577    2.135463199
  996 SOLV  HW1     3019    1.966301200    1.627362424    2.056139136
  996 SOLV  HW2     3020    1.912505824    1.771174827    2.111686969
  997 SOLV  OW      3021    2.103255734    2.247610450    0.495365350
  997 SOLV  HW1     3022    2.038820527    2.171150410    0.497199273
  997 SOLV  HW2     3023    2.194256360    2.213917959    0.471176163
  998 SOLV  OW      3024    3.046643232    1.676443525    2.226211764
  998 SOLV  HW1     3025    3.067661428    1.740902372    2.152693498
  998 SOLV  HW2     3026    3.089032429    1.588103475    2.206194349
  999 SOLV  OW      3027    1.205744186    0.780495923    0.901221831
  999 SOLV  HW1     3028    1.258306704    0.813693121    0.979559852
  999 SOLV  HW2     3029    1.229499499    0.685034372    0.883208230
 1000 SOLV  OW      3030    3.151894130    1.241935853    1.753118597
 1000 SOLV  HW1     3031    3.228845436    1.179138459    1.764813228
 1000 SOLV  HW2     3032    3.119685156    1.272224879    1.842822943
 1001 SOLV  OW      3033    0.600067122    1.580039409    2.013667155
 1001 SOLV  HW1     3034    0.630709692    1.552482470    1.922544624
 1001 SOLV  HW2     3035    0.549274219    1.665943383    2.007169967
 1002 SOLV  OW      3036    0.141203729    1.047972350    2.131307343
 1002 SOLV  HW1     3037    0.228619538    1.032517528    2.085267522
 1002 SOLV  HW2     3038    0.143402821    1.136276732    2.178184843
 1003 SOLV  OW      3039    1.618619996    1.544681224    2.843031777
 1003 SOLV  HW1     3040    1.663377121    1.563885943    2.930380893
 1003 SOLV  HW2     3041    1.531689241    1.593928231    2.838607655
 1004 SOLV  OW      3042    0.499350792    0.624520309    1.491922881
 1004 SOLV  HW1     3043    0.545338414    0.592866076    1.574899637
 1004 SOLV  HW2     3044    0.401027971    0.608117090    1.500009941
 1005 SOLV  OW      3045    2.210667489    1.374309964    1.041193077
 1005 SOLV  HW1     3046    2.252130746    1.391475772    0.951819163
 1005 SOLV  HW2     3047    2.114211858    1.400616340    1.038775440
 1006 SOLV  OW      3048    1.121474984    1.745409474    2.930730905
 1006 SOLV  HW1     3049    1.075014503    1.833342939    2.941177413
 1006 SOLV  HW2     3050    1.062732319    1.682548009    2.879743732
 1007 SOLV  OW      3051    0.169675742    2.522356853    2.543895407
 1007 SOLV  HW1     3052    0.089510095    2.572656503    2.511568420
 1007 SOLV  HW2     3053    0.251571448    2.578251156    2.530839680
 1008 SOLV  OW      3054    1.757304200    2.123536757    2.932362966
 1008 SOLV  HW1     3055    1.788273146    2.063813195    2.858363610
 1008 SOLV  HW2     3056    1.659041127    2.139725273    2.923194203
 1009 SOLV  OW      3057    1.839650822    0.343804612    0.995062185
 1009 SOLV  HW1     3058    1.831536954    0.334032895    1.094261890
 1009 SOLV  HW2     3059    1.788359727    0.424303656    0.965213525
 1010 SOLV  OW      3060    2.874988161    2.303999692    0.632545707
 1010 SOLV  HW1     3061    2.856191066    2.379385698    0.569588423
 1010 SOLV  HW2     3062    2.886913597    2.340053342    0.725065428
 1011 SOLV  OW      3063    1.366197331    2.103298389    2.693685456
 1011 SOLV  HW1     3064    1.306092645    2.118586221    2.615228862
 1011 SOLV  HW2     3065    1.441368113    2.043053318    2.666822390
 1012 SOLV  OW      3066    1.853494820    1.634087873    1.239836731
 1012 SOLV  HW1     3067    1.796721706    1.714370084    1.258090985
 1012 SOLV  HW2     3068    1.891693198    1.600061897    1.325771249
 1013 SOLV  OW      3069    1.160369990    1.222284436    3.065837259
 1013 SOLV  HW1     3070    1.237638988    1.172901632    3.105741433
 1013 SOLV  HW2     3071    1.189737934    1.314048258    3.039035491
 1014 SOLV  OW      3072    2.041067312    2.415211159    1.230693179
 1014 SOLV  HW1     3073    2.067310490    2.437444029    1.136794098
 1014 SOLV  HW2     3074    1.959617001    2.357204344    1.229665397
 1015 SOLV  OW      3075    0.197843706    2.271913113    1.610954633
 1015 SOLV  HW1     3076    0.124723565    2.320936531    1.658406010
 1015 SOLV  HW2     3077    0.215130753    2.315319706    1.522532703
 1016 SOLV  OW      3078    2.363349947    1.096218100    2.703394212
 1016 SOLV  HW1     3079    2.326661558    1.031412076    2.636643439
 1016 SOLV  HW2     3080    2.313250045    1.182537741    2.697039866
 1017 SOLV  OW      3081    0.240343306    1.704177416    1.001509823
 1017 SOLV  HW1     3082    0.282225490    1.680335181    1.089140708
 1017 SOLV  HW2     3083    0.140876940    1.697063592    1.009095024
 1018 SOLV  OW      3084    2.716896068    1.641285157    0.041947823
 1018 SOLV  HW1     3085    2.703603024    1.544606597    0.063823017
 1018 SOLV  HW2     3086    2.730100710    1.651618724   -0.056646237
 1019 SOLV  OW      3087    1.763307210    1.377786866    0.405134408
 1019 SOLV  HW1     3088    1.804066366    1.311670757    0.342134102
 1019 SOLV  HW2     3089    1.824135322    1.456594526    0.414666179
 1020 SOLV  OW      3090    0.882397243    0.373654126    2.626102107
 1020 SOLV  HW1     3091    0.854348893    0.421076400    2.709565185
 1020 SOLV  HW2     3092    0.980254719    0.353503752    2.630519476
 1021 SOLV  OW      3093    0.718386444    0.904259794    2.485868427
 1021 SOLV  HW1     3094    0.644497224    0.837213411    2.479014582
 1021 SOLV  HW2     3095    0.806362408    0.858209715    2.473976598
 1022 SOLV  OW      3096    1.899422622    2.221301650    2.120755168
 1022 SOLV  HW1     3097    1.961453166    2.274264512    2.062888029
 1022 SOLV  HW2     3098    1.833711721    2.282878073    2.164251205
 1023 SOLV  OW      3099    0.023075320    0.321883787    1.384301383
 1023 SOLV  HW1     3100    0.086000289    0.262402277    1.334277004
 1023 SOLV  HW2     3101   -0.020563341    0.385351636    1.320524432
 1024 SOLV  OW      3102    0.253555011    0.774074720    0.653009828
 1024 SOLV  HW1     3103    0.213554090    0.803389482    0.566163947
 1024 SOLV  HW2     3104    0.271670347    0.854184263    0.710070009
 1025 SOLV  OW      3105    1.213472641    0.388971971    0.605926969
 1025 SOLV  HW1     3106    1.133431056    0.348675994    0.561527373
 1025 SOLV  HW2     3107    1.286833141    0.321141171    0.610273632
 1026 SOLV  OW      3108    0.207268480    0.494882569    2.931083061
 1026 SOLV  HW1     3109    0.202491925    0.582350716    2.979333370
 1026 SOLV  HW2     3110    0.134135574    0.490343680    2.863020524
 1027 SOLV  OW      3111    2.552028971    0.799611668    2.500002231
 1027 SOLV  HW1     3112    2.613221668    0.833718026    2.428632767
 1027 SOLV  HW2     3113    2.605885553    0.771583893    2.579470742
 1028 SOLV  OW      3114    2.071809358    1.956907342    1.912362688
 1028 SOLV  HW1     3115    1.978617838    1.950265362    1.948042730
 1028 SOLV  HW2     3116    2.095790666    1.871725120    1.865771698
 1029 SOLV  OW      3117    1.748654524    0.346940376    2.218206650
 1029 SOLV  HW1     3118    1.767941705    0.255894664    2.181597644
 1029 SOLV  HW2     3119    1.831765960    0.384729984    2.259021727
 1030 SOLV  OW      3120    0.121912827    0.204585624    1.603052820
 1030 SOLV  HW1     3121    0.218571511    0.229176259    1.610399763
 1030 SOLV  HW2     3122    0.082652896    0.247693639    1.521800662
 1031 SOLV  OW      3123    2.925167320    0.257193536    2.384071750
 1031 SOLV  HW1     3124    2.927112657    0.268004366    2.284667067
 1031 SOLV  HW2     3125    2.833709427    0.228580186    2.412683217
 1032 SOLV  OW      3126    1.118395670    2.888007008    0.354791839
 1032 SOLV  HW1     3127    1.208345194    2.844314558    0.356120889
 1032 SOLV  HW2     3128    1.111371059    2.952121369    0.431222637
 1033 SOLV  OW      3129    0.243514489    2.040328049    0.404672839
 1033 SOLV  HW1     3130    0.299319192    2.013762927    0.326049088
 1033 SOLV  HW2     3131    0.150348485    2.006074164    0.392495872
 1034 SOLV  OW      3132    1.997210991    1.054404060    2.168723460
 1034 SOLV  HW1     3133    2.010861200    1.076303218    2.072110320
 1034 SOLV  HW2     3134    1.899455251    1.056080382    2.189770057
 1035 SOLV  OW      3135    2.188484604    2.679238148    2.223189999
 1035 SOLV  HW1     3136    2.091975353    2.671286611    2.248172423
 1035 SOLV  HW2     3137    2.242910690    2.695981014    2.305402435
 1036 SOLV  OW      3138    1.007854640    2.215514588    0.316052864
 1036 SOLV  HW1     3139    1.097007921    2.172113327    0.329091406
 1036 SOLV  HW2     3140    0.988482446    2.275745589    0.393505222
 1037 SOLV  OW      3141    2.796431937    0.762335088    1.725019965
 1037 SOLV  HW1     3142    2.820043386    0.669126062    1.697549654
 1037 SOLV  HW2     3143    2.878863881    0.818947584    1.725027690
END
LATTICESHIFTS
         0         0         0
         0         0         0
         0         0         0
         0         0         0
         0         0         0
         0         0         0
         0         0         0
         0         0         0
         0         0         0
         0         0         0
         0         0         0
         0         0         0
         0         0         0
         0         0         0
         0         0         0
         0         0         0
         0         0         0
         0         0         0
         0         0         0
         0         0         0
         0         0         0
         0         0         0
         0         0         0
         0         0         0
         0         0         0
         0         0         0
         0         0         0
         0         0         0
         0         0         0
         0         0         0
         0         0         0
         0         0         0
         0         0         0
         0         0         0
         0         0         0
         0         0         0
         0         0         0
         0         0         0
         0         0         0
         0         0         0
         0         0         0
         0         0         0
         0         0         0
         0         0         0
         0         0         0
         0         0         0
         0         0         0
         0         0         0
         0         0         0
         0         0         0
         0         0         0
         0         0         0
         0         0         0
         0         0         0
         0         0         0
         0         0         0
        -1         0         0
        -1         0         0
        -1         0         0
         0         0         0
         0         0         0
         0         0         0
         0         0         0
         0         0         0
         0         0         0
         0         0         0
         0         0         0
         0         0         0
         0         0         0
         0         0         0
         0         0         0
         0         0         0
         0         0         0
         0         0         0
         0         0         0
         0         0         0
         0         0         0
         0         0         0
         0         0         0
         0         0         0
         0         0        -1
         0         0        -1
         0         0        -1
         0         0         0
         0         0         0
         0         0         0
        -1         0         0
        -1         0         0
        -1         0         0
         1         0         0
         1         0         0
         1         0         0
         0         0         0
         0         0         0
         0         0         0
         0         0         0
         0         0         0
         0         0         0
         0         0         0
         0         0         0
         0         0         0
         0         0         0
         0         0         0
         0         0         0
         0         0         0
         0         0         0
         0         0         0
         0         0         0
         0         0         0
         0         0         0
         0         0         0
         0         0         0
         0         0         0
         0         0         0
         0         0         0
         0         0         0
         0         0         0
         0         0         0
         0         0         0
         0         0         0
         0         0         0
         0         0         0
         0         0         0
         0         0         0
         0         0         0
         0         1         0
         0         1         0
         0         1         0
         0         0         0
         0         0         0
         0         0         0
         0         0         0
         0         0         0
         0         0         0
         0         0         0
         0         0         0
         0         0         0
         0         0         0
         0         0         0
         0         0         0
         0         0         0
         0         0         0
         0         0         0
         0         0         0
         0         0         0
         0         0         0
         0         0         0
         0         0         0
         0         0         0
         0         0         0
         0         0         0
         0         0         0
         0         0         0
         0         0         0
         0         0         0
         0         0         0
         0         0         0
         0         0         0
         0         0         0
         0         0         0
         0         0         0
         0         0         0
         0         0         0
         0         0         0
         0         0         0
         0         0         0
         0         0         0
         0         0         0
         0         0         0
         0         0         0
         0         0         0
         0         0         0
         0         0         0
         0         0         0
         0         0         0
         0         0         0
         0         0         0
         0         0         0
         0         0         0
         0         0         0
         0         0         0
         0         0         0
         0         0         0
         0         0         0
         0         0         0
         0         0         0
         0         0         0
         0         0         0
         0         0         0
         0         0         0
         0         0         0
         0         0         0
         0         0         0
         0         0         0
         0         0         0
         0         0         0
         0         0         0
         0         0         0
         0         0         0
         0         0         0
         0         0         0
         0         0         0
         0         0         0
         0         0         0
         0         0         0
         0         0         0
         0         0         0
         0         0         0
         0         0         0
         0         0         0
         0         0         0
         0         0         0
         0         0         0
         0         0         0
         0         0         0
         0         0         0
         0         0         0
         0         0         0
         0         0         0
         0         0         0
         0         0         0
         0         0         0
         0         0         0
         0         0         0
         0         0         0
         0         0         0
         0         0         0
         0         0         0
         0         0         0
         0         0         0
         0         0         0
         0         0         0
         0         0         0
         0         0         0
         0         0         0
         0         0         0
         0         0         0
         0         0         0
         0         0         0
         0         0         0
         0         0         0
         0         0         0
         0         0         0
         0         0         0
         0         0         0
         0         0         0
         0         0         0
         0         0         0
         0         0         0
         0         0         0
         0         0         0
         0         0         0
         0         0         0
         0         0         0
         0         0         0
         0         0         0
         0         0         0
         0         0         0
         0         0         0
         0         0         0
         0         0         0
         0         0         0
         0         0         0
         0         0         0
         0         0         0
         0         0         0
         0         0         0
         0         0         0
         0         0         0
         0         0         0
         0         0         0
         0         0         0
         0         0         0
         0         0         0
         0         0         0
         0         0         0
         0         0         0
         0         0         0
         0         0         0
         0         0         0
         0         0         0
         0         0         0
         0         0         0
         0         0         0
         0         0         0
         0         0         0
         0         0         0
         0         0         0
         0         0         0
         0         0         0
         0         0         0
         0         0         0
         0         0         0
         0         0         0
         0         0         0
         0         0         0
         0         0         0
         0         0         0
         0         0         0
         0         0         0
         0         0         0
         0         0         0
         0         0         0
         0         0         0
         0         0         0
         0         0         0
         0         0         0
         0         0         0
         0         0         0
         0         0         0
         0         0         0
         0         0         0
         0         0         0
         0         0         0
         0         0         0
         0         0         0
         0         0         0
         0         0         0
         0         0         0
         0         0         0
         0        -1         0
         0        -1         0
         0        -1         0
         0         0         0
         0         0         0
         0         0         0
         0         0         0
         0         0         0
         0         0         0
         0         0         0
         0         0         0
         0         0         0
         0         0         0
         0         0         0
         0         0         0
         0         0         0
         0         0         0
         0         0         0
         0         0         0
         0         0         0
         0         0         0
         0         0         0
         0         0         0
         0         0         0
         0         0         1
         0         0         1
         0         0         1
         1         0         0
         1         0         0
         1         0         0
         0         0         0
         0         0         0
         0         0         0
         0         0         0
         0         0         0
         0         0         0
         0         0        -1
         0         0        -1
         0         0        -1
         0         0         0
         0         0         0
         0         0         0
         0         0         0
         0         0         0
         0         0         0
         0         1         0
         0         1         0
         0         1         0
         0         0         0
         0         0         0
         0         0         0
         0         0         0
         0         0         0
         0         0         0
         0         0         0
         0         0         0
         0         0         0
         0         0         0
         0         0         0
         0         0         0
         0         0         0
         0         0         0
         0         0         0
         0         0         0
         0         0         0
         0         0         0
         0         0         0
         0         0         0
         0         0         0
         0         0         0
         0         0         0
         0         0         0
         0         0         0
         0         0         0
         0         0         0
         0         0         0
         0         0         0
         0         0         0
         0         0         0
         0         0         0
         0         0         0
         0         0         0
         0         0         0
         0         0         0
         0         0         0
         0         0         0
         0         0         0
         0         0         0
         0         0         0
         0         0         0
         0         0         0
         0         0         0
         0         0         0
         0         0         0
         0         0         0
         0         0         0
         0         0         0
         0         0         0
         0         0         0
         0         0         0
         0         0         0
         0         0         0
         0         0         0
         0         0         0
         0         0         0
         0         0         0
         0         0         0
         0         0         0
         0         0         0
         0         0         0
         0         0         0
         0         0         0
         0         0         0
         0         0         0
         0         0         0
         0         0         0
         0         0         0
         0         0         0
         0         0         0
         0         0         0
         0         0         0
         0         0         0
         0         0         0
         0         0         0
         0         0         0
         0         0         0
         0         0         0
         0         0         0
         0         0         0
         0         0         0
         0         0         0
         0         0         0
         0         0         0
         0         0         0
         0         0         0
         0         0         0
         0         0         0
         0         0         0
         0         0         0
         0         0         0
         0         0         0
         0         0         0
         0         0         0
         0         0         0
         0         0         0
         0         0         0
         0         0         0
         0         0         0
         0         0         0
         0         0         0
         0         0         0
         0         0         0
         0         0         0
         0         0         0
         0         0         0
         0         0         0
         0         0         0
         0         0         0
         0         0         0
         0         0         0
         0         0         0
         0         0         0
         0         0         0
         0         0         0
         0         0         0
         0         0         0
         0         0         0
         0         0         0
         0         0         0
         0         0         0
         0         0         0
         0         0         0
         0         0         0
         0         0         0
         0         0         0
         0         0         0
         0         0         0
         0         0         0
         0         0         0
         0         0         0
         0         0         0
         0         0         0
         0         0         0
         0         0         0
         0         0         0
         0         0         0
         0         0         0
         0         0         0
         0         0         0
         0         0         0
         0         0         0
         0         0         0
         0         0         0
         0         0         0
         0         0         0
         0         0         0
         0         0         0
         0         0         0
         0         0         0
         0         0         0
         0         0         0
         0         0         0
         0         0         0
         0         0         0
         0         0         0
         0         0         0
         0         0         0
         0         0         0
         0         0         0
         0         0         0
         0         0         0
         0         0         0
         0         0         0
         0         0         0
         0         0         0
         0         0         0
         0         0         0
         0         0         0
         0         0         0
         0         0         0
         0         0         0
         0         0         0
         0         0         0
         0         0         0
         0         0         0
         0         0         0
         0         0         0
         0         0         0
         0         0         0
         0         0         0
         0         0         0
         0         0         0
         0         0         0
         0         0         0
         0         0         0
         0         0         0
         0         0         0
         0         0         0
         0         0         0
         0         0         0
         0         1         0
         0         1         0
         0         1         0
         0         0         0
         0         0         0
         0         0         0
         0         0         0
         0         0         0
         0         0         0
         0         0         0
         0         0         0
         0         0         0
         0         0         0
         0         0         0
         0         0         0
         0         0         0
         0         0         0
         0         0         0
         0         0         0
         0         0         0
         0         0         0
         0         0         0
         0         0         0
         0         0         0
         0         0         0
         0         0         0
         0         0         0
         0         0         0
         0         0         0
         0         0         0
         0         0         0
         0         0         0
         0         0         0
         0         0         0
         0         0         0
         0         0         0
         0         0         0
         0         0         0
         0         0         0
         0         0         0
         0         0         0
         0         0         0
         0         0         0
         0         0         0
         0         0         0
         0         0         0
         0         0         0
         0         0         0
         0         0         0
         0         0         0
         0         0         0
         0         0         0
         0         0         0
         0         0         0
         0         0         0
         0         0         0
         0         0         0
         0         0         0
         0         0         0
         0         0         0
         0         0         0
         0         0         0
         0         0         0
         0         0         0
         0         0         0
         0         0         0
         0         0         0
         0         0         0
         0         0         0
         0         0         0
         0         0         0
         0         0         0
         0         0         0
         0         0         0
         0         0         0
         0         0         0
         0         0         0
         0         0         0
         0         0         0
         0         0         0
         0         0         0
         0         0         0
         0         0         0
         0         0         0
         0         0         0
         0         0         0
         0         0         0
         0         0         0
         0         0         0
         0         0         0
         0         0         0
         0         0         0
         0         0         0
         0         0         0
         0         0         0
         0         0         0
         0         0         0
         0         0         0
         0         0         0
         0         0         0
         0         0         0
         0         0         0
         0         0         0
         0         0         0
         0         0         0
         0         0         0
         0         0         0
         0         0         0
         0         0         0
         0         0         0
         0         0         0
         0         0         0
         0         0         0
         0         0         0
         0         0         0
         0         0         0
         0         0         0
         0         0         0
         0         0         0
         0         0         0
         0         0         0
         0         0         0
         0         0         0
         0         0         0
         0         0         0
         0         0         0
         0         0         0
         0         0         0
         0         0         0
         0         0         0
         0         0         0
         0         0         0
         0         0         0
         0         0         0
         0         0         0
         0         0         0
         0         0         0
         0         0         0
         0        -1         0
         0        -1         0
         0        -1         0
         0         0         0
         0         0         0
         0         0         0
         0         0         0
         0         0         0
         0         0         0
         0         0         0
         0         0         0
         0         0         0
         0         0         0
         0         0         0
         0         0         0
         0         0         0
         0         0         0
         0         0         0
         0         0         0
         0         0         0
         0         0         0
         0         0         0
         0         0         0
         0         0         0
         0         0         0
         0         0         0
         0         0         0
         0         0         0
         0         0         0
         0         0         0
         0         0         0
         0         0         0
         0         0         0
         0         0         0
         0         0         0
         0         0         0
         0         0         0
         0         0         0
         0         0         0
         0         0         0
         0         0         0
         0         0         0
         0         0         0
         0         0         0
         0         0         0
         0         0         0
         0         0         0
         0         0         0
         0         0         0
         0         0         0
         0         0         0
         0         0         0
         0         0         0
         0         0         0
         0         0         0
         0         0         0
         0         0         0
         0         0         0
         0         0         0
         0         0         0
         0         0         0
         0         0         0
         0         0         0
         0         0         0
         0         0         0
         0         0         0
         0         0         0
         0         0         0
         0         0         0
         0         0         0
         0         0         0
         0         0         0
         0         0         0
         0         0         0
         0         0         0
         0         0         0
         0         0         0
         0         0         0
         0         0         0
         0         0         0
         0         0         0
         0         0         0
         0         0         0
         0         0         0
         0         0         0
         0         0         0
         0         0         0
         0         0         0
         0         0         0
         0         0         0
         0         0         0
         0         0         0
         0         0         0
         0         0         0
         0         0         0
         0         0         0
         0         0         0
         0         0         0
         0         0         0
         0         0         0
         0         0         0
         0         0         0
         0         0         0
         0         0         0
         0         0         0
         0         0         0
         0         0         0
         0         0         0
         0         0         0
         0         0         0
         0         0         0
         0         0         0
         0         0         0
         0         0         0
         0         0         0
         0         0         0
         0         0         0
         0         0         0
         0         0         0
         0         0         0
         0         0         0
         0         0         0
         0         0         0
         0         0         0
         0         0         0
         0         0         0
         0         0         0
         0         0         0
         0         0         0
         0         0         0
         0         0         0
         0         0         0
         0         0         0
         0         0         0
         0         0         0
         0         0         0
         0         0         0
         0         0         0
         0         0         0
         0         0         0
         0         0         0
         0         0         0
         0         0         0
         0         0         0
         0         0         0
         0         0         0
         0         0         0
         0         0         0
         0         0         0
         0         0         0
         0         0         0
         0         0         0
         0         0         0
         0         0         0
         0         0         0
         0         0         0
         0         0         0
         0         0         0
         0         0         0
         0         0         0
         0         0         0
         0         0         0
         0         0         0
         0         0         0
         0         0         0
         0         0         0
         0         0         0
         0         0         0
         0         0         0
         0         0         0
         0         0         0
         0         0         0
         0         0         0
         0         0         0
         0         0         0
         0         0         0
         0         0         0
         0         0         0
         0         0         0
         0         0         0
         0         0         0
         0         0         0
         0         0         0
         0         0         0
         0         0         0
         0         0         0
         0         0         0
         0         0         0
         0         0         0
         0         0         0
         0         0         0
         0         0         0
         0         0         0
         0         0         0
         0         0         0
         0         0         0
         0         0         0
         0         0         0
         0         0         0
         0         0         0
         0         0         0
         0         0         0
         0         0         0
         0         0         0
         0         0         0
         0         0         0
         0         0         0
         0         0         0
         0         0         0
         0         0         0
         0         0         0
         0         0         0
         0         0         0
         0         0         0
         0         0         0
         0         0         0
         0         0         0
         0         0         0
         0         0         0
         0         0        -1
         0         0        -1
         0         0        -1
         0         0         0
         0         0         0
         0         0         0
         0         0         0
         0         0         0
         0         0         0
         0         0         0
         0         0         0
         0         0         0
         0         0         0
         0         0         0
         0         0         0
         0         0         0
         0         0         0
         0         0         0
         0         0         0
         0         0         0
         0         0         0
         0         0         0
         0         0         0
         0         0         0
         0         0         0
         0         0         0
         0         0         0
         0         0         0
         0         0         0
         0         0         0
         0         0         0
         0         0         0
         0         0         0
         0         0         0
         0         0         0
         0         0         0
         0         0         0
         0         0         0
         0         0         0
         0         0         0
         0         0         0
         0         0         0
         0         0         0
         0         0         0
         0         0         0
         1         0         0
         1         0         0
         1         0         0
         0         0         0
         0         0         0
         0         0         0
         0         0         0
         0         0         0
         0         0         0
         0         0         0
         0         0         0
         0         0         0
         0         0         0
         0         0         0
         0         0         0
         0         0         0
         0         0         0
         0         0         0
         0         0         0
         0         0         0
         0         0         0
         0         0         0
         0         0         0
         0         0         0
         0         0         0
         0         0         0
         0         0         0
         0         0         0
         0         0         0
         0         0         0
         0         0         0
         0         0         0
         0         0         0
         0         0         0
         0         0         0
         0         0         0
         0         0         0
         0         0         0
         0         0         0
         0         0         0
         0         0         0
         0         0         0
         0         0         0
         0         0         0
         0         0         0
         0         0         0
         0         0         0
         0         0         0
         0         0         0
         0         0         0
         0         0         0
         0         0         0
         0         0         0
         0         0         0
         0         0         0
         0         0         0
         0         0         0
         0         0         0
         0         0         0
         0         0         0
         0         0         0
         0         0         0
         0         0         0
         0         0         0
         0         0         0
         0         0         0
         0         0         0
         0         0         0
         0         0         0
         0         0         0
         0         0         0
         0         0         0
         0         0         0
         0         0         0
         0         0         0
         0         0         0
         0         0         0
         0         0         0
         0         0         0
         0         0         0
         0         0         0
         0         0         0
         0         0         0
         0         0         0
         0         0         0
         0         0         0
         0         0         0
         0         0         0
         0         0         0
         0         0         0
         0         0         0
         0         0         0
         0         0         0
         0         0         0
         0         0         0
         0         0         0
         0         0         0
         0         0         0
         0         0         0
         0         0         0
         0         0         0
         0         0         0
         0         0         0
         0         0         0
         0         0         0
         0         0         0
         0         0         0
         0         0         0
         0         0         0
         0         0         0
         0         0         0
         0         0         0
         0         0         0
         0         0         0
         0         0         0
         0         0         0
         0         0         0
         0         0         0
         0         0         0
         0         0         0
         0         0         0
         0         0         0
         0         0         0
         0         0         0
         0         0         0
         0         0         0
         0         0         0
         0         0         0
         0         0         0
         0         0         0
         0         0         0
         0         0         0
         0         0         0
         0         0         0
         0         0         0
         0         0         0
         0         0         0
         0         0         0
         0         0         0
         0         0         0
         0         0         0
         0         0         0
         0         0         0
         0         0         0
         0         0         0
         0         0         0
         0         0         0
         0         0         0
         0         0         0
         0         0         0
         0         0         0
         0         0         0
         0         0         0
         1         0         0
         1         0         0
         1         0         0
         0         0         0
         0         0         0
         0         0         0
         0         0         0
         0         0         0
         0         0         0
         0         0         0
         0         0         0
         0         0         0
         0         0         0
         0         0         0
         0         0         0
         0         0         0
         0         0         0
         0         0         0
         0         0         0
         0         0         0
         0         0         0
         0         0         0
         0         0         0
         0         0         0
         0         0         0
         0         0         0
         0         0         0
         0         0         0
         0         0         0
         0         0         0
         0         0        -1
         0         0        -1
         0         0        -1
         0         0         0
         0         0         0
         0         0         0
         0         0         0
         0         0         0
         0         0         0
         0         0         0
         0         0         0
         0         0         0
         0         0         0
         0         0         0
         0         0         0
         0         0         0
         0         0         0
         0         0         0
         0         0         0
         0         0         0
         0         0         0
         0         0         0
         0         0         0
         0         0         0
         0         0         0
         0         0         0
         0         0         0
         0         0         0
         0         0         0
         0         0         0
         0         0         0
         0         0         0
         0         0         0
         0         0         0
         0         0         0
         0         0         0
         0         0         0
         0         0         0
         0         0         0
         0         0         0
         0         0         0
         0         0         0
         0         0         0
         0         0         0
         0         0         0
         0         0         0
         0         0         0
         0         0         0
         0         0         0
         0         0         0
         0         0         0
         0         0         0
         0         0         0
         0         0         0
         0         0         0
         0         0         0
         0         0         0
         0         0         0
         0         0         0
         0         0         0
         0         0         0
         0         0         0
         0         0         0
         0         0         0
         0         0         0
         0         0         0
         0         0         0
         0         0         0
         0         0         0
         0         0         0
         0         0         0
         0         0         0
         0         0         0
         0         0         0
         0         0         0
         0         0         0
         0         0         0
         0         0         0
         0         0         0
         0         0         0
         0         0         0
         0         0         0
         0         0         0
         0         0         0
         0         0         0
         0         0         0
         0         0         0
         0         0         0
         0         0         0
         0         0         0
         0         0         0
         0         0         0
         0         0         0
         0         0         0
         0         0         0
         0         0         0
         0         0         0
         0         0         0
         0         0         0
         0         0         0
         0         0         0
         0         0         0
         0         0         0
         0         0         0
         0         0         0
         0         0         0
         0         0         0
         0         0         0
         0         0         0
         0         0         0
         0         0         0
         0         1         0
         0         1         0
         0         1         0
         0         0         0
         0         0         0
         0         0         0
         0         0         0
         0         0         0
         0         0         0
         0         0         0
         0         0         0
         0         0         0
         0         0         0
         0         0         0
         0         0         0
         0         0         0
         0         0         0
         0         0         0
         0         0         0
         0         0         0
         0         0         0
         0         0         0
         0         0         0
         0         0         0
         0         0         0
         0         0         0
         0         0         0
         0         0         0
         0         0         0
         0         0         0
         0         0         0
         0         0         0
         0         0         0
         0         0         0
         0         0         0
         0         0         0
         0         0         0
         0         0         0
         0         0         0
         0         0         0
         0         0         0
         0         0         0
         0         0         0
         0         0         0
         0         0         0
         0         0         0
         0         0         0
         0         0         0
         0         0         0
         0         0         0
         0         0         0
         0        -1        -1
         0        -1        -1
         0        -1        -1
         0         0         0
         0         0         0
         0         0         0
         0         0         0
         0         0         0
         0         0         0
         0         0         0
         0         0         0
         0         0         0
         0         0         0
         0         0         0
         0         0         0
         0         0         0
         0         0         0
         0         0         0
         0         0         0
         0         0         0
         0         0         0
         0         0         0
         0         0         0
         0         0         0
         0         0         0
         0         0         0
         0         0         0
         0         0         0
         0         0         0
         0         0         0
         0         0        -1
         0         0        -1
         0         0        -1
         0         0         0
         0         0         0
         0         0         0
        -1         0         0
        -1         0         0
        -1         0         0
         0         0         0
         0         0         0
         0         0         0
         0         0         0
         0         0         0
         0         0         0
         0         0         0
         0         0         0
         0         0         0
         0         0         0
         0         0         0
         0         0         0
         0         0         0
         0         0         0
         0         0         0
         0         0         0
         0         0         0
         0         0         0
         0         0         0
         0         0         0
         0         0         0
         0         0         0
         0         0         0
         0         0         0
         0         0         0
         0         0         0
         0         0         0
         0         0         0
         0         0         0
         0         0         0
         0         0         0
         0         0         0
         0         0         0
         0         0         0
         0         0         0
         0         0         0
         0         0         0
         0         0         0
         0         0         0
         0         0         0
         0         0         0
         0         0         0
         0         0         0
         0         0         0
         0         0         0
         0         0         0
         0         0         0
         0         0         0
         0         0         0
         0         0         0
         0         0         0
         0         0         0
         0         0         0
         0         0         0
         0         0         0
         0         0         0
         0         0         0
         0         0         0
         0         0         0
         0         0         0
         0         0         0
         0         0         0
         0         0         0
         0         0         0
         0         0         0
         0         0         0
         0         0         0
         0         0         0
         0         0         0
         0         0         0
         0         0         0
         0         0         0
         0         0         0
         0         0         0
         0         0         0
         0         0         0
         0         0         0
         0         0         0
         0         0         0
         0         0         0
         0         0         0
         0         0         0
         0         0         0
         0         0         0
         0         0         0
         0         0         0
         0         0         0
         0         0         0
         0         0         0
         0         0         0
         0         0         0
         0         0         0
         0         0         0
         0         0         0
         0         0         0
         0         0         0
         0         0         0
         0         0         0
         0         0         0
         0         0         0
         0         0         0
         0         0         0
         0         0         0
         0         0         0
         0         0         0
         0         0         0
         0         0         0
         0         0         0
         0         0         0
         0         0         0
         0         0         0
         0         0         0
         0         0         0
         0         0         0
         0         0         0
         0         0         0
         0         0         0
         0         0         0
         0         0         0
         0         0         0
         0         0         0
         0         0         0
         0         0         0
         0         0         0
         0         0         0
         0         0         0
         0         1         0
         0         1         0
         0         1         0
         0         0         0
         0         0         0
         0         0         0
         0         0         0
         0         0         0
         0         0         0
         0         0         0
         0         0         0
         0         0         0
         0         0         0
         0         0         0
         0         0         0
         0         0         0
         0         0         0
         0         0         0
         0         0         0
         0         0         0
         0         0         0
         0         0         0
         0         0         0
         0         0         0
         0         0         0
         0         0         0
         0         0         0
         0         0         0
         0         0         0
         0         0         0
         0         0         0
         0         0         0
         0         0         0
         0         0         0
         0         0         0
         0         0         0
         0         0         0
         0         0         0
         0         0         0
         0         0         0
         0         0         0
         0         0         0
         0         0         0
         0         0         0
         0         0         0
         0         0         0
         0         0         0
         0         0         0
         0         0         0
         0         0         0
         0         0         0
         0         0         0
         0         0         0
         0         0         0
         0         0         0
         0         0         0
         0         0         0
         0         0         0
         0         0         0
         0         0         0
         0         0         0
         0         0         0
         0         0         0
         0         0         0
         0         0         0
         0         0         0
         0         0         0
         0         0         0
         0         0         0
         0         0         0
         0         0         0
         0         0         0
         0         0         0
         0         0         0
         0         0         0
         0         0         0
         0         0         0
         0         0         0
         0         0         0
         0         0         0
         0         0         0
         0         0         0
         0         0         0
         0         0         0
         0         0         0
         0         0         0
         0         0         0
         0         0         0
         0         0         0
         0         0         0
         0         0         0
         0         0         0
         0         0         0
         0         0         0
         0         0         0
         0         0         0
         1         0         0
         1         0         0
         1         0         0
         0         0         0
         0         0         0
         0         0         0
         0         0         0
         0         0         0
         0         0         0
         0         0         0
         0         0         0
         0         0         0
         0         0         0
         0         0         0
         0         0         0
         0         0         0
         0         0         0
         0         0         0
         0         0         0
         0         0         0
         0         0         0
         0         0         0
         0         0         0
         0         0         0
         0         0         0
         0         0         0
         0         0         0
         0         0         0
         0         0         0
         0         0         0
         0         0         0
         0         0         0
         0         0         0
         0         0         0
         0         0         0
         0         0         0
         0         0         0
         0         0         0
         0         0         0
         0         0         0
         0         0         0
         0         0         0
         0         0         0
         0         0         0
         0         0         0
         0         0         0
         0         0         0
         0         0         0
         0         0         0
         0         0         0
         0         0         0
         0         0         0
         0         0         0
         0         0         0
         0         0         0
         0         0         0
         0         0         0
         0         0         0
         0         0         0
         0         0         0
         0         0         0
         0         0         0
         0         0         0
         0         0         0
         0         0         0
         0         0         0
         0         0         0
         0         0         0
         0         0         0
         0         0         0
         0         0         0
         0         0         0
         0         0         0
         0         0         0
         0         0         0
         0         0         0
         0         0         0
         0         0         0
         0         0         0
         0         0         0
         0         0         0
         0         0         0
         0         0         0
         0         0         0
         0         0         0
         0         0         0
         0         0         0
         0         0         0
         0         0         0
         0         0         0
         0         0         0
         0         0         0
         0         0         0
         0         0         0
         0         0         0
         0         0         0
         0         0         0
         0         0         0
         0         0         0
         0         0         0
         0         0         0
         0         0         0
         1         0         0
         1         0         0
         1         0         0
         0         0         0
         0         0         0
         0         0         0
         0         0         0
         0         0         0
         0         0         0
         0         0         0
         0         0         0
         0         0         0
         0         0         0
         0         0         0
         0         0         0
         0         0         0
         0         0         0
         0         0         0
         0         0         0
         0         0         0
         0         0         0
         0         0         0
         0         0         0
         0         0         0
         0         0         0
         0         0         0
         0         0         0
         0         0         0
         0         0         0
         0         0         0
        -1         0         0
        -1         0         0
        -1         0         0
         0         0         0
         0         0         0
         0         0         0
         0         1         0
         0         1         0
         0         1         0
         0         0         0
         0         0         0
         0         0         0
         0         0         0
         0         0         0
         0         0         0
         0         0         0
         0         0         0
         0         0         0
         0         0         0
         0         0         0
         0         0         0
         0         0         0
         0         0         0
         0         0         0
         0         0         0
         0         0         0
         0         0         0
         0         0         0
         0         0         0
         0         0         0
         0         0         0
         0         0         0
         0         0         0
         0         0         0
         0         0         0
         0         0         0
         0         0         0
         0         0         0
         0         0         0
         0         0         0
         0         0         0
         0         0         0
         0         0         0
         0         0         0
         0         0         0
         0         0         0
         0         0         0
         0         0         0
         0         0         0
         0         0         0
         0         0         0
         0         0        -1
         0         0        -1
         0         0        -1
         0         0         0
         0         0         0
         0         0         0
         0         0         0
         0         0         0
         0         0         0
         0         0         0
         0         0         0
         0         0         0
         0         0         0
         0         0         0
         0         0         0
         0         0         0
         0         0         0
         0         0         0
         0         0         0
         0         0         0
         0         0         0
         0         0         0
         0         0         0
         0         0         0
         0         0         0
         0         0         0
         0         0         0
         0         0         0
         0         0         0
         0         0         0
         0         0         0
         0         0         0
         0         0         0
         0         0         0
         0         0         0
         0         0         0
         0         0         0
         0         0         0
         0         0         0
         0         0         0
         0         0         0
         0         0         0
         0         0         0
         0         0         0
         0         0         0
         0         0         0
         0         0         0
         0         0         0
         0         0         0
         0         0         0
         0         0         0
         0         0         0
         0         0         0
         0         0         0
         0         0         0
         0         0         0
         0         0         0
         0         0         0
         0         0         0
         0         0         0
         0         0         0
         0         0         0
         0         0         0
         0         0         0
         0         0         0
         0         0         0
         0         0         0
         0         0         0
         0         0         0
         0         0         0
         0         0         0
         0         0         0
         0         0         0
         0         0         0
         0         0         0
         0         0         0
         0         0         0
         0         0         0
         0         0         0
         0         0         0
         0         0         0
         0         0         0
         0         0         0
         0         0         0
         0         0         0
         0         0         0
         0         0         0
         0         0         0
         0         0         0
         0         0         0
         0         0         0
         0         0         0
         0         0         0
         0         0         0
         0         0         0
         0         0         0
         0         0         0
         0         0         0
         0         0         0
         0         0         0
         0         0         0
         0         0         0
         0         0         0
         0         0         0
         0         0         0
         0         0         0
         0         0         0
         0         0         0
         0         0         0
         0         0         0
         0         0         0
         0         0         0
         0         0         0
         0         0         0
         0         0         0
         0         0         0
         0         0         0
        -1         1         0
        -1         1         0
        -1         1         0
         0         0         0
         0         0         0
         0         0         0
         0         0         0
         0         0         0
         0         0         0
         0         0         0
         0         0         0
         0         0         0
         0         0         0
         0         0         0
         0         0         0
         0         0         0
         0         0         0
         0         0         0
         0         0         0
         0         0         0
         0         0         0
         0         0         0
         0         0         0
         0         0         0
         0         0         0
         0         0         0
         0         0         0
         0         0         0
         0         0         0
         0         0         0
         0         0         0
         0         0         0
         0         0         0
         0         0         0
         0         0         0
         0         0         0
         0         0         0
         0         0         0
         0         0         0
         0         0         0
         0         0         0
         0         0         0
         0         0         0
         0         0         0
         0         0         0
         0         0         0
         0         0         0
         0         0         0
         0         0         0
         0         0         0
         0         0         0
         0         0         0
         0         0         0
         0         0         0
         0         0         0
         0         0         0
         0         0         0
         0         0         0
         0         0         0
         0         0         0
         0         0         0
         0         0         0
         0         0         0
         0         0         0
         0         0         0
         0         0         0
         0         0         0
         0         0         0
         0         0         0
         0         0         0
         0         0         0
         0         0         0
         0         0         0
         0         0         0
         0         0         0
         0         0         0
         0         0         0
         0         0         0
         0         0         0
         0         0         0
         0         0         0
         0         0         0
         0         0         0
         0         0         0
         0         0         0
         0         0         0
         0         0         0
         0         0         0
         0         0         0
         0         0         0
         0         0         0
         0         0         0
         0         0         0
         0         0         0
         0         0         0
         0         0         0
         0         0         0
         0         0         0
         0         0         0
         0         0         0
         0         0         0
         0         0         0
         0         0         0
         0         0         0
         0         0         0
         0         0         0
         0         0         0
         0         0         0
         0         0         0
         0         0         0
         0         0         0
         0        -1         0
         0        -1         0
         0        -1         0
         0         0         0
         0         0         0
         0         0         0
         0         0         0
         0         0         0
         0         0         0
         0         0         0
         0         0         0
         0         0         0
         0         0         0
         0         0         0
         0         0         0
         0         0         0
         0         0         0
         0         0         0
         0         1         0
         0         1         0
         0         1         0
         0         0         0
         0         0         0
         0         0         0
         0         0         0
         0         0         0
         0         0         0
         0         0         0
         0         0         0
         0         0         0
         0         0         0
         0         0         0
         0         0         0
         0         0         0
         0         0         0
         0         0         0
         0         0         0
         0         0         0
         0         0         0
         0         0         0
         0         0         0
         0         0         0
         0         1         0
         0         1         0
         0         1         0
         0         0         0
         0         0         0
         0         0         0
        -1         0         0
        -1         0         0
        -1         0         0
         0         0         0
         0         0         0
         0         0         0
         0         0         0
         0         0         0
         0         0         0
         0         0         0
         0         0         0
         0         0         0
         0         0         0
         0         0         0
         0         0         0
         0         0         0
         0         0         0
         0         0         0
         0         0         0
         0         0         0
         0         0         0
         0         0         0
         0         0         0
         0         0         0
         0         0         0
         0         0         0
         0         0         0
         0         0         0
         0         0         0
         0         0         0
         0         0         0
         0         0         0
         0         0         0
         0         0         0
         0         0         0
         0         0         0
         0         0         0
         0         0         0
         0         0         0
         0         0         0
         0         0         0
         0         0         0
         0         0         0
         0         0         0
         0         0         0
         0         0         0
         0         0         0
         0         0         0
         0         0         0
         0         0         0
         0         0         0
         0         0         0
         0         0         0
         0         0         0
         0         0         0
         0         0         0
         0         0         0
         0         0         0
         0         0         0
         0         0         0
         0         0         0
         0         0         0
         0         0         0
         0         0         0
         0         0         0
         0         0         0
         0         0         0
         0         0         0
         0         0         0
         0         0         1
         0         0         1
         0         0         1
         0         0         0
         0         0         0
         0         0         0
         0         0         0
         0         0         0
         0         0         0
         0         0         0
         0         0         0
         0         0         0
         0         0         0
         0         0         0
         0         0         0
         0         0         0
         0         0         0
         0         0         0
         0         0         0
         0         0         0
         0         0         0
         0         0         0
         0         0         0
         0         0         0
         0         0         0
         0         0         0
         0         0         0
         0         0         0
         0         0         0
         0         0         0
         0         0         0
         0         0         0
         0         0         0
         0         0         0
         0         0         0
         0         0         0
         0         0         0
         0         0         0
         0         0         0
         0         0         0
         0         0         0
         0         0         0
         0         0         0
         0         0         0
         0         0         0
         0         0         0
         0         0         0
         0         0         0
         0         0         0
         0         0         0
         0         0         0
         0         0         0
         0         0         0
         0         0         0
         0         0         0
         0         0         0
         0         0         0
         0         0         0
         0         0         0
         0         0         0
         0         0         0
         0         0         0
         0         0         0
         0         0         0
         0         0         0
         0         0         0
         0         0         0
         0         0         0
         0         0         0
         0         0         0
         0         0         0
         0         0         0
         0         0         0
         0         0         0
         0         0         0
         0         0         0
         0         0         0
         0         0         0
         0         0         0
         0         0         0
         0         0         0
         0         0         0
         0         0         0
         0         0         0
         0         0         0
         0         0         0
         0         0         0
         0         0         0
         0         0         0
         0         0         0
         0         0         0
         0         0         0
         0         0         0
         0         0         0
         0         0         0
         0         0         0
         0         0         0
         0         0         0
         0         0         0
         0         0         0
         0         0         0
         0         0         0
         0         0         0
         0         0         0
         0         0         0
         0         0         0
         0         0         0
         0         0         0
         0         0         0
         0         0         0
         0         0         0
         0         0         0
         0         0         0
         0         0         0
         0         0         0
         0         0         0
         0         0         0
         0         0         0
         0         0         0
         0         0         0
         0         0         0
         0         0         0
         0         0         0
         0         0         0
         0         0         0
         0         0         0
         0         0         0
         0         0         0
         0         0         0
         0         0         0
         0         0         0
         0         0         0
         0         0         0
         0         0         0
         0         0         0
         0         0         0
         0         0         0
         0         0         0
         0         0         0
         0         0         0
         0         0         0
         0         0         0
         0         0         0
         0         0         0
         0         0         0
         0         0         0
         0         0         0
         0         0         0
         0         0         0
         0         0         0
         0         0         0
         0         0         0
         0         0         0
         0         0         0
         0         0         0
         0         0         0
         0         0         0
         0         0         0
         0         0         0
         0         0         0
         0         0         0
         0         0         0
         0         0         0
         0         0         0
         0         0         0
         0         0         0
         0         0         0
         0         0         0
         0         1         0
         0         1         0
         0         1         0
         0         0         0
         0         0         0
         0         0         0
         0         0         0
         0         0         0
         0         0         0
         0         0         0
         0         0         0
         0         0         0
         0         0         0
         0         0         0
         0         0         0
         0         0         0
         0         0         0
         0         0         0
         0         0         0
         0         0         0
         0         0         0
         0         0         0
         0         0         0
         0         0         0
         0         0         0
         0         0         0
         0         0         0
         0         0         0
         0         0         0
         0         0         0
         0         0         0
         0         0         0
         0         0         0
         0         0         0
         0         0         0
         0         0         0
         0         0         0
         0         0         0
         0         0         0
         1         0         0
         1         0         0
         1         0         0
         0         0         0
         0         0         0
         0         0         0
         0         0         0
         0         0         0
         0         0         0
         0         0         0
         0         0         0
         0         0         0
         0         0         0
         0         0         0
         0         0         0
         0         0         0
         0         0         0
         0         0         0
         0         0         0
         0         0         0
         0         0         0
         0         0         0
         0         0         0
         0         0         0
         0         0         0
         0         0         0
         0         0         0
         0         0         0
         0         0         0
         0         0         0
         0         0         0
         0         0         0
         0         0         0
         0         0         0
         0         0         0
         0         0         0
         0         0         0
         0         0         0
         0         0         0
         0         0         0
         0         0         0
         0         0         0
         0         0         0
         0         0         0
         0         0         0
         0         0         0
         0         0         0
         0         0         0
         0         0         0
         0         0         0
         0         0         0
         0         0         0
         0         0         0
         0         0         0
         0         0         0
         0         0         0
         0         0         0
         0         0         0
         0         0         0
         0         0         0
         0         0         0
         0         0         0
         0         0         0
         0         0         0
         0         0         0
         0         0         0
         0         0         0
         0         0         0
         0         0         0
         0         0         0
         0         0         0
         0         0         0
         0         0         0
         0         0         0
         0         0         0
         0         0         0
         0         0         0
         0         0         0
         0         0         0
         0         0         0
         0         0         0
         0         0         0
         0         0         0
         0         0         0
         0         0         0
         0         0         0
         0         0         0
         0         0         0
         0         0         0
         0         0         0
         0         0         0
         0         0         0
         0         0         0
         0         0         0
         0         0         0
         0         0         0
         0         0         0
         0         0         0
         0         0         0
         0         0         0
         0         0         0
         0         0         0
         0         0         0
         0         0         0
         0         0         0
         0         0         0
         0         0         0
         0         0         0
         0         0         0
         0         0         0
         0         0         0
         0         0         0
         0         0         0
         0         0         0
         0         0         0
         0         0         0
         0         0         0
         0         0         0
         0         0         0
         0         0         0
         0         0         0
         0         0         0
         0         0         0
         0         0         0
         0         0         0
         0         0         0
         0         0         0
         0         0         0
         0         0         0
         0         0         0
         0         0         0
         0         0         0
         0         0         0
         0         0         0
         0         0         0
         0         0         0
         0         0         0
         0         0         0
         0         0         0
         0         0         0
         0         0         0
         0         0         0
         0         0         0
         0         0         0
         1         0         0
         1         0         0
         1         0         0
         0         0         0
         0         0         0
         0         0         0
         0         0         0
         0         0         0
         0         0         0
         0         0         0
         0         0         0
         0         0         0
         0         0         0
         0         0         0
         0         0         0
         0         0         0
         0         0         0
         0         0         0
         0         0         0
         0         0         0
         0         0         0
         1         0         0
         1         0         0
         1         0         0
         0         0         0
         0         0         0
         0         0         0
        -1         0         0
        -1         0         0
        -1         0         0
         0         0         0
         0         0         0
         0         0         0
         0         0         0
         0         0         0
         0         0         0
         0         0         0
         0         0         0
         0         0         0
         0         0         0
         0         0         0
         0         0         0
         0         0         0
         0         0         0
         0         0         0
         0         0         0
         0         0         0
         0         0         0
         0         0         0
         0         0         0
         0         0         0
         0         0         0
         0         0         0
         0         0         0
         0         0         0
         0         0         0
         0         0         0
         0         0         0
         0         0         0
         0         0         0
         0         0         0
         0         0         0
         0         0         0
         0         0         0
         0         0         0
         0         0         0
         0         0         0
         0         0         0
         0         0         0
         0         0         0
         0         0         0
         0         0         0
         0         0         0
         0         0         0
         0         0         0
         0         0         0
         0         0         0
         0         0         0
         0         0         0
         0         0         0
         0         0         0
         0         0         0
         0         0         0
         0         0         0
         0         0         0
         0         0         0
         0         0         0
         0         0         0
         0         0         0
         0         0         0
         0         0         0
         0         0         0
         0         0         0
         0         0         0
         0         0         0
         0         0         0
         0         0         0
         0         0         0
         0         0         0
         0         0         0
         0         0         0
         0         0         0
         0         0         0
         0         0         0
         0         0         0
         0         0         0
         0         0         0
         0         0         0
         0         0         0
         0         0         0
         0         0         0
         0         0         0
         0         0         0
         0         0         0
         0         0        -1
         0         0        -1
         0         0        -1
         0         0         0
         0         0         0
         0         0         0
         0         0         0
         0         0         0
         0         0         0
         0         0         0
         0         0         0
         0         0         0
         0         0         0
         0         0         0
         0         0         0
         0         0         0
         0         0         0
         0         0         0
         0         0         0
         0         0         0
         0         0         0
         0         0         0
         0         0         0
         0         0         0
         0         0         0
         0         0         0
         0         0         0
         0         0         0
         0         0         0
         0         0         0
         0         0         0
         0         0         0
         0         0         0
         0         0         0
         0         0         0
         0         0         0
         0         0         0
         0         0         0
         0         0         0
         0         0         0
         0         0         0
         0         0         0
         0         0         0
         0         0         0
         0         0         0
         0         0         0
         0         0         0
         0         0         0
         0         0         0
         0         0         0
         0         0         0
         0         0         0
         0         0         0
         0         0         0
         0         0         0
         0         0         0
         0         0         0
         0         0         0
         0         0         0
         0         0         0
         0         0         0
         0         0         0
         0         0         0
         0         0         0
         0         0         0
         0         0         0
         0         0         0
         0         0         0
         0         0         0
         0         0         0
         0         0         0
         0         0         0
         0         0         0
         0         0         0
         0         0         0
         0         0         0
         0         0         0
         0         0         0
         0         0         0
         0         0         0
         0         0         0
         0         0         0
         0         0         0
         0         0         0
         0         0         0
         0         0         0
         0         0         0
         0         0         0
         0         0         0
         0         0         0
         0         0         0
         0         0         0
         0         0         0
         0         0         0
         0         0         0
         0         0         0
         0         0        -1
         0         0        -1
         0         0        -1
         0         0         0
         0         0         0
         0         0         0
         0         0         0
         0         0         0
         0         0         0
         0         0         0
         0         0         0
         0         0         0
         0         0         0
         0         0         0
         0         0         0
         0         0         0
         0         0         0
         0         0         0
         0         0         0
         0         0         0
         0         0         0
         0         0         0
         0         0         0
         0         0         0
         0         0         0
         0         0         0
         0         0         0
         0         0         0
         0         0         0
         0         0         0
         0         0         0
         0         0         0
         0         0         0
         0         0         0
         0         0         0
         0         0         0
         0         0         0
         0         0         0
         0         0         0
         0         0         0
         0         0         0
         0         0         0
         0         0         0
         0         0         0
         0         0         0
         0         0         0
         0         0         0
         0         0         0
         0         0         0
         0         0         0
         0         0         0
         0         0         0
         0         0         0
         0         0         0
         0         0         0
         0         0         0
         0         0         0
         0         0         0
         0         0         0
         0         0         0
         0         0         0
         0         0         0
         0         0         0
         0         0         0
         0         0         0
         0         0         0
         0         0         0
         0         0         0
         0         0         0
         0         0         0
         0         0         0
         0         0         0
         0         0         0
         0         0         0
         0         0         0
         0         0         0
         0         0         0
         0         0         0
         0         0         0
         0         0         0
         0         0         0
         0         0         0
         0         0         0
         0         0         0
         0         0         0
         0         0         0
         0         0         0
         0         0         0
         0         0         0
         0         0         0
         0        -1         0
         0        -1         0
         0        -1         0
         0         0         0
         0         0         0
         0         0         0
         0         0         0
         0         0         0
         0         0         0
         0         0         0
         0         0         0
         0         0         0
         0         0         0
         0         0         0
         0         0         0
         0         0         0
         0         0         0
         0         0         0
         0         0         0
         0         0         0
         0         0         0
         0         0         0
         0         0         0
         0         0         0
         0         0         0
         0         0         0
         0         0         0
         0         0         0
         0         0         0
         0         0         0
         0         0         0
         0         0         0
         0         0         0
         0         0         0
         0         0         0
         0         0         0
         0         0         0
         0         0         0
         0         0         0
         0         0         0
         0         0         0
         0         0         0
         0         0         0
         0         0         0
         0         0         0
         0         0         0
         0         0         0
         0         0         0
         0         0         0
         0         0         0
         0         0         0
         0         0         0
         0         0         0
         0         0         0
         0         0         0
         0         0         0
         0         0         0
         0         0         0
         0         0         0
         0         0         0
         0         0         0
         0         0         0
         0         0         0
         0         0         0
         0         0         0
         0         0         0
         0         0         0
         0         0         0
         0         0         0
         0         0         0
         0         0         0
         0         0         0
         0         0         0
         0         0         0
         0         0         0
         0         0         0
         0         0         0
         0         0         0
         0         0         0
         0         0         0
         0         0         0
         0         1         1
         0         1         1
         0         1         1
         0         0         0
         0         0         0
         0         0         0
         0         0         0
         0         0         0
         0         0         0
         0         0         0
         0         0         0
         0         0         0
         0         0        -1
         0         0        -1
         0         0        -1
         0         0        -1
         0         0        -1
         0         0        -1
         0         0         0
         0         0         0
         0         0         0
         0         0         0
         0         0         0
         0         0         0
         0         0         0
         0         0         0
         0         0         0
         0         0         0
         0         0         0
         0         0         0
         0         0         0
         0         0         0
         0         0         0
         0         0         0
         0         0         0
         0         0         0
         0         0         0
         0         0         0
         0         0         0
         0         1         0
         0         1         0
         0         1         0
         0         0         0
         0         0         0
         0         0         0
         0         0         0
         0         0         0
         0         0         0
        -1         0         0
        -1         0         0
        -1         0         0
         0         0         0
         0         0         0
         0         0         0
         0         0         0
         0         0         0
         0         0         0
         0         0         0
         0         0         0
         0         0         0
         0         0         0
         0         0         0
         0         0         0
         0         0         0
         0         0         0
         0         0         0
         0         0         0
         0         0         0
         0         0         0
         0         0         0
         0         0         0
         0         0         0
         0         0         0
         0         0         0
         0         0         0
         0         0         0
         0         0         0
         0         0         0
         0         0         0
         0         0         0
         0         0         0
         0         1         0
         0         1         0
         0         1         0
         0         0         0
         0         0         0
         0         0         0
         0         0         0
         0         0         0
         0         0         0
         0         0         0
         0         0         0
         0         0         0
         0         0         0
         0         0         0
         0         0         0
         0         0         0
         0         0         0
         0         0         0
         0         0         0
         0         0         0
         0         0         0
         0         0         0
         0         0         0
         0         0         0
         0         0         0
         0         0         0
         0         0         0
         0         0         0
         0         0         0
         0         0         0
         0         0         0
         0         0         0
         0         0         0
         0         0         0
         0         0         0
         0         0         0
         0         0         0
         0         0         0
         0         0         0
         0         0         0
         0         0         0
         0         0         0
         0         0         0
         0         0         0
         0         0         0
         0         0         0
         0         0         0
         0         0         0
         0         0         0
         0         0         0
         0         0         0
         0         0         0
         0         0         0
         0         0         0
         0         0         0
         0         0         0
         0         0         0
         0         0         0
         0         0         0
         0         0         0
         0         0         0
         0         0         0
         0         0         0
         0         0         0
         0         0         0
         0         0         0
         0         0         0
         0         0         0
         0         0         0
         0         0         0
         0         0         0
         0         0         0
         0         0         0
         0         0         0
         0         0         0
         0         0         0
         0         0         0
         0         0         0
         0         0         0
         0         0         0
         0         0         0
         0         0         0
         0         0         0
         0         0         0
         0         0         0
         0         0         0
         0         0         0
         0         0         0
         0         0         0
         0         0         0
         0         0         0
         0         0         0
         0         0         0
         0         0         0
         0         0         0
         0         0         0
         0         0         0
         0         0         0
         0         0         0
         0         0         0
         0         0         0
         0         0         0
         0         0         0
         0         0         0
         0         0         0
         0         0         0
         0         0         0
         0         0         0
         0         0         0
         0         0         0
         0         0         0
         0         0         0
         0         0         0
         0         0         0
         0        -1         0
         0        -1         0
         0        -1         0
         0         0         0
         0         0         0
         0         0         0
         0         0         0
         0         0         0
         0         0         0
         0         1         0
         0         1         0
         0         1         0
         0         0         0
         0         0         0
         0         0         0
        -1         1         0
        -1         1         0
        -1         1         0
         0         0         0
         0         0         0
         0         0         0
         0         0         0
         0         0         0
         0         0         0
         0         0         0
         0         0         0
         0         0         0
         0         0         0
         0         0         0
         0         0         0
         0         0         0
         0         0         0
         0         0         0
         0         0         0
         0         0         0
         0         0         0
         0         0         0
         0         0         0
         0         0         0
         0         0         0
         0         0         0
         0         0         0
         0         0         0
         0         0         0
         0         0         0
         0         0         0
         0         0         0
         0         0         0
         0         0         0
         0         0         0
         0         0         0
         0         0         0
         0         0         0
         0         0         0
         0         0         0
         0         0         0
         0         0         0
         0         0         0
         0         0         0
         0         0         0
         0         0         0
         0         0         0
         0         0         0
         0         0         0
         0         0         0
         0         0         0
         0         0         0
         0         0         0
         0         0         0
         0         0         0
         0         0         0
         0         0         0
         0         0         0
         0         0         0
         0         0         0
         0         0         0
         0         0         0
         0         0         0
         0         0         0
         0         0         0
         0         0         0
         0         0         0
         0         0         0
         0         0         0
         0         0         0
         0         0         0
         0         0         0
         0         0         0
         0         0         0
         0         0         0
         0         0         0
         0         0         0
         0         0         0
         0         0         0
         0         0         0
         0         0         0
         0         0         0
         0         0         0
         0         0         0
         0         0         0
         0         0         0
         0         0         0
         0         0         0
         0         0         0
         0         0         0
         0         0         0
         0         0         0
         0         0         0
         0         0         0
         0         0         0
         0         0         0
         0         0         0
         0         0         0
         0         0         0
         0         0         0
         0         0         0
         0         0         0
         0         0         0
         0         0         0
         0         0         0
END
VELOCITY
# first 24 chars ignored
    1 WDH1  C1         1   -0.115359425    0.281100247   -0.176262818
    1 WDH1  H1         2   -0.257553059   -0.089359734    0.399407090
    1 WDH1  C2         3    0.054926704    0.327633348    0.147103355
    1 WDH1  H2         4    0.669311159   -0.473850327    0.317764462
    1 WDH1  C3         5    0.400361120    0.095154978   -0.063790929
    1 WDH1  H3         6    0.514192231   -1.562600082   -1.176861210
    1 WDH1  C4         7    0.105981836    0.374945670   -0.135345347
    1 WDH1  H4         8    0.431172886    0.265344860   -0.438732701
    1 WDH1  C5         9    0.515496499   -0.358233426   -0.262508666
    1 WDH1  C6        10    0.211091588   -0.111812699   -0.115218128
    1 WDH1  H7        11    0.055810719    0.551992561    0.151074131
    1 WDH1  C7        12    0.298102892    0.153312942    0.119388735
    1 WDH1  C8        13    0.051529054    0.051674826   -0.278942735
    1 WDH1  H8        14    1.278817076    1.008723665   -1.865650269
    1 WDH1  N         15    0.278596621   -0.166147551    0.216992702
    1 WDH1  C9        16   -0.049212413    0.252948278    0.315037204
    1 WDH1  O9        17    0.460723511   -0.077897416    0.530291685
    1 WDH1  C10       18    0.165922915    0.267856649    0.227074039
    1 WDH1  C11       19    0.467195174    0.094330825   -0.183089068
    1 WDH1  O11       20   -0.022923449   -0.052279074    0.020655081
    1 WDH1  H11       21   -0.289885038    0.346795582    0.048072196
    1 WDH1  C12       22   -0.111692548   -0.056884344    0.094347762
    1 WDH1  H12       23    0.815499412    1.013360748    0.364621333
    1 WDH1  C13       24    0.132588935   -0.032591158    0.261993807
    1 WDH1  O13       25    0.724796186    0.080425047    0.176271720
    1 WDH1  H13       26    0.835402493    0.096853278    0.208585776
    1 WDH1  C14       27    0.425547395   -0.209802493   -0.141351420
    1 WDH1  C15       28   -0.412253027   -0.271672193    0.469016145
    1 WDH1  C16       29   -0.511778831    0.118954988    0.254550242
    1 WDH1  C17       30   -0.428601317   -0.295177162   -0.356521615
    1 WDH1  C18       31   -0.823996586    0.003680994    0.184585824
    1 WDH1  H18       32   -0.355761117   -0.878813065   -0.999778073
    1 SOLV  OW        33   -0.107471460    0.311409478    0.105210850
    1 SOLV  HW1       34   -0.360614968   -0.041060819   -0.398667951
    1 SOLV  HW2       35   -0.818365688    1.426187573   -0.231348308
    2 SOLV  OW        36   -0.271823095   -0.031592366    0.507151618
    2 SOLV  HW1       37   -0.183912828    0.505882551    0.372766680
    2 SOLV  HW2       38    0.629546355    1.141742750    0.004235994
    3 SOLV  OW        39    0.018480758    0.026909595   -0.245728487
    3 SOLV  HW1       40   -0.326724711    0.838818249    0.028683404
    3 SOLV  HW2       41   -0.502602501   -0.350412039   -1.894029902
    4 SOLV  OW        42   -0.140096708    0.238998271    0.013797048
    4 SOLV  HW1       43    1.228505958   -0.805279634    0.367185469
    4 SOLV  HW2       44   -0.444186051    0.468610333   -0.039505935
    5 SOLV  OW        45   -0.061005261   -0.192121249    0.160566141
    5 SOLV  HW1       46   -0.196699627    2.899383054    1.040629149
    5 SOLV  HW2       47    0.851963642   -0.125048089    0.684539836
    6 SOLV  OW        48    0.214357112    0.130194898   -0.331657219
    6 SOLV  HW1       49    0.320005465    0.591059184    0.220179857
    6 SOLV  HW2       50    0.003395264   -1.227137679   -1.155674827
    7 SOLV  OW        51   -0.325073680    0.083239710    0.058547482
    7 SOLV  HW1       52   -1.267937137    0.232158333    0.503824114
    7 SOLV  HW2       53   -0.156309192    0.407249047    0.037986053
    8 SOLV  OW        54   -0.145559192    0.013957094   -0.099499764
    8 SOLV  HW1       55    1.652332558    2.210139009    1.093591275
    8 SOLV  HW2       56   -1.068164975   -0.936987592    1.326699721
    9 SOLV  OW        57   -0.348869696    0.399949327    0.154953943
    9 SOLV  HW1       58    0.284443379   -1.355673688   -0.018776612
    9 SOLV  HW2       59   -1.217309019    0.440621797    1.295949803
   10 SOLV  OW        60   -0.204395767   -0.110840805    0.142445682
   10 SOLV  HW1       61    0.211122807   -0.003683282   -0.851473298
   10 SOLV  HW2       62   -0.054001078    1.112649205   -0.460071193
   11 SOLV  OW        63   -0.175394742   -0.036072527    0.157240023
   11 SOLV  HW1       64   -0.572763797   -0.975560107    0.791946224
   11 SOLV  HW2       65   -1.794312967    0.366172045    0.832560044
   12 SOLV  OW        66    0.299676897    0.174395301   -0.081242016
   12 SOLV  HW1       67   -0.331678757    0.444113783   -0.613542550
   12 SOLV  HW2       68    2.639345445    1.476377290   -0.570366569
   13 SOLV  OW        69   -0.378496430    0.425888769   -0.061481972
   13 SOLV  HW1       70    0.003305445    0.825653166   -0.040366662
   13 SOLV  HW2       71   -1.898029044    2.404533299   -0.923135686
   14 SOLV  OW        72   -0.221427957   -0.083824235    0.311123546
   14 SOLV  HW1       73    0.740440238    0.081025945    0.981973783
   14 SOLV  HW2       74    0.217802680   -0.496147602   -0.492385675
   15 SOLV  OW        75   -0.006782986   -0.094084350   -0.326107490
   15 SOLV  HW1       76    0.345992959    2.108821464    0.090793530
   15 SOLV  HW2       77   -2.304807385   -0.738410513    0.266574839
   16 SOLV  OW        78   -0.076917111   -0.225391100   -0.060826164
   16 SOLV  HW1       79   -0.537645615    0.060774202    1.582953975
   16 SOLV  HW2       80   -1.271393207    1.035088335    4.122162719
   17 SOLV  OW        81   -0.246961261    0.380469269   -0.312882020
   17 SOLV  HW1       82    0.791353626   -0.169202842   -0.344209905
   17 SOLV  HW2       83   -0.087102623    1.435035127    0.121765978
   18 SOLV  OW        84   -0.299124625    0.397556507   -0.080043111
   18 SOLV  HW1       85    0.792860217    0.368358127   -1.763519072
   18 SOLV  HW2       86    0.775662563    0.410133992    1.478208899
   19 SOLV  OW        87   -0.338227584    0.429576546   -0.153229387
   19 SOLV  HW1       88    0.580443196   -0.203979987    1.012026813
   19 SOLV  HW2       89   -0.853954273    1.023528753   -0.184116467
   20 SOLV  OW        90   -0.030122556    0.000127931    0.489245727
   20 SOLV  HW1       91    0.722932002   -0.841764161    0.754777692
   20 SOLV  HW2       92   -1.836315807   -0.942081884    0.538750799
   21 SOLV  OW        93    0.049894722   -0.285010392   -0.121819626
   21 SOLV  HW1       94   -0.001686288    0.286179008    0.160491739
   21 SOLV  HW2       95    0.204304591   -0.138337841    0.925966426
   22 SOLV  OW        96   -0.635023533    0.300973976   -0.609613786
   22 SOLV  HW1       97   -0.124540825    0.940592425    2.045067783
   22 SOLV  HW2       98   -1.103820528   -1.290651309   -1.298688986
   23 SOLV  OW        99    0.188203074   -0.299051096   -0.303936980
   23 SOLV  HW1      100   -1.235259499   -0.641105193    1.041617205
   23 SOLV  HW2      101    0.262363503   -0.283374867   -0.348943165
   24 SOLV  OW       102   -0.300793113   -0.665476061   -0.132944365
   24 SOLV  HW1      103    0.694037092    1.253209270   -1.887214417
   24 SOLV  HW2      104    1.380171991    0.662262286    0.091176419
   25 SOLV  OW       105    0.183063634   -0.020695685    0.215068334
   25 SOLV  HW1      106    1.467388904   -0.677243816    0.401707237
   25 SOLV  HW2      107    0.458535885   -0.234074280    0.897256250
   26 SOLV  OW       108   -0.251082466    0.280333612   -0.310825403
   26 SOLV  HW1      109    1.632861716    1.804392849    0.646158030
   26 SOLV  HW2      110    0.394386915   -0.481095670    1.218444171
   27 SOLV  OW       111   -0.049008191   -0.063877817    0.125260244
   27 SOLV  HW1      112    2.123471928    2.851437164    1.248247838
   27 SOLV  HW2      113   -1.038086508   -0.445509491   -0.007533161
   28 SOLV  OW       114    0.359188834   -0.138704481    0.197281559
   28 SOLV  HW1      115   -1.211811223    0.378094054   -1.335729792
   28 SOLV  HW2      116   -0.302775138    0.162806839   -0.579713949
   29 SOLV  OW       117   -0.126798284   -0.368261374   -0.040478583
   29 SOLV  HW1      118    0.354799053   -0.379308036   -0.351337990
   29 SOLV  HW2      119   -0.244098820    0.085149498    0.630247554
   30 SOLV  OW       120   -0.033774104    0.442346725   -0.217927484
   30 SOLV  HW1      121    1.371045358    0.236389840    0.632780625
   30 SOLV  HW2      122   -1.611050523   -0.506197401    0.052921231
   31 SOLV  OW       123    0.022401174    0.285341212   -0.489466468
   31 SOLV  HW1      124   -0.162002321   -0.200839725    0.689687536
   31 SOLV  HW2      125    0.839265697    0.626542444   -0.587403186
   32 SOLV  OW       126   -0.087568619    0.556913401    0.035634683
   32 SOLV  HW1      127   -1.298889638    0.278877847   -1.280915719
   32 SOLV  HW2      128    2.307933878   -1.355382058    0.306461849
   33 SOLV  OW       129   -0.065869553    0.305365688    0.397572491
   33 SOLV  HW1      130   -0.571286034   -0.541699206    0.183264795
   33 SOLV  HW2      131    0.316788538    1.535019273    0.750312189
   34 SOLV  OW       132    0.069729666    0.321628806    0.383194395
   34 SOLV  HW1      133    0.564058572    0.784381080   -0.625940416
   34 SOLV  HW2      134    1.252208008    0.805417744    1.145020548
   35 SOLV  OW       135    0.012356348   -0.193861839   -0.206014256
   35 SOLV  HW1      136    0.046657659    0.424140934   -1.296587106
   35 SOLV  HW2      137   -1.233916503    0.723204662    0.461542540
   36 SOLV  OW       138   -0.083170312   -0.208418898    0.065913245
   36 SOLV  HW1      139   -0.553261055    1.333465827   -0.726601763
   36 SOLV  HW2      140    0.401536483    0.067996880   -0.466241252
   37 SOLV  OW       141    0.574692403   -0.364348805   -0.153828671
   37 SOLV  HW1      142   -1.073959847    0.133967894    0.306084775
   37 SOLV  HW2      143   -0.402158756   -0.302217282   -0.194780177
   38 SOLV  OW       144   -0.302962406    0.045453244   -0.090861002
   38 SOLV  HW1      145   -0.853733041    1.393195524   -1.110665268
   38 SOLV  HW2      146   -0.090199706   -0.147446146   -0.043445128
   39 SOLV  OW       147    0.077185600    0.053381178   -0.052622563
   39 SOLV  HW1      148    0.211245773   -0.285863298   -0.775132994
   39 SOLV  HW2      149   -0.764631598   -0.954785960   -1.096675152
   40 SOLV  OW       150    0.006784963   -0.582153366   -0.053711478
   40 SOLV  HW1      151    0.258189569   -1.126300558    0.108346801
   40 SOLV  HW2      152    0.837147367   -0.118107249   -0.436675624
   41 SOLV  OW       153    0.177080668    0.078231665   -0.090632739
   41 SOLV  HW1      154   -0.742774842   -1.649470261   -0.524509040
   41 SOLV  HW2      155   -0.090180863   -0.377189475    0.064307950
   42 SOLV  OW       156    0.050158638   -0.713935313   -0.589137616
   42 SOLV  HW1      157    0.112233628   -1.659046935    0.271730181
   42 SOLV  HW2      158   -1.123641926   -1.215278294   -0.963115963
   43 SOLV  OW       159    0.096739495   -0.077924234   -0.179138693
   43 SOLV  HW1      160    0.701877580   -0.930215428    0.241467499
   43 SOLV  HW2      161    0.815426701    0.372145481   -0.028991411
   44 SOLV  OW       162    0.145561678   -0.271711060   -0.023832601
   44 SOLV  HW1      163   -0.698868503   -0.975444629    0.285220303
   44 SOLV  HW2      164    2.209098310    1.052791219   -1.208181635
   45 SOLV  OW       165   -0.041064323    0.179180705   -0.158963726
   45 SOLV  HW1      166   -1.152538787   -0.009636494   -0.158987976
   45 SOLV  HW2      167    0.014733414    1.255772205    0.232964079
   46 SOLV  OW       168   -0.237783703    0.387697970   -0.049921350
   46 SOLV  HW1      169    0.380935267   -1.471276121   -1.645336474
   46 SOLV  HW2      170   -0.989902665   -0.619021596    1.081201118
   47 SOLV  OW       171   -0.324252519    0.302266408   -0.203420370
   47 SOLV  HW1      172    0.458340852    1.099473216   -0.867359808
   47 SOLV  HW2      173   -0.252493126   -0.859869277   -0.599511468
   48 SOLV  OW       174   -0.336376133    0.221581952    0.156154710
   48 SOLV  HW1      175   -0.169904286   -0.702306239   -2.548048848
   48 SOLV  HW2      176   -1.200503905    0.290716754   -1.078782023
   49 SOLV  OW       177   -0.203182410   -0.320019051    0.049070279
   49 SOLV  HW1      178   -0.429483366    1.437482393    0.331431300
   49 SOLV  HW2      179   -0.280443754   -0.786062430    0.393858712
   50 SOLV  OW       180   -0.267374291    0.243619943    0.217239520
   50 SOLV  HW1      181    0.306187754   -0.063478737    0.143833491
   50 SOLV  HW2      182    0.779908519   -0.093110191    0.482644179
   51 SOLV  OW       183   -0.153067066   -0.319843191   -0.138013815
   51 SOLV  HW1      184    0.285365247    0.690021608    0.525526777
   51 SOLV  HW2      185   -0.612188008    1.331599973   -0.137291269
   52 SOLV  OW       186    0.168541804    0.282325396    0.325815317
   52 SOLV  HW1      187    0.171591154    1.175194809    0.412586025
   52 SOLV  HW2      188   -0.474666776    0.430618046    0.683701159
   53 SOLV  OW       189    0.097622208   -0.117601180    0.313912561
   53 SOLV  HW1      190   -0.720170075    0.570866013   -2.056615680
   53 SOLV  HW2      191   -1.594117555   -1.347418045    1.337633701
   54 SOLV  OW       192    0.261284400   -0.257312342   -0.504197057
   54 SOLV  HW1      193    1.600604853   -0.176240817   -0.555825644
   54 SOLV  HW2      194   -0.859488142   -2.262291162   -2.585310722
   55 SOLV  OW       195    0.511545804   -0.215269745   -0.020790854
   55 SOLV  HW1      196    0.394685141    1.071238493    0.295916528
   55 SOLV  HW2      197    0.055415325    0.436620350    0.305552982
   56 SOLV  OW       198    0.146415065    0.150094569    0.132179535
   56 SOLV  HW1      199   -0.330016939    0.317510660   -0.397693785
   56 SOLV  HW2      200   -0.651064524    1.663926597   -0.917523890
   57 SOLV  OW       201    0.201606439   -0.196966688   -0.193225780
   57 SOLV  HW1      202    1.072468201   -0.208234897    0.345568192
   57 SOLV  HW2      203   -0.341206244   -1.280169250    0.115576952
   58 SOLV  OW       204   -0.104562651    0.425815335   -0.460368976
   58 SOLV  HW1      205   -0.406598708    0.437542399   -0.751273633
   58 SOLV  HW2      206    0.703055811   -1.502660974    1.716847240
   59 SOLV  OW       207    0.296450362   -0.111884035   -0.333413517
   59 SOLV  HW1      208    1.572560651   -1.256045057    0.640631302
   59 SOLV  HW2      209   -1.403512450   -0.410204026    0.431675250
   60 SOLV  OW       210   -0.006993682   -0.205077303   -0.347269397
   60 SOLV  HW1      211   -0.622616707    0.002782912   -0.171640151
   60 SOLV  HW2      212   -1.297894923   -0.909412473    0.280309408
   61 SOLV  OW       213   -0.386745581    0.253691516    0.206813993
   61 SOLV  HW1      214    0.316668132   -1.853262657    0.155523989
   61 SOLV  HW2      215    0.089210690   -1.146248747    0.197903465
   62 SOLV  OW       216    0.464430798   -0.109485704   -0.379967740
   62 SOLV  HW1      217    0.229751078   -0.556213476   -1.264096042
   62 SOLV  HW2      218   -0.515645155   -1.582191472   -1.552563528
   63 SOLV  OW       219   -0.239020607    0.191836560   -0.054606480
   63 SOLV  HW1      220    0.252238582    0.592637133    1.787553754
   63 SOLV  HW2      221    0.866628754   -0.521808120   -1.095299910
   64 SOLV  OW       222    0.165557708    0.330481678    0.013179187
   64 SOLV  HW1      223    0.311415282    0.572346164   -0.356832239
   64 SOLV  HW2      224   -0.246061876   -0.188463623    0.365917980
   65 SOLV  OW       225   -0.436660579   -0.063249043   -0.740914214
   65 SOLV  HW1      226   -0.723937901    1.940818678    1.418929383
   65 SOLV  HW2      227   -1.451353435   -0.382790184    1.140544079
   66 SOLV  OW       228   -0.466057876    0.165687909   -0.157016259
   66 SOLV  HW1      229   -0.379121907    0.100255750    1.020490080
   66 SOLV  HW2      230    0.392540191   -0.917174896   -0.378937586
   67 SOLV  OW       231   -0.395074249   -0.346304533   -0.591628166
   67 SOLV  HW1      232    0.677168818    1.175944554    0.405398816
   67 SOLV  HW2      233   -0.749590880   -0.466378422   -1.392550823
   68 SOLV  OW       234   -0.032827182   -0.292094680    0.147962089
   68 SOLV  HW1      235   -0.239856874   -0.434975297   -0.241135206
   68 SOLV  HW2      236    0.134865561   -0.765407031    0.813505368
   69 SOLV  OW       237   -0.248563900    0.460630296    0.074416439
   69 SOLV  HW1      238    0.721335564   -0.755012110    0.908979472
   69 SOLV  HW2      239   -1.027351096    0.859183129   -0.839352700
   70 SOLV  OW       240    0.142261879   -0.096894874    0.199199980
   70 SOLV  HW1      241   -0.090133810    0.880540346   -0.075127953
   70 SOLV  HW2      242    0.939608778   -0.326544534   -1.323054878
   71 SOLV  OW       243   -0.434347724    0.212799973   -0.184350842
   71 SOLV  HW1      244   -1.434715301   -0.289369447   -0.257609215
   71 SOLV  HW2      245   -0.064717935    0.645388466   -0.894796228
   72 SOLV  OW       246   -0.045966568    0.087655842    0.292131677
   72 SOLV  HW1      247   -0.813531407    0.896025380    0.525062021
   72 SOLV  HW2      248   -0.229885592   -0.576031468    0.297711820
   73 SOLV  OW       249   -0.467155081   -0.028617101   -0.160954682
   73 SOLV  HW1      250   -0.650685594   -0.620876330    0.342211492
   73 SOLV  HW2      251    1.511610857    1.618657355   -0.021126944
   74 SOLV  OW       252    0.151031728    0.276997493    0.450971572
   74 SOLV  HW1      253   -0.244072458   -0.902552281   -0.193499268
   74 SOLV  HW2      254   -1.110741905    1.040404362    0.814902096
   75 SOLV  OW       255    0.162651588    0.103109414    0.129363844
   75 SOLV  HW1      256    0.198026145   -0.885279283   -0.769982807
   75 SOLV  HW2      257    1.229811413    0.309896125    0.966763441
   76 SOLV  OW       258   -0.219176213    0.103138268    0.438609201
   76 SOLV  HW1      259   -0.411171345    0.520743589    0.397213530
   76 SOLV  HW2      260    0.093802544    0.182262635    0.216722623
   77 SOLV  OW       261    0.438688403    0.717421274   -0.413600194
   77 SOLV  HW1      262   -0.162528450   -0.038165279   -1.724297711
   77 SOLV  HW2      263    0.382327634    1.158526237    1.292512125
   78 SOLV  OW       264   -0.159877611   -0.055766702   -0.509275821
   78 SOLV  HW1      265    0.348332150    0.070449340   -0.773518089
   78 SOLV  HW2      266    0.231505165   -0.177561078   -0.907854510
   79 SOLV  OW       267    0.135607995   -0.215541680    0.144263023
   79 SOLV  HW1      268    0.765882692    0.558656521    0.430689375
   79 SOLV  HW2      269   -1.510631709   -1.374461008   -1.012932881
   80 SOLV  OW       270    0.399024570    0.083907535   -0.441215830
   80 SOLV  HW1      271    1.607036572   -0.440684210   -1.057151979
   80 SOLV  HW2      272    0.036832785   -0.454926966   -0.917476096
   81 SOLV  OW       273   -0.031218082   -0.372802062   -0.193342427
   81 SOLV  HW1      274    2.329258746   -1.007050902   -0.382348610
   81 SOLV  HW2      275    0.659673149   -0.293843093    0.588762826
   82 SOLV  OW       276   -0.638213476   -0.405156249    0.011378442
   82 SOLV  HW1      277   -0.498787006   -0.173011044   -0.060745701
   82 SOLV  HW2      278    1.616970629    0.108430885    0.487444433
   83 SOLV  OW       279    0.128394957   -0.060850288   -0.157373231
   83 SOLV  HW1      280   -0.802687947   -1.764834390    0.730942775
   83 SOLV  HW2      281    1.895554291    0.766976827    1.211471327
   84 SOLV  OW       282   -0.435140401   -0.209032990    0.278052246
   84 SOLV  HW1      283   -0.552161978    1.104240053    0.758582735
   84 SOLV  HW2      284   -0.892425751   -0.580703532   -0.657706048
   85 SOLV  OW       285    0.328104992    0.597557301    0.133031163
   85 SOLV  HW1      286   -0.732953440   -0.781632798   -0.256336202
   85 SOLV  HW2      287    0.690124308   -0.299368102    0.028471767
   86 SOLV  OW       288    0.087608104   -0.305688927   -0.018380845
   86 SOLV  HW1      289   -0.877949254   -0.877944277    0.343273446
   86 SOLV  HW2      290    0.948337403   -1.241981742    0.478808782
   87 SOLV  OW       291   -0.198307001    0.302660116    0.101892054
   87 SOLV  HW1      292   -0.880094894   -0.269183419    0.768143409
   87 SOLV  HW2      293   -0.922413215   -1.103914889    0.529821516
   88 SOLV  OW       294   -0.300719407   -0.141433555    0.205042617
   88 SOLV  HW1      295   -0.669132252   -0.352989663   -0.848666054
   88 SOLV  HW2      296    0.530323367    0.557812691    0.160152897
   89 SOLV  OW       297   -0.005906399    0.470621794    0.089107456
   89 SOLV  HW1      298   -0.670702100    0.584576280    0.607068319
   89 SOLV  HW2      299    0.352378132   -0.325921026    0.206346704
   90 SOLV  OW       300    0.069001998   -0.530594599   -0.265365816
   90 SOLV  HW1      301   -0.552145350    0.342127590    0.697033520
   90 SOLV  HW2      302    0.667274190    0.258211183   -1.575245057
   91 SOLV  OW       303   -0.309523738   -0.217445283   -0.096419099
   91 SOLV  HW1      304    0.347625298   -0.586421481   -0.644634944
   91 SOLV  HW2      305   -1.682895874    0.111578305    1.354225093
   92 SOLV  OW       306    0.023431410   -0.107596923   -0.217807069
   92 SOLV  HW1      307    0.238379235    1.733242812    0.102788134
   92 SOLV  HW2      308    4.172714077   -1.693904586    0.813065470
   93 SOLV  OW       309   -0.159033952    0.065626853   -0.152332903
   93 SOLV  HW1      310    0.149732844   -0.528676965   -0.710775090
   93 SOLV  HW2      311   -0.853607443    1.365795726    1.204037853
   94 SOLV  OW       312    0.178380043    0.196404766    0.009179039
   94 SOLV  HW1      313   -0.358288813    0.048043344   -0.254887164
   94 SOLV  HW2      314    1.198144413   -0.179228903   -1.837381013
   95 SOLV  OW       315   -0.315315450   -0.071040994   -0.090890772
   95 SOLV  HW1      316   -0.650913722   -0.302319947    0.072136871
   95 SOLV  HW2      317   -1.138305561   -0.754030737   -0.037404076
   96 SOLV  OW       318   -0.441694446   -0.096324523   -0.279643126
   96 SOLV  HW1      319    0.255148289    0.015356567   -0.964980616
   96 SOLV  HW2      320   -0.208575991   -0.622152314    0.783173119
   97 SOLV  OW       321    0.005811615   -0.303551122   -0.202093350
   97 SOLV  HW1      322    0.270867124   -1.275437657   -0.875727118
   97 SOLV  HW2      323    0.802025169   -0.216222618    1.061170636
   98 SOLV  OW       324   -0.029708421    0.251784927   -0.312406218
   98 SOLV  HW1      325   -0.059370176    0.479374815   -0.234137020
   98 SOLV  HW2      326   -0.060660294    0.228591882   -0.277313631
   99 SOLV  OW       327   -0.119849243    0.157792855    0.022000493
   99 SOLV  HW1      328    0.934940472    0.220260213    1.203309972
   99 SOLV  HW2      329    0.726617717   -0.575308227    0.270917370
  100 SOLV  OW       330    0.104914833   -0.072439924   -0.351578761
  100 SOLV  HW1      331    1.063466124   -1.859652014   -1.904030050
  100 SOLV  HW2      332   -0.485348806    0.906051083    0.425677390
  101 SOLV  OW       333   -0.350618048    0.183063914    0.333203024
  101 SOLV  HW1      334   -0.190258823   -0.876780326    0.308617504
  101 SOLV  HW2      335   -0.447275877    0.255347901   -0.382133897
  102 SOLV  OW       336    0.065171370    0.030721504   -0.231566996
  102 SOLV  HW1      337    1.094645832   -2.174697203   -0.152997170
  102 SOLV  HW2      338   -0.011784117   -0.182077633    0.008671107
  103 SOLV  OW       339   -0.408133659    0.109686526   -0.159524489
  103 SOLV  HW1      340   -0.500795431   -0.541451341    0.903736021
  103 SOLV  HW2      341    0.377689826   -0.572147754    0.273601773
  104 SOLV  OW       342   -0.093142487    0.024640938   -0.324986362
  104 SOLV  HW1      343   -0.323219419    1.043414455    1.500036421
  104 SOLV  HW2      344   -0.377231018    1.261889206    1.597395557
  105 SOLV  OW       345    0.159079413    0.218466951   -0.134202582
  105 SOLV  HW1      346    0.862160172   -0.074431116   -0.496450013
  105 SOLV  HW2      347   -1.721334311    0.258435859    1.115586986
  106 SOLV  OW       348   -0.177411449    0.378667996   -0.239101362
  106 SOLV  HW1      349   -0.728254879   -0.259721867   -0.859083487
  106 SOLV  HW2      350    0.084182011    0.351186195   -0.531201342
  107 SOLV  OW       351    0.501300429   -0.229658334    0.104315175
  107 SOLV  HW1      352    3.745302248    0.011685697   -1.898286434
  107 SOLV  HW2      353   -0.221389032    1.347260430   -1.507004459
  108 SOLV  OW       354    0.120544112    0.249329527   -0.181948576
  108 SOLV  HW1      355   -0.699261951    0.397527494   -1.831620564
  108 SOLV  HW2      356    0.342297622    0.525813414   -0.776183870
  109 SOLV  OW       357    0.553265691    0.091354094   -0.202087396
  109 SOLV  HW1      358    0.373996012   -0.804200178    0.304873723
  109 SOLV  HW2      359    0.566572860    1.436612583   -1.175453936
  110 SOLV  OW       360   -0.650303192   -0.220602162    0.144017690
  110 SOLV  HW1      361    0.915764774    1.669329714    2.352052494
  110 SOLV  HW2      362   -1.472582227    0.191535026   -1.401690771
  111 SOLV  OW       363    0.326934464    0.378779759    0.114889647
  111 SOLV  HW1      364    0.690944735    1.151792196    0.320221499
  111 SOLV  HW2      365   -0.123838197    0.339206489    0.421521310
  112 SOLV  OW       366   -0.171202464   -0.387748275    0.514669688
  112 SOLV  HW1      367    0.977475363    0.085466955   -0.453726262
  112 SOLV  HW2      368   -0.788948379    0.994544046   -1.083383289
  113 SOLV  OW       369    0.040708128    0.096211756   -0.299063977
  113 SOLV  HW1      370    0.710162563   -0.227230807    0.050226679
  113 SOLV  HW2      371   -0.128596087    0.455136430   -1.370921213
  114 SOLV  OW       372   -0.127617769   -0.601486615    0.548645962
  114 SOLV  HW1      373    0.922584298    1.044868321    1.079696969
  114 SOLV  HW2      374    1.137170978   -0.056296538   -1.912363945
  115 SOLV  OW       375    0.592037186    0.383412507    0.147793267
  115 SOLV  HW1      376    0.135712603    0.573275453   -0.041763898
  115 SOLV  HW2      377    0.791711818    0.682251147   -0.106993353
  116 SOLV  OW       378   -0.497462046   -0.017790742    0.083449807
  116 SOLV  HW1      379    0.100812549   -1.406534150    0.931027883
  116 SOLV  HW2      380    0.087619468    0.637344824   -2.540549212
  117 SOLV  OW       381    0.048185526    0.478634546    0.152826603
  117 SOLV  HW1      382    0.758117202    0.468808530    0.286184907
  117 SOLV  HW2      383   -1.162805364    0.395412388   -0.367755771
  118 SOLV  OW       384   -0.229309046   -0.043134629    0.550932285
  118 SOLV  HW1      385   -1.258372812    0.183973153    1.351306827
  118 SOLV  HW2      386    0.564948148   -0.554637952   -0.636840902
  119 SOLV  OW       387    0.043760221   -0.291829505   -0.059088842
  119 SOLV  HW1      388   -0.413511526   -0.059270297   -0.435530287
  119 SOLV  HW2      389    0.205550085   -0.274659082    0.501576974
  120 SOLV  OW       390   -0.296307572   -0.083225315   -0.543663157
  120 SOLV  HW1      391    1.647986366    0.979124503   -2.524425677
  120 SOLV  HW2      392   -0.838182807   -0.697813055    1.241893321
  121 SOLV  OW       393    0.432380803   -0.099971254    0.102123916
  121 SOLV  HW1      394    0.283561476    0.320446118    0.424947263
  121 SOLV  HW2      395    0.211993723   -0.086850561   -1.014685592
  122 SOLV  OW       396    0.067611698   -0.342680288   -0.217895707
  122 SOLV  HW1      397   -0.220859560   -0.350098617   -0.366238765
  122 SOLV  HW2      398    0.869504585   -0.313492081   -0.479130231
  123 SOLV  OW       399   -0.001157177   -0.655515498    0.188909551
  123 SOLV  HW1      400    0.283298299   -1.413745569    0.322114607
  123 SOLV  HW2      401    0.399710856    1.510317723   -0.305835317
  124 SOLV  OW       402   -0.176026495   -0.028571314   -0.086242324
  124 SOLV  HW1      403    0.896342418   -1.086714224   -1.986155170
  124 SOLV  HW2      404    2.849736515    0.349545893    2.300152485
  125 SOLV  OW       405    0.112786872   -0.078502328   -0.413894284
  125 SOLV  HW1      406    0.227871204   -0.116774970    0.189137846
  125 SOLV  HW2      407   -0.503282492    0.089719846   -0.890359981
  126 SOLV  OW       408   -0.302419346   -0.379757336    0.038182022
  126 SOLV  HW1      409   -0.679892909    0.617732443    0.149322826
  126 SOLV  HW2      410   -0.125567474   -0.626117729   -0.982448688
  127 SOLV  OW       411   -0.349991850    0.185276064   -0.313401855
  127 SOLV  HW1      412   -0.735228592   -0.318837878   -0.122258580
  127 SOLV  HW2      413    1.083892803    0.571779832   -0.604351661
  128 SOLV  OW       414   -0.070946723   -0.422739453   -0.297533979
  128 SOLV  HW1      415   -0.278595117   -1.079453741   -0.047423205
  128 SOLV  HW2      416    0.031727318    0.407135553   -0.653995040
  129 SOLV  OW       417    0.003103336   -0.060644388   -0.188125477
  129 SOLV  HW1      418    0.002436794    0.386966594   -0.187619637
  129 SOLV  HW2      419   -0.410823836    0.920884033   -0.130915902
  130 SOLV  OW       420   -0.051012693   -0.164610100    0.008853679
  130 SOLV  HW1      421   -0.753301721    0.088790992    1.024723006
  130 SOLV  HW2      422   -0.239899953    0.006266044   -0.454246356
  131 SOLV  OW       423    0.382375442    0.159871393    0.008230499
  131 SOLV  HW1      424    0.203049193   -1.354870674    0.401605800
  131 SOLV  HW2      425   -0.274763335    1.032554881    0.592491730
  132 SOLV  OW       426   -0.202962394    0.116147563   -0.232259660
  132 SOLV  HW1      427    0.690887537   -0.704085965   -0.870667133
  132 SOLV  HW2      428   -0.898590102    0.869211537   -1.254240406
  133 SOLV  OW       429   -0.279052979    0.018338856   -0.097502768
  133 SOLV  HW1      430    0.006862220    0.977127557   -0.819985667
  133 SOLV  HW2      431    1.726062791   -0.108417314    0.403350074
  134 SOLV  OW       432    0.017503074    0.318761915    0.312351583
  134 SOLV  HW1      433    0.968181019   -0.843247257   -0.415911807
  134 SOLV  HW2      434   -0.850298158    0.093332016   -1.516397188
  135 SOLV  OW       435    0.099462786    0.073340963   -0.075926761
  135 SOLV  HW1      436   -0.138950581    1.349337421    2.026671137
  135 SOLV  HW2      437    0.024359084    0.428348472   -0.319826516
  136 SOLV  OW       438    0.394084979    0.450645341    0.138203849
  136 SOLV  HW1      439   -0.774020961   -1.336015954    1.727148978
  136 SOLV  HW2      440    0.605136778    0.661179051   -1.618419922
  137 SOLV  OW       441    0.059594886   -0.035110920    0.188856969
  137 SOLV  HW1      442    0.305400632    1.060792188    1.049228882
  137 SOLV  HW2      443    0.288076834   -0.172236456    1.764089540
  138 SOLV  OW       444   -0.264808908   -0.586197647   -0.263636304
  138 SOLV  HW1      445   -1.002783140   -0.383694704    0.450064985
  138 SOLV  HW2      446    1.992720178   -2.277603653   -1.583464959
  139 SOLV  OW       447   -0.276040965   -0.340475614   -0.210529428
  139 SOLV  HW1      448   -0.689073685   -0.354541590    0.061553727
  139 SOLV  HW2      449   -1.009142215   -0.217063142   -0.465409874
  140 SOLV  OW       450    0.725162639   -0.139699301    0.350417547
  140 SOLV  HW1      451    0.940031306   -0.586038036    0.044835800
  140 SOLV  HW2      452    0.830172988   -1.177355835   -0.150039864
  141 SOLV  OW       453   -0.380246673    0.271586706   -0.050477253
  141 SOLV  HW1      454   -0.545949517    0.661451854   -0.917831466
  141 SOLV  HW2      455    0.906441366   -0.396716274    0.049567796
  142 SOLV  OW       456    0.289528276   -0.072339128   -0.360059080
  142 SOLV  HW1      457    1.646412310    0.238499559   -0.727086148
  142 SOLV  HW2      458   -0.391048984    0.207239381    1.419275205
  143 SOLV  OW       459   -0.154376052    0.005239070   -0.372437172
  143 SOLV  HW1      460   -0.488200279    1.066986682   -0.794496214
  143 SOLV  HW2      461   -0.170220268   -0.041003708   -0.223521817
  144 SOLV  OW       462    0.384926415   -0.026788132    0.101533231
  144 SOLV  HW1      463   -0.830546243    0.504372541    0.247305383
  144 SOLV  HW2      464   -1.653541335   -0.771336203    0.390524113
  145 SOLV  OW       465    0.024404074    0.009876959   -0.194223298
  145 SOLV  HW1      466    1.415815714   -3.091887094    0.064846074
  145 SOLV  HW2      467   -0.668970499    0.139098819    0.994520016
  146 SOLV  OW       468    0.056638149    0.082454335   -0.004142382
  146 SOLV  HW1      469   -1.388826103   -2.965186828   -2.115960208
  146 SOLV  HW2      470   -1.550214524   -0.634805629   -1.584237478
  147 SOLV  OW       471   -0.091784667    0.077937478    0.064240252
  147 SOLV  HW1      472   -0.920562866    0.371203165    0.685467067
  147 SOLV  HW2      473   -0.254083647   -0.883212407   -0.303898930
  148 SOLV  OW       474    0.209953117   -0.172985914    0.170092174
  148 SOLV  HW1      475   -0.303116970    0.243415098    1.413759202
  148 SOLV  HW2      476    0.924008351    1.689709299    2.145637365
  149 SOLV  OW       477    0.420990772    0.191754856   -0.106818120
  149 SOLV  HW1      478    0.230886247    1.537323993    0.918113054
  149 SOLV  HW2      479    0.018542218    0.591352021   -0.511630370
  150 SOLV  OW       480    0.581409390    0.394646218   -0.023195996
  150 SOLV  HW1      481    0.354085113    0.716326946   -0.073738110
  150 SOLV  HW2      482    0.804732650   -0.616792107    1.469673710
  151 SOLV  OW       483   -0.068995137   -0.002989195    0.238921306
  151 SOLV  HW1      484    1.177693709    0.194296652    0.470222089
  151 SOLV  HW2      485    1.239602370   -0.548882859   -0.165965348
  152 SOLV  OW       486    0.099822106    0.094825682   -0.517031616
  152 SOLV  HW1      487    1.473607786   -1.050643632   -0.411426883
  152 SOLV  HW2      488   -0.190334115    0.171328052   -0.836647775
  153 SOLV  OW       489   -0.144308044    0.049626856   -0.022423498
  153 SOLV  HW1      490    0.121701863    0.436725618   -0.322744169
  153 SOLV  HW2      491    0.097228193   -0.349458746   -0.334834171
  154 SOLV  OW       492    0.482518680   -0.451166619   -0.106240765
  154 SOLV  HW1      493   -1.125610836    0.567223296    0.235546970
  154 SOLV  HW2      494    0.069237358   -2.584285038    0.700881671
  155 SOLV  OW       495    0.086736548   -0.235405307    0.642468260
  155 SOLV  HW1      496    0.161458780   -0.809814942   -0.431941747
  155 SOLV  HW2      497   -0.983689281   -0.199457214    0.453252872
  156 SOLV  OW       498    0.056410913   -0.004860822    0.361953745
  156 SOLV  HW1      499   -1.297985565   -0.492986685    0.880859598
  156 SOLV  HW2      500   -1.124231375    0.824888198   -0.440672596
  157 SOLV  OW       501    0.370934276   -0.369445924   -0.276590139
  157 SOLV  HW1      502    0.713728313    1.247699401    0.779614675
  157 SOLV  HW2      503    0.260814243    1.185473463   -0.426982090
  158 SOLV  OW       504   -0.029290119   -0.000762656    0.281210923
  158 SOLV  HW1      505    1.412618240    0.043114974    0.389889485
  158 SOLV  HW2      506   -0.619860363   -1.071674691    0.779318899
  159 SOLV  OW       507    0.052041462    0.234091375    0.105829141
  159 SOLV  HW1      508   -0.618262610   -1.833249394    0.099745066
  159 SOLV  HW2      509    0.930067768    1.191497596    1.131940505
  160 SOLV  OW       510    0.220893731    0.331873804   -0.113912901
  160 SOLV  HW1      511   -1.734152371    1.574601743    0.681934236
  160 SOLV  HW2      512   -0.233890959   -0.350661666   -0.028095971
  161 SOLV  OW       513    0.184631470    0.085680059    0.334270866
  161 SOLV  HW1      514   -0.669222108    0.143943100   -0.271848733
  161 SOLV  HW2      515   -0.616598266   -0.161473683    0.046005007
  162 SOLV  OW       516    0.283632978   -0.399666755    0.307566390
  162 SOLV  HW1      517    0.722436489   -0.384740073    0.926346047
  162 SOLV  HW2      518    0.429988373   -0.415784499    0.403962700
  163 SOLV  OW       519    0.415151848    0.331922299    0.112212278
  163 SOLV  HW1      520   -0.438960717   -0.009722219    0.565135425
  163 SOLV  HW2      521    0.549938186    0.632354808    0.322709821
  164 SOLV  OW       522    0.133804904   -0.066363720    0.021173008
  164 SOLV  HW1      523    2.202917615   -0.469754052    0.231478901
  164 SOLV  HW2      524    0.546676489    0.661888166   -1.086464876
  165 SOLV  OW       525   -0.126125959   -0.579868578    0.164972870
  165 SOLV  HW1      526   -0.922608331    0.025390374    0.527053320
  165 SOLV  HW2      527    0.118350693   -0.946802437   -0.854750057
  166 SOLV  OW       528   -0.172718589   -0.030257492    0.337065399
  166 SOLV  HW1      529   -0.300823529    0.248222061   -0.140972833
  166 SOLV  HW2      530   -0.590631248   -0.384978891    0.212896709
  167 SOLV  OW       531   -0.044879336   -0.140895282   -0.089219097
  167 SOLV  HW1      532    0.086069852    1.526899302   -0.933951631
  167 SOLV  HW2      533   -0.762381928    1.456133524    0.686260430
  168 SOLV  OW       534   -0.021146904    0.232079640    0.283420643
  168 SOLV  HW1      535    0.578104714   -2.171455916   -0.074521307
  168 SOLV  HW2      536   -0.976415016    1.183890683   -1.702107887
  169 SOLV  OW       537   -0.246442893    0.176984083   -0.306011880
  169 SOLV  HW1      538    1.677511938   -1.429044569   -1.387753985
  169 SOLV  HW2      539   -0.960706477    0.492713083    0.418394729
  170 SOLV  OW       540   -0.325128735   -0.458611408    0.081031510
  170 SOLV  HW1      541   -0.284282810    0.402844701    0.608661814
  170 SOLV  HW2      542    0.202211658   -0.892933502   -0.812351796
  171 SOLV  OW       543   -0.300466765   -0.185821425    0.024015725
  171 SOLV  HW1      544   -0.326874083   -1.160065929    0.500715672
  171 SOLV  HW2      545    2.460413927   -2.329105148    1.571450660
  172 SOLV  OW       546   -0.272552821   -0.110612778    0.361151138
  172 SOLV  HW1      547    1.658509964    1.179091343    1.111456210
  172 SOLV  HW2      548   -1.336701634   -0.026193639   -1.345596753
  173 SOLV  OW       549   -0.033159463   -1.027837036    0.215514611
  173 SOLV  HW1      550    0.521385168   -0.201259505   -0.821313358
  173 SOLV  HW2      551    0.000090352   -0.916780077    0.189850121
  174 SOLV  OW       552   -0.639059483    0.146187940    0.344247104
  174 SOLV  HW1      553   -1.028922281    0.747460622   -0.494542993
  174 SOLV  HW2      554   -1.903501083    0.053327225    0.435722088
  175 SOLV  OW       555    0.003276193   -0.195218955    0.314657476
  175 SOLV  HW1      556    1.001013550   -1.443189840   -0.263648221
  175 SOLV  HW2      557   -1.688616574   -0.150055878   -0.350445202
  176 SOLV  OW       558    0.006664549    0.412516057    0.141667884
  176 SOLV  HW1      559   -1.680272502    1.528669296   -0.164545256
  176 SOLV  HW2      560    0.643973101    0.062271512   -0.322248414
  177 SOLV  OW       561    0.093937455    0.712625312    0.235078718
  177 SOLV  HW1      562    0.510040864   -0.222081136   -0.579166074
  177 SOLV  HW2      563   -0.240603863    1.468852706    0.893939184
  178 SOLV  OW       564   -0.046212011   -0.576294326   -0.157251383
  178 SOLV  HW1      565    1.493870315    0.419910927    0.905366758
  178 SOLV  HW2      566   -0.488488650    1.611572605   -1.108676369
  179 SOLV  OW       567   -0.077705951    0.085893224   -0.373795058
  179 SOLV  HW1      568    0.432389252   -1.488481803    0.410772161
  179 SOLV  HW2      569    1.843533385    0.525326594   -0.732648417
  180 SOLV  OW       570   -0.168410148   -0.190923695    0.282913906
  180 SOLV  HW1      571    2.136415881    0.212369282    0.856811683
  180 SOLV  HW2      572   -0.925696267    0.628719274   -0.754112658
  181 SOLV  OW       573   -0.062478154    0.039415897    0.166860694
  181 SOLV  HW1      574   -0.000929021   -0.304879294   -0.000499969
  181 SOLV  HW2      575   -0.544401175    0.528227688   -0.001279451
  182 SOLV  OW       576   -0.055967345    0.054317824   -0.456925643
  182 SOLV  HW1      577   -0.515036294    0.760467127   -0.308657483
  182 SOLV  HW2      578   -0.109650237   -0.403814011   -1.471919967
  183 SOLV  OW       579   -0.333618530    0.175847012    0.046103246
  183 SOLV  HW1      580    0.545236104    0.548595146   -0.899888345
  183 SOLV  HW2      581   -0.708536367    1.304049716    0.810905156
  184 SOLV  OW       582   -0.162510537    0.062453335    0.402852761
  184 SOLV  HW1      583    0.011115256    0.098713823    0.574572581
  184 SOLV  HW2      584   -0.140544598    0.452892128    0.440818917
  185 SOLV  OW       585   -0.486263954   -0.301138123    0.387990185
  185 SOLV  HW1      586    0.389875033   -0.691488027   -0.923280710
  185 SOLV  HW2      587   -2.126781766   -0.104448677    0.009883923
  186 SOLV  OW       588    0.026959545   -0.438216653    0.294064703
  186 SOLV  HW1      589   -0.101458376    0.518588644    0.543475354
  186 SOLV  HW2      590    0.094114974   -0.796604838    0.204302559
  187 SOLV  OW       591    0.657098450   -0.167553532   -0.397988021
  187 SOLV  HW1      592    0.829486419    0.175492372    0.392923249
  187 SOLV  HW2      593    0.230717204    0.525976796    0.536957749
  188 SOLV  OW       594    0.052762898    0.026311375   -0.138883505
  188 SOLV  HW1      595    2.094277460    1.731742244   -1.358114536
  188 SOLV  HW2      596    0.400711785   -0.119145846   -0.147286673
  189 SOLV  OW       597    0.570083028    0.031605775   -0.259326518
  189 SOLV  HW1      598    1.877801513    0.025630566   -0.127939528
  189 SOLV  HW2      599   -0.960225708    0.368449835   -0.287588851
  190 SOLV  OW       600    0.576763154    0.109366403    0.244407306
  190 SOLV  HW1      601    0.393362102    0.929164882    0.783348279
  190 SOLV  HW2      602   -0.094450762   -0.006302936   -0.226936746
  191 SOLV  OW       603    0.271332615   -0.131102987   -0.424589454
  191 SOLV  HW1      604   -0.085895970    0.393691019   -0.095973689
  191 SOLV  HW2      605    1.570196997   -1.731431681   -1.067846764
  192 SOLV  OW       606   -0.244136579    0.133060895    0.089162178
  192 SOLV  HW1      607    1.059615811    1.182014189   -0.466826274
  192 SOLV  HW2      608    1.065247909    1.230522802   -2.023700193
  193 SOLV  OW       609   -0.211485816   -0.133483071    0.236037880
  193 SOLV  HW1      610   -0.716175538   -1.112380586   -0.950527134
  193 SOLV  HW2      611   -0.488923241    0.188291455    0.998045971
  194 SOLV  OW       612    0.204216398    0.396146999    0.217997731
  194 SOLV  HW1      613    0.265162511    0.551740999   -0.226018337
  194 SOLV  HW2      614   -0.241402162    0.404410643    0.338652810
  195 SOLV  OW       615   -0.211352451   -0.279859756    0.125915433
  195 SOLV  HW1      616   -1.573853567   -0.500341531    1.223295146
  195 SOLV  HW2      617   -0.550744761   -0.652322480   -1.601772150
  196 SOLV  OW       618    0.244999868    0.283556631    0.030804218
  196 SOLV  HW1      619    0.021995402    0.098878119    1.820028870
  196 SOLV  HW2      620    0.294110040    0.316567303   -0.395535998
  197 SOLV  OW       621   -0.251516530   -0.240510518   -0.095142963
  197 SOLV  HW1      622    0.485088899    0.655033245   -0.518170396
  197 SOLV  HW2      623    1.007215130    0.402445564   -2.220311902
  198 SOLV  OW       624   -0.336357961   -0.014249246   -0.101311587
  198 SOLV  HW1      625   -0.448837655   -0.268067319   -0.485683701
  198 SOLV  HW2      626   -0.172060990   -0.603590187    0.111818476
  199 SOLV  OW       627   -0.052717395   -0.187830470   -0.156818403
  199 SOLV  HW1      628    0.214325923    0.725969106   -0.088635695
  199 SOLV  HW2      629   -2.170405040   -0.792975555    2.955496255
  200 SOLV  OW       630   -0.146192275   -0.121596410   -0.192806505
  200 SOLV  HW1      631    0.211651661   -0.487258859   -0.043972418
  200 SOLV  HW2      632   -0.478636752   -0.128861452    2.206127694
  201 SOLV  OW       633   -0.160178078    0.080103580    0.076982790
  201 SOLV  HW1      634   -0.342382652   -0.034867401   -1.522329555
  201 SOLV  HW2      635   -0.552829396   -0.457004267   -0.305494924
  202 SOLV  OW       636   -0.270602707   -0.184295612   -0.517257886
  202 SOLV  HW1      637   -0.203868751    0.061234136   -0.213191936
  202 SOLV  HW2      638   -0.183156670    0.117531132   -0.134209132
  203 SOLV  OW       639   -0.110769360    0.161070814   -0.389688464
  203 SOLV  HW1      640   -1.745138186   -1.302861183   -1.726843161
  203 SOLV  HW2      641   -0.102902674    0.253274286    0.150537838
  204 SOLV  OW       642   -0.257370463    0.026417687    0.034229738
  204 SOLV  HW1      643    0.747401155   -0.234639558   -0.247413457
  204 SOLV  HW2      644    2.248183435   -0.609208003   -0.663920197
  205 SOLV  OW       645    0.138723684    0.351601829    0.160763314
  205 SOLV  HW1      646   -0.288597847    0.716735340    0.847356576
  205 SOLV  HW2      647   -0.736008521    0.800694401    0.312894086
  206 SOLV  OW       648   -0.193329829   -0.075514594   -0.088925089
  206 SOLV  HW1      649   -0.175114855   -1.903354271   -0.309073013
  206 SOLV  HW2      650   -0.461294082   -0.022716023   -0.644741089
  207 SOLV  OW       651    0.019953709   -0.488198871   -0.037056905
  207 SOLV  HW1      652    1.451053407    0.800353931   -0.823965089
  207 SOLV  HW2      653    1.580430930    0.573405904   -0.898656985
  208 SOLV  OW       654    0.128532762   -0.042061080    0.204896811
  208 SOLV  HW1      655    0.674768113   -0.812867597   -1.952634284
  208 SOLV  HW2      656   -1.115862571   -0.207160473    0.537159727
  209 SOLV  OW       657   -0.472468075   -0.049048524    0.151293896
  209 SOLV  HW1      658    0.682270492    0.056219771    0.502823096
  209 SOLV  HW2      659   -0.708814664    0.599478703   -0.169688985
  210 SOLV  OW       660    0.063272690   -0.000305419   -0.589579816
  210 SOLV  HW1      661   -0.013534053   -0.141812014   -0.408333648
  210 SOLV  HW2      662   -1.382005728    0.282473075    0.052719242
  211 SOLV  OW       663   -0.303455365    0.021063683   -0.091652284
  211 SOLV  HW1      664    0.007420694    0.552524287    0.127657055
  211 SOLV  HW2      665   -1.166242436    2.428034483   -0.492088672
  212 SOLV  OW       666   -0.492561157   -0.023940224    0.630225742
  212 SOLV  HW1      667   -0.597020907   -1.289838886    1.696937723
  212 SOLV  HW2      668    0.451077101   -0.083245014    0.246497867
  213 SOLV  OW       669    0.330176981   -0.011673172   -0.209919119
  213 SOLV  HW1      670    0.095416873    0.819780651   -0.798906721
  213 SOLV  HW2      671   -1.268722544    1.205983848   -2.371878955
  214 SOLV  OW       672   -0.590971468   -0.115773875   -0.233425043
  214 SOLV  HW1      673   -2.018091163   -1.323257855   -0.998662155
  214 SOLV  HW2      674   -0.567908490    1.154103921   -0.783481079
  215 SOLV  OW       675   -0.305910477   -0.353195589   -0.120171197
  215 SOLV  HW1      676    0.137515405   -0.729738379    1.222028884
  215 SOLV  HW2      677   -0.400641538   -0.306387122   -0.444050940
  216 SOLV  OW       678   -0.211739220    0.311525668    0.094827347
  216 SOLV  HW1      679    0.030802757   -0.032686910    1.013540413
  216 SOLV  HW2      680    1.428080131   -1.029959143    1.230322077
  217 SOLV  OW       681   -0.185235989    0.072541944   -0.388439694
  217 SOLV  HW1      682   -0.400846526    0.122980122   -1.343227070
  217 SOLV  HW2      683    0.183415327    0.920591190   -0.107632440
  218 SOLV  OW       684    0.215005094   -0.478699097   -0.133640786
  218 SOLV  HW1      685   -0.801337151    0.190205126    1.106638974
  218 SOLV  HW2      686   -0.480223219   -2.269471664   -0.975105557
  219 SOLV  OW       687    0.132817415    0.011107022   -0.078590258
  219 SOLV  HW1      688    0.423745641   -0.044800200   -0.231620775
  219 SOLV  HW2      689    1.052962753    1.040912923    1.002075102
  220 SOLV  OW       690   -0.246299271    0.119937776   -0.284809766
  220 SOLV  HW1      691   -0.448877887    0.098874264    0.219171339
  220 SOLV  HW2      692   -0.181707772    0.498580350    0.210665864
  221 SOLV  OW       693   -0.182923401   -0.090320143    0.194867998
  221 SOLV  HW1      694   -0.951878325   -0.187716467    0.056869210
  221 SOLV  HW2      695   -0.179947521    0.011897584   -0.729969793
  222 SOLV  OW       696   -0.478084966    0.028209653   -0.253158850
  222 SOLV  HW1      697   -0.512842035   -0.830345385    0.460867609
  222 SOLV  HW2      698   -1.644049529    2.000447855   -0.207556806
  223 SOLV  OW       699    0.367420139    0.286793305    0.181166846
  223 SOLV  HW1      700   -0.963177180   -0.634244817    0.592009818
  223 SOLV  HW2      701   -1.100465814   -0.047719193    0.199533404
  224 SOLV  OW       702    0.204046482   -0.402922006    0.163140079
  224 SOLV  HW1      703    0.106799112   -0.004840728   -0.125991850
  224 SOLV  HW2      704    0.760144446    0.234721528    1.561782350
  225 SOLV  OW       705   -0.057587771   -0.003962844   -0.007164898
  225 SOLV  HW1      706    0.666786486   -0.374078936   -0.979953368
  225 SOLV  HW2      707   -0.153967636   -1.022669259    0.830269807
  226 SOLV  OW       708    0.170256360    0.435147426    0.428617214
  226 SOLV  HW1      709    0.361961239    0.540564674   -0.196530161
  226 SOLV  HW2      710    0.944593042    0.371151950   -0.986003916
  227 SOLV  OW       711   -0.526102104    0.145912210   -0.356979381
  227 SOLV  HW1      712   -1.118768699    1.224081865   -0.724410113
  227 SOLV  HW2      713    1.750866028    1.316334043    0.975511911
  228 SOLV  OW       714   -0.960326793   -0.363752907    0.213836493
  228 SOLV  HW1      715   -0.833059936   -0.308844414    0.148565738
  228 SOLV  HW2      716   -0.713784437   -0.873041175   -0.079305803
  229 SOLV  OW       717    0.242375170    0.015532594    0.200801315
  229 SOLV  HW1      718   -0.216579052    2.299043439   -0.730331376
  229 SOLV  HW2      719    0.373816551    0.851492061   -1.655992784
  230 SOLV  OW       720    0.190580914    0.177114067   -0.512255322
  230 SOLV  HW1      721    0.464104971   -0.778519845   -1.964197840
  230 SOLV  HW2      722    0.316465346    0.716080667   -0.095210530
  231 SOLV  OW       723    0.019005320   -0.138439195   -0.295627036
  231 SOLV  HW1      724    1.236606460   -0.871664758    0.863619138
  231 SOLV  HW2      725    2.229013938   -1.868803667    1.190557300
  232 SOLV  OW       726    0.187122260    0.415768104    0.342878175
  232 SOLV  HW1      727   -0.097516254   -1.089999547    0.035103397
  232 SOLV  HW2      728   -1.146880368   -0.437809473    0.258778830
  233 SOLV  OW       729   -0.356738131    0.454355443    0.103003296
  233 SOLV  HW1      730    2.005007598    1.156667515    1.313449255
  233 SOLV  HW2      731   -0.689433999   -0.262581706   -0.895760015
  234 SOLV  OW       732   -0.226714119   -0.389286065   -0.034723289
  234 SOLV  HW1      733   -0.546325015   -0.680238838    0.632459732
  234 SOLV  HW2      734   -0.259232027   -0.983079543   -0.947587437
  235 SOLV  OW       735   -0.231485890    0.017791510    0.709617014
  235 SOLV  HW1      736    0.157813339    1.087042298   -0.571805626
  235 SOLV  HW2      737    1.996136516    1.305589394   -0.711939011
  236 SOLV  OW       738    0.022085148    0.205250546    0.224783448
  236 SOLV  HW1      739    0.790940630    1.330862667    1.886260929
  236 SOLV  HW2      740    0.752678491   -0.438119453   -1.023478953
  237 SOLV  OW       741   -0.373000249    0.165160926   -0.155418508
  237 SOLV  HW1      742   -0.646219035    1.082850721   -0.036478700
  237 SOLV  HW2      743    0.454218900    0.036961740    0.249519435
  238 SOLV  OW       744    0.078657887   -0.256119683    0.074031175
  238 SOLV  HW1      745    0.747411261    1.321076599    1.635261558
  238 SOLV  HW2      746    0.869450681   -0.253618586    0.547267322
  239 SOLV  OW       747   -0.158049396    0.124234080   -0.381853652
  239 SOLV  HW1      748   -1.098213134    1.503730455   -0.928181029
  239 SOLV  HW2      749   -2.067161728   -0.074014757   -0.997173849
  240 SOLV  OW       750   -0.265672799    0.165011879   -0.112734393
  240 SOLV  HW1      751    1.745679497   -0.265857589   -0.143507874
  240 SOLV  HW2      752    0.387283210    0.869128148    0.293913533
  241 SOLV  OW       753    0.313723728   -0.490643492    0.103689769
  241 SOLV  HW1      754   -0.462523764    0.633926022    0.521001623
  241 SOLV  HW2      755    2.398628517    0.934391942   -0.450615157
  242 SOLV  OW       756    0.330370372    0.027900742   -0.112938419
  242 SOLV  HW1      757    2.263007301   -2.234130667    0.140680055
  242 SOLV  HW2      758   -1.237102034    0.354562475    0.710695927
  243 SOLV  OW       759    0.038338509   -0.228578553    0.286818563
  243 SOLV  HW1      760   -0.035965174   -0.122492936    1.176329907
  243 SOLV  HW2      761   -0.307954960    0.488682853   -0.799527446
  244 SOLV  OW       762   -0.002626059   -0.211171131    0.095518865
  244 SOLV  HW1      763   -2.630149926    0.485194291    0.384836431
  244 SOLV  HW2      764   -0.839181929   -0.032676863   -0.646738675
  245 SOLV  OW       765    0.152548621   -0.155215558    0.066179877
  245 SOLV  HW1      766    0.228804085    0.929127675   -0.663599803
  245 SOLV  HW2      767    0.110955444    0.335636276   -0.230432640
  246 SOLV  OW       768   -0.168758016   -0.161724876    0.286117532
  246 SOLV  HW1      769   -1.147666542   -1.021073822    1.120574391
  246 SOLV  HW2      770    0.052482385    1.140228819    0.807852533
  247 SOLV  OW       771    0.049045447    0.219449187    0.240496397
  247 SOLV  HW1      772   -0.681280365   -1.091741575    1.234049011
  247 SOLV  HW2      773   -0.386428416   -0.120250526   -1.346034512
  248 SOLV  OW       774    0.313471002    0.282872361   -0.440056430
  248 SOLV  HW1      775   -0.727875555   -0.108828052    1.040855709
  248 SOLV  HW2      776   -0.406846715   -0.057573603    0.277730947
  249 SOLV  OW       777    0.566395027   -0.378056678    0.364025879
  249 SOLV  HW1      778    1.379353398   -0.513642390   -0.926113219
  249 SOLV  HW2      779   -0.159260161   -1.016112177    0.333659696
  250 SOLV  OW       780   -0.474322520    0.027321700   -0.182301762
  250 SOLV  HW1      781   -0.580442846    2.038600892   -0.645564195
  250 SOLV  HW2      782    1.334453090   -0.751220381   -1.115065632
  251 SOLV  OW       783    0.263347866   -0.382057417   -0.043016962
  251 SOLV  HW1      784   -2.054943131   -0.030414549    1.547928804
  251 SOLV  HW2      785    0.940261957   -1.970297245   -2.078930359
  252 SOLV  OW       786   -0.028220228    0.155497970   -0.067607102
  252 SOLV  HW1      787   -0.196825776    0.852776080    1.155085800
  252 SOLV  HW2      788    0.142733112   -0.508640187   -0.873456262
  253 SOLV  OW       789   -0.329573843   -0.182046506   -0.091842764
  253 SOLV  HW1      790   -0.214437189   -0.123609260   -0.027791639
  253 SOLV  HW2      791    0.163271406    0.106850176    0.162194934
  254 SOLV  OW       792    0.047705213    0.097022985    0.167655034
  254 SOLV  HW1      793    1.168832947   -0.645312866    0.669855267
  254 SOLV  HW2      794    1.705546375   -0.002386152   -2.181389726
  255 SOLV  OW       795    0.178123870    0.258261662    0.684976624
  255 SOLV  HW1      796   -0.092722025    0.115916823    1.140485310
  255 SOLV  HW2      797    0.120087300   -0.049353629    0.588124522
  256 SOLV  OW       798    0.298991828    0.480334757   -0.293453288
  256 SOLV  HW1      799   -1.195512300    0.418902591   -0.103882769
  256 SOLV  HW2      800   -1.682400239    1.102957468   -0.258797255
  257 SOLV  OW       801    0.178798286   -0.033595754    0.157447816
  257 SOLV  HW1      802    0.192529111   -0.243153779    0.027862068
  257 SOLV  HW2      803    0.149054718    0.021894451    0.235615212
  258 SOLV  OW       804    0.047381970    0.010815219   -0.054333241
  258 SOLV  HW1      805   -0.333259369    0.414556697    0.303449103
  258 SOLV  HW2      806   -1.017135702    1.330010885   -0.052961879
  259 SOLV  OW       807   -0.065093915    0.062089958   -0.010517465
  259 SOLV  HW1      808    0.042064133   -1.295574448   -0.708193128
  259 SOLV  HW2      809    1.213934722    0.450081543    0.748226376
  260 SOLV  OW       810    0.243241662    0.307393095    0.563078186
  260 SOLV  HW1      811   -0.188575969    0.424281973    0.322307013
  260 SOLV  HW2      812   -1.250221553   -1.188730475   -0.476437418
  261 SOLV  OW       813   -0.331562083    0.359145409   -0.596628440
  261 SOLV  HW1      814   -0.507012776    1.577157900   -0.463379651
  261 SOLV  HW2      815   -0.093248572    3.478187405   -0.430465907
  262 SOLV  OW       816    0.324402331   -0.363218195   -0.038968596
  262 SOLV  HW1      817   -0.567210087    0.413266652    1.462077956
  262 SOLV  HW2      818    0.372596924   -2.261485088    0.162410907
  263 SOLV  OW       819   -0.233599025   -0.096791302   -0.139452123
  263 SOLV  HW1      820   -0.225723094   -1.678256798   -0.047125270
  263 SOLV  HW2      821   -0.505870579   -1.775453027   -0.406592742
  264 SOLV  OW       822    0.321547671   -0.480556386   -0.340195143
  264 SOLV  HW1      823   -0.297092144   -2.144371652   -0.226023304
  264 SOLV  HW2      824    0.831752296    0.655887814   -0.399612411
  265 SOLV  OW       825    0.036820152   -0.212603192    0.024605511
  265 SOLV  HW1      826   -0.164543494    2.577991561   -0.471472992
  265 SOLV  HW2      827   -0.532053430    0.556797443    0.105401454
  266 SOLV  OW       828    0.554510646    0.157210006   -0.109353768
  266 SOLV  HW1      829    0.972656456   -0.445825752   -1.248557174
  266 SOLV  HW2      830    1.501398249    0.939816850    0.337409804
  267 SOLV  OW       831    0.082013474    0.125109550   -0.650589301
  267 SOLV  HW1      832    1.231474159    0.768953834    0.133354243
  267 SOLV  HW2      833   -0.387295279   -2.010928624    0.779903231
  268 SOLV  OW       834   -0.047771056    0.050783944   -0.752399999
  268 SOLV  HW1      835   -0.343815659   -0.893289386    0.108284759
  268 SOLV  HW2      836    0.371166840   -0.346695011   -0.516589466
  269 SOLV  OW       837   -0.198622651    0.279760089   -0.149169895
  269 SOLV  HW1      838   -0.780773056   -1.507040533   -0.855820326
  269 SOLV  HW2      839   -0.641565246   -1.186691910   -0.683701404
  270 SOLV  OW       840    0.148836663    0.176099300    0.405569616
  270 SOLV  HW1      841    1.823951470   -0.456814590   -1.540114256
  270 SOLV  HW2      842   -0.335011004   -0.157931889    0.092358236
  271 SOLV  OW       843    0.038240644   -0.617431649   -0.048940019
  271 SOLV  HW1      844    0.906472802    2.893312623   -0.523621647
  271 SOLV  HW2      845   -0.028909952   -1.078579378   -0.635781820
  272 SOLV  OW       846   -0.216665163   -0.310593217   -0.191994489
  272 SOLV  HW1      847   -0.187504249   -0.319122725    0.305311427
  272 SOLV  HW2      848   -0.305499936   -0.553749614    0.084540014
  273 SOLV  OW       849   -0.133545859    0.150271682   -0.200869181
  273 SOLV  HW1      850    0.520477558    1.392372771    0.304767947
  273 SOLV  HW2      851   -0.522589602   -0.131934130    0.203059373
  274 SOLV  OW       852   -0.035520250    0.419452667    0.040589968
  274 SOLV  HW1      853   -1.435778417   -0.412110202    1.132717565
  274 SOLV  HW2      854   -0.186928114   -1.076959307   -0.396485989
  275 SOLV  OW       855    0.116515871    0.235072214   -0.050378411
  275 SOLV  HW1      856   -0.414996184   -0.780394078   -1.757666107
  275 SOLV  HW2      857    1.025050784   -1.005884090    1.598434726
  276 SOLV  OW       858    0.330695815   -0.109444248   -0.585414455
  276 SOLV  HW1      859    1.381927238    0.571451497    2.049807203
  276 SOLV  HW2      860    1.014856232   -0.030064300   -1.276164947
  277 SOLV  OW       861   -0.213145605   -0.493339599    0.041216673
  277 SOLV  HW1      862    0.756876818   -2.462782512    2.034665646
  277 SOLV  HW2      863   -1.417958296    0.416789992   -2.172612322
  278 SOLV  OW       864    0.216039132    0.386467898   -0.431986766
  278 SOLV  HW1      865   -0.198359424    0.821140075   -1.264190881
  278 SOLV  HW2      866    0.061876311    0.447909372   -0.081895565
  279 SOLV  OW       867   -0.014058153   -0.109823832    0.094756849
  279 SOLV  HW1      868   -0.706899488   -0.107327038    0.624143441
  279 SOLV  HW2      869    0.204857949   -0.082839881    0.060462365
  280 SOLV  OW       870    0.307387693    0.469838616    0.173286977
  280 SOLV  HW1      871    0.256146812    1.259625870    0.214631352
  280 SOLV  HW2      872    1.057220803    0.585525415    0.790685210
  281 SOLV  OW       873   -0.280989224   -0.014150040   -0.403599009
  281 SOLV  HW1      874   -0.383783167    1.151624690   -0.288097501
  281 SOLV  HW2      875    1.220281602   -1.512467074   -1.594463464
  282 SOLV  OW       876   -0.162701377    0.128380406   -0.111793649
  282 SOLV  HW1      877   -0.147411190    0.271750622   -1.106785723
  282 SOLV  HW2      878   -2.310289168    0.861327651    0.824829001
  283 SOLV  OW       879   -0.574765521   -0.242648269   -0.401803440
  283 SOLV  HW1      880   -0.048885383   -0.668634375   -1.978609275
  283 SOLV  HW2      881    0.208454227    0.674735857   -1.449557644
  284 SOLV  OW       882    0.280526835    0.093663442    0.216108935
  284 SOLV  HW1      883    0.589835409   -0.593402045    0.947517292
  284 SOLV  HW2      884   -1.475159893    0.873428875    1.165327157
  285 SOLV  OW       885   -0.201682579    0.001938477   -0.182702997
  285 SOLV  HW1      886   -0.310413791    0.120172495   -0.153104946
  285 SOLV  HW2      887    0.375440459   -0.176819966   -0.993032376
  286 SOLV  OW       888   -0.248432606   -0.134469253    0.347316797
  286 SOLV  HW1      889   -1.387685602    1.507020316   -0.039837067
  286 SOLV  HW2      890   -0.933726250   -0.843448224   -0.240981365
  287 SOLV  OW       891   -0.172375613    0.198057766   -0.527503196
  287 SOLV  HW1      892    0.413665549    0.119548812    0.199833512
  287 SOLV  HW2      893    0.477949300    0.265247141   -0.268581855
  288 SOLV  OW       894    0.232008060   -0.246903046   -0.025199267
  288 SOLV  HW1      895    0.183061394   -0.226042778   -0.057624960
  288 SOLV  HW2      896   -0.362970930   -0.954978386   -1.532862751
  289 SOLV  OW       897    0.472092114   -0.314161626   -0.093188142
  289 SOLV  HW1      898   -0.107761542   -0.339821000   -0.351513938
  289 SOLV  HW2      899   -0.317566299    2.110368251    0.667342661
  290 SOLV  OW       900   -0.262539981    0.061605393   -0.001529615
  290 SOLV  HW1      901   -0.139544734    1.016116115    0.140776736
  290 SOLV  HW2      902   -0.371663557   -0.735402972   -0.454485195
  291 SOLV  OW       903   -0.384126484   -0.213379508    0.009149095
  291 SOLV  HW1      904    0.667022295    0.736610079    0.371839291
  291 SOLV  HW2      905   -1.316903819   -0.219728111   -0.409170801
  292 SOLV  OW       906    0.143962627   -0.062574755    0.054954136
  292 SOLV  HW1      907   -0.336351987    0.885443442   -0.620974559
  292 SOLV  HW2      908    0.333024808   -0.595212165    1.100716392
  293 SOLV  OW       909   -0.163355845    0.178458510   -0.055267760
  293 SOLV  HW1      910    0.920895324    0.654824894    0.582335854
  293 SOLV  HW2      911    0.756277003    0.421136711    0.303180898
  294 SOLV  OW       912    0.078951848   -0.070884482   -0.347907834
  294 SOLV  HW1      913   -0.698382123   -0.054135289   -0.313442650
  294 SOLV  HW2      914    0.668434059    0.673693780   -0.418181864
  295 SOLV  OW       915    0.140506953   -0.127775781    0.025477419
  295 SOLV  HW1      916   -0.403747568   -1.667077047    1.317628091
  295 SOLV  HW2      917    1.698851751   -2.384986356    0.358116891
  296 SOLV  OW       918    0.204016991    0.105114096    0.050278869
  296 SOLV  HW1      919    0.264462510    0.124450496    0.062120899
  296 SOLV  HW2      920   -0.371243725    0.172346733    0.243175350
  297 SOLV  OW       921   -0.070046555    0.027662323   -0.084113211
  297 SOLV  HW1      922    1.710668524   -0.592944408    0.701683161
  297 SOLV  HW2      923   -0.057249878    1.247526911   -1.286442717
  298 SOLV  OW       924    0.388137633    0.116596950    0.048723324
  298 SOLV  HW1      925   -1.251659452    0.170627636    0.572475271
  298 SOLV  HW2      926    2.017152177    1.843146617    1.457655023
  299 SOLV  OW       927    0.458533428   -0.094288272    0.340818725
  299 SOLV  HW1      928   -1.177372841    1.379692769   -2.286759524
  299 SOLV  HW2      929    0.486251002    0.350579544    0.116526996
  300 SOLV  OW       930    0.209784204    0.009446039    0.103597082
  300 SOLV  HW1      931   -0.093838019    1.482828038    2.390991961
  300 SOLV  HW2      932   -0.065221825   -0.554040865   -1.186306349
  301 SOLV  OW       933    0.146276108   -0.499349327   -0.039244478
  301 SOLV  HW1      934    1.208871165   -0.077715173    2.484164105
  301 SOLV  HW2      935    1.265412918   -0.164360326    2.582802535
  302 SOLV  OW       936    0.035758255    0.133933372   -0.086359165
  302 SOLV  HW1      937    0.990151337    2.265219896    0.336935848
  302 SOLV  HW2      938    0.983580167    0.820330657   -0.192638088
  303 SOLV  OW       939   -0.200398190    0.322146737    0.072369953
  303 SOLV  HW1      940   -1.961663849   -1.452691538    0.361054389
  303 SOLV  HW2      941    0.063584458    1.451778537    0.471741357
  304 SOLV  OW       942    0.068279945   -0.192420234    0.279016224
  304 SOLV  HW1      943   -0.392245979   -1.223452470   -0.441936410
  304 SOLV  HW2      944    1.005927242   -0.867400401   -0.062193778
  305 SOLV  OW       945    0.275680341    0.173649426    0.091978155
  305 SOLV  HW1      946   -0.794924719   -0.302871872   -1.206885997
  305 SOLV  HW2      947    1.192414720    1.068731750   -0.041850156
  306 SOLV  OW       948    0.084428440    0.196968825    0.200412049
  306 SOLV  HW1      949   -2.003152914    0.047891052    1.563778099
  306 SOLV  HW2      950   -1.755038086    0.226019509    2.695821840
  307 SOLV  OW       951   -0.100877739   -0.359220172    0.148764432
  307 SOLV  HW1      952    0.123438849    0.179309553   -0.584060077
  307 SOLV  HW2      953   -0.987700319   -0.684998614    0.554581437
  308 SOLV  OW       954    0.221906979   -0.399107474   -0.333416911
  308 SOLV  HW1      955    0.513292309    0.440637565   -0.144738959
  308 SOLV  HW2      956    0.314514358    0.336141502   -0.937104390
  309 SOLV  OW       957   -0.307989384   -0.037211820   -0.009640039
  309 SOLV  HW1      958    0.189249653    0.143835577    0.103328702
  309 SOLV  HW2      959   -0.522828718   -0.242559165    0.664352376
  310 SOLV  OW       960    0.458607273   -0.334721237    0.340075641
  310 SOLV  HW1      961    1.622133083   -1.018751746    0.139857654
  310 SOLV  HW2      962   -0.778524596   -1.058826732    0.265523356
  311 SOLV  OW       963   -0.228166333    0.352125848   -0.329608792
  311 SOLV  HW1      964    1.105692590   -1.198543319    0.311481367
  311 SOLV  HW2      965    1.951327836   -0.428658943    0.736493787
  312 SOLV  OW       966    0.114127669   -0.329883088   -0.392237205
  312 SOLV  HW1      967    0.838514933   -0.608156756   -0.413039248
  312 SOLV  HW2      968   -0.233630141   -0.381389282   -0.714013106
  313 SOLV  OW       969   -0.383304523   -0.260179894   -0.079876537
  313 SOLV  HW1      970    2.294694706   -0.642030048   -0.012440653
  313 SOLV  HW2      971    1.844085305    0.121670291   -0.199059781
  314 SOLV  OW       972   -0.267193892    0.333108627   -0.012168394
  314 SOLV  HW1      973    1.931542603   -0.146074954   -0.912706954
  314 SOLV  HW2      974   -0.232455663   -0.905889165   -1.268668052
  315 SOLV  OW       975    0.111969337   -0.124140340    0.527061167
  315 SOLV  HW1      976   -0.197943185    0.446059028   -0.708854009
  315 SOLV  HW2      977   -0.121739975    0.407568222   -0.743830707
  316 SOLV  OW       978    0.188281018    0.074127145    0.295779169
  316 SOLV  HW1      979    0.493440592   -1.182945414   -1.196437768
  316 SOLV  HW2      980    0.209062248    0.338004102   -2.247973960
  317 SOLV  OW       981    0.222946261   -0.044197223    0.052744108
  317 SOLV  HW1      982   -0.416710684   -0.731153615    0.240790233
  317 SOLV  HW2      983    1.329675701    0.596472356   -1.083623778
  318 SOLV  OW       984   -0.120275735    0.292286790   -0.373599116
  318 SOLV  HW1      985    0.478498856   -0.570770528    0.120153961
  318 SOLV  HW2      986    0.550081021    0.404206717   -0.971472785
  319 SOLV  OW       987    0.057662419    0.097126015    0.140606017
  319 SOLV  HW1      988   -1.833915978   -1.671684645   -0.504445961
  319 SOLV  HW2      989   -0.389330305   -0.505614844    0.011302907
  320 SOLV  OW       990    0.341786890   -0.335932327   -0.122084426
  320 SOLV  HW1      991    0.807302163    1.096574076   -0.059087892
  320 SOLV  HW2      992    0.870810789    1.379267234    0.318417042
  321 SOLV  OW       993   -0.319551429   -0.234246449    0.620738879
  321 SOLV  HW1      994   -0.662929125   -0.850385402    0.562522429
  321 SOLV  HW2      995    0.515717581    1.484073920   -0.104008505
  322 SOLV  OW       996    0.104016588   -0.060787596   -0.254854442
  322 SOLV  HW1      997    0.858805357   -0.860900433   -0.663058591
  322 SOLV  HW2      998    0.179693608    0.034579415   -0.246815607
  323 SOLV  OW       999   -0.576651434    0.328159907    0.538648061
  323 SOLV  HW1     1000    0.079409576   -0.144776656    1.021605854
  323 SOLV  HW2     1001    0.077304021   -0.459750510    0.633818227
  324 SOLV  OW      1002   -0.332056788    0.141839002    0.003962637
  324 SOLV  HW1     1003   -0.359937012   -0.380154022   -0.797211439
  324 SOLV  HW2     1004    0.726861924   -0.495099880    0.132772285
  325 SOLV  OW      1005   -0.407043813    0.144097742    0.179080846
  325 SOLV  HW1     1006    0.446729517   -0.737912517   -0.752122169
  325 SOLV  HW2     1007    1.110134700   -1.087991147   -0.781809772
  326 SOLV  OW      1008    0.718954241    0.283223806   -0.208112051
  326 SOLV  HW1     1009    0.601979069   -0.872553792   -0.311424884
  326 SOLV  HW2     1010   -0.555188227    0.893536369    0.109027157
  327 SOLV  OW      1011   -0.324631801   -0.332241807   -0.268196440
  327 SOLV  HW1     1012    0.461941158    0.493352224    0.627293042
  327 SOLV  HW2     1013    0.352537139    0.907053563    0.413486391
  328 SOLV  OW      1014   -0.255089822    0.318559623   -0.224303352
  328 SOLV  HW1     1015   -0.913647360    0.270359519    0.460891765
  328 SOLV  HW2     1016    1.179674406   -0.125557321   -0.509731567
  329 SOLV  OW      1017    0.059504664    0.005561523   -0.241336134
  329 SOLV  HW1     1018    1.767107537   -0.217681060    1.813261856
  329 SOLV  HW2     1019   -0.542211537    1.647731249   -0.358732558
  330 SOLV  OW      1020   -0.048878222    0.122121731    0.142862020
  330 SOLV  HW1     1021    1.177797088    0.486786805   -0.081598383
  330 SOLV  HW2     1022    0.440012348   -0.869285165   -0.748434455
  331 SOLV  OW      1023   -0.463314133    0.553086438    0.352914952
  331 SOLV  HW1     1024   -0.296131276    0.672400281    0.795354135
  331 SOLV  HW2     1025   -0.617625347   -0.059190522   -0.291551120
  332 SOLV  OW      1026   -0.424504883   -0.034234479   -0.297071397
  332 SOLV  HW1     1027   -0.418889698   -1.240957151   -0.821901169
  332 SOLV  HW2     1028   -0.588673615   -0.034785162    1.084001725
  333 SOLV  OW      1029    0.363570300   -0.147334668    0.047451052
  333 SOLV  HW1     1030    0.285131684   -0.604910107   -0.698081258
  333 SOLV  HW2     1031    0.269401568   -0.294658330   -0.057302413
  334 SOLV  OW      1032   -0.001636918    0.095007798   -0.518337535
  334 SOLV  HW1     1033   -0.967170289   -0.122419618    1.763486721
  334 SOLV  HW2     1034    0.179057556    1.323528000   -0.884448340
  335 SOLV  OW      1035    0.096444044   -0.135707654    0.170424700
  335 SOLV  HW1     1036    0.954279022   -0.690401416    0.386938829
  335 SOLV  HW2     1037    1.660406761   -1.420755130    0.765801796
  336 SOLV  OW      1038   -0.116577747    0.288587894   -0.112705643
  336 SOLV  HW1     1039   -0.210570716   -0.264361524    2.089482186
  336 SOLV  HW2     1040   -0.121352201   -0.933457492   -0.807752495
  337 SOLV  OW      1041   -0.191143710   -0.055628746   -0.201883151
  337 SOLV  HW1     1042   -0.040006151   -1.567404301    0.379554182
  337 SOLV  HW2     1043    0.742725072   -0.087592842   -0.649493051
  338 SOLV  OW      1044    0.303345599    0.120204819   -0.161838921
  338 SOLV  HW1     1045    1.115368957    2.070837261    0.589219384
  338 SOLV  HW2     1046    1.656638088   -1.222371089    0.226700077
  339 SOLV  OW      1047   -0.155124050   -0.210094940   -0.013179853
  339 SOLV  HW1     1048    0.282142685   -1.364074865    1.110524335
  339 SOLV  HW2     1049   -2.709181413    0.575228365    0.422483084
  340 SOLV  OW      1050   -0.136670545   -0.330787297    0.205537011
  340 SOLV  HW1     1051    0.433346737   -1.010657579    0.138916229
  340 SOLV  HW2     1052   -1.014107956    0.986763750    0.560566662
  341 SOLV  OW      1053    0.396936530   -0.227221329   -0.312334968
  341 SOLV  HW1     1054    0.740179493    0.365025589   -1.226021975
  341 SOLV  HW2     1055    0.184591919    0.870042592    0.032913177
  342 SOLV  OW      1056    0.357140846   -0.190284605   -0.281509056
  342 SOLV  HW1     1057    0.584087560   -0.290693826   -0.232740409
  342 SOLV  HW2     1058   -1.673428762    0.397578360    0.639852082
  343 SOLV  OW      1059    0.288386494   -0.035629354    0.291671928
  343 SOLV  HW1     1060   -1.980132391    1.572450443   -1.144701879
  343 SOLV  HW2     1061   -1.030438208    0.270401945    0.938781397
  344 SOLV  OW      1062    0.216570036    0.321369147    0.663908091
  344 SOLV  HW1     1063    0.901368782   -0.110979197   -0.448426674
  344 SOLV  HW2     1064   -1.030140006    0.954340751    0.333387339
  345 SOLV  OW      1065   -0.424756384   -0.264347707   -0.551822267
  345 SOLV  HW1     1066   -0.648733187    0.236675473   -1.058710171
  345 SOLV  HW2     1067    0.265148034    0.318434342   -1.051638145
  346 SOLV  OW      1068    0.058521332   -0.189440759    0.140607596
  346 SOLV  HW1     1069    1.303982285   -2.716189135    2.213005747
  346 SOLV  HW2     1070    0.634541037    0.054429416    0.834574471
  347 SOLV  OW      1071   -0.094961406   -0.118750744   -0.369291811
  347 SOLV  HW1     1072   -1.073738469    0.359929164   -0.286945197
  347 SOLV  HW2     1073    0.046513821   -0.727042104    0.566792054
  348 SOLV  OW      1074   -0.128622352    0.379274773    0.116020288
  348 SOLV  HW1     1075    0.051520272   -0.489449463    0.444191394
  348 SOLV  HW2     1076   -0.338896342    0.785687066   -0.153425783
  349 SOLV  OW      1077   -0.178865846   -0.101524549    0.279465147
  349 SOLV  HW1     1078   -0.291190639    0.261763281   -0.059692880
  349 SOLV  HW2     1079   -0.721070232    0.084026401   -0.977814950
  350 SOLV  OW      1080   -0.086845542    0.577371822   -0.030877433
  350 SOLV  HW1     1081   -0.201055965    0.679614656    0.031077657
  350 SOLV  HW2     1082    1.495748545   -0.502829844   -0.569197007
  351 SOLV  OW      1083    0.066173423    0.468654953   -0.142181630
  351 SOLV  HW1     1084    0.976642275   -0.406195346    1.763770640
  351 SOLV  HW2     1085    0.726691866   -1.103743727   -0.164303758
  352 SOLV  OW      1086   -0.217810784    0.007224631   -0.194702489
  352 SOLV  HW1     1087    0.292931329   -1.045585655    0.443753571
  352 SOLV  HW2     1088   -1.463074710    0.230131190    0.036419164
  353 SOLV  OW      1089    0.112649486   -0.418604505   -0.193160581
  353 SOLV  HW1     1090   -0.960179235   -0.165264832    0.602530929
  353 SOLV  HW2     1091   -0.634034457    0.111674175   -1.366384163
  354 SOLV  OW      1092    0.094311829    0.224614324    0.091816998
  354 SOLV  HW1     1093   -2.400088156    0.934488699    1.201843909
  354 SOLV  HW2     1094    0.635632868    0.049824699    0.272080951
  355 SOLV  OW      1095    0.059478070   -0.425613224    0.246464145
  355 SOLV  HW1     1096    0.752915879    0.771688049    0.887915526
  355 SOLV  HW2     1097   -0.068195108   -0.440273975    0.144428571
  356 SOLV  OW      1098    0.453026648    0.373231603   -0.091408978
  356 SOLV  HW1     1099   -0.179793014    0.716042957    1.738175570
  356 SOLV  HW2     1100    1.360979480    0.847601475   -0.466121688
  357 SOLV  OW      1101    0.196117084   -0.220297286   -0.273933308
  357 SOLV  HW1     1102    0.538497371   -1.191150780   -1.445846759
  357 SOLV  HW2     1103    0.726786682   -1.728926789   -2.133693780
  358 SOLV  OW      1104    0.067031666    0.214279920    0.080620048
  358 SOLV  HW1     1105    1.494639177   -0.079362117   -0.578990652
  358 SOLV  HW2     1106   -0.569107637   -1.856567710    1.293693674
  359 SOLV  OW      1107   -0.414765406    0.219725924    0.288636540
  359 SOLV  HW1     1108    0.710827825    0.296132959   -0.823452189
  359 SOLV  HW2     1109    0.185270159   -0.586841524    1.883458660
  360 SOLV  OW      1110    0.183887067    0.158055633   -0.075307814
  360 SOLV  HW1     1111    0.213755038   -1.600738153   -0.027951354
  360 SOLV  HW2     1112    1.301270263   -1.041049975   -0.807882670
  361 SOLV  OW      1113    0.320706673   -0.468787309    0.059535416
  361 SOLV  HW1     1114    0.916643183    0.454136978   -0.983329958
  361 SOLV  HW2     1115   -0.569844842   -0.379018655   -0.317673853
  362 SOLV  OW      1116    0.361015600    0.185400552    0.450834675
  362 SOLV  HW1     1117    0.283892870   -0.761728270   -0.631210723
  362 SOLV  HW2     1118    1.169284083   -0.415294740   -0.857799450
  363 SOLV  OW      1119   -0.296534639    0.367946008   -0.203688455
  363 SOLV  HW1     1120    0.869979873    0.732195031    0.594479864
  363 SOLV  HW2     1121    0.006979710    0.167151735    0.527546302
  364 SOLV  OW      1122    0.544158637   -0.197089199    0.161675973
  364 SOLV  HW1     1123    0.494077587   -0.698534688    0.074051459
  364 SOLV  HW2     1124   -1.038504200   -0.364675352   -0.564409398
  365 SOLV  OW      1125   -0.126519881   -0.384659352   -0.238372109
  365 SOLV  HW1     1126   -0.260125412   -1.731812525   -0.968297196
  365 SOLV  HW2     1127   -0.977217724   -0.600663187    2.933368333
  366 SOLV  OW      1128   -0.286521334   -0.181346501    0.467915321
  366 SOLV  HW1     1129    1.222308440    0.923965431   -0.198957797
  366 SOLV  HW2     1130    0.837849341   -1.376571926   -0.274718264
  367 SOLV  OW      1131    0.367457482    0.247808175    0.164906804
  367 SOLV  HW1     1132   -0.721686481    1.820262542   -1.342711315
  367 SOLV  HW2     1133   -1.536241904   -0.885391535   -0.497489131
  368 SOLV  OW      1134   -0.208080440   -0.428359084    0.170690058
  368 SOLV  HW1     1135    0.483270450   -2.396093817    0.901231755
  368 SOLV  HW2     1136    0.891117477   -0.512217739    1.204509111
  369 SOLV  OW      1137   -0.245007467   -0.005485324    0.165650327
  369 SOLV  HW1     1138    0.619175237    0.240196635   -1.228585308
  369 SOLV  HW2     1139   -1.864721605   -0.826464971    0.489403911
  370 SOLV  OW      1140    0.128943807    0.036283940    0.511145669
  370 SOLV  HW1     1141   -0.669499611    0.320679149    1.206159057
  370 SOLV  HW2     1142    0.357785349   -2.044667760   -1.626555563
  371 SOLV  OW      1143   -0.230790442    0.204264272   -0.056699350
  371 SOLV  HW1     1144   -0.587423025   -0.520313004   -0.195364167
  371 SOLV  HW2     1145    0.249928444    1.047089200    0.082153764
  372 SOLV  OW      1146    0.501110637   -0.172507108    0.204004011
  372 SOLV  HW1     1147    0.063891596   -1.639945643    1.421353577
  372 SOLV  HW2     1148    0.371020075   -0.480178022    0.456046108
  373 SOLV  OW      1149   -0.408842743    0.256159746    0.054909585
  373 SOLV  HW1     1150   -0.553886089    0.123639400    0.357915793
  373 SOLV  HW2     1151    0.214920273    1.318083145    0.776325789
  374 SOLV  OW      1152   -0.229384570    0.120517328    0.074468646
  374 SOLV  HW1     1153   -1.175620030   -1.375921559   -1.463041804
  374 SOLV  HW2     1154    2.354648525    0.704738205   -0.043835358
  375 SOLV  OW      1155    0.546368239    0.686068352    0.028480456
  375 SOLV  HW1     1156   -1.622817255    0.082631899   -1.224209223
  375 SOLV  HW2     1157   -1.103832392    2.890162347    1.608360771
  376 SOLV  OW      1158   -0.385586721   -0.472023081   -0.119918718
  376 SOLV  HW1     1159    0.657782227   -0.145276917   -0.269828023
  376 SOLV  HW2     1160   -0.039635960   -0.656192524   -1.567300992
  377 SOLV  OW      1161    0.639915848   -0.325813269    0.133484694
  377 SOLV  HW1     1162    0.634247033    0.502753692   -0.980911675
  377 SOLV  HW2     1163    0.663204993   -0.936116877    1.057689183
  378 SOLV  OW      1164   -0.080238828   -0.398137725   -0.137984139
  378 SOLV  HW1     1165    0.378089755   -1.361762234   -1.567137984
  378 SOLV  HW2     1166   -0.240849208   -0.699866759    0.038057162
  379 SOLV  OW      1167   -0.149259057   -0.234903988    0.513067976
  379 SOLV  HW1     1168    1.873498118   -0.003080700   -1.641885513
  379 SOLV  HW2     1169   -1.030646074    1.802713277    1.222739447
  380 SOLV  OW      1170   -0.259426760   -0.162721975    0.268981466
  380 SOLV  HW1     1171    0.584750844   -1.421235854   -1.529687343
  380 SOLV  HW2     1172    0.775636082   -0.354315000    2.402137857
  381 SOLV  OW      1173    0.289794652   -0.234630302    0.348800105
  381 SOLV  HW1     1174    0.030345431    0.265223428    0.080727454
  381 SOLV  HW2     1175    0.050430727    0.041888412    1.039065458
[truncated: 357,992 more chars]
