# Supplementary material for: Accelerated Enveloping Distribution Sampling to Probe the Presence of Water Molecules
Source: J Chem Theory Comput. 2023 May 11;19(11):3379–90. doi: 10.1021/acs.jctc.3c00109 (PMC10269333; doi:10.1021/acs.jctc.3c00109)
Supplement: Supplementary file 2 — ct3c00109_si_002.zip [file ct3c00109_si_002.zip › paper_TI_AEDS/eq/WOOD/ligand/eq_WDH1_1.cnf]

TITLE
	MD++
	Automatically generated input file
	tomasiakl96 Thu Nov 14 13:36:57 2019

	final configuration
END
TIMESTEP
          10000  100.000000000
END
POSITION
# first 24 chars ignored
    1 WDH1  C1         1    0.022515307    0.036365805    0.444382459
    1 WDH1  H1         2    0.100100028    0.088617905    0.500340740
    1 WDH1  C2         3    3.102741421    3.154586218    0.510343084
    1 WDH1  H2         4    3.098602811    3.158083420    0.619200433
    1 WDH1  C3         5    3.004731636    3.090168547    0.435756727
    1 WDH1  H3         6    2.920515519    3.044337861    0.487608363
    1 WDH1  C4         7    3.011702284    3.087957374    0.296949231
    1 WDH1  H4         8    2.935502444    3.035860776    0.238996134
    1 WDH1  C5         9    3.114859963    3.154720200    0.231988294
    1 WDH1  C6        10    3.212532134    3.220839706    0.305536634
    1 WDH1  H7        11    0.198258122    0.154635069    0.241520327
    1 WDH1  C7        12    0.110912204    0.093998649    0.217542935
    1 WDH1  C8        13   -0.038374714   -0.012491546    0.103545991
    1 WDH1  H8        14   -0.096854591   -0.050592612    0.019810085
    1 WDH1  N         15    0.068712555    0.065873452    0.094588079
    1 WDH1  C9        16    0.106553738    0.134393769    3.170673002
    1 WDH1  O9        17    0.166808164    0.241547689    3.175048147
    1 WDH1  C10       18    0.072598559    0.080199442    3.031664392
    1 WDH1  C11       19    3.177454437    0.150829482    2.941506817
    1 WDH1  O11       20    3.132187710    0.276837849    2.965420120
    1 WDH1  H11       21    3.173753769    0.310347125    3.049984397
    1 WDH1  C12       22    3.140879479    0.088043240    2.823000141
    1 WDH1  H12       23    3.080698052    0.146029944    2.753023444
    1 WDH1  C13       24    3.182415672    3.142834594    2.791398035
    1 WDH1  O13       25    3.146267833    3.087429655    2.672565819
    1 WDH1  H13       26    3.103388132    3.155799899    2.613504919
    1 WDH1  C14       27    0.075975653    3.071873606    2.882643152
    1 WDH1  C15       28    0.122061533    2.927191327    2.863929989
    1 WDH1  C16       29    0.218205984    2.914110062    2.745640015
    1 WDH1  C17       30    0.002543020    2.832816072    2.849292118
    1 WDH1  C18       31    0.112478131    3.134131046    3.001438776
    1 WDH1  H18       32    0.172113883    3.077587143    3.073044393
    1 SOLV  OW        33    1.591876682    2.934707681    1.859960144
    1 SOLV  HW1       34    1.636696917    2.859680838    1.908562175
    1 SOLV  HW2       35    1.520686617    2.897848524    1.800182412
    2 SOLV  OW        36    2.478223949    1.988067270    3.080417087
    2 SOLV  HW1       37    2.448925158    1.971569070    2.986231643
    2 SOLV  HW2       38    2.398430407    2.009026956    3.136942460
    3 SOLV  OW        39    0.037545259    2.844226757    2.057975090
    3 SOLV  HW1       40    0.085265375    2.889867642    1.982866990
    3 SOLV  HW2       41    0.036565212    2.745549439    2.041749197
    4 SOLV  OW        42    1.351690683    2.316854993    2.544522106
    4 SOLV  HW1       43    1.345822982    2.402781184    2.493686956
    4 SOLV  HW2       44    1.306923798    2.244188172    2.492393081
    5 SOLV  OW        45    2.635464816    2.186963763    0.263573158
    5 SOLV  HW1       46    2.682697823    2.186866447    0.351723114
    5 SOLV  HW2       47    2.699528902    2.160679783    0.191418601
    6 SOLV  OW        48    2.833147782    2.509850718    2.943243343
    6 SOLV  HW1       49    2.774686994    2.502993481    3.024084882
    6 SOLV  HW2       50    2.826620650    2.602078900    2.905146636
    7 SOLV  OW        51    2.042393808    0.736218694    2.046223905
    7 SOLV  HW1       52    2.063558936    0.832895727    2.031833647
    7 SOLV  HW2       53    2.098007263    0.700770917    2.121404351
    8 SOLV  OW        54    2.976112631    2.317154581    0.100361651
    8 SOLV  HW1       55    2.990260451    2.321109207    0.001446335
    8 SOLV  HW2       56    3.055183855    2.273827582    0.143611075
    9 SOLV  OW        57    1.552151342    3.120278034    2.884393463
    9 SOLV  HW1       58    1.546332963    3.054955753    2.959895987
    9 SOLV  HW2       59    1.647337340    3.148252539    2.871802916
   10 SOLV  OW        60    1.126139252    0.147408774    2.735705590
   10 SOLV  HW1       61    1.218800764    0.126991416    2.767281144
   10 SOLV  HW2       62    1.081390602    0.062773958    2.706817766
   11 SOLV  OW        63    1.310794408    2.316911862    0.009448147
   11 SOLV  HW1       64    1.234413079    2.254073879   -0.005342846
   11 SOLV  HW2       65    1.322703917    2.374498420   -0.071442934
   12 SOLV  OW        66    0.641404160    3.175314182    1.110365304
   12 SOLV  HW1       67    0.738521867    3.190232174    1.091726595
   12 SOLV  HW2       68    0.631487485    3.107195672    1.182914008
   13 SOLV  OW        69    2.786650991    1.764260492    0.809005988
   13 SOLV  HW1       70    2.757657144    1.723091147    0.895412898
   13 SOLV  HW2       71    2.710682597    1.762241113    0.743995475
   14 SOLV  OW        72    2.150513945    1.672427137    1.173470014
   14 SOLV  HW1       73    2.232218512    1.642065745    1.222502152
   14 SOLV  HW2       74    2.160101821    1.769007525    1.149347993
   15 SOLV  OW        75    2.308996204    2.329623139    3.104101084
   15 SOLV  HW1       76    2.392611459    2.296943253    3.060049338
   15 SOLV  HW2       77    2.296760667    2.426882812    3.084331214
   16 SOLV  OW        78    1.276331818    2.886853116    0.984538120
   16 SOLV  HW1       79    1.368894496    2.914892134    1.009981208
   16 SOLV  HW2       80    1.210085447    2.933565204    1.043110744
   17 SOLV  OW        81    0.410721252    0.216710119    1.465931770
   17 SOLV  HW1       82    0.366344437    0.207447985    1.376786362
   17 SOLV  HW2       83    0.489932391    0.155806221    1.470197871
   18 SOLV  OW        84    0.080251913    1.856143238    1.978492468
   18 SOLV  HW1       85   -0.011329097    1.828193179    1.949627255
   18 SOLV  HW2       86    0.146039491    1.834206184    1.906435416
   19 SOLV  OW        87    1.550939146    3.124140301    2.057446436
   19 SOLV  HW1       88    1.564658326    3.059301303    1.982561934
   19 SOLV  HW2       89    1.638568980    3.165525048    2.082150021
   20 SOLV  OW        90    1.558077784    0.549175410    3.128463974
   20 SOLV  HW1       91    1.512436173    0.596962918    3.203518863
   20 SOLV  HW2       92    1.536768747    0.451589989    3.133260906
   21 SOLV  OW        93    2.190801573    1.463454633    3.181851642
   21 SOLV  HW1       94    2.261375232    1.531564179    3.201404179
   21 SOLV  HW2       95    2.152072571    1.430004608    3.267775451
   22 SOLV  OW        96    0.355063263    1.353520900    1.097035435
   22 SOLV  HW1       97    0.276810690    1.299807044    1.128543512
   22 SOLV  HW2       98    0.366113049    1.341572838    0.998361829
   23 SOLV  OW        99    1.276035673    1.126494322    0.738135912
   23 SOLV  HW1      100    1.204703249    1.172110833    0.684914635
   23 SOLV  HW2      101    1.256528567    1.028523227    0.742908599
   24 SOLV  OW       102    1.731534229    2.754970955    0.605899260
   24 SOLV  HW1      103    1.715069901    2.682309147    0.539182823
   24 SOLV  HW2      104    1.661008760    2.825275771    0.596667615
   25 SOLV  OW       105    1.740794310    0.035136299    1.300069478
   25 SOLV  HW1      106    1.828378725    0.075063170    1.272925661
   25 SOLV  HW2      107    1.734211423   -0.058080140    1.264443794
   26 SOLV  OW       108    2.547605942    1.423602398    0.106857965
   26 SOLV  HW1      109    2.549207491    1.391779730    0.201646114
   26 SOLV  HW2      110    2.546770812    1.344813134    0.045282365
   27 SOLV  OW       111    0.783330197    1.674745488    0.633942964
   27 SOLV  HW1      112    0.722503598    1.720398314    0.569012359
   27 SOLV  HW2      113    0.775238488    1.575659243    0.623152209
   28 SOLV  OW       114    2.845231436    2.504462894    0.281666044
   28 SOLV  HW1      115    2.903390658    2.584769557    0.268629916
   28 SOLV  HW2      116    2.883009429    2.427305510    0.230469162
   29 SOLV  OW       117    1.055133862    2.542909883    1.214220537
   29 SOLV  HW1      118    1.025203468    2.447931669    1.223423359
   29 SOLV  HW2      119    1.091991692    2.574835970    1.301533507
   30 SOLV  OW       120    0.788683854    2.428025570    1.066907247
   30 SOLV  HW1      121    0.816019237    2.476243075    0.983662053
   30 SOLV  HW2      122    0.856849013    2.358221343    1.088877850
   31 SOLV  OW       123    0.621465456    0.273456332    1.891445355
   31 SOLV  HW1      124    0.560429762    0.312515959    1.822520437
   31 SOLV  HW2      125    0.687207201    0.212554936    1.847052831
   32 SOLV  OW       126    1.866157733    1.555330672    2.531685343
   32 SOLV  HW1      127    1.782874858    1.530590366    2.581218950
   32 SOLV  HW2      128    1.873828232    1.499185998    2.449280278
   33 SOLV  OW       129    1.014365056    2.335166619    0.475723684
   33 SOLV  HW1      130    1.084010957    2.309188957    0.542630299
   33 SOLV  HW2      131    0.923617896    2.314761098    0.512471036
   34 SOLV  OW       132    2.922390654    2.621778869    0.922820822
   34 SOLV  HW1      133    2.882072102    2.565098815    0.994676506
   34 SOLV  HW2      134    2.852320005    2.644772092    0.855272254
   35 SOLV  OW       135    0.467014637    3.082350510    0.011949401
   35 SOLV  HW1      136    0.451702794    2.987381848   -0.015400504
   35 SOLV  HW2      137    0.463487401    3.141255076   -0.068792606
   36 SOLV  OW       138    0.674294757    2.529540293    0.379128665
   36 SOLV  HW1      139    0.582082469    2.527979699    0.340449938
   36 SOLV  HW2      140    0.691291168    2.618685309    0.421150100
   37 SOLV  OW       141    0.337019884    2.317415642    0.551907797
   37 SOLV  HW1      142    0.283100408    2.235884565    0.573047691
   37 SOLV  HW2      143    0.320531859    2.344599662    0.457088742
   38 SOLV  OW       144    1.253131650    2.616857707    1.026002630
   38 SOLV  HW1      145    1.178225977    2.616269622    1.092261063
   38 SOLV  HW2      146    1.271474784    2.710880824    0.997287677
   39 SOLV  OW       147    1.882634511    2.176507810    1.363909687
   39 SOLV  HW1      148    1.864485636    2.204286848    1.269566720
   39 SOLV  HW2      149    1.967946954    2.124444526    1.367482618
   40 SOLV  OW       150    0.861158837    1.168475183    2.070526036
   40 SOLV  HW1      151    0.831596262    1.193798494    2.162648605
   40 SOLV  HW2      152    0.911206945    1.081968717    2.074201989
   41 SOLV  OW       153    1.057401863    3.047885974    1.770353140
   41 SOLV  HW1      154    1.129908778    3.030000120    1.703848368
   41 SOLV  HW2      155    0.975422687    2.996613961    1.744846369
   42 SOLV  OW       156    1.955123827    2.976533564    2.846465606
   42 SOLV  HW1      157    1.905441011    2.897344438    2.810935886
   42 SOLV  HW2      158    1.898695771    3.058494050    2.836467593
   43 SOLV  OW       159    1.843790218    2.760010966    2.691195045
   43 SOLV  HW1      160    1.754827622    2.763150232    2.736777059
   43 SOLV  HW2      161    1.877898694    2.665998045    2.691153297
   44 SOLV  OW       162    0.035622421    2.552126067    1.613671177
   44 SOLV  HW1      163    0.043610374    2.580155610    1.518003355
   44 SOLV  HW2      164   -0.019263547    2.619206550    1.663565912
   45 SOLV  OW       165    0.034636246    1.914866420    0.204902126
   45 SOLV  HW1      166    0.068182444    1.834193050    0.156239180
   45 SOLV  HW2      167   -0.058830502    1.898306887    0.236387113
   46 SOLV  OW       168    0.532426324    1.736434788    3.026383148
   46 SOLV  HW1      169    0.561162014    1.660827943    3.085203376
   46 SOLV  HW2      170    0.596709808    1.812437422    3.036035458
   47 SOLV  OW       171    0.142305146    1.052619102    0.898767005
   47 SOLV  HW1      172    0.117155242    1.130764298    0.955883281
   47 SOLV  HW2      173    0.201914092    1.083380628    0.824592426
   48 SOLV  OW       174    0.909652966    3.045621273    0.575745691
   48 SOLV  HW1      175    0.826071642    3.048223597    0.520892779
   48 SOLV  HW2      176    0.893342463    3.090763178    0.663481644
   49 SOLV  OW       177    0.504766047    1.807923474    2.196668872
   49 SOLV  HW1      178    0.511501683    1.851328472    2.106824205
   49 SOLV  HW2      179    0.571734997    1.848940088    2.258589837
   50 SOLV  OW       180    1.240665069    2.187576926    1.150459981
   50 SOLV  HW1      181    1.316069901    2.242577803    1.114535004
   50 SOLV  HW2      182    1.231399651    2.104171781    1.096061088
   51 SOLV  OW       183    0.142638141    2.304596768    2.627794704
   51 SOLV  HW1      184    0.154615728    2.396026993    2.589102436
   51 SOLV  HW2      185    0.061215707    2.262097812    2.588244406
   52 SOLV  OW       186    0.249448892    0.962526406    0.060194096
   52 SOLV  HW1      187    0.165365656    1.008087307    0.089447081
   52 SOLV  HW2      188    0.240431322    0.863888614    0.074005372
   53 SOLV  OW       189    1.371664889    1.050718878    2.672882920
   53 SOLV  HW1      190    1.282207582    1.025209584    2.709603197
   53 SOLV  HW2      191    1.443594188    1.008356532    2.727958087
   54 SOLV  OW       192    0.637960813    2.174549946    1.601526197
   54 SOLV  HW1      193    0.649849233    2.206190380    1.507403277
   54 SOLV  HW2      194    0.569973774    2.231666736    1.647536892
   55 SOLV  OW       195    1.374217525    2.714961952    1.266443712
   55 SOLV  HW1      196    1.467268331    2.693066002    1.295835590
   55 SOLV  HW2      197    1.354907002    2.668809906    1.179847930
   56 SOLV  OW       198    2.546945557    2.466975550    1.049246460
   56 SOLV  HW1      199    2.488088745    2.405534423    1.101805283
   56 SOLV  HW2      200    2.544907334    2.440642340    0.952789694
   57 SOLV  OW       201    1.477736616    2.327766928    2.785362449
   57 SOLV  HW1      202    1.439763586    2.382116478    2.860232827
   57 SOLV  HW2      203    1.417412635    2.333872852    2.705832208
   58 SOLV  OW       204    0.954823754    2.079724289    2.627144679
   58 SOLV  HW1      205    0.861540035    2.101338116    2.598292309
   58 SOLV  HW2      206    1.010476228    2.162786049    2.624914209
   59 SOLV  OW       207    1.622028247    2.648390229    0.127496362
   59 SOLV  HW1      208    1.691876945    2.712776524    0.096231980
   59 SOLV  HW2      209    1.665991183    2.564314929    0.159125906
   60 SOLV  OW       210    2.772291581    1.166639121    0.145775316
   60 SOLV  HW1      211    2.691380768    1.165914925    0.087013799
   60 SOLV  HW2      212    2.745519717    1.144668818    0.239597004
   61 SOLV  OW       213    3.015205273    0.540604312    1.080932315
   61 SOLV  HW1      214    2.933538527    0.483424545    1.073002436
   61 SOLV  HW2      215    3.049592961    0.562420824    0.989590685
   62 SOLV  OW       216    2.016421607    1.792853412    2.975837592
   62 SOLV  HW1      217    2.090358537    1.728758982    2.996494437
   62 SOLV  HW2      218    1.942785609    1.744601518    2.928392980
   63 SOLV  OW       219    1.728484678    2.330507579    2.662940570
   63 SOLV  HW1      220    1.635546328    2.353662256    2.691713366
   63 SOLV  HW2      221    1.754811249    2.242675401    2.702865066
   64 SOLV  OW       222    1.161697436    0.963402104    2.846629164
   64 SOLV  HW1      223    1.144778611    1.047064133    2.898746538
   64 SOLV  HW2      224    1.101261498    0.960973759    2.766984358
   65 SOLV  OW       225    2.253384215    0.016479094    2.561785219
   65 SOLV  HW1      226    2.217412649    0.090705342    2.505231937
   65 SOLV  HW2      227    2.322596047    0.052710229    2.624225163
   66 SOLV  OW       228    0.543718964    2.220688454    0.707701526
   66 SOLV  HW1      229    0.499010357    2.131929080    0.718872131
   66 SOLV  HW2      230    0.484563226    2.281329604    0.654550067
   67 SOLV  OW       231    2.318047360    0.544071836    2.937526435
   67 SOLV  HW1      232    2.417897572    0.541516785    2.932519740
   67 SOLV  HW2      233    2.289861741    0.561736977    3.031840100
   68 SOLV  OW       234    1.651321770    0.807602992    1.395957072
   68 SOLV  HW1      235    1.733058288    0.838662025    1.444498852
   68 SOLV  HW2      236    1.672223678    0.797341551    1.298696477
   69 SOLV  OW       237    1.052781269    0.191647071    1.410819572
   69 SOLV  HW1      238    1.093843356    0.265067662    1.464902779
   69 SOLV  HW2      239    1.122051493    0.151839489    1.350665108
   70 SOLV  OW       240    0.632107722    0.079768096    2.588666114
   70 SOLV  HW1      241    0.703459236    0.091764568    2.519625238
   70 SOLV  HW2      242    0.562154685    0.150260349    2.576877584
   71 SOLV  OW       243    1.487287576    2.173402802    2.216047673
   71 SOLV  HW1      244    1.411740631    2.170121046    2.281498419
   71 SOLV  HW2      245    1.485687165    2.091153400    2.159176773
   72 SOLV  OW       246    3.021050350    2.189478020    0.863437706
   72 SOLV  HW1      247    3.089497769    2.116568155    0.862423910
   72 SOLV  HW2      248    2.993579979    2.208068872    0.957786168
   73 SOLV  OW       249    1.398987415    1.772258683    2.290899476
   73 SOLV  HW1      250    1.390363704    1.683768354    2.245112220
   73 SOLV  HW2      251    1.423522928    1.842238815    2.223801596
   74 SOLV  OW       252    1.457105190    1.973234175    0.916407081
   74 SOLV  HW1      253    1.486424367    1.878083783    0.925815421
   74 SOLV  HW2      254    1.359018586    1.979839564    0.934764829
   75 SOLV  OW       255    2.275021022    1.218680336    0.345914238
   75 SOLV  HW1      256    2.366531317    1.254664704    0.364156966
   75 SOLV  HW2      257    2.208308789    1.292987339    0.351367480
   76 SOLV  OW       258    1.925391631    2.917928905    1.855723148
   76 SOLV  HW1      259    1.937705163    3.010157171    1.819058229
   76 SOLV  HW2      260    1.906306024    2.854551506    1.780749809
   77 SOLV  OW       261    2.569409013    3.070726168    0.877567456
   77 SOLV  HW1      262    2.662107968    3.056126173    0.842990732
   77 SOLV  HW2      263    2.511549627    2.993455783    0.851427085
   78 SOLV  OW       264    2.432050868    2.522398830    1.363230860
   78 SOLV  HW1      265    2.418100623    2.598537430    1.299908641
   78 SOLV  HW2      266    2.448491456    2.558122546    1.455181299
   79 SOLV  OW       267    0.677846849    1.130294492    2.670043469
   79 SOLV  HW1      268    0.681238989    1.093937057    2.576941007
   79 SOLV  HW2      269    0.690947830    1.055754858    2.735416310
   80 SOLV  OW       270    2.120667381    3.024805933    1.417290494
   80 SOLV  HW1      271    2.190944441    2.970509545    1.463274393
   80 SOLV  HW2      272    2.164268996    3.096277709    1.362589969
   81 SOLV  OW       273    2.797679051    1.863947390    1.582042260
   81 SOLV  HW1      274    2.753108634    1.817865993    1.505283608
   81 SOLV  HW2      275    2.890159767    1.827654496    1.593531759
   82 SOLV  OW       276    2.685740541    1.665167008    1.413492234
   82 SOLV  HW1      277    2.768351627    1.614654685    1.388477123
   82 SOLV  HW2      278    2.654038596    1.634775929    1.503343264
   83 SOLV  OW       279    1.801760732    1.966822039    1.520049032
   83 SOLV  HW1      280    1.874387340    1.957294702    1.588127256
   83 SOLV  HW2      281    1.823605766    2.042472828    1.458406898
   84 SOLV  OW       282    2.763881145    1.976729629    2.757799312
   84 SOLV  HW1      283    2.772850668    1.891803363    2.705751015
   84 SOLV  HW2      284    2.853086118    2.021498810    2.764128473
   85 SOLV  OW       285    2.379931894    1.498840689    2.874882542
   85 SOLV  HW1      286    2.344890778    1.576492129    2.927263318
   85 SOLV  HW2      287    2.303632254    1.441047464    2.845905832
   86 SOLV  OW       288    2.820175765    2.090478395    0.090258661
   86 SOLV  HW1      289    2.820811561    2.046734779    0.000327331
   86 SOLV  HW2      290    2.870693608    2.176670447    0.085738495
   87 SOLV  OW       291    2.995285116    2.080134763    1.672531771
   87 SOLV  HW1      292    2.929204628    2.100223741    1.600203496
   87 SOLV  HW2      293    3.052900406    2.160355345    1.688238198
   88 SOLV  OW       294    2.134591495    1.991788655    2.817114483
   88 SOLV  HW1      295    2.081459117    1.922902448    2.866440437
   88 SOLV  HW2      296    2.091631591    2.009946145    2.728649003
   89 SOLV  OW       297    2.045665192    1.697223239    0.257565119
   89 SOLV  HW1      298    2.024491765    1.784019211    0.212625524
   89 SOLV  HW2      299    1.983626754    1.683707108    0.334830666
   90 SOLV  OW       300    2.445141363    2.155245039    2.515723759
   90 SOLV  HW1      301    2.533986429    2.165313280    2.470928468
   90 SOLV  HW2      302    2.383413157    2.103870834    2.456127133
   91 SOLV  OW       303    2.542990706    2.274144858    1.474344824
   91 SOLV  HW1      304    2.564198102    2.287476259    1.571156814
   91 SOLV  HW2      305    2.513218959    2.360904749    1.434515633
   92 SOLV  OW       306    0.600465998    1.805676214    0.466455382
   92 SOLV  HW1      307    0.516775447    1.798620479    0.520749810
   92 SOLV  HW2      308    0.616307949    1.901332097    0.441945189
   93 SOLV  OW       309    0.348400334    1.790036256    0.565003793
   93 SOLV  HW1      310    0.301261936    1.837793599    0.490847557
   93 SOLV  HW2      311    0.295964162    1.708954026    0.591041678
   94 SOLV  OW       312    1.071504033    2.534257160    2.465794282
   94 SOLV  HW1      313    1.077758608    2.453750982    2.524798852
   94 SOLV  HW2      314    1.057162027    2.615721785    2.522005322
   95 SOLV  OW       315    2.808586977    0.434017540    2.464997538
   95 SOLV  HW1      316    2.835767429    0.342367041    2.435647061
   95 SOLV  HW2      317    2.785639195    0.489223216    2.384836870
   96 SOLV  OW       318    2.291790346    0.001047834    1.272854960
   96 SOLV  HW1      319    2.228522998    0.002476658    1.195426006
   96 SOLV  HW2      320    2.384965989   -0.013232878    1.239472915
   97 SOLV  OW       321    0.830697535    1.559695063    1.882096806
   97 SOLV  HW1      322    0.823235771    1.523241175    1.789267761
   97 SOLV  HW2      323    0.895873582    1.504702130    1.934342280
   98 SOLV  OW       324    2.759974711    2.385314951    2.699696090
   98 SOLV  HW1      325    2.699276217    2.312819991    2.732282297
   98 SOLV  HW2      326    2.792389663    2.439112910    2.777521090
   99 SOLV  OW       327    1.551099317    0.286726081    0.021470875
   99 SOLV  HW1      328    1.614518856    0.236781594   -0.037550396
   99 SOLV  HW2      329    1.462206729    0.240900840    0.021170350
  100 SOLV  OW       330    0.789483425    2.250173081    2.968253409
  100 SOLV  HW1      331    0.824424146    2.272917848    3.059156684
  100 SOLV  HW2      332    0.763161656    2.334129079    2.920712991
  101 SOLV  OW       333    2.195412351    2.625555284    0.917933395
  101 SOLV  HW1      334    2.170270752    2.672765579    0.833430826
  101 SOLV  HW2      335    2.204510847    2.692237729    0.991908001
  102 SOLV  OW       336    0.470456036    1.117450000    0.141688682
  102 SOLV  HW1      337    0.518798112    1.158540877    0.064381996
  102 SOLV  HW2      338    0.394506322    1.061922767    0.107776184
  103 SOLV  OW       339    2.544924123    1.177446651    3.171952897
  103 SOLV  HW1      340    2.569239498    1.120845470    3.093171331
  103 SOLV  HW2      341    2.446976109    1.168825044    3.190208375
  104 SOLV  OW       342    0.752131123    1.239842342    1.596881898
  104 SOLV  HW1      343    0.683524474    1.171163432    1.620922383
  104 SOLV  HW2      344    0.843540482    1.200481943    1.606714422
  105 SOLV  OW       345    2.402933349    0.097517349    1.508485113
  105 SOLV  HW1      346    2.352340649    0.065217647    1.428493708
  105 SOLV  HW2      347    2.414828987    0.022092271    1.573068856
  106 SOLV  OW       348    1.651789075    1.200748858    2.258744582
  106 SOLV  HW1      349    1.577890365    1.180868171    2.323128011
  106 SOLV  HW2      350    1.612881908    1.226423857    2.170265867
  107 SOLV  OW       351    0.842271750    2.875451389    1.714242981
  107 SOLV  HW1      352    0.869829953    2.852955003    1.807710999
  107 SOLV  HW2      353    0.867329924    2.800352362    1.653136500
  108 SOLV  OW       354    2.089533361    1.344960880    1.299354232
  108 SOLV  HW1      355    2.012675039    1.366100455    1.359748869
  108 SOLV  HW2      356    2.104796096    1.246131433    1.298204508
  109 SOLV  OW       357    0.902797155    0.648302251    1.470889000
  109 SOLV  HW1      358    0.871168797    0.617363413    1.381199958
  109 SOLV  HW2      359    1.002778350    0.647486349    1.473059080
  110 SOLV  OW       360    1.823025906    1.018728148    2.142456679
  110 SOLV  HW1      361    1.832524387    0.929468076    2.186529556
  110 SOLV  HW2      362    1.783722732    1.083900497    2.207339725
  111 SOLV  OW       363    1.162419699    1.876579803    2.395994701
  111 SOLV  HW1      364    1.245827098    1.830275905    2.365983215
  111 SOLV  HW2      365    1.146018750    1.856400957    2.492562593
  112 SOLV  OW       366    0.621691924    1.565751995    2.819323377
  112 SOLV  HW1      367    0.577939993    1.629082337    2.883172559
  112 SOLV  HW2      368    0.557005278    1.493712730    2.794271654
  113 SOLV  OW       369    2.211695674    0.218956262    2.382928964
  113 SOLV  HW1      370    2.242674249    0.184703421    2.294221569
  113 SOLV  HW2      371    2.112303069    0.229956638    2.381526011
  114 SOLV  OW       372    0.689531912    2.804750527    0.465345460
  114 SOLV  HW1      373    0.693843244    2.763958586    0.556555084
  114 SOLV  HW2      374    0.691482947    2.904423061    0.473304113
  115 SOLV  OW       375    2.291854249    3.001390252    0.450182974
  115 SOLV  HW1      376    2.332383683    3.080689862    0.404678359
  115 SOLV  HW2      377    2.361396509    2.930448045    0.461706564
  116 SOLV  OW       378    1.373125644    2.536193415    0.482732923
  116 SOLV  HW1      379    1.366583985    2.520298936    0.384213554
  116 SOLV  HW2      380    1.289274439    2.580089061    0.515037629
  117 SOLV  OW       381    2.195307441    0.262347010    0.053223670
  117 SOLV  HW1      382    2.154413572    0.203372617    0.122863841
  117 SOLV  HW2      383    2.265797411    0.211520341    0.003748283
  118 SOLV  OW       384    1.180204209    2.445954999    1.851356636
  118 SOLV  HW1      385    1.096193021    2.491190739    1.881320446
  118 SOLV  HW2      386    1.240175915    2.431542789    1.930081211
  119 SOLV  OW       387    2.364392356    2.410326094    0.604351084
  119 SOLV  HW1      388    2.415859597    2.427700442    0.520382110
  119 SOLV  HW2      389    2.271592058    2.446304001    0.594593623
  120 SOLV  OW       390    2.770751514    1.367366425    1.228766727
  120 SOLV  HW1      391    2.788090869    1.342418681    1.324049432
  120 SOLV  HW2      392    2.681363398    1.411650908    1.221664328
  121 SOLV  OW       393    1.958398876    1.446495475    1.727551055
  121 SOLV  HW1      394    1.894698902    1.439301034    1.804312998
  121 SOLV  HW2      395    2.021451980    1.368885040    1.729201023
  122 SOLV  OW       396    1.657398879    1.856506487    1.895685276
  122 SOLV  HW1      397    1.706376657    1.769332922    1.897619396
  122 SOLV  HW2      398    1.616364712    1.869666620    1.805437171
  123 SOLV  OW       399    1.340272036    2.496537598    2.968428190
  123 SOLV  HW1      400    1.387273025    2.580176299    2.996667769
  123 SOLV  HW2      401    1.254889291    2.520328542    2.922106674
  124 SOLV  OW       402    2.738293742    0.949997793    2.272248464
  124 SOLV  HW1      403    2.692378814    1.016790133    2.213663284
  124 SOLV  HW2      404    2.798954551    0.893101410    2.216708894
  125 SOLV  OW       405    0.908208778    3.161448204    1.041057546
  125 SOLV  HW1      406    0.969488093    3.240009960    1.049679319
  125 SOLV  HW2      407    0.947433884    3.083142722    1.089338431
  126 SOLV  OW       408    0.098683279    0.898407976    1.593418190
  126 SOLV  HW1      409    0.109542363    0.934097280    1.500629123
  126 SOLV  HW2      410    0.154948189    0.816461420    1.604391733
  127 SOLV  OW       411    1.781112565    0.355451299    0.430488445
  127 SOLV  HW1      412    1.707420847    0.367858056    0.364026184
  127 SOLV  HW2      413    1.784321526    0.259702799    0.459185470
  128 SOLV  OW       414    1.711284536    1.387066291    0.797577767
  128 SOLV  HW1      415    1.779638327    1.348659531    0.735491750
  128 SOLV  HW2      416    1.687773572    1.479682067    0.768057466
  129 SOLV  OW       417    2.747202143    1.972569722    3.036554465
  129 SOLV  HW1      418    2.759056309    1.986025122    2.938166261
  129 SOLV  HW2      419    2.649726019    1.974025491    3.058870281
  130 SOLV  OW       420    1.494043738    1.012848799    0.455839740
  130 SOLV  HW1      421    1.410848825    0.980777900    0.410542093
  130 SOLV  HW2      422    1.567941655    0.947340476    0.440043709
  131 SOLV  OW       423    0.384924602    2.996634562    1.907775254
  131 SOLV  HW1      424    0.453250232    2.964418745    1.842238008
  131 SOLV  HW2      425    0.422897399    2.992567994    2.000202843
  132 SOLV  OW       426    0.595668403    2.354288547    0.008845758
  132 SOLV  HW1      427    0.561141928    2.260563921    0.003986019
  132 SOLV  HW2      428    0.692129075    2.352927559    0.035217111
  133 SOLV  OW       429    2.690129454    2.892124432    1.164967746
  133 SOLV  HW1      430    2.665464179    2.829618703    1.090898616
  133 SOLV  HW2      431    2.766045112    2.950239778    1.135626634
  134 SOLV  OW       432    2.213932218    3.047914921    2.796470900
  134 SOLV  HW1      433    2.215683582    3.096629373    2.709145189
  134 SOLV  HW2      434    2.120977785    3.015971398    2.814935864
  135 SOLV  OW       435    2.678802523    0.861970095    1.002075795
  135 SOLV  HW1      436    2.660520941    0.766148111    1.024075125
  135 SOLV  HW2      437    2.769584514    0.887114870    1.035637239
  136 SOLV  OW       438    1.435639723    0.194966629    2.306927862
  136 SOLV  HW1      439    1.398051614    0.185128814    2.214774840
  136 SOLV  HW2      440    1.402344704    0.280061131    2.347575399
  137 SOLV  OW       441    1.027723470    1.363871010    1.970726942
  137 SOLV  HW1      442    1.111998496    1.353472825    2.023559714
  137 SOLV  HW2      443    0.965532362    1.288506790    1.992037505
  138 SOLV  OW       444    3.044066355    1.398248121    1.930500657
  138 SOLV  HW1      445    3.098010235    1.474422758    1.966409069
  138 SOLV  HW2      446    3.035873046    1.327310439    2.000519174
  139 SOLV  OW       447    0.301683348    3.168929353    0.795458132
  139 SOLV  HW1      448    0.253617250    3.255029186    0.778778428
  139 SOLV  HW2      449    0.247953438    3.093088119    0.758540448
  140 SOLV  OW       450    1.978326169    0.635512604    2.923591060
  140 SOLV  HW1      451    2.039041475    0.557820919    2.906926880
  140 SOLV  HW2      452    1.908172642    0.609341385    2.989874920
  141 SOLV  OW       453    1.619760478    1.454747570    1.417489406
  141 SOLV  HW1      454    1.567177499    1.370172748    1.408330234
  141 SOLV  HW2      455    1.585819025    1.522328942    1.352049243
  142 SOLV  OW       456    1.882443242    1.981480607    1.992987315
  142 SOLV  HW1      457    1.888646175    2.080838449    2.002547588
  142 SOLV  HW2      458    1.788848186    1.956151177    1.968488676
  143 SOLV  OW       459    2.678494338    0.872782956    1.915900651
  143 SOLV  HW1      460    2.698573617    0.811576829    1.839410953
  143 SOLV  HW2      461    2.757727614    0.931198050    1.933500789
  144 SOLV  OW       462    0.627963086    0.573835236    1.020687104
  144 SOLV  HW1      463    0.578327504    0.535411831    0.942830884
  144 SOLV  HW2      464    0.571118613    0.567713041    1.102740945
  145 SOLV  OW       465    2.073798611    1.539532931    0.679776571
  145 SOLV  HW1      466    2.021903684    1.591128754    0.747943723
  145 SOLV  HW2      467    2.140776800    1.599755631    0.636313426
  146 SOLV  OW       468    0.788030647    0.756972778    0.892318161
  146 SOLV  HW1      469    0.844167737    0.719968437    0.818295547
  146 SOLV  HW2      470    0.742660627    0.681948019    0.940410227
  147 SOLV  OW       471    2.288097289    0.516213273    0.031310927
  147 SOLV  HW1      472    2.248349386    0.424508046    0.034731900
  147 SOLV  HW2      473    2.387351908    0.509917239    0.041812326
  148 SOLV  OW       474    1.920253435    2.643906832    2.332712128
  148 SOLV  HW1      475    1.855552045    2.716624580    2.355643751
  148 SOLV  HW2      476    1.876084380    2.554994077    2.344778326
  149 SOLV  OW       477    0.705976855    0.238003325    0.286828117
  149 SOLV  HW1      478    0.795769824    0.235165563    0.330768061
  149 SOLV  HW2      479    0.638653149    0.193234081    0.345690024
  150 SOLV  OW       480    2.935268946    2.261297132    1.109073890
  150 SOLV  HW1      481    2.886548878    2.184165817    1.150045085
  150 SOLV  HW2      482    2.877102696    2.342608285    1.111661265
  151 SOLV  OW       483    2.288253807    1.716475514    3.005925852
  151 SOLV  HW1      484    2.336260274    1.787425579    2.954336051
  151 SOLV  HW2      485    2.329955001    1.707047344    3.096325632
  152 SOLV  OW       486    1.387568850    0.149557987    2.842713749
  152 SOLV  HW1      487    1.444049065    0.220703387    2.800882024
  152 SOLV  HW2      488    1.445404663    0.072391805    2.869207720
  153 SOLV  OW       489    1.878087392    1.279661025    3.007060528
  153 SOLV  HW1      490    1.853424408    1.226136315    2.926271412
  153 SOLV  HW2      491    1.940937621    1.226802659    3.064120514
  154 SOLV  OW       492    0.110325718    0.021722602    2.318989569
  154 SOLV  HW1      493    0.136470903    0.099444994    2.261755837
  154 SOLV  HW2      494    0.032416430    0.047243622    2.376250555
  155 SOLV  OW       495    2.651835457    3.181922745    2.290511093
  155 SOLV  HW1      496    2.570478667    3.138938327    2.251334446
  155 SOLV  HW2      497    2.624246679    3.257392565    2.350046948
  156 SOLV  OW       498    2.055431248    0.869927379    3.037753637
  156 SOLV  HW1      499    2.100506715    0.838261044    3.121223560
  156 SOLV  HW2      500    2.026570183    0.791030174    2.983494848
  157 SOLV  OW       501    2.190132372    0.966285239    2.815522643
  157 SOLV  HW1      502    2.145184554    0.938463879    2.900409072
  157 SOLV  HW2      503    2.283712158    0.931053098    2.814289759
  158 SOLV  OW       504    1.709770589    0.841861069    0.421530445
  158 SOLV  HW1      505    1.755278793    0.907629485    0.361487178
  158 SOLV  HW2      506    1.773816066    0.811171432    0.491943214
  159 SOLV  OW       507    2.124192721    2.906006710    2.036879333
  159 SOLV  HW1      508    2.053894324    2.891119076    1.967322561
  159 SOLV  HW2      509    2.141485591    2.820410228    2.085621304
  160 SOLV  OW       510    0.404514730    1.990395000    0.770566742
  160 SOLV  HW1      511    0.395660909    1.901860114    0.724905482
  160 SOLV  HW2      512    0.411593120    1.976378337    0.869334575
  161 SOLV  OW       513    0.207596767    0.467884414    2.524385209
  161 SOLV  HW1      514    0.195140251    0.542804540    2.459321276
  161 SOLV  HW2      515    0.119043521    0.425786032    2.544071025
  162 SOLV  OW       516    1.267936690    0.983558477    1.776709586
  162 SOLV  HW1      517    1.305663247    0.903275623    1.730523124
  162 SOLV  HW2      518    1.298841342    1.066431330    1.730032531
  163 SOLV  OW       519    0.270405838    2.688275053    1.676836169
  163 SOLV  HW1      520    0.193974041    2.627989491    1.653947961
  163 SOLV  HW2      521    0.339532187    2.636677133    1.727424732
  164 SOLV  OW       522    2.792900898    3.153135177    0.012150303
  164 SOLV  HW1      523    2.764071377    3.140783021    0.107113063
  164 SOLV  HW2      524    2.793074743    3.064618904   -0.034394520
  165 SOLV  OW       525    1.905902741    0.604497196    1.167994543
  165 SOLV  HW1      526    1.932439525    0.607397998    1.264372937
  165 SOLV  HW2      527    1.842265129    0.679191298    1.148697253
  166 SOLV  OW       528    1.759517908    2.433454789    0.245202009
  166 SOLV  HW1      529    1.759512810    2.334378100    0.258759658
  166 SOLV  HW2      530    1.739319366    2.478946526    0.331945957
  167 SOLV  OW       531    2.558500893    0.890711221    0.753918360
  167 SOLV  HW1      532    2.604738025    0.904852385    0.841462134
  167 SOLV  HW2      533    2.495165014    0.813711708    0.761752059
  168 SOLV  OW       534    1.735607166    0.813478641    1.134930282
  168 SOLV  HW1      535    1.672624005    0.841562436    1.062500675
  168 SOLV  HW2      536    1.793892104    0.890719456    1.160195092
  169 SOLV  OW       537    2.728710544    2.869073815    0.248194881
  169 SOLV  HW1      538    2.726864646    2.808110916    0.327451288
  169 SOLV  HW2      539    2.638812841    2.869488471    0.204381231
  170 SOLV  OW       540    1.939025998    2.510796602    2.639883590
  170 SOLV  HW1      541    1.998037332    2.485257787    2.563285292
  170 SOLV  HW2      542    1.863425227    2.445696726    2.646838076
  171 SOLV  OW       543    2.770530864    1.699744995    2.664754312
  171 SOLV  HW1      544    2.851277799    1.685094527    2.721911438
  171 SOLV  HW2      545    2.781468563    1.650512669    2.578393740
  172 SOLV  OW       546    2.486493047    2.819337251    0.117202362
  172 SOLV  HW1      547    2.512894844    2.846699438    0.024704221
  172 SOLV  HW2      548    2.487581712    2.719567548    0.124018327
  173 SOLV  OW       549    1.992241696    3.166937339    1.758835584
  173 SOLV  HW1      550    1.958758957    3.257559769    1.784652671
  173 SOLV  HW2      551    1.951202159    3.139825747    1.671768264
  174 SOLV  OW       552    2.050876288    1.965294759    2.562281505
  174 SOLV  HW1      553    2.109330406    1.886453591    2.543118395
  174 SOLV  HW2      554    2.068687135    2.037099259    2.494999356
  175 SOLV  OW       555    0.151594916    2.897425695    1.801476681
  175 SOLV  HW1      556    0.227325335    2.951652836    1.837892325
  175 SOLV  HW2      557    0.187770733    2.824370635    1.743545949
  176 SOLV  OW       558    2.426965022    0.561112034    1.710202061
  176 SOLV  HW1      559    2.412585942    0.564310554    1.809120721
  176 SOLV  HW2      560    2.483726616    0.638569878    1.682269938
  177 SOLV  OW       561    2.083037935    1.473584309    2.932201535
  177 SOLV  HW1      562    1.997085734    1.426467551    2.952050083
  177 SOLV  HW2      563    2.135959149    1.483267114    3.016505865
  178 SOLV  OW       564    2.707991485    2.234299185    2.442359203
  178 SOLV  HW1      565    2.767756794    2.160726249    2.410474552
  178 SOLV  HW2      566    2.739353624    2.266316682    2.531761337
  179 SOLV  OW       567    1.098872856    2.324898931    2.655124597
  179 SOLV  HW1      568    1.188665099    2.315520952    2.612119867
  179 SOLV  HW2      569    1.101768293    2.398724770    2.722528804
  180 SOLV  OW       570    2.870783736    0.613286323    2.926491407
  180 SOLV  HW1      571    2.872201520    0.536404041    2.990436193
  180 SOLV  HW2      572    2.891100632    0.580306316    2.834288898
  181 SOLV  OW       573    0.640918416    1.202979730    0.928363429
  181 SOLV  HW1      574    0.559157360    1.243996697    0.887932787
  181 SOLV  HW2      575    0.717299843    1.210854156    0.864287685
  182 SOLV  OW       576    3.125009015    0.974506282    2.844591688
  182 SOLV  HW1      577    3.104517846    0.954390054    2.940380476
  182 SOLV  HW2      578    3.061281421    1.043729965    2.810726136
  183 SOLV  OW       579    1.073106664    2.665702529    0.117500682
  183 SOLV  HW1      580    1.130138590    2.715854180    0.182566443
  183 SOLV  HW2      581    1.027612677    2.590044554    0.164484995
  184 SOLV  OW       582    1.202235601    2.243372435    0.661937122
  184 SOLV  HW1      583    1.142392629    2.171594114    0.697550132
  184 SOLV  HW2      584    1.294583350    2.206883511    0.650019021
  185 SOLV  OW       585    0.606460486    1.182669017    0.520733652
  185 SOLV  HW1      586    0.584240597    1.085559759    0.511932787
  185 SOLV  HW2      587    0.535478255    1.237257397    0.476202906
  186 SOLV  OW       588    2.586120600    0.611164240    1.071707142
  186 SOLV  HW1      589    2.493472541    0.618099695    1.034698261
  186 SOLV  HW2      590    2.581506105    0.589448598    1.169218780
  187 SOLV  OW       591    0.498895570    2.785279469    0.879401974
  187 SOLV  HW1      592    0.401422943    2.765130794    0.889145424
  187 SOLV  HW2      593    0.510276369    2.873034943    0.832805473
  188 SOLV  OW       594    2.004930836    0.624352181    1.797657119
  188 SOLV  HW1      595    1.914847731    0.651932592    1.764100551
  188 SOLV  HW2      596    2.021473916    0.666233848    1.886953693
  189 SOLV  OW       597    2.489903645    1.882973482    0.946522409
  189 SOLV  HW1      598    2.535767454    1.799865971    0.978007880
  189 SOLV  HW2      599    2.452088938    1.931957238    1.025086186
  190 SOLV  OW       600    0.775680716    1.216753327    2.322238646
  190 SOLV  HW1      601    0.688613332    1.256993713    2.293925196
  190 SOLV  HW2      602    0.760000478    1.124087748    2.356426745
  191 SOLV  OW       603    2.923162832    1.356801252    3.165763557
  191 SOLV  HW1      604    2.874195137    1.282556815    3.211495025
  191 SOLV  HW2      605    2.858406212    1.428532314    3.140021764
  192 SOLV  OW       606    0.484906525    1.328254254    2.761519647
  192 SOLV  HW1      607    0.555809182    1.261908720    2.737581488
  192 SOLV  HW2      608    0.403241796    1.311078670    2.706403409
  193 SOLV  OW       609    1.582097851    0.406888114    0.810475904
  193 SOLV  HW1      610    1.647882493    0.463077605    0.760324515
  193 SOLV  HW2      611    1.490409310    0.445312513    0.799669564
  194 SOLV  OW       612    2.550436686    0.790585858    1.620133241
  194 SOLV  HW1      613    2.648126297    0.770171025    1.626597232
  194 SOLV  HW2      614    2.521793484    0.786401279    1.524405437
  195 SOLV  OW       615    2.459337045    2.789256303    0.509963396
  195 SOLV  HW1      616    2.383682456    2.738517881    0.468707653
  195 SOLV  HW2      617    2.545848448    2.744816281    0.486706963
  196 SOLV  OW       618    3.126693910    0.687297554    0.069612551
  196 SOLV  HW1      619    3.087257169    0.596718666    0.085158481
  196 SOLV  HW2      620    3.226075175    0.679448792    0.061666968
  197 SOLV  OW       621    2.328856186    1.892277043    1.950307475
  197 SOLV  HW1      622    2.346571670    1.919679215    1.855773199
  197 SOLV  HW2      623    2.346112880    1.794286940    1.960382618
  198 SOLV  OW       624    1.651704314    1.410287701    3.096597436
  198 SOLV  HW1      625    1.735133920    1.365028609    3.065084761
  198 SOLV  HW2      626    1.616958229    1.363324767    3.177770904
  199 SOLV  OW       627    0.464035432    2.321003103    2.849052449
  199 SOLV  HW1      628    0.534853133    2.387071061    2.873979804
  199 SOLV  HW2      629    0.506164503    2.231994880    2.831613492
  200 SOLV  OW       630    2.242744647    1.341867823    1.954078689
  200 SOLV  HW1      631    2.199734340    1.300603299    1.873772545
  200 SOLV  HW2      632    2.301523151    1.274404700    1.998749483
  201 SOLV  OW       633    2.462676324    2.545157012    0.152234517
  201 SOLV  HW1      634    2.362742744    2.548431115    0.150621544
  201 SOLV  HW2      635    2.493301934    2.505240970    0.238656630
  202 SOLV  OW       636    0.704662946    2.437269467    1.909048864
  202 SOLV  HW1      637    0.748829891    2.366637952    1.853714567
  202 SOLV  HW2      638    0.665845282    2.395718454    1.991317048
  203 SOLV  OW       639    2.183175386    0.763339542    0.063123356
  203 SOLV  HW1      640    2.122007805    0.774427778    0.141465850
  203 SOLV  HW2      641    2.221412638    0.670929277    0.063534448
  204 SOLV  OW       642    2.405256674    2.037993230    1.154462399
  204 SOLV  HW1      643    2.393212240    2.134718868    1.176836119
  204 SOLV  HW2      644    2.469555179    1.996639968    1.218937625
  205 SOLV  OW       645    2.471906132    0.575969758    2.243908613
  205 SOLV  HW1      646    2.449449503    0.502598818    2.308051200
  205 SOLV  HW2      647    2.491820711    0.659744810    2.294770318
  206 SOLV  OW       648    0.133288199    1.257160871    1.232100796
  206 SOLV  HW1      649    0.152718907    1.310762157    1.314264171
  206 SOLV  HW2      650    0.152747740    1.160690333    1.249882415
  207 SOLV  OW       651    0.675325173    2.821711918    1.090818887
  207 SOLV  HW1      652    0.612872028    2.811263091    1.013421040
  207 SOLV  HW2      653    0.632106916    2.878234499    1.161099422
  208 SOLV  OW       654    1.675871920    1.241979726    2.571772497
  208 SOLV  HW1      655    1.591861743    1.213249352    2.525744067
  208 SOLV  HW2      656    1.661962426    1.331811479    2.613467951
  209 SOLV  OW       657    0.971743323    2.544232284    3.069081776
  209 SOLV  HW1      658    0.953063962    2.448846411    3.092625886
  209 SOLV  HW2      659    1.039389212    2.581583373    3.132568518
  210 SOLV  OW       660    0.196489546    2.089422301    0.616400868
  210 SOLV  HW1      661    0.201561600    2.035992352    0.532023650
  210 SOLV  HW2      662    0.271495744    2.063079253    0.677065169
  211 SOLV  OW       663    1.024290162    1.131117421    0.036388113
  211 SOLV  HW1      664    1.068207852    1.149897491   -0.051478086
  211 SOLV  HW2      665    1.072243312    1.180627892    0.108852577
  212 SOLV  OW       666    1.506473812    1.273601310    0.384206262
  212 SOLV  HW1      667    1.426289742    1.319146027    0.422906032
  212 SOLV  HW2      668    1.512369441    1.180407327    0.420003900
  213 SOLV  OW       669    2.368362702    0.653045605    2.687333774
  213 SOLV  HW1      670    2.352572925    0.596968282    2.768611434
  213 SOLV  HW2      671    2.400641945    0.743539766    2.715062054
  214 SOLV  OW       672    0.312401958    3.074198012    1.465666831
  214 SOLV  HW1      673    0.234481976    3.079768316    1.528111569
  214 SOLV  HW2      674    0.356132366    2.984727741    1.474866518
  215 SOLV  OW       675    3.096759857    1.137065030    2.375885932
  215 SOLV  HW1      676    3.142315451    1.215019168    2.418892044
  215 SOLV  HW2      677    3.016472193    1.111521299    2.429765380
  216 SOLV  OW       678    0.126019573    1.682118613    0.084893164
  216 SOLV  HW1      679    0.055426909    1.611352486    0.088112069
  216 SOLV  HW2      680    0.183723348    1.667978434    0.004445532
  217 SOLV  OW       681    0.536344365    0.852177618    2.099830614
  217 SOLV  HW1      682    0.544336989    0.950434929    2.082999664
  217 SOLV  HW2      683    0.538611274    0.834956309    2.198318649
  218 SOLV  OW       684    1.325589411    1.889064976    3.021169289
  218 SOLV  HW1      685    1.413253991    1.918726708    3.059075537
  218 SOLV  HW2      686    1.255045243    1.894960920    3.091813025
  219 SOLV  OW       687    0.531194175    1.312199171    2.230109973
  219 SOLV  HW1      688    0.515756116    1.397319769    2.179934599
  219 SOLV  HW2      689    0.445320230    1.281811365    2.271384905
  220 SOLV  OW       690    0.201963176    0.577505330    0.954194332
  220 SOLV  HW1      691    0.257748762    0.660379306    0.949549517
  220 SOLV  HW2      692    0.260114219    0.499447876    0.977154649
  221 SOLV  OW       693    1.688721348    1.395876719    1.077199074
  221 SOLV  HW1      694    1.702574915    1.381606286    0.979187956
  221 SOLV  HW2      695    1.765857107    1.447387737    1.114593749
  222 SOLV  OW       696    1.386571030    1.833852269    1.397689146
  222 SOLV  HW1      697    1.291284019    1.856460631    1.417957396
  222 SOLV  HW2      698    1.444836301    1.864601195    1.472930039
  223 SOLV  OW       699    0.046179038    1.567118880    0.879925544
  223 SOLV  HW1      700   -0.038152058    1.580367543    0.827823925
  223 SOLV  HW2      701    0.062315291    1.646897550    0.938035694
  224 SOLV  OW       702    0.472038220    3.009247835    2.170079892
  224 SOLV  HW1      703    0.378546587    3.004912050    2.205320879
  224 SOLV  HW2      704    0.496873262    3.104632054    2.153154965
  225 SOLV  OW       705    0.681564332    2.678664998    0.708276501
  225 SOLV  HW1      706    0.761774011    2.640289881    0.754049728
  225 SOLV  HW2      707    0.614297419    2.706620760    0.776796883
  226 SOLV  OW       708    0.618869226    2.306528475    1.355649439
  226 SOLV  HW1      709    0.656241831    2.395131722    1.383117851
  226 SOLV  HW2      710    0.556280800    2.319188311    1.278681485
  227 SOLV  OW       711    0.073683024    0.572281005    0.471584783
  227 SOLV  HW1      712    0.094662900    0.509146090    0.396917426
  227 SOLV  HW2      713    0.013731321    0.644914843    0.437947764
  228 SOLV  OW       714    0.640259151    1.265379339    3.163651564
  228 SOLV  HW1      715    0.683680991    1.278325813    3.252807447
  228 SOLV  HW2      716    0.679801341    1.329359249    3.097736171
  229 SOLV  OW       717    2.803002636    0.094754524    2.643520271
  229 SOLV  HW1      718    2.737335926    0.149545899    2.591681961
  229 SOLV  HW2      719    2.841133383    0.149870194    2.717747605
  230 SOLV  OW       720    1.183611101    0.784335247    2.460534549
  230 SOLV  HW1      721    1.263116851    0.821037311    2.412230563
  230 SOLV  HW2      722    1.213440059    0.714297197    2.525391193
  231 SOLV  OW       723    2.916043063    0.765917195    2.169360507
  231 SOLV  HW1      724    2.855550002    0.687206342    2.181487300
  231 SOLV  HW2      725    2.965151520    0.757145920    2.082681801
  232 SOLV  OW       726    2.140173037    1.069531292    1.267821056
  232 SOLV  HW1      727    2.195629179    1.051728043    1.186522554
  232 SOLV  HW2      728    2.171493072    1.011362477    1.342902327
  233 SOLV  OW       729    1.882968193    2.373420189    0.701814076
  233 SOLV  HW1      730    1.827045246    2.448376309    0.737253354
  233 SOLV  HW2      731    1.950025567    2.409623425    0.637050468
  234 SOLV  OW       732    2.856442317    2.580512821    2.520425282
  234 SOLV  HW1      733    2.808740040    2.668251025    2.525740644
  234 SOLV  HW2      734    2.822877255    2.519922225    2.592563319
  235 SOLV  OW       735    2.867785872    1.033195922    2.489669596
  235 SOLV  HW1      736    2.805404666    1.096827689    2.535067858
  235 SOLV  HW2      737    2.822969957    0.994347017    2.409148296
  236 SOLV  OW       738    3.144244681    1.934009832    2.958611377
  236 SOLV  HW1      739    3.089725973    1.867125456    3.009165046
  236 SOLV  HW2      740    3.172634835    2.007364792    3.020372771
  237 SOLV  OW       741    1.561310255    0.915375366    2.825108069
  237 SOLV  HW1      742    1.648647538    0.920420455    2.873568196
  237 SOLV  HW2      743    1.572291210    0.860401241    2.742289984
  238 SOLV  OW       744    1.776505013    1.387736411    1.922645701
  238 SOLV  HW1      745    1.722857341    1.313123386    1.883192640
  238 SOLV  HW2      746    1.728760488    1.424516206    2.002454353
  239 SOLV  OW       747    2.573178144    1.699571691    2.142644817
  239 SOLV  HW1      748    2.633720781    1.739186204    2.073600009
  239 SOLV  HW2      749    2.561719317    1.764321304    2.217997308
  240 SOLV  OW       750    0.112333607    0.890622325    2.072796030
  240 SOLV  HW1      751    0.137080802    0.985691533    2.054061100
  240 SOLV  HW2      752    0.057861866    0.886262291    2.156553781
  241 SOLV  OW       753    2.787990764    0.150957013    0.947011719
  241 SOLV  HW1      754    2.798125552    0.160361122    0.847964833
  241 SOLV  HW2      755    2.781372744    0.241671472    0.988586787
  242 SOLV  OW       756    1.933095211    2.523018872    0.047527828
  242 SOLV  HW1      757    1.864493923    2.492007230    0.113358104
  242 SOLV  HW2      758    1.894101441    2.521262359   -0.044547234
  243 SOLV  OW       759    2.409593963    2.798463059    1.263418610
  243 SOLV  HW1      760    2.377044675    2.829309967    1.352809607
  243 SOLV  HW2      761    2.506909035    2.819627243    1.254280136
  244 SOLV  OW       762    2.305142854    0.274062831    2.869728296
  244 SOLV  HW1      763    2.336704463    0.227885997    2.952633599
  244 SOLV  HW2      764    2.289637079    0.370888362    2.889375802
  245 SOLV  OW       765    1.437736984    0.819471945    0.071278662
  245 SOLV  HW1      766    1.380161794    0.873149288    0.132953944
  245 SOLV  HW2      767    1.390638858    0.807297439   -0.016102564
  246 SOLV  OW       768    2.438079011    3.031709111    2.211747526
  246 SOLV  HW1      769    2.470786976    2.954963950    2.156592780
  246 SOLV  HW2      770    2.369635657    2.999084191    2.276960462
  247 SOLV  OW       771    1.560689901    0.395254593    0.270077974
  247 SOLV  HW1      772    1.549358268    0.357754516    0.178060763
  247 SOLV  HW2      773    1.547936315    0.494411851    0.267443731
  248 SOLV  OW       774    0.425700621    0.290137262    2.525744123
  248 SOLV  HW1      775    0.340821911    0.342709702    2.519982512
  248 SOLV  HW2      776    0.446565729    0.250641740    2.436266927
  249 SOLV  OW       777    1.571790572    0.806352743    2.561582613
  249 SOLV  HW1      778    1.669350881    0.806432309    2.539586538
  249 SOLV  HW2      779    1.518885601    0.823433155    2.478449522
  250 SOLV  OW       780    2.115028775    2.013373695    1.346344922
  250 SOLV  HW1      781    2.132912562    2.003784137    1.248418005
  250 SOLV  HW2      782    2.102654166    1.922833717    1.386974935
  251 SOLV  OW       783    0.849365728    0.111917997    2.412990743
  251 SOLV  HW1      784    0.868406687    0.209580521    2.423036665
  251 SOLV  HW2      785    0.882701382    0.080445274    2.324110868
  252 SOLV  OW       786    1.818536230    1.672459203    2.824588614
  252 SOLV  HW1      787    1.752964184    1.597358069    2.816718986
  252 SOLV  HW2      788    1.805205519    1.736394856    2.748850152
  253 SOLV  OW       789    0.062138279    2.881383764    1.228520452
  253 SOLV  HW1      790    0.012175118    2.944113069    1.288275620
  253 SOLV  HW2      791    0.033146032    2.895381313    1.133834690
  254 SOLV  OW       792    0.579016544    2.837722480    2.860618435
  254 SOLV  HW1      793    0.650950067    2.800710756    2.919418345
  254 SOLV  HW2      794    0.617870066    2.907352443    2.800255314
  255 SOLV  OW       795    0.496620937    2.095736283    3.147341429
  255 SOLV  HW1      796    0.582046268    2.048209024    3.126238892
  255 SOLV  HW2      797    0.436455663    2.093146769    3.067497607
  256 SOLV  OW       798    1.562525159    0.161558491    0.704300074
  256 SOLV  HW1      799    1.483660755    0.166908634    0.643047942
  256 SOLV  HW2      800    1.576422758    0.250166353    0.748521151
  257 SOLV  OW       801    0.795098706    0.263338504    1.319669626
  257 SOLV  HW1      802    0.722926547    0.208030637    1.361306555
  257 SOLV  HW2      803    0.883573323    0.219016454    1.334131402
  258 SOLV  OW       804    0.528528965    3.026187404    0.742241316
  258 SOLV  HW1      805    0.452002925    3.088504865    0.758376371
  258 SOLV  HW2      806    0.563032066    3.039177790    0.649285488
  259 SOLV  OW       807    1.779726196    1.514883362    0.134070866
  259 SOLV  HW1      808    1.715870190    1.493752114    0.060060264
  259 SOLV  HW2      809    1.773151330    1.611997984    0.157031130
  260 SOLV  OW       810    1.666361380    3.151291379    1.693611438
  260 SOLV  HW1      811    1.726342004    3.116007749    1.621782951
  260 SOLV  HW2      812    1.628375150    3.074899165    1.745795627
  261 SOLV  OW       813    1.307422280    1.408463579    0.039513117
  261 SOLV  HW1      814    1.399490190    1.370863261    0.029036571
  261 SOLV  HW2      815    1.273058589    1.437760541   -0.049710338
  262 SOLV  OW       816    1.000173501    1.129622812    1.607129130
  262 SOLV  HW1      817    0.966433014    1.036216369    1.618907748
  262 SOLV  HW2      818    1.052538455    1.135655793    1.522138860
  263 SOLV  OW       819    0.809925089    0.853345985    0.304714328
  263 SOLV  HW1      820    0.715234264    0.864651452    0.334838549
  263 SOLV  HW2      821    0.814604515    0.862829230    0.205266961
  264 SOLV  OW       822    1.833158657    0.559581981    3.148979742
  264 SOLV  HW1      823    1.849555432    0.573661456    3.246623946
  264 SOLV  HW2      824    1.734693979    0.555355724    3.132001477
  265 SOLV  OW       825    3.162626275    0.499132848    1.841065039
  265 SOLV  HW1      826    3.248013931    0.470009092    1.797909951
  265 SOLV  HW2      827    3.088910302    0.497519293    1.773501185
  266 SOLV  OW       828    1.414212715    1.407849086    1.107560118
  266 SOLV  HW1      829    1.514061611    1.408078929    1.113183734
  266 SOLV  HW2      830    1.375840951    1.436969622    1.195201664
  267 SOLV  OW       831    2.262200201    1.730062305    0.602782641
  267 SOLV  HW1      832    2.210814993    1.815556568    0.610000966
  267 SOLV  HW2      833    2.352614354    1.741971196    0.643834355
  268 SOLV  OW       834    2.218002556    3.137015496    0.683216779
  268 SOLV  HW1      835    2.306855133    3.179032875    0.701693360
  268 SOLV  HW2      836    2.222647290    3.085552563    0.597592283
  269 SOLV  OW       837    2.877293814    1.464141908    0.538611993
  269 SOLV  HW1      838    2.786344446    1.505709793    0.540013085
  269 SOLV  HW2      839    2.923644136    1.488279241    0.453343974
  270 SOLV  OW       840    0.418432689    2.583635935    0.280872750
  270 SOLV  HW1      841    0.354491781    2.507392174    0.270879976
  270 SOLV  HW2      842    0.367468775    2.667625934    0.299573243
  271 SOLV  OW       843    3.088961196    1.175619494    2.097000699
  271 SOLV  HW1      844    3.079577902    1.176582250    2.196564371
  271 SOLV  HW2      845    3.185659140    1.167728410    2.072730029
  272 SOLV  OW       846    0.870869825    2.794501806    2.249674264
  272 SOLV  HW1      847    0.897360051    2.698220453    2.255150562
  272 SOLV  HW2      848    0.777303846    2.805273013    2.283307637
  273 SOLV  OW       849    2.349541161    0.234111949    1.948102417
  273 SOLV  HW1      850    2.413913987    0.249454539    1.873120952
  273 SOLV  HW2      851    2.280689866    0.306643914    1.948269290
  274 SOLV  OW       852    1.048876387    1.775478159    0.637853667
  274 SOLV  HW1      853    1.082804571    1.760501582    0.730729795
  274 SOLV  HW2      854    0.960408012    1.730128953    0.626984196
  275 SOLV  OW       855    1.843254021    1.138378985    1.607822833
  275 SOLV  HW1      856    1.852662891    1.211958341    1.540759045
  275 SOLV  HW2      857    1.862518156    1.050616688    1.563906648
  276 SOLV  OW       858    2.057378810    0.316310582    0.442033281
  276 SOLV  HW1      859    1.963077166    0.337898745    0.416674726
  276 SOLV  HW2      860    2.057400446    0.249410500    0.516371834
  277 SOLV  OW       861    1.938251341    0.252598700    2.369259755
  277 SOLV  HW1      862    1.922826114    0.302589321    2.454493566
  277 SOLV  HW2      863    1.865810548    0.184776678    2.356841274
  278 SOLV  OW       864    2.457134804    1.501827998    2.297573705
  278 SOLV  HW1      865    2.466698707    1.578953587    2.234643449
  278 SOLV  HW2      866    2.365183524    1.463380331    2.289404298
  279 SOLV  OW       867    2.028046710    2.961820471    3.117872687
  279 SOLV  HW1      868    2.016092823    2.949464014    3.019351634
  279 SOLV  HW2      869    2.098735551    2.899284455    3.150952376
  280 SOLV  OW       870    1.606280174    2.179661701    1.018831316
  280 SOLV  HW1      871    1.551037782    2.262649999    1.010881112
  280 SOLV  HW2      872    1.559932665    2.104214003    0.972339183
  281 SOLV  OW       873    1.959512975    0.199586921    1.308146640
  281 SOLV  HW1      874    1.930885473    0.255432324    1.230280000
  281 SOLV  HW2      875    2.052601255    0.224689012    1.334715055
  282 SOLV  OW       876    0.787763962    2.925175330    0.025559316
  282 SOLV  HW1      877    0.717842041    2.883767413    0.083837532
  282 SOLV  HW2      878    0.848114998    2.982174469    0.081316385
  283 SOLV  OW       879    3.098915835    0.979058549    0.658733692
  283 SOLV  HW1      880    3.141265549    1.043163572    0.594712346
  283 SOLV  HW2      881    3.055932290    1.029967680    0.733314897
  284 SOLV  OW       882    0.782876153    3.128088023    0.803419812
  284 SOLV  HW1      883    0.694182361    3.082780126    0.812479967
  284 SOLV  HW2      884    0.821679337    3.143826057    0.894238631
  285 SOLV  OW       885    1.835043800    1.409817033    2.296152198
  285 SOLV  HW1      886    1.783948083    1.324454774    2.285959546
  285 SOLV  HW2      887    1.912705950    1.409886478    2.233144781
  286 SOLV  OW       888    2.518831328    1.817415253    2.598252990
  286 SOLV  HW1      889    2.595250358    1.762326879    2.631825440
  286 SOLV  HW2      890    2.532060961    1.837026781    2.501082989
  287 SOLV  OW       891    0.262880509    2.059471977    2.671417606
  287 SOLV  HW1      892    0.304520440    2.036066426    2.583552888
  287 SOLV  HW2      893    0.229910051    2.153847044    2.668568062
  288 SOLV  OW       894    1.772127562    2.853939957    2.085765205
  288 SOLV  HW1      895    1.831701273    2.874458155    2.008102848
  288 SOLV  HW2      896    1.777112334    2.928528450    2.152196618
  289 SOLV  OW       897    2.520600796    1.795558574    0.692081848
  289 SOLV  HW1      898    2.531018046    1.869795621    0.625882623
  289 SOLV  HW2      899    2.502204684    1.833960111    0.782573945
  290 SOLV  OW       900    0.028676826    1.351276671    2.544422289
  290 SOLV  HW1      901   -0.063941860    1.372238088    2.575795984
  290 SOLV  HW2      902    0.074433825    1.435817263    2.516834792
  291 SOLV  OW       903    1.852080357    2.789558897    0.060150916
  291 SOLV  HW1      904    1.911899705    2.853205509    0.011442063
  291 SOLV  HW2      905    1.889545275    2.697058131    0.053689429
  292 SOLV  OW       906    2.336576649    1.111866252    2.079780554
  292 SOLV  HW1      907    2.266694134    1.108306377    2.151233929
  292 SOLV  HW2      908    2.355271485    1.019311258    2.046828539
  293 SOLV  OW       909    0.216018380    0.685679542    0.039354729
  293 SOLV  HW1      910    0.281577408    0.622290183    0.080408725
  293 SOLV  HW2      911    0.215515531    0.673435949   -0.059899873
  294 SOLV  OW       912    2.826371065    2.041337671    1.245594484
  294 SOLV  HW1      913    2.826854766    2.081229156    1.337301717
  294 SOLV  HW2      914    2.892619544    1.966532881    1.241456412
  295 SOLV  OW       915    1.269147286    1.198371284    1.007398440
  295 SOLV  HW1      916    1.280286874    1.162230545    0.914815906
  295 SOLV  HW2      917    1.342802762    1.263129568    1.026966317
  296 SOLV  OW       918    1.179446671    0.656277847    1.467480130
  296 SOLV  HW1      919    1.189000565    0.716929984    1.388537358
  296 SOLV  HW2      920    1.227920666    0.695491757    1.545674852
  297 SOLV  OW       921    2.244197887    1.775755108    2.547612208
  297 SOLV  HW1      922    2.202334721    1.688043419    2.571181784
  297 SOLV  HW2      923    2.342179668    1.772275942    2.567329954
  298 SOLV  OW       924    0.520096741    0.801803726    2.378364591
  298 SOLV  HW1      925    0.517385854    0.703970427    2.357796693
  298 SOLV  HW2      926    0.437303648    0.827688153    2.428133942
  299 SOLV  OW       927    3.058537635    0.966681245    1.344827811
  299 SOLV  HW1      928    3.155054105    0.989184755    1.331478421
  299 SOLV  HW2      929    3.017183919    1.033029871    1.407179476
  300 SOLV  OW       930    1.156886994    0.391515363    1.571715746
  300 SOLV  HW1      931    1.246751714    0.374725660    1.612243254
  300 SOLV  HW2      932    1.155017462    0.483107275    1.531623020
  301 SOLV  OW       933    2.291971505    0.924678473    2.410108999
  301 SOLV  HW1      934    2.383128342    0.893100478    2.383779142
  301 SOLV  HW2      935    2.240578502    0.848653716    2.449870429
  302 SOLV  OW       936    0.252766064    1.888343379    1.770691998
  302 SOLV  HW1      937    0.232959613    1.939639439    1.687167039
  302 SOLV  HW2      938    0.267131834    1.792006670    1.748001702
  303 SOLV  OW       939    0.488437729    0.500817492    0.785268433
  303 SOLV  HW1      940    0.548575270    0.462563072    0.715113837
  303 SOLV  HW2      941    0.409724446    0.544343827    0.741550942
  304 SOLV  OW       942    2.375725818    0.743227622    0.401589867
  304 SOLV  HW1      943    2.342404388    0.659291274    0.444555973
  304 SOLV  HW2      944    2.312623291    0.818197801    0.421569766
  305 SOLV  OW       945    0.276961525    1.142999482    0.665652842
  305 SOLV  HW1      946    0.262158113    1.051834961    0.627294938
  305 SOLV  HW2      947    0.255160489    1.212092739    0.596716489
  306 SOLV  OW       948    0.584464655    0.482073828    2.833083748
  306 SOLV  HW1      949    0.537730648    0.563977962    2.799776308
  306 SOLV  HW2      950    0.522615507    0.403705774    2.827179269
  307 SOLV  OW       951    0.433375350    0.828530732    1.735190829
  307 SOLV  HW1      952    0.366597168    0.773546799    1.685002982
  307 SOLV  HW2      953    0.488612773    0.768881242    1.793432629
  308 SOLV  OW       954    1.966468017    2.409228318    1.818463317
  308 SOLV  HW1      955    1.879854243    2.444948376    1.783479420
  308 SOLV  HW2      956    2.006214925    2.346621347    1.751364980
  309 SOLV  OW       957    2.411500693    2.529530011    1.977401370
  309 SOLV  HW1      958    2.322192270    2.551274223    1.937991868
  309 SOLV  HW2      959    2.457134097    2.614077515    2.005170837
  310 SOLV  OW       960    1.150883924    0.291496395    2.500896263
  310 SOLV  HW1      961    1.242692564    0.330502249    2.493717311
  310 SOLV  HW2      962    1.145339512    0.234186427    2.582667913
  311 SOLV  OW       963    1.545898866    0.354617202    2.726551823
  311 SOLV  HW1      964    1.505994584    0.428677200    2.780629537
  311 SOLV  HW2      965    1.584324558    0.391986265    2.642120497
  312 SOLV  OW       966    2.502742610    0.287472544    1.716098083
  312 SOLV  HW1      967    2.469169873    0.241498153    1.633873074
  312 SOLV  HW2      968    2.482442026    0.385223993    1.710249097
  313 SOLV  OW       969    0.760779481    1.275436261    1.328144983
  313 SOLV  HW1      970    0.710930555    1.202878962    1.280685656
  313 SOLV  HW2      971    0.751930649    1.262798404    1.426956694
  314 SOLV  OW       972    1.739329344    2.835203522    2.427522317
  314 SOLV  HW1      973    1.771881608    2.833040395    2.522061215
  314 SOLV  HW2      974    1.760468255    2.924177183    2.387041272
  315 SOLV  OW       975    2.296562460    1.410414779    1.466552387
  315 SOLV  HW1      976    2.212856429    1.397971319    1.413258463
  315 SOLV  HW2      977    2.310037249    1.507746134    1.485174679
  316 SOLV  OW       978    0.818490467    3.099677351    1.999715147
  316 SOLV  HW1      979    0.877580359    3.128307914    2.075138735
  316 SOLV  HW2      980    0.845377672    3.008332904    1.969165673
  317 SOLV  OW       981    1.636727843    2.647905366    2.840564347
  317 SOLV  HW1      982    1.601551627    2.654178264    2.933962874
  317 SOLV  HW2      983    1.568747655    2.684261071    2.776854782
  318 SOLV  OW       984    1.419859323    0.895222330    2.353083988
  318 SOLV  HW1      985    1.450479144    0.879017271    2.259266832
  318 SOLV  HW2      986    1.428559492    0.992493648    2.374632357
  319 SOLV  OW       987    2.983971219    1.501530007    0.287355641
  319 SOLV  HW1      988    2.912882940    1.563665944    0.254385895
  319 SOLV  HW2      989    3.064450408    1.508712518    0.228424628
  320 SOLV  OW       990    1.891254585    1.635855017    0.476917018
  320 SOLV  HW1      991    1.952999124    1.614378222    0.552589998
  320 SOLV  HW2      992    1.822575149    1.563664375    0.468452596
  321 SOLV  OW       993    2.188655316    0.891006713    1.487787991
  321 SOLV  HW1      994    2.264830160    0.837446476    1.451316683
  321 SOLV  HW2      995    2.212047120    0.924267455    1.579154987
  322 SOLV  OW       996    0.389198310    3.103286753    1.036087121
  322 SOLV  HW1      997    0.482912619    3.129271614    1.059377809
  322 SOLV  HW2      998    0.363716156    3.145144436    0.948917205
  323 SOLV  OW       999    1.404161727    0.008723539    2.515805553
  323 SOLV  HW1     1000    1.405188312    0.069750096    2.436581953
  323 SOLV  HW2     1001    1.347818218   -0.071354477    2.495443958
  324 SOLV  OW      1002    0.348179765    0.434215715    2.188823609
  324 SOLV  HW1     1003    0.335332829    0.524878949    2.148613179
  324 SOLV  HW2     1004    0.269876133    0.376299401    2.166108972
  325 SOLV  OW      1005    2.203589936    0.946291961    0.416576577
  325 SOLV  HW1     1006    2.226661586    1.041870350    0.398305192
  325 SOLV  HW2     1007    2.121388417    0.921473420    0.365309695
  326 SOLV  OW      1008    2.419019956    0.156027651    3.100488342
  326 SOLV  HW1     1009    2.452119249    0.137543044    3.193031047
  326 SOLV  HW2     1010    2.414685406    0.070439613    3.048939408
  327 SOLV  OW      1011    2.988634229    2.739217097    0.234393074
  327 SOLV  HW1     1012    2.910190823    2.795519634    0.208350709
  327 SOLV  HW2     1013    3.050298810    2.729798989    0.156224779
  328 SOLV  OW      1014    0.433472119    2.214027985    1.955111348
  328 SOLV  HW1     1015    0.498094735    2.256135013    2.018758463
  328 SOLV  HW2     1016    0.433614208    2.264869888    1.869000485
  329 SOLV  OW      1017    3.162859345    1.970733612    0.761780127
  329 SOLV  HW1     1018    3.239606936    2.019150299    0.719743900
  329 SOLV  HW2     1019    3.095915569    1.946928114    0.691401162
  330 SOLV  OW      1020    0.146147008    1.659566194    1.369316700
  330 SOLV  HW1     1021    0.064043244    1.614126918    1.403896037
  330 SOLV  HW2     1022    0.226992802    1.619941688    1.412851139
  331 SOLV  OW      1023    0.234314045    1.862572650    2.216752353
  331 SOLV  HW1     1024    0.326713253    1.824836558    2.210431145
  331 SOLV  HW2     1025    0.192107227    1.862703118    2.126087176
  332 SOLV  OW      1026    0.893385042    0.771520808    2.774940494
  332 SOLV  HW1     1027    0.938782182    0.822614623    2.701930741
  332 SOLV  HW2     1028    0.882106486    0.676202086    2.746850651
  333 SOLV  OW      1029    1.795012876    0.952214637    2.977548419
  333 SOLV  HW1     1030    1.809449881    1.030383873    2.916860113
  333 SOLV  HW2     1031    1.882770886    0.908220530    2.996651790
  334 SOLV  OW      1032    1.904583109    3.107234982    0.866785730
  334 SOLV  HW1     1033    1.924587311    3.058453581    0.781813686
  334 SOLV  HW2     1034    1.805536333    3.114329017    0.878592974
  335 SOLV  OW      1035    0.753438165    0.488705613    2.010403177
  335 SOLV  HW1     1036    0.742795329    0.510690244    2.107383378
  335 SOLV  HW2     1037    0.703990915    0.404260910    1.989767145
  336 SOLV  OW      1038    0.789218530    1.513360772    1.603895273
  336 SOLV  HW1     1039    0.775343586    1.414341261    1.605960839
  336 SOLV  HW2     1040    0.872107410    1.534310825    1.552010586
  337 SOLV  OW      1041    2.160389187    1.933281091    1.086008129
  337 SOLV  HW1     1042    2.114924118    1.949410225    0.998403933
  337 SOLV  HW2     1043    2.246129943    1.984674203    1.089002206
  338 SOLV  OW      1044    2.829672105    2.948391197    2.995331835
  338 SOLV  HW1     1045    2.890137553    3.015405980    2.952285473
  338 SOLV  HW2     1046    2.818569437    2.869709788    2.934619672
  339 SOLV  OW      1047    2.570760914    2.105161551    0.809633506
  339 SOLV  HW1     1048    2.668654550    2.094456212    0.792247604
  339 SOLV  HW2     1049    2.540910003    2.036187206    0.875599125
  340 SOLV  OW      1050    2.376516701    0.591207845    1.980714586
  340 SOLV  HW1     1051    2.303692930    0.522675386    1.980692928
  340 SOLV  HW2     1052    2.433272287    0.579478061    2.062220270
  341 SOLV  OW      1053    1.443560123    1.169891514    2.442458647
  341 SOLV  HW1     1054    1.369742135    1.230346097    2.412495949
  341 SOLV  HW2     1055    1.418555098    1.127364584    2.529451779
  342 SOLV  OW      1056    0.796275324    1.422661730    2.984516574
  342 SOLV  HW1     1057    0.838959814    1.471691442    3.060516828
  342 SOLV  HW2     1058    0.729398595    1.482131443    2.939877243
  343 SOLV  OW      1059    1.723462969    3.024626340    0.127532929
  343 SOLV  HW1     1060    1.796648585    3.088321205    0.103276932
  343 SOLV  HW2     1061    1.757290047    2.930775916    0.120509203
  344 SOLV  OW      1062    1.699730583    0.106694562    2.363134599
  344 SOLV  HW1     1063    1.614383994    0.134293674    2.318910086
  344 SOLV  HW2     1064    1.691021832    0.117708644    2.462151638
  345 SOLV  OW      1065    0.284323847    2.826901729    0.302606576
  345 SOLV  HW1     1066    0.211387794    2.826854414    0.371031578
  345 SOLV  HW2     1067    0.245635037    2.847392433    0.212690554
  346 SOLV  OW      1068    0.608495197    2.836382293    2.337054203
  346 SOLV  HW1     1069    0.578452554    2.905870777    2.271706518
  346 SOLV  HW2     1070    0.530105626    2.781040813    2.365229876
  347 SOLV  OW      1071    1.377700927    1.218720544    1.686424048
  347 SOLV  HW1     1072    1.398451385    1.222138298    1.588652043
  347 SOLV  HW2     1073    1.292014281    1.267198462    1.704009263
  348 SOLV  OW      1074    0.005831156    1.737385260    2.301953278
  348 SOLV  HW1     1075   -0.020582984    1.678694370    2.225408783
  348 SOLV  HW2     1076    0.095552842    1.777604319    2.283682754
  349 SOLV  OW      1077    1.825284504    0.744206833    2.232207273
  349 SOLV  HW1     1078    1.898892107    0.725790944    2.167058657
  349 SOLV  HW2     1079    1.769049721    0.662213469    2.242989040
  350 SOLV  OW      1080    2.455488377    0.916537262    2.769282467
  350 SOLV  HW1     1081    2.447668306    0.975757214    2.689072856
  350 SOLV  HW2     1082    2.534204330    0.944884879    2.824072779
  351 SOLV  OW      1083    1.335225575    2.973598214    2.764147652
  351 SOLV  HW1     1084    1.263424692    2.985060699    2.832801032
  351 SOLV  HW2     1085    1.417328587    3.022678262    2.793306603
  352 SOLV  OW      1086    2.663446691    1.206178294    2.565436943
  352 SOLV  HW1     1087    2.584096316    1.145426945    2.561854812
  352 SOLV  HW2     1088    2.684662651    1.238724674    2.473292403
  353 SOLV  OW      1089    1.025742556    0.955685838    2.607774324
  353 SOLV  HW1     1090    1.003955198    1.041818343    2.561857152
  353 SOLV  HW2     1091    1.078215493    0.897265489    2.545843264
  354 SOLV  OW      1092    0.285630183    1.601761031    3.058527906
  354 SOLV  HW1     1093    0.364673362    1.662113867    3.069068638
  354 SOLV  HW2     1094    0.316495745    1.506690823    3.055315159
  355 SOLV  OW      1095    2.152534918    0.426851010    1.942663285
  355 SOLV  HW1     1096    2.110258473    0.478013944    1.867862909
  355 SOLV  HW2     1097    2.092133164    0.428337568    2.022346522
  356 SOLV  OW      1098    1.448149071    2.091837038    0.657928432
  356 SOLV  HW1     1099    1.410064673    2.019483585    0.600343555
  356 SOLV  HW2     1100    1.463399751    2.056420109    0.750202243
  357 SOLV  OW      1101    2.507847904    0.506882696    1.314276336
  357 SOLV  HW1     1102    2.433457518    0.460499388    1.266146212
  357 SOLV  HW2     1103    2.579712551    0.440834878    1.336070001
  358 SOLV  OW      1104    0.632997331    2.788582202    0.196841932
  358 SOLV  HW1     1105    0.652393573    2.811992443    0.292118337
  358 SOLV  HW2     1106    0.557789842    2.722752554    0.193361361
  359 SOLV  OW      1107    2.171456064    0.694423822    2.511119967
  359 SOLV  HW1     1108    2.252050696    0.665507815    2.562776633
  359 SOLV  HW2     1109    2.088808015    0.665082078    2.559165384
  360 SOLV  OW      1110    0.117276368    2.026072787    1.158927074
  360 SOLV  HW1     1111    0.084881147    1.998930926    1.249557704
  360 SOLV  HW2     1112    0.088364150    1.958124788    1.091494491
  361 SOLV  OW      1113    1.382638441    0.426398288    2.460304677
  361 SOLV  HW1     1114    1.351021186    0.510331252    2.504546542
  361 SOLV  HW2     1115    1.479933948    0.413302076    2.479379049
  362 SOLV  OW      1116    1.646225456    1.133255660    1.160138076
  362 SOLV  HW1     1117    1.655834667    1.228892030    1.132517056
  362 SOLV  HW2     1118    1.732605213    1.100898417    1.198777769
  363 SOLV  OW      1119    0.662471693    2.061568375    0.377412298
  363 SOLV  HW1     1120    0.720559744    2.037123963    0.299760159
  363 SOLV  HW2     1121    0.683567839    2.154822191    0.406742820
  364 SOLV  OW      1122    2.390743847    0.673115796    0.755849128
  364 SOLV  HW1     1123    2.358947983    0.651602635    0.848196470
  364 SOLV  HW2     1124    2.448382879    0.598608099    0.722261795
  365 SOLV  OW      1125    2.993122436    1.654267127    2.815065985
  365 SOLV  HW1     1126    2.955170315    1.682476849    2.903178905
  365 SOLV  HW2     1127    3.086043127    1.619774032    2.828331415
  366 SOLV  OW      1128    2.157436934    2.900429159    0.813203428
  366 SOLV  HW1     1129    2.162911800    2.901293224    0.913059266
  366 SOLV  HW2     1130    2.159189571    2.994366903    0.778932462
  367 SOLV  OW      1131    0.767794389    1.396102753    0.619204036
  367 SOLV  HW1     1132    0.704102259    1.329801666    0.579865541
  367 SOLV  HW2     1133    0.819996263    1.352644958    0.692596028
  368 SOLV  OW      1134    2.801117255    0.502884882    0.637016847
  368 SOLV  HW1     1135    2.848740153    0.589322181    0.653211235
  368 SOLV  HW2     1136    2.708438945    0.508437933    0.674184389
  369 SOLV  OW      1137    0.166779840    0.995278229    1.346211019
  369 SOLV  HW1     1138    0.261770180    1.019810185    1.365614744
  369 SOLV  HW2     1139    0.164231170    0.927348439    1.272859524
  370 SOLV  OW      1140    1.664386870    1.539790909    2.130557226
  370 SOLV  HW1     1141    1.708196268    1.509432996    2.215179954
  370 SOLV  HW2     1142    1.719393111    1.612025765    2.088625940
  371 SOLV  OW      1143    1.805208337    2.385848318    2.389576667
  371 SOLV  HW1     1144    1.903172719    2.367593904    2.398029365
  371 SOLV  HW2     1145    1.758964022    2.359370325    2.474205399
  372 SOLV  OW      1146    1.874623091    1.376581996    1.473234679
  372 SOLV  HW1     1147    1.787355903    1.416235528    1.444705137
  372 SOLV  HW2     1148    1.909072846    1.425874351    1.553142413
  373 SOLV  OW      1149    1.540323901    2.938649635    1.043836349
  373 SOLV  HW1     1150    1.589698720    2.957780272    1.128676136
  373 SOLV  HW2     1151    1.573735568    2.999081403    0.971494846
  374 SOLV  OW      1152    2.021129398    0.229207002    2.820247502
  374 SOLV  HW1     1153    2.116777801    0.224735615    2.791388446
  374 SOLV  HW2     1154    2.014888987    0.277659057    2.907510548
  375 SOLV  OW      1155    3.055680572    2.703677194    0.500209241
  375 SOLV  HW1     1156    3.041998777    2.606667354    0.520293855
  375 SOLV  HW2     1157    3.033694781    2.721254836    0.404245088
  376 SOLV  OW      1158    1.805257795    2.470940632    2.990289512
  376 SOLV  HW1     1159    1.793461869    2.373539530    2.970914214
  376 SOLV  HW2     1160    1.760627128    2.524774618    2.918795199
  377 SOLV  OW      1161    2.035004002    3.146718433    2.132997593
  377 SOLV  HW1     1162    2.072310849    3.062724451    2.093569030
  377 SOLV  HW2     1163    2.109464858    3.211001365    2.151015526
  378 SOLV  OW      1164    1.820249128    0.039990167    2.817681774
  378 SOLV  HW1     1165    1.899683217    0.098220807    2.800324982
  378 SOLV  HW2     1166    1.750532867    0.057126831    2.748056234
  379 SOLV  OW      1167    0.726752097    1.914016330    1.657228064
  379 SOLV  HW1     1168    0.688838220    2.004976982    1.640178544
  379 SOLV  HW2     1169    0.658653445    1.844618319    1.633811249
  380 SOLV  OW      1170    1.312066379    0.164705377    0.079071735
  380 SOLV  HW1     1171    1.281505131    0.259779843    0.073757994
  380 SOLV  HW2     1172    1.246491712    0.105932134    0.031668725
  381 SOLV  OW      1173    2.679744302    0.793098215    0.074848406
  381 SOLV  HW1     1174    2.720552224    0.838525055   -0.004342233
  381 SOLV  HW2     1175    2.589234622    0.831797304    0.092465968
  382 SOLV  OW      1176    0.555315063    0.958260102    0.349276162
  382 SOLV  HW1     1177    0.489604432    0.883034959    0.354245403
  382 SOLV  HW2     1178    0.527282215    1.022316760    0.277776270
  383 SOLV  OW      1179    2.831942764    2.982583943    0.822132257
  383 SOLV  HW1     1180    2.920109499    2.943334760    0.795906543
  383 SOLV  HW2     1181    2.841489148    3.030667697    0.909301262
  384 SOLV  OW      1182    1.557110547    1.673316575    1.255929972
  384 SOLV  HW1     1183    1.487834184    1.725342017    1.305871327
  384 SOLV  HW2     1184    1.647084853    1.714083705    1.271571032
  385 SOLV  OW      1185    2.736250101    2.729554818    0.740439231
  385 SOLV  HW1     1186    2.764593985    2.825224575    0.747178713
  385 SOLV  HW2     1187    2.667556179    2.710146438    0.810481558
  386 SOLV  OW      1188    1.895487529    0.774963063    0.624643059
  386 SOLV  HW1     1189    1.994602092    0.762142475    0.628097900
  386 SOLV  HW2     1190    1.873154016    0.869023149    0.650253691
  387 SOLV  OW      1191    3.154350355    1.465529714    0.079850873
  387 SOLV  HW1     1192    3.069458191    1.429578490    0.041085308
  387 SOLV  HW2     1193    3.231230203    1.409069619    0.049789704
  388 SOLV  OW      1194    1.454521011    1.116127333    2.983400513
  388 SOLV  HW1     1195    1.502321695    1.101349547    3.069993011
  388 SOLV  HW2     1196    1.469862081    1.037837368    2.923094609
  389 SOLV  OW      1197    1.223506475    0.851218096    1.266528462
  389 SOLV  HW1     1198    1.291162237    0.918329485    1.296862160
  389 SOLV  HW2     1199    1.137260677    0.897642818    1.246335580
  390 SOLV  OW      1200    0.284095098    0.051429592    1.256335431
  390 SOLV  HW1     1201    0.305808958    0.004236459    1.341792862
  390 SOLV  HW2     1202    0.328012524    0.004023414    1.180010539
  391 SOLV  OW      1203    0.568668922    0.932792845    0.886912172
  391 SOLV  HW1     1204    0.652512009    0.878439576    0.891121819
  391 SOLV  HW2     1205    0.591571560    1.029923674    0.893444217
  392 SOLV  OW      1206    3.089512014    0.920557096    3.114624163
  392 SOLV  HW1     1207    3.109522279    0.832567228    3.157721866
  392 SOLV  HW2     1208    3.133180287    0.993874707    3.166754864
  393 SOLV  OW      1209    0.079172419    2.885719788    0.485487221
  393 SOLV  HW1     1210    0.010803219    2.812985220    0.491587049
  393 SOLV  HW2     1211    0.034882044    2.970773480    0.457095906
  394 SOLV  OW      1212    0.494333037    0.400968869    1.672293787
  394 SOLV  HW1     1213    0.546879664    0.481976466    1.646248569
  394 SOLV  HW2     1214    0.470821849    0.348735532    1.590314444
  395 SOLV  OW      1215    2.650712386    1.959962606    1.778053744
  395 SOLV  HW1     1216    2.713321482    1.936075592    1.703815161
  395 SOLV  HW2     1217    2.556526030    1.956521669    1.744603739
  396 SOLV  OW      1218    1.897114375    1.104120573    2.452761203
  396 SOLV  HW1     1219    1.965571515    1.134764168    2.518912936
  396 SOLV  HW2     1220    1.815878317    1.162042286    2.459630439
  397 SOLV  OW      1221    2.671775953    0.397820610    2.708242312
  397 SOLV  HW1     1222    2.698646103    0.430976065    2.617797275
  397 SOLV  HW2     1223    2.752002715    0.361409723    2.755565776
  398 SOLV  OW      1224    1.392223018    2.705093211    2.007517220
  398 SOLV  HW1     1225    1.489547172    2.683669719    1.999090911
  398 SOLV  HW2     1226    1.380737320    2.785423301    2.065972811
  399 SOLV  OW      1227    2.730146344    0.340164640    1.341199070
  399 SOLV  HW1     1228    2.819788922    0.362072060    1.379743552
  399 SOLV  HW2     1229    2.706117218    0.245861331    1.364239562
  400 SOLV  OW      1230    1.657540848    1.651905429    0.765402090
  400 SOLV  HW1     1231    1.600332259    1.662348214    0.684039831
  400 SOLV  HW2     1232    1.604689413    1.676488414    0.846667116
  401 SOLV  OW      1233    1.252265743    2.159547327    1.435441655
  401 SOLV  HW1     1234    1.268396396    2.175604279    1.338058948
  401 SOLV  HW2     1235    1.191392661    2.080992734    1.446620654
  402 SOLV  OW      1236    1.631507628    0.106809354    2.631666196
  402 SOLV  HW1     1237    1.551030079    0.052808868    2.606984801
  402 SOLV  HW2     1238    1.602538536    0.196932230    2.663922480
  403 SOLV  OW      1239    1.282671642    2.977301304    1.314869284
  403 SOLV  HW1     1240    1.342269485    2.901224382    1.289141950
  403 SOLV  HW2     1241    1.199856381    2.975165272    1.258846464
  404 SOLV  OW      1242    2.101665343    2.478379046    0.546673091
  404 SOLV  HW1     1243    2.098014772    2.413527064    0.470631600
  404 SOLV  HW2     1244    2.121160555    2.569933312    0.511471802
  405 SOLV  OW      1245    0.400488149    0.472647365    0.456484060
  405 SOLV  HW1     1246    0.363419821    0.543340787    0.516734291
  405 SOLV  HW2     1247    0.489290046    0.442484865    0.491213059
  406 SOLV  OW      1248    0.737736024    2.563306344    1.314462245
  406 SOLV  HW1     1249    0.774122855    2.524036818    1.229988388
  406 SOLV  HW2     1250    0.651130921    2.609440463    1.295147927
  407 SOLV  OW      1251    3.077610683    2.319039503    1.935665327
  407 SOLV  HW1     1252    2.982979593    2.318622544    1.968019277
  407 SOLV  HW2     1253    3.126419216    2.240839166    1.974452345
  408 SOLV  OW      1254    2.598715012    1.889727944    1.278927069
  408 SOLV  HW1     1255    2.626339093    1.806717840    1.327365429
  408 SOLV  HW2     1256    2.673757667    1.955802079    1.280603023
  409 SOLV  OW      1257    1.409209379    1.628594067    0.623544749
  409 SOLV  HW1     1258    1.362866719    1.609592918    0.710107028
  409 SOLV  HW2     1259    1.399433372    1.549938580    0.562557702
  410 SOLV  OW      1260    0.293776715    0.235555035    0.544861647
  410 SOLV  HW1     1261    0.315188055    0.329645100    0.518590222
  410 SOLV  HW2     1262    0.249457792    0.235262065    0.634512346
  411 SOLV  OW      1263    2.954682071    0.727294136    0.681328525
  411 SOLV  HW1     1264    2.975434414    0.822215631    0.657679197
  411 SOLV  HW2     1265    3.030942851    0.688412734    0.733025046
  412 SOLV  OW      1266    1.860536010    2.745141553    1.653912490
  412 SOLV  HW1     1267    1.800141083    2.677357671    1.695860228
  412 SOLV  HW2     1268    1.916060755    2.701136497    1.583326850
  413 SOLV  OW      1269    2.842856517    2.005154387    2.368680717
  413 SOLV  HW1     1270    2.912365258    1.947991979    2.412281566
  413 SOLV  HW2     1271    2.862888248    2.013309792    2.271047632
  414 SOLV  OW      1272    1.555308626    0.374048935    1.084699160
  414 SOLV  HW1     1273    1.475115580    0.431876682    1.099746892
  414 SOLV  HW2     1274    1.571731283    0.364761581    0.986488194
  415 SOLV  OW      1275    1.374761023    0.144290123    2.040312575
  415 SOLV  HW1     1276    1.285066164    0.120261923    2.003178448
  415 SOLV  HW2     1277    1.433677947    0.063480988    2.040016295
  416 SOLV  OW      1278    2.373683157    0.073882572    0.390513154
  416 SOLV  HW1     1279    2.426258021    0.075724499    0.305458475
  416 SOLV  HW2     1280    2.398083952    0.153091328    0.446480315
  417 SOLV  OW      1281    2.962635677    0.564350178    2.662152149
  417 SOLV  HW1     1282    2.899357999    0.527783644    2.593884638
  417 SOLV  HW2     1283    2.959188974    0.664286887    2.660620558
  418 SOLV  OW      1284    0.934227340    2.735644086    1.071113971
  418 SOLV  HW1     1285    0.845380783    2.777694524    1.089554204
  418 SOLV  HW2     1286    0.957300253    2.672646666    1.145281608
  419 SOLV  OW      1287    2.077901935    2.363969922    2.433096989
  419 SOLV  HW1     1288    2.167539008    2.391747728    2.467645950
  419 SOLV  HW2     1289    2.086863540    2.332802499    2.338501632
  420 SOLV  OW      1290    0.044024070    1.914462354    1.414614891
  420 SOLV  HW1     1291    0.091353242    1.963234206    1.487985451
  420 SOLV  HW2     1292    0.092229054    1.829091950    1.394863747
  421 SOLV  OW      1293    1.323934030    0.793918892    1.016263008
  421 SOLV  HW1     1294    1.406718623    0.849087713    1.006022801
  421 SOLV  HW2     1295    1.280557098    0.814887632    1.103901236
  422 SOLV  OW      1296    2.987802001    1.107535640    1.566606811
  422 SOLV  HW1     1297    3.037771097    1.185612860    1.604135881
  422 SOLV  HW2     1298    2.955276665    1.049708986    1.641436947
  423 SOLV  OW      1299    2.839716285    0.484198287    0.367406715
  423 SOLV  HW1     1300    2.830834456    0.479112229    0.466889952
  423 SOLV  HW2     1301    2.830998731    0.579388777    0.338005698
  424 SOLV  OW      1302    2.544708820    3.129504122    1.163234710
  424 SOLV  HW1     1303    2.548647578    3.149700615    1.065365371
  424 SOLV  HW2     1304    2.585419786    3.039783269    1.180398174
  425 SOLV  OW      1305    1.139905739    2.261635856    2.148224196
  425 SOLV  HW1     1306    1.195770748    2.341711088    2.126576249
  425 SOLV  HW2     1307    1.116079727    2.213798250    2.063693734
  426 SOLV  OW      1308    0.387648668    1.543147365    1.464255191
  426 SOLV  HW1     1309    0.446073683    1.538897208    1.383208953
  426 SOLV  HW2     1310    0.348791396    1.452746190    1.482080453
  427 SOLV  OW      1311    2.798390670    1.303179190    1.493180632
  427 SOLV  HW1     1312    2.709398154    1.285040844    1.535048186
  427 SOLV  HW2     1313    2.865900946    1.238788401    1.529204256
  428 SOLV  OW      1314    2.306499846    1.715294037    0.333681753
  428 SOLV  HW1     1315    2.213519257    1.712577013    0.296955108
  428 SOLV  HW2     1316    2.303289180    1.706053694    0.433209910
  429 SOLV  OW      1317    0.448055259    1.318403286    0.347064902
  429 SOLV  HW1     1318    0.451076636    1.264771027    0.262706473
  429 SOLV  HW2     1319    0.468939948    1.414023709    0.326511670
  430 SOLV  OW      1320    2.289314696    0.375261654    1.194755998
  430 SOLV  HW1     1321    2.241122270    0.362422916    1.281442744
  430 SOLV  HW2     1322    2.248588487    0.316341173    1.124958583
  431 SOLV  OW      1323    3.092872372    0.737584701    1.951987885
  431 SOLV  HW1     1324    3.174035237    0.781172851    1.990905181
  431 SOLV  HW2     1325    3.112678461    0.641465925    1.932734013
  432 SOLV  OW      1326    0.053327244    1.563567663    2.900743537
  432 SOLV  HW1     1327    0.022656261    1.473525509    2.931619502
  432 SOLV  HW2     1328    0.133423384    1.591457749    2.953737252
  433 SOLV  OW      1329    2.221468737    2.693493382    0.409020612
  433 SOLV  HW1     1330    2.188516336    2.636737388    0.333569055
  433 SOLV  HW2     1331    2.186297006    2.786516726    0.398551280
  434 SOLV  OW      1332    3.127535902    1.518297706    1.495168970
  434 SOLV  HW1     1333    3.101754489    1.602247422    1.543018303
  434 SOLV  HW2     1334    3.137800581    1.444036423    1.561362869
  435 SOLV  OW      1335    0.227935544    2.706303852    0.882711352
  435 SOLV  HW1     1336    0.149251636    2.683672511    0.940142506
  435 SOLV  HW2     1337    0.237615341    2.637449479    0.810829511
  436 SOLV  OW      1338    1.142505944    1.917564329    1.498819825
  436 SOLV  HW1     1339    1.144622745    1.874961245    1.589275407
  436 SOLV  HW2     1340    1.049628303    1.913003292    1.462014170
  437 SOLV  OW      1341    0.913089618    2.481245159    0.260792882
  437 SOLV  HW1     1342    0.829459150    2.515936005    0.303266501
  437 SOLV  HW2     1343    0.970414926    2.438100067    0.330462083
  438 SOLV  OW      1344    1.508519421    1.709452000    0.985157716
  438 SOLV  HW1     1345    1.532079381    1.680683347    1.077995595
  438 SOLV  HW2     1346    1.432353451    1.654100056    0.951446667
  439 SOLV  OW      1347    0.403245088    1.343147531    3.028977951
  439 SOLV  HW1     1348    0.422953020    1.341510775    2.930944827
  439 SOLV  HW2     1349    0.488455156    1.332661533    3.080269054
  440 SOLV  OW      1350    2.072181127    0.110306000    0.248191850
  440 SOLV  HW1     1351    2.044531194    0.027075332    0.296251381
  440 SOLV  HW2     1352    2.086832877    0.183743547    0.314477785
  441 SOLV  OW      1353    2.374645841    2.311785804    1.197948049
  441 SOLV  HW1     1354    2.298759949    2.325269739    1.134233417
  441 SOLV  HW2     1355    2.374782128    2.385392442    1.265638849
  442 SOLV  OW      1356    2.909145138    1.038128613    1.931011647
  442 SOLV  HW1     1357    2.970093711    0.982182291    1.874827575
  442 SOLV  HW2     1358    2.963065843    1.089057188    1.998095288
  443 SOLV  OW      1359    0.375340157    1.975661424    1.056654633
  443 SOLV  HW1     1360    0.369043888    1.882305928    1.091963314
  443 SOLV  HW2     1361    0.297067973    2.028856801    1.088984529
  444 SOLV  OW      1362    1.695631595    0.945962246    1.911695322
  444 SOLV  HW1     1363    1.661882617    1.028588845    1.866576875
  444 SOLV  HW2     1364    1.751992999    0.971556232    1.990245641
  445 SOLV  OW      1365    1.085815611    0.787996343    0.281542350
  445 SOLV  HW1     1366    1.103643809    0.740149772    0.195552481
  445 SOLV  HW2     1367    0.987149634    0.792881221    0.297115590
  446 SOLV  OW      1368    2.992745848    0.262487654    0.465804801
  446 SOLV  HW1     1369    2.947721208    0.330409295    0.407828117
  446 SOLV  HW2     1370    3.031895933    0.190478144    0.408500972
  447 SOLV  OW      1371    1.511470295    0.357825467    1.950822692
  447 SOLV  HW1     1372    1.454102755    0.281843530    1.981438451
  447 SOLV  HW2     1373    1.604051034    0.346286592    1.986839289
  448 SOLV  OW      1374    0.644818331    3.080855002    0.489511532
  448 SOLV  HW1     1375    0.583824866    3.070021982    0.410998527
  448 SOLV  HW2     1376    0.663901349    3.177993041    0.503716223
  449 SOLV  OW      1377    2.452572242    3.069617048    1.691962649
  449 SOLV  HW1     1378    2.367360972    3.073106680    1.744198264
  449 SOLV  HW2     1379    2.528799255    3.050481709    1.753808428
  450 SOLV  OW      1380    2.047988709    1.952890957    0.137143935
  450 SOLV  HW1     1381    2.132529491    2.000040112    0.112018373
  450 SOLV  HW2     1382    1.978436545    1.969704940    0.067277952
  451 SOLV  OW      1383    0.433201160    2.262927203    2.346684276
  451 SOLV  HW1     1384    0.408853144    2.174336328    2.386189353
  451 SOLV  HW2     1385    0.457357619    2.326566033    2.419953190
  452 SOLV  OW      1386    3.117094824    0.282045109    1.997521064
  452 SOLV  HW1     1387    3.125911687    0.365931252    1.943789139
  452 SOLV  HW2     1388    3.115884176    0.203121417    1.936109914
  453 SOLV  OW      1389    1.798135916    1.966732137    1.043563614
  453 SOLV  HW1     1390    1.747216274    2.052037464    1.032092640
  453 SOLV  HW2     1391    1.872668295    1.963208729    0.976976311
  454 SOLV  OW      1392    2.604792994    1.153403235    2.120831893
  454 SOLV  HW1     1393    2.506710540    1.136137997    2.111686511
  454 SOLV  HW2     1394    2.644204907    1.170317375    2.030485323
  455 SOLV  OW      1395    0.300167566    1.232066719    2.350104857
  455 SOLV  HW1     1396    0.299519464    1.242768318    2.449536732
  455 SOLV  HW2     1397    0.265120565    1.141525634    2.326113888
  456 SOLV  OW      1398    0.372024262    1.064079255    1.876256997
  456 SOLV  HW1     1399    0.459781933    1.096317623    1.911743870
  456 SOLV  HW2     1400    0.387422078    0.987277544    1.814092662
  457 SOLV  OW      1401    0.190957513    0.697077271    2.942825509
  457 SOLV  HW1     1402    0.104917636    0.729901075    2.903823709
  457 SOLV  HW2     1403    0.257463127    0.771749310    2.944384308
  458 SOLV  OW      1404    1.802201412    0.192773828    1.770854981
  458 SOLV  HW1     1405    1.737800586    0.121226419    1.743744892
  458 SOLV  HW2     1406    1.814200006    0.257174094    1.695289532
  459 SOLV  OW      1407    1.664311644    2.253551605    0.564055214
  459 SOLV  HW1     1408    1.594017598    2.205660197    0.616658303
  459 SOLV  HW2     1409    1.738199250    2.281849652    0.625224633
  460 SOLV  OW      1410    2.456426890    0.100130642    2.725092738
  460 SOLV  HW1     1411    2.414070278    0.184250533    2.758704663
  460 SOLV  HW2     1412    2.460023769    0.032822051    2.798975108
  461 SOLV  OW      1413    2.446395822    0.337297482    0.461365183
  461 SOLV  HW1     1414    2.375517976    0.407205871    0.470884819
  461 SOLV  HW2     1415    2.500945800    0.356068388    0.379674169
  462 SOLV  OW      1416    2.027523699    1.737692591    1.407918553
  462 SOLV  HW1     1417    1.931064601    1.747645922    1.383453732
  462 SOLV  HW2     1418    2.080534586    1.715530904    1.326061109
  463 SOLV  OW      1419    1.651273046    2.830073223    1.493745673
  463 SOLV  HW1     1420    1.734665496    2.810963186    1.545535904
  463 SOLV  HW2     1421    1.574098531    2.838497247    1.556791535
  464 SOLV  OW      1422    3.017188046    1.629494608    0.721502234
  464 SOLV  HW1     1423    2.947737380    1.693544801    0.754304230
  464 SOLV  HW2     1424    2.977715769    1.570952781    0.650674811
  465 SOLV  OW      1425    2.086108924    1.689423530    1.671804927
  465 SOLV  HW1     1426    2.052619576    1.601004473    1.704392347
  465 SOLV  HW2     1427    2.078185634    1.693394367    1.572191560
  466 SOLV  OW      1428    0.405967599    2.403852233    1.187390843
  466 SOLV  HW1     1429    0.311789271    2.376067735    1.206372318
  466 SOLV  HW2     1430    0.429244546    2.380375673    1.093004492
  467 SOLV  OW      1431    0.472016944    0.062606863    2.977294550
  467 SOLV  HW1     1432    0.549222265    0.004243802    2.952099711
  467 SOLV  HW2     1433    0.451221578    0.124783355    2.901774318
  468 SOLV  OW      1434    0.067434310    2.637696096    1.358554136
  468 SOLV  HW1     1435    0.078822788    2.724948191    1.311026201
  468 SOLV  HW2     1436    0.040675082    2.567211462    1.292848179
  469 SOLV  OW      1437    1.871734239    3.101076542    1.517675297
  469 SOLV  HW1     1438    1.957687259    3.070054549    1.477039782
  469 SOLV  HW2     1439    1.816919761    3.147632157    1.448181684
  470 SOLV  OW      1440    3.172794228    2.409182175    0.792724454
  470 SOLV  HW1     1441    3.114213138    2.331538890    0.815990055
  470 SOLV  HW2     1442    3.190300560    2.463494969    0.874853127
  471 SOLV  OW      1443    1.907578270    0.870513280    1.510078638
  471 SOLV  HW1     1444    1.877014205    0.839002286    1.599938270
  471 SOLV  HW2     1445    2.005914147    0.888530578    1.512769945
  472 SOLV  OW      1446    2.834699180    0.864508401    3.032232145
  472 SOLV  HW1     1447    2.843904178    0.776102102    2.986389130
  472 SOLV  HW2     1448    2.925405911    0.899398710    3.055829593
  473 SOLV  OW      1449    1.435612096    2.141773811    1.646215373
  473 SOLV  HW1     1450    1.380757794    2.152439194    1.563276395
  473 SOLV  HW2     1451    1.491611681    2.059253137    1.638737235
  474 SOLV  OW      1452    2.733345319    2.816512038    2.568969655
  474 SOLV  HW1     1453    2.635391415    2.806747132    2.551330999
  474 SOLV  HW2     1454    2.764122349    2.906233085    2.537279122
  475 SOLV  OW      1455    3.001442078    2.107984241    2.787098877
  475 SOLV  HW1     1456    3.065265299    2.046346687    2.833240701
  475 SOLV  HW2     1457    3.045055743    2.146200784    2.705619006
  476 SOLV  OW      1458    2.352837258    2.144455389    0.648820583
  476 SOLV  HW1     1459    2.333275348    2.241440805    0.634225837
  476 SOLV  HW2     1460    2.410377040    2.133917960    0.729937544
  477 SOLV  OW      1461    2.284433014    0.079853470    2.165534613
  477 SOLV  HW1     1462    2.318792445    0.142599332    2.095648959
  477 SOLV  HW2     1463    2.348690026    0.004043714    2.176735574
  478 SOLV  OW      1464    2.974595504    0.427934084    1.433674978
  478 SOLV  HW1     1465    2.952555728    0.525472130    1.435150005
  478 SOLV  HW2     1466    3.043500793    0.410409730    1.363343299
  479 SOLV  OW      1467    0.222288554    2.519499274    0.692938223
  479 SOLV  HW1     1468    0.276426031    2.453600682    0.640705997
  479 SOLV  HW2     1469    0.129997271    2.483457499    0.706537239
  480 SOLV  OW      1470    0.526031454    2.383454852    2.573811353
  480 SOLV  HW1     1471    0.491518474    2.354246343    2.663006412
  480 SOLV  HW2     1472    0.544435228    2.481727210    2.575772162
  481 SOLV  OW      1473    0.851573549    1.610282885    2.661512241
  481 SOLV  HW1     1474    0.770381722    1.624405731    2.718168361
  481 SOLV  HW2     1475    0.886022367    1.517402962    2.675224069
  482 SOLV  OW      1476    0.203110853    0.994646510    2.762382437
  482 SOLV  HW1     1477    0.107432243    0.988872937    2.790883482
  482 SOLV  HW2     1478    0.262303813    0.971076879    2.839458153
  483 SOLV  OW      1479    1.279712217    2.029194066    1.857826715
  483 SOLV  HW1     1480    1.199172354    2.078707989    1.890432050
  483 SOLV  HW2     1481    1.333071627    2.088445056    1.797465722
  484 SOLV  OW      1482    2.021395320    0.372356137    3.049432441
  484 SOLV  HW1     1483    2.076593545    0.330691840    3.121672598
  484 SOLV  HW2     1484    1.944961813    0.422143146    3.090426644
  485 SOLV  OW      1485    0.018132865    1.154393698    0.453795954
  485 SOLV  HW1     1486    0.084733826    1.228911057    0.457419286
  485 SOLV  HW2     1487   -0.057190778    1.179953265    0.393176737
  486 SOLV  OW      1488    2.556910876    2.896486008    3.045831855
  486 SOLV  HW1     1489    2.653414316    2.918636494    3.031745580
  486 SOLV  HW2     1490    2.528753856    2.826804179    2.979849919
  487 SOLV  OW      1491    1.077100134    3.181451307    0.391516030
  487 SOLV  HW1     1492    1.177013209    3.185274981    0.393189063
  487 SOLV  HW2     1493    1.044662649    3.124840088    0.467298479
  488 SOLV  OW      1494    2.232884386    2.653335887    1.645325721
  488 SOLV  HW1     1495    2.324899313    2.616045115    1.633315819
  488 SOLV  HW2     1496    2.203982872    2.640797420    1.740241501
  489 SOLV  OW      1497    0.246421548    0.665099461    1.591139557
  489 SOLV  HW1     1498    0.258349780    0.636230935    1.496135462
  489 SOLV  HW2     1499    0.246569366    0.584726673    1.650651146
  490 SOLV  OW      1500    0.767359490    0.865518496    1.180748456
  490 SOLV  HW1     1501    0.721469746    0.806910976    1.247539334
  490 SOLV  HW2     1502    0.785983831    0.813081249    1.097651294
  491 SOLV  OW      1503    1.840315475    2.285271375    1.117141760
  491 SOLV  HW1     1504    1.745625068    2.261227686    1.095753620
  491 SOLV  HW2     1505    1.896434441    2.275992087    1.034884011
  492 SOLV  OW      1506    0.343640734    0.921221667    2.991434636
  492 SOLV  HW1     1507    0.441770256    0.913407919    3.009069257
  492 SOLV  HW2     1508    0.296596589    0.947183516    3.075780420
  493 SOLV  OW      1509    0.998065231    1.409522098    1.290548956
  493 SOLV  HW1     1510    0.914213506    1.358155882    1.308778391
  493 SOLV  HW2     1511    0.995510746    1.496218060    1.340340357
  494 SOLV  OW      1512    2.983285540    2.289802046    3.003479517
  494 SOLV  HW1     1513    2.982511819    2.217663578    2.934230090
  494 SOLV  HW2     1514    2.937701825    2.371145356    2.967349323
  495 SOLV  OW      1515    2.186482109    2.853791349    1.096690040
  495 SOLV  HW1     1516    2.111667514    2.817918519    1.152527640
  495 SOLV  HW2     1517    2.273974812    2.828544236    1.138036290
  496 SOLV  OW      1518    0.041220392    1.301297916    0.976975881
  496 SOLV  HW1     1519    0.054188538    1.398080302    0.955379299
  496 SOLV  HW2     1520    0.062716335    1.285498547    1.073358911
  497 SOLV  OW      1521    1.042006264    0.277522145    1.799703309
  497 SOLV  HW1     1522    1.043806380    0.347012205    1.871601051
  497 SOLV  HW2     1523    1.070597106    0.318476881    1.713062236
  498 SOLV  OW      1524    2.120783148    2.500657628    2.831577997
  498 SOLV  HW1     1525    2.131340868    2.405960685    2.861953694
  498 SOLV  HW2     1526    2.029887793    2.512918513    2.791712250
  499 SOLV  OW      1527    2.670597283    1.336834755    2.327912711
  499 SOLV  HW1     1528    2.661014597    1.258722897    2.266198791
  499 SOLV  HW2     1529    2.585319294    1.389067683    2.329024117
  500 SOLV  OW      1530    0.589912024    0.060903704    2.070089734
  500 SOLV  HW1     1531    0.657871166   -0.006161898    2.040332772
  500 SOLV  HW2     1532    0.591842762    0.139794928    2.008655990
  501 SOLV  OW      1533    3.177405539    2.573181353    1.022022436
  501 SOLV  HW1     1534    3.165365997    2.520933974    1.106442993
  501 SOLV  HW2     1535    3.087811286    2.595715179    0.983725423
  502 SOLV  OW      1536    1.842252400    2.195306194    2.953609581
  502 SOLV  HW1     1537    1.815889688    2.135427065    2.877972003
  502 SOLV  HW2     1538    1.936369824    2.226373044    2.940261081
  503 SOLV  OW      1539    3.174816289    2.579182090    2.025264416
  503 SOLV  HW1     1540    3.202603185    2.538892433    2.112477050
  503 SOLV  HW2     1541    3.154454975    2.506301769    1.959879009
  504 SOLV  OW      1542    3.029009894    2.442377928    0.570499844
  504 SOLV  HW1     1543    3.050412842    2.362965255    0.513600799
  504 SOLV  HW2     1544    3.088838828    2.443034504    0.650637009
  505 SOLV  OW      1545    0.889356208    1.233776293    0.811711211
  505 SOLV  HW1     1546    0.921542551    1.255046655    0.903977193
  505 SOLV  HW2     1547    0.902996044    1.136433358    0.793281770
  506 SOLV  OW      1548    0.256382978    1.228412895    2.620628382
  506 SOLV  HW1     1549    0.165350379    1.267259326    2.606343310
  506 SOLV  HW2     1550    0.248639933    1.144092581    2.673827348
  507 SOLV  OW      1551    2.418819604    1.130504970    0.776700645
  507 SOLV  HW1     1552    2.503868287    1.179333117    0.796297987
  507 SOLV  HW2     1553    2.440048066    1.041437359    0.736479068
  508 SOLV  OW      1554    1.835181502    0.348085115    1.102612404
  508 SOLV  HW1     1555    1.868747910    0.439111499    1.126879863
  508 SOLV  HW2     1556    1.735799538    0.345250893    1.113408395
  509 SOLV  OW      1557    2.890570395    2.852190297    1.553185823
  509 SOLV  HW1     1558    2.893644937    2.952064689    1.549229420
  509 SOLV  HW2     1559    2.961016326    2.819158487    1.616020852
  510 SOLV  OW      1560    0.222707127    1.413686302    2.146024968
  510 SOLV  HW1     1561    0.241312662    1.359161287    2.227770921
  510 SOLV  HW2     1562    0.297903601    1.477875307    2.130966939
  511 SOLV  OW      1563    1.101039821    2.959350699    2.274448837
  511 SOLV  HW1     1564    1.033991298    2.886500482    2.260399508
  511 SOLV  HW2     1565    1.143085828    2.948988661    2.364586297
  512 SOLV  OW      1566    1.581406384    0.367720577    1.502279702
  512 SOLV  HW1     1567    1.679304911    0.352468028    1.515878742
  512 SOLV  HW2     1568    1.546648687    0.302760362    1.434650435
  513 SOLV  OW      1569    1.591849164    1.029601431    0.727114677
  513 SOLV  HW1     1570    1.690613170    1.035229369    0.712421583
  513 SOLV  HW2     1571    1.545423517    1.021974286    0.638863231
  514 SOLV  OW      1572    1.483692771    2.837347895    0.283745272
  514 SOLV  HW1     1573    1.533184647    2.764921670    0.235715908
  514 SOLV  HW2     1574    1.546789816    2.911660185    0.306066968
  515 SOLV  OW      1575    0.952326184    2.554571930    1.961032352
  515 SOLV  HW1     1576    0.949274687    2.564980800    2.060442538
  515 SOLV  HW2     1577    0.865329956    2.517285505    1.928761947
  516 SOLV  OW      1578    2.009949574    1.937987010    0.842420067
  516 SOLV  HW1     1579    2.036416491    1.971490150    0.751984649
  516 SOLV  HW2     1580    1.970754229    1.846380285    0.833853769
  517 SOLV  OW      1581    2.774737790    0.402919806    1.078198812
  517 SOLV  HW1     1582    2.751748734    0.375254730    1.171513759
  517 SOLV  HW2     1583    2.704631990    0.465361339    1.043735141
  518 SOLV  OW      1584    2.127808187    1.968818446    2.122829431
  518 SOLV  HW1     1585    2.044237099    1.976836963    2.068500643
  518 SOLV  HW2     1586    2.204885920    1.948239501    2.062534072
  519 SOLV  OW      1587    2.746105576    2.741979252    2.829663207
  519 SOLV  HW1     1588    2.754665630    2.774538058    2.735490203
  519 SOLV  HW2     1589    2.649695136    2.725615207    2.850617585
  520 SOLV  OW      1590    2.332181354    2.878563268    1.518732548
  520 SOLV  HW1     1591    2.389640075    2.942947820    1.569280170
  520 SOLV  HW2     1592    2.299317300    2.807394004    1.580835391
  521 SOLV  OW      1593    2.798614539    2.502449324    1.137188255
  521 SOLV  HW1     1594    2.702764695    2.486991309    1.113232102
  521 SOLV  HW2     1595    2.803919988    2.567191128    1.213216876
  522 SOLV  OW      1596    2.470625311    2.066717285    2.126303659
  522 SOLV  HW1     1597    2.423019582    2.002159541    2.066572498
  522 SOLV  HW2     1598    2.416607917    2.150472016    2.134608253
  523 SOLV  OW      1599    3.046276565    2.821149051    0.760958787
  523 SOLV  HW1     1600    3.018797151    2.741608833    0.814993435
  523 SOLV  HW2     1601    3.050470109    2.795910448    0.664279394
  524 SOLV  OW      1602    0.657397000    0.590558609    3.077026024
  524 SOLV  HW1     1603    0.629375879    0.529805297    3.151348915
  524 SOLV  HW2     1604    0.627649825    0.552164837    2.989613073
  525 SOLV  OW      1605    1.134753376    0.142831133    1.044114093
  525 SOLV  HW1     1606    1.100516162    0.234765315    1.063548830
  525 SOLV  HW2     1607    1.179326197    0.105947372    1.125689637
  526 SOLV  OW      1608    1.831468912    0.840342453    2.486776452
  526 SOLV  HW1     1609    1.857221181    0.936227785    2.474752028
  526 SOLV  HW2     1610    1.831747956    0.794384075    2.397953326
  527 SOLV  OW      1611    2.397237573    1.909618997    2.840484577
  527 SOLV  HW1     1612    2.315554201    1.963088745    2.818796977
  527 SOLV  HW2     1613    2.444185619    1.884671164    2.755779479
  528 SOLV  OW      1614    2.992641831    0.833941724    2.634835779
  528 SOLV  HW1     1615    3.036335730    0.875996546    2.714358271
  528 SOLV  HW2     1616    2.925768728    0.897423259    2.596111082
  529 SOLV  OW      1617    1.418539809    0.599345970    2.041598047
  529 SOLV  HW1     1618    1.448178582    0.509234195    2.009930097
  529 SOLV  HW2     1619    1.327638055    0.619289144    2.004985085
  530 SOLV  OW      1620    0.156075374    0.212022212    1.077766789
  530 SOLV  HW1     1621    0.199712751    0.159700914    1.150967200
  530 SOLV  HW2     1622    0.221656440    0.277281797    1.039815368
  531 SOLV  OW      1623    3.142688661    0.870961998    2.300499173
  531 SOLV  HW1     1624    3.059218548    0.836764300    2.257317296
  531 SOLV  HW2     1625    3.126060105    0.962425699    2.337367171
  532 SOLV  OW      1626    1.625105051    3.105660178    0.835065193
  532 SOLV  HW1     1627    1.623543883    3.042333354    0.757674904
  532 SOLV  HW2     1628    1.594485542    3.195945448    0.804850123
  533 SOLV  OW      1629    0.163604965    0.697906997    2.371242584
  533 SOLV  HW1     1630    0.088788617    0.762033099    2.354149350
  533 SOLV  HW2     1631    0.212606108    0.680361148    2.285844994
  534 SOLV  OW      1632    0.437086114    1.081124390    1.397358062
  534 SOLV  HW1     1633    0.495469305    1.047357178    1.471190418
  534 SOLV  HW2     1634    0.489992670    1.085999216    1.312640103
  535 SOLV  OW      1635    2.394719169    1.936485144    1.690028695
  535 SOLV  HW1     1636    2.386479640    1.846423071    1.647339364
  535 SOLV  HW2     1637    2.358812855    2.006189383    1.627952812
  536 SOLV  OW      1638    2.526702434    1.281256438    1.534938774
  536 SOLV  HW1     1639    2.509515196    1.206416597    1.599012310
  536 SOLV  HW2     1640    2.440446487    1.326958098    1.513187932
  537 SOLV  OW      1641    1.558351193    1.891729342    1.621970308
  537 SOLV  HW1     1642    1.652352710    1.909318221    1.592741105
  537 SOLV  HW2     1643    1.546610618    1.793940228    1.639330708
  538 SOLV  OW      1644    0.160783521    2.535233619    3.099022103
  538 SOLV  HW1     1645    0.251933018    2.547830003    3.138176931
  538 SOLV  HW2     1646    0.165063413    2.467153071    3.025887396
  539 SOLV  OW      1647    0.176664713    2.076859259    1.580052708
  539 SOLV  HW1     1648    0.245828629    2.130964595    1.532194122
  539 SOLV  HW2     1649    0.109974786    2.138097145    1.622523651
  540 SOLV  OW      1650    1.739271611    1.420627120    0.402949103
  540 SOLV  HW1     1651    1.652049223    1.372728661    0.412848233
  540 SOLV  HW2     1652    1.752104894    1.447044872    0.307349230
  541 SOLV  OW      1653    0.246784408    2.236443411    2.153406044
  541 SOLV  HW1     1654    0.301002672    2.230828819    2.069556210
  541 SOLV  HW2     1655    0.304864826    2.267655766    2.228601561
  542 SOLV  OW      1656    0.731957238    1.417766211    1.100808853
  542 SOLV  HW1     1657    0.692373098    1.363670102    1.026591261
  542 SOLV  HW2     1658    0.738735745    1.361421209    1.183154383
  543 SOLV  OW      1659    2.576635125    2.730286953    0.968676240
  543 SOLV  HW1     1660    2.502931728    2.766061624    0.911322983
  543 SOLV  HW2     1661    2.552718528    2.638448539    1.000220333
  544 SOLV  OW      1662    1.242702592    0.442831821    0.030778176
  544 SOLV  HW1     1663    1.201405289    0.533665617    0.024051794
  544 SOLV  HW2     1664    1.251287024    0.403282231   -0.060674524
  545 SOLV  OW      1665    2.388344819    1.694513512    1.320333224
  545 SOLV  HW1     1666    2.371769257    1.692794350    1.418942636
  545 SOLV  HW2     1667    2.436746459    1.778619550    1.296147840
  546 SOLV  OW      1668    0.733570707    3.121573672    3.011381131
  546 SOLV  HW1     1669    0.721782259    3.195363164    3.077846168
  546 SOLV  HW2     1670    0.758631839    3.037375863    3.059173066
  547 SOLV  OW      1671    1.636005710    1.180327079    1.783432663
  547 SOLV  HW1     1672    1.702596626    1.168317142    1.709792628
  547 SOLV  HW2     1673    1.545781330    1.198207821    1.744173928
  548 SOLV  OW      1674    2.941258081    1.904791299    0.253654639
  548 SOLV  HW1     1675    2.890749647    1.819609609    0.239761464
  548 SOLV  HW2     1676    2.899595908    1.977495906    0.199080803
  549 SOLV  OW      1677    1.449428051    1.339381016    0.720172950
  549 SOLV  HW1     1678    1.397832004    1.253753199    0.717493165
  549 SOLV  HW2     1679    1.543978504    1.320488569    0.746719091
  550 SOLV  OW      1680    2.084549875    2.242302932    2.190683784
  550 SOLV  HW1     1681    2.105049092    2.145252313    2.177932545
  550 SOLV  HW2     1682    2.019749921    2.272153011    2.120601680
  551 SOLV  OW      1683    1.529585914    2.978651652    3.114893194
  551 SOLV  HW1     1684    1.597346566    2.992383765    3.187153230
  551 SOLV  HW2     1685    1.438577643    2.970839799    3.155611982
  552 SOLV  OW      1686    1.176666705    2.976138985    2.554206967
  552 SOLV  HW1     1687    1.099516722    3.035769615    2.576425635
  552 SOLV  HW2     1688    1.240598252    2.974333868    2.631090199
  553 SOLV  OW      1689    2.357950849    1.680759788    1.584794892
  553 SOLV  HW1     1690    2.434300999    1.629827200    1.624521715
  553 SOLV  HW2     1691    2.274133592    1.659819606    1.635171653
  554 SOLV  OW      1692    1.903990841    1.315184498    0.613764551
  554 SOLV  HW1     1693    1.962107101    1.392743478    0.638432259
  554 SOLV  HW2     1694    1.851124019    1.337857479    0.531957631
  555 SOLV  OW      1695    1.219452215    1.316900028    2.381593637
  555 SOLV  HW1     1696    1.128615311    1.290693231    2.414180479
  555 SOLV  HW2     1697    1.232376789    1.415220103    2.394482321
  556 SOLV  OW      1698    1.117641112    2.876682046    0.545763928
  556 SOLV  HW1     1699    1.105322245    2.777465307    0.548198760
  556 SOLV  HW2     1700    1.028715469    2.921526228    0.554863350
  557 SOLV  OW      1701    1.716230839    2.166023098    0.307214548
  557 SOLV  HW1     1702    1.632707566    2.156663024    0.253012057
  557 SOLV  HW2     1703    1.692986907    2.198563379    0.398879549
  558 SOLV  OW      1704    2.072747073    0.687227589    0.956353220
  558 SOLV  HW1     1705    2.018891316    0.656947947    1.034993960
  558 SOLV  HW2     1706    2.061439362    0.785850619    0.944217703
  559 SOLV  OW      1707    2.104996241    1.562827474    2.671195690
  559 SOLV  HW1     1708    2.019618524    1.558969378    2.619259533
  559 SOLV  HW2     1709    2.087994148    1.534001130    2.765437248
  560 SOLV  OW      1710    2.753195591    0.544937837    2.212265969
  560 SOLV  HW1     1711    2.791751841    0.477623072    2.149161468
  560 SOLV  HW2     1712    2.654354294    0.550891938    2.198303634
  561 SOLV  OW      1713    0.016399856    2.285551770    1.675410251
  561 SOLV  HW1     1714   -0.000842295    2.303359547    1.772289735
  561 SOLV  HW2     1715    0.016856350    2.372040060    1.625214958
  562 SOLV  OW      1716    2.019340911    2.602390484    1.471347874
  562 SOLV  HW1     1717    2.106141661    2.607916474    1.520714386
  562 SOLV  HW2     1718    2.033720053    2.556354302    1.383736223
  563 SOLV  OW      1719    1.250922398    1.371662169    0.439990672
  563 SOLV  HW1     1720    1.207070676    1.458637195    0.417323907
  563 SOLV  HW2     1721    1.194275040    1.321917881    0.505701871
  564 SOLV  OW      1722    0.441940390    1.943990256    1.962132035
  564 SOLV  HW1     1723    0.379307610    1.917455857    1.888820884
  564 SOLV  HW2     1724    0.454488852    2.043199826    1.960951314
  565 SOLV  OW      1725    2.859120973    1.213327055    0.615113839
  565 SOLV  HW1     1726    2.923812533    1.185917045    0.686283550
  565 SOLV  HW2     1727    2.881473359    1.305531910    0.583491323
  566 SOLV  OW      1728    0.856174542    0.881584990    1.610236726
  566 SOLV  HW1     1729    0.908227974    0.864539775    1.693913148
  566 SOLV  HW2     1730    0.869578295    0.805601923    1.546607019
  567 SOLV  OW      1731    2.830490745    0.226231477    0.684813153
  567 SOLV  HW1     1732    2.807666488    0.322650671    0.698378167
  567 SOLV  HW2     1733    2.905990648    0.218715710    0.619660650
  568 SOLV  OW      1734    1.774038374    0.763960534    1.721561574
  568 SOLV  HW1     1735    1.741041105    0.824812783    1.793739407
  568 SOLV  HW2     1736    1.697429526    0.711159566    1.684893002
  569 SOLV  OW      1737    1.876898462    1.016028447    1.262895384
  569 SOLV  HW1     1738    1.876242997    0.974418423    1.353832776
  569 SOLV  HW2     1739    1.969668444    1.046038157    1.240656527
  570 SOLV  OW      1740    2.797945266    0.745890584    0.317838793
  570 SOLV  HW1     1741    2.732527703    0.770981933    0.389202317
  570 SOLV  HW2     1742    2.758289626    0.765080845    0.228056220
  571 SOLV  OW      1743    0.158634000    1.298562916    3.136244732
  571 SOLV  HW1     1744    0.098159689    1.300446433    3.056613512
  571 SOLV  HW2     1745    0.253840261    1.302420657    3.105870247
  572 SOLV  OW      1746    1.919740940    0.007204869    0.045092253
  572 SOLV  HW1     1747    1.977017342    0.041252121    0.119671942
  572 SOLV  HW2     1748    1.960287523   -0.076032475    0.007284217
  573 SOLV  OW      1749    1.314817037    0.479038588    0.757276137
  573 SOLV  HW1     1750    1.219362234    0.484691930    0.786569716
  573 SOLV  HW2     1751    1.319108942    0.479894767    0.657363891
  574 SOLV  OW      1752    0.988213725    1.636192519    1.449598100
  574 SOLV  HW1     1753    0.942241825    1.721930225    1.426416764
  574 SOLV  HW2     1754    1.068229788    1.655588520    1.506369094
  575 SOLV  OW      1755    1.210571369    1.214909113    0.216664986
  575 SOLV  HW1     1756    1.228902867    1.289119662    0.152177674
  575 SOLV  HW2     1757    1.196796366    1.252910424    0.308141220
  576 SOLV  OW      1758    2.831380186    2.337548609    2.046116842
  576 SOLV  HW1     1759    2.752418536    2.293090118    2.003802538
  576 SOLV  HW2     1760    2.800587467    2.394921044    2.122025974
  577 SOLV  OW      1761    0.040895554    2.189860799    3.073445151
  577 SOLV  HW1     1762   -0.042727309    2.234684142    3.041830557
  577 SOLV  HW2     1763    0.118864275    2.223914589    3.020884419
  578 SOLV  OW      1764    1.999828711    0.818941863    0.264556133
  578 SOLV  HW1     1765    1.948664400    0.733061128    0.267423037
  578 SOLV  HW2     1766    1.936601126    0.894893980    0.249224983
  579 SOLV  OW      1767    1.400062364    0.060837130    1.650833201
  579 SOLV  HW1     1768    1.387629027    0.157687170    1.672408234
  579 SOLV  HW2     1769    1.495008678    0.034736164    1.668323672
  580 SOLV  OW      1770    1.272000110    1.467640910    1.342565759
  580 SOLV  HW1     1771    1.179441809    1.435079204    1.323220872
  580 SOLV  HW2     1772    1.268374061    1.538250936    1.413294242
  581 SOLV  OW      1773    1.299067446    0.788222300    3.013985014
  581 SOLV  HW1     1774    1.324746042    0.713276660    2.952947130
  581 SOLV  HW2     1775    1.256155521    0.861262404    2.960828990
  582 SOLV  OW      1776    3.125120340    3.169329934    1.127254038
  582 SOLV  HW1     1777    3.157882448    3.104335199    1.058669434
  582 SOLV  HW2     1778    3.179652975    3.253029775    1.122564120
  583 SOLV  OW      1779    0.526103701    0.528550867    2.378786199
  583 SOLV  HW1     1780    0.467263699    0.484980790    2.310659679
  583 SOLV  HW2     1781    0.523010160    0.476120279    2.463892794
  584 SOLV  OW      1782    1.759126522    0.095126305    0.530618727
  584 SOLV  HW1     1783    1.694838475    0.100629916    0.607017692
  584 SOLV  HW2     1784    1.852485471    0.089414198    0.565994971
  585 SOLV  OW      1785    1.357816481    0.641903404    2.630361840
  585 SOLV  HW1     1786    1.368342712    0.598900239    2.720036131
  585 SOLV  HW2     1787    1.442741596    0.688559928    2.605613624
  586 SOLV  OW      1788    2.585867986    1.531764278    1.633517895
  586 SOLV  HW1     1789    2.556694404    1.439706723    1.607523118
  586 SOLV  HW2     1790    2.643530169    1.526656624    1.715067659
  587 SOLV  OW      1791    2.994987340    0.692263891    1.321271898
  587 SOLV  HW1     1792    3.001708184    0.640817587    1.235784423
  587 SOLV  HW2     1793    3.009640540    0.789471663    1.302889456
  588 SOLV  OW      1794    0.885435165    1.621423601    1.000231688
  588 SOLV  HW1     1795    0.811693585    1.672845477    0.956418917
  588 SOLV  HW2     1796    0.848998857    1.536005998    1.037349983
  589 SOLV  OW      1797    2.206057782    1.385504131    2.280579766
  589 SOLV  HW1     1798    2.146336997    1.433472052    2.216294887
  589 SOLV  HW2     1799    2.188590917    1.287185455    2.275255606
  590 SOLV  OW      1800    1.373032307    2.931994476    2.179327400
  590 SOLV  HW1     1801    1.276509946    2.953905106    2.193642967
  590 SOLV  HW2     1802    1.419199228    3.010413285    2.137847282
  591 SOLV  OW      1803    2.003551903    0.426323549    2.171623050
  591 SOLV  HW1     1804    2.074756640    0.490914037    2.199184783
  591 SOLV  HW2     1805    1.986392165    0.361864163    2.246135962
  592 SOLV  OW      1806    2.809007145    1.546453747    2.433502836
  592 SOLV  HW1     1807    2.827807191    1.599879598    2.351078398
  592 SOLV  HW2     1808    2.752981909    1.467102360    2.409712399
  593 SOLV  OW      1809    2.610942317    1.536777267    0.529358328
  593 SOLV  HW1     1810    2.578364924    1.544694978    0.623578906
  593 SOLV  HW2     1811    2.603703432    1.625626105    0.484027208
  594 SOLV  OW      1812    2.617267292    1.640470058    0.993466835
  594 SOLV  HW1     1813    2.617341873    1.588458835    1.078885096
  594 SOLV  HW2     1814    2.576428880    1.585177186    0.920828393
  595 SOLV  OW      1815    1.858053056    1.955215491    3.120682285
  595 SOLV  HW1     1816    1.895761997    1.892579811    3.052443063
  595 SOLV  HW2     1817    1.844445157    2.045255400    3.079337490
  596 SOLV  OW      1818    0.427079935    2.101769050    0.231373221
  596 SOLV  HW1     1819    0.509649943    2.094890234    0.287378282
  596 SOLV  HW2     1820    0.452303085    2.100981507    0.134601327
  597 SOLV  OW      1821    3.022004528    2.317816718    2.332856065
  597 SOLV  HW1     1822    2.939675420    2.366665049    2.303921205
  597 SOLV  HW2     1823    3.102962352    2.368109621    2.302559380
  598 SOLV  OW      1824    1.138743732    3.054267716    2.933697847
  598 SOLV  HW1     1825    1.109594931    2.966617449    2.972032855
  598 SOLV  HW2     1826    1.133091648    3.124985857    3.004187412
  599 SOLV  OW      1827    0.861750272    1.103648326    0.435040477
  599 SOLV  HW1     1828    0.853637403    1.006268401    0.413761407
  599 SOLV  HW2     1829    0.773192216    1.138534624    0.465730455
  600 SOLV  OW      1830    2.612824937    2.957328538    1.893571175
  600 SOLV  HW1     1831    2.560263621    2.896564410    1.953127870
  600 SOLV  HW2     1832    2.687163313    2.999082502    1.945842740
  601 SOLV  OW      1833    3.068566870    1.891885208    2.494902987
  601 SOLV  HW1     1834    3.096391490    1.833178270    2.418869848
  601 SOLV  HW2     1835    3.123491738    1.870149497    2.575602961
  602 SOLV  OW      1836    0.134318109    0.213164075    0.783230356
  602 SOLV  HW1     1837    0.108478082    0.208929828    0.879741512
  602 SOLV  HW2     1838    0.078340742    0.281759230    0.736741226
  603 SOLV  OW      1839    0.427513870    2.819336129    1.491046772
  603 SOLV  HW1     1840    0.440877389    2.762397382    1.409921537
  603 SOLV  HW2     1841    0.356409550    2.779036576    1.548683510
  604 SOLV  OW      1842    1.434973964    2.819292242    1.657467245
  604 SOLV  HW1     1843    1.388808826    2.732887283    1.677582007
  604 SOLV  HW2     1844    1.366706969    2.890273561    1.640063594
  605 SOLV  OW      1845    0.311929272    1.719653803    1.133960174
  605 SOLV  HW1     1846    0.231924908    1.675011147    1.174059253
  605 SOLV  HW2     1847    0.394521490    1.669597580    1.159930956
  606 SOLV  OW      1848    2.658674455    1.259153841    0.808638989
  606 SOLV  HW1     1849    2.708688377    1.221275287    0.886521038
  606 SOLV  HW2     1850    2.709454800    1.240990476    0.724418330
  607 SOLV  OW      1851    2.702122077    1.195323122    1.861121446
  607 SOLV  HW1     1852    2.785878421    1.142874806    1.876465942
  607 SOLV  HW2     1853    2.723875194    1.278773299    1.810482889
  608 SOLV  OW      1854    2.079056168    1.188770941    1.772040848
  608 SOLV  HW1     1855    2.158241664    1.131730289    1.750177555
  608 SOLV  HW2     1856    2.001269659    1.160756358    1.715770569
  609 SOLV  OW      1857    2.826622336    2.036533447    0.746047468
  609 SOLV  HW1     1858    2.900819965    2.088603776    0.788296031
  609 SOLV  HW2     1859    2.834513335    1.940267713    0.771974049
  610 SOLV  OW      1860    2.883152776    0.012653629    1.818725791
  610 SOLV  HW1     1861    2.981932865    0.019103094    1.832968077
  610 SOLV  HW2     1862    2.841638972   -0.036762073    1.895123290
  611 SOLV  OW      1863    2.364656537    2.391757242    2.392805364
  611 SOLV  HW1     1864    2.360717348    2.351630834    2.301285460
  611 SOLV  HW2     1865    2.398663437    2.323612880    2.457623722
  612 SOLV  OW      1866    2.252721903    0.988818897    1.736284329
  612 SOLV  HW1     1867    2.338273095    1.037698812    1.719157372
  612 SOLV  HW2     1868    2.255323415    0.948096060    1.827588276
  613 SOLV  OW      1869    1.392043149    1.524967291    2.176709515
  613 SOLV  HW1     1870    1.347754997    1.453265972    2.122867512
  613 SOLV  HW2     1871    1.489683331    1.527274428    2.155204184
  614 SOLV  OW      1872    1.457390061    1.939853668    2.062662048
  614 SOLV  HW1     1873    1.541166619    1.912836812    2.015193241
  614 SOLV  HW2     1874    1.387110686    1.963281544    1.995478726
  615 SOLV  OW      1875    0.809634218    1.738036867    0.296214958
  615 SOLV  HW1     1876    0.834730826    1.641867270    0.307303754
  615 SOLV  HW2     1877    0.728519019    1.757860697    0.351248499
  616 SOLV  OW      1878    1.132302738    1.350199102    1.719854427
  616 SOLV  HW1     1879    1.087929655    1.358364245    1.809108435
  616 SOLV  HW2     1880    1.098485329    1.268461109    1.673194610
  617 SOLV  OW      1881    2.237897446    0.517892407    0.495893604
  617 SOLV  HW1     1882    2.173756254    0.455214066    0.451631512
  617 SOLV  HW2     1883    2.217320592    0.523085874    0.593624928
  618 SOLV  OW      1884    2.417705239    0.765289929    1.376664524
  618 SOLV  HW1     1885    2.425397369    0.815309407    1.290406135
  618 SOLV  HW2     1886    2.440089461    0.669013305    1.361456517
  619 SOLV  OW      1887    1.075730788    0.403938398    1.095053487
  619 SOLV  HW1     1888    1.160820455    0.455974869    1.102372668
  619 SOLV  HW2     1889    1.007714031    0.442348616    1.157502623
  620 SOLV  OW      1890    1.322618959    0.527602227    1.040961212
  620 SOLV  HW1     1891    1.331245368    0.499420825    0.945402675
  620 SOLV  HW2     1892    1.312836301    0.627013713    1.045614825
  621 SOLV  OW      1893    2.453109708    0.082954440    0.719079379
  621 SOLV  HW1     1894    2.498421143    0.027470685    0.788866077
  621 SOLV  HW2     1895    2.431135703    0.172823675    0.757058189
  622 SOLV  OW      1896    2.777267533    1.858888790    1.997712764
  622 SOLV  HW1     1897    2.712764040    1.889702846    1.927772713
  622 SOLV  HW2     1898    2.811664217    1.937915408    2.048441133
  623 SOLV  OW      1899    2.015935822    0.138900001    0.647797590
  623 SOLV  HW1     1900    2.078521881    0.061521900    0.657663513
  623 SOLV  HW2     1901    1.991806611    0.173977373    0.738291004
  624 SOLV  OW      1902    1.104977234    2.597089977    0.554646084
  624 SOLV  HW1     1903    1.073429112    2.524228048    0.493852203
  624 SOLV  HW2     1904    1.111160290    2.562124951    0.648129863
  625 SOLV  OW      1905    0.488437923    0.713651278    2.730128335
  625 SOLV  HW1     1906    0.545006426    0.789886883    2.761591793
  625 SOLV  HW2     1907    0.427824913    0.745085868    2.657055073
  626 SOLV  OW      1908    0.628531244    0.692476872    1.886665434
  626 SOLV  HW1     1909    0.601300604    0.752330210    1.962016639
  626 SOLV  HW2     1910    0.676107276    0.612458030    1.923205573
  627 SOLV  OW      1911    2.422482483    0.861401680    0.148321505
  627 SOLV  HW1     1912    2.421112608    0.816801922    0.237823129
  627 SOLV  HW2     1913    2.342409394    0.832854515    0.095644783
  628 SOLV  OW      1914    3.053643246    2.928399758    2.459614041
  628 SOLV  HW1     1915    2.967700432    2.978668190    2.468939190
  628 SOLV  HW2     1916    3.119110085    2.961458445    2.527593570
  629 SOLV  OW      1917    2.816866914    2.702603595    1.336783368
  629 SOLV  HW1     1918    2.767685486    2.765209820    1.276260012
  629 SOLV  HW2     1919    2.849926318    2.752691356    1.416781531
  630 SOLV  OW      1920    2.808687434    3.060768263    2.487028433
  630 SOLV  HW1     1921    2.828649347    3.137278442    2.548259917
  630 SOLV  HW2     1922    2.760370182    3.094496910    2.406223796
  631 SOLV  OW      1923    2.765729704    2.153257291    0.506044740
  631 SOLV  HW1     1924    2.770990889    2.253087555    0.508899634
  631 SOLV  HW2     1925    2.810700165    2.115205645    0.586863192
  632 SOLV  OW      1926    2.110963039    3.127245379    1.053238634
  632 SOLV  HW1     1927    2.141111641    3.032997234    1.067732757
  632 SOLV  HW2     1928    2.034764465    3.128259893    0.988474522
  633 SOLV  OW      1929    0.187333125    1.609516372    0.349503356
  633 SOLV  HW1     1930    0.122932754    1.655351449    0.410768193
  633 SOLV  HW2     1931    0.163602434    1.630327314    0.254606951
  634 SOLV  OW      1932    2.258456855    1.372879241    0.815593109
  634 SOLV  HW1     1933    2.183184697    1.405699541    0.758510194
  634 SOLV  HW2     1934    2.286071592    1.281714811    0.785130440
  635 SOLV  OW      1935    0.966707648    3.134196701    2.608229294
  635 SOLV  HW1     1936    0.933817448    3.191709118    2.533312958
  635 SOLV  HW2     1937    0.888994994    3.103189707    2.663011938
  636 SOLV  OW      1938    0.301094085    1.621710162    1.719652286
  636 SOLV  HW1     1939    0.320418498    1.585454808    1.628471927
  636 SOLV  HW2     1940    0.366167413    1.583392249    1.785218048
  637 SOLV  OW      1941    2.135152464    0.491506928    0.763831269
  637 SOLV  HW1     1942    2.131902889    0.577452272    0.814867524
  637 SOLV  HW2     1943    2.058928275    0.433178017    0.791928282
  638 SOLV  OW      1944    2.186945625    0.616750315    2.245705282
  638 SOLV  HW1     1945    2.285691649    0.602821308    2.238154444
  638 SOLV  HW2     1946    2.164183359    0.643853349    2.339241886
  639 SOLV  OW      1947    2.033135155    3.071196861    0.403245784
  639 SOLV  HW1     1948    1.974087041    3.023219446    0.468156835
  639 SOLV  HW2     1949    2.124736452    3.031129732    0.405636866
  640 SOLV  OW      1950    0.686815810    1.768790672    0.872281682
  640 SOLV  HW1     1951    0.598457673    1.723189103    0.883013715
  640 SOLV  HW2     1952    0.736292929    1.727927455    0.795574856
  641 SOLV  OW      1953    0.506322860    1.538940751    1.222256338
  641 SOLV  HW1     1954    0.432803402    1.494381964    1.171174012
  641 SOLV  HW2     1955    0.593878946    1.520403564    1.177621372
  642 SOLV  OW      1956    3.143283079    0.590646767    0.840984392
  642 SOLV  HW1     1957    3.237725155    0.595029801    0.873587658
  642 SOLV  HW2     1958    3.135847034    0.520888565    0.769710378
  643 SOLV  OW      1959    2.816086635    1.190317828    1.022444781
  643 SOLV  HW1     1960    2.810903930    1.253437806    1.099844975
  643 SOLV  HW2     1961    2.848044782    1.101074502    1.054319767
  644 SOLV  OW      1962    1.658110326    0.440024936    2.491679063
  644 SOLV  HW1     1963    1.659255923    0.490988353    2.405638463
  644 SOLV  HW2     1964    1.751811656    0.427858934    2.524443667
  645 SOLV  OW      1965    1.135012908    1.709111729    0.901777969
  645 SOLV  HW1     1966    1.044198101    1.690392137    0.939242368
  645 SOLV  HW2     1967    1.180702973    1.622748356    0.880443540
  646 SOLV  OW      1968    1.817266090    1.820701071    2.588949387
  646 SOLV  HW1     1969    1.821954845    1.734599001    2.538290848
  646 SOLV  HW2     1970    1.896584076    1.877162325    2.566089054
  647 SOLV  OW      1971    0.886347713    1.819161015    1.861168138
  647 SOLV  HW1     1972    0.823835981    1.857387383    1.793105960
  647 SOLV  HW2     1973    0.857961700    1.725991716    1.883864860
  648 SOLV  OW      1974    2.918744957    0.472998725    1.698408829
  648 SOLV  HW1     1975    2.871801083    0.413008495    1.763209615
  648 SOLV  HW2     1976    2.940976771    0.421621045    1.615537302
  649 SOLV  OW      1977    1.989744143    2.825430052    1.288033527
  649 SOLV  HW1     1978    2.019281969    2.896509261    1.351882501
  649 SOLV  HW2     1979    1.987364176    2.737238532    1.335129795
  650 SOLV  OW      1980    2.935457137    1.582632727    1.297473788
  650 SOLV  HW1     1981    3.010452552    1.548533336    1.354168449
  650 SOLV  HW2     1982    2.887909385    1.505477075    1.255194238
  651 SOLV  OW      1983    1.030481761    2.049660272    0.744810935
  651 SOLV  HW1     1984    0.948122649    2.077242979    0.794390650
  651 SOLV  HW2     1985    1.005572543    2.020577129    0.652422150
  652 SOLV  OW      1986    3.085139398    2.760164392    1.732846590
  652 SOLV  HW1     1987    3.150229159    2.822697639    1.775892564
  652 SOLV  HW2     1988    3.019501825    2.728186051    1.801177365
  653 SOLV  OW      1989    1.093831649    2.298325130    1.629003447
  653 SOLV  HW1     1990    1.159473237    2.273957456    1.557597023
  653 SOLV  HW2     1991    1.130239802    2.374002303    1.683307001
  654 SOLV  OW      1992    1.643959366    2.620728998    2.021143886
  654 SOLV  HW1     1993    1.708871017    2.688388972    2.055937592
  654 SOLV  HW2     1994    1.654347939    2.535313708    2.072116637
  655 SOLV  OW      1995    2.418028146    0.400712194    2.449866544
  655 SOLV  HW1     1996    2.405789928    0.453652353    2.533825828
  655 SOLV  HW2     1997    2.333752805    0.350963004    2.429269077
  656 SOLV  OW      1998    1.906755709    1.674827350    0.856602577
  656 SOLV  HW1     1999    1.897065751    1.633192776    0.947015750
  656 SOLV  HW2     2000    1.816820553    1.682104589    0.813468355
  657 SOLV  OW      2001    3.072674182    1.765887223    1.605291275
  657 SOLV  HW1     2002    3.122364877    1.832017329    1.549080569
  657 SOLV  HW2     2003    3.068003804    1.799104954    1.699507340
  658 SOLV  OW      2004    1.251919129    1.274786855    2.108879104
  658 SOLV  HW1     2005    1.234616414    1.288931366    2.206359449
  658 SOLV  HW2     2006    1.240060077    1.178005482    2.086641535
  659 SOLV  OW      2007    0.425563236    2.566951950    3.175582234
  659 SOLV  HW1     2008    0.486471611    2.489428384    3.158791451
  659 SOLV  HW2     2009    0.412912477    2.578651335    3.274094888
  660 SOLV  OW      2010    1.041589747    2.128826834    1.925654272
  660 SOLV  HW1     2011    0.981470375    2.189301601    1.873401094
  660 SOLV  HW2     2012    0.986875317    2.074038260    1.988950705
  661 SOLV  OW      2013    2.499881901    2.576191769    1.626268795
  661 SOLV  HW1     2014    2.539375348    2.491611769    1.662160245
  661 SOLV  HW2     2015    2.558277066    2.653445073    1.651239131
  662 SOLV  OW      2016    1.263250043    1.011836277    2.052170158
  662 SOLV  HW1     2017    1.262246914    1.004380125    1.952446374
  662 SOLV  HW2     2018    1.336837916    0.955061003    2.089085937
  663 SOLV  OW      2019    2.585065143    0.545410895    0.015910964
  663 SOLV  HW1     2020    2.594075306    0.543369710   -0.083661579
  663 SOLV  HW2     2021    2.622313382    0.631337914    0.050969718
  664 SOLV  OW      2022    0.895425065    1.829997954    2.330847424
  664 SOLV  HW1     2023    0.877266483    1.740420593    2.371440625
  664 SOLV  HW2     2024    0.989126813    1.857796569    2.352031590
  665 SOLV  OW      2025    0.723771102    1.935588525    3.115412925
  665 SOLV  HW1     2026    0.768528699    1.952179971    3.203285110
  665 SOLV  HW2     2027    0.784492234    1.882070915    3.056686358
  666 SOLV  OW      2028    1.543847794    2.389336863    1.624395415
  666 SOLV  HW1     2029    1.618332222    2.391063063    1.557693913
  666 SOLV  HW2     2030    1.506912971    2.296610583    1.630690612
  667 SOLV  OW      2031    0.315978802    0.831598605    0.942823827
  667 SOLV  HW1     2032    0.255163043    0.909904345    0.929743554
  667 SOLV  HW2     2033    0.410704454    0.860191606    0.928302458
  668 SOLV  OW      2034    0.481087559    2.660480492    1.280285361
  668 SOLV  HW1     2035    0.424908912    2.734919415    1.244167716
  668 SOLV  HW2     2036    0.440592037    2.572712031    1.254625640
  669 SOLV  OW      2037    0.809706787    0.606653095    0.454125704
  669 SOLV  HW1     2038    0.790041288    0.687675400    0.398898346
  669 SOLV  HW2     2039    0.833588529    0.634700857    0.547100570
  670 SOLV  OW      2040    1.166768543    0.062439401    0.766910051
  670 SOLV  HW1     2041    1.170040780    0.085254948    0.864227149
  670 SOLV  HW2     2042    1.218407801   -0.021649700    0.750655183
  671 SOLV  OW      2043    0.862899872    2.957843504    1.402701495
  671 SOLV  HW1     2044    0.869357938    2.872188198    1.453915971
  671 SOLV  HW2     2045    0.873955590    3.035022794    1.465331733
  672 SOLV  OW      2046    0.072763828    2.431833905    2.251493499
  672 SOLV  HW1     2047    0.137486589    2.369957952    2.206948032
  672 SOLV  HW2     2048    0.115950136    2.473100510    2.331705228
  673 SOLV  OW      2049    0.184673848    2.939826002    0.730891995
  673 SOLV  HW1     2050    0.152941559    2.909203460    0.641132173
  673 SOLV  HW2     2051    0.202940675    2.860283023    0.788690442
  674 SOLV  OW      2052    1.496428441    2.702127709    3.069810175
  674 SOLV  HW1     2053    1.509511471    2.801274710    3.069464387
  674 SOLV  HW2     2054    1.539194831    2.663163487    3.151383566
  675 SOLV  OW      2055    0.843704171    0.494824382    2.737597505
  675 SOLV  HW1     2056    0.900854854    0.429013092    2.786614580
  675 SOLV  HW2     2057    0.749095940    0.486650369    2.768973523
  676 SOLV  OW      2058    1.745624567    0.149905008    3.075488476
  676 SOLV  HW1     2059    1.761552770    0.123734486    2.980288264
  676 SOLV  HW2     2060    1.805535423    0.096528311    3.135181498
  677 SOLV  OW      2061    3.116572413    2.664102589    2.492744211
  677 SOLV  HW1     2062    3.099927451    2.760090237    2.470133312
  677 SOLV  HW2     2063    3.029622761    2.619152803    2.513266294
  678 SOLV  OW      2064    2.244967429    1.353472414    2.555835074
  678 SOLV  HW1     2065    2.208238007    1.436304936    2.598161672
  678 SOLV  HW2     2066    2.245498941    1.364291372    2.456414597
  679 SOLV  OW      2067    1.168816802    1.727231853    2.872316405
  679 SOLV  HW1     2068    1.242623965    1.782103695    2.911603316
  679 SOLV  HW2     2069    1.142095823    1.765719033    2.783962416
  680 SOLV  OW      2070    0.876093042    1.323225332    2.729336229
  680 SOLV  HW1     2071    0.868097712    1.342213282    2.827200243
  680 SOLV  HW2     2072    0.802824646    1.261175999    2.701347355
  681 SOLV  OW      2073    2.707701775    1.255732061    2.833480419
  681 SOLV  HW1     2074    2.692222971    1.352487817    2.853495759
  681 SOLV  HW2     2075    2.696839427    1.239865825    2.735336803
  682 SOLV  OW      2076    0.467426888    0.517471114    1.240791165
  682 SOLV  HW1     2077    0.483014467    0.418870223    1.246828012
  682 SOLV  HW2     2078    0.374062763    0.538288064    1.269968221
  683 SOLV  OW      2079    2.776839925    2.459450821    2.289981761
  683 SOLV  HW1     2080    2.711261524    2.395315815    2.329828549
  683 SOLV  HW2     2081    2.805793696    2.525085574    2.359662121
  684 SOLV  OW      2082    1.627973906    2.622506031    1.320104973
  684 SOLV  HW1     2083    1.673333832    2.537871283    1.348024086
  684 SOLV  HW2     2084    1.652329573    2.695848045    1.383569534
  685 SOLV  OW      2085    1.546169846    2.957182834    0.614812959
  685 SOLV  HW1     2086    1.452942579    2.972512336    0.647602198
  685 SOLV  HW2     2087    1.552950725    2.985632427    0.519177911
  686 SOLV  OW      2088    1.798150765    0.082065383    2.029296876
  686 SOLV  HW1     2089    1.803578145    0.112528343    1.934194670
  686 SOLV  HW2     2090    1.887161533    0.046705139    2.058080452
  687 SOLV  OW      2091    0.403376896    0.266662349    2.796685051
  687 SOLV  HW1     2092    0.318237806    0.316003528    2.814531960
  687 SOLV  HW2     2093    0.415154581    0.255142717    2.698043057
  688 SOLV  OW      2094    2.403311813    0.867793084    1.957273128
  688 SOLV  HW1     2095    2.501891391    0.880491224    1.968347783
  688 SOLV  HW2     2096    2.381465652    0.770347404    1.962643023
  689 SOLV  OW      2097    2.874662497    3.129502034    1.542849591
  689 SOLV  HW1     2098    2.804518071    3.180634894    1.493180463
  689 SOLV  HW2     2099    2.886250229    3.168846260    1.634061428
  690 SOLV  OW      2100    2.539381589    1.997101244    0.511866365
  690 SOLV  HW1     2101    2.462576835    2.056561214    0.535687347
  690 SOLV  HW2     2102    2.622048927    2.052287816    0.500802482
  691 SOLV  OW      2103    0.334846067    2.866757313    1.178017996
  691 SOLV  HW1     2104    0.357441553    2.942328735    1.116537602
  691 SOLV  HW2     2105    0.236727995    2.867722998    1.197338496
  692 SOLV  OW      2106    2.923408641    0.950187854    1.103629465
  692 SOLV  HW1     2107    2.997339229    0.913139491    1.047387302
  692 SOLV  HW2     2108    2.959387548    0.975628137    1.193405804
  693 SOLV  OW      2109    2.663146807    0.072581688    1.396199868
  693 SOLV  HW1     2110    2.643215550    0.032648675    1.306701684
  693 SOLV  HW2     2111    2.578401036    0.080689295    1.448679645
  694 SOLV  OW      2112    1.999712415    2.221049039    0.898353373
  694 SOLV  HW1     2113    1.966395488    2.281640270    0.826112904
  694 SOLV  HW2     2114    2.002384357    2.127027432    0.864371074
  695 SOLV  OW      2115    2.514277933    1.051966745    1.700093518
  695 SOLV  HW1     2116    2.566377148    1.107921404    1.764564990
  695 SOLV  HW2     2117    2.547830791    0.957800465    1.703032069
  696 SOLV  OW      2118    1.080552130    0.040560009    3.145666435
  696 SOLV  HW1     2119    1.054357347   -0.021470104    3.219611533
  696 SOLV  HW2     2120    1.022707910    0.122092873    3.148516185
  697 SOLV  OW      2121    0.111781212    0.907371316    0.354827857
  697 SOLV  HW1     2122    0.078472204    0.998796324    0.377932932
  697 SOLV  HW2     2123    0.035243974    0.850819313    0.324074895
  698 SOLV  OW      2124    1.036008299    2.951558271    1.187778894
  698 SOLV  HW1     2125    0.969645675    2.967513882    1.260863917
  698 SOLV  HW2     2126    1.001658680    2.880321583    1.126562993
  699 SOLV  OW      2127    0.447705830    3.054743785    0.288989635
  699 SOLV  HW1     2128    0.396114970    2.969795833    0.300134849
  699 SOLV  HW2     2129    0.468888915    3.068396913    0.192207355
  700 SOLV  OW      2130    2.425474391    3.112612782    2.950088027
  700 SOLV  HW1     2131    2.473820026    3.034804505    2.990212923
  700 SOLV  HW2     2132    2.346285570    3.079698420    2.898637475
  701 SOLV  OW      2133    1.900306304    0.384006036    2.604801745
  701 SOLV  HW1     2134    1.925117203    0.479751128    2.619592456
  701 SOLV  HW2     2135    1.932926705    0.328888593    2.681609155
  702 SOLV  OW      2136    2.818931359    1.422214869    1.764902618
  702 SOLV  HW1     2137    2.898216328    1.423592022    1.825841168
  702 SOLV  HW2     2138    2.849476374    1.407485739    1.670819982
  703 SOLV  OW      2139    2.299752703    1.105868929    0.103641577
  703 SOLV  HW1     2140    2.283495648    1.151122839    0.191331486
  703 SOLV  HW2     2141    2.364434298    1.030675409    0.116445471
  704 SOLV  OW      2142    3.019313612    0.447550468    0.149026018
  704 SOLV  HW1     2143    2.964768333    0.464358970    0.231149475
  704 SOLV  HW2     2144    2.958510367    0.427795866    0.072119474
  705 SOLV  OW      2145    2.174551299    0.524863443    1.603683252
  705 SOLV  HW1     2146    2.117637107    0.564137514    1.675933073
  705 SOLV  HW2     2147    2.270878404    0.542819786    1.623691104
  706 SOLV  OW      2148    1.722833108    2.539551854    1.769452341
  706 SOLV  HW1     2149    1.648265499    2.488740445    1.726333243
  706 SOLV  HW2     2150    1.694287784    2.569852064    1.860383302
  707 SOLV  OW      2151    2.980594462    2.895011115    2.190675026
  707 SOLV  HW1     2152    3.062877929    2.886675065    2.134461668
  707 SOLV  HW2     2153    3.006167539    2.923040894    2.283207940
  708 SOLV  OW      2154    2.061115551    1.129945942    3.147453477
  708 SOLV  HW1     2155    2.153069815    1.139222010    3.185642558
  708 SOLV  HW2     2156    2.046228215    1.035213702    3.119095586
  709 SOLV  OW      2157    1.129782767    1.173086962    1.374270949
  709 SOLV  HW1     2158    1.083185206    1.261391966    1.368555274
  709 SOLV  HW2     2159    1.087862268    1.109070508    1.309879364
  710 SOLV  OW      2160    2.107749817    1.422294419    0.266312138
  710 SOLV  HW1     2161    2.024491292    1.371266383    0.244733438
  710 SOLV  HW2     2162    2.083943433    1.516608249    0.289541346
  711 SOLV  OW      2163    0.170006451    0.230223712    2.134025554
  711 SOLV  HW1     2164    0.211991743    0.166953971    2.068942428
  711 SOLV  HW2     2165    0.078010892    0.253956877    2.102797853
  712 SOLV  OW      2166    2.571152366    1.762897914    0.365978069
  712 SOLV  HW1     2167    2.573821330    1.856224425    0.401824356
  712 SOLV  HW2     2168    2.476010353    1.733629317    0.356326926
  713 SOLV  OW      2169    0.652551069    1.950697028    2.377188144
  713 SOLV  HW1     2170    0.739749283    1.906354176    2.356402091
  713 SOLV  HW2     2171    0.666498341    2.020170242    2.447762731
  714 SOLV  OW      2172    0.093335812    0.425226664    0.245334148
  714 SOLV  HW1     2173    0.005081113    0.421773435    0.198424040
  714 SOLV  HW2     2174    0.166580998    0.406165877    0.179964489
  715 SOLV  OW      2175    3.019814611    1.831391669    1.223969073
  715 SOLV  HW1     2176    3.068509365    1.864785437    1.304676682
  715 SOLV  HW2     2177    2.973322270    1.745695780    1.246210409
  716 SOLV  OW      2178    0.018745201    2.110783575    2.070241677
  716 SOLV  HW1     2179    0.100213579    2.156033097    2.106535473
  716 SOLV  HW2     2180    0.042634527    2.018563187    2.039802869
  717 SOLV  OW      2181    0.974264845    2.066334610    2.900996442
  717 SOLV  HW1     2182    0.918653125    2.144206385    2.930069180
  717 SOLV  HW2     2183    0.986985653    2.069652015    2.801855002
  718 SOLV  OW      2184    0.049704328    2.190532897    0.167133102
  718 SOLV  HW1     2185    0.056491210    2.196544574    0.067536253
  718 SOLV  HW2     2186    0.046395149    2.094414662    0.194556387
  719 SOLV  OW      2187    3.159978357    2.217927930    0.451504077
  719 SOLV  HW1     2188    3.236134767    2.207275898    0.515442890
  719 SOLV  HW2     2189    3.194331266    2.213257480    0.357698630
  720 SOLV  OW      2190    0.259578206    1.531192259    0.703056159
  720 SOLV  HW1     2191    0.182257903    1.547952527    0.764231073
  720 SOLV  HW2     2192    0.233380295    1.463824686    0.633940738
  721 SOLV  OW      2193    0.473773565    1.589200220    0.313334947
  721 SOLV  HW1     2194    0.517873303    1.668150697    0.356040937
  721 SOLV  HW2     2195    0.375393303    1.592386880    0.331023794
  722 SOLV  OW      2196    1.475921737    2.771270322    2.378864414
  722 SOLV  HW1     2197    1.443568189    2.834995391    2.308907623
  722 SOLV  HW2     2198    1.572804074    2.788140450    2.397051053
  723 SOLV  OW      2199    1.980567668    2.089390320    0.368128628
  723 SOLV  HW1     2200    1.889177743    2.127147184    0.353166486
  723 SOLV  HW2     2201    2.005227308    2.030371233    0.291251404
  724 SOLV  OW      2202    3.156857029    0.361707870    2.641090879
  724 SOLV  HW1     2203    3.093355843    0.438773866    2.646573152
  724 SOLV  HW2     2204    3.212829125    0.358704268    2.723913685
  725 SOLV  OW      2205    0.665461759    0.615463296    1.611730937
  725 SOLV  HW1     2206    0.759704555    0.613196365    1.578340684
  725 SOLV  HW2     2207    0.662706843    0.661198712    1.700626343
  726 SOLV  OW      2208    2.862260113    2.668601959    1.874842923
  726 SOLV  HW1     2209    2.800143050    2.714444530    1.811271379
  726 SOLV  HW2     2210    2.832400188    2.685681354    1.968747474
  727 SOLV  OW      2211    2.387580232    2.657851610    2.311988341
  727 SOLV  HW1     2212    2.412520613    2.713229380    2.391443640
  727 SOLV  HW2     2213    2.365727395    2.564894769    2.341706315
  728 SOLV  OW      2214    2.552256151    2.243195401    3.015496325
  728 SOLV  HW1     2215    2.551728960    2.244890383    2.915502430
  728 SOLV  HW2     2216    2.552284450    2.148345885    3.047204423
  729 SOLV  OW      2217    0.480900780    0.120732216    0.391637787
  729 SOLV  HW1     2218    0.447785415    0.036010421    0.350097083
  729 SOLV  HW2     2219    0.413604546    0.153943475    0.457730369
  730 SOLV  OW      2220    1.073157925    0.285270969    2.229889452
  730 SOLV  HW1     2221    1.115843044    0.288217534    2.320284158
  730 SOLV  HW2     2222    1.044962703    0.191530378    2.209405237
  731 SOLV  OW      2223    1.873460457    1.050897652    0.703771600
  731 SOLV  HW1     2224    1.892347484    1.140445199    0.663442677
  731 SOLV  HW2     2225    1.941720509    1.030967877    0.774093407
  732 SOLV  OW      2226    3.020496581    1.876617320    1.853092483
  732 SOLV  HW1     2227    2.997469734    1.951153228    1.790515046
  732 SOLV  HW2     2228    2.940524003    1.853874540    1.908670048
  733 SOLV  OW      2229    0.275103935    2.326262177    0.282612325
  733 SOLV  HW1     2230    0.341103774    2.256961884    0.253572107
  733 SOLV  HW2     2231    0.197039997    2.326184744    0.220099915
  734 SOLV  OW      2232    0.894184279    2.568104445    0.850094397
  734 SOLV  HW1     2233    0.981925694    2.535926529    0.814512589
  734 SOLV  HW2     2234    0.904499906    2.661298283    0.884857834
  735 SOLV  OW      2235    1.399220623    2.376115770    1.005717086
  735 SOLV  HW1     2236    1.382404252    2.466472729    1.045140500
  735 SOLV  HW2     2237    1.421025372    2.385677865    0.908585886
  736 SOLV  OW      2238    1.461801504    2.440057808    0.732587492
  736 SOLV  HW1     2239    1.436876287    2.467987625    0.639858320
  736 SOLV  HW2     2240    1.550744453    2.479098635    0.756356497
  737 SOLV  OW      2241    2.763382353    0.271186030    1.810588424
  737 SOLV  HW1     2242    2.797425765    0.177159177    1.811798284
  737 SOLV  HW2     2243    2.670920107    0.272654289    1.772510044
  738 SOLV  OW      2244    1.607663605    3.090233614    0.364838429
  738 SOLV  HW1     2245    1.659070162    3.052408255    0.287842971
  738 SOLV  HW2     2246    1.668252266    3.146840321    0.420752105
  739 SOLV  OW      2247    1.732594013    2.948241787    1.249139330
  739 SOLV  HW1     2248    1.681338243    2.911778732    1.326890470
  739 SOLV  HW2     2249    1.815625793    2.894150114    1.235661912
  740 SOLV  OW      2250    3.104972080    3.078617510    1.388041243
  740 SOLV  HW1     2251    3.112166461    3.130122457    1.302617066
  740 SOLV  HW2     2252    3.019678152    3.102697265    1.434375691
  741 SOLV  OW      2253    1.803810774    1.011519210    0.231544270
  741 SOLV  HW1     2254    1.836695815    1.105007399    0.244907423
  741 SOLV  HW2     2255    1.738949958    1.009583309    0.155456643
  742 SOLV  OW      2256    0.018646315    1.113293169    0.104171135
  742 SOLV  HW1     2257   -0.036962651    1.157119011    0.174803211
  742 SOLV  HW2     2258    0.078394141    1.181385060    0.061796427
  743 SOLV  OW      2259    1.129399218    0.057795332    1.939132270
  743 SOLV  HW1     2260    1.112258095   -0.023417001    1.883343171
  743 SOLV  HW2     2261    1.099594705    0.139277791    1.889393540
  744 SOLV  OW      2262    0.331500480    2.783423414    2.427602028
  744 SOLV  HW1     2263    0.336732537    2.835064720    2.513084238
  744 SOLV  HW2     2264    0.296359130    2.842586592    2.355033699
  745 SOLV  OW      2265    0.099578641    1.616891608    2.541321780
  745 SOLV  HW1     2266    0.116369633    1.684030565    2.613518208
  745 SOLV  HW2     2267    0.063346918    1.663277623    2.460467657
  746 SOLV  OW      2268    2.584319109    2.181736658    2.749393432
  746 SOLV  HW1     2269    2.636088763    2.096179986    2.750781737
  746 SOLV  HW2     2270    2.517676508    2.179139472    2.674868460
  747 SOLV  OW      2271    0.617519173    0.408766988    0.092482880
  747 SOLV  HW1     2272    0.539556781    0.363034917    0.049681294
  747 SOLV  HW2     2273    0.652344630    0.352250082    0.167278709
  748 SOLV  OW      2274    2.977051231    1.198375996    2.779216243
  748 SOLV  HW1     2275    2.987174474    1.259206697    2.700494029
  748 SOLV  HW2     2276    2.880407090    1.191865262    2.804066201
  749 SOLV  OW      2277    0.605899018    0.862519493    3.087920943
  749 SOLV  HW1     2278    0.609928070    0.762611584    3.089824702
  749 SOLV  HW2     2279    0.672950517    0.899795471    3.152076738
  750 SOLV  OW      2280    1.489933053    0.858897020    2.093203373
  750 SOLV  HW1     2281    1.558457221    0.885607407    2.025431914
  750 SOLV  HW2     2282    1.456690816    0.766878485    2.072480887
  751 SOLV  OW      2283    1.269670106    0.074398326    1.277304642
  751 SOLV  HW1     2284    1.355538588    0.125068394    1.285090792
  751 SOLV  HW2     2285    1.286939453   -0.022942575    1.292403484
  752 SOLV  OW      2286    2.371422174    2.122794507    0.302712252
  752 SOLV  HW1     2287    2.369693582    2.048870954    0.370047489
  752 SOLV  HW2     2288    2.463498804    2.161560940    0.298157913
  753 SOLV  OW      2289    0.846600579    0.919158772    0.044444790
  753 SOLV  HW1     2290    0.910879000    0.995720485    0.041608875
  753 SOLV  HW2     2291    0.873848981    0.850274968   -0.022741284
  754 SOLV  OW      2292    0.176064595    1.150054818    1.698209803
  754 SOLV  HW1     2293    0.151980169    1.056028838    1.674110924
  754 SOLV  HW2     2294    0.247718805    1.149253501    1.767971670
  755 SOLV  OW      2295    2.065373087    2.203284515    1.657387031
  755 SOLV  HW1     2296    2.024290144    2.117105729    1.687166981
  755 SOLV  HW2     2297    2.149885262    2.184374981    1.607371757
  756 SOLV  OW      2298    0.371713993    0.353049915    0.983170089
  756 SOLV  HW1     2299    0.416319706    0.386121565    0.899993720
  756 SOLV  HW2     2300    0.440514772    0.315060634    1.045016155
  757 SOLV  OW      2301    2.454128376    0.917642111    1.148576966
  757 SOLV  HW1     2302    2.395061007    0.985579574    1.105022765
  757 SOLV  HW2     2303    2.535734481    0.903599598    1.092499941
  758 SOLV  OW      2304    1.764556940    1.792634700    0.157304360
  758 SOLV  HW1     2305    1.790061798    1.849739538    0.079263245
  758 SOLV  HW2     2306    1.721528422    1.849424576    0.227484840
  759 SOLV  OW      2307    1.332343239    2.565844154    1.655231612
  759 SOLV  HW1     2308    1.413497070    2.508236116    1.645388520
  759 SOLV  HW2     2309    1.285055135    2.542542581    1.740216255
  760 SOLV  OW      2310    0.665583497    0.906221666    2.821395812
  760 SOLV  HW1     2311    0.754394216    0.862445827    2.807331781
  760 SOLV  HW2     2312    0.643514983    0.906223234    2.918937775
  761 SOLV  OW      2313    1.417081507    0.556386175    2.890534023
  761 SOLV  HW1     2314    1.355454209    0.478646848    2.903208328
  761 SOLV  HW2     2315    1.485193183    0.557182453    2.963760135
  762 SOLV  OW      2316    2.632957483    1.027346108    2.953022409
  762 SOLV  HW1     2317    2.662804223    1.104950656    2.897449474
  762 SOLV  HW2     2318    2.705991880    0.959139008    2.956950342
  763 SOLV  OW      2319    3.126115212    1.319168233    2.971535478
  763 SOLV  HW1     2320    3.061107165    1.327836302    3.047039099
  763 SOLV  HW2     2321    3.085975406    1.262810183    2.899324041
  764 SOLV  OW      2322    0.300094175    0.697527410    2.121000928
  764 SOLV  HW1     2323    0.223644361    0.754903503    2.091592872
  764 SOLV  HW2     2324    0.384788007    0.750605922    2.117685394
  765 SOLV  OW      2325    1.819944913    3.054932484    2.281923269
  765 SOLV  HW1     2326    1.904492555    3.086544215    2.238866797
  765 SOLV  HW2     2327    1.770714264    3.133174607    2.320079722
  766 SOLV  OW      2328    2.830394695    0.420367327    3.137157407
  766 SOLV  HW1     2329    2.807867078    0.339255919    3.083162936
  766 SOLV  HW2     2330    2.750283765    0.479974395    3.142736726
  767 SOLV  OW      2331    0.617308307    1.092461924    1.182487461
  767 SOLV  HW1     2332    0.673067337    1.009617475    1.177064148
  767 SOLV  HW2     2333    0.609082648    1.133098871    1.091478703
  768 SOLV  OW      2334    1.004375093    1.002062063    1.197475242
  768 SOLV  HW1     2335    0.915564418    0.957800777    1.209930569
  768 SOLV  HW2     2336    0.998178950    1.068910782    1.123351300
  769 SOLV  OW      2337    2.635558411    2.481672211    3.121365213
  769 SOLV  HW1     2338    2.602488845    2.392983985    3.089103108
  769 SOLV  HW2     2339    2.593001784    2.503114654    3.209280828
  770 SOLV  OW      2340    0.414023559    1.315635702    0.828299284
  770 SOLV  HW1     2341    0.385415901    1.399527931    0.781978428
  770 SOLV  HW2     2342    0.369873981    1.236999545    0.785066531
  771 SOLV  OW      2343    1.002887596    0.932733128    2.103295751
  771 SOLV  HW1     2344    0.979099072    0.879508160    2.184553991
  771 SOLV  HW2     2345    1.100220836    0.955576219    2.105752136
  772 SOLV  OW      2346    0.683316138    0.082863585    0.054470842
  772 SOLV  HW1     2347    0.698615288    0.125845750    0.143465395
  772 SOLV  HW2     2348    0.621238388    0.005195184    0.065216945
  773 SOLV  OW      2349    0.319739571    0.841572848    2.551204421
  773 SOLV  HW1     2350    0.256569273    0.785242681    2.497930863
  773 SOLV  HW2     2351    0.267718351    0.901454756    2.612110614
  774 SOLV  OW      2352    2.924095098    2.469050473    1.449034152
  774 SOLV  HW1     2353    2.878033650    2.553157675    1.420648653
  774 SOLV  HW2     2354    2.923871542    2.463002667    1.548857568
  775 SOLV  OW      2355    0.992383988    1.229117857    2.505712621
  775 SOLV  HW1     2356    0.918472809    1.224249155    2.438517758
  775 SOLV  HW2     2357    0.958473956    1.271932371    2.589490547
  776 SOLV  OW      2358    2.147065537    2.590885521    1.903326734
  776 SOLV  HW1     2359    2.143986333    2.613218744    2.000760558
  776 SOLV  HW2     2360    2.084219072    2.515417914    1.884444455
  777 SOLV  OW      2361    2.653090093    1.529430697    2.870153025
  777 SOLV  HW1     2362    2.684826237    1.579844281    2.789823035
  777 SOLV  HW2     2363    2.556035902    1.507709754    2.859652994
  778 SOLV  OW      2364    0.769205167    2.845790474    2.563677528
  778 SOLV  HW1     2365    0.739988555    2.924939231    2.617373958
  778 SOLV  HW2     2366    0.718950477    2.843786342    2.477237697
  779 SOLV  OW      2367    0.281172983    0.632486574    0.646107091
  779 SOLV  HW1     2368    0.201430900    0.607900743    0.590982424
  779 SOLV  HW2     2369    0.278600836    0.730336463    0.666618786
  780 SOLV  OW      2370    1.245609126    0.365149440    2.951124564
  780 SOLV  HW1     2371    1.292299909    0.279007989    2.931092249
  780 SOLV  HW2     2372    1.149924069    0.358549691    2.922797572
  781 SOLV  OW      2373    2.801248231    3.071819010    2.065074236
  781 SOLV  HW1     2374    2.875010371    3.020801701    2.109322771
  781 SOLV  HW2     2375    2.752010607    3.125421866    2.133658808
  782 SOLV  OW      2376    2.389161123    1.643114312    0.073388507
  782 SOLV  HW1     2377    2.371702691    1.684768296    0.162618449
  782 SOLV  HW2     2378    2.451390993    1.565604894    0.084410891
  783 SOLV  OW      2379    2.362577931    2.320408677    2.130821029
  783 SOLV  HW1     2380    2.267792712    2.291402666    2.117538984
  783 SOLV  HW2     2381    2.384349454    2.393657091    2.066303036
  784 SOLV  OW      2382    1.102851477    2.550006183    2.820711851
  784 SOLV  HW1     2383    1.070556527    2.627177398    2.765911486
  784 SOLV  HW2     2384    1.063898847    2.555808470    2.912638154
  785 SOLV  OW      2385    2.706799705    1.110075097    0.408160376
  785 SOLV  HW1     2386    2.665433401    1.021944151    0.431040151
  785 SOLV  HW2     2387    2.764290144    1.140604126    0.484084644
  786 SOLV  OW      2388    0.822711583    1.259718520    0.190856603
  786 SOLV  HW1     2389    0.840988161    1.211957615    0.276802696
  786 SOLV  HW2     2390    0.881893518    1.222982735    0.119094858
  787 SOLV  OW      2391    1.281104844    2.980258052    0.036421230
  787 SOLV  HW1     2392    1.266190061    2.946822359    0.129478223
  787 SOLV  HW2     2393    1.208078588    2.946737747   -0.023122923
  788 SOLV  OW      2394    2.639544699    2.192192252    1.944942921
  788 SOLV  HW1     2395    2.570753259    2.160516858    2.010258728
  788 SOLV  HW2     2396    2.637293718    2.134245999    1.863463725
  789 SOLV  OW      2397    3.142607139    0.852746619    0.969442446
  789 SOLV  HW1     2398    3.140052009    0.775332890    0.906177306
  789 SOLV  HW2     2399    3.212102007    0.918071423    0.939359723
  790 SOLV  OW      2400    0.896732269    0.250426236    3.155594360
  790 SOLV  HW1     2401    0.819029946    0.193658943    3.182829331
  790 SOLV  HW2     2402    0.916024900    0.317202289    3.227501294
  791 SOLV  OW      2403    0.780713632    2.095980540    1.258803106
  791 SOLV  HW1     2404    0.734800204    2.045172295    1.185919996
  791 SOLV  HW2     2405    0.718540961    2.165236393    1.295404301
  792 SOLV  OW      2406    0.637481278    0.409057208    0.571311994
  792 SOLV  HW1     2407    0.670707700    0.315153662    0.580232154
  792 SOLV  HW2     2408    0.705784632    0.464150342    0.523344883
  793 SOLV  OW      2409    1.025542587    2.746838924    2.626416557
  793 SOLV  HW1     2410    1.092206596    2.819694746    2.610609924
  793 SOLV  HW2     2411    0.933205010    2.782510783    2.612163150
  794 SOLV  OW      2412    1.277305776    2.007980115    0.294536422
  794 SOLV  HW1     2413    1.361039351    2.048372982    0.257676671
  794 SOLV  HW2     2414    1.298078147    1.960468257    0.380049912
  795 SOLV  OW      2415    1.621238424    2.662627813    1.042417472
  795 SOLV  HW1     2416    1.597612967    2.759743011    1.038914038
  795 SOLV  HW2     2417    1.637522858    2.635709434    1.137348971
  796 SOLV  OW      2418    0.496472552    0.215295547    2.281368032
  796 SOLV  HW1     2419    0.436117165    0.279204286    2.233692662
  796 SOLV  HW2     2420    0.545397307    0.159425301    2.214398755
  797 SOLV  OW      2421    0.854440461    2.252603558    1.762675017
  797 SOLV  HW1     2422    0.776801040    2.216313876    1.711132797
  797 SOLV  HW2     2423    0.927050514    2.279165247    1.699243134
  798 SOLV  OW      2424    1.175395785    0.715581222    0.535773314
  798 SOLV  HW1     2425    1.234021700    0.636584213    0.517774296
  798 SOLV  HW2     2426    1.147746576    0.756998563    0.449046200
  799 SOLV  OW      2427    0.777407566    2.127549989    0.828636840
  799 SOLV  HW1     2428    0.699411120    2.149238415    0.769932779
  799 SOLV  HW2     2429    0.744489778    2.100428850    0.919095742
  800 SOLV  OW      2430    1.300797495    1.878082434    0.547700050
  800 SOLV  HW1     2431    1.204092383    1.858557727    0.564096023
  800 SOLV  HW2     2432    1.352902869    1.792756581    0.550231963
  801 SOLV  OW      2433    0.872202769    2.233399101    2.195973985
  801 SOLV  HW1     2434    0.969920639    2.250633223    2.208448044
  801 SOLV  HW2     2435    0.857002330    2.135357915    2.183395644
  802 SOLV  OW      2436    2.641965092    2.361667466    1.720928885
  802 SOLV  HW1     2437    2.619842982    2.312041276    1.804889241
  802 SOLV  HW2     2438    2.741147291    2.363025257    1.708181113
  803 SOLV  OW      2439    1.570759607    0.630353403    1.590060483
  803 SOLV  HW1     2440    1.567737758    0.534637374    1.561231250
  803 SOLV  HW2     2441    1.585635744    0.688733292    1.510234447
  804 SOLV  OW      2442    3.156306800    0.048692616    1.847112248
  804 SOLV  HW1     2443    3.234956968    0.043707010    1.908680990
  804 SOLV  HW2     2444    3.181164912    0.010387206    1.758139405
  805 SOLV  OW      2445    0.997124054    0.239143117    0.666680740
  805 SOLV  HW1     2446    1.058484080    0.167869066    0.700688177
  805 SOLV  HW2     2447    0.991868588    0.233781498    0.566955267
  806 SOLV  OW      2448    1.520872628    0.193550689    1.295710354
  806 SOLV  HW1     2449    1.591583063    0.122830443    1.294929589
  806 SOLV  HW2     2450    1.526867569    0.247578047    1.211764068
  807 SOLV  OW      2451    0.567507484    0.255693225    1.156203557
  807 SOLV  HW1     2452    0.564530333    0.157762637    1.136149123
  807 SOLV  HW2     2453    0.660205208    0.281274519    1.183664352
  808 SOLV  OW      2454    2.483499532    2.683836719    2.879591913
  808 SOLV  HW1     2455    2.440203127    2.642861974    2.959893856
  808 SOLV  HW2     2456    2.414543492    2.699325193    2.808830783
  809 SOLV  OW      2457    1.457041425    1.000837872    1.313096838
  809 SOLV  HW1     2458    1.518107810    1.045060895    1.247395358
  809 SOLV  HW2     2459    1.506818088    0.929016310    1.361731530
  810 SOLV  OW      2460    1.297302771    2.475173545    2.104845300
  810 SOLV  HW1     2461    1.309730136    2.566188440    2.065303148
  810 SOLV  HW2     2462    1.319194885    2.477958029    2.202388439
  811 SOLV  OW      2463    2.276253954    2.590119456    3.046741122
  811 SOLV  HW1     2464    2.209160369    2.569985041    2.975375202
  811 SOLV  HW2     2465    2.253291027    2.677071529    3.090468014
  812 SOLV  OW      2466    0.543789414    2.329298102    0.961508868
  812 SOLV  HW1     2467    0.540824539    2.313242917    0.862841362
  812 SOLV  HW2     2468    0.632745818    2.367651074    0.986359761
  813 SOLV  OW      2469    1.572574478    0.670312665    0.255948324
  813 SOLV  HW1     2470    1.513587957    0.720811296    0.192922697
  813 SOLV  HW2     2471    1.606116580    0.732191136    0.326995502
  814 SOLV  OW      2472    1.631199967    1.006761811    0.016357278
  814 SOLV  HW1     2473    1.567182027    0.931260321    0.030542784
  814 SOLV  HW2     2474    1.679813044    0.993432765   -0.070020167
  815 SOLV  OW      2475    1.549869334    0.947917539    0.979471963
  815 SOLV  HW1     2476    1.557661575    0.969387724    0.882106056
  815 SOLV  HW2     2477    1.576363510    1.027842705    1.033432910
  816 SOLV  OW      2478    2.076729575    0.957934425    0.878129603
  816 SOLV  HW1     2479    2.141161061    1.010039325    0.934108733
  816 SOLV  HW2     2480    2.125739679    0.914780353    0.802381902
  817 SOLV  OW      2481    2.178787294    2.378932988    1.027568841
  817 SOLV  HW1     2482    2.114350486    2.319974119    0.978849516
  817 SOLV  HW2     2483    2.185125714    2.467125322    0.980838136
  818 SOLV  OW      2484    0.019519799    1.732520440    0.531549776
  818 SOLV  HW1     2485   -0.027459243    1.813979994    0.497506430
  818 SOLV  HW2     2486   -0.043521317    1.678612920    0.587419325
  819 SOLV  OW      2487    0.889992517    2.819495445    1.981348031
  819 SOLV  HW1     2488    0.883832449    2.829216664    2.080692993
  819 SOLV  HW2     2489    0.939051804    2.735233735    1.959101070
  820 SOLV  OW      2490    1.059644965    1.222755355    0.579582105
  820 SOLV  HW1     2491    1.006800254    1.180842954    0.505740001
  820 SOLV  HW2     2492    0.998405549    1.246682984    0.654941822
  821 SOLV  OW      2493    2.128602531    1.981455005    0.595422865
  821 SOLV  HW1     2494    2.201103038    2.047447893    0.615137246
  821 SOLV  HW2     2495    2.072546843    2.015165346    0.519783108
  822 SOLV  OW      2496    0.458683403    1.551341547    2.112935801
  822 SOLV  HW1     2497    0.468576950    1.557324047    2.013599255
  822 SOLV  HW2     2498    0.467135067    1.642661297    2.152818645
  823 SOLV  OW      2499    1.335738967    0.726959962    1.690341626
  823 SOLV  HW1     2500    1.295834799    0.685363628    1.772069075
  823 SOLV  HW2     2501    1.421891142    0.681180071    1.668344148
  824 SOLV  OW      2502    1.805939598    0.503704130    0.670510765
  824 SOLV  HW1     2503    1.792861110    0.459948897    0.581537769
  824 SOLV  HW2     2504    1.836039774    0.598126864    0.657095801
  825 SOLV  OW      2505    2.147784613    0.214391012    1.011482812
  825 SOLV  HW1     2506    2.135280430    0.119158796    1.039338727
  825 SOLV  HW2     2507    2.063557948    0.248134511    0.969426537
  826 SOLV  OW      2508    2.318053785    0.591413767    1.017440199
  826 SOLV  HW1     2509    2.231185363    0.639941808    1.007410983
  826 SOLV  HW2     2510    2.307264524    0.517095889    1.083485979
  827 SOLV  OW      2511    0.894562296    1.608162283    3.176426415
  827 SOLV  HW1     2512    0.983600000    1.598085839    3.220836982
  827 SOLV  HW2     2513    0.893272824    1.692818079    3.123198015
  828 SOLV  OW      2514    0.877852950    1.970120843    2.091794048
  828 SOLV  HW1     2515    0.878405953    1.914280569    2.174749454
  828 SOLV  HW2     2516    0.880353582    1.910539577    2.011520642
  829 SOLV  OW      2517    0.199181358    2.333448365    2.897012813
  829 SOLV  HW1     2518    0.298302636    2.324592388    2.887100945
  829 SOLV  HW2     2519    0.156337916    2.331228369    2.806673674
  830 SOLV  OW      2520    1.706876353    2.559323257    0.803612552
  830 SOLV  HW1     2521    1.718830141    2.641117410    0.747321925
  830 SOLV  HW2     2522    1.698096729    2.585943227    0.899612762
  831 SOLV  OW      2523    2.548896381    2.419547473    0.380712065
  831 SOLV  HW1     2524    2.581347771    2.339070021    0.330992452
  831 SOLV  HW2     2525    2.618867079    2.448914143    0.445853822
  832 SOLV  OW      2526    0.372870195    1.995272527    2.428586943
  832 SOLV  HW1     2527    0.464660507    1.959425070    2.411525794
  832 SOLV  HW2     2528    0.307243641    1.948270546    2.369548768
  833 SOLV  OW      2529    0.605503931    1.002884992    1.603696755
  833 SOLV  HW1     2530    0.698029122    0.965297021    1.608822469
  833 SOLV  HW2     2531    0.541700290    0.940616958    1.648993415
  834 SOLV  OW      2532    0.605267832    1.584393578    0.056225349
  834 SOLV  HW1     2533    0.558114041    1.570812836    0.143357912
  834 SOLV  HW2     2534    0.704094070    1.579613599    0.070736370
  835 SOLV  OW      2535    2.577615447    0.175820587    2.492564835
  835 SOLV  HW1     2536    2.539532716    0.263216047    2.462342760
  835 SOLV  HW2     2537    2.530184836    0.145631612    2.575272303
  836 SOLV  OW      2538    1.549084571    1.716624843    2.518005896
  836 SOLV  HW1     2539    1.496442955    1.747438941    2.438753968
  836 SOLV  HW2     2540    1.619293989    1.784434732    2.539776237
  837 SOLV  OW      2541    2.234853316    3.074311250    1.837273836
  837 SOLV  HW1     2542    2.221361734    3.031482681    1.926633521
  837 SOLV  HW2     2543    2.146229565    3.101028145    1.799412653
  838 SOLV  OW      2544    1.191181315    1.976802311    0.960040635
  838 SOLV  HW1     2545    1.133456422    2.016364129    0.888596995
  838 SOLV  HW2     2546    1.195157659    1.877543053    0.948498831
  839 SOLV  OW      2547    0.357884339    0.778843109    0.327062388
  839 SOLV  HW1     2548    0.351781618    0.692382599    0.277171571
  839 SOLV  HW2     2549    0.267478362    0.821409505    0.331130651
  840 SOLV  OW      2550    3.021562078    1.176351714    0.842517723
  840 SOLV  HW1     2551    3.098599671    1.224284559    0.884577432
  840 SOLV  HW2     2552    2.939596041    1.189677508    0.898243500
  841 SOLV  OW      2553    0.996485458    3.043965334    0.168396009
  841 SOLV  HW1     2554    1.008611059    3.110128274    0.242402090
  841 SOLV  HW2     2555    1.067463116    2.973777067    0.174495188
  842 SOLV  OW      2556    2.783956787    1.681178309    0.205663960
  842 SOLV  HW1     2557    2.758603438    1.646976601    0.115179209
  842 SOLV  HW2     2558    2.701213101    1.702953291    0.257426230
  843 SOLV  OW      2559    1.048643677    2.858244215    3.108558123
  843 SOLV  HW1     2560    0.960052450    2.896608046    3.134660479
  843 SOLV  HW2     2561    1.072111698    2.783388160    3.170584650
  844 SOLV  OW      2562    1.173092845    2.643002443    1.444264833
  844 SOLV  HW1     2563    1.218043536    2.614191556    1.528827563
  844 SOLV  HW2     2564    1.240651615    2.683831224    1.382862652
  845 SOLV  OW      2565    1.130530702    0.691075670    0.013299878
  845 SOLV  HW1     2566    1.195456780    0.734093624   -0.049434269
  845 SOLV  HW2     2567    1.040223874    0.687482679   -0.029516221
  846 SOLV  OW      2568    3.017480370    1.231586416    0.270974208
  846 SOLV  HW1     2569    2.939934479    1.197078328    0.218083231
  846 SOLV  HW2     2570    3.003756590    1.328652663    0.290757135
  847 SOLV  OW      2571    1.254646975    2.132303489    2.365602623
  847 SOLV  HW1     2572    1.204678160    2.189141882    2.300225990
  847 SOLV  HW2     2573    1.202652395    2.048818180    2.383722810
  848 SOLV  OW      2574    0.288534446    1.290174920    1.484927254
  848 SOLV  HW1     2575    0.244998168    1.246086590    1.563418344
  848 SOLV  HW2     2576    0.349321775    1.224985050    1.439593143
  849 SOLV  OW      2577    0.074064317    3.097398657    1.616932486
  849 SOLV  HW1     2578    0.079761616    3.012391608    1.669303774
  849 SOLV  HW2     2579    0.017005149    3.082958851    1.536080451
  850 SOLV  OW      2580    3.046728571    0.891437079    1.738369653
  850 SOLV  HW1     2581    3.071183848    0.838488476    1.819612128
  850 SOLV  HW2     2582    3.128704049    0.908125697    1.683565636
  851 SOLV  OW      2583    1.440547860    0.232898517    0.469782002
  851 SOLV  HW1     2584    1.387413682    0.156871437    0.432409787
  851 SOLV  HW2     2585    1.480579268    0.285585864    0.394805139
  852 SOLV  OW      2586    0.949056382    0.975569227    0.812887438
  852 SOLV  HW1     2587    1.041040151    0.947906249    0.785045947
  852 SOLV  HW2     2588    0.897904410    0.895228957    0.843388266
  853 SOLV  OW      2589    1.254942686    3.025694703    1.582562449
  853 SOLV  HW1     2590    1.272080203    3.004044759    1.486442800
  853 SOLV  HW2     2591    1.315073137    3.100321440    1.611138317
  854 SOLV  OW      2592    1.827892168    1.133812653    2.778768264
  854 SOLV  HW1     2593    1.763875020    1.152981973    2.704365521
  854 SOLV  HW2     2594    1.921624698    1.145417774    2.745891241
  855 SOLV  OW      2595    0.841893247    0.517333199    1.222043649
  855 SOLV  HW1     2596    0.820024625    0.427626663    1.260442881
  855 SOLV  HW2     2597    0.787962692    0.532121642    1.139129612
  856 SOLV  OW      2598    1.337849296    2.535373098    2.373427251
  856 SOLV  HW1     2599    1.383034941    2.624006360    2.383548575
  856 SOLV  HW2     2600    1.243683139    2.542033675    2.406417729
  857 SOLV  OW      2601    2.861738407    3.099131568    1.068668418
  857 SOLV  HW1     2602    2.954628796    3.115129983    1.102067031
  857 SOLV  HW2     2603    2.818969058    3.186631438    1.045984600
  858 SOLV  OW      2604    0.565111179    2.874140715    1.734220916
  858 SOLV  HW1     2605    0.662829808    2.894915231    1.729643170
  858 SOLV  HW2     2606    0.527143703    2.871967866    1.641726944
  859 SOLV  OW      2607    3.059745536    1.964628394    0.494901404
  859 SOLV  HW1     2608    2.998335143    1.939421362    0.420100102
  859 SOLV  HW2     2609    3.078804824    2.062716238    0.490736976
  860 SOLV  OW      2610    0.932665983    0.780336710    2.330258543
  860 SOLV  HW1     2611    0.882772761    0.695269288    2.313640990
  860 SOLV  HW2     2612    1.018370684    0.759980706    2.377611294
  861 SOLV  OW      2613    1.147874566    1.814584317    1.754886711
  861 SOLV  HW1     2614    1.210366056    1.873854576    1.805699012
  861 SOLV  HW2     2615    1.056699599    1.819566488    1.795658067
  862 SOLV  OW      2616    2.426347496    2.854188123    0.778703358
  862 SOLV  HW1     2617    2.326552721    2.853963975    0.785232722
  862 SOLV  HW2     2618    2.453746894    2.827483250    0.686303569
  863 SOLV  OW      2619    3.106025876    2.164113195    2.541440906
  863 SOLV  HW1     2620    3.106232665    2.069122054    2.510164466
  863 SOLV  HW2     2621    3.093022275    2.224942626    2.463132577
  864 SOLV  OW      2622    0.431240059    0.281634518    3.135444957
  864 SOLV  HW1     2623    0.331802927    0.281879694    3.146119547
  864 SOLV  HW2     2624    0.458701404    0.202386619    3.080972088
  865 SOLV  OW      2625    1.180698171    0.644335798    1.910640864
  865 SOLV  HW1     2626    1.119678525    0.574012622    1.947152472
  865 SOLV  HW2     2627    1.126649526    0.722720408    1.880040897
  866 SOLV  OW      2628    2.563498493    2.379676847    0.790356961
  866 SOLV  HW1     2629    2.566855785    2.281574330    0.809502227
  866 SOLV  HW2     2630    2.479461318    2.401033491    0.740521940
  867 SOLV  OW      2631    0.409143226    2.831766602    3.084646297
  867 SOLV  HW1     2632    0.415329452    2.737109239    3.116318041
  867 SOLV  HW2     2633    0.452279064    2.839713733    2.994771311
  868 SOLV  OW      2634    0.822224409    0.108487551    1.797132662
  868 SOLV  HW1     2635    0.824676973    0.036905465    1.866928092
  868 SOLV  HW2     2636    0.905485295    0.163577564    1.802969059
  869 SOLV  OW      2637    2.343160527    0.311756266    0.838199042
  869 SOLV  HW1     2638    2.289542758    0.392626353    0.813975555
  869 SOLV  HW2     2639    2.292105486    0.256426935    0.904029509
  870 SOLV  OW      2640    2.348272696    1.620646540    1.972443929
  870 SOLV  HW1     2641    2.427908089    1.634547814    2.031321651
  870 SOLV  HW2     2642    2.336585633    1.522914554    1.954739747
  871 SOLV  OW      2643    1.013667991    0.017904336    2.179091250
  871 SOLV  HW1     2644    1.060781078    0.037670630    2.093118935
  871 SOLV  HW2     2645    1.054924140   -0.062474177    2.221972641
  872 SOLV  OW      2646    1.028544390    0.446982087    2.014356004
  872 SOLV  HW1     2647    0.932089062    0.473116730    2.010507068
  872 SOLV  HW2     2648    1.045672099    0.395038305    2.098081134
  873 SOLV  OW      2649    0.923974113    2.512764006    2.239698529
  873 SOLV  HW1     2650    0.987958295    2.510111474    2.316503677
  873 SOLV  HW2     2651    0.888832169    2.420748268    2.222431569
  874 SOLV  OW      2652    2.869879030    0.263872412    2.849699765
  874 SOLV  HW1     2653    2.963181462    0.283486463    2.879890335
  874 SOLV  HW2     2654    2.813391851    0.240764332    2.928925583
  875 SOLV  OW      2655    1.378492807    2.495178639    0.208959106
  875 SOLV  HW1     2656    1.448971824    2.557690192    0.175417270
  875 SOLV  HW2     2657    1.346102227    2.437980503    0.133598482
  876 SOLV  OW      2658    0.909186671    2.707178040    1.500745494
  876 SOLV  HW1     2659    1.002595913    2.671611705    1.497409512
  876 SOLV  HW2     2660    0.848422818    2.646028092    1.450052369
  877 SOLV  OW      2661    2.463229852    2.812739009    2.527473845
  877 SOLV  HW1     2662    2.418619167    2.768877697    2.605498210
  877 SOLV  HW2     2663    2.403164267    2.883481287    2.490199784
  878 SOLV  OW      2664    2.586150582    1.908915452    2.343939452
  878 SOLV  HW1     2665    2.683927861    1.924843932    2.330238264
  878 SOLV  HW2     2666    2.534011529    1.963118637    2.278020412
  879 SOLV  OW      2667    0.890979690    2.307794066    0.029212268
  879 SOLV  HW1     2668    0.964744963    2.242527192    0.011879391
  879 SOLV  HW2     2669    0.905756706    2.352052787    0.117667355
  880 SOLV  OW      2670    1.299581834    0.958657183    0.262093626
  880 SOLV  HW1     2671    1.273657188    1.052897697    0.240921136
  880 SOLV  HW2     2672    1.217145711    0.903339906    0.274169954
  881 SOLV  OW      2673    0.247525343    0.052816584    1.923942271
  881 SOLV  HW1     2674    0.299177433   -0.032643858    1.929444141
  881 SOLV  HW2     2675    0.245931310    0.084736430    1.829178084
  882 SOLV  OW      2676    0.012354249    2.963839805    0.958712209
  882 SOLV  HW1     2677   -0.046342444    2.914939116    0.894175776
  882 SOLV  HW2     2678    0.102519466    2.977791778    0.917760485
  883 SOLV  OW      2679    0.588595164    1.118306403    2.038901525
  883 SOLV  HW1     2680    0.562247827    1.194681407    2.097847551
  883 SOLV  HW2     2681    0.684710510    1.127860837    2.012968421
  884 SOLV  OW      2682    2.305123890    2.128500931    1.516681938
  884 SOLV  HW1     2683    2.247695166    2.099017428    1.440309797
  884 SOLV  HW2     2684    2.387154025    2.173413621    1.481271383
  885 SOLV  OW      2685    2.164400334    2.531777517    0.191501888
  885 SOLV  HW1     2686    2.074445197    2.541828911    0.148971609
  885 SOLV  HW2     2687    2.175043007    2.438226477    0.225215822
  886 SOLV  OW      2688    2.784628480    2.704790918    2.137593580
  886 SOLV  HW1     2689    2.844288713    2.780288353    2.164844949
  886 SOLV  HW2     2690    2.804140915    2.624769491    2.194316998
  887 SOLV  OW      2691    1.022310488    0.859748152    1.835883363
  887 SOLV  HW1     2692    0.996639368    0.886670264    1.928715884
  887 SOLV  HW2     2693    1.093951300    0.920804156    1.802099024
  888 SOLV  OW      2694    2.666533695    2.779696240    1.698719138
  888 SOLV  HW1     2695    2.652423901    2.854764024    1.763275169
  888 SOLV  HW2     2696    2.727513127    2.809827226    1.625402560
  889 SOLV  OW      2697    1.243216993    1.460804655    2.961112718
  889 SOLV  HW1     2698    1.211144705    1.544517551    2.916784640
  889 SOLV  HW2     2699    1.337462839    1.442339890    2.933216877
  890 SOLV  OW      2700    2.524900826    2.780554084    2.095040820
  890 SOLV  HW1     2701    2.621426800    2.756487688    2.105288971
  890 SOLV  HW2     2702    2.471637893    2.736021781    2.167022217
  891 SOLV  OW      2703    1.398240575    0.334606031    1.700520506
  891 SOLV  HW1     2704    1.468291349    0.350683159    1.630980677
  891 SOLV  HW2     2705    1.436179794    0.353684805    1.791063161
  892 SOLV  OW      2706    1.668614582    2.379785589    2.163066605
  892 SOLV  HW1     2707    1.714271970    2.382207185    2.252010860
  892 SOLV  HW2     2708    1.598738486    2.308240693    2.163424543
  893 SOLV  OW      2709    2.707791804    0.186945515    3.060324447
  893 SOLV  HW1     2710    2.739230468    0.104557072    3.107498506
  893 SOLV  HW2     2711    2.607803639    0.188771023    3.059523898
  894 SOLV  OW      2712    0.172577039    2.284971567    1.241451193
  894 SOLV  HW1     2713    0.083262484    2.326514513    1.258739585
  894 SOLV  HW2     2714    0.160161123    2.189849337    1.213178718
  895 SOLV  OW      2715    0.737134390    2.288907287    0.511389029
  895 SOLV  HW1     2716    0.673947183    2.258311916    0.582612575
  895 SOLV  HW2     2717    0.705761358    2.376337596    0.474333487
  896 SOLV  OW      2718    0.062903102    1.855853967    2.702936977
  896 SOLV  HW1     2719    0.042081723    1.854673958    2.800748038
  896 SOLV  HW2     2720    0.129808549    1.927732020    2.683987226
  897 SOLV  OW      2721    0.990053905    2.275569089    1.187920357
  897 SOLV  HW1     2722    0.931705879    2.208884278    1.234295367
  897 SOLV  HW2     2723    1.084787464    2.243540470    1.189222751
  898 SOLV  OW      2724    1.328030761    1.512992256    0.878243911
  898 SOLV  HW1     2725    1.351675871    1.464500688    0.962453676
  898 SOLV  HW2     2726    1.362843896    1.462021113    0.799555884
  899 SOLV  OW      2727    0.614956567    2.083077073    2.816357778
  899 SOLV  HW1     2728    0.682043055    2.101899510    2.888087543
  899 SOLV  HW2     2729    0.539075191    2.030433576    2.854707213
  900 SOLV  OW      2730    0.767350564    2.717792858    3.025316797
  900 SOLV  HW1     2731    0.768688099    2.787116204    3.097387309
  900 SOLV  HW2     2732    0.853823978    2.667555930    3.025806678
  901 SOLV  OW      2733    2.713474126    2.690282067    0.461285605
  901 SOLV  HW1     2734    2.745522177    2.605056944    0.419914981
  901 SOLV  HW2     2735    2.731549758    2.688428673    0.559630729
  902 SOLV  OW      2736    0.149397344    0.796601985    1.161201639
  902 SOLV  HW1     2737    0.223062982    0.820618335    1.097971951
  902 SOLV  HW2     2738    0.062189662    0.796484540    1.112251250
  903 SOLV  OW      2739    1.101802296    2.134275996    3.134259545
  903 SOLV  HW1     2740    1.073371941    2.108458711    3.041920232
  903 SOLV  HW2     2741    1.128941862    2.052406106    3.184877054
  904 SOLV  OW      2742    0.897474111    0.720448384    3.049576203
  904 SOLV  HW1     2743    0.909426068    0.737760796    2.951804507
  904 SOLV  HW2     2744    0.816609001    0.663311239    3.063647341
  905 SOLV  OW      2745    1.114884319    0.434912260    0.267299076
  905 SOLV  HW1     2746    1.024351552    0.465257873    0.237554842
  905 SOLV  HW2     2747    1.175275164    0.427497286    0.187928586
  906 SOLV  OW      2748    0.850368275    1.473190800    0.363499659
  906 SOLV  HW1     2749    0.845691036    1.398453958    0.297213066
  906 SOLV  HW2     2750    0.825203421    1.439027260    0.454058941
  907 SOLV  OW      2751    1.178817477    1.887726809    0.073690114
  907 SOLV  HW1     2752    1.155524173    1.791440675    0.087401637
  907 SOLV  HW2     2753    1.224964067    1.922772590    0.155199814
  908 SOLV  OW      2754    2.609707816    0.389242517    0.239594041
  908 SOLV  HW1     2755    2.604114270    0.445213482    0.156902071
  908 SOLV  HW2     2756    2.694275703    0.410517454    0.288559451
  909 SOLV  OW      2757    1.846873426    0.337373442    1.529388963
  909 SOLV  HW1     2758    1.872387697    0.274132343    1.456236621
  909 SOLV  HW2     2759    1.895772307    0.423769727    1.517297057
  910 SOLV  OW      2760    1.433587707    1.253323265    1.421365349
  910 SOLV  HW1     2761    1.423152295    1.160663969    1.385213650
  910 SOLV  HW2     2762    1.354917494    1.308753469    1.394162141
  911 SOLV  OW      2763    2.612658538    0.861096211    0.480998998
  911 SOLV  HW1     2764    2.529231933    0.814055194    0.452211761
  911 SOLV  HW2     2765    2.610431428    0.875307709    0.579966741
  912 SOLV  OW      2766    1.054082641    0.444193979    0.823948119
  912 SOLV  HW1     2767    1.017816182    0.367288817    0.771299560
  912 SOLV  HW2     2768    1.048267339    0.423408561    0.921598812
  913 SOLV  OW      2769    2.071607285    2.793922710    2.521581087
  913 SOLV  HW1     2770    2.042833561    2.725358571    2.454702080
  913 SOLV  HW2     2771    1.997525128    2.809966464    2.586820263
  914 SOLV  OW      2772    2.013949426    1.432017391    2.073156179
  914 SOLV  HW1     2773    1.936088613    1.413177636    2.013284027
  914 SOLV  HW2     2774    2.099060215    1.417417519    2.022709753
  915 SOLV  OW      2775    0.713083122    3.059373243    2.738023076
  915 SOLV  HW1     2776    0.673525353    3.136202905    2.687682777
  915 SOLV  HW2     2777    0.731870703    3.087374304    2.832175516
  916 SOLV  OW      2778    0.965971905    0.236007574    0.388251382
  916 SOLV  HW1     2779    1.018011761    0.301047262    0.332904157
  916 SOLV  HW2     2780    1.000385279    0.143506089    0.372104283
  917 SOLV  OW      2781    1.519892565    1.246004873    2.027313497
  917 SOLV  HW1     2782    1.422600893    1.262553912    2.043507871
  917 SOLV  HW2     2783    1.534215896    1.223135605    1.931014084
  918 SOLV  OW      2784    0.382975313    0.536036620    0.192602960
  918 SOLV  HW1     2785    0.470585158    0.508116901    0.153277673
  918 SOLV  HW2     2786    0.373354488    0.496505946    0.283960289
  919 SOLV  OW      2787    0.613726145    2.313193773    2.136836939
  919 SOLV  HW1     2788    0.708630943    2.302323183    2.166444243
  919 SOLV  HW2     2789    0.554810520    2.323587785    2.216977975
  920 SOLV  OW      2790    0.938295577    1.816058033    2.986915749
  920 SOLV  HW1     2791    1.012351732    1.757540029    2.953857556
  920 SOLV  HW2     2792    0.953538116    1.909867922    2.955790157
  921 SOLV  OW      2793    1.644986507    2.516139211    0.478073399
  921 SOLV  HW1     2794    1.547424845    2.537460461    0.472719432
  921 SOLV  HW2     2795    1.656999400    2.424339449    0.515889067
  922 SOLV  OW      2796    2.215761359    2.789524884    0.046332566
  922 SOLV  HW1     2797    2.191430580    2.713997353    0.107202126
  922 SOLV  HW2     2798    2.303024976    2.828867093    0.075292920
  923 SOLV  OW      2799    2.138147618    1.118667921    2.290411991
  923 SOLV  HW1     2800    2.048568177    1.106356698    2.333136484
  923 SOLV  HW2     2801    2.200576596    1.047586438    2.322837898
  924 SOLV  OW      2802    3.107970501    2.413733826    1.246851863
  924 SOLV  HW1     2803    3.059234704    2.435618623    1.331395055
  924 SOLV  HW2     2804    3.050573553    2.355282836    1.189487657
  925 SOLV  OW      2805    1.458210472    2.745394688    2.660529868
  925 SOLV  HW1     2806    1.416484320    2.826556948    2.701437849
  925 SOLV  HW2     2807    1.467862641    2.759010313    2.561923391
  926 SOLV  OW      2808    0.209114077    2.962983140    2.248420842
  926 SOLV  HW1     2809    0.168429905    3.050640536    2.274157561
  926 SOLV  HW2     2810    0.149732198    2.916748832    2.182560776
  927 SOLV  OW      2811    1.792860839    1.818222723    1.279129209
  927 SOLV  HW1     2812    1.823089511    1.867682005    1.197633815
  927 SOLV  HW2     2813    1.797919364    1.878717653    1.358603507
  928 SOLV  OW      2814    1.129543079    1.618373448    0.131255000
  928 SOLV  HW1     2815    1.116921881    1.612589558    0.230286761
  928 SOLV  HW2     2816    1.191434924    1.545776459    0.101270390
  929 SOLV  OW      2817    0.885171711    1.902422374    1.423965865
  929 SOLV  HW1     2818    0.823866900    1.898474226    1.502884365
  929 SOLV  HW2     2819    0.843081027    1.957409397    1.351808136
  930 SOLV  OW      2820    1.292298114    2.991817762    0.721963341
  930 SOLV  HW1     2821    1.286396943    2.943395254    0.809258691
  930 SOLV  HW2     2822    1.234529456    2.945934934    0.654453724
  931 SOLV  OW      2823    3.137094332    2.688380081    3.177848645
  931 SOLV  HW1     2824    3.067598871    2.687306657    3.105939067
  931 SOLV  HW2     2825    3.207614487    2.620589940    3.157037705
  932 SOLV  OW      2826    1.010540086    1.257603480    1.054399975
  932 SOLV  HW1     2827    1.009060852    1.324742102    1.128506068
  932 SOLV  HW2     2828    1.105317312    1.236324254    1.030610502
  933 SOLV  OW      2829    1.512228567    1.622979588    1.618496072
  933 SOLV  HW1     2830    1.414273672    1.606481547    1.606900479
  933 SOLV  HW2     2831    1.563844577    1.555814263    1.565332047
  934 SOLV  OW      2832    2.513466095    1.483711383    0.793082079
  934 SOLV  HW1     2833    2.417923487    1.454758794    0.798984742
  934 SOLV  HW2     2834    2.572734658    1.403159162    0.792857510
  935 SOLV  OW      2835    1.545527764    1.256762994    0.107713567
  935 SOLV  HW1     2836    1.587101747    1.167924656    0.088189684
  935 SOLV  HW2     2837    1.526044847    1.263641034    0.205565123
  936 SOLV  OW      2838    1.356400880    0.015299467    0.318805998
  936 SOLV  HW1     2839    1.341895976    0.054020884    0.227747044
  936 SOLV  HW2     2840    1.430305931   -0.051969108    0.315018833
  937 SOLV  OW      2841    0.633883568    0.062710964    1.435216920
  937 SOLV  HW1     2842    0.601310479   -0.011474838    1.376588817
  937 SOLV  HW2     2843    0.723651051    0.038888406    1.472311813
  938 SOLV  OW      2844    1.778876765    2.414814184    1.459510936
  938 SOLV  HW1     2845    1.823983268    2.338005531    1.414039025
  938 SOLV  HW2     2846    1.846865839    2.484405423    1.482668635
  939 SOLV  OW      2847    0.589173825    1.692073597    1.597441328
  939 SOLV  HW1     2848    0.509489382    1.656033363    1.548934646
  939 SOLV  HW2     2849    0.655743518    1.618733359    1.611264421
  940 SOLV  OW      2850    0.009595627    1.830305676    0.999270846
  940 SOLV  HW1     2851   -0.015930141    1.867235404    0.909913868
  940 SOLV  HW2     2852   -0.069429097    1.833557078    1.060463342
  941 SOLV  OW      2853    0.375514523    1.985534390    2.912336481
  941 SOLV  HW1     2854    0.363119559    1.889041997    2.935520704
  941 SOLV  HW2     2855    0.317761911    2.008663037    2.834031520
  942 SOLV  OW      2856    0.517349987    2.595130248    1.781246274
  942 SOLV  HW1     2857    0.540970623    2.692142007    1.786951259
  942 SOLV  HW2     2858    0.586704568    2.541098548    1.828913667
  943 SOLV  OW      2859    2.690624982    3.138354190    0.277975744
  943 SOLV  HW1     2860    2.700489375    3.038965882    0.283114178
  943 SOLV  HW2     2861    2.689953382    3.176585814    0.370385657
  944 SOLV  OW      2862    2.670220380    0.060058328    0.536914727
  944 SOLV  HW1     2863    2.579369395    0.055202078    0.578440353
  944 SOLV  HW2     2864    2.730133273    0.115909028    0.594298566
  945 SOLV  OW      2865    2.263738495    2.968062125    2.420427967
  945 SOLV  HW1     2866    2.181222770    2.915828695    2.441976307
  945 SOLV  HW2     2867    2.262562798    3.054471003    2.470763008
  946 SOLV  OW      2868    1.097728209    1.601692143    0.404664610
  946 SOLV  HW1     2869    1.008261098    1.559747449    0.389240694
  946 SOLV  HW2     2870    1.101155673    1.639840900    0.497047006
  947 SOLV  OW      2871    2.280358055    1.988429028    2.373150601
  947 SOLV  HW1     2872    2.272502614    1.900250427    2.419672446
  947 SOLV  HW2     2873    2.237015595    1.982624445    2.283210889
  948 SOLV  OW      2874    3.090709068    0.129871143    2.495412181
  948 SOLV  HW1     2875    3.117404451    0.217686602    2.535127634
  948 SOLV  HW2     2876    3.011162267    0.142885248    2.436213937
  949 SOLV  OW      2877    1.486034814    2.133327423    0.154757604
  949 SOLV  HW1     2878    1.525217521    2.084624903    0.076692313
  949 SOLV  HW2     2879    1.426118728    2.206315248    0.121830467
  950 SOLV  OW      2880    3.157538627    0.391606048    0.644648578
  950 SOLV  HW1     2881    3.191088702    0.465208565    0.585839362
  950 SOLV  HW2     2882    3.099153070    0.330360079    0.591342920
  951 SOLV  OW      2883    2.071791130    1.163519917    2.658778432
  951 SOLV  HW1     2884    2.126581730    1.093943715    2.705243425
  951 SOLV  HW2     2885    2.131971579    1.223777235    2.606345646
  952 SOLV  OW      2886    0.211249492    0.580739197    1.331827040
  952 SOLV  HW1     2887    0.137387240    0.514596823    1.318804176
  952 SOLV  HW2     2888    0.198052929    0.658047333    1.269784290
  953 SOLV  OW      2889    0.981139018    0.320974311    2.893171538
  953 SOLV  HW1     2890    0.946734456    0.277325819    2.976314668
  953 SOLV  HW2     2891    1.021666070    0.251700648    2.833503017
  954 SOLV  OW      2892    2.276976664    2.081181301    0.052341131
  954 SOLV  HW1     2893    2.300067259    2.084068217    0.149604613
  954 SOLV  HW2     2894    2.260012241    2.174057660    0.019358463
  955 SOLV  OW      2895    0.742752337    0.145187067    0.623464745
  955 SOLV  HW1     2896    0.835334940    0.181989487    0.632164350
  955 SOLV  HW2     2897    0.732009925    0.067125684    0.685049241
  956 SOLV  OW      2898    2.861167563    0.323106711    2.071875173
  956 SOLV  HW1     2899    2.959950662    0.314077226    2.059144163
  956 SOLV  HW2     2900    2.815199538    0.313705834    1.983556215
  957 SOLV  OW      2901    0.214826377    1.358921516    0.474094039
  957 SOLV  HW1     2902    0.304908946    1.331291734    0.440576134
  957 SOLV  HW2     2903    0.183538979    1.439162098    0.423259105
  958 SOLV  OW      2904    1.576690234    1.989098631    3.114318182
  958 SOLV  HW1     2905    1.562557421    2.033115869    3.025634815
  958 SOLV  HW2     2906    1.673096267    1.964428313    3.124274297
  959 SOLV  OW      2907    2.290483462    1.100906197    1.014750060
  959 SOLV  HW1     2908    2.294358512    1.190253376    1.059512299
  959 SOLV  HW2     2909    2.340507377    1.104788459    0.928239324
  960 SOLV  OW      2910    1.231984417    1.586236849    1.607353666
  960 SOLV  HW1     2911    1.193794098    1.501354037    1.643932116
  960 SOLV  HW2     2912    1.202392599    1.663192668    1.663954281
  961 SOLV  OW      2913    1.941986980    0.648583009    2.651034816
  961 SOLV  HW1     2914    1.890781160    0.726326742    2.614512546
  961 SOLV  HW2     2915    1.946551330    0.655561996    2.750696513
  962 SOLV  OW      2916    2.276173062    2.680326522    2.682671950
  962 SOLV  HW1     2917    2.235675512    2.604496731    2.733775933
  962 SOLV  HW2     2918    2.205576544    2.724811722    2.627545435
  963 SOLV  OW      2919    1.149691652    2.483986480    0.795373886
  963 SOLV  HW1     2920    1.209477896    2.531725468    0.859782110
  963 SOLV  HW2     2921    1.200809386    2.410627168    0.750573033
  964 SOLV  OW      2922    2.115745348    2.240897314    2.927852800
  964 SOLV  HW1     2923    2.134521040    2.147773876    2.896589483
  964 SOLV  HW2     2924    2.180605699    2.265571524    2.999868147
  965 SOLV  OW      2925    0.612042829    2.636880993    2.656349719
  965 SOLV  HW1     2926    0.688691663    2.680027470    2.608756972
  965 SOLV  HW2     2927    0.571280415    2.702331248    2.720039065
  966 SOLV  OW      2928    1.501393189    1.372760387    2.871916508
  966 SOLV  HW1     2929    1.551160105    1.396862178    2.955247234
  966 SOLV  HW2     2930    1.476195912    1.276026928    2.874961644
  967 SOLV  OW      2931    0.182169888    2.858451239    0.062242627
  967 SOLV  HW1     2932    0.101722423    2.803075236    0.040716546
  967 SOLV  HW2     2933    0.251332315    2.845784597   -0.008875330
  968 SOLV  OW      2934    1.847770412    0.587622171    0.244663927
  968 SOLV  HW1     2935    1.854495875    0.495412058    0.282770428
  968 SOLV  HW2     2936    1.752181563    0.616990321    0.245196490
  969 SOLV  OW      2937    0.654074444    1.990427101    1.037511414
  969 SOLV  HW1     2938    0.556586012    1.984435210    1.058962367
  969 SOLV  HW2     2939    0.684043275    1.905201278    0.994634517
  970 SOLV  OW      2940    0.442772769    2.338576775    1.705410645
  970 SOLV  HW1     2941    0.376137787    2.332797921    1.631061172
  970 SOLV  HW2     2942    0.462435398    2.434627482    1.725135752
  971 SOLV  OW      2943    2.530723361    1.326239014    0.366601440
  971 SOLV  HW1     2944    2.598139153    1.254420596    0.383898871
  971 SOLV  HW2     2945    2.544238161    1.400980751    0.431662538
  972 SOLV  OW      2946    0.786297403    0.538985833    2.292082721
  972 SOLV  HW1     2947    0.687090223    0.539058987    2.304711560
  972 SOLV  HW2     2948    0.827114344    0.467853162    2.349315820
  973 SOLV  OW      2949    0.680190205    2.491440410    2.880941200
  973 SOLV  HW1     2950    0.692147878    2.525099365    2.787530372
  973 SOLV  HW2     2951    0.694900038    2.566389377    2.945499116
  974 SOLV  OW      2952    2.905598061    2.440125497    1.728042143
  974 SOLV  HW1     2953    2.888460649    2.523294877    1.780867979
  974 SOLV  HW2     2954    2.964152147    2.378597400    1.780834764
  975 SOLV  OW      2955    3.073062487    0.749621199    0.331344664
  975 SOLV  HW1     2956    2.975540168    0.753495370    0.353126113
  975 SOLV  HW2     2957    3.084700982    0.736094572    0.232949664
  976 SOLV  OW      2958    2.525426395    0.138209385    0.166268720
  976 SOLV  HW1     2959    2.552610774    0.228781981    0.198814402
  976 SOLV  HW2     2960    2.582001674    0.068571093    0.210442389
  977 SOLV  OW      2961    2.965698479    1.432454114    2.636938039
  977 SOLV  HW1     2962    2.914521132    1.470149049    2.559727916
  977 SOLV  HW2     2963    2.961180871    1.495938345    2.714079284
  978 SOLV  OW      2964    1.961432392    0.590539085    1.440170224
  978 SOLV  HW1     2965    1.937861418    0.683741973    1.467720925
  978 SOLV  HW2     2966    2.053596400    0.568625654    1.472216563
  979 SOLV  OW      2967    2.920056147    1.764213572    3.053732081
  979 SOLV  HW1     2968    2.883084683    1.685098014    3.102470714
  979 SOLV  HW2     2969    2.859060866    1.842486473    3.066162411
  980 SOLV  OW      2970    2.540692522    0.446388246    0.693966717
  980 SOLV  HW1     2971    2.479540311    0.402461072    0.759786964
  980 SOLV  HW2     2972    2.528587790    0.404340913    0.604039172
  981 SOLV  OW      2973    0.835506901    1.977967116    0.176629770
  981 SOLV  HW1     2974    0.849769784    1.884858429    0.210227222
  981 SOLV  HW2     2975    0.913245260    2.035137013    0.202894101
  982 SOLV  OW      2976    2.178636954    0.824081564    0.667575917
  982 SOLV  HW1     2977    2.201136659    0.886149550    0.592454352
  982 SOLV  HW2     2978    2.259850385    0.771420703    0.692736723
  983 SOLV  OW      2979    1.636763416    0.546731533    2.229534348
  983 SOLV  HW1     2980    1.673357151    0.468755045    2.178717582
  983 SOLV  HW2     2981    1.551407450    0.577032556    2.187132742
  984 SOLV  OW      2982    2.920906457    2.068241937    2.118650809
  984 SOLV  HW1     2983    3.019578302    2.072429409    2.102895301
  984 SOLV  HW2     2984    2.878025522    2.151552105    2.083686625
  985 SOLV  OW      2985    0.942576241    0.656739294    0.692129158
  985 SOLV  HW1     2986    0.970103956    0.587646330    0.758986882
  985 SOLV  HW2     2987    1.018850083    0.675428600    0.630205471
  986 SOLV  OW      2988    1.935931930    2.942386373    0.636125961
  986 SOLV  HW1     2989    2.011419261    2.902369395    0.688090797
  986 SOLV  HW2     2990    1.866529396    2.872458238    0.618998662
  987 SOLV  OW      2991    2.595997459    0.548759067    2.918940531
  987 SOLV  HW1     2992    2.598478123    0.480914011    2.845506086
  987 SOLV  HW2     2993    2.681612953    0.600444853    2.919448913
  988 SOLV  OW      2994    0.865743608    0.503477604    0.189262915
  988 SOLV  HW1     2995    0.835088507    0.524952495    0.281994215
  988 SOLV  HW2     2996    0.786852854    0.500944043    0.127848205
  989 SOLV  OW      2997    0.605477317    2.988257012    1.320345009
  989 SOLV  HW1     2998    0.695381760    2.993488706    1.363833456
  989 SOLV  HW2     2999    0.543641926    2.934827280    1.377990562
  990 SOLV  OW      3000    0.217238903    0.415057989    1.729087106
  990 SOLV  HW1     3001    0.317183864    0.418502080    1.728135804
  990 SOLV  HW2     3002    0.186879517    0.322491192    1.706473618
  991 SOLV  OW      3003    2.824487215    2.202121557    1.463051777
  991 SOLV  HW1     3004    2.725165253    2.211752110    1.456415270
  991 SOLV  HW2     3005    2.866506119    2.292752845    1.467738010
  992 SOLV  OW      3006    2.518729895    1.476838023    1.194269915
  992 SOLV  HW1     3007    2.495690396    1.540780841    1.267631406
  992 SOLV  HW2     3008    2.437545633    1.423989385    1.169419868
  993 SOLV  OW      3009    0.687273021    2.147486415    2.568943824
  993 SOLV  HW1     3010    0.671166088    2.117096230    2.662852222
  993 SOLV  HW2     3011    0.648649931    2.238881984    2.556420006
  994 SOLV  OW      3012    2.194371674    0.296451703    1.437930710
  994 SOLV  HW1     3013    2.270570767    0.238014873    1.465839039
  994 SOLV  HW2     3014    2.183309317    0.370619121    1.504088238
  995 SOLV  OW      3015    0.881252036    0.016007600    1.542272053
  995 SOLV  HW1     3016    0.951500525    0.075762832    1.503592558
  995 SOLV  HW2     3017    0.854277676    0.050230915    1.632287557
  996 SOLV  OW      3018    1.868210628    1.691546666    2.016431964
  996 SOLV  HW1     3019    1.938385657    1.620310273    2.017370071
  996 SOLV  HW2     3020    1.911558393    1.781133226    2.026190015
  997 SOLV  OW      3021    2.161885186    2.293579053    0.352686321
  997 SOLV  HW1     3022    2.080880847    2.238447660    0.372658018
  997 SOLV  HW2     3023    2.242690140    2.234689144    0.351093150
  998 SOLV  OW      3024    0.013321697    1.582050041    2.064825516
  998 SOLV  HW1     3025    0.056957169    1.660873437    2.021416425
  998 SOLV  HW2     3026    0.083337274    1.516094164    2.092195064
  999 SOLV  OW      3027    1.201644436    0.865828500    0.766914964
  999 SOLV  HW1     3028    1.246613873    0.827931607    0.847806912
  999 SOLV  HW2     3029    1.200505322    0.797175019    0.694201581
 1000 SOLV  OW      3030    3.139107969    1.309418368    1.683267665
 1000 SOLV  HW1     3031    3.227143685    1.264368212    1.698167631
 1000 SOLV  HW2     3032    3.107860783    1.350619099    1.768870797
 1001 SOLV  OW      3033    0.551161322    1.590410569    1.861724928
 1001 SOLV  HW1     3034    0.642139628    1.552849122    1.879431833
 1001 SOLV  HW2     3035    0.551612038    1.639000623    1.774316477
 1002 SOLV  OW      3036    0.181254301    1.158282017    2.041146505
 1002 SOLV  HW1     3037    0.257169929    1.126661493    1.984251873
 1002 SOLV  HW2     3038    0.180984886    1.258247204    2.043771191
 1003 SOLV  OW      3039    1.628787519    1.490065665    2.663128242
 1003 SOLV  HW1     3040    1.566379585    1.454832220    2.732880106
 1003 SOLV  HW2     3041    1.582199496    1.560125222    2.609067029
 1004 SOLV  OW      3042    0.613183908    0.713481239    1.355328668
 1004 SOLV  HW1     3043    0.624800343    0.692375800    1.452391464
 1004 SOLV  HW2     3044    0.552886012    0.645569374    1.313452445
 1005 SOLV  OW      3045    2.286637684    1.363877530    1.094635339
 1005 SOLV  HW1     3046    2.267347740    1.392088289    1.000648107
 1005 SOLV  HW2     3047    2.204559251    1.375811765    1.150512193
 1006 SOLV  OW      3048    1.050173475    1.811879145    2.642271877
 1006 SOLV  HW1     3049    1.005397339    1.901110437    2.648131756
 1006 SOLV  HW2     3050    0.982195885    1.739605695    2.654800658
 1007 SOLV  OW      3051    0.173921568    2.550281698    2.478297429
 1007 SOLV  HW1     3052    0.089283427    2.599592509    2.498457196
 1007 SOLV  HW2     3053    0.247133786    2.615887760    2.459930674
 1008 SOLV  OW      3054    1.740497833    2.055320141    2.738424942
 1008 SOLV  HW1     3055    1.762378426    1.966653101    2.697667224
 1008 SOLV  HW2     3056    1.649475886    2.051467986    2.779679514
 1009 SOLV  OW      3057    1.929291896    0.322284897    0.848654535
 1009 SOLV  HW1     3058    1.890374130    0.324367936    0.940757078
 1009 SOLV  HW2     3059    1.875814334    0.381686098    0.788542741
 1010 SOLV  OW      3060    2.752184508    2.414032062    0.578663749
 1010 SOLV  HW1     3061    2.715724523    2.432072039    0.670025929
 1010 SOLV  HW2     3062    2.849295414    2.437810554    0.576257862
 1011 SOLV  OW      3063    1.493853599    2.068409330    2.855428398
 1011 SOLV  HW1     3064    1.483021350    2.167665824    2.849752429
 1011 SOLV  HW2     3065    1.407230641    2.026986387    2.883392109
 1012 SOLV  OW      3066    1.884013324    1.596652177    1.124549624
 1012 SOLV  HW1     3067    1.828099269    1.673837053    1.154845432
 1012 SOLV  HW2     3068    1.980303740    1.615738805    1.143667053
 1013 SOLV  OW      3069    1.184302690    1.200150126    2.997434878
 1013 SOLV  HW1     3070    1.281374781    1.176150884    2.999089637
 1013 SOLV  HW2     3071    1.174609478    1.299679951    2.996208023
 1014 SOLV  OW      3072    2.023665438    2.465179950    1.243149998
 1014 SOLV  HW1     3073    2.090936938    2.450569351    1.170607244
 1014 SOLV  HW2     3074    1.932645353    2.440923549    1.209559731
 1015 SOLV  OW      3075    0.347858493    2.262209144    1.457715780
 1015 SOLV  HW1     3076    0.288617197    2.291138025    1.382513484
 1015 SOLV  HW2     3077    0.443438117    2.267524969    1.428767890
 1016 SOLV  OW      3078    2.395076898    1.120376497    2.574826015
 1016 SOLV  HW1     3079    2.364192564    1.061092102    2.500442268
 1016 SOLV  HW2     3080    2.355217517    1.211408946    2.563615510
 1017 SOLV  OW      3081    0.423918180    1.702844971    0.860989876
 1017 SOLV  HW1     3082    0.385426017    1.693830483    0.952851315
 1017 SOLV  HW2     3083    0.379406492    1.637582159    0.799663668
 1018 SOLV  OW      3084    2.731652384    1.558288088    3.136787709
 1018 SOLV  HW1     3085    2.673181926    1.496711267    3.189620937
 1018 SOLV  HW2     3086    2.706873826    1.552913334    3.040045714
 1019 SOLV  OW      3087    1.897745162    1.260617634    0.160078323
 1019 SOLV  HW1     3088    1.934758315    1.206593779    0.084493922
 1019 SOLV  HW2     3089    1.844406967    1.336903660    0.123513564
 1020 SOLV  OW      3090    0.893463725    0.379583387    2.486937789
 1020 SOLV  HW1     3091    0.871920471    0.411710078    2.579163140
 1020 SOLV  HW2     3092    0.987948259    0.346914302    2.484265176
 1021 SOLV  OW      3093    0.746320817    0.966708208    2.426909443
 1021 SOLV  HW1     3094    0.666017010    0.908471209    2.414214048
 1021 SOLV  HW2     3095    0.826180319    0.922772676    2.385758009
 1022 SOLV  OW      3096    1.867908134    2.255850042    2.025767014
 1022 SOLV  HW1     3097    1.890128349    2.307951114    1.943346409
 1022 SOLV  HW2     3098    1.785893451    2.294147839    2.068290874
 1023 SOLV  OW      3099    0.014369294    0.403246163    1.243478586
 1023 SOLV  HW1     3100    0.061619095    0.322284151    1.208634604
 1023 SOLV  HW2     3101   -0.020839281    0.456870310    1.166756859
 1024 SOLV  OW      3102    0.181236880    0.892741314    0.621865406
 1024 SOLV  HW1     3103    0.183428454    0.878066752    0.522963076
 1024 SOLV  HW2     3104    0.086240088    0.898560526    0.652581712
 1025 SOLV  OW      3105    1.281911770    0.459771107    0.486371036
 1025 SOLV  HW1     3106    1.216533734    0.459697758    0.410693493
 1025 SOLV  HW2     3107    1.346037980    0.383866215    0.475073543
 1026 SOLV  OW      3108    0.201519500    0.448612146    2.805579414
 1026 SOLV  HW1     3109    0.201594562    0.528060213    2.866308651
 1026 SOLV  HW2     3110    0.227348129    0.477202653    2.713300137
 1027 SOLV  OW      3111    2.537928900    0.796996472    2.386191126
 1027 SOLV  HW1     3112    2.604638778    0.853700273    2.337859034
 1027 SOLV  HW2     3113    2.564075773    0.789507446    2.482429042
 1028 SOLV  OW      3114    1.974549641    1.940552777    1.729573570
 1028 SOLV  HW1     3115    1.952915487    1.958841940    1.825487197
 1028 SOLV  HW2     3116    2.034040080    1.860387527    1.723545581
 1029 SOLV  OW      3117    1.753322561    0.343737078    2.091247341
 1029 SOLV  HW1     3118    1.762731126    0.246639023    2.069217411
 1029 SOLV  HW2     3119    1.844055482    0.385082637    2.098987844
 1030 SOLV  OW      3120    0.226892046    0.145699325    1.662089556
 1030 SOLV  HW1     3121    0.297559301    0.171019419    1.596009099
 1030 SOLV  HW2     3122    0.174374071    0.068302777    1.626688966
 1031 SOLV  OW      3123    2.865924425    0.198801960    2.326466064
 1031 SOLV  HW1     3124    2.864064204    0.245132321    2.237856700
 1031 SOLV  HW2     3125    2.801301314    0.122483397    2.325518691
 1032 SOLV  OW      3126    1.208299128    2.851813072    0.277014571
 1032 SOLV  HW1     3127    1.306407075    2.832529231    0.279174539
 1032 SOLV  HW2     3128    1.179916147    2.890031259    0.364965714
 1033 SOLV  OW      3129    0.234186239    1.963046786    0.382792534
 1033 SOLV  HW1     3130    0.295365251    2.022617711    0.330733480
 1033 SOLV  HW2     3131    0.150381419    1.947476570    0.330486250
 1034 SOLV  OW      3132    2.050933916    1.007409707    1.990353115
 1034 SOLV  HW1     3133    2.059455215    1.086809233    1.930144545
 1034 SOLV  HW2     3134    1.974975252    1.021726874    2.053813402
 1035 SOLV  OW      3135    2.138479525    2.664863161    2.166718201
 1035 SOLV  HW1     3136    2.058886521    2.641429848    2.222550624
 1035 SOLV  HW2     3137    2.218400243    2.676239443    2.225748755
 1036 SOLV  OW      3138    1.031956957    2.127602153    0.282767049
 1036 SOLV  HW1     3139    1.122476105    2.085778695    0.275211777
 1036 SOLV  HW2     3140    1.036972692    2.207203227    0.343103482
 1037 SOLV  OW      3141    2.811874443    0.733180539    1.697250988
 1037 SOLV  HW1     3142    2.839077292    0.637148370    1.703550681
 1037 SOLV  HW2     3143    2.892937951    0.791306658    1.704453825
END
LATTICESHIFTS
         0         0         0
         0         0         0
         0         0         0
         0         0         0
         0         0         0
         0         0         0
         0         0         0
         0         0         0
         0         0         0
         0         0         0
         0         0         0
         0         0         0
         0         0         0
         0         0         0
         0         0         0
         0         0         0
         0         0         0
         0         0         0
         0         0         0
         0         0         0
         0         0         0
         0         0         0
         0         0         0
         0         0         0
         0         0         0
         0         0         0
         0         0         0
         0         0         0
         0         0         0
         0         0         0
         0         0         0
         0         0         0
         1         0         0
         1         0         0
         1         0         0
         0         0         0
         0         0         0
         0         0         0
         0         0         0
         0         0         0
         0         0         0
         0         0         0
         0         0         0
         0         0         0
         0         0         0
         0         0         0
         0         0         0
         0         0         0
         0         0         0
         0         0         0
         0         0         0
         0         0         0
         0         0         0
         0         0         0
         0         0         0
         0         0         0
         1         0         0
         1         0         0
         1         0         0
         0         0         0
         0         0         0
         0         0         0
         0         0         0
         0         0         0
         0         0         0
         0         0         0
         0         0         0
         0         0         0
         0         0         0
         0         0         0
         0         0         0
         0         0         0
         0         0         0
         0         0         0
         0         0         0
         0         0         0
         0         0         0
         0         0         0
         0         0         0
         0         0         0
         0         0         0
         0         0         0
         0         0         0
         0         0         0
         0         0         0
         0         0         0
         1         0         0
         1         0         0
         1         0         0
         0         0         0
         0         0         0
         0         0         0
         0         0         0
         0         0         0
         0         0         0
         0         0         0
         0         0         0
         0         0         0
         0         0         0
         0         0         0
         0         0         0
         0         0         0
         0         0         0
         0         0         0
         0         0         0
         0         0         0
         0         0         0
         0         0         0
         0         0         0
         0         0         0
         0         0         0
         0         0         0
         0         0         0
         0         0         0
         0         0         0
         0         0         0
         0         0         0
         0         0         0
         0         0         0
         0         0         0
         0         0         0
         0         0         0
         0         0         0
         0         0         0
         0         0         0
         0         1         0
         0         1         0
         0         1         0
         0         0         0
         0         0         0
         0         0         0
         0         0         0
         0         0         0
         0         0         0
         0         0         0
         0         0         0
         0         0         0
         0         0         0
         0         0         0
         0         0         0
         0         0         0
         0         0         0
         0         0         0
         0         0         0
         0         0         0
         0         0         0
         0         0         0
         0         0         0
         0         0         0
         0         0         0
         0         0         0
         0         0         0
         0         0         0
         0         0         0
         0         0         0
         0         0         0
         0         0         0
         0         0         0
         0         0         0
         0         0         0
         0         0         0
         0         0         0
         0         0         0
         0         0         0
         0         0         0
         0         0         0
         0         0         0
         0         0         0
         0         0         0
         0         0         0
         0         0         0
         0         0         0
         0         0         0
         0         0         0
         0         0         0
         0         0         0
         0         0         0
         0         0         0
         0         0         0
         0         0         0
         0         0         0
         0         0         0
         0         0         0
         0         0         0
         0         0         0
         0         0         0
         0         0         0
         0         0         0
         0         0         0
         0         0         0
         0         0         0
         0         0        -1
         0         0        -1
         0         0        -1
         0         0         0
         0         0         0
         0         0         0
         0         0         0
         0         0         0
         0         0         0
         0         0         0
         0         0         0
         0         0         0
         0         0         0
         0         0         0
         0         0         0
         0         0         0
         0         0         0
         0         0         0
         0         0         0
         0         0         0
         0         0         0
         0         0         0
         0         0         0
         0         0         0
         0         0         0
         0         0         0
         0         0         0
         0         0         0
         0         0         0
         0         0         0
         0         0         0
         0         0         0
         0         0         0
         0         0         0
         0         0         0
         0         0         0
         0         0         0
         0         0         0
         0         0         0
         0         0         0
         0         0         0
         0         0         0
         0         0         0
         0         0         0
         0         0         0
         0         0         0
         0         0         0
         0         0         0
         0         0         0
         0         0         0
         0         0         0
         1         0         0
         1         0         0
         1         0         0
         0         0         0
         0         0         0
         0         0         0
         0         0         0
         0         0         0
         0         0         0
         0         0         0
         0         0         0
         0         0         0
         0         0         0
         0         0         0
         0         0         0
         0         0         0
         0         0         0
         0         0         0
         0         0         0
         0         0         0
         0         0         0
         0         0         0
         0         0         0
         0         0         0
         0         0         0
         0         0         0
         0         0         0
         0         0         0
         0         0         0
         0         0         0
         0         0         0
         0         0         0
         0         0         0
         0         0         0
         0         0         0
         0         0         0
         0         0         0
         0         0         0
         0         0         0
         0         0         0
         0         0         0
         0         0         0
         0         0         0
         0         0         0
         0         0         0
         0         0         0
         0         0         0
         0         0         0
         0         0         0
         0         0         0
         0         0         0
         0         0         0
         0         0         0
         0         0         0
         0         0         0
         0         0         0
         0         0         0
         0         0         0
         0         0         0
         0         0         0
         0         0         0
         0         0         0
         0         0         0
         0         0         0
         0         0         0
         0         0         0
         0         0         0
         0         0         0
         0         0         0
         0         0         0
         0         0         0
         0         0         0
         0         0         0
         0         0         0
         0         0         0
         0         0         0
         0         0         0
         0         0         0
         0         0         0
         0         0         0
         0         0         0
         0         0         0
         0         0         0
         0         0         0
         1         0         0
         1         0         0
         1         0         0
         0         0         0
         0         0         0
         0         0         0
         0         0         0
         0         0         0
         0         0         0
         0         0         0
         0         0         0
         0         0         0
         0         0         0
         0         0         0
         0         0         0
         0         0        -1
         0         0        -1
         0         0        -1
         0         0         0
         0         0         0
         0         0         0
         0         0         0
         0         0         0
         0         0         0
         0         0         0
         0         0         0
         0         0         0
         0         0         0
         0         0         0
         0         0         0
         0         0         0
         0         0         0
         0         0         0
         0         0         0
         0         0         0
         0         0         0
         0         0         0
         0         0         0
         0         0         0
         0         0         0
         0         0         0
         0         0         0
         0         0         0
         0         0         0
         0         0         0
         0         0         0
         0         0         0
         0         0         0
         0         0         0
         0         0         0
         0         0         0
         0         0         0
         0         0         0
         0         0         0
         0         0         0
         0         0         0
         0         0         0
         0         0         0
         0         0         0
         0         0         0
         0         0         0
         0         0         0
         0         0         0
         0         0         0
         0         0         0
         0         0         0
         0         0         0
         0         0         0
         0         0         0
         0         0         0
         0         0         0
         0         0         0
         0         0         0
         0         0         0
         0         0         0
         0         0         0
         0         0         0
         0         0         0
         0         0         0
         0         0         0
         0         0         0
         0         0        -1
         0         0        -1
         0         0        -1
         0         0         0
         0         0         0
         0         0         0
         0         0         0
         0         0         0
         0         0         0
         0         0         0
         0         0         0
         0         0         0
         1         0         0
         1         0         0
         1         0         0
         0         0         0
         0         0         0
         0         0         0
         0         0         0
         0         0         0
         0         0         0
         0         0         0
         0         0         0
         0         0         0
         0         0         0
         0         0         0
         0         0         0
         0         0         0
         0         0         0
         0         0         0
         0         0         0
         0         0         0
         0         0         0
         0         0         0
         0         0         0
         0         0         0
         0         0         0
         0         0         0
         0         0         0
         0         0         0
         0         0         0
         0         0         0
         0         0         0
         0         0         0
         0         0         0
        -1         0         1
        -1         0         1
        -1         0         1
         0         0         0
         0         0         0
         0         0         0
         0         0         0
         0         0         0
         0         0         0
         0         0         0
         0         0         0
         0         0         0
         0         1         0
         0         1         0
         0         1         0
         0         0         0
         0         0         0
         0         0         0
         0         0         0
         0         0         0
         0         0         0
         0         0         0
         0         0         0
         0         0         0
         0         0         0
         0         0         0
         0         0         0
         0         0         0
         0         0         0
         0         0         0
         0         0         0
         0         0         0
         0         0         0
         0         0         0
         0         0         0
         0         0         0
         0         0         0
         0         0         0
         0         0         0
         0         0         0
         0         0         0
         0         0         0
         0         0         0
         0         0         0
         0         0         0
         0         0         0
         0         0         0
         0         0         0
         0         0         0
         0         0         0
         0         0         0
         0         0         0
         0         0         0
         0         0         0
         0         0         0
         0         0         0
         0         0         0
         0         0         0
         0         0         0
         0         0         0
         0         0         0
         0         0         0
         0         0         0
         0         0         0
         0         0         0
         0         0         0
         0         0         0
         0         0         0
         0         0         0
         0         0         0
         0         0         0
         0         0         0
         0         0         0
         0         0         0
         0         0         0
         0         0         0
         0         0         0
         0         0         0
         0         0         0
         0         0         0
         0         0         0
         0         0         0
         0         0         0
         0         0         0
         0         0         0
         0         0         0
         0         0         0
         0         0         0
         0         0         0
         0         0         0
         0         0         0
         0         0         0
         0         0         0
         0         0         0
         0         0         0
         0         0         0
         0         0         0
         0         0         0
         0         0         0
         0         0         0
         0         0         0
         0         0         0
         0         0         0
         0         0         0
         0         0         0
         0         0         0
         0         0         0
         0         0         0
         0         0         0
         0         0         0
         0         0         0
         0         0         0
         0         0         0
         0         0         0
         0         0         0
         0         0         0
         0         0         0
         0         0         0
         0         0         0
         0         0         0
         0         0         0
         0         0         0
         0         0         0
         0         0         0
         0         0         0
         0         0         0
         0         0         0
         0         0         0
         0         0         0
         0         0         0
         0         0         0
         0         0         0
         0         0         0
         0         0         0
         0         0         0
         0         0         0
         0         0         0
         0         0         0
         0         0         0
         0         0         0
         0         0         0
         0         0         0
         0         0         0
         0         0         0
         0         0         0
         0         0         0
         0         0         0
         0         0         0
         0         0         0
         0         0         0
         0         0         0
         0         0         0
         0         0         0
         0         0         0
         0         0         0
         0         0         0
         0         0         0
         0         0         0
         0         0         0
         0         0        -1
         0         0        -1
         0         0        -1
         0         0         0
         0         0         0
         0         0         0
         0         0         0
         0         0         0
         0         0         0
         0         0         0
         0         0         0
         0         0         0
         0         0         0
         0         0         0
         0         0         0
         0         0         0
         0         0         0
         0         0         0
         0         0         0
         0         0         0
         0         0         0
         0         0         0
         0         0         0
         0         0         0
         0         0         0
         0         0         0
         0         0         0
         0         0         0
         0         0         0
         0         0         0
         0         0         0
         0         0         0
         0         0         0
         0         0         0
         0         0         0
         0         0         0
         0         0         0
         0         0         0
         0         0         0
         0         0         0
         0         0         0
         0         0         0
        -1         0         0
        -1         0         0
        -1         0         0
         0         0         0
         0         0         0
         0         0         0
         0         0         0
         0         0         0
         0         0         0
         0         0         0
         0         0         0
         0         0         0
         1         0         0
         1         0         0
         1         0         0
         0         0         0
         0         0         0
         0         0         0
         0         0         0
         0         0         0
         0         0         0
         0         0         0
         0         0         0
         0         0         0
         0         0         0
         0         0         0
         0         0         0
         0         0         0
         0         0         0
         0         0         0
         0         0         0
         0         0         0
         0         0         0
         0         0         0
         0         0         0
         0         0         0
         0         0         0
         0         0         0
         0         0         0
         0         0         0
         0         0         0
         0         0         0
         0         0         0
         0         0         0
         0         0         0
         0         0         0
         0         0         0
         0         0         0
         0         0         0
         0         0         0
         0         0         0
         0         0         0
         0         0         0
         0         0         0
         0         0         0
         0         0         0
         0         0         0
         0         0         0
         0         0         0
         0         0         0
         0         0         0
         0         0         0
         0         0         0
         0         0         0
         0         0         0
         0         0         0
         0         0         0
         0         0         0
         0         0         0
         0         0         0
         0         0         0
         0         0         0
         0         0         0
         0         0         0
         0         0         0
         0         0         0
         0         0         0
         0         0         0
         0         0         0
         0         0         0
         0         0         0
         0         0         0
         0         0         0
         0         0         0
         0         0         0
         0         0         0
         0         0         0
         0         0         0
         0         0         0
         0         0         0
         0         0         0
         0         0         0
         0         0         0
         0         0         0
         0         0         0
         0         0         0
         0         0         0
         0         0         0
         0         0         0
         0         0         0
         0         0         0
         0         0         0
         0         0         0
         0         0         0
         0         0         0
         0         0         0
         0         0         0
         0         0         0
         0         0         0
         0         0         0
         0         0         0
         0         0         0
         0         0         0
         0         0         0
         0         0         0
         0         0         0
         0         0         0
         0         0         0
         0         0         0
         0         0         0
         0         0         0
         0         0         0
         0         0         0
         0         0         0
         0         0         0
         0         0         0
         0         0         0
         0         0         0
         0         0         0
         0         0         0
         0         0         0
         0         0         0
         0         0         0
         0         0         0
         0         0         0
         0         0         0
         0         0         0
         0         0         0
         0         0         0
         0         0         0
         0         0         0
         0         0         0
         0         0         0
         0         0         0
         0         0         0
         0         0         0
         0         0         0
         0         0         0
         0         0         0
         0         0         0
         0         0         0
         0         0         0
         0         0         0
         0         1         0
         0         1         0
         0         1         0
         0         0         0
         0         0         0
         0         0         0
         0         0         0
         0         0         0
         0         0         0
         0         0         0
         0         0         0
         0         0         0
         0         0         0
         0         0         0
         0         0         0
         0         0         0
         0         0         0
         0         0         0
         0         0         0
         0         0         0
         0         0         0
         0         0         0
         0         0         0
         0         0         0
         0         0         0
         0         0         0
         0         0         0
         0         0         0
         0         0         0
         0         0         0
         0         1         0
         0         1         0
         0         1         0
         0         0         0
         0         0         0
         0         0         0
         0         0         0
         0         0         0
         0         0         0
         0         0         0
         0         0         0
         0         0         0
         0         0         0
         0         0         0
         0         0         0
         0         0         0
         0         0         0
         0         0         0
         0         0        -1
         0         0        -1
         0         0        -1
         0         0         0
         0         0         0
         0         0         0
         0         0         0
         0         0         0
         0         0         0
         0         1         0
         0         1         0
         0         1         0
         0         0         0
         0         0         0
         0         0         0
         0         0         0
         0         0         0
         0         0         0
         0         0         0
         0         0         0
         0         0         0
         0         0         0
         0         0         0
         0         0         0
         0         0         0
         0         0         0
         0         0         0
         0         0         0
         0         0         0
         0         0         0
         0         1         0
         0         1         0
         0         1         0
         0         0         0
         0         0         0
         0         0         0
         0         0         0
         0         0         0
         0         0         0
         0         0         0
         0         0         0
         0         0         0
         0         0         0
         0         0         0
         0         0         0
         0         0         0
         0         0         0
         0         0         0
         0         0         0
         0         0         0
         0         0         0
         0         0         0
         0         0         0
         0         0         0
         0         0         0
         0         0         0
         0         0         0
         0         0         0
         0         0         0
         0         0         0
         0         0         0
         0         0         0
         0         0         0
         0         0         0
         0         0         0
         0         0         0
         0         0         0
         0         0         0
         0         0         0
         0         0         0
         0         0         0
         0         0         0
         0         0         0
         0         0         0
         0         0         0
         0         0         0
         0         0         0
         0         0         0
         0         0         0
         0         0         0
         0         0         0
         0         0         0
         0         0         0
         0         0         0
         0         0         0
         0         0         0
         0         0         0
         0         0         0
         0         0         0
         0         0         0
         0         0         0
         0         0         0
         0         0         0
         0         0         0
         0         0         0
         0         0         0
         0         0         0
         0         0         0
         0         0         0
         0         0         0
         0         0         0
         0         0         0
         0         0         0
         0         0         0
         0         0         0
         0         0         0
         0         0         0
         0         0         0
         1         0         0
         1         0         0
         1         0         0
         0         0         0
         0         0         0
         0         0         0
         0         0         0
         0         0         0
         0         0         0
         0         0         0
         0         0         0
         0         0         0
         0         0         0
         0         0         0
         0         0         0
         0         0         0
         0         0         0
         0         0         0
         0         0         0
         0         0         0
         0         0         0
         0         0         0
         0         0         0
         0         0         0
         0         0         0
         0         0         0
         0         0         0
         0         0         0
         0         0         0
         0         0         0
         0         0         0
         0         0         0
         0         0         0
         0         0         0
         0         0         0
         0         0         0
         0         0         0
         0         0         0
         0         0         0
         0         0         0
         0         0         0
         0         0         0
         0         0         0
         0         0         0
         0         0         0
         0         0         0
         0         0         0
         0         0         0
         0         0         0
         0         0         0
         0         0         0
         0         0         0
         0         0         0
         0         0         0
         0         0         0
         0         0         0
         0         0         0
         0        -1         0
         0        -1         0
         0        -1         0
         0         0         0
         0         0         0
         0         0         0
         0         0         0
         0         0         0
         0         0         0
         0         0         0
         0         0         0
         0         0         0
         0         0         0
         0         0         0
         0         0         0
         0         0         0
         0         0         0
         0         0         0
         0         0         0
         0         0         0
         0         0         0
         0         0         0
         0         0         0
         0         0         0
         0         0         0
         0         0         0
         0         0         0
         0         0         0
         0         0         0
         0         0         0
         0         0         0
         0         0         0
         0         0         0
         0         0         0
         0         0         0
         0         0         0
         0         0         0
         0         0         0
         0         0         0
         0         0         0
         0         0         0
         0         0         0
         0         0         0
         0         0         0
         0         0         0
         0         0         0
         0         0         0
         0         0         0
         0         0         0
         0         0         0
         0         0         0
         0         0         0
         0         0         0
         0         0         0
         0        -1         0
         0        -1         0
         0        -1         0
         0         0         0
         0         0         0
         0         0         0
         0         0         0
         0         0         0
         0         0         0
         0         0         0
         0         0         0
         0         0         0
         0         0         0
         0         0         0
         0         0         0
         0         0         0
         0         0         0
         0         0         0
         0         0         0
         0         0         0
         0         0         0
         0         0         0
         0         0         0
         0         0         0
         1         0         0
         1         0         0
         1         0         0
         0         0         0
         0         0         0
         0         0         0
         0         0         0
         0         0         0
         0         0         0
         0         0         0
         0         0         0
         0         0         0
         0         0         0
         0         0         0
         0         0         0
         0         0         0
         0         0         0
         0         0         0
         0         0         0
         0         0         0
         0         0         0
         0         0         0
         0         0         0
         0         0         0
         0         0         0
         0         0         0
         0         0         0
         0        -1         0
         0        -1         0
         0        -1         0
         0         0         0
         0         0         0
         0         0         0
         0         0         0
         0         0         0
         0         0         0
         0         0         0
         0         0         0
         0         0         0
         0         0         0
         0         0         0
         0         0         0
         0         1         0
         0         1         0
         0         1         0
         0         0         0
         0         0         0
         0         0         0
         0         0         0
         0         0         0
         0         0         0
         0         0         0
         0         0         0
         0         0         0
         0         0         0
         0         0         0
         0         0         0
         0         0         0
         0         0         0
         0         0         0
         0         0         0
         0         0         0
         0         0         0
         0         0         0
         0         0         0
         0         0         0
         0         0         0
         0         0         0
         0         0         0
         0         0         0
         0         0         0
         0         0         0
         0         0         0
         0         0         0
         0         0         0
         0         0         0
         0         0         0
         0         0         0
         0         0         0
         0         0         0
         0         0         0
         0         0         0
         0         0         0
         0         0         0
         1         0         0
         1         0         0
         1         0         0
         0         0         0
         0         0         0
         0         0         0
         0         0         0
         0         0         0
         0         0         0
         0         1         0
         0         1         0
         0         1         0
         0         0         0
         0         0         0
         0         0         0
         0         0         0
         0         0         0
         0         0         0
         0         0         0
         0         0         0
         0         0         0
         0         0         0
         0         0         0
         0         0         0
         0         0         0
         0         0         0
         0         0         0
         0         0         0
         0         0         0
         0         0         0
         0         0         0
         0         0         0
         0         0         0
         0         0         0
         0         0         0
         0         0         0
         0         0         0
         0         0         0
         0         0         0
         0         0         0
         0         0         0
         0         0         0
         0         0         0
         0         0         0
         0         0         0
         0         0         0
         0         0         0
         0         0         0
         0         0         0
         0         0         0
         0         0         0
         0         0         0
         0         0         0
         0         0         0
         0         0         0
         0         0         0
         0         0         0
         0         0         0
         0         0         0
         0         0         0
         0         0         0
         0         0         0
         0         0         0
         0         0         0
         0         0         0
         0         0         0
         0         0         0
         0         0         0
         0         0         0
         0         0         0
         0         0         0
         0         0         0
         0         0         0
         0         0         0
         0         0         0
         0         0         0
         0         0         0
         0         0         0
         0         0         0
         0         0         0
         0         0         0
         0         0         0
         0         0         0
         0         0         0
         0         0         0
         0         0         0
         0         0         0
         0         0         0
         0         0         0
         0         0         0
         0         0         0
         0         0         0
         0         0         0
         0         0         0
         0         0         0
         0         0         0
         0         0         0
         0         0         0
         0         0         0
         0         0         0
         0         0         0
         0         0         0
         0         0         0
         0         0         0
         0         0         0
         0         0         0
         0         0         0
         0         0         0
         0         0         0
         0         0         0
         0         0         0
         0         0         0
         0         0         0
         0         0         0
         0         0         0
         0         0         0
         0         0         0
         0         0         0
         0         0         0
         0         0         0
         0         0         0
         0         0         0
         0         0         0
         0         0         0
         0         0         0
         0         0         0
         0         1         0
         0         1         0
         0         1         0
         0         0         0
         0         0         0
         0         0         0
         0         0         0
         0         0         0
         0         0         0
         0         0         0
         0         0         0
         0         0         0
         0         0         0
         0         0         0
         0         0         0
         0         0         0
         0         0         0
         0         0         0
         0         1         0
         0         1         0
         0         1         0
         0         0         0
         0         0         0
         0         0         0
         0         0         0
         0         0         0
         0         0         0
         0         0         0
         0         0         0
         0         0         0
         0         0         0
         0         0         0
         0         0         0
         0         0         0
         0         0         0
         0         0         0
         0         0         0
         0         0         0
         0         0         0
         0         0         0
         0         0         0
         0         0         0
         0         0         0
         0         0         0
         0         0         0
         0         0         0
         0         0         0
         0         0         0
         0         0         0
         0         0         0
         0         0         0
         0         0         0
         0         0         0
         0         0         0
         0         0         0
         0         0         0
         0         0         0
         0         0         0
         0         0         0
         0         0         0
         0         0         0
         0         0         0
         0         0         0
         1         0         0
         1         0         0
         1         0         0
         0         0         0
         0         0         0
         0         0         0
         0         0        -1
         0         0        -1
         0         0        -1
         0         0         0
         0         0         0
         0         0         0
         0         0         0
         0         0         0
         0         0         0
         0         0         0
         0         0         0
         0         0         0
         0         0         0
         0         0         0
         0         0         0
         0         0         0
         0         0         0
         0         0         0
         0         0         0
         0         0         0
         0         0         0
         0         0         0
         0         0         0
         0         0         0
         0         0         0
         0         0         0
         0         0         0
         0         0         0
         0         0         0
         0         0         0
         0         0         0
         0         0         0
         0         0         0
         0         0         0
         0         0         0
         0         0         0
         0         0         0
         0         0         0
         0         0         0
         0         0         0
         0         0         0
         0         0         0
         0         0         0
         0         0         0
         0         0         0
         0        -1         0
         0        -1         0
         0        -1         0
         0         0         0
         0         0         0
         0         0         0
         0         0         0
         0         0         0
         0         0         0
         0         0         0
         0         0         0
         0         0         0
         0         0         0
         0         0         0
         0         0         0
         0         0         0
         0         0         0
         0         0         0
         0         0         0
         0         0         0
         0         0         0
         0         0         1
         0         0         1
         0         0         1
         0         0         0
         0         0         0
         0         0         0
         0         0         0
         0         0         0
         0         0         0
         0         0         0
         0         0         0
         0         0         0
         0         0         0
         0         0         0
         0         0         0
         0         0         0
         0         0         0
         0         0         0
         0         0         0
         0         0         0
         0         0         0
         0         0         0
         0         0         0
         0         0         0
         0         0         0
         0         0         0
         0         0         0
         0         0         0
         0         0         0
         0         0         0
         0         0         0
         0         0         0
         0         0         0
         0         0         0
         0         0         0
         0         0         0
         0         0         0
         0         0         0
         0         0         0
         0         0         0
         0         0         0
         0         0         0
         0         0         0
         0         0         0
         0         0         0
         0         0         0
         0         0         0
         0         0         0
         0         0         0
         0         0         0
         0         0         0
         0         0         0
         0         0         0
         0         0         0
         0         0         1
         0         0         1
         0         0         1
         0         0         0
         0         0         0
         0         0         0
         0         0         0
         0         0         0
         0         0         0
         0         0         0
         0         0         0
         0         0         0
         0         0         0
         0         0         0
         0         0         0
         0         0         0
         0         0         0
         0         0         0
         0         0         0
         0         0         0
         0         0         0
         0         0         0
         0         0         0
         0         0         0
         0         0         0
         0         0         0
         0         0         0
         0         0         0
         0         0         0
         0         0         0
         0         0         0
         0         0         0
         0         0         0
         0         0         0
         0         0         0
         0         0         0
         0         0         0
         0         0         0
         0         0         0
         0         0         0
         0         0         0
         0         0         0
         0         0         0
         0         0         0
         0         0         0
         0         0         0
         0         0         0
         0         0         0
         0         0         0
         0         0         0
         0         0         0
         0         0         0
         0         0         0
         0         0         0
         0         0         0
         0         0         0
         0         0         0
         0         0         0
         0         0         0
         0         0         0
         0         0         1
         0         0         1
         0         0         1
         0         0         0
         0         0         0
         0         0         0
         0         0         0
         0         0         0
         0         0         0
         0         0         0
         0         0         0
         0         0         0
         0         0         0
         0         0         0
         0         0         0
         0         0         0
         0         0         0
         0         0         0
         0         0         0
         0         0         0
         0         0         0
         0         0         0
         0         0         0
         0         0         0
         0         0         0
         0         0         0
         0         0         0
         0         0         0
         0         0         0
         0         0         0
         0         0         0
         0         0         0
         0         0         0
         0         0         0
         0         0         0
         0         0         0
         0         0         0
         0         0         0
         0         0         0
         0         0         0
         0         0         0
         0         0         0
         0         0         0
         0         0         0
         0         0         0
         0         0         0
         0         0         0
         0         0         0
         0         0         0
         0         0         0
         0         0         0
         0         0         0
         0         0         0
         0         0         0
         0         0         0
         0         0         0
         0         0         0
         0         0         0
         0         0         0
         0         0         0
         0         0         0
         0         0         0
         0         0         0
         0         0         0
         0         0         0
         0         0         0
         0         0         0
         0         0         0
         0         0         0
        -1         0         0
        -1         0         0
        -1         0         0
         0         0         0
         0         0         0
         0         0         0
         0         0         0
         0         0         0
         0         0         0
         0         0         0
         0         0         0
         0         0         0
         0         0         0
         0         0         0
         0         0         0
         0         0         0
         0         0         0
         0         0         0
         0         0         0
         0         0         0
         0         0         0
         0         0         1
         0         0         1
         0         0         1
         0         0         0
         0         0         0
         0         0         0
         0         0         0
         0         0         0
         0         0         0
         0         0         0
         0         0         0
         0         0         0
         0         0         0
         0         0         0
         0         0         0
         0         0         0
         0         0         0
         0         0         0
         0         0         0
         0         0         0
         0         0         0
         0         0         0
         0         0         0
         0         0         0
         0         0         0
         0         0         0
         0         0         0
         0         0         0
         0         0         0
         0         0         0
         1         0         0
         1         0         0
         1         0         0
         0         0         0
         0         0         0
         0         0         0
         0         0         0
         0         0         0
         0         0         0
         0         0         0
         0         0         0
         0         0         0
         0         0         1
         0         0         1
         0         0         1
         0         0         0
         0         0         0
         0         0         0
         0         0         0
         0         0         0
         0         0         0
         0         0         0
         0         0         0
         0         0         0
         0         0         0
         0         0         0
         0         0         0
         0         0         0
         0         0         0
         0         0         0
         0         1         0
         0         1         0
         0         1         0
         0         0         0
         0         0         0
         0         0         0
         0         0         0
         0         0         0
         0         0         0
         0         0         0
         0         0         0
         0         0         0
         0         0         0
         0         0         0
         0         0         0
         0         0         0
         0         0         0
         0         0         0
         0         0         0
         0         0         0
         0         0         0
         0         0         0
         0         0         0
         0         0         0
         0         0         0
         0         0         0
         0         0         0
         0         0         0
         0         0         0
         0         0         0
         0         0         0
         0         0         0
         0         0         0
         0         0         0
         0         0         0
         0         0         0
         0         0         0
         0         0         0
         0         0         0
         0         0         0
         0         0         0
         0         0         0
         0         0         0
         0         0         0
         0         0         0
         0         0         0
         0         0         0
         0         0         0
         0         0         0
         0         0         0
         0         0         0
         0         0         0
         0         0         0
         0         0         0
         0         0         0
         0         0         0
         0         0         0
         0         0         0
         0         0         0
         0         0         0
         0         0         0
         0         0         0
         0         0         0
         0         0         0
         0         0         0
         0         0         0
         0         0         0
         0         0         0
         0         0         0
         0         0         0
         0         0         0
         0         0         0
         0         0         0
         0         0         0
         0         0         0
         0         0         0
         0         0         0
         0         0         0
         0         0         0
         0         0         0
         0         0         0
         0         0         0
         0         0         0
         0         0         0
         0         0         0
         0         0         0
         0         0         0
         0         0         0
         0         0         0
         0         0         0
         0         0         0
         0         0         0
         0         0         0
         0         0         0
         0         0         0
         0         0         0
         0         0         0
         0         0         0
         0         0         0
         0         0         0
         0         0         0
         0         0         0
         0         1         0
         0         1         0
         0         1         0
         0         0         0
         0         0         0
         0         0         0
         0         0         0
         0         0         0
         0         0         0
         0         0         0
         0         0         0
         0         0         0
         0         0         0
         0         0         0
         0         0         0
         0         0         0
         0         0         0
         0         0         0
         0         0         0
         0         0         0
         0         0         0
         0         0         0
         0         0         0
         0         0         0
         0         0         0
         0         0         0
         0         0         0
         0         0         0
         0         0         0
         0         0         0
         0         0         0
         0         0         0
         0         0         0
         0         0         0
         0         0         0
         0         0         0
         0         0         0
         0         0         0
         0         0         0
         0         0         0
         0         0         0
         0         0         0
         0         0         0
         0         0         0
         0         0         0
         0         0         0
         0         0         0
         0         0         0
         0         0         0
         0         0         0
         0         0         0
         0         0         0
         0         0         0
         0         0         0
         0         0         0
         0         0         0
         0         0         0
         0         0         0
         0         0         0
         0         0         0
         0         0         0
         0         0         0
         0         0         0
         0         0         0
         0         0         0
         0         0         0
         0         0         0
         0         0         0
         0         0         0
         0         1         0
         0         1         0
         0         1         0
         0         0         0
         0         0         0
         0         0         0
         0         0         0
         0         0         0
         0         0         0
         0         0         0
         0         0         0
         0         0         0
         0         0         0
         0         0         0
         0         0         0
         0         0         0
         0         0         0
         0         0         0
         0         0         0
         0         0         0
         0         0         0
         0         0         0
         0         0         0
         0         0         0
         0         0         0
         0         0         0
         0         0         0
         0         0         0
         0         0         0
         0         0         0
         0         0         0
         0         0         0
         0         0         0
         0         0         0
         0         0         0
         0         0         0
         0         0         0
         0         0         0
         0         0         0
         0         0         0
         0         0         0
         0         0         0
         0         0         0
         0         0         0
         0         0         0
         0         0         0
         0         0         0
         0         0         0
         0         0         0
         0         0         0
         0         0         0
         0         0         0
         0         0         0
         0         0         0
         0         0         0
         0         0         0
         0         0         0
         0         0         0
         0         0         0
         0         0         0
         0        -1         0
         0        -1         0
         0        -1         0
         0         0         0
         0         0         0
         0         0         0
         0         0         0
         0         0         0
         0         0         0
         0         0         0
         0         0         0
         0         0         0
         0         0         0
         0         0         0
         0         0         0
         0         1         0
         0         1         0
         0         1         0
         0         0         0
         0         0         0
         0         0         0
         0         0         0
         0         0         0
         0         0         0
         0         0         0
         0         0         0
         0         0         0
         0         0         0
         0         0         0
         0         0         0
         0         0         0
         0         0         0
         0         0         0
         0         0         0
         0         0         0
         0         0         0
         0         0         0
         0         0         0
         0         0         0
         0         0         0
         0         0         0
         0         0         0
         0         1         0
         0         1         0
         0         1         0
         0         0         0
         0         0         0
         0         0         0
         0         0         0
         0         0         0
         0         0         0
         0         0         0
         0         0         0
         0         0         0
         0         0         0
         0         0         0
         0         0         0
         0         0         0
         0         0         0
         0         0         0
         0         0         0
         0         0         0
         0         0         0
         0         0         0
         0         0         0
         0         0         0
         0         0         0
         0         0         0
         0         0         0
         0         0         0
         0         0         0
         0         0         0
         0         0         0
         0         0         0
         0         0         0
         0         0         0
         0         0         0
         0         0         0
         0         0         0
         0         0         0
         0         0         0
         0         0         0
         0         0         0
         0         0         0
         0         0         0
         0         0         0
         0         0         0
         0         0         0
         0         0         0
         0         0         0
         0         0        -1
         0         0        -1
         0         0        -1
         0         0         0
         0         0         0
         0         0         0
         0         0         0
         0         0         0
         0         0         0
         0         0         0
         0         0         0
         0         0         0
         0         0         0
         0         0         0
         0         0         0
         0         0         0
         0         0         0
         0         0         0
         0         0         0
         0         0         0
         0         0         0
         0         0         0
         0         0         0
         0         0         0
         1         0         0
         1         0         0
         1         0         0
         0         0         0
         0         0         0
         0         0         0
         0         0         0
         0         0         0
         0         0         0
         0         0         0
         0         0         0
         0         0         0
         0         0         0
         0         0         0
         0         0         0
         0         0         0
         0         0         0
         0         0         0
         0         0         0
         0         0         0
         0         0         0
         0         0         0
         0         0         0
         0         0         0
         0         0         0
         0         0         0
         0         0         0
         0         0         0
         0         0         0
         0         0         0
         0         0         0
         0         0         0
         0         0         0
         0         0         0
         0         0         0
         0         0         0
         0         0         0
         0         0         0
         0         0         0
         0         0         0
         0         0         0
         0         0         0
         0         0         0
         0         0         0
         0         0         0
         0         0         0
         0         0         0
         0         0         0
         0         0         0
         0         0         0
         0         0         0
         0         0         0
         0         0         0
         0         0         0
         0         0         0
         0         0         0
         0         0         0
         0         0         0
         0         0         0
         0         0         0
         0         0         0
         0         0         0
         0         0         0
         0         0         0
         0         0         0
         0         0         0
         0         0         0
         0         0         0
         0         0         0
         0         0         0
         0         0         0
         0         0         0
         0         0         0
         0         0         0
         0         0         0
         0         0         0
         0         0         0
         0         0         0
         0         0         0
         0         0         0
         0         0         0
         0         0         0
         0         0         0
         0         0         0
         0         0         0
         0         0         0
         0         0         0
         0         0         0
         0         0         0
         0         0         0
         0         0         0
         0         0         0
         0         0         0
         0         0         0
         0         0         0
         0         0         0
         0         0         0
         0         0         0
         0         0         0
         0         0         0
         0         0         0
         0         0         0
         0         0         0
         0         0         0
         0         0         0
         0         0         0
         0         0         0
         0         0         0
         0         0         0
         0         0         0
         0         0         0
         0         0         0
         0         0         0
         0         0         0
         0         0         0
         0         0         0
         0         0         0
         0         0         0
         0         0         0
         0         0         0
         0         0         0
         0         0         0
         0         0         0
         0         0         0
         0         0         0
         0         0         0
         0         0         0
         0         0         0
         0         0         0
         0         0         0
         0         0         0
         0         0         0
         0         0         0
         0         0         0
         0         0         0
         0         0         0
         0         0         0
         0         0         0
         0         1         0
         0         1         0
         0         1         0
         0         1         0
         0         1         0
         0         1         0
         0         0         0
         0         0         0
         0         0         0
         0         0         0
         0         0         0
         0         0         0
         0         0         0
         0         0         0
         0         0         0
         0         0        -1
         0         0        -1
         0         0        -1
         0         0         0
         0         0         0
         0         0         0
         0         0         0
         0         0         0
         0         0         0
         0         0         0
         0         0         0
         0         0         0
         0         0         0
         0         0         0
         0         0         0
         0         0         0
         0         0         0
         0         0         0
         0         0         0
         0         0         0
         0         0         0
         0         0         0
         0         0         0
         0         0         0
         0         0         0
         0         0         0
         0         0         0
         0         0         0
         0         0         0
         0         0         0
         0         0         0
         0         0         0
         0         0         0
         0         0         0
         0         0         0
         0         0         0
         0         0         0
         0         0         0
         0         0         0
        -1         0         0
        -1         0         0
        -1         0         0
         0         0         0
         0         0         0
         0         0         0
         0         0         0
         0         0         0
         0         0         0
         0         0         0
         0         0         0
         0         0         0
         0         0         0
         0         0         0
         0         0         0
         0         0         0
         0         0         0
         0         0         0
         0         0         0
         0         0         0
         0         0         0
         0        -1         0
         0        -1         0
         0        -1         0
         0         0         0
         0         0         0
         0         0         0
         0         0         0
         0         0         0
         0         0         0
         0         0         0
         0         0         0
         0         0         0
         0         0         0
         0         0         0
         0         0         0
         0         0         0
         0         0         0
         0         0         0
         0         0         0
         0         0         0
         0         0         0
         0         0         0
         0         0         0
         0         0         0
         0         0         0
         0         0         0
         0         0         0
         0         0        -1
         0         0        -1
         0         0        -1
         0         0         0
         0         0         0
         0         0         0
         0         0         0
         0         0         0
         0         0         0
         0         0         0
         0         0         0
         0         0         0
         0         0         0
         0         0         0
         0         0         0
         0         0         0
         0         0         0
         0         0         0
         0         0         0
         0         0         0
         0         0         0
         0         0         0
         0         0         0
         0         0         0
         0         0         0
         0         0         0
         0         0         0
         0         0         0
         0         0         0
         0         0         0
         0         0         0
         0         0         0
         0         0         0
         0         0         0
         0         0         0
         0         0         0
         0         0         0
         0         0         0
         0         0         0
         0         0         0
         0         0         0
         0         0         0
         0         0         0
         0         0         0
         0         0         0
         0         0         0
         0         0         0
         0         0         0
         0         0         0
         0         0         0
         0         0         0
         0         0         0
         0         0         0
         0         0         0
         0         0         0
         0         0         0
         0         0         0
         0         0         0
         0         0         0
         0         0         0
         0         0         0
         0         0         0
         0         0         0
         0         0         0
         0         0         0
         0         0         0
         0         0         0
         0         0         0
         0         0         0
         0         0         0
         0         0         0
         0         0         0
         0         0         0
         0         0         0
         0         0         0
         0         0         0
         0         0         0
         0         0         0
         0         0         0
         0         0         0
         0         0         0
         0         0         0
         0         0         0
         0         0         0
         0         0         0
         0         0         0
         0         0         0
         0         0         0
         0         0         0
         0         0         0
         0         0         0
         0         0         0
         0         0         0
         0         0         0
         0         0         0
         0         0         0
         0         0         0
         0         0         0
         0         0         0
         0         0         0
         0         0         0
         0         0         0
         0         0         0
         0         0         0
         0         0         0
         0         0         0
         0         0         0
         0         0         0
         0         0         0
         0         0         0
         0         0         0
         0         0         0
         0         0         0
         0         0         0
         0         0         0
         0         0         0
         0         0         0
         0         0         0
         0         0         0
         0         0         0
         0         0         0
         0         0         0
         0         0         0
         0         0         0
         0         0         0
         0         0         0
         0         0         0
         0         0         0
         0         0         0
         0         0         0
         0         0         0
         0         0         0
         0         0         0
         0         0         0
         0         0         0
         0         0         0
         0         0         0
         0         0         0
         0         0         0
         0         0         0
         0         0         0
         0         0         0
         0         0         0
         0         0         0
         0         0        -1
         0         0        -1
         0         0        -1
         0         0         0
         0         0         0
         0         0         0
         0         0         0
         0         0         0
         0         0         0
         0         0         0
         0         0         0
         0         0         0
         0         0         0
         0         0         0
         0         0         0
         0         0         0
         0         0         0
         0         0         0
         0         0         0
         0         0         0
         0         0         0
         0         0         1
         0         0         1
         0         0         1
         0         0         0
         0         0         0
         0         0         0
         0         0         0
         0         0         0
         0         0         0
         0         0         0
         0         0         0
         0         0         0
         0         0         0
         0         0         0
         0         0         0
         0         0         0
         0         0         0
         0         0         0
         0         0         0
         0         0         0
         0         0         0
         0         0         0
         0         0         0
         0         0         0
         0         0         0
         0         0         0
         0         0         0
         0         0         0
         0         0         0
         0         0         0
         0         0         0
         0         0         0
         0         0         0
         0         0         0
         0         0         0
         0         0         0
         0         0         0
         0         0         0
         0         0         0
         0         1         0
         0         1         0
         0         1         0
         0         0         0
         0         0         0
         0         0         0
         0         0         0
         0         0         0
         0         0         0
         0         0         0
         0         0         0
         0         0         0
         0         0         0
         0         0         0
         0         0         0
         0         0         0
         0         0         0
         0         0         0
         0         0         0
         0         0         0
         0         0         0
         0         0         0
         0         0         0
         0         0         0
         0         0         0
         0         0         0
         0         0         0
         0         0         0
         0         0         0
         0         0         0
         0         0         0
         0         0         0
         0         0         0
         0         0        -1
         0         0        -1
         0         0        -1
         0         1         0
         0         1         0
         0         1         0
         0         0         0
         0         0         0
         0         0         0
         0         0         0
         0         0         0
         0         0         0
         0         0         0
         0         0         0
         0         0         0
         0         0         0
         0         0         0
         0         0         0
         0         0         0
         0         0         0
         0         0         0
         0         0         0
         0         0         0
         0         0         0
         0         0         0
         0         0         0
         0         0         0
         0         0         0
         0         0         0
         0         0         0
         0         0         0
         0         0         0
         0         0         0
         0         0         0
         0         0         0
         0         0         0
         0         0         0
         0         0         0
         0         0         0
         0         0         0
         0         0         0
         0         0         0
         0         0         0
         0         0         0
         0         0         0
         0         0         0
         0         0         0
         0         0         0
         0         0         0
         0         0         0
         0         0         0
         0         0         0
         0         0         0
         0         0         0
         0         0         0
         0         0         0
         0         0         0
         0         0         0
         0         0         0
         0         0         0
         0         0         1
         0         0         1
         0         0         1
         0         0         0
         0         0         0
         0         0         0
         0         0         0
         0         0         0
         0         0         0
         0         0         0
         0         0         0
         0         0         0
         0         0         0
         0         0         0
         0         0         0
         0         0         0
         0         0         0
         0         0         0
         0         0         0
         0         0         0
         0         0         0
         0         0         0
         0         0         0
         0         0         0
         0         0         0
         0         0         0
         0         0         0
         0         0         0
         0         0         0
         0         0         0
         0         0         0
         0         0         0
         0         0         0
         0         0         0
         0         0         0
         0         0         0
         0         0         0
         0         0         0
         0         0         0
         0         0         0
         0         0         0
         0         0         0
         0         0         0
         0         0         0
         0         0         0
         0         0         0
         0         0         0
         0         0         0
         0         0         0
         0         0         0
         0         0         0
         0         0         0
         0         0         0
         0         0         0
         0         0         0
         0         0         0
         0         0         0
         0         0         0
         0         0         0
         0         0         0
         0         0         0
         0         0         0
         0         0         0
         0         0         0
         0         0         0
         0         0         0
         0         0         0
         0         0         0
         0         0         0
         0         0         1
         0         0         1
         0         0         1
         0         0         0
         0         0         0
         0         0         0
         0         0         0
         0         0         0
         0         0         0
         0         0         0
         0         0         0
         0         0         0
         0         0         0
         0         0         0
         0         0         0
         0         0         0
         0         0         0
         0         0         0
         0         0         0
         0         0         0
         0         0         0
         0         0         0
         0         0         0
         0         0         0
         0         0         0
         0         0         0
         0         0         0
         0         0         0
         0         0         0
         0         0         0
         0         0         0
         0         0         0
         0         0         0
         0         0         0
         0         0         0
         0         0         0
         0         0         0
         0         0         0
         0         0         0
         0         0         0
         0         0         0
         0         0         0
         0         0         0
         0         0         0
         0         0         0
         0         0         0
         0         0         0
         0         0         0
         0         0         0
         0         0         0
         0         0         0
         0         0         0
         0         0         0
         0         0         0
         0         0         0
         0         0         0
         0         0         0
         0         0         0
         0         0         0
         0         0         0
         0         0         0
         0         0         0
         0         0         0
         0         0         0
         0         0         0
         0         0         0
         0         0         0
         0         0         0
         0         0         0
         0         0         0
         0         0         0
         0         0         0
         0         0         0
         0         0         0
         0         0         0
         0         0         0
         0         0         0
         0         0         0
         0         0         0
         0         0         0
         0         0         0
         0         0         0
         0         0         0
         0         0         0
         0         0         0
         0         0         0
         0         0         0
         0         0         0
         0         0         0
         0         0         0
         0         0         0
         0         0         0
         0         0         0
         0         0         0
         0         0         0
         0         0         0
         0         0         0
         0         0         0
         0         0         0
         0         0         0
         0         0         0
         0         0         0
         0         0         0
         0         0         0
         0         0         0
         0         0         0
         0         0         0
         0         0         0
         0         0         0
         0         0         0
         0         0         0
         0         0         0
         0         0         0
         0         0         0
         0         0         0
         0         0         0
         0         0         0
         0         0         0
         0         0         0
         0         0         0
         0         0         0
         0         0         0
         0         0         0
         0         0         0
         0         0         0
         0         0         0
         0         0         0
         0         0         0
         0         0         0
         0         0         0
         0         0         0
         0         0         0
         0         0         0
         0         0         0
         0         0         0
         0         0         0
         0         0         0
         0         0         0
         0         0         0
         0         0         0
         0         0         0
         0         0         0
         0         0         0
         0         0         0
         0         0         0
         0         0         0
         0         0         0
         0         0         0
         0         0         0
         0         0         0
         0         0         0
         0         0         0
         0         0         0
         0         0         0
         0         0         0
         0         0         0
         0        -1         0
         0        -1         0
         0        -1         0
         0         0         0
         0         0         0
         0         0         0
         0         0         0
         0         0         0
         0         0         0
         0         0         0
         0         0         0
         0         0         0
         0         0         0
         0         0         0
         0         0         0
         0         0         0
         0         0         0
         0         0         0
         0         0         0
         0         0         0
         0         0         0
         1         0         0
         1         0         0
         1         0         0
         0         0         0
         0         0         0
         0         0         0
         0         0         0
         0         0         0
         0         0         0
         0         0         0
         0         0         0
         0         0         0
         0         0         0
         0         0         0
         0         0         0
         0         0         0
         0         0         0
         0         0         0
         0         0         0
         0         0         0
         0         0         0
         0         0         0
         0         0         0
         0         0         0
         0         0         0
         0         0         0
         0         0         0
         0         0         0
         0         0         0
         0         0         0
         0         0         0
         0         0         0
         0         0         0
         0         0         0
         0         0         0
         0         0         0
         0         0         0
         0         0         0
         0         0         0
         0         0         0
         0         0         0
         0         0         0
         0         0         0
         0         0         0
         0         0         0
         0         0         0
         0         0         0
         0         0         0
         0         0         0
         0         0         0
         0         0         0
         0         0         0
         0         0         0
         0         0         0
         0         0         0
         0         0         0
         0         0         0
         0         0         0
         0         0         0
         0         0         0
         0         0         0
         0         0         0
         0         0         0
         0         0         0
         0         0         0
         0         0         0
         0         0         0
         0         0         0
         0         0         0
         0         0         0
         0         0         0
         0         0         0
         0         0         0
         0         0         0
         0         0         0
         0         1        -1
         0         1        -1
         0         1        -1
         0         0         0
         0         0         0
         0         0         0
         0         0         0
         0         0         0
         0         0         0
         0         0         0
         0         0         0
         0         0         0
         0         0         0
         0         0         0
         0         0         0
         0         0         0
         0         0         0
         0         0         0
         0         0         0
         0         0         0
         0         0         0
         0         0         0
         0         0         0
         0         0         0
         0         0         0
         0         0         0
         0         0         0
         0         0         0
         0         0         0
         0         0         0
         0         0         0
         0         0         0
         0         0         0
         0         0         0
         0         0         0
         0         0         0
         0         0         0
         0         0         0
         0         0         0
         0         0         0
         0         0         0
         0         0         0
         0         0         0
         0         0         0
         0         0         0
         0         0         0
         0         0         0
         0         0         0
         0         0         0
         0         0         0
         0         0         0
         0         1         0
         0         1         0
         0         1         0
         0         0         0
         0         0         0
         0         0         0
         0         0         0
         0         0         0
         0         0         0
         0         0         0
         0         0         0
         0         0         0
         0         0         0
         0         0         0
         0         0         0
         0         0         0
         0         0         0
         0         0         0
         0         0         0
         0         0         0
         0         0         0
         0         0         0
         0         0         0
         0         0         0
         0         0         0
         0         0         0
         0         0         0
         0         0         0
         0         0         0
         0         0         0
         0         0         0
         0         0         0
         0         0         0
         0         0         0
         0         0         0
         0         0         0
         0         0         0
         0         0         0
         0         0         0
         0         0         0
         0         0         0
         0         0         0
         0         0         0
         0         0         0
         0         0         0
         0         0         0
         0         0         0
         0         0         0
         0         0         0
         0         0         0
         0         0         0
         0         0         0
         0         0         0
         0         0         0
         0         0         0
         0         0         0
         0         0         0
         0         0         0
         0         0         0
         0         0         0
         0         0         0
         0         0         0
         0         0         0
         0         0         0
         0         0         0
         0         0         0
         0         0         0
         0         0         0
         0         0         0
         0         0        -1
         0         0        -1
         0         0        -1
         0         1         0
         0         1         0
         0         1         0
         0         0         0
         0         0         0
         0         0         0
        -1         1         0
        -1         1         0
        -1         1         0
         0         0         0
         0         0         0
         0         0         0
         0         0         0
         0         0         0
         0         0         0
         0         0         0
         0         0         0
         0         0         0
         0         0         0
         0         0         0
         0         0         0
         0         0         0
         0         0         0
         0         0         0
         0         0         0
         0         0         0
         0         0         0
         0         0         0
         0         0         0
         0         0         0
         0         0         0
         0         0         0
         0         0         0
         0         0         0
         0         0         0
         0         0         0
         0         0         0
         0         0         0
         0         0         0
         0         0         0
         0         0         0
         0         0         0
         0         0         0
         0         0         0
         0         0         0
         0         0         0
         0         0         0
         0         0         0
         0         0         0
         0         0         0
         0         0         0
         0         1         0
         0         1         0
         0         1         0
         0         0         0
         0         0         0
         0         0         0
         0         0         0
         0         0         0
         0         0         0
         0         0         0
         0         0         0
         0         0         0
         0         0         0
         0         0         0
         0         0         0
         0         0         0
         0         0         0
         0         0         0
         0         0         0
         0         0         0
         0         0         0
         0         0         0
         0         0         0
         0         0         0
         0         0         0
         0         0         0
         0         0         0
         0         0         0
         0         0         0
         0         0         0
         0         0         0
         0         0         0
         0         0         0
         0         0         0
         0         0         0
         0         0         0
         0         0         0
         0         0         0
         0         0         0
         0         0         0
         0         0         0
         0         0         0
         0         0         0
         0         0         0
         0         0         0
         0         0         0
         0         0         0
         0         0         0
         0         0         0
         0         0         0
         0         0         0
         0         0         0
         0         0         0
         0         0         0
         0         0         0
         0         0         0
         0         0         0
         0         0         0
         0         0         0
         0         0         0
END
VELOCITY
# first 24 chars ignored
    1 WDH1  C1         1   -0.162595517    0.003736134    0.077134432
    1 WDH1  H1         2    0.117573959    0.655855672   -0.884812219
    1 WDH1  C2         3   -0.149930660    0.057907464    0.142022757
    1 WDH1  H2         4    0.897358920    0.765092359    0.172273722
    1 WDH1  C3         5    0.071007695    0.019888978   -0.113262181
    1 WDH1  H3         6   -0.133762770    0.262638187   -0.230969206
    1 WDH1  C4         7   -0.116734198   -0.133030241   -0.127255599
    1 WDH1  H4         8   -0.891402112    0.177819551    0.595820283
    1 WDH1  C5         9   -0.167387338    0.257696374    0.198680179
    1 WDH1  C6        10    0.034905106    0.097415270    0.086210181
    1 WDH1  H7        11   -0.117703071    0.137276317   -0.265616490
    1 WDH1  C7        12   -0.002176385   -0.100299611   -0.076148938
    1 WDH1  C8        13   -0.208346527   -0.001585314    0.156945781
    1 WDH1  H8        14   -0.621492325    0.265192320    0.317046991
    1 WDH1  N         15   -0.164323032   -0.087143046   -0.020663700
    1 WDH1  C9        16   -0.274468255    0.258448740    0.160728580
    1 WDH1  O9        17   -0.056661843    0.142946512    0.084821926
    1 WDH1  C10       18   -0.009843252   -0.007617210    0.195020457
    1 WDH1  C11       19   -0.265074183   -0.192640646    0.282154300
    1 WDH1  O11       20    0.017305961   -0.042166595    0.043664793
    1 WDH1  H11       21   -0.485080637   -0.156476792    0.345216318
    1 WDH1  C12       22    0.105673528    0.182359053   -0.039806099
    1 WDH1  H12       23    0.080775267    0.941298638    0.601075817
    1 WDH1  C13       24   -0.036668302    0.126613894    0.009152807
    1 WDH1  O13       25   -0.113400544   -0.123958220    0.138208792
    1 WDH1  H13       26   -0.800100897   -2.100964385   -1.791293611
    1 WDH1  C14       27    0.066553127   -0.020930799   -0.194909309
    1 WDH1  C15       28   -0.151359839   -0.112616207   -0.001660040
    1 WDH1  C16       29    0.141974988    0.209175744    0.197978621
    1 WDH1  C17       30    0.046705419   -0.339979447   -0.122834433
    1 WDH1  C18       31   -0.039778499    0.071141210   -0.202794562
    1 WDH1  H18       32    0.051732875    0.024861522   -0.315230472
    1 SOLV  OW        33    0.305897057   -0.006618013    0.115017615
    1 SOLV  HW1       34   -1.600262679   -1.089939042    0.300343615
    1 SOLV  HW2       35   -0.616344417    1.647858065    0.133330692
    2 SOLV  OW        36    0.138389224   -0.055762906    0.104574308
    2 SOLV  HW1       37    0.818224775    0.808840557   -0.272364860
    2 SOLV  HW2       38   -0.125677858    0.992720652   -0.627343547
    3 SOLV  OW        39    0.026897250    0.066984736    0.061738684
    3 SOLV  HW1       40   -0.816254641    0.692487776   -0.108993146
    3 SOLV  HW2       41   -0.655127797    0.240817824   -1.063381031
    4 SOLV  OW        42   -0.050533558    0.036626144   -0.111004257
    4 SOLV  HW1       43   -1.425649173   -0.469142952   -0.862139223
    4 SOLV  HW2       44   -0.156492950   -0.833236932    1.145877617
    5 SOLV  OW        45    0.022923673   -0.087337631   -0.211207390
    5 SOLV  HW1       46    0.108472717    0.657206794   -0.250187834
    5 SOLV  HW2       47   -0.061210438   -0.749014400   -0.051051848
    6 SOLV  OW        48    0.243455459    0.028893634   -0.013377093
    6 SOLV  HW1       49   -1.592600806    0.187639098   -1.271939963
    6 SOLV  HW2       50   -0.124420174   -0.468605947   -1.188378053
    7 SOLV  OW        51    0.079241050    0.066083280   -0.074512063
    7 SOLV  HW1       52    0.649786689    0.146249984    1.150049960
    7 SOLV  HW2       53   -1.139927260   -0.850911248    0.434225995
    8 SOLV  OW        54   -0.054874419   -0.030725895    0.088555982
    8 SOLV  HW1       55    0.140091723   -0.481346316    0.100552022
    8 SOLV  HW2       56    0.038092632    0.532741922    0.483684598
    9 SOLV  OW        57    0.055875780   -0.058577241    0.103788010
    9 SOLV  HW1       58    0.821374680   -0.539822589   -0.241351804
    9 SOLV  HW2       59   -0.191157799    0.711963590   -0.106188382
   10 SOLV  OW        60    0.005320507   -0.001037636    0.180760571
   10 SOLV  HW1       61    0.532036856   -0.704305179   -1.694398079
   10 SOLV  HW2       62   -0.530389698    0.558262994   -0.661590853
   11 SOLV  OW        63   -0.004646222    0.254918351    0.005612931
   11 SOLV  HW1       64    1.270173379   -1.350214872   -0.067302467
   11 SOLV  HW2       65    0.417098712   -1.233127670   -1.039074740
   12 SOLV  OW        66   -0.080126403    0.003776610   -0.070540588
   12 SOLV  HW1       67    0.201767512    0.692346767    1.744307368
   12 SOLV  HW2       68   -0.860008471    1.120862931    0.910229675
   13 SOLV  OW        69    0.044941445   -0.053967077    0.008827881
   13 SOLV  HW1       70    0.303204092    0.269418774    0.252296988
   13 SOLV  HW2       71   -0.422608992    0.476752632    0.526814276
   14 SOLV  OW        72   -0.329956676    0.137005307    0.079671786
   14 SOLV  HW1       73   -0.219498672    0.578593033    0.173330961
   14 SOLV  HW2       74    0.491317352   -0.520148997   -2.559512882
   15 SOLV  OW        75    0.255631695    0.141766096    0.064651750
   15 SOLV  HW1       76   -1.074887431   -0.653780906   -2.015061411
   15 SOLV  HW2       77   -0.852911354   -0.425046804   -2.406821711
   16 SOLV  OW        78    0.128330323    0.170083725   -0.020510697
   16 SOLV  HW1       79    0.039540714    0.380622976    0.072455833
   16 SOLV  HW2       80   -0.013797586   -0.380027584    0.264165714
   17 SOLV  OW        81    0.128265982   -0.010150534   -0.086702014
   17 SOLV  HW1       82   -1.400421333   -0.715774889    0.707094120
   17 SOLV  HW2       83    0.173523824   -0.024625167   -0.932791450
   18 SOLV  OW        84   -0.046681377    0.041185693    0.095146687
   18 SOLV  HW1       85    0.028625435    0.300769300   -0.406956970
   18 SOLV  HW2       86    0.373737792   -0.632982259    0.670630739
   19 SOLV  OW        87   -0.029154473   -0.180489897    0.128916504
   19 SOLV  HW1       88   -1.040933174    1.169937932   -1.285059610
   19 SOLV  HW2       89    0.004445851    1.384879851   -2.275180374
   20 SOLV  OW        90    0.025594087    0.077719839    0.010258650
   20 SOLV  HW1       91    0.375332855   -0.287480784    0.455135325
   20 SOLV  HW2       92    0.264068932    0.018784645   -0.206988225
   21 SOLV  OW        93    0.149671165   -0.070391696    0.100422043
   21 SOLV  HW1       94    0.115187951    0.293599381   -0.976328516
   21 SOLV  HW2       95    0.183054355    1.250600982    0.653716491
   22 SOLV  OW        96    0.187193186    0.030068988   -0.102053954
   22 SOLV  HW1       97    0.315440729    0.195877373    0.510249358
   22 SOLV  HW2       98   -0.077157577   -0.682882836   -0.050527433
   23 SOLV  OW        99   -0.009767474    0.158378187   -0.046902595
   23 SOLV  HW1      100   -0.624558509    0.190180793    0.783965934
   23 SOLV  HW2      101    0.605046283   -0.006777216   -0.735926521
   24 SOLV  OW       102   -0.102303501   -0.060772527    0.044407825
   24 SOLV  HW1      103    0.169315935    0.049780249   -0.144533679
   24 SOLV  HW2      104    0.400116224    0.360136036   -0.691537490
   25 SOLV  OW       105   -0.125339417   -0.279158733    0.024890822
   25 SOLV  HW1      106   -0.187104178    0.798620778    1.307190922
   25 SOLV  HW2      107    0.881165292    0.147960638   -1.366596644
   26 SOLV  OW       108   -0.006475988    0.173323942    0.003368251
   26 SOLV  HW1      109   -0.952737287    0.190902668    0.029704607
   26 SOLV  HW2      110   -1.626783252    0.111524842    0.069318227
   27 SOLV  OW       111   -0.265213017    0.342201793    0.069920721
   27 SOLV  HW1      112   -0.364933299   -0.082030918   -0.131290265
   27 SOLV  HW2      113    1.748535757    0.262444732   -1.187122931
   28 SOLV  OW       114   -0.101570583    0.040033807   -0.104715996
   28 SOLV  HW1      115    0.627224264   -0.368795550    0.543066694
   28 SOLV  HW2      116    0.381440523   -0.433437132    0.935344934
   29 SOLV  OW       117    0.119873033    0.183416413   -0.137429174
   29 SOLV  HW1      118   -1.262119996    0.611289247    0.011286010
   29 SOLV  HW2      119   -0.640601572    0.176763495    0.193610660
   30 SOLV  OW       120   -0.096699600    0.089890157   -0.140312351
   30 SOLV  HW1      121    0.375873800    1.391437942    0.735466134
   30 SOLV  HW2      122    2.120186954    2.547824806    1.401548940
   31 SOLV  OW       123   -0.020876239    0.093399171   -0.054795649
   31 SOLV  HW1      124    0.789508449   -0.029309857   -0.861023824
   31 SOLV  HW2      125    0.490778405   -0.021318959    0.836385128
   32 SOLV  OW       126   -0.231617342   -0.000575173    0.066081487
   32 SOLV  HW1      127   -0.253747814   -0.170350279   -0.054114692
   32 SOLV  HW2      128    0.823453674   -1.126106171    0.893434015
   33 SOLV  OW       129   -0.065549417    0.033146049   -0.015931429
   33 SOLV  HW1      130    0.377856785   -1.093229130   -0.880765874
   33 SOLV  HW2      131    0.197473509   -1.085652217    0.050133663
   34 SOLV  OW       132    0.126530822    0.093538820   -0.001677345
   34 SOLV  HW1      133    0.741610194   -0.914668690   -0.429711954
   34 SOLV  HW2      134   -0.027488871   -0.571513452   -0.075434195
   35 SOLV  OW       135    0.158514696    0.136709287    0.083851307
   35 SOLV  HW1      136    0.602544579    0.019179679    0.234903310
   35 SOLV  HW2      137   -0.942800595    0.104020774    0.093086199
   36 SOLV  OW       138   -0.127397467    0.088175385    0.087976796
   36 SOLV  HW1      139    0.438897518    0.059216718   -1.320796255
   36 SOLV  HW2      140   -0.480073802    0.421199472   -0.462837212
   37 SOLV  OW       141   -0.204718001    0.093967659    0.014829387
   37 SOLV  HW1      142    0.948896811   -0.841284673   -0.531041611
   37 SOLV  HW2      143    0.127851630   -0.079578635   -0.094412317
   38 SOLV  OW       144    0.031886842   -0.154745198    0.147481121
   38 SOLV  HW1      145   -1.628108977    0.245266917   -1.634415531
   38 SOLV  HW2      146   -1.105902653   -0.489266811   -1.862524213
   39 SOLV  OW       147    0.049194063    0.032220441    0.106408161
   39 SOLV  HW1      148   -0.169164803    1.191691838    0.473667814
   39 SOLV  HW2      149   -0.020645267   -0.155536124   -0.747816496
   40 SOLV  OW       150    0.181150250   -0.017270393   -0.096824118
   40 SOLV  HW1      151   -1.308516652   -0.136015883   -0.515856396
   40 SOLV  HW2      152   -0.583299836   -0.447071359    0.511233787
   41 SOLV  OW       153   -0.093006079    0.017289024    0.214667654
   41 SOLV  HW1      154   -0.237131080    1.497093997   -0.372018489
   41 SOLV  HW2      155    0.082208016    0.018950333   -0.347956908
   42 SOLV  OW       156   -0.069783955    0.094705093   -0.092249501
   42 SOLV  HW1      157   -0.386769958   -0.095761809    0.751764752
   42 SOLV  HW2      158   -0.342516403   -0.032771192    0.371763238
   43 SOLV  OW       159    0.032353944   -0.129505095   -0.194149662
   43 SOLV  HW1      160    0.495350752    0.759379215    0.687274752
   43 SOLV  HW2      161    0.487249840   -0.033189076    2.283516152
   44 SOLV  OW       162   -0.077318353   -0.010781600   -0.058714695
   44 SOLV  HW1      163    0.142368170    0.234431986    0.030277379
   44 SOLV  HW2      164   -0.409110728   -0.272762087   -0.067936171
   45 SOLV  OW       165   -0.125922045    0.038487107    0.003530887
   45 SOLV  HW1      166   -0.017600609    0.452977802   -0.620406957
   45 SOLV  HW2      167    0.146906908   -0.590727382    0.504928142
   46 SOLV  OW       168   -0.134393990   -0.031658278    0.381363960
   46 SOLV  HW1      169    1.091673206    0.045803723   -0.080617179
   46 SOLV  HW2      170    2.134613965   -1.184670453   -3.427192471
   47 SOLV  OW       171   -0.096858379   -0.046472370   -0.188430240
   47 SOLV  HW1      172    1.726430628   -1.151440671    2.314504565
   47 SOLV  HW2      173    0.949227071    0.930181323    1.010939108
   48 SOLV  OW       174    0.050200513   -0.037670479   -0.120179877
   48 SOLV  HW1      175   -0.085870337    0.198808208    0.096183991
   48 SOLV  HW2      176    0.625266390    0.699363883   -0.381745979
   49 SOLV  OW       177   -0.005233926    0.052528188   -0.068316016
   49 SOLV  HW1      178    0.443678052    0.432139576    0.145922550
   49 SOLV  HW2      179   -1.043259913    0.549872286    0.755020737
   50 SOLV  OW       180   -0.111711833   -0.337777894   -0.138978264
   50 SOLV  HW1      181   -0.303489518    0.242584791    0.331379076
   50 SOLV  HW2      182    1.868427817   -1.189460478    0.730827831
   51 SOLV  OW       183   -0.094206348    0.083331425    0.069985540
   51 SOLV  HW1      184   -0.014770656   -0.378334319   -1.020694883
   51 SOLV  HW2      185    1.250644134   -1.267557781   -1.380280136
   52 SOLV  OW       186    0.054291322    0.049534677    0.101342738
   52 SOLV  HW1      187   -0.760336580   -0.261341800   -1.627098062
   52 SOLV  HW2      188   -0.570956667   -0.165809161   -1.601544305
   53 SOLV  OW       189    0.021674670    0.038905405   -0.068637012
   53 SOLV  HW1      190    0.077217999   -0.065643503   -0.005497688
   53 SOLV  HW2      191    0.100688092   -0.431595459   -0.525794217
   54 SOLV  OW       192    0.056694191    0.064803040   -0.161973236
   54 SOLV  HW1      193    0.126703590    0.761835135    0.075276059
   54 SOLV  HW2      194    0.803172507    0.417123646    0.529111961
   55 SOLV  OW       195    0.089704736    0.037864979   -0.128283651
   55 SOLV  HW1      196    0.395772898    0.328547136   -0.857469170
   55 SOLV  HW2      197   -1.172422429   -1.661859364    0.993060449
   56 SOLV  OW       198    0.113091004   -0.016056027   -0.115717099
   56 SOLV  HW1      199   -0.419887999    0.682537078    0.119268197
   56 SOLV  HW2      200   -0.779359205    0.142444870   -0.148345961
   57 SOLV  OW       201    0.214237648   -0.026414961   -0.009617980
   57 SOLV  HW1      202   -0.092897812   -1.604727806    1.029203157
   57 SOLV  HW2      203   -1.094111373   -0.733775784    0.890472892
   58 SOLV  OW       204   -0.132934008   -0.033955232   -0.078708630
   58 SOLV  HW1      205   -0.174240335    0.122479809    0.168841548
   58 SOLV  HW2      206   -0.034453295   -0.100138930   -0.094160615
   59 SOLV  OW       207    0.092279127   -0.028365416   -0.051566280
   59 SOLV  HW1      208    0.060599850    1.005888123    1.857015738
   59 SOLV  HW2      209    0.435445897    0.362123039    0.528564842
   60 SOLV  OW       210   -0.171727377    0.214389985    0.079307363
   60 SOLV  HW1      211    0.741050029   -1.360386358   -1.236129868
   60 SOLV  HW2      212   -1.057075661   -2.814433720   -0.768217063
   61 SOLV  OW       213    0.018810140    0.260050231   -0.098487609
   61 SOLV  HW1      214    0.633154675   -0.781481291    0.750618609
   61 SOLV  HW2      215   -0.641332762   -0.119284332   -0.444804670
   62 SOLV  OW       216   -0.003560178    0.100015137    0.149470641
   62 SOLV  HW1      217   -1.265788966   -1.354376520    0.353529670
   62 SOLV  HW2      218   -0.330358875    1.777576443   -1.154733384
   63 SOLV  OW       219   -0.032029402   -0.130276897   -0.086509588
   63 SOLV  HW1      220   -0.116541106   -0.984469131    0.360212236
   63 SOLV  HW2      221    1.370977174    0.602322264    0.677236131
   64 SOLV  OW       222    0.016868358   -0.032304471    0.067685631
   64 SOLV  HW1      223    0.841386843   -0.239501418    0.689654079
   64 SOLV  HW2      224    0.828068901    1.762408266   -0.658153087
   65 SOLV  OW       225    0.058800854   -0.050490645    0.022954758
   65 SOLV  HW1      226   -0.449915781    0.263864254    0.744446144
   65 SOLV  HW2      227   -1.060894623    0.080175689    1.231277037
   66 SOLV  OW       228    0.320534611    0.059488121   -0.062746061
   66 SOLV  HW1      229    0.078505617    0.160481393   -0.222976014
   66 SOLV  HW2      230    0.404491483    0.378504950    0.204969690
   67 SOLV  OW       231   -0.141356920    0.144014572   -0.147834538
   67 SOLV  HW1      232   -0.197054435   -1.187848636   -1.136011044
   67 SOLV  HW2      233    1.024378265   -0.141593083    0.271549847
   68 SOLV  OW       234   -0.018760414    0.056809535    0.181671645
   68 SOLV  HW1      235    0.778436260   -1.321291379   -0.223561936
   68 SOLV  HW2      236   -0.729469698   -0.134169965    0.043416851
   69 SOLV  OW       237    0.050695585    0.067495540   -0.154880684
   69 SOLV  HW1      238   -0.776391419   -0.225235648    0.906006882
   69 SOLV  HW2      239    0.937424484    0.568872570    0.509492529
   70 SOLV  OW       240    0.091183834    0.045660305    0.047590820
   70 SOLV  HW1      241   -0.349943185   -0.278645439   -0.473097371
   70 SOLV  HW2      242   -0.244787285   -0.319754703   -0.169729697
   71 SOLV  OW       243   -0.028795002   -0.064855236   -0.080250556
   71 SOLV  HW1      244    0.252012664    0.292553512    0.267021831
   71 SOLV  HW2      245    0.084810441   -0.677039239    0.781806877
   72 SOLV  OW       246    0.263339299    0.101377014   -0.045920838
   72 SOLV  HW1      247   -1.171814397   -1.302392799   -0.042938822
   72 SOLV  HW2      248   -0.836434011   -0.824004712   -0.160895521
   73 SOLV  OW       249    0.140828024    0.074291604    0.000155695
   73 SOLV  HW1      250    0.249287581    0.027018050    0.063391605
   73 SOLV  HW2      251    0.064161500    0.059353363   -0.048561227
   74 SOLV  OW       252   -0.102488935    0.151546751    0.045816227
   74 SOLV  HW1      253    0.890039127    0.367657038   -0.694947485
   74 SOLV  HW2      254   -0.299578625   -1.107249606   -0.453013674
   75 SOLV  OW       255    0.046553531    0.136891640   -0.187980706
   75 SOLV  HW1      256   -0.346699011    0.723235391    0.697318542
   75 SOLV  HW2      257   -0.737247909   -0.629977879    1.291421537
   76 SOLV  OW       258   -0.283236615    0.110516563   -0.040306139
   76 SOLV  HW1      259    3.144603962   -0.612068551   -1.073156007
   76 SOLV  HW2      260    3.587774458   -0.868215770   -0.414125833
   77 SOLV  OW       261    0.095574447   -0.017234885    0.005641421
   77 SOLV  HW1      262    0.167198662    0.159686807    0.121299099
   77 SOLV  HW2      263    0.387527161   -0.347767885    0.324871759
   78 SOLV  OW       264   -0.002227571    0.031704921    0.115068885
   78 SOLV  HW1      265   -0.461613822    0.082056688    0.267711463
   78 SOLV  HW2      266   -0.637646815   -0.061453101    0.273328875
   79 SOLV  OW       267    0.084657078   -0.019488986    0.059581170
   79 SOLV  HW1      268   -0.076477924   -0.200609378    0.123672313
   79 SOLV  HW2      269   -0.814858420   -0.060142862    0.206359751
   80 SOLV  OW       270   -0.210346294    0.111080898   -0.033346636
   80 SOLV  HW1      271    0.247664542    0.341647456   -0.451624692
   80 SOLV  HW2      272   -0.701937674   -0.608168363   -1.413588743
   81 SOLV  OW       273   -0.032433208    0.139671421    0.332478240
   81 SOLV  HW1      274   -0.297223360   -0.984545403    1.135484307
   81 SOLV  HW2      275    0.439390686    1.143026132   -0.167793335
   82 SOLV  OW       276    0.068262241   -0.206235260   -0.151207211
   82 SOLV  HW1      277    0.176501067   -0.536992189    0.831666011
   82 SOLV  HW2      278    0.193228838    1.540958487    0.522739736
   83 SOLV  OW       279    0.082728609   -0.024238527    0.221539581
   83 SOLV  HW1      280    1.589771146   -0.652820188   -1.401319593
   83 SOLV  HW2      281    1.101450185   -2.151557152   -2.208598582
   84 SOLV  OW       282    0.115662524    0.058900914   -0.034998968
   84 SOLV  HW1      283   -0.489852084    0.443753755   -0.788381842
   84 SOLV  HW2      284    0.229399626   -0.079785666   -0.599640460
   85 SOLV  OW       285    0.008092039    0.027224109    0.144340382
   85 SOLV  HW1      286   -0.395349915    0.526483471   -0.833205248
   85 SOLV  HW2      287    0.055314289    0.591949265   -1.190476894
   86 SOLV  OW       288    0.020794223    0.013146551   -0.004790831
   86 SOLV  HW1      289    0.335978201    0.998969522   -0.496363416
   86 SOLV  HW2      290    0.078130954    0.054033987    1.134109562
   87 SOLV  OW       291   -0.060068490   -0.084695501   -0.052371722
   87 SOLV  HW1      292    0.380836206    0.335000821   -0.345122495
   87 SOLV  HW2      293   -0.606897285    0.076746180    1.260235605
   88 SOLV  OW       294   -0.004221271    0.114163921    0.068090560
   88 SOLV  HW1      295   -1.024977914    0.923841243    0.132552088
   88 SOLV  HW2      296    0.502709799    0.359254303   -0.131074101
   89 SOLV  OW       297    0.063937603   -0.102795406    0.042358778
   89 SOLV  HW1      298   -0.539575642    0.145537397    0.784868168
   89 SOLV  HW2      299    0.424133494   -1.001992695    0.186484552
   90 SOLV  OW       300    0.220309394    0.037665377    0.014730014
   90 SOLV  HW1      301    0.019299966   -1.059305147   -0.668963568
   90 SOLV  HW2      302   -0.602790690    0.037538067    0.844251846
   91 SOLV  OW       303    0.234179867    0.091562021   -0.005224573
   91 SOLV  HW1      304    0.635143960   -0.384654168   -0.023478163
   91 SOLV  HW2      305    0.009226303    0.277070440    0.556948421
   92 SOLV  OW       306    0.087018335   -0.130282016   -0.082651132
   92 SOLV  HW1      307    0.205063221    0.742201460    0.228727394
   92 SOLV  HW2      308    0.494105450   -0.406929156   -0.939069152
   93 SOLV  OW       309   -0.055782798   -0.112975618   -0.016585912
   93 SOLV  HW1      310    0.923405760   -0.444631172   -0.877051850
   93 SOLV  HW2      311    0.595833037   -1.169555941   -1.811521339
   94 SOLV  OW       312    0.394413449   -0.099638954    0.008643137
   94 SOLV  HW1      313   -2.117888607   -0.258207171    0.167815910
   94 SOLV  HW2      314   -2.510525705   -0.313518481   -0.268817253
   95 SOLV  OW       315    0.009252061    0.018270236   -0.129565002
   95 SOLV  HW1      316    0.086831244    0.096140665   -0.302313765
   95 SOLV  HW2      317   -0.410088353    0.032678947   -0.001995626
   96 SOLV  OW       318   -0.001118282    0.181672360    0.091491180
   96 SOLV  HW1      319   -0.492023370   -1.296340634    0.432505271
   96 SOLV  HW2      320   -0.342174705   -1.603564443   -0.198216067
   97 SOLV  OW       321    0.155519032    0.184621720   -0.153556496
   97 SOLV  HW1      322   -1.176086871   -0.647187749    0.251942082
   97 SOLV  HW2      323   -0.736616277   -0.735796923    0.022327606
   98 SOLV  OW       324    0.094386367   -0.071932915   -0.047967379
   98 SOLV  HW1      325   -0.257737014    0.568853302    0.758108690
   98 SOLV  HW2      326    0.169612722    0.776290545   -0.651670856
   99 SOLV  OW       327   -0.067487153   -0.052798815   -0.042153535
   99 SOLV  HW1      328    0.798474248    0.015165332    0.805859445
   99 SOLV  HW2      329    0.488001208   -1.165591107    0.116882818
  100 SOLV  OW       330   -0.138649699    0.329069445   -0.201067742
  100 SOLV  HW1      331   -0.695103533    0.308169497    0.021923963
  100 SOLV  HW2      332   -0.738191265    0.274580474    0.026117997
  101 SOLV  OW       333    0.118692729   -0.035945658   -0.027627947
  101 SOLV  HW1      334   -0.718847543    0.364904991    0.432656010
  101 SOLV  HW2      335   -0.219091970   -0.496793123    0.436818994
  102 SOLV  OW       336   -0.012186774   -0.015860254    0.039549804
  102 SOLV  HW1      337    0.082410124   -0.218295576   -0.009138524
  102 SOLV  HW2      338    0.009891037   -0.078960773    0.094194943
  103 SOLV  OW       339    0.243774147    0.113252035    0.046461688
  103 SOLV  HW1      340    0.452076600    0.693618649   -0.312565444
  103 SOLV  HW2      341    0.357703969   -0.735443866    0.300128501
  104 SOLV  OW       342    0.186277862    0.075233039    0.027466375
  104 SOLV  HW1      343    0.631855294   -0.551500872   -0.457356045
  104 SOLV  HW2      344    0.430993268    0.414059013   -0.804004960
  105 SOLV  OW       345    0.130515071    0.058360356   -0.202553338
  105 SOLV  HW1      346   -0.872743973   -0.469597589    0.620721702
  105 SOLV  HW2      347    0.152886726    0.683525376    0.537909197
  106 SOLV  OW       348   -0.092811658    0.250052530    0.140681680
  106 SOLV  HW1      349   -0.405731949   -1.807313093   -0.768065734
  106 SOLV  HW2      350    0.144971001   -2.477409459   -0.855385825
  107 SOLV  OW       351   -0.068398885   -0.005547531   -0.005844181
  107 SOLV  HW1      352    2.199131144    0.639854927   -0.456892908
  107 SOLV  HW2      353   -0.025949088    0.266908781   -0.327028305
  108 SOLV  OW       354    0.045171526   -0.155585817   -0.083201470
  108 SOLV  HW1      355   -1.810247672   -0.095022657   -2.326618755
  108 SOLV  HW2      356   -0.780545472   -0.286337389   -0.485315217
  109 SOLV  OW       357    0.054341808   -0.006601777   -0.087778646
  109 SOLV  HW1      358   -0.411927399   -0.619273784    0.279672036
  109 SOLV  HW2      359    0.063295300   -1.374783558   -0.142828493
  110 SOLV  OW       360    0.144584659    0.210767585   -0.014077962
  110 SOLV  HW1      361   -0.859534218   -0.183688941   -0.573692183
  110 SOLV  HW2      362   -1.417135004   -0.397580558   -0.303735734
  111 SOLV  OW       363   -0.195860510    0.063411677   -0.139005154
  111 SOLV  HW1      364   -0.288740959   -0.689309800    0.720218549
  111 SOLV  HW2      365   -0.610399646    1.358928458    0.081036609
  112 SOLV  OW       366    0.082232279   -0.056621272   -0.107251970
  112 SOLV  HW1      367    0.796229330   -0.283090174    0.622933780
  112 SOLV  HW2      368   -0.260316332    0.134273169    0.219869898
  113 SOLV  OW       369   -0.060946390   -0.121150198    0.092857496
  113 SOLV  HW1      370    0.235969372    1.693668736   -0.547113260
  113 SOLV  HW2      371    0.064706351    1.111105097   -0.496641805
  114 SOLV  OW       372    0.039961183   -0.194123906    0.061462727
  114 SOLV  HW1      373    0.225456479    0.677210723    0.452626639
  114 SOLV  HW2      374   -0.686206426   -0.092720564   -0.858333831
  115 SOLV  OW       375    0.052519278    0.139598119   -0.030746969
  115 SOLV  HW1      376    0.851085704    0.069733214    0.538304697
  115 SOLV  HW2      377   -0.404007445   -0.250781096    0.362392815
  116 SOLV  OW       378   -0.007246995    0.021257179   -0.177013315
  116 SOLV  HW1      379   -0.700163782   -1.655682763    0.105225890
  116 SOLV  HW2      380   -0.055137343   -0.028759344   -0.232861789
  117 SOLV  OW       381   -0.068967361   -0.094503598   -0.077729127
  117 SOLV  HW1      382    0.951445282    0.010330734    0.627553358
  117 SOLV  HW2      383   -0.237386648    0.076426362   -0.490865356
  118 SOLV  OW       384   -0.018031794   -0.043974936    0.011148216
  118 SOLV  HW1      385   -0.159652950    0.265409293   -0.810087919
  118 SOLV  HW2      386   -1.201696901   -1.062741547    0.764299133
  119 SOLV  OW       387    0.075408397   -0.055706581   -0.165391586
  119 SOLV  HW1      388   -0.061869367    1.175820454   -0.013243183
  119 SOLV  HW2      389   -0.180369454   -0.590556892    0.242305077
  120 SOLV  OW       390    0.154361243   -0.209917743    0.081668567
  120 SOLV  HW1      391    0.922267884    2.001135388    0.580806459
  120 SOLV  HW2      392    0.701817409    0.929358790    0.071651383
  121 SOLV  OW       393   -0.102611790   -0.057315826    0.063044635
  121 SOLV  HW1      394    0.849639746    0.501472944    0.931389501
  121 SOLV  HW2      395    0.656638245    0.554596133    0.553458271
  122 SOLV  OW       396   -0.067796736   -0.008540644    0.003653229
  122 SOLV  HW1      397    0.587218084    0.358370894    0.323619708
  122 SOLV  HW2      398    0.486496726   -0.292772158   -0.295622019
  123 SOLV  OW       399   -0.140982977    0.086100824    0.142800533
  123 SOLV  HW1      400    0.295108815   -0.237377863    0.389857349
  123 SOLV  HW2      401   -0.082970818    0.665010524    0.323925430
  124 SOLV  OW       402   -0.091749870   -0.085213583   -0.017024836
  124 SOLV  HW1      403    1.785139331    1.534296114    0.251490270
  124 SOLV  HW2      404    0.014934118   -0.041593198    0.053635387
  125 SOLV  OW       405    0.248925553   -0.138299632   -0.156305179
  125 SOLV  HW1      406   -0.479955537    0.293703557    1.479399343
  125 SOLV  HW2      407   -0.621328652    0.254271496    1.246721476
  126 SOLV  OW       408   -0.144874345   -0.190500255    0.039058331
  126 SOLV  HW1      409    2.214876027    1.992305480    1.029053744
  126 SOLV  HW2      410    1.343537625    0.795906097    0.096290074
  127 SOLV  OW       411    0.065062731    0.008663766   -0.183013772
  127 SOLV  HW1      412   -1.236558132    0.108142041    1.223063755
  127 SOLV  HW2      413   -0.567870494    0.294820925    0.901008899
  128 SOLV  OW       414    0.057279678    0.228188162    0.064823486
  128 SOLV  HW1      415   -1.009655408   -0.819246956   -0.511079123
  128 SOLV  HW2      416   -1.765700237   -0.870042690   -2.285438844
  129 SOLV  OW       417   -0.046448085   -0.030214139    0.281861439
  129 SOLV  HW1      418    0.810214250    0.089910041    0.394046271
  129 SOLV  HW2      419   -0.205837736    1.030044847   -0.411550760
  130 SOLV  OW       420   -0.062088088    0.030530357   -0.078469071
  130 SOLV  HW1      421   -0.313658556   -0.398199335    0.668504493
  130 SOLV  HW2      422    0.023484019    0.200495263   -0.393912775
  131 SOLV  OW       423   -0.006103385    0.085229931    0.108234361
  131 SOLV  HW1      424   -0.194174269    0.055491086   -0.079420814
  131 SOLV  HW2      425    0.347707687    0.361317113   -0.019027802
  132 SOLV  OW       426   -0.012858343   -0.123588558    0.090581875
  132 SOLV  HW1      427    0.239963551   -0.149981659   -2.373402665
  132 SOLV  HW2      428    0.649688138   -0.809166970   -2.141414849
  133 SOLV  OW       429    0.211283133   -0.061760794    0.028470601
  133 SOLV  HW1      430   -2.155702349    1.133562482   -0.286946380
  133 SOLV  HW2      431   -1.059885645    0.792409236   -1.753584526
  134 SOLV  OW       432   -0.044804061    0.008874336   -0.110454167
  134 SOLV  HW1      433    0.187465195    0.272442010    0.039406943
  134 SOLV  HW2      434   -0.196302717    0.381006701   -0.219240313
  135 SOLV  OW       435    0.002525149    0.061972898   -0.026953439
  135 SOLV  HW1      436   -0.029427137    0.212878235    0.602877802
  135 SOLV  HW2      437    0.137211690    0.165019535   -0.474701665
  136 SOLV  OW       438   -0.012377945   -0.210082050   -0.043261096
  136 SOLV  HW1      439   -0.021262712    1.613766963   -0.270997677
  136 SOLV  HW2      440    1.445925122   -0.069570037    0.933372899
  137 SOLV  OW       441    0.154575566   -0.082394345   -0.042378317
  137 SOLV  HW1      442    0.144051205    0.279017738    0.048283615
  137 SOLV  HW2      443   -0.021916514    0.286206756    0.786464652
  138 SOLV  OW       444   -0.119171080    0.071719731    0.129148364
  138 SOLV  HW1      445   -0.207018054    0.077186426    0.250277335
  138 SOLV  HW2      446    0.253229745   -0.201207300   -0.099902806
  139 SOLV  OW       447   -0.113671705    0.092065185   -0.063847786
  139 SOLV  HW1      448    0.281102532    0.047043585   -1.579861950
  139 SOLV  HW2      449    0.078645531   -0.194253493    0.239210739
  140 SOLV  OW       450   -0.024084544    0.129844204   -0.052068389
  140 SOLV  HW1      451    0.071503558    0.281644081   -0.421624667
  140 SOLV  HW2      452    0.069860258   -0.238780132   -0.095972794
  141 SOLV  OW       453   -0.037992986    0.006424017    0.080938581
  141 SOLV  HW1      454    1.605310192   -0.953990982   -1.011706928
  141 SOLV  HW2      455    0.857093287   -1.056123657   -1.550948841
  142 SOLV  OW       456    0.068625545    0.112663678   -0.017199396
  142 SOLV  HW1      457   -0.041194483    0.068693180    0.548806574
  142 SOLV  HW2      458   -0.115166388    0.090473862    0.685097973
  143 SOLV  OW       459    0.094837436    0.001382837   -0.067397156
  143 SOLV  HW1      460    0.347025975   -0.914675237    0.712074082
  143 SOLV  HW2      461   -0.236139376    0.748720680   -0.973232854
  144 SOLV  OW       462   -0.149908615   -0.034878116   -0.005760709
  144 SOLV  HW1      463   -0.093457579   -1.004773182    0.422434968
  144 SOLV  HW2      464    0.600938770   -1.029502015    0.461762964
  145 SOLV  OW       465    0.072216852   -0.166141673    0.151980623
  145 SOLV  HW1      466   -1.057624031    0.014589346   -0.805220371
  145 SOLV  HW2      467   -1.591774303    0.710320811   -1.341460966
  146 SOLV  OW       468    0.204787840   -0.046534379   -0.064077478
  146 SOLV  HW1      469   -0.353791617   -0.164092050   -0.430485577
  146 SOLV  HW2      470    0.668495353    0.020465793    0.481496718
  147 SOLV  OW       471    0.027243913    0.009522841    0.135796436
  147 SOLV  HW1      472    0.006645788   -0.026730872   -0.816104999
  147 SOLV  HW2      473   -0.061730460   -0.028487879    1.028848984
  148 SOLV  OW       474   -0.089965948    0.048100101    0.089479676
  148 SOLV  HW1      475    0.144644500    0.122349713    0.504734727
  148 SOLV  HW2      476   -0.500923896    0.119231168   -0.808005851
  149 SOLV  OW       477   -0.055413571    0.112759484   -0.149042541
  149 SOLV  HW1      478   -0.089520964    0.887650762   -0.015617389
  149 SOLV  HW2      479    0.209512940   -0.328369856   -0.177263985
  150 SOLV  OW       480    0.042032082   -0.038186824    0.166302930
  150 SOLV  HW1      481   -1.110572340    0.057409658   -0.960941504
  150 SOLV  HW2      482    0.433958639    0.272768802   -0.520491151
  151 SOLV  OW       483   -0.076989603   -0.119150735   -0.128776268
  151 SOLV  HW1      484   -0.264127929   -0.026012124   -0.167141828
  151 SOLV  HW2      485    0.106340831   -0.132981441   -0.219167181
  152 SOLV  OW       486   -0.117829446    0.204462334    0.076491312
  152 SOLV  HW1      487   -0.291092192   -0.632197617   -1.671452165
  152 SOLV  HW2      488   -0.288658184   -0.241703323   -0.810798597
  153 SOLV  OW       489    0.151734365    0.134412595   -0.241496769
  153 SOLV  HW1      490   -0.472508722   -1.527753539    0.996602190
  153 SOLV  HW2      491   -0.651902586    0.608192640    1.124214375
  154 SOLV  OW       492    0.100267329    0.047847686    0.029389931
  154 SOLV  HW1      493   -0.741980251   -0.464343239   -1.089765863
  154 SOLV  HW2      494   -0.496425299   -0.103761976   -0.699012943
  155 SOLV  OW       495   -0.017300536    0.064448241    0.049693249
  155 SOLV  HW1      496    0.012427717   -0.041188483    0.103393579
  155 SOLV  HW2      497   -0.036574646    0.680061840   -0.723194185
  156 SOLV  OW       498    0.074843811   -0.077296813    0.009579370
  156 SOLV  HW1      499   -0.300472996   -0.422268446    0.084572346
  156 SOLV  HW2      500   -0.768133040    0.129942919    0.142430637
  157 SOLV  OW       501    0.045313384    0.026598357    0.096663667
  157 SOLV  HW1      502    0.352471882   -0.156432268    0.196702143
  157 SOLV  HW2      503    0.050468593    0.059882069   -0.297006368
  158 SOLV  OW       504   -0.041540448    0.067260735    0.043533469
  158 SOLV  HW1      505    0.318626310   -0.377536323   -0.176972975
  158 SOLV  HW2      506    0.033785263   -0.624143536   -0.317597746
  159 SOLV  OW       507   -0.217716081    0.041537642    0.083610260
  159 SOLV  HW1      508    0.793402523    0.111232394   -0.984185470
  159 SOLV  HW2      509   -0.151794187   -0.290650178   -0.513761860
  160 SOLV  OW       510    0.159254918    0.096486497    0.119008417
  160 SOLV  HW1      511   -1.009195132    0.683833626   -0.851598487
  160 SOLV  HW2      512   -0.090980941   -1.073225210   -0.014265626
  161 SOLV  OW       513   -0.088485551    0.050293338   -0.065167203
  161 SOLV  HW1      514   -0.776544550    0.744400482    0.838696593
  161 SOLV  HW2      515    0.056434283    0.083967852    0.688333375
  162 SOLV  OW       516    0.079594341    0.144420503    0.147863189
  162 SOLV  HW1      517   -0.606250382    0.012524197   -0.196155120
  162 SOLV  HW2      518   -0.542108438    0.014892699   -0.511573271
  163 SOLV  OW       519    0.011330463   -0.012524510    0.112276685
  163 SOLV  HW1      520    0.745227046   -0.773194970   -0.379711016
  163 SOLV  HW2      521   -0.187302023    0.889287499    1.343662390
  164 SOLV  OW       522   -0.082494422    0.168753646   -0.048614103
  164 SOLV  HW1      523   -0.066333871    0.412226569   -0.010753403
  164 SOLV  HW2      524    0.233183575   -0.002068312    0.271214068
  165 SOLV  OW       525   -0.101191182   -0.104981923    0.084385553
  165 SOLV  HW1      526    1.129848684    0.012106544   -0.241420527
  165 SOLV  HW2      527    1.320235068    1.225174785    0.347019168
  166 SOLV  OW       528   -0.078763878    0.055278909    0.012927385
  166 SOLV  HW1      529    0.998029103    0.080598651    0.288802551
  166 SOLV  HW2      530    1.125762419    0.101237339    0.292694885
  167 SOLV  OW       531    0.119731137   -0.082844554   -0.052425947
  167 SOLV  HW1      532   -0.915735178    0.273149885    0.453269198
  167 SOLV  HW2      533   -0.929247342    0.753703402   -0.084144906
  168 SOLV  OW       534   -0.024738083   -0.032687765   -0.007889387
  168 SOLV  HW1      535    0.751361380   -0.079225945   -0.716114107
  168 SOLV  HW2      536    0.583574090   -0.368769384   -0.359703201
  169 SOLV  OW       537    0.049440126   -0.254373112   -0.119662085
  169 SOLV  HW1      538   -0.494897168    1.623202790    1.393444632
  169 SOLV  HW2      539   -1.013126682    1.839973695    1.857256523
  170 SOLV  OW       540   -0.029180709    0.210351661    0.010072347
  170 SOLV  HW1      541    0.610319018   -1.138955205    0.912424208
  170 SOLV  HW2      542    0.749846672   -0.595318797    1.401252010
  171 SOLV  OW       543   -0.148130143   -0.005678770   -0.008248760
  171 SOLV  HW1      544    0.493255657    0.763236481   -0.691342974
  171 SOLV  HW2      545    0.260963706    1.248756685   -0.697361734
  172 SOLV  OW       546    0.364506607    0.151744634   -0.056187006
  172 SOLV  HW1      547   -2.996547939   -0.820542584   -1.455791945
  172 SOLV  HW2      548   -3.043805938   -0.028918900   -0.437711862
  173 SOLV  OW       549   -0.201778148   -0.168954736    0.165111283
  173 SOLV  HW1      550    0.461291630    0.422425013   -0.985012978
  173 SOLV  HW2      551    2.327117864    0.674847000   -1.394401618
  174 SOLV  OW       552    0.248822765   -0.092072567   -0.135298862
  174 SOLV  HW1      553   -0.383695753   -0.176096585   -1.880988023
  174 SOLV  HW2      554   -0.529019932    0.500583308    0.279885884
  175 SOLV  OW       555   -0.015695764   -0.104595386   -0.117128895
  175 SOLV  HW1      556   -0.358024787    0.708392465   -0.588771071
  175 SOLV  HW2      557    0.429185992   -0.067400988    0.109692319
  176 SOLV  OW       558   -0.022394143   -0.033138112    0.058512412
  176 SOLV  HW1      559   -1.108774436   -0.034618767   -0.087031657
  176 SOLV  HW2      560   -0.620798950    0.594467260    0.546743365
  177 SOLV  OW       561    0.068478183   -0.267473995   -0.041813852
  177 SOLV  HW1      562   -0.906424654    1.176703801   -0.662258024
  177 SOLV  HW2      563   -2.022540686    1.946368141    1.143328544
  178 SOLV  OW       564   -0.111409542   -0.083852332    0.013215877
  178 SOLV  HW1      565    0.998782029    1.235200511   -1.092491918
  178 SOLV  HW2      566    0.201460282   -0.085329331   -0.090751977
  179 SOLV  OW       567   -0.092696643    0.178706763   -0.071811837
  179 SOLV  HW1      568    0.771523200   -2.142152987    2.005555178
  179 SOLV  HW2      569    0.250160509    0.143919876   -0.045327391
  180 SOLV  OW       570    0.094645689    0.060293626    0.014620319
  180 SOLV  HW1      571   -0.956824498    0.084453717    0.091530980
  180 SOLV  HW2      572    0.155002087   -0.220285649    0.127855179
  181 SOLV  OW       573   -0.120956704    0.125916681   -0.001384836
  181 SOLV  HW1      574   -0.496094188   -0.855492420   -0.268287309
  181 SOLV  HW2      575   -0.336423339   -0.097005995   -0.288953906
  182 SOLV  OW       576   -0.055008251   -0.049521610    0.127594052
  182 SOLV  HW1      577    1.434454054    0.794605277    0.657018777
  182 SOLV  HW2      578   -0.988887207   -0.805203003    0.296821687
  183 SOLV  OW       579    0.045808675    0.120287734   -0.069850203
  183 SOLV  HW1      580   -0.838937197    0.439676035    0.482921727
  183 SOLV  HW2      581    1.449080591   -1.316048058   -0.915721158
  184 SOLV  OW       582   -0.095906487    0.183685315    0.069575388
  184 SOLV  HW1      583    0.302708212   -0.819658971   -1.204376266
  184 SOLV  HW2      584   -0.026970339    0.713733662   -1.173290638
  185 SOLV  OW       585    0.130053946   -0.033878737    0.019485126
  185 SOLV  HW1      586   -0.115371834    0.031351064   -0.128662444
  185 SOLV  HW2      587   -0.582402105    0.287924344    1.480368201
  186 SOLV  OW       588    0.092623912   -0.002286964    0.038141833
  186 SOLV  HW1      589    0.046976957   -0.158247514    0.122702465
  186 SOLV  HW2      590    0.224705338   -0.838245679   -0.134274989
  187 SOLV  OW       591    0.055862278    0.042349313    0.048559813
  187 SOLV  HW1      592   -0.040971765   -0.481219819   -1.666981865
  187 SOLV  HW2      593    0.381942066   -0.300999714   -0.531355864
  188 SOLV  OW       594    0.081678871    0.175308486   -0.102756252
  188 SOLV  HW1      595   -0.823570224   -1.595211705    0.732652064
  188 SOLV  HW2      596   -1.341856962   -1.893961877    1.222121908
  189 SOLV  OW       597    0.102848850   -0.076897376   -0.053226019
  189 SOLV  HW1      598   -0.729737280   -0.604840248   -0.201870757
  189 SOLV  HW2      599   -0.586061748   -0.558656021   -0.075255397
  190 SOLV  OW       600   -0.001810463   -0.005976935    0.254052078
  190 SOLV  HW1      601    0.320355190   -0.370360873   -1.353571378
  190 SOLV  HW2      602   -0.196142454   -0.282802301   -0.563068224
  191 SOLV  OW       603   -0.042930450    0.157021433    0.131147682
  191 SOLV  HW1      604   -0.506130296   -0.350335751   -1.135468413
  191 SOLV  HW2      605   -0.175445399   -0.529557243   -1.597397476
  192 SOLV  OW       606    0.109161860    0.067671720    0.152293608
  192 SOLV  HW1      607   -0.058978110    0.196493008   -0.738615198
  192 SOLV  HW2      608    0.074011378    1.028022070   -0.113296924
  193 SOLV  OW       609    0.060968280   -0.050111831    0.029131221
  193 SOLV  HW1      610   -0.161903679   -0.126215482   -0.352491116
  193 SOLV  HW2      611    0.005759607   -0.089179052    0.348770035
  194 SOLV  OW       612    0.096972845   -0.116059098   -0.087923801
  194 SOLV  HW1      613    0.257381358    0.582352458   -0.215923839
  194 SOLV  HW2      614    0.137220341    0.266121771   -0.118813529
  195 SOLV  OW       615    0.101401946   -0.113263719    0.008538162
  195 SOLV  HW1      616   -0.048761289    0.438649467   -0.395514043
  195 SOLV  HW2      617   -0.028679741   -0.131657701   -0.429691229
  196 SOLV  OW       618   -0.009945242    0.174568166   -0.013823124
  196 SOLV  HW1      619   -1.198058982    0.537085666   -0.778301055
  196 SOLV  HW2      620   -0.244432376   -1.437201643   -2.414503374
  197 SOLV  OW       621   -0.097950491   -0.536807891    0.105411541
  197 SOLV  HW1      622    1.499078915    0.794577822    0.740790616
  197 SOLV  HW2      623    0.493784510   -0.538974851   -0.812387769
  198 SOLV  OW       624   -0.003320757   -0.089456354   -0.270304685
  198 SOLV  HW1      625    0.106348588   -0.665817615    0.800291679
  198 SOLV  HW2      626   -0.334785714    1.268580662    0.403248197
  199 SOLV  OW       627   -0.091534330    0.004138616   -0.024885796
  199 SOLV  HW1      628   -0.261338946    0.170024233    0.020074249
  199 SOLV  HW2      629    0.105787277    0.054338720    0.190738841
  200 SOLV  OW       630    0.108347728    0.133573609    0.088479009
  200 SOLV  HW1      631   -0.792557586   -0.072666427    0.662346552
  200 SOLV  HW2      632    1.699254017    0.644679094   -1.137053789
  201 SOLV  OW       633    0.077806078   -0.221344971    0.055842781
  201 SOLV  HW1      634    0.092429815    0.215016331    0.126123540
  201 SOLV  HW2      635   -0.013086927    1.393088095    0.867668474
  202 SOLV  OW       636   -0.179337458    0.117562451    0.014921785
  202 SOLV  HW1      637   -0.100247501    0.448097920   -0.345807990
  202 SOLV  HW2      638    0.725790186   -0.188618917    0.297831669
  203 SOLV  OW       639    0.035402778    0.060599600   -0.259636075
  203 SOLV  HW1      640    1.516214562    0.599485778    0.868260874
  203 SOLV  HW2      641    0.185187307    0.122346346   -0.237180884
  204 SOLV  OW       642    0.006442195    0.052632070   -0.026778218
  204 SOLV  HW1      643   -1.529259582   -0.323007161    0.921916104
  204 SOLV  HW2      644   -0.823088439    0.027353829    0.805560280
  205 SOLV  OW       645   -0.042912187   -0.044177310    0.002267205
  205 SOLV  HW1      646   -1.089051801   -0.387457853   -0.729759213
  205 SOLV  HW2      647    0.509759632   -0.655656118    0.819099437
  206 SOLV  OW       648   -0.166851756   -0.020610759    0.157833454
  206 SOLV  HW1      649    0.037744688    0.009789772    0.090139788
  206 SOLV  HW2      650    1.917727421    0.231257691   -0.486068260
  207 SOLV  OW       651   -0.258393645    0.105387867    0.082568587
  207 SOLV  HW1      652   -0.310717398   -0.403196125    0.196305958
  207 SOLV  HW2      653   -0.234247184    0.513013246   -0.226463638
  208 SOLV  OW       654   -0.080524471    0.007846988   -0.187805935
  208 SOLV  HW1      655   -0.952250483   -0.486729523    1.619059472
  208 SOLV  HW2      656   -0.149988411   -0.590318618    1.128177742
  209 SOLV  OW       657    0.004779416   -0.112801541    0.119901353
  209 SOLV  HW1      658   -0.071407079   -0.213280291   -0.340666483
  209 SOLV  HW2      659    1.052183289   -0.878910863   -0.513541112
  210 SOLV  OW       660   -0.059004068    0.084022515    0.026484801
  210 SOLV  HW1      661    1.211080698   -0.539657731    0.471796955
  210 SOLV  HW2      662   -1.037352925    0.407300888    1.426498450
  211 SOLV  OW       663    0.012367000   -0.051931021    0.056780271
  211 SOLV  HW1      664   -0.435956497    1.201232933    0.075021391
  211 SOLV  HW2      665   -0.368030143   -0.081135012    0.338080063
  212 SOLV  OW       666   -0.029388395   -0.156725134   -0.028014132
  212 SOLV  HW1      667    1.467060798    2.225086755    0.480666232
  212 SOLV  HW2      668   -0.449828316    0.893379983    3.080737764
  213 SOLV  OW       669   -0.140829932   -0.165488368    0.081498211
  213 SOLV  HW1      670    1.039219995   -0.774100432   -0.086998417
  213 SOLV  HW2      671    0.563861539   -0.480398299    0.294131359
  214 SOLV  OW       672   -0.066174243   -0.162164683   -0.060585552
  214 SOLV  HW1      673    1.220560174   -0.817661134    1.686114065
  214 SOLV  HW2      674    2.349625550    1.024081118    0.878372094
  215 SOLV  OW       675   -0.243616371   -0.174280679   -0.098201712
  215 SOLV  HW1      676    0.132180268    0.209458587   -1.159179557
  215 SOLV  HW2      677    0.582045829   -0.147349504    1.188151797
  216 SOLV  OW       678    0.033506205    0.063256642   -0.066990218
  216 SOLV  HW1      679   -0.191919796    0.264848450   -0.493847227
  216 SOLV  HW2      680   -0.584622128    0.897309743   -0.674990451
  217 SOLV  OW       681    0.190309351   -0.115061093    0.010467493
  217 SOLV  HW1      682   -0.942529526   -0.022912386   -0.065787625
  217 SOLV  HW2      683   -0.834098814    0.123718033    0.086920027
  218 SOLV  OW       684    0.040377681    0.062497604   -0.118626653
  218 SOLV  HW1      685   -0.633957873    1.426941289    0.441979414
  218 SOLV  HW2      686   -0.288140009   -2.324872282   -0.165539258
  219 SOLV  OW       687   -0.089303138   -0.088932827   -0.049068185
  219 SOLV  HW1      688    0.524087549    1.403200175    2.148288229
  219 SOLV  HW2      689   -0.077585883    0.113220263    0.122561153
  220 SOLV  OW       690   -0.098266680    0.101934391    0.082996203
  220 SOLV  HW1      691    0.523499095   -0.303742347    0.188828220
  220 SOLV  HW2      692   -0.560660557   -0.479859069   -0.674299940
  221 SOLV  OW       693   -0.025473232    0.163103350    0.073724554
  221 SOLV  HW1      694   -0.355864685   -0.113132953    0.065306856
  221 SOLV  HW2      695    0.351033152   -0.171827517   -0.232179541
  222 SOLV  OW       696    0.066795084   -0.094299976    0.053767557
  222 SOLV  HW1      697    0.268361790    0.547005904    0.313247363
  222 SOLV  HW2      698    0.670089239    1.064553921   -0.852968796
  223 SOLV  OW       699    0.144573219    0.118794131   -0.290384619
  223 SOLV  HW1      700   -1.953006139   -0.921120584    2.576212466
  223 SOLV  HW2      701   -1.465482467   -1.367007572    2.405181993
  224 SOLV  OW       702    0.086029123    0.063053133    0.077195187
  224 SOLV  HW1      703   -0.165942387    0.334503863   -0.542887045
  224 SOLV  HW2      704    0.495565904   -0.004090904    0.286565890
  225 SOLV  OW       705   -0.052702574   -0.129185496   -0.056254725
  225 SOLV  HW1      706    0.132483040    0.748372001    0.376040163
  225 SOLV  HW2      707    0.025678822    0.760722503   -0.329995664
  226 SOLV  OW       708    0.031022174   -0.084764097    0.070564652
  226 SOLV  HW1      709    0.951387122   -0.654025685    0.712068371
  226 SOLV  HW2      710   -0.464919332    1.212544178    0.657765605
  227 SOLV  OW       711    0.042510785   -0.109286911    0.081585722
  227 SOLV  HW1      712   -0.746193712   -1.028798742    0.609578502
  227 SOLV  HW2      713    0.783487577    0.260395248   -0.480459839
  228 SOLV  OW       714    0.086757060   -0.088834221    0.096421289
  228 SOLV  HW1      715   -0.907054525    2.615202069    0.286323491
  228 SOLV  HW2      716   -0.932095671   -0.281485138   -0.735616617
  229 SOLV  OW       717   -0.051112355   -0.103089274    0.082364493
  229 SOLV  HW1      718    0.640881289    0.364964605   -0.315615349
  229 SOLV  HW2      719    0.831516081    0.050552249   -0.470505021
  230 SOLV  OW       720    0.032348685   -0.035625792    0.070729848
  230 SOLV  HW1      721    0.742305026   -0.138689558    1.127613109
  230 SOLV  HW2      722   -1.208053058   -1.997406451   -1.362881245
  231 SOLV  OW       723   -0.143189616   -0.019886054   -0.068907895
  231 SOLV  HW1      724    0.318717064   -0.232275846    0.969223652
  231 SOLV  HW2      725    0.542962802   -1.331426910    0.424193463
  232 SOLV  OW       726    0.110323227    0.166912826    0.022221390
  232 SOLV  HW1      727   -0.148013604   -0.648220596    0.015905113
  232 SOLV  HW2      728   -0.142186323    0.369881379    0.286699648
  233 SOLV  OW       729    0.048264930   -0.043270556    0.133466057
  233 SOLV  HW1      730   -0.472090307   -0.071833531   -0.604514044
  233 SOLV  HW2      731   -0.842387172   -0.310385219   -0.969995119
  234 SOLV  OW       732    0.055332645   -0.103532513    0.024309096
  234 SOLV  HW1      733   -1.507074838   -0.879783016   -0.547801005
  234 SOLV  HW2      734   -0.276158761   -0.864492578   -0.750981078
  235 SOLV  OW       735    0.150515269    0.105908971   -0.285786804
  235 SOLV  HW1      736   -0.468631119   -0.905610460    0.319761560
  235 SOLV  HW2      737   -0.077696917   -0.736361738    0.235052800
  236 SOLV  OW       738    0.094937525    0.019010812    0.076862306
  236 SOLV  HW1      739   -1.669007488    0.802650025   -0.696007194
  236 SOLV  HW2      740   -0.109227798   -0.165252648    0.398212117
  237 SOLV  OW       741   -0.192083439   -0.115854964   -0.199515963
  237 SOLV  HW1      742   -0.498088805   -0.433659069    0.397025923
  237 SOLV  HW2      743    0.405158948    0.671290868   -0.657495657
  238 SOLV  OW       744   -0.066699112   -0.160962043   -0.201358994
  238 SOLV  HW1      745   -0.618303335   -0.189996796    0.580453577
  238 SOLV  HW2      746    0.828271498    0.164939723    0.197168297
  239 SOLV  OW       747    0.101871731   -0.103733104    0.191186623
  239 SOLV  HW1      748   -1.459168872    0.190524728   -1.075328683
  239 SOLV  HW2      749   -0.236719080    0.705201646   -0.532239725
  240 SOLV  OW       750   -0.059780083    0.025323376    0.002947184
  240 SOLV  HW1      751   -0.124314177    0.104913422    0.314760192
  240 SOLV  HW2      752    0.874701289   -0.404858693    0.605484524
  241 SOLV  OW       753   -0.074805605    0.213291408   -0.106478401
  241 SOLV  HW1      754   -0.365760034    0.313715915   -0.127607325
  241 SOLV  HW2      755    0.211426254    0.175541214    0.023717961
  242 SOLV  OW       756    0.060389147    0.143430596   -0.043508307
  242 SOLV  HW1      757    0.825030369   -1.094111697    0.208920195
  242 SOLV  HW2      758   -0.217593820   -0.657638743    0.077685480
  243 SOLV  OW       759   -0.000371940   -0.034467918    0.126095704
  243 SOLV  HW1      760   -0.812272984    0.926593596   -0.478649275
  243 SOLV  HW2      761   -0.184693063    0.956231253    0.334880882
  244 SOLV  OW       762   -0.030891682    0.008799287   -0.082003445
  244 SOLV  HW1      763   -0.163269931   -0.658821084   -0.396545159
  244 SOLV  HW2      764    0.593020199   -0.001433804    0.498307974
  245 SOLV  OW       765    0.038855283   -0.081718832    0.182143551
  245 SOLV  HW1      766    0.973865834    0.385254930    0.662402531
  245 SOLV  HW2      767    0.030032148    2.048242912   -0.163569031
  246 SOLV  OW       768   -0.150023374    0.135552310   -0.047336870
  246 SOLV  HW1      769    1.518478537    0.000500349    1.056669670
  246 SOLV  HW2      770    1.278516915   -0.677089579    1.107699336
  247 SOLV  OW       771    0.096446559    0.044855303    0.036339021
  247 SOLV  HW1      772   -0.573171596   -0.354679737    0.274353659
  247 SOLV  HW2      773   -1.362162369   -0.123980057   -0.081933906
  248 SOLV  OW       774    0.010864977    0.010231168    0.015267612
  248 SOLV  HW1      775    0.033580873    0.023799288   -0.204699077
  248 SOLV  HW2      776   -0.048176022   -0.439985650    0.197506753
  249 SOLV  OW       777    0.000408467    0.123357770    0.108182152
  249 SOLV  HW1      778   -0.018993947   -2.412908129   -0.284837887
  249 SOLV  HW2      779    0.088050676   -0.127170287    0.000351151
  250 SOLV  OW       780    0.070237631    0.116751625    0.039936388
  250 SOLV  HW1      781   -0.302860860    0.360148625   -0.054067201
  250 SOLV  HW2      782    0.187674555    0.017331984   -0.144585929
  251 SOLV  OW       783   -0.165338184   -0.153258210   -0.002730746
  251 SOLV  HW1      784    2.437003200   -0.637717163    0.496410637
  251 SOLV  HW2      785   -0.461600474   -0.703397681    0.076545575
  252 SOLV  OW       786    0.124106365   -0.155704299    0.020664686
  252 SOLV  HW1      787   -1.109006356    0.876564961    0.113295288
  252 SOLV  HW2      788   -0.151798130    0.947803615    0.971606819
  253 SOLV  OW       789    0.047591225    0.085675718   -0.125666373
  253 SOLV  HW1      790    0.466437739    0.066285554    0.250542871
  253 SOLV  HW2      791   -1.170966920   -0.399877187    0.156473225
  254 SOLV  OW       792   -0.052753192    0.125243649   -0.117005108
  254 SOLV  HW1      793   -0.493327744   -0.845993342   -0.169948698
  254 SOLV  HW2      794    0.902560682   -0.569049310   -0.326809588
  255 SOLV  OW       795   -0.177973933   -0.211921089    0.271014014
  255 SOLV  HW1      796    1.454592120    3.105468143   -1.366790232
  255 SOLV  HW2      797    0.997982744    2.371359689   -0.814597150
  256 SOLV  OW       798   -0.093787403   -0.069214182    0.339030527
  256 SOLV  HW1      799    0.096519751   -0.017315011    0.096935858
  256 SOLV  HW2      800    1.302533503    0.682591129   -1.474944702
  257 SOLV  OW       801   -0.030106579   -0.039588999   -0.066861842
  257 SOLV  HW1      802   -0.343246362    1.184211254    1.085935132
  257 SOLV  HW2      803   -0.343583927   -0.579148303    0.229683337
  258 SOLV  OW       804   -0.005775977   -0.073831111    0.005055257
  258 SOLV  HW1      805    0.194106642    0.058347735    0.436458381
  258 SOLV  HW2      806    0.370582889    0.845684707    0.265543886
  259 SOLV  OW       807    0.278883134    0.240692381   -0.033850773
  259 SOLV  HW1      808   -3.193136037   -0.432818560    2.871593636
  259 SOLV  HW2      809   -0.131313632    0.067782831    0.604779411
  260 SOLV  OW       810    0.204720258   -0.026322801    0.019826711
  260 SOLV  HW1      811   -0.430724655   -0.612885964   -0.234490392
  260 SOLV  HW2      812   -1.450845709    0.229711948   -0.744833038
  261 SOLV  OW       813   -0.185079079   -0.061583634    0.105343281
  261 SOLV  HW1      814    0.435021855    1.339476916    0.338334675
  261 SOLV  HW2      815    1.483187510    3.551350311    0.474980260
  262 SOLV  OW       816    0.061866027    0.135577928    0.232132459
  262 SOLV  HW1      817   -0.706183711    0.424650121    0.384658888
  262 SOLV  HW2      818   -1.410722599   -0.024020395   -0.723188739
  263 SOLV  OW       819   -0.016833059    0.212583315    0.201966867
  263 SOLV  HW1      820   -0.463975524   -1.383234584   -0.498100172
  263 SOLV  HW2      821    0.030478726   -2.408264942   -0.115605713
  264 SOLV  OW       822    0.066441256    0.077223478    0.025859919
  264 SOLV  HW1      823    0.442366897   -0.340304757    0.026282242
  264 SOLV  HW2      824    0.005129631   -1.048077187    0.568859006
  265 SOLV  OW       825   -0.102946352    0.249018947    0.075624110
  265 SOLV  HW1      826   -0.134861411   -1.725204673    1.222858857
  265 SOLV  HW2      827    0.135819838   -1.329720612   -0.186583405
  266 SOLV  OW       828    0.053054094   -0.025370773   -0.018094959
  266 SOLV  HW1      829    0.063224659    0.509685965   -0.104340992
  266 SOLV  HW2      830   -0.033744977   -0.253242405    0.024418813
  267 SOLV  OW       831   -0.002335972    0.016685801   -0.297161174
  267 SOLV  HW1      832   -0.373608058   -0.327175776    1.761863303
  267 SOLV  HW2      833   -0.076126474   -0.581922275    0.051978579
  268 SOLV  OW       834   -0.045196174   -0.061759010   -0.016051804
  268 SOLV  HW1      835   -0.481874938    1.059141031   -0.378968359
  268 SOLV  HW2      836    0.062116987    0.613467435   -0.423571422
  269 SOLV  OW       837    0.016950778   -0.070973001   -0.154266669
  269 SOLV  HW1      838    0.356368510    0.682160274    0.023846796
  269 SOLV  HW2      839    0.773227882    1.170874050    0.577640701
  270 SOLV  OW       840    0.136579061   -0.019940164    0.223113645
  270 SOLV  HW1      841    0.096737147    0.326292663   -3.753802221
  270 SOLV  HW2      842   -0.244687573   -0.266615377    0.300929045
  271 SOLV  OW       843   -0.079918762   -0.278197419    0.049481828
  271 SOLV  HW1      844   -0.202926164    0.747882907    0.038827247
  271 SOLV  HW2      845    0.182462607    1.681997091    0.293410161
  272 SOLV  OW       846    0.195221726   -0.160462787   -0.176394524
  272 SOLV  HW1      847   -0.250248852   -0.221695222    1.381782612
  272 SOLV  HW2      848    0.954280315    1.073529106    1.708134820
  273 SOLV  OW       849   -0.005406598   -0.046808427   -0.026621606
  273 SOLV  HW1      850    0.466957529   -0.119824999    0.359604595
  273 SOLV  HW2      851    0.188077501    0.139071348   -0.323684032
  274 SOLV  OW       852    0.082141924    0.162275480    0.024346384
  274 SOLV  HW1      853    1.124797675   -1.828387496   -0.619073375
  274 SOLV  HW2      854    1.670676601   -3.002512495   -0.936481790
  275 SOLV  OW       855   -0.009939877    0.006532757    0.002076842
  275 SOLV  HW1      856    0.322670773    0.289790412    0.360747220
  275 SOLV  HW2      857    0.063833495    0.177834702   -0.313300339
  276 SOLV  OW       858   -0.059636540   -0.079406736   -0.159147366
  276 SOLV  HW1      859   -0.084403212    1.235662156    0.935343223
  276 SOLV  HW2      860   -0.216887387    1.133567056    0.970362794
  277 SOLV  OW       861    0.133982361   -0.031908397   -0.096720792
  277 SOLV  HW1      862    0.180312834    0.923167371   -0.634239744
  277 SOLV  HW2      863   -0.929462675    1.087216545   -0.199027401
  278 SOLV  OW       864    0.159921679   -0.045119552    0.034260993
  278 SOLV  HW1      865    0.692345502   -0.882806680   -0.936229692
  278 SOLV  HW2      866    0.178531375   -0.047683740   -0.120708343
  279 SOLV  OW       867    0.006948034    0.003039370   -0.034502183
  279 SOLV  HW1      868    0.185116408   -0.225154857   -0.033260076
  279 SOLV  HW2      869   -0.126683512   -0.001921836    0.259427802
  280 SOLV  OW       870    0.179234157    0.012298308    0.161958660
  280 SOLV  HW1      871    0.700140045    0.209433060   -2.060459431
  280 SOLV  HW2      872    0.745924014   -0.377595170    0.219376913
  281 SOLV  OW       873    0.089703318    0.043936177   -0.223531486
  281 SOLV  HW1      874   -0.272135452    1.312354500    0.783571161
  281 SOLV  HW2      875   -0.023532064    0.076411178    0.149071667
  282 SOLV  OW       876    0.093383521    0.013049744    0.003505132
  282 SOLV  HW1      877   -0.896499942    1.207262547   -0.292845857
  282 SOLV  HW2      878    0.031018450    0.013290555    0.070913695
  283 SOLV  OW       879    0.114693443    0.017331149    0.013416843
  283 SOLV  HW1      880   -0.186210048    0.779471187    0.561809988
  283 SOLV  HW2      881   -1.422754095   -0.744537123   -0.311298097
  284 SOLV  OW       882    0.086713344   -0.109477232   -0.034118721
  284 SOLV  HW1      883   -0.283201730    0.586532139   -0.106688926
  284 SOLV  HW2      884   -0.476954184    0.758720536    0.068083759
  285 SOLV  OW       885   -0.032160077   -0.159109240   -0.094104811
  285 SOLV  HW1      886    0.458853174   -0.470134577    0.018604879
  285 SOLV  HW2      887    0.037548287    0.154435718   -0.008973474
  286 SOLV  OW       888   -0.109033032   -0.043352804   -0.101342122
  286 SOLV  HW1      889    0.238300094    0.651285679    0.269804987
  286 SOLV  HW2      890    0.917813123    1.231591718    0.266839507
  287 SOLV  OW       891   -0.150486274   -0.194469153    0.012476870
  287 SOLV  HW1      892    0.837897445   -0.380433029    0.515800483
  287 SOLV  HW2      893    1.085425038    0.251619253   -0.132255969
  288 SOLV  OW       894   -0.085852867    0.174167829    0.002457794
  288 SOLV  HW1      895    1.340781130   -0.553625148    0.863508769
  288 SOLV  HW2      896    1.189603914   -0.607558729    0.826662377
  289 SOLV  OW       897   -0.036458261    0.079395058   -0.015315538
  289 SOLV  HW1      898    0.840970075   -0.121662879   -0.115094379
  289 SOLV  HW2      899    1.069374857    0.460855892    0.062829456
  290 SOLV  OW       900   -0.031996243   -0.246485242   -0.125779008
  290 SOLV  HW1      901    0.609960812    0.607968307    1.301136426
  290 SOLV  HW2      902    1.388225158   -0.131947857    2.293511236
  291 SOLV  OW       903   -0.031798629   -0.174411270   -0.179236271
  291 SOLV  HW1      904    0.749948426   -0.332473824    0.550164563
  291 SOLV  HW2      905    0.788166969   -0.024353043    1.745300824
  292 SOLV  OW       906   -0.199182789    0.006612501    0.054303041
  292 SOLV  HW1      907   -0.522436132    0.229116732   -0.247217852
  292 SOLV  HW2      908    0.039708004   -0.110230164    0.509351251
  293 SOLV  OW       909    0.287825080   -0.032366694    0.105673397
  293 SOLV  HW1      910   -0.589285632   -1.634321818   -0.863432960
  293 SOLV  HW2      911   -1.876881811   -0.507040714    0.125881142
  294 SOLV  OW       912    0.011200047    0.229591506    0.004717286
  294 SOLV  HW1      913   -0.388414572   -0.574998937    0.366483045
  294 SOLV  HW2      914   -1.906774077   -1.593173007    0.508003833
  295 SOLV  OW       915    0.003763923   -0.097803139    0.121558940
  295 SOLV  HW1      916   -0.899802249   -0.541076305    0.174760076
  295 SOLV  HW2      917   -0.051441717    0.351709067   -1.073930554
  296 SOLV  OW       918   -0.115394918    0.004383656    0.048458378
  296 SOLV  HW1      919    1.581462895   -0.755954816   -0.377108020
  296 SOLV  HW2      920   -0.116867346   -0.181913178    0.144034852
  297 SOLV  OW       921   -0.183848411    0.145714514    0.085976675
  297 SOLV  HW1      922   -0.584992642    0.045546434   -0.947346703
  297 SOLV  HW2      923   -0.216068817   -0.497131797    0.153209267
  298 SOLV  OW       924   -0.080483291   -0.122758802   -0.096298085
  298 SOLV  HW1      925   -0.034168076   -0.134752677   -0.042822742
  298 SOLV  HW2      926   -0.133987214   -0.115480516   -0.189915532
  299 SOLV  OW       927   -0.091600939   -0.243620762    0.063569846
  299 SOLV  HW1      928   -0.493915679    0.467192957   -1.982065479
  299 SOLV  HW2      929   -0.037002273    1.709675426   -1.863816656
  300 SOLV  OW       930    0.090399055    0.018023465   -0.172117342
  300 SOLV  HW1      931   -0.470150959    0.538147407    1.345661505
  300 SOLV  HW2      932    0.000520527    0.322084610    0.524048668
  301 SOLV  OW       933   -0.031853747    0.040686733   -0.007802390
  301 SOLV  HW1      934    0.400333835    0.925234072    0.384951575
  301 SOLV  HW2      935    0.498529186   -0.487534742   -0.315631090
  302 SOLV  OW       936    0.246531905   -0.011447716   -0.104008700
  302 SOLV  HW1      937   -1.070825749    0.069900990    0.241654245
  302 SOLV  HW2      938   -0.577262713   -0.075666056   -0.388381573
  303 SOLV  OW       939   -0.122633621    0.042854028    0.019113128
  303 SOLV  HW1      940   -0.725342830   -1.044378933    0.073558669
  303 SOLV  HW2      941   -0.665411623   -0.921403948    0.008778947
  304 SOLV  OW       942   -0.082748435   -0.047712202    0.056601721
  304 SOLV  HW1      943   -0.067392008   -0.202960034   -0.232754592
  304 SOLV  HW2      944   -0.275802194   -0.203032993    0.031824243
  305 SOLV  OW       945   -0.015347960    0.205235659   -0.018392314
  305 SOLV  HW1      946    1.204446848    0.048170859   -0.164962345
  305 SOLV  HW2      947    0.702464973   -0.026082711   -0.493792675
  306 SOLV  OW       948    0.053503510    0.223643162    0.237301829
  306 SOLV  HW1      949   -0.539325759   -0.341263041   -0.350230885
  306 SOLV  HW2      950    0.944626359   -0.466413957   -0.181705050
  307 SOLV  OW       951   -0.001739472    0.078355435    0.156322828
  307 SOLV  HW1      952    0.529070000   -0.154155796   -0.312965699
  307 SOLV  HW2      953    1.297737038   -0.056391504   -1.149769734
  308 SOLV  OW       954   -0.057439295   -0.337680874   -0.006678965
  308 SOLV  HW1      955    0.930254477    2.091766071   -0.170835635
  308 SOLV  HW2      956   -0.431037818    0.610972686   -1.149043427
  309 SOLV  OW       957   -0.149133330    0.019151415    0.211098065
  309 SOLV  HW1      958    0.554016940   -0.219445663   -1.614481437
  309 SOLV  HW2      959    0.310140154    0.471099389   -1.761867373
  310 SOLV  OW       960   -0.034505981    0.142459026   -0.101508768
  310 SOLV  HW1      961    0.138732758   -0.261957595   -0.110632230
  310 SOLV  HW2      962    0.301190432   -1.343945382   -1.080376080
  311 SOLV  OW       963   -0.011960942    0.052897223    0.229654867
  311 SOLV  HW1      964   -0.260033294    0.623634095   -0.711539557
  311 SOLV  HW2      965   -0.828934377   -0.981162156   -0.629135846
  312 SOLV  OW       966    0.090324989   -0.017879163   -0.102977883
  312 SOLV  HW1      967   -1.214570863   -0.277238134    0.547497364
  312 SOLV  HW2      968   -1.344803762   -0.252287470    0.523413930
  313 SOLV  OW       969   -0.119733118   -0.032575346   -0.007246111
  313 SOLV  HW1      970    0.251188140    0.108483175   -0.623700697
  313 SOLV  HW2      971   -0.111207370   -0.880443086   -0.107605247
  314 SOLV  OW       972   -0.010003752   -0.004356721    0.008568787
  314 SOLV  HW1      973    0.554977009   -0.083308773   -0.182979833
  314 SOLV  HW2      974    0.007387627   -0.070333329   -0.130176410
  315 SOLV  OW       975    0.119719922    0.031320098    0.167708514
  315 SOLV  HW1      976    1.031401882    0.706130030   -1.498093513
  315 SOLV  HW2      977    1.054537690    0.042475088   -0.496248379
  316 SOLV  OW       978    0.028331407   -0.067521971   -0.017742625
  316 SOLV  HW1      979   -0.422215744    0.230946677    0.226600125
  316 SOLV  HW2      980    0.433896952   -0.049023854    0.275679837
  317 SOLV  OW       981    0.087497651    0.120832840    0.119547133
  317 SOLV  HW1      982    0.991605666   -1.355242992    0.593680799
  317 SOLV  HW2      983   -1.757757292   -1.413709359    1.106858382
  318 SOLV  OW       984    0.083172811    0.064975756   -0.133426165
  318 SOLV  HW1      985    0.620125832   -0.932816449    0.199414943
  318 SOLV  HW2      986   -0.084683288    0.310450017   -1.124510083
  319 SOLV  OW       987   -0.041403697   -0.120532047    0.043025494
  319 SOLV  HW1      988    0.043987787    0.683717583    1.306208731
  319 SOLV  HW2      989   -0.092971862    0.858899472    0.075550775
  320 SOLV  OW       990    0.094794612   -0.080336953   -0.119029297
  320 SOLV  HW1      991   -0.338175302    0.348275417    0.363873947
  320 SOLV  HW2      992   -0.964868888    0.741600630    1.085121901
  321 SOLV  OW       993   -0.106772624    0.048814683    0.128981912
  321 SOLV  HW1      994   -0.493039484    0.036568907   -0.692108187
  321 SOLV  HW2      995    0.713785655   -0.289182692    0.054405364
  322 SOLV  OW       996    0.069620958   -0.258753772    0.045107403
  322 SOLV  HW1      997   -0.449845187    1.228815819    0.578841422
  322 SOLV  HW2      998   -0.231397233   -0.314711008    0.109260274
  323 SOLV  OW       999   -0.071075046   -0.014435557   -0.143454153
  323 SOLV  HW1     1000   -1.578419991   -0.173231952   -0.315131177
  323 SOLV  HW2     1001   -0.165875656   -0.243320673    0.954981145
  324 SOLV  OW      1002   -0.036936559    0.107577802    0.070199110
  324 SOLV  HW1     1003   -0.151008882   -0.188768624   -0.574282078
  324 SOLV  HW2     1004    0.269475409   -0.304168221    0.052156559
  325 SOLV  OW      1005   -0.059382485    0.048993877   -0.047850958
  325 SOLV  HW1     1006   -0.247506203    0.045834284   -0.306865472
  325 SOLV  HW2     1007    0.347337215   -0.432442900   -0.478096426
  326 SOLV  OW      1008   -0.010913099    0.166204718    0.215264459
  326 SOLV  HW1     1009   -0.443399947   -0.873638742    0.176030358
  326 SOLV  HW2     1010   -0.444680877    0.634820453   -0.545530882
  327 SOLV  OW      1011   -0.065703722   -0.044971407   -0.136646285
  327 SOLV  HW1     1012    1.065290589    1.896480047    0.446307332
  327 SOLV  HW2     1013    0.521770575    0.918857053    0.192749425
  328 SOLV  OW      1014    0.229477332   -0.363244162   -0.010854276
  328 SOLV  HW1     1015   -0.176210507    0.291274585   -0.028212031
  328 SOLV  HW2     1016   -2.498692768    1.594459959    1.001807704
  329 SOLV  OW      1017    0.096474479   -0.121226156   -0.000668570
  329 SOLV  HW1     1018   -0.804188121    1.582801284    0.227999025
  329 SOLV  HW2     1019   -0.845046005    1.661928596    0.233228599
  330 SOLV  OW      1020   -0.301408130    0.197510441    0.121720432
  330 SOLV  HW1     1021   -0.950964969    0.645067372   -0.790380039
  330 SOLV  HW2     1022   -0.749932403   -2.493834940   -1.278865091
  331 SOLV  OW      1023    0.253860668    0.073789531    0.006444061
  331 SOLV  HW1     1024    0.080942944   -0.157525975   -1.509704082
  331 SOLV  HW2     1025   -0.934261009    0.956297277    0.534081024
  332 SOLV  OW      1026    0.154219547    0.008217950   -0.194186133
  332 SOLV  HW1     1027   -0.417939616   -0.728134281   -1.088058451
  332 SOLV  HW2     1028   -0.604014532   -0.154824373    0.618765684
  333 SOLV  OW      1029   -0.016035718   -0.199542730    0.028653799
  333 SOLV  HW1     1030    0.819195205    2.077445225    2.924606678
  333 SOLV  HW2     1031   -0.121863829   -0.272705339    0.354317865
  334 SOLV  OW      1032   -0.067193771    0.171072663   -0.008347287
  334 SOLV  HW1     1033    0.585534530   -1.018666913    0.798990468
  334 SOLV  HW2     1034   -0.176997532   -0.867952898   -0.209309360
  335 SOLV  OW      1035   -0.150339952    0.141404685   -0.073038839
  335 SOLV  HW1     1036   -0.828364247   -1.393955894    0.230826013
  335 SOLV  HW2     1037    1.722505586   -0.725037667   -1.294984007
  336 SOLV  OW      1038    0.190639089    0.045378387    0.070310431
  336 SOLV  HW1     1039   -1.637907462    0.273161676    1.379088092
  336 SOLV  HW2     1040   -0.564560124   -2.019629134   -2.156586503
  337 SOLV  OW      1041    0.071098930   -0.085250848    0.060561229
  337 SOLV  HW1     1042    0.255042929    0.697440956    0.101896053
  337 SOLV  HW2     1043    0.102710234   -0.166293384    0.670764463
  338 SOLV  OW      1044    0.118544648   -0.068159448    0.001959980
  338 SOLV  HW1     1045   -0.100150512    0.237959238    0.167412065
  338 SOLV  HW2     1046   -0.565920597    0.566491661   -0.718255473
  339 SOLV  OW      1047    0.144480430    0.102842005   -0.028494973
  339 SOLV  HW1     1048    0.141872916   -1.191056489    0.632153129
  339 SOLV  HW2     1049   -1.304714561    0.198671097   -0.548019952
  340 SOLV  OW      1050   -0.015600745    0.066081496    0.062740346
  340 SOLV  HW1     1051    0.158478120   -0.120044836   -0.555461844
  340 SOLV  HW2     1052    0.699140328   -1.281295710   -0.593239010
  341 SOLV  OW      1053    0.045042151   -0.035471192    0.030980480
  341 SOLV  HW1     1054    0.060247359    0.480656782    0.994745572
  341 SOLV  HW2     1055    0.935195737    0.256245599    0.441569864
  342 SOLV  OW      1056   -0.043038195    0.023594683    0.091010355
  342 SOLV  HW1     1057    1.561314739   -0.091309850   -0.693950998
  342 SOLV  HW2     1058    0.788868587    0.978198687    0.080713405
  343 SOLV  OW      1059    0.038105674    0.023905041   -0.180200987
  343 SOLV  HW1     1060    0.496870959   -0.479912195   -0.137674640
  343 SOLV  HW2     1061   -0.269971194   -0.183841967    0.922045742
  344 SOLV  OW      1062   -0.172212939   -0.182667150    0.010750383
  344 SOLV  HW1     1063    0.134984114    1.295310535    0.286603150
  344 SOLV  HW2     1064    1.184871047    2.712064479   -0.088386356
  345 SOLV  OW      1065   -0.144783374    0.001876064   -0.199940582
  345 SOLV  HW1     1066    0.187750861    0.968789516    0.173253793
  345 SOLV  HW2     1067   -0.081350505    2.995185885    0.351298419
  346 SOLV  OW      1068   -0.210994179    0.169879560    0.160803160
  346 SOLV  HW1     1069    0.200589553   -0.514997794   -0.780141087
  346 SOLV  HW2     1070   -0.153856517   -0.510827256   -0.956130763
  347 SOLV  OW      1071    0.186323607    0.005981553   -0.146195067
  347 SOLV  HW1     1072   -0.052135408   -1.592961464   -0.279438396
  347 SOLV  HW2     1073   -0.063114007   -0.178633103   -0.822130444
  348 SOLV  OW      1074   -0.179827287   -0.096439216   -0.085514408
  348 SOLV  HW1     1075    0.388325954   -0.199181262   -0.207181561
  348 SOLV  HW2     1076   -0.321741037    0.378772727    0.244844698
  349 SOLV  OW      1077   -0.007413763   -0.160322418    0.048456180
  349 SOLV  HW1     1078   -0.282367561    0.231454799   -0.378904538
  349 SOLV  HW2     1079    0.172054948   -0.294764248   -0.034515060
  350 SOLV  OW      1080   -0.121576412    0.279492223    0.026411593
  350 SOLV  HW1     1081    3.155993957   -0.781008187   -1.245174319
  350 SOLV  HW2     1082    1.097589474   -2.327533940   -0.222537657
  351 SOLV  OW      1083   -0.017767448   -0.250513654   -0.078931003
  351 SOLV  HW1     1084   -0.786374724    0.969609351   -1.042523603
  351 SOLV  HW2     1085   -0.527930915    0.729216688   -0.265462420
  352 SOLV  OW      1086   -0.030507833    0.217149406    0.044532808
  352 SOLV  HW1     1087    1.740705295   -2.193404123   -0.966858620
  352 SOLV  HW2     1088    0.454875878    0.420876333    0.229787565
  353 SOLV  OW      1089   -0.031541566   -0.032191418    0.163617038
  353 SOLV  HW1     1090   -0.787709103   -0.125756082    0.323444819
  353 SOLV  HW2     1091   -0.231497870    0.212985853   -0.240642000
  354 SOLV  OW      1092    0.114292371    0.043159826    0.407267603
  354 SOLV  HW1     1093    0.435490550    0.149373993   -2.038870725
  354 SOLV  HW2     1094    0.775006719    0.195333137   -4.050221268
  355 SOLV  OW      1095   -0.007891379    0.056101174    0.157276481
  355 SOLV  HW1     1096   -0.960838557   -1.392646199   -0.338681438
  355 SOLV  HW2     1097   -0.190115370   -0.545489250    0.029323512
  356 SOLV  OW      1098   -0.208667433   -0.071137786    0.069011735
  356 SOLV  HW1     1099    2.262482804   -0.646125461   -0.973737079
  356 SOLV  HW2     1100    1.604523494   -1.179942501   -0.602283741
  357 SOLV  OW      1101   -0.057388138   -0.083004105    0.071152821
  357 SOLV  HW1     1102    0.732495170    0.009603079   -1.291074117
  357 SOLV  HW2     1103    0.128493453    0.103934219    0.029074415
  358 SOLV  OW      1104    0.103066245   -0.056672416   -0.017164460
  358 SOLV  HW1     1105   -0.958790049    0.274680800    0.130822711
  358 SOLV  HW2     1106    0.326585130   -0.287360052   -0.618227988
  359 SOLV  OW      1107   -0.106159956    0.204252069    0.109773997
  359 SOLV  HW1     1108    0.144960818   -0.659654911   -0.742503709
  359 SOLV  HW2     1109    0.144290700   -1.689809754   -0.538372658
  360 SOLV  OW      1110    0.026184774   -0.184629779   -0.107780692
  360 SOLV  HW1     1111   -1.718240700    0.988743419   -0.334281699
  360 SOLV  HW2     1112   -0.540499270    0.011576142   -0.062941140
  361 SOLV  OW      1113   -0.186250515    0.022525444   -0.068588653
  361 SOLV  HW1     1114    1.110722545    0.126341119    0.713071397
  361 SOLV  HW2     1115   -0.157697243   -1.194293389   -0.933477101
  362 SOLV  OW      1116    0.079255444   -0.029629835    0.102517468
  362 SOLV  HW1     1117   -0.630982849   -0.269463905   -1.043067206
  362 SOLV  HW2     1118    0.894329160    0.563503823   -1.155523371
  363 SOLV  OW      1119   -0.008725814   -0.056259778    0.106452372
  363 SOLV  HW1     1120    0.702481722    0.664992622    0.397767264
  363 SOLV  HW2     1121   -1.833249109    0.504894490   -0.238761491
  364 SOLV  OW      1122   -0.057778207    0.076685939   -0.060073089
  364 SOLV  HW1     1123    0.694337913    0.622865145    0.337294761
  364 SOLV  HW2     1124   -0.399827031   -0.160696300   -0.126103917
  365 SOLV  OW      1125    0.025720936    0.039407712   -0.012965239
  365 SOLV  HW1     1126    0.580697961   -0.495359878    0.406012760
  365 SOLV  HW2     1127   -0.159521310   -0.754983900   -0.695694504
  366 SOLV  OW      1128   -0.076804188    0.021549080    0.044432523
  366 SOLV  HW1     1129    0.838473308    0.343234524    0.001075494
  366 SOLV  HW2     1130   -0.603328760   -0.078752976   -0.269109780
  367 SOLV  OW      1131   -0.096334991   -0.233952557   -0.062675951
  367 SOLV  HW1     1132   -0.315224218   -0.753971248    1.135705335
  367 SOLV  HW2     1133   -0.658673437    1.055291243    1.140799784
  368 SOLV  OW      1134   -0.158082597   -0.013379668   -0.051992112
  368 SOLV  HW1     1135    0.430386072   -0.354965962    0.072408987
  368 SOLV  HW2     1136    0.037524752    0.397676825    0.386009894
  369 SOLV  OW      1137   -0.150378943   -0.210152309    0.235944381
  369 SOLV  HW1     1138   -0.493223886    2.509870833   -1.051695678
  369 SOLV  HW2     1139    0.896418398    2.838175099   -2.899047410
  370 SOLV  OW      1140   -0.044968819    0.092345471    0.024232475
  370 SOLV  HW1     1141   -0.137868465   -0.476815315   -0.127902551
  370 SOLV  HW2     1142    0.082750296    0.266917781    0.486793236
  371 SOLV  OW      1143    0.039229087   -0.042851219   -0.041977432
  371 SOLV  HW1     1144   -0.264308048   -2.484914175   -0.979398535
  371 SOLV  HW2     1145    0.149643304    1.048612562    0.375986402
  372 SOLV  OW      1146   -0.203119952   -0.050714348    0.225558489
  372 SOLV  HW1     1147    0.488049936    0.144353914   -1.776900354
  372 SOLV  HW2     1148   -0.057130455    2.538392005   -1.320238461
  373 SOLV  OW      1149   -0.059706668    0.103874796    0.025628311
  373 SOLV  HW1     1150    1.618836848   -0.524517797   -0.764077892
  373 SOLV  HW2     1151   -0.025316397   -0.724857373   -0.667254308
  374 SOLV  OW      1152    0.048657229   -0.038776837    0.035813880
  374 SOLV  HW1     1153   -0.160919155   -0.130327057   -0.663030228
  374 SOLV  HW2     1154    0.789115440   -0.522917501    0.367732166
  375 SOLV  OW      1155    0.067563729   -0.144070180   -0.003842767
  375 SOLV  HW1     1156   -1.489284244    0.036462546   -0.069217817
  375 SOLV  HW2     1157    0.263870320    0.289535704    0.028101216
  376 SOLV  OW      1158    0.026794009    0.141717442    0.058549639
  376 SOLV  HW1     1159    1.050303200   -0.101989705    0.588816474
  376 SOLV  HW2     1160   -1.373966444   -0.699020004    0.262026275
  377 SOLV  OW      1161    0.045629256   -0.000499878   -0.049087323
  377 SOLV  HW1     1162    0.062363597    0.087768591   -0.222237604
  377 SOLV  HW2     1163   -0.043659672    0.267380499   -0.613841224
  378 SOLV  OW      1164   -0.111897619   -0.074203824   -0.084475786
  378 SOLV  HW1     1165    0.589254870   -0.913962724    0.231908216
  378 SOLV  HW2     1166    0.482565129    0.430396227   -0.567616745
  379 SOLV  OW      1167   -0.038452871   -0.431816827   -0.220288420
  379 SOLV  HW1     1168    0.330764876    0.199732616    2.004904890
  379 SOLV  HW2     1169   -1.163007506    0.518821898    0.133842271
  380 SOLV  OW      1170    0.105522902   -0.015368698   -0.020443530
  380 SOLV  HW1     1171    0.163925346   -0.064816263   -1.920184232
  380 SOLV  HW2     1172    0.029129080   -0.957154780    1.202641197
  381 SOLV  OW      1173   -0.023977327    0.017866432    0.000959854
  381 SOLV  HW1     1174    0.126243438   -1.028252575   -0.539650262
  381 SOLV  HW2     1175   -0.138341129    0.124299082   -0.809997465
[truncated: 357,992 more chars]
