# Supplementary material for: Accelerated Enveloping Distribution Sampling to Probe the Presence of Water Molecules
Source: J Chem Theory Comput. 2023 May 11;19(11):3379–90. doi: 10.1021/acs.jctc.3c00109 (PMC10269333; doi:10.1021/acs.jctc.3c00109)
Supplement: Supplementary file 2 — ct3c00109_si_002.zip [file ct3c00109_si_002.zip › paper_TI_AEDS/eq/WOOD/ligand/eq_WDH1_4.cnf]

TITLE
	MD++
	Automatically generated input file
	tomasiakl96 Thu Nov 14 13:36:57 2019

	final configuration
END
TIMESTEP
          10000  160.000000000
END
POSITION
# first 24 chars ignored
    1 WDH1  C1         1    0.069972935    0.092620338    0.509311768
    1 WDH1  H1         2    0.157137096    0.131172211    0.562199975
    1 WDH1  C2         3    3.159990474    0.027099191    0.588481913
    1 WDH1  H2         4    3.165250977    0.023079963    0.697289958
    1 WDH1  C3         5    3.048121369    3.155361294    0.527312796
    1 WDH1  H3         6    2.967596597    3.114765325    0.588552522
    1 WDH1  C4         7    3.032776956    3.159717323    0.389231030
    1 WDH1  H4         8    2.941156601    3.125660439    0.341002283
    1 WDH1  C5         9    3.129353596    0.039378549    0.311829070
    1 WDH1  C6        10    3.238576043    0.101377049    0.371402706
    1 WDH1  H7        11    0.228951708    0.196833437    0.276594120
    1 WDH1  C7        12    0.130971035    0.149190070    0.273292989
    1 WDH1  C8        13   -0.032552456    0.042639789    0.180656878
    1 WDH1  H8        14   -0.106781919    0.025891123    0.102615419
    1 WDH1  N         15    0.082761503    0.104774592    0.157553438
    1 WDH1  C9        16    0.149719304    0.116828718    0.043279850
    1 WDH1  O9        17    0.251370168    0.184763377    0.029840676
    1 WDH1  C10       18    0.076650869    0.068570616    3.101455880
    1 WDH1  C11       19    3.165804505    0.135830133    3.024820635
    1 WDH1  O11       20    3.121164119    0.259761469    3.058679889
    1 WDH1  H11       21    3.169049779    0.339315829    3.021575334
    1 WDH1  C12       22    3.115173028    0.082637652    2.906803629
    1 WDH1  H12       23    3.069770873    0.155646406    2.839788549
    1 WDH1  C13       24    3.155049227    3.140093161    2.864199542
    1 WDH1  O13       25    3.079361181    3.086266144    2.764851808
    1 WDH1  H13       26    3.051638277    3.159560244    2.702724413
    1 WDH1  C14       27    0.068729168    3.074140284    2.938411055
    1 WDH1  C15       28    0.133422211    2.943963510    2.890674255
    1 WDH1  C16       29    0.196090893    2.964765974    2.752656523
    1 WDH1  C17       30    0.039868033    2.825290037    2.866638887
    1 WDH1  C18       31    0.118569582    3.127428862    3.056736630
    1 WDH1  H18       32    0.185205014    3.074014100    3.124481005
    1 SOLV  OW        33    1.607270528    2.532871015    1.908465822
    1 SOLV  HW1       34    1.644772683    2.457076346    1.855092077
    1 SOLV  HW2       35    1.529444367    2.572580689    1.859801960
    2 SOLV  OW        36    2.204032779    1.642507080    2.819497540
    2 SOLV  HW1       37    2.158096465    1.731337753    2.820217952
    2 SOLV  HW2       38    2.185742786    1.594844480    2.905492983
    3 SOLV  OW        39    3.162049057    2.607123060    2.256865934
    3 SOLV  HW1       40    3.125836570    2.681206491    2.200278224
    3 SOLV  HW2       41    3.243985508    2.569290246    2.213774385
    4 SOLV  OW        42    0.911357522    2.152933903    2.310964529
    4 SOLV  HW1       43    0.840408686    2.201368014    2.362169366
    4 SOLV  HW2       44    0.957904691    2.216952091    2.249837763
    5 SOLV  OW        45    2.680376713    2.133799314    0.274729156
    5 SOLV  HW1       46    2.680245960    2.045918654    0.322465111
    5 SOLV  HW2       47    2.729965342    2.124719336    0.188356949
    6 SOLV  OW        48    2.894281315    2.665143978    3.051512989
    6 SOLV  HW1       49    2.859595355    2.731012620    2.984728564
    6 SOLV  HW2       50    2.817388715    2.620525904    3.097324520
    7 SOLV  OW        51    1.929202584    0.536798121    2.041409761
    7 SOLV  HW1       52    1.841408299    0.511636815    2.000657500
    7 SOLV  HW2       53    1.924086057    0.630331771    2.076436519
    8 SOLV  OW        54    2.884330053    2.515606637    0.200490290
    8 SOLV  HW1       55    2.961486679    2.555004372    0.150529809
    8 SOLV  HW2       56    2.801577899    2.522411113    0.144748350
    9 SOLV  OW        57    1.558401147    3.050293334    3.029103174
    9 SOLV  HW1       58    1.479872823    3.011412410    3.077301680
    9 SOLV  HW2       59    1.621876301    3.089984439    3.095412793
   10 SOLV  OW        60    1.028870161    3.103931128    3.092937529
   10 SOLV  HW1       61    1.039621312    3.027371426    3.156377432
   10 SOLV  HW2       62    1.039403087    3.071130060    2.999050708
   11 SOLV  OW        63    1.400900070    2.059817415    0.043170949
   11 SOLV  HW1       64    1.351757000    2.043373962    0.128705444
   11 SOLV  HW2       65    1.478780849    1.997386674    0.036963006
   12 SOLV  OW        66    0.742818997    0.091051066    1.297593752
   12 SOLV  HW1       67    0.808968394    0.063603260    1.367398941
   12 SOLV  HW2       68    0.672434583    0.020544241    1.288843207
   13 SOLV  OW        69    2.720619942    1.562693439    0.503837891
   13 SOLV  HW1       70    2.683358876    1.619642539    0.430555207
   13 SOLV  HW2       71    2.645520581    1.522257559    0.556058167
   14 SOLV  OW        72    2.151655300    1.386514686    0.863484598
   14 SOLV  HW1       73    2.147648426    1.392780776    0.963215845
   14 SOLV  HW2       74    2.120450971    1.472666073    0.823411690
   15 SOLV  OW        75    2.382372666    2.296315611    3.028108337
   15 SOLV  HW1       76    2.367417580    2.322886091    2.932860495
   15 SOLV  HW2       77    2.344462899    2.366370611    3.088580574
   16 SOLV  OW        78    1.064502592    2.164812101    1.067793196
   16 SOLV  HW1       79    1.158873184    2.148148294    1.039186986
   16 SOLV  HW2       80    1.047348731    2.263307400    1.070287473
   17 SOLV  OW        81    0.398483459    0.176228047    1.855097723
   17 SOLV  HW1       82    0.487841271    0.136486164    1.834188701
   17 SOLV  HW2       83    0.409385922    0.248878490    1.922954050
   18 SOLV  OW        84    3.137087539    1.990974759    2.043591021
   18 SOLV  HW1       85    3.185240416    2.061941449    1.992147069
   18 SOLV  HW2       86    3.039549856    2.012775656    2.047133879
   19 SOLV  OW        87    1.459844849    2.816526518    2.001249535
   19 SOLV  HW1       88    1.393336452    2.844211711    1.931883176
   19 SOLV  HW2       89    1.550916160    2.848063240    1.974548911
   20 SOLV  OW        90    1.486091117    0.296129549    0.155839985
   20 SOLV  HW1       91    1.561511086    0.361385212    0.163274711
   20 SOLV  HW2       92    1.519611971    0.204054364    0.175845803
   21 SOLV  OW        93    2.244006678    1.731300561    0.311998348
   21 SOLV  HW1       94    2.288037776    1.647556618    0.344375134
   21 SOLV  HW2       95    2.172832784    1.708026151    0.245721814
   22 SOLV  OW        96    0.179582481    1.031824141    0.953932994
   22 SOLV  HW1       97    0.160480758    0.968193171    1.028683954
   22 SOLV  HW2       98    0.253915297    0.995710512    0.897613948
   23 SOLV  OW        99    1.371086230    1.107535562    0.770912836
   23 SOLV  HW1      100    1.333253351    1.075271961    0.857683791
   23 SOLV  HW2      101    1.327467037    1.058686155    0.695332341
   24 SOLV  OW       102    1.407358138    2.405065891    0.805577346
   24 SOLV  HW1      103    1.443246733    2.388859669    0.713648740
   24 SOLV  HW2      104    1.345781335    2.483849841    0.803892449
   25 SOLV  OW       105    1.811211664    0.085619320    1.424414172
   25 SOLV  HW1      106    1.846011961    0.062217654    1.333632559
   25 SOLV  HW2      107    1.739167389    0.154441685    1.415748359
   26 SOLV  OW       108    2.331704226    1.484047020    0.352900614
   26 SOLV  HW1      109    2.308346677    1.460351927    0.447211750
   26 SOLV  HW2      110    2.309250429    1.407371841    0.292748623
   27 SOLV  OW       111    0.892299753    1.594415508    0.570591463
   27 SOLV  HW1      112    0.934943739    1.603663727    0.660579012
   27 SOLV  HW2      113    0.822991395    1.665591134    0.559098803
   28 SOLV  OW       114    2.766388419    2.589857486    0.523852854
   28 SOLV  HW1      115    2.857784474    2.608182028    0.560060764
   28 SOLV  HW2      116    2.756068992    2.634849610    0.435144240
   29 SOLV  OW       117    0.975645541    2.356088956    1.432699952
   29 SOLV  HW1      118    1.058412515    2.304448308    1.410694532
   29 SOLV  HW2      119    0.932060682    2.316341557    1.513457991
   30 SOLV  OW       120    1.041122970    1.898349353    0.709073029
   30 SOLV  HW1      121    0.943707500    1.879066495    0.697226453
   30 SOLV  HW2      122    1.075031545    1.850163880    0.789882796
   31 SOLV  OW       123    0.591580499    0.003127581    2.215152901
   31 SOLV  HW1      124    0.517831773   -0.009683775    2.148842769
   31 SOLV  HW2      125    0.646323369   -0.080378189    2.220630551
   32 SOLV  OW       126    1.792639933    1.570280777    2.527289597
   32 SOLV  HW1      127    1.793041329    1.586145970    2.428549804
   32 SOLV  HW2      128    1.724250456    1.629272488    2.570234253
   33 SOLV  OW       129    0.972438015    2.153072097    0.201244582
   33 SOLV  HW1      130    0.933279034    2.224902427    0.258762934
   33 SOLV  HW2      131    0.991563847    2.189955761    0.110276656
   34 SOLV  OW       132    2.905444401    2.841448976    0.861528798
   34 SOLV  HW1      133    2.843409238    2.790744575    0.801677445
   34 SOLV  HW2      134    2.891339666    2.812614110    0.956244457
   35 SOLV  OW       135    0.510294597    2.983769073    0.022055445
   35 SOLV  HW1      136    0.535203303    2.912666815   -0.043713536
   35 SOLV  HW2      137    0.503880091    3.071827170   -0.024914561
   36 SOLV  OW       138    0.456418567    2.686707939    0.449274187
   36 SOLV  HW1      139    0.423260326    2.781051026    0.447904046
   36 SOLV  HW2      140    0.424305582    2.638922460    0.367499182
   37 SOLV  OW       141    0.372808198    2.318961074    0.680115843
   37 SOLV  HW1      142    0.362360550    2.219824021    0.688138887
   37 SOLV  HW2      143    0.286938712    2.359029322    0.648138958
   38 SOLV  OW       144    1.185449968    3.014574660    1.016177123
   38 SOLV  HW1      145    1.112254777    2.947115801    1.025839199
   38 SOLV  HW2      146    1.225211269    3.033676626    1.105930510
   39 SOLV  OW       147    2.200140141    2.295095292    1.361538052
   39 SOLV  HW1      148    2.173448480    2.209315734    1.405483317
   39 SOLV  HW2      149    2.260114806    2.275517909    1.283939975
   40 SOLV  OW       150    1.008150831    0.964946418    2.239429041
   40 SOLV  HW1      151    1.061394716    1.034673462    2.287439905
   40 SOLV  HW2      152    1.068249936    0.913265964    2.178445459
   41 SOLV  OW       153    1.288082960    2.927117661    1.811519724
   41 SOLV  HW1      154    1.349518036    2.977164102    1.750504528
   41 SOLV  HW2      155    1.216056587    2.883340111    1.757692317
   42 SOLV  OW       156    2.250790288    3.134817620    2.971619220
   42 SOLV  HW1      157    2.195801101    3.178810496    3.042627668
   42 SOLV  HW2      158    2.191757641    3.108431353    2.895328684
   43 SOLV  OW       159    1.728969482    2.863921804    2.866731250
   43 SOLV  HW1      160    1.662952752    2.917054222    2.919838754
   43 SOLV  HW2      161    1.706124548    2.869963930    2.769554808
   44 SOLV  OW       162    0.210122325    2.551815968    1.685814764
   44 SOLV  HW1      163    0.121228323    2.589154694    1.712342496
   44 SOLV  HW2      164    0.215546485    2.546365643    1.586110839
   45 SOLV  OW       165    0.016792197    1.742972987    0.222400388
   45 SOLV  HW1      166   -0.065078526    1.798669334    0.208372649
   45 SOLV  HW2      167    0.039890501    1.695688849    0.137357954
   46 SOLV  OW       168    0.369213874    1.811975206    2.466476498
   46 SOLV  HW1      169    0.390721026    1.855882654    2.553719912
   46 SOLV  HW2      170    0.273133226    1.828077568    2.443872062
   47 SOLV  OW       171    0.033446632    1.272342910    0.933184712
   47 SOLV  HW1      172    0.084551995    1.336695567    0.876188599
   47 SOLV  HW2      173    0.095614876    1.202338730    0.968342910
   48 SOLV  OW       174    0.986754152    2.839017633    0.996118838
   48 SOLV  HW1      175    0.900384529    2.794511130    1.019807632
   48 SOLV  HW2      176    0.990135424    2.854778179    0.897417994
   49 SOLV  OW       177    0.545146547    2.116377254    2.250698508
   49 SOLV  HW1      178    0.449629747    2.145727855    2.246627722
   49 SOLV  HW2      179    0.549538431    2.021488160    2.281973394
   50 SOLV  OW       180    1.625709755    2.004322812    1.179046930
   50 SOLV  HW1      181    1.709807756    1.952648111    1.195129855
   50 SOLV  HW2      182    1.604883716    2.004465274    1.081233010
   51 SOLV  OW       183    3.166306587    2.470490095    2.917658615
   51 SOLV  HW1      184    3.244322055    2.531222408    2.902592036
   51 SOLV  HW2      185    3.089503273    2.500219126    2.860920642
   52 SOLV  OW       186    0.456745781    0.989609721    0.173143186
   52 SOLV  HW1      187    0.409349745    1.075162759    0.193983831
   52 SOLV  HW2      188    0.488742337    0.947705016    0.258115041
   53 SOLV  OW       189    1.439017377    0.941990545    2.877735861
   53 SOLV  HW1      190    1.363823717    0.961293942    2.940781609
   53 SOLV  HW2      191    1.427323884    0.996022132    2.794397712
   54 SOLV  OW       192    0.713191733    1.882751802    1.623696032
   54 SOLV  HW1      193    0.672807590    1.970874704    1.599092623
   54 SOLV  HW2      194    0.716299199    1.874176878    1.723288332
   55 SOLV  OW       195    1.223203218    2.546066982    1.222257683
   55 SOLV  HW1      196    1.315362528    2.552471283    1.183949858
   55 SOLV  HW2      197    1.161431682    2.506878363    1.154064342
   56 SOLV  OW       198    2.701560327    2.219064069    0.922979612
   56 SOLV  HW1      199    2.663438712    2.178938441    0.839682944
   56 SOLV  HW2      200    2.678893080    2.161110134    1.001268457
   57 SOLV  OW       201    1.877303038    2.646501174    2.288610156
   57 SOLV  HW1      202    1.813217548    2.645354801    2.365368086
   57 SOLV  HW2      203    1.829400196    2.675197585    2.205653337
   58 SOLV  OW       204    0.864890051    1.906224236    2.383180093
   58 SOLV  HW1      205    0.880719236    2.000295583    2.353153514
   58 SOLV  HW2      206    0.766898359    1.886429662    2.380465116
   59 SOLV  OW       207    1.340514919    2.330281896    3.064450040
   59 SOLV  HW1      208    1.356703391    2.243641479    3.111687848
   59 SOLV  HW2      209    1.372813851    2.323301212    2.970067578
   60 SOLV  OW       210    2.807064070    1.091237632    2.998804113
   60 SOLV  HW1      211    2.748482828    1.024801635    3.045236358
   60 SOLV  HW2      212    2.773307240    1.106196884    2.905862309
   61 SOLV  OW       213    0.050706952    0.502407646    1.224866771
   61 SOLV  HW1      214    0.031722221    0.422956543    1.167172332
   61 SOLV  HW2      215    0.117848225    0.561134764    1.179648490
   62 SOLV  OW       216    1.817279516    1.958959301    2.698146458
   62 SOLV  HW1      217    1.763501680    1.953009959    2.614037474
   62 SOLV  HW2      218    1.807465564    1.874032309    2.750038472
   63 SOLV  OW       219    1.802404110    2.296719439    2.240950959
   63 SOLV  HW1      220    1.795578444    2.392159692    2.270040960
   63 SOLV  HW2      221    1.867486459    2.248569547    2.299666482
   64 SOLV  OW       222    1.196006569    0.961373128    3.044504554
   64 SOLV  HW1      223    1.172187763    1.052215814    3.078880247
   64 SOLV  HW2      224    1.123278244    0.928410722    2.984293134
   65 SOLV  OW       225    2.359455831    0.136900516    2.726777260
   65 SOLV  HW1      226    2.325544923    0.092982163    2.643583337
   65 SOLV  HW2      227    2.398404640    0.067639157    2.787504334
   66 SOLV  OW       228    0.228500049    1.884895373    1.185167868
   66 SOLV  HW1      229    0.221043707    1.923340444    1.277190940
   66 SOLV  HW2      230    0.213403383    1.957059068    1.117593811
   67 SOLV  OW       231    2.155724480    0.491116618    2.938745654
   67 SOLV  HW1      232    2.154145699    0.569450641    2.876594072
   67 SOLV  HW2      233    2.092679368    0.507517761    3.014625852
   68 SOLV  OW       234    1.522527663    0.614888911    1.310738460
   68 SOLV  HW1      235    1.497452799    0.706892416    1.340878287
   68 SOLV  HW2      236    1.470171671    0.591225063    1.228881112
   69 SOLV  OW       237    1.041480142    3.073452750    1.659792718
   69 SOLV  HW1      238    1.078514696    3.129769953    1.733675762
   69 SOLV  HW2      239    1.058358339    2.976933183    1.679812910
   70 SOLV  OW       240    0.608195936    2.920618866    2.726491692
   70 SOLV  HW1      241    0.640512103    3.009017079    2.760305565
   70 SOLV  HW2      242    0.569076196    2.932163167    2.635177825
   71 SOLV  OW       243    1.425273067    2.331079299    2.056319660
   71 SOLV  HW1      244    1.483158187    2.402077272    2.016193293
   71 SOLV  HW2      245    1.444946781    2.243354484    2.012515164
   72 SOLV  OW       246    3.080624603    2.564759983    0.861854789
   72 SOLV  HW1      247    3.125210136    2.575036480    0.950784389
   72 SOLV  HW2      248    2.984431697    2.540966210    0.875370784
   73 SOLV  OW       249    1.689804454    1.847557480    2.441645658
   73 SOLV  HW1      250    1.728636564    1.793743705    2.366827130
   73 SOLV  HW2      251    1.653358105    1.933395563    2.405519194
   74 SOLV  OW       252    1.391299782    1.730455265    1.045203554
   74 SOLV  HW1      253    1.385724116    1.772117292    1.135950168
   74 SOLV  HW2      254    1.429466142    1.638355477    1.053119160
   75 SOLV  OW       255    2.151188174    1.068940176    0.486630274
   75 SOLV  HW1      256    2.201088550    0.982977552    0.475588203
   75 SOLV  HW2      257    2.145666059    1.092012759    0.583783559
   76 SOLV  OW       258    1.915559267    2.894876162    1.762275735
   76 SOLV  HW1      259    1.970945764    2.949302466    1.825296304
   76 SOLV  HW2      260    1.968143395    2.815466378    1.731772981
   77 SOLV  OW       261    2.598217063    2.933063804    1.052505393
   77 SOLV  HW1      262    2.627137421    3.027827286    1.038957909
   77 SOLV  HW2      263    2.678557843    2.875658353    1.068315939
   78 SOLV  OW       264    2.203785875    2.761642185    1.364234260
   78 SOLV  HW1      265    2.254074323    2.812365465    1.294236802
   78 SOLV  HW2      266    2.262771175    2.690679713    1.402788660
   79 SOLV  OW       267    0.663395952    1.130292398    2.774139648
   79 SOLV  HW1      268    0.737970751    1.173809638    2.723675850
   79 SOLV  HW2      269    0.684481835    1.130962490    2.871897379
   80 SOLV  OW       270    2.202438176    3.106476318    1.238579434
   80 SOLV  HW1      271    2.244371334    3.104931281    1.329359866
   80 SOLV  HW2      272    2.239135184    3.031388109    1.183652802
   81 SOLV  OW       273    2.963431677    2.025028858    1.672055400
   81 SOLV  HW1      274    2.961738175    2.023473800    1.572073156
   81 SOLV  HW2      275    2.936932832    1.935236180    1.707222634
   82 SOLV  OW       276    2.701086725    1.815942227    1.421931203
   82 SOLV  HW1      277    2.750700262    1.884628426    1.368807675
   82 SOLV  HW2      278    2.760654347    1.779951834    1.493748825
   83 SOLV  OW       279    2.478976251    1.817349576    1.801446161
   83 SOLV  HW1      280    2.543003199    1.814962798    1.878234146
   83 SOLV  HW2      281    2.484556970    1.731335731    1.750730751
   84 SOLV  OW       282    2.417426705    1.910435077    2.602619075
   84 SOLV  HW1      283    2.362842625    1.830638508    2.577025805
   84 SOLV  HW2      284    2.366332123    1.966128090    2.668113457
   85 SOLV  OW       285    2.496010435    1.347328968    2.763100922
   85 SOLV  HW1      286    2.445525997    1.382969649    2.841731457
   85 SOLV  HW2      287    2.480601648    1.406546310    2.683996225
   86 SOLV  OW       288    2.777751910    2.080232610    0.021511120
   86 SOLV  HW1      289    2.786246204    1.993349494   -0.027284432
   86 SOLV  HW2      290    2.849755720    2.142656055   -0.008827557
   87 SOLV  OW       291    3.170191909    2.205765870    1.418290459
   87 SOLV  HW1      292    3.133066780    2.221800499    1.326822689
   87 SOLV  HW2      293    3.146730175    2.282700399    1.477723576
   88 SOLV  OW       294    1.907377006    2.203856637    2.693990048
   88 SOLV  HW1      295    1.890104006    2.105353018    2.694437588
   88 SOLV  HW2      296    1.944810535    2.230712735    2.605226039
   89 SOLV  OW       297    2.041722463    1.684603973    0.127738565
   89 SOLV  HW1      298    2.002891023    1.744482090    0.057690235
   89 SOLV  HW2      299    1.968548111    1.650687667    0.186858769
   90 SOLV  OW       300    2.113810413    2.469887236    2.640667358
   90 SOLV  HW1      301    2.119365810    2.476624856    2.541040849
   90 SOLV  HW2      302    2.022945530    2.498629409    2.670985042
   91 SOLV  OW       303    2.418421678    2.216494316    1.207576164
   91 SOLV  HW1      304    2.411959025    2.173174384    1.297482147
   91 SOLV  HW2      305    2.468474068    2.302697672    1.215651031
   92 SOLV  OW       306    0.412676623    1.699563926    0.575546919
   92 SOLV  HW1      307    0.427675845    1.600707961    0.577552386
   92 SOLV  HW2      308    0.374856425    1.725727414    0.486740444
   93 SOLV  OW       309    3.158823238    1.879818617    0.722525023
   93 SOLV  HW1      310    3.218850514    1.936299489    0.665897497
   93 SOLV  HW2      311    3.066916108    1.919221663    0.723217594
   94 SOLV  OW       312    1.006121702    2.261208828    2.730416575
   94 SOLV  HW1      313    0.989860679    2.173216983    2.775080131
   94 SOLV  HW2      314    1.072832734    2.249401141    2.656850795
   95 SOLV  OW       315    2.723810320    0.680886845    2.623595977
   95 SOLV  HW1      316    2.667507437    0.640696558    2.695818521
   95 SOLV  HW2      317    2.795808530    0.616471581    2.597744348
   96 SOLV  OW       318    2.403073123    0.270292867    1.338137156
   96 SOLV  HW1      319    2.358048322    0.349000393    1.295954799
   96 SOLV  HW2      320    2.498571938    0.266791125    1.308655720
   97 SOLV  OW       321    0.830191623    1.522175133    1.893995669
   97 SOLV  HW1      322    0.735823999    1.500381445    1.869063438
   97 SOLV  HW2      323    0.849706556    1.486164789    1.985232341
   98 SOLV  OW       324    2.803419670    2.317733915    2.840771398
   98 SOLV  HW1      325    2.746500233    2.331094476    2.921909246
   98 SOLV  HW2      326    2.860396738    2.236467735    2.853062098
   99 SOLV  OW       327    1.632714366    0.067552185    0.193120537
   99 SOLV  HW1      328    1.701732827    0.057241429    0.121483744
   99 SOLV  HW2      329    1.565720577   -0.006330603    0.185716356
  100 SOLV  OW       330    0.551062622    2.076149212    3.044993847
  100 SOLV  HW1      331    0.493335700    2.045319500    3.120617938
  100 SOLV  HW2      332    0.635308432    2.022283923    3.043289617
  101 SOLV  OW       333    2.265632902    2.619094784    1.066598233
  101 SOLV  HW1      334    2.288130412    2.574482658    0.979964745
  101 SOLV  HW2      335    2.181144482    2.580068669    1.103209911
  102 SOLV  OW       336    0.720884219    1.033574597    0.068426412
  102 SOLV  HW1      337    0.733598314    1.131169947    0.050720497
  102 SOLV  HW2      338    0.625909692    1.016592307    0.094757256
  103 SOLV  OW       339    2.052029593    1.049345018    3.104214838
  103 SOLV  HW1      340    2.116003652    1.086124122    3.036714934
  103 SOLV  HW2      341    2.093736988    1.052903123    3.195040941
  104 SOLV  OW       342    0.316244032    1.172624711    1.249098620
  104 SOLV  HW1      343    0.303679485    1.188942894    1.151242149
  104 SOLV  HW2      344    0.390615355    1.107167081    1.262670840
  105 SOLV  OW       345    2.408875420    3.169722743    1.424892492
  105 SOLV  HW1      346    2.406473647    3.266319278    1.399104509
  105 SOLV  HW2      347    2.503938770    3.140006496    1.433921094
  106 SOLV  OW       348    1.131098049    1.551683811    2.213488613
  106 SOLV  HW1      349    1.185772490    1.631108301    2.240019311
  106 SOLV  HW2      350    1.172790114    1.507585337    2.133999978
  107 SOLV  OW       351    0.800843068    2.805588825    1.890976088
  107 SOLV  HW1      352    0.735629442    2.733616174    1.914790379
  107 SOLV  HW2      353    0.842672650    2.841568825    1.974389070
  108 SOLV  OW       354    2.054703715    1.587449802    1.539262616
  108 SOLV  HW1      355    2.119018590    1.589180602    1.615826914
  108 SOLV  HW2      356    1.971921859    1.538332952    1.566393808
  109 SOLV  OW       357    0.987165268    0.275698391    1.843764078
  109 SOLV  HW1      358    0.926752664    0.268687949    1.764383908
  109 SOLV  HW2      359    1.068603755    0.328231082    1.819104608
  110 SOLV  OW       360    1.573258476    1.011756403    2.412064269
  110 SOLV  HW1      361    1.658272518    1.064410544    2.413473593
  110 SOLV  HW2      362    1.512263426    1.048840951    2.342020835
  111 SOLV  OW       363    1.292404153    1.759673964    2.279914437
  111 SOLV  HW1      364    1.354997625    1.813706358    2.223663918
  111 SOLV  HW2      365    1.335295996    1.740155241    2.368123749
  112 SOLV  OW       366    0.347194392    1.594802272    2.679791322
  112 SOLV  HW1      367    0.352583873    1.655130755    2.600208838
  112 SOLV  HW2      368    0.401921271    1.632968939    2.754290761
  113 SOLV  OW       369    2.053952537    0.032245235    2.340928901
  113 SOLV  HW1      370    2.083205436    0.007981894    2.248423250
  113 SOLV  HW2      371    1.995187721    0.113079126    2.337158911
  114 SOLV  OW       372    0.869211275    2.775967091    0.517419185
  114 SOLV  HW1      373    0.832425374    2.737327610    0.602008291
  114 SOLV  HW2      374    0.849583906    2.873979348    0.514267474
  115 SOLV  OW       375    2.189050660    0.080869877    0.367875631
  115 SOLV  HW1      376    2.170759307    0.117500220    0.459109641
  115 SOLV  HW2      377    2.285876984    0.092925665    0.345937019
  116 SOLV  OW       378    1.363605094    2.338832444    0.276467280
  116 SOLV  HW1      379    1.331550769    2.244760368    0.265293648
  116 SOLV  HW2      380    1.310556890    2.399371299    0.217113972
  117 SOLV  OW       381    1.931968958    0.347717123    0.137802288
  117 SOLV  HW1      382    1.958050808    0.265076904    0.187719883
  117 SOLV  HW2      383    1.862039726    0.397158178    0.189444134
  118 SOLV  OW       384    1.295692599    2.298266178    1.652799765
  118 SOLV  HW1      385    1.345041558    2.377941551    1.687699879
  118 SOLV  HW2      386    1.294091611    2.301221441    1.552849253
  119 SOLV  OW       387    2.260569728    2.539123646    0.807391500
  119 SOLV  HW1      388    2.290441403    2.445386470    0.789434374
  119 SOLV  HW2      389    2.237591238    2.583901150    0.720971923
  120 SOLV  OW       390    2.389621038    1.278138523    1.297844835
  120 SOLV  HW1      391    2.465309288    1.271286914    1.362851094
  120 SOLV  HW2      392    2.345028840    1.367088856    1.307885962
  121 SOLV  OW       393    1.956856502    1.418115532    2.000982674
  121 SOLV  HW1      394    1.978030998    1.349699221    1.931178102
  121 SOLV  HW2      395    1.868318671    1.397085732    2.042462816
  122 SOLV  OW       396    1.622873259    1.752135495    1.962023685
  122 SOLV  HW1      397    1.606431343    1.670197213    2.016940188
  122 SOLV  HW2      398    1.705409352    1.739362353    1.907026954
  123 SOLV  OW       399    1.465490450    2.562176895    2.747802112
  123 SOLV  HW1      400    1.511313755    2.603278887    2.668983898
  123 SOLV  HW2      401    1.366413778    2.569083809    2.736075304
  124 SOLV  OW       402    2.923857273    0.842067676    2.214452469
  124 SOLV  HW1      403    2.942134139    0.828851723    2.117020228
  124 SOLV  HW2      404    2.832679027    0.807246251    2.236265127
  125 SOLV  OW       405    0.962454997    0.100058251    1.489082644
  125 SOLV  HW1      406    1.003647830    0.018071137    1.528868726
  125 SOLV  HW2      407    1.031827769    0.150680692    1.437834882
  126 SOLV  OW       408    3.045614359    0.384349079    1.698672226
  126 SOLV  HW1      409    3.110572983    0.380215995    1.622746592
  126 SOLV  HW2      410    3.091379703    0.356782055    1.783211642
  127 SOLV  OW       411    1.734259929    0.049110249    0.725233389
  127 SOLV  HW1      412    1.674963554    0.093497185    0.658035356
  127 SOLV  HW2      413    1.678160631   -0.000186551    0.791750352
  128 SOLV  OW       414    1.753803450    0.974356926    0.575406015
  128 SOLV  HW1      415    1.807989815    1.053737842    0.547758155
  128 SOLV  HW2      416    1.801766710    0.890564974    0.549324071
  129 SOLV  OW       417    2.610393437    1.883102004    2.799066504
  129 SOLV  HW1      418    2.559413861    1.904944412    2.715846556
  129 SOLV  HW2      419    2.579385085    1.795071920    2.834992473
  130 SOLV  OW       420    1.485736101    1.084597635    0.437361789
  130 SOLV  HW1      421    1.418713542    1.011340441    0.425399357
  130 SOLV  HW2      422    1.547102361    1.061596143    0.512905012
  131 SOLV  OW       423    0.382609670    2.938992936    1.902337967
  131 SOLV  HW1      424    0.417462010    2.894340838    1.819918110
  131 SOLV  HW2      425    0.426053296    2.898757441    1.982931138
  132 SOLV  OW       426    0.410638073    2.529284339    0.133374160
  132 SOLV  HW1      427    0.337213591    2.468348880    0.163325763
  132 SOLV  HW2      428    0.481571369    2.475875319    0.087360321
  133 SOLV  OW       429    2.840970157    2.784160313    1.113681570
  133 SOLV  HW1      430    2.809139284    2.692275135    1.137046171
  133 SOLV  HW2      431    2.908843673    2.813972427    1.180811087
  134 SOLV  OW       432    1.986462026    2.833015826    2.901016824
  134 SOLV  HW1      433    2.035254231    2.902658574    2.848378244
  134 SOLV  HW2      434    1.888086983    2.850297225    2.895987634
  135 SOLV  OW       435    2.815181800    1.108301419    0.874531901
  135 SOLV  HW1      436    2.758651958    1.029225730    0.898014924
  135 SOLV  HW2      437    2.824199124    1.167712485    0.954463204
  136 SOLV  OW       438    1.366470325    0.078089329    2.415314232
  136 SOLV  HW1      439    1.373987375    0.177528128    2.422761437
  136 SOLV  HW2      440    1.276433855    0.054121140    2.378996742
  137 SOLV  OW       441    0.717880499    1.442027966    2.554239167
  137 SOLV  HW1      442    0.734203286    1.535913466    2.584556204
  137 SOLV  HW2      443    0.776815901    1.379706013    2.605645322
  138 SOLV  OW       444    3.043321285    1.347332694    1.893484169
  138 SOLV  HW1      445    3.019241172    1.333013748    1.989479781
  138 SOLV  HW2      446    2.964334407    1.384197063    1.844473032
  139 SOLV  OW       447    0.394524657    3.129994261    0.833960331
  139 SOLV  HW1      448    0.406668778    3.229262155    0.833716103
  139 SOLV  HW2      449    0.459588205    3.088316552    0.770467111
  140 SOLV  OW       450    1.757926200    0.254969449    3.114986410
  140 SOLV  HW1      451    1.738202449    0.163343083    3.149880162
  140 SOLV  HW2      452    1.828163653    0.297850559    3.171818364
  141 SOLV  OW       453    1.263024155    1.231905934    1.357293072
  141 SOLV  HW1      454    1.291357724    1.163082522    1.290505461
  141 SOLV  HW2      455    1.174243427    1.206507818    1.395671688
  142 SOLV  OW       456    1.992775224    1.931628314    1.891746316
  142 SOLV  HW1      457    1.951455191    2.004295562    1.946644800
  142 SOLV  HW2      458    1.930897652    1.906946849    1.817156655
  143 SOLV  OW       459    3.156332689    1.158874675    2.196293157
  143 SOLV  HW1      460    3.217230775    1.202167274    2.262769840
  143 SOLV  HW2      461    3.195931618    1.072015405    2.166471341
  144 SOLV  OW       462    0.790510178    0.768419346    0.899341536
  144 SOLV  HW1      463    0.761103331    0.687536079    0.848403575
  144 SOLV  HW2      464    0.890351453    0.769781658    0.904946933
  145 SOLV  OW       465    2.054631082    1.613034268    0.707070994
  145 SOLV  HW1      466    1.969655384    1.663177383    0.690743130
  145 SOLV  HW2      467    2.126331588    1.677075880    0.734628922
  146 SOLV  OW       468    0.665280858    1.196757494    1.100239498
  146 SOLV  HW1      469    0.605336384    1.276342534    1.091592209
  146 SOLV  HW2      470    0.634456082    1.124904102    1.037879936
  147 SOLV  OW       471    2.272769640    0.538061329    0.194851202
  147 SOLV  HW1      472    2.304149462    0.447922577    0.164987299
  147 SOLV  HW2      473    2.313177613    0.608449592    0.136419244
  148 SOLV  OW       474    2.133319626    2.372124290    2.070435197
  148 SOLV  HW1      475    2.096288826    2.451455053    2.022093469
  148 SOLV  HW2      476    2.086686096    2.361907897    2.158312624
  149 SOLV  OW       477    0.893822371    0.053869918    0.207922405
  149 SOLV  HW1      478    0.804926256    0.009900126    0.195041745
  149 SOLV  HW2      479    0.932222035    0.026196799    0.296020787
  150 SOLV  OW       480    3.030776466    2.045941484    1.040967034
  150 SOLV  HW1      481    2.998233601    2.034862609    0.947054135
  150 SOLV  HW2      482    3.044692839    2.143097222    1.060161923
  151 SOLV  OW       483    2.345496456    1.372495083    2.994715061
  151 SOLV  HW1      484    2.263474075    1.420182545    3.026334467
  151 SOLV  HW2      485    2.421844294    1.393428350    3.055824301
  152 SOLV  OW       486    1.482367311    3.163141463    2.796014556
  152 SOLV  HW1      487    1.450842768    3.112859956    2.715519506
  152 SOLV  HW2      488    1.496187150    3.099388375    2.871817194
  153 SOLV  OW       489    1.880786236    1.433060249    3.038774162
  153 SOLV  HW1      490    1.837655703    1.356706303    2.990713448
  153 SOLV  HW2      491    1.850395489    1.433882020    3.134051053
  154 SOLV  OW       492    3.092951702    3.131819285    2.322622076
  154 SOLV  HW1      493    3.180846415    3.172822388    2.298233298
  154 SOLV  HW2      494    3.078896750    3.139412136    2.421345380
  155 SOLV  OW       495    2.505472202    3.133178076    2.212816832
  155 SOLV  HW1      496    2.444898468    3.093363916    2.281719174
  155 SOLV  HW2      497    2.574309991    3.065758202    2.186026196
  156 SOLV  OW       498    1.738007426    0.661907699    3.162816488
  156 SOLV  HW1      499    1.769592468    0.570830600    3.189439077
  156 SOLV  HW2      500    1.644630437    0.655794851    3.127534874
  157 SOLV  OW       501    1.899547798    0.880448170    2.966651879
  157 SOLV  HW1      502    1.834813441    0.841916905    3.032426471
  157 SOLV  HW2      503    1.963951680    0.940227454    3.014401074
  158 SOLV  OW       504    1.769764143    0.377209959    0.476155474
  158 SOLV  HW1      505    1.735254002    0.455080934    0.528566141
  158 SOLV  HW2      506    1.867989148    0.388215177    0.460913237
  159 SOLV  OW       507    2.150647445    3.051042506    1.843370490
  159 SOLV  HW1      508    2.178673581    3.109953062    1.767570523
  159 SOLV  HW2      509    2.198965189    2.963692134    1.837302547
  160 SOLV  OW       510    0.309523563    2.059590201    0.705109685
  160 SOLV  HW1      511    0.213952833    2.058717843    0.675658311
  160 SOLV  HW2      512    0.365895043    2.013331097    0.636668926
  161 SOLV  OW       513    0.001518780    0.255640851    2.501604628
  161 SOLV  HW1      514    0.026248158    0.286120706    2.409621348
  161 SOLV  HW2      515   -0.059016048    0.323081514    2.543898962
  162 SOLV  OW       516    1.199971979    0.836714047    2.120038728
  162 SOLV  HW1      517    1.267336672    0.804540425    2.186585746
  162 SOLV  HW2      518    1.216941342    0.793045325    2.031683399
  163 SOLV  OW       519    0.422210798    2.743081148    1.670539701
  163 SOLV  HW1      520    0.333876862    2.696589099    1.664431534
  163 SOLV  HW2      521    0.495308459    2.678910673    1.647288709
  164 SOLV  OW       522    2.745711995    0.094607044    0.136368903
  164 SOLV  HW1      523    2.660824632    0.045262556    0.155360645
  164 SOLV  HW2      524    2.806107036    0.037019772    0.081255023
  165 SOLV  OW       525    1.775642799    0.896680020    1.295284487
  165 SOLV  HW1      526    1.864136326    0.850263067    1.299274333
  165 SOLV  HW2      527    1.764645855    0.939794537    1.205720468
  166 SOLV  OW       528    1.810038182    2.379827779    0.335281882
  166 SOLV  HW1      529    1.773879914    2.332397354    0.255003489
  166 SOLV  HW2      530    1.750616931    2.457009710    0.357945988
  167 SOLV  OW       531    2.776366429    0.716103972    0.708463398
  167 SOLV  HW1      532    2.779084628    0.774691310    0.789466943
  167 SOLV  HW2      533    2.734774605    0.628314544    0.732221611
  168 SOLV  OW       534    1.808724591    0.545124630    1.308933206
  168 SOLV  HW1      535    1.858650225    0.594884513    1.237987199
  168 SOLV  HW2      536    1.710784682    0.563055620    1.299544218
  169 SOLV  OW       537    2.728627626    2.785197675    0.341890774
  169 SOLV  HW1      538    2.680159974    2.848432426    0.402339688
  169 SOLV  HW2      539    2.720698862    2.816817724    0.247343968
  170 SOLV  OW       540    1.701737735    2.659510436    2.574139386
  170 SOLV  HW1      541    1.686149373    2.758265200    2.571616047
  170 SOLV  HW2      542    1.773036981    2.638742042    2.641123760
  171 SOLV  OW       543    2.633578864    1.878700212    2.434197308
  171 SOLV  HW1      544    2.687676997    1.807350766    2.478746107
  171 SOLV  HW2      545    2.553142700    1.899226272    2.489970106
  172 SOLV  OW       546    2.527872863    3.136241616    0.213028979
  172 SOLV  HW1      547    2.498609947    3.054088002    0.164081253
  172 SOLV  HW2      548    2.509351336    3.125210822    0.310685245
  173 SOLV  OW       549    2.041480142    0.208536210    1.514117384
  173 SOLV  HW1      550    1.964249167    0.156460651    1.477710940
  173 SOLV  HW2      551    2.065568816    0.281520504    1.450126057
  174 SOLV  OW       552    2.133692398    2.057051066    2.260410689
  174 SOLV  HW1      553    2.121683196    1.958130601    2.251923111
  174 SOLV  HW2      554    2.206475270    2.087182855    2.198797001
  175 SOLV  OW       555    0.153752229    3.034843449    1.761084220
  175 SOLV  HW1      556    0.222168298    3.016249754    1.831619396
  175 SOLV  HW2      557    0.152900975    3.132700997    1.740472757
  176 SOLV  OW       558    2.757834581    0.713881556    1.901064340
  176 SOLV  HW1      559    2.749462176    0.632272098    1.958263233
  176 SOLV  HW2      560    2.837540055    0.766862557    1.930080623
  177 SOLV  OW       561    2.135527204    1.543205924    3.077126562
  177 SOLV  HW1      562    2.051604434    1.491968306    3.058865762
  177 SOLV  HW2      563    2.127197635    1.590630358    3.164780970
  178 SOLV  OW       564    2.744315167    2.329458330    2.583302685
  178 SOLV  HW1      565    2.781999831    2.243121208    2.549723490
  178 SOLV  HW2      566    2.792032611    2.356325947    2.666986417
  179 SOLV  OW       567    1.137418003    1.858530468    2.545630369
  179 SOLV  HW1      568    1.057137496    1.903060132    2.505980029
  179 SOLV  HW2      569    1.220312792    1.903340229    2.512126061
  180 SOLV  OW       570    2.651093468    0.880353354    3.062939213
  180 SOLV  HW1      571    2.664341904    0.795452736    3.114106655
  180 SOLV  HW2      572    2.648045928    0.860120636    2.965046038
  181 SOLV  OW       573    0.634176846    1.424308994    0.845298529
  181 SOLV  HW1      574    0.598029606    1.434518652    0.937976365
  181 SOLV  HW2      575    0.716138622    1.367065564    0.847634572
  182 SOLV  OW       576    0.043225314    0.976430046    2.916467136
  182 SOLV  HW1      577   -0.031384714    1.036290280    2.887310728
  182 SOLV  HW2      578    0.091976050    1.018749756    2.992849942
  183 SOLV  OW       579    0.576027098    2.342255719    3.180254383
  183 SOLV  HW1      580    0.561221367    2.246251459    3.156469762
  183 SOLV  HW2      581    0.645524261    2.348490615    3.251899007
  184 SOLV  OW       582    0.848290911    2.298618988    0.426145784
  184 SOLV  HW1      583    0.790031404    2.289961988    0.506968374
  184 SOLV  HW2      584    0.937694920    2.334350291    0.453193582
  185 SOLV  OW       585    0.481431106    0.649852490    0.650964411
  185 SOLV  HW1      586    0.575133945    0.633030569    0.681595686
  185 SOLV  HW2      587    0.461948614    0.593366978    0.570769498
  186 SOLV  OW       588    2.789067632    0.856564951    0.971006886
  186 SOLV  HW1      589    2.762770365    0.773532569    1.020158748
  186 SOLV  HW2      590    2.886480928    0.874221598    0.985173326
  187 SOLV  OW       591    0.716591336    2.764905584    1.031923289
  187 SOLV  HW1      592    0.714253409    2.856993622    0.992989544
  187 SOLV  HW2      593    0.689390712    2.768690887    1.128085942
  188 SOLV  OW       594    2.280642597    0.330515043    2.182245706
  188 SOLV  HW1      595    2.197021314    0.305999194    2.133174736
  188 SOLV  HW2      596    2.257263520    0.385118710    2.262702890
  189 SOLV  OW       597    2.832168294    1.694520634    0.918935496
  189 SOLV  HW1      598    2.799662295    1.637116668    0.994099117
  189 SOLV  HW2      599    2.928297017    1.717700017    0.933882875
  190 SOLV  OW       600    0.865950717    1.039273135    2.535046806
  190 SOLV  HW1      601    0.787744603    1.096176021    2.509603575
  190 SOLV  HW2      602    0.834948655    0.945732438    2.552089684
  191 SOLV  OW       603    2.806207785    1.356409184    3.165897833
  191 SOLV  HW1      604    2.814076650    1.270171287    3.115869100
  191 SOLV  HW2      605    2.897049597    1.386446163    3.195003209
  192 SOLV  OW       606    0.457924775    1.307252923    2.849664192
  192 SOLV  HW1      607    0.529259178    1.261891041    2.796228673
  192 SOLV  HW2      608    0.382273527    1.332709802    2.789410665
  193 SOLV  OW       609    1.388828538    0.543511639    1.101347860
  193 SOLV  HW1      610    1.386167739    0.597663760    1.017311143
  193 SOLV  HW2      611    1.374501964    0.447027663    1.079272742
  194 SOLV  OW       612    2.576057038    0.801130054    1.721669163
  194 SOLV  HW1      613    2.637165262    0.762281209    1.790648664
  194 SOLV  HW2      614    2.549386954    0.729812084    1.656830547
  195 SOLV  OW       615    2.220727408    2.689051925    0.549905169
  195 SOLV  HW1      616    2.130185952    2.717756125    0.518602718
  195 SOLV  HW2      617    2.256091429    2.755895478    0.615348594
  196 SOLV  OW       618    0.052715557    0.536683911    0.110990938
  196 SOLV  HW1      619   -0.042103146    0.567430536    0.119084088
  196 SOLV  HW2      620    0.065891194    0.492280280    0.022356505
  197 SOLV  OW       621    2.458742036    1.799488757    2.188561982
  197 SOLV  HW1      622    2.503282443    1.836852374    2.107186925
  197 SOLV  HW2      623    2.509296266    1.827679061    2.270117119
  198 SOLV  OW       624    1.875105113    1.678068335    2.873710755
  198 SOLV  HW1      625    1.887451181    1.589685690    2.918834209
  198 SOLV  HW2      626    1.783639015    1.682460833    2.833527935
  199 SOLV  OW       627    0.378264693    2.265851748    2.926949527
  199 SOLV  HW1      628    0.449941130    2.219151888    2.978750470
  199 SOLV  HW2      629    0.291474167    2.258492933    2.976091961
  200 SOLV  OW       630    2.477492940    0.902746743    2.142045487
  200 SOLV  HW1      631    2.402273361    0.914539168    2.206888178
  200 SOLV  HW2      632    2.454337617    0.947506447    2.055663062
  201 SOLV  OW       633    2.360258852    2.818809677    0.255281766
  201 SOLV  HW1      634    2.369147659    2.719837125    0.266550613
  201 SOLV  HW2      635    2.287593570    2.852749213    0.315026081
  202 SOLV  OW       636    0.454817142    2.495896250    2.302323040
  202 SOLV  HW1      637    0.433662600    2.428143106    2.372775511
  202 SOLV  HW2      638    0.540007701    2.470710650    2.256391288
  203 SOLV  OW       639    2.018207171    0.681963398    0.210905396
  203 SOLV  HW1      640    1.956509434    0.682148909    0.289612876
  203 SOLV  HW2      641    2.093354424    0.618130795    0.227631478
  204 SOLV  OW       642    2.647658478    2.006602832    1.132279722
  204 SOLV  HW1      643    2.570684684    2.050369482    1.178770664
  204 SOLV  HW2      644    2.718430798    1.983880730    1.199188689
  205 SOLV  OW       645    2.588542935    0.459868412    2.435639400
  205 SOLV  HW1      646    2.566958882    0.424755632    2.526750649
  205 SOLV  HW2      647    2.687791975    0.465377462    2.424717926
  206 SOLV  OW       648    2.729676255    1.456661754    1.552444343
  206 SOLV  HW1      649    2.798414348    1.433270080    1.621217177
  206 SOLV  HW2      650    2.774225420    1.469442381    1.463822690
  207 SOLV  OW       651    0.999179879    2.440304285    1.078138884
  207 SOLV  HW1      652    0.912913328    2.439209237    1.128719728
  207 SOLV  HW2      653    0.983783263    2.478076440    0.986827668
  208 SOLV  OW       654    1.645863402    1.345953690    2.662135925
  208 SOLV  HW1      655    1.561094169    1.332844896    2.610713855
  208 SOLV  HW2      656    1.676031479    1.440865227    2.652993718
  209 SOLV  OW       657    0.950850908    2.445474914    2.944525598
  209 SOLV  HW1      658    0.951640218    2.379988494    2.868942395
  209 SOLV  HW2      659    0.860077369    2.486809637    2.951840235
  210 SOLV  OW       660    0.084459142    2.068236422    0.539671692
  210 SOLV  HW1      661   -0.000030327    2.048700756    0.489857078
  210 SOLV  HW2      662    0.157111707    2.090425813    0.474626689
  211 SOLV  OW       663    0.849893880    1.514857271    0.163867783
  211 SOLV  HW1      664    0.832933658    1.608819074    0.134116573
  211 SOLV  HW2      665    0.934136172    1.511639603    0.217667548
  212 SOLV  OW       666    1.036411927    1.162031603    0.608477692
  212 SOLV  HW1      667    0.950671869    1.111905767    0.596750253
  212 SOLV  HW2      668    1.109584836    1.097918431    0.631644194
  213 SOLV  OW       669    2.098660498    0.721342756    2.827171348
  213 SOLV  HW1      670    2.179011068    0.772951510    2.856874421
  213 SOLV  HW2      671    2.015853884    0.766867067    2.859920234
  214 SOLV  OW       672    0.222655719    2.590327025    1.401601092
  214 SOLV  HW1      673    0.239796551    2.514931848    1.338168560
  214 SOLV  HW2      674    0.203109018    2.673628676    1.349826412
  215 SOLV  OW       675    3.038033938    1.107289642    2.537391850
  215 SOLV  HW1      676    3.053479824    1.094009054    2.635303805
  215 SOLV  HW2      677    2.939774990    1.112869155    2.519622904
  216 SOLV  OW       678    0.132018718    1.617058285    3.149729343
  216 SOLV  HW1      679    0.194176807    1.545252258    3.181060713
  216 SOLV  HW2      680    0.182415019    1.702906350    3.140153362
  217 SOLV  OW       681    0.699611263    0.672449881    2.394177216
  217 SOLV  HW1      682    0.652905875    0.721162056    2.467985839
  217 SOLV  HW2      683    0.701062888    0.574552848    2.414570429
  218 SOLV  OW       684    1.456728098    1.907285128    2.821773382
  218 SOLV  HW1      685    1.444031251    1.990895610    2.768389925
  218 SOLV  HW2      686    1.378044498    1.893975424    2.882050779
  219 SOLV  OW       687    0.685250419    1.208422064    2.415824698
  219 SOLV  HW1      688    0.692749284    1.302412251    2.449158955
  219 SOLV  HW2      689    0.589243835    1.187054941    2.397720867
  220 SOLV  OW       690    0.484059703    0.949611960    1.278180669
  220 SOLV  HW1      691    0.452668100    0.889512861    1.351696233
  220 SOLV  HW2      692    0.515369298    0.894267064    1.200989493
  221 SOLV  OW       693    1.682970805    1.413967634    1.330701862
  221 SOLV  HW1      694    1.763034183    1.368445268    1.291723025
  221 SOLV  HW2      695    1.648918578    1.482443757    1.266256636
  222 SOLV  OW       696    1.150555965    1.767446379    0.913530406
  222 SOLV  HW1      697    1.244430322    1.751727438    0.944221504
  222 SOLV  HW2      698    1.096756722    1.805246467    0.988884520
  223 SOLV  OW       699    0.058806356    1.486215471    1.304721143
  223 SOLV  HW1      700    0.136885664    1.437900350    1.344357497
  223 SOLV  HW2      701    0.084992017    1.524966946    1.216322263
  224 SOLV  OW       702    0.472896354    2.839057097    2.178407523
  224 SOLV  HW1      703    0.470492162    2.744867294    2.144880130
  224 SOLV  HW2      704    0.379428768    2.872494037    2.190546708
  225 SOLV  OW       705    0.728862815    2.677580175    0.757597288
  225 SOLV  HW1      706    0.656893749    2.617271267    0.723175804
  225 SOLV  HW2      707    0.713851783    2.695209280    0.854887657
  226 SOLV  OW       708    0.620325175    2.137383226    1.600028558
  226 SOLV  HW1      709    0.529034926    2.170964027    1.623265004
  226 SOLV  HW2      710    0.629729269    2.132542527    1.500582482
  227 SOLV  OW       711    0.027588506    0.380201153    0.596138185
  227 SOLV  HW1      712    0.075609313    0.412710626    0.514658675
  227 SOLV  HW2      713   -0.056925942    0.432334134    0.608017595
  228 SOLV  OW       714    0.657906454    1.328695080    0.131925732
  228 SOLV  HW1      715    0.611552617    1.319544112    0.220069315
  228 SOLV  HW2      716    0.731281893    1.396199589    0.139723797
  229 SOLV  OW       717    2.762416296    0.188338574    2.842468659
  229 SOLV  HW1      718    2.721168937    0.252920843    2.778210051
  229 SOLV  HW2      719    2.775347856    0.233069031    2.930974948
  230 SOLV  OW       720    1.463737888    0.647078829    2.500117173
  230 SOLV  HW1      721    1.535813021    0.705258325    2.537829662
  230 SOLV  HW2      722    1.473853302    0.554184629    2.535757117
  231 SOLV  OW       723    2.857553799    0.511159703    2.439381875
  231 SOLV  HW1      724    2.838689103    0.412953042    2.438244075
  231 SOLV  HW2      725    2.921460967    0.533660701    2.365821404
  232 SOLV  OW       726    1.906522459    1.301622831    1.240793302
  232 SOLV  HW1      727    1.977496014    1.339627384    1.181476787
  232 SOLV  HW2      728    1.947649226    1.236132554    1.304193717
  233 SOLV  OW       729    1.764097429    2.292861385    0.836150607
  233 SOLV  HW1      730    1.718176314    2.338544538    0.912336840
  233 SOLV  HW2      731    1.849516553    2.340513763    0.815346179
  234 SOLV  OW       732    2.943382675    2.549593122    2.816543884
  234 SOLV  HW1      733    2.928931217    2.606570303    2.897454830
  234 SOLV  HW2      734    2.886737496    2.467435628    2.823105681
  235 SOLV  OW       735    2.716102761    1.155439294    2.473316717
  235 SOLV  HW1      736    2.636051925    1.205200519    2.439889979
  235 SOLV  HW2      737    2.710693634    1.060013649    2.443883981
  236 SOLV  OW       738    2.777179608    1.886432384    3.016507057
  236 SOLV  HW1      739    2.725559530    1.889160782    2.930895270
  236 SOLV  HW2      740    2.835578391    1.805255364    3.017626435
  237 SOLV  OW       741    1.613557391    1.076535693    3.067360759
  237 SOLV  HW1      742    1.673557708    1.128967492    3.006922165
  237 SOLV  HW2      743    1.540744051    1.034181085    3.013451624
  238 SOLV  OW       744    1.449939305    1.549109876    1.577460143
  238 SOLV  HW1      745    1.472838951    1.452063047    1.569761703
  238 SOLV  HW2      746    1.400845161    1.565059990    1.663116665
  239 SOLV  OW       747    2.507038938    1.491775029    2.209917477
  239 SOLV  HW1      748    2.489413193    1.589950631    2.202660669
  239 SOLV  HW2      749    2.425303827    1.441133397    2.182412605
  240 SOLV  OW       750    0.290180362    0.761803657    2.257985687
  240 SOLV  HW1      751    0.336664713    0.679495440    2.290642540
  240 SOLV  HW2      752    0.215457483    0.784819534    2.320344503
  241 SOLV  OW       753    3.038022998    0.554639721    0.924617838
  241 SOLV  HW1      754    3.047692054    0.652838502    0.940852001
  241 SOLV  HW2      755    3.001164024    0.539514053    0.832897447
  242 SOLV  OW       756    2.061764388    2.472985455    0.176173258
  242 SOLV  HW1      757    2.095845009    2.442154503    0.264997843
  242 SOLV  HW2      758    1.977049726    2.424520899    0.154348394
  243 SOLV  OW       759    2.332514790    2.870141258    1.135269067
  243 SOLV  HW1      760    2.430238114    2.883099423    1.118412192
  243 SOLV  HW2      761    2.305978543    2.777661815    1.107970283
  244 SOLV  OW       762    2.434520637    0.454526128    3.066859918
  244 SOLV  HW1      763    2.410350651    0.394410605    3.143039557
  244 SOLV  HW2      764    2.351075498    0.488283585    3.023286129
  245 SOLV  OW       765    1.349533836    0.886399941    0.272442500
  245 SOLV  HW1      766    1.261852219    0.931956484    0.287878905
  245 SOLV  HW2      767    1.376973858    0.898413738    0.177025595
  246 SOLV  OW       768    2.230228222    3.169852795    2.532416294
  246 SOLV  HW1      769    2.281206179    3.099283176    2.483210421
  246 SOLV  HW2      770    2.162470140    3.210731703    2.471279093
  247 SOLV  OW       771    1.848201882    2.998348533    0.355320169
  247 SOLV  HW1      772    1.902919658    2.993868780    0.271728313
  247 SOLV  HW2      773    1.756636032    2.962466205    0.337161813
  248 SOLV  OW       774    0.205653707    0.186305187    2.706305292
  248 SOLV  HW1      775    0.118520653    0.193201109    2.657707149
  248 SOLV  HW2      776    0.279840009    0.174841858    2.640226676
  249 SOLV  OW       777    1.625992663    0.746921702    2.816012827
  249 SOLV  HW1      778    1.651857329    0.759454253    2.720231869
  249 SOLV  HW2      779    1.557977435    0.815686012    2.841417519
  250 SOLV  OW       780    2.100751691    1.708042124    1.076188569
  250 SOLV  HW1      781    2.105689707    1.792318996    1.022570765
  250 SOLV  HW2      782    2.068490822    1.729116058    1.168475513
  251 SOLV  OW       783    0.738399466    0.001781517    2.789441720
  251 SOLV  HW1      784    0.722092561    0.076009198    2.724446529
  251 SOLV  HW2      785    0.751087763    0.039887413    2.881022001
  252 SOLV  OW       786    1.661182625    1.904478792    3.048282190
  252 SOLV  HW1      787    1.622651317    1.844005391    3.117984025
  252 SOLV  HW2      788    1.602447638    1.903700435    2.967352619
  253 SOLV  OW       789    0.006102079    2.793203542    1.156326114
  253 SOLV  HW1      790   -0.016090719    2.839585535    1.070548966
  253 SOLV  HW2      791    0.085833067    2.836782424    1.198103849
  254 SOLV  OW       792    0.271979752    2.506129345    2.852720831
  254 SOLV  HW1      793    0.304967645    2.546083672    2.767180316
  254 SOLV  HW2      794    0.310935916    2.414712717    2.863992587
  255 SOLV  OW       795    0.411290480    1.907617628    0.021395011
  255 SOLV  HW1      796    0.476602295    1.840892625   -0.014433716
  255 SOLV  HW2      797    0.321870713    1.892697855   -0.020830561
  256 SOLV  OW       798    1.538510044    3.104171643    0.895552575
  256 SOLV  HW1      799    1.486373766    3.175830531    0.941903490
  256 SOLV  HW2      800    1.606596397    3.066557227    0.958408878
  257 SOLV  OW       801    0.788173490    0.258673864    1.641749213
  257 SOLV  HW1      802    0.749143622    0.213632122    1.722056669
  257 SOLV  HW2      803    0.842453019    0.192768853    1.589675990
  258 SOLV  OW       804    0.757562919    3.001058365    0.888997363
  258 SOLV  HW1      805    0.688244378    3.002094857    0.816928605
  258 SOLV  HW2      806    0.848605402    3.000421409    0.847634812
  259 SOLV  OW       807    1.536257309    1.787735883    0.077747837
  259 SOLV  HW1      808    1.575664630    1.800341983    0.168787336
  259 SOLV  HW2      809    1.475030357    1.708675710    0.078613567
  260 SOLV  OW       810    1.753408121    3.024939840    1.554642873
  260 SOLV  HW1      811    1.794296420    3.108899281    1.518860552
  260 SOLV  HW2      812    1.815495157    2.983340647    1.621096586
  261 SOLV  OW       813    1.520372373    1.539123246    0.194687993
  261 SOLV  HW1      814    1.497059133    1.494259863    0.280974706
  261 SOLV  HW2      815    1.605286640    1.500314945    0.158840736
  262 SOLV  OW       816    0.867706945    1.421135827    2.151476923
  262 SOLV  HW1      817    0.961097881    1.443421284    2.179461064
  262 SOLV  HW2      818    0.856487244    1.321791159    2.148976787
  263 SOLV  OW       819    0.737421689    0.900591325    0.440890377
  263 SOLV  HW1      820    0.640414383    0.883540940    0.423547979
  263 SOLV  HW2      821    0.789164046    0.887638910    0.356292434
  264 SOLV  OW       822    1.675623236    0.482177453    0.231508697
  264 SOLV  HW1      823    1.673436251    0.434887445    0.319593394
  264 SOLV  HW2      824    1.644330940    0.576395021    0.243502121
  265 SOLV  OW       825    3.045167440    0.552945616    2.031742451
  265 SOLV  HW1      826    2.952681819    0.519090313    2.014415350
  265 SOLV  HW2      827    3.109932447    0.476893282    2.026892808
  266 SOLV  OW       828    1.502935909    1.493354596    1.052971206
  266 SOLV  HW1      829    1.570963523    1.434217804    1.009668518
  266 SOLV  HW2      830    1.412142506    1.452704369    1.042767424
  267 SOLV  OW       831    2.411613061    1.976940026    0.520405263
  267 SOLV  HW1      832    2.442308033    2.071924364    0.526539306
  267 SOLV  HW2      833    2.329594296    1.972053235    0.463389208
  268 SOLV  OW       834    2.245443494    2.995389146    0.435831631
  268 SOLV  HW1      835    2.230318340    2.963962899    0.529562339
  268 SOLV  HW2      836    2.189483537    3.076428781    0.418429499
  269 SOLV  OW       837    2.826257819    1.312416032    0.470738217
  269 SOLV  HW1      838    2.773887390    1.289071551    0.388808909
  269 SOLV  HW2      839    2.812218609    1.408920756    0.492868265
  270 SOLV  OW       840    0.160704093    2.410080829    0.546558200
  270 SOLV  HW1      841    0.174751898    2.328362156    0.490645915
  270 SOLV  HW2      842    0.104597040    2.475722117    0.496114147
  271 SOLV  OW       843    3.098711846    0.879346372    2.412386857
  271 SOLV  HW1      844    3.083668816    0.963913798    2.463610580
  271 SOLV  HW2      845    3.032772277    0.873636020    2.337412208
  272 SOLV  OW       846    0.637937063    2.593783316    1.971893900
  272 SOLV  HW1      847    0.663459345    2.551445448    2.058828179
  272 SOLV  HW2      848    0.582912091    2.529603275    1.918465709
  273 SOLV  OW       849    2.492168202    0.064432562    1.764002170
  273 SOLV  HW1      850    2.402357446    0.050151268    1.722387463
  273 SOLV  HW2      851    2.480739266    0.103891252    1.855183804
  274 SOLV  OW       852    1.113683337    1.548738059    0.369360253
  274 SOLV  HW1      853    1.140282626    1.460737957    0.408711219
  274 SOLV  HW2      854    1.038852374    1.587907874    0.422895780
  275 SOLV  OW       855    1.482546035    1.158371798    1.734383763
  275 SOLV  HW1      856    1.467094641    1.205883853    1.647749650
  275 SOLV  HW2      857    1.534241788    1.074426052    1.717582815
  276 SOLV  OW       858    2.123208026    0.133628089    0.626847504
  276 SOLV  HW1      859    2.054379823    0.061480737    0.634526057
  276 SOLV  HW2      860    2.190448183    0.123465830    0.700175227
  277 SOLV  OW       861    1.890755225    0.299320176    2.395436378
  277 SOLV  HW1      862    1.802139162    0.255808214    2.379450605
  277 SOLV  HW2      863    1.908307100    0.304011339    2.493780792
  278 SOLV  OW       864    2.472955774    1.495656684    2.537006897
  278 SOLV  HW1      865    2.560564633    1.543053114    2.545935287
  278 SOLV  HW2      866    2.476136040    1.434352930    2.458056698
  279 SOLV  OW       867    2.403354567    0.063176295    3.151918156
  279 SOLV  HW1      868    2.355539495    0.004218873    3.086809504
  279 SOLV  HW2      869    2.434786264    0.008492648    3.229526876
  280 SOLV  OW       870    1.746117109    2.238177533    1.215670595
  280 SOLV  HW1      871    1.713171793    2.145176686    1.199335375
  280 SOLV  HW2      872    1.697365927    2.301782032    1.155843952
  281 SOLV  OW       873    2.340088394    0.343046523    1.618612907
  281 SOLV  HW1      874    2.277131373    0.420338649    1.626631508
  281 SOLV  HW2      875    2.349723941    0.317783352    1.522327653
  282 SOLV  OW       876    0.702051839    3.039793829    0.207406799
  282 SOLV  HW1      877    0.772791800    2.971243167    0.190181560
  282 SOLV  HW2      878    0.624042901    3.023026751    0.147128520
  283 SOLV  OW       879    3.124363313    1.012240858    0.795488479
  283 SOLV  HW1      880    3.200972533    1.047581997    0.849187959
  283 SOLV  HW2      881    3.069175952    1.088592796    0.761927778
  284 SOLV  OW       882    0.781315159    0.083783560    1.000198684
  284 SOLV  HW1      883    0.752079128   -0.008499100    0.975078494
  284 SOLV  HW2      884    0.775994609    0.094542740    1.099485057
  285 SOLV  OW       885    1.758265225    1.680119796    2.241939688
  285 SOLV  HW1      886    1.824806901    1.703457040    2.171023400
  285 SOLV  HW2      887    1.683637734    1.627238182    2.201494953
  286 SOLV  OW       888    1.994383985    2.223714801    2.429931392
  286 SOLV  HW1      889    2.033489825    2.312950373    2.407361263
  286 SOLV  HW2      890    2.040186698    2.152759504    2.376367697
  287 SOLV  OW       891    0.149814721    2.288211881    3.083723218
  287 SOLV  HW1      892    0.098459442    2.206450650    3.109756590
  287 SOLV  HW2      893    0.087161621    2.356117100    3.045441994
  288 SOLV  OW       894    1.783433124    2.691111611    2.045725644
  288 SOLV  HW1      895    1.718023452    2.625359865    2.008309094
  288 SOLV  HW2      896    1.764417306    2.781929859    2.008413810
  289 SOLV  OW       897    2.677243391    1.821088688    0.722568959
  289 SOLV  HW1      898    2.750637575    1.805800705    0.788759248
  289 SOLV  HW2      899    2.634829086    1.733625349    0.699061558
  290 SOLV  OW       900    0.206131552    1.348289564    2.712175369
  290 SOLV  HW1      901    0.148137954    1.370906609    2.790450043
  290 SOLV  HW2      902    0.253415942    1.430656708    2.680846053
  291 SOLV  OW       903    2.205942436    2.847637907    3.108538688
  291 SOLV  HW1      904    2.179606647    2.804598235    3.022193909
  291 SOLV  HW2      905    2.154836565    2.805740249    3.183599307
  292 SOLV  OW       906    2.165852777    1.053093102    2.072923215
  292 SOLV  HW1      907    2.172010379    0.962193594    2.031680624
  292 SOLV  HW2      908    2.091557518    1.104286174    2.029783367
  293 SOLV  OW       909    0.504659104    0.605057208    3.117065995
  293 SOLV  HW1      910    0.431594187    0.556381782    3.164943139
  293 SOLV  HW2      911    0.475755546    0.624709950    3.023362599
  294 SOLV  OW       912    2.879058552    1.984358239    1.280143132
  294 SOLV  HW1      913    2.921835009    2.039199288    1.208291391
  294 SOLV  HW2      914    2.940520289    1.909932521    1.306282519
  295 SOLV  OW       915    1.103921912    0.943500070    1.646249538
  295 SOLV  HW1      916    1.126431227    0.990306415    1.731704434
  295 SOLV  HW2      917    1.077005501    1.010894829    1.577449441
  296 SOLV  OW       918    1.220898892    0.427837789    1.792475555
  296 SOLV  HW1      919    1.303539581    0.397296924    1.839795125
  296 SOLV  HW2      920    1.245885109    0.491526627    1.719531711
  297 SOLV  OW       921    2.282611789    1.696815092    2.516473591
  297 SOLV  HW1      922    2.198591895    1.659107259    2.555464997
  297 SOLV  HW2      923    2.350046691    1.623755869    2.505682595
  298 SOLV  OW       924    0.603469170    0.407177796    2.452146206
  298 SOLV  HW1      925    0.637751194    0.390443564    2.544591932
  298 SOLV  HW2      926    0.503594532    0.402032131    2.452210880
  299 SOLV  OW       927    0.067382645    0.448958564    1.498987155
  299 SOLV  HW1      928    0.064808708    0.481594943    1.404490038
  299 SOLV  HW2      929    0.140597845    0.495817938    1.548435433
  300 SOLV  OW       930    1.175167643    0.079385283    1.832275734
  300 SOLV  HW1      931    1.271519849    0.093431006    1.809462272
  300 SOLV  HW2      932    1.130252348    0.168066113    1.843221090
  301 SOLV  OW       933    1.930923806    0.805538981    2.178840135
  301 SOLV  HW1      934    1.880821394    0.762339487    2.253842232
  301 SOLV  HW2      935    2.028959193    0.789860223    2.190879025
  302 SOLV  OW       936    3.103431852    1.753320183    1.912609103
  302 SOLV  HW1      937    3.115835587    1.831647475    1.973527266
  302 SOLV  HW2      938    3.179973954    1.748590543    1.848430156
  303 SOLV  OW       939    0.673467259    0.520271203    0.779013030
  303 SOLV  HW1      940    0.748256024    0.466880720    0.739546256
  303 SOLV  HW2      941    0.636736186    0.472308953    0.858711787
  304 SOLV  OW       942    2.260800795    0.572034633    0.454276658
  304 SOLV  HW1      943    2.261289432    0.669075175    0.478460641
  304 SOLV  HW2      944    2.274558815    0.562200698    0.355707500
  305 SOLV  OW       945    0.575878960    1.294926020    0.595160095
  305 SOLV  HW1      946    0.590557572    1.321996449    0.690307848
  305 SOLV  HW2      947    0.483728926    1.257414469    0.585030254
  306 SOLV  OW       948    0.855475213    0.354418271    3.130882079
  306 SOLV  HW1      949    0.797457518    0.424584158    3.172265863
  306 SOLV  HW2      950    0.945937070    0.356621384    3.173469155
  307 SOLV  OW       951    0.592561218    0.603323914    1.949213271
  307 SOLV  HW1      952    0.635127263    0.665546865    2.014925120
  307 SOLV  HW2      953    0.661002776    0.572988785    1.882902306
  308 SOLV  OW       954    2.037052573    2.601845877    1.933485974
  308 SOLV  HW1      955    1.947232890    2.635709742    1.961516338
  308 SOLV  HW2      956    2.026265690    2.537859959    1.857397567
  309 SOLV  OW       957    2.436357953    2.364737749    1.719287106
  309 SOLV  HW1      958    2.492552299    2.363949507    1.636561693
  309 SOLV  HW2      959    2.482826428    2.313630517    1.791609978
  310 SOLV  OW       960    1.104167145    0.143049493    2.742628768
  310 SOLV  HW1      961    1.063664083    0.064805366    2.789929926
  310 SOLV  HW2      962    1.184140212    0.174961386    2.793480904
  311 SOLV  OW       963    1.506941824    0.652392312    3.062606462
  311 SOLV  HW1      964    1.463996987    0.564910249    3.085057818
  311 SOLV  HW2      965    1.514049365    0.661495673    2.963268742
  312 SOLV  OW       966    2.416467210    0.431815207    1.869142097
  312 SOLV  HW1      967    2.375766139    0.373618382    1.939558351
  312 SOLV  HW2      968    2.416027159    0.383452025    1.781606100
  313 SOLV  OW       969    0.578899554    1.333204454    1.454827830
  313 SOLV  HW1      970    0.525601509    1.359248323    1.535344891
  313 SOLV  HW2      971    0.580501633    1.233533867    1.446753605
  314 SOLV  OW       972    1.465606220    2.865170322    2.295678764
  314 SOLV  HW1      973    1.518504711    2.947986160    2.314259590
  314 SOLV  HW2      974    1.477358245    2.838929039    2.199891428
  315 SOLV  OW       975    2.317232829    1.148247995    1.672573486
  315 SOLV  HW1      976    2.294973456    1.240040523    1.705444426
  315 SOLV  HW2      977    2.399803213    1.152135243    1.616281949
  316 SOLV  OW       978    0.733054219    2.952984003    2.188309755
  316 SOLV  HW1      979    0.810926730    2.898435562    2.219321223
  316 SOLV  HW2      980    0.650701557    2.896245893    2.187862313
  317 SOLV  OW       981    1.658724438    2.938669618    2.617461645
  317 SOLV  HW1      982    1.729418684    2.998920675    2.580400554
  317 SOLV  HW2      983    1.568846701    2.980252093    2.603523829
  318 SOLV  OW       984    1.108072521    1.022415424    2.643431126
  318 SOLV  HW1      985    1.127241385    0.924284362    2.641244571
  318 SOLV  HW2      986    1.019578414    1.040038296    2.600302231
  319 SOLV  OW       987    0.319230374    1.193684116    0.282164859
  319 SOLV  HW1      988    0.315245227    1.293374510    0.275283817
  319 SOLV  HW2      989    0.334270106    1.167442671    0.377488462
  320 SOLV  OW       990    1.853181010    1.631418878    0.302969660
  320 SOLV  HW1      991    1.790877336    1.705841794    0.327080622
  320 SOLV  HW2      992    1.887896987    1.588671904    0.386452065
  321 SOLV  OW       993    2.129538646    1.146118613    1.422699860
  321 SOLV  HW1      994    2.171322129    1.087090780    1.353625387
  321 SOLV  HW2      995    2.201173684    1.187618464    1.478803792
  322 SOLV  OW       996    0.237852285    2.876776566    1.280575737
  322 SOLV  HW1      997    0.214018650    2.939837975    1.354448231
  322 SOLV  HW2      998    0.308330323    2.918129928    1.222916360
  323 SOLV  OW       999    1.406111119    3.036651556    2.564219625
  323 SOLV  HW1     1000    1.385897485    3.122141080    2.516419611
  323 SOLV  HW2     1001    1.337931282    2.967768878    2.539550338
  324 SOLV  OW      1002    0.121970922    0.420244167    2.287937727
  324 SOLV  HW1     1003    0.133660893    0.430408087    2.189135130
  324 SOLV  HW2     1004    0.043713455    0.474774466    2.318005790
  325 SOLV  OW      1005    2.328861594    0.851688073    0.504571517
  325 SOLV  HW1     1006    2.340295890    0.818227126    0.598121566
  325 SOLV  HW2     1007    2.412534941    0.897985325    0.475293584
  326 SOLV  OW      1008    2.415681832    0.278741535    0.141292907
  326 SOLV  HW1     1009    2.442867436    0.238268896    0.228610614
  326 SOLV  HW2     1010    2.409560417    0.207066722    0.071818936
  327 SOLV  OW      1011    3.045861535    2.801295246    0.297528809
  327 SOLV  HW1     1012    2.954110481    2.786266682    0.334377478
  327 SOLV  HW2     1013    3.040050241    2.816493783    0.198851673
  328 SOLV  OW      1014    0.396521570    2.100332250    1.862617156
  328 SOLV  HW1     1015    0.487427421    2.123707342    1.897137075
  328 SOLV  HW2     1016    0.372751126    2.161592915    1.787225317
  329 SOLV  OW      1017    2.971505953    2.075937968    0.765612339
  329 SOLV  HW1     1018    2.882252864    2.108203846    0.734072521
  329 SOLV  HW2     1019    3.040155395    2.146863467    0.749525302
  330 SOLV  OW      1020    3.143933302    1.481560420    1.552905123
  330 SOLV  HW1     1021    3.173468131    1.465085864    1.458789676
  330 SOLV  HW2     1022    3.066690835    1.421830692    1.574522830
  331 SOLV  OW      1023    0.104461103    1.812449697    2.403788116
  331 SOLV  HW1     1024    0.118953873    1.713528849    2.406270174
  331 SOLV  HW2     1025    0.106893674    1.844107703    2.308954820
  332 SOLV  OW      1026    0.954110435    0.811053780    2.972772714
  332 SOLV  HW1     1027    0.939196976    0.747047478    2.897389846
  332 SOLV  HW2     1028    0.944090022    0.762889893    3.059844886
  333 SOLV  OW      1029    1.733210832    0.941734900    0.100004486
  333 SOLV  HW1     1030    1.709765874    1.001370902    0.023222631
  333 SOLV  HW2     1031    1.724353366    0.846173412    0.071879677
  334 SOLV  OW      1032    1.932389343    2.936581362    0.822875590
  334 SOLV  HW1     1033    1.929746127    2.840768649    0.794329614
  334 SOLV  HW2     1034    1.931078986    2.995467667    0.742051501
  335 SOLV  OW      1035    0.720412930    0.263267448    2.212622632
  335 SOLV  HW1     1036    0.697050492    0.289492075    2.306252255
  335 SOLV  HW2     1037    0.701031927    0.166052931    2.199442553
  336 SOLV  OW      1038    0.243767623    1.347746554    1.464376200
  336 SOLV  HW1     1039    0.299496393    1.394131705    1.533242612
  336 SOLV  HW2     1040    0.295284147    1.271171819    1.425874779
  337 SOLV  OW      1041    2.504317758    1.877527501    0.932498171
  337 SOLV  HW1     1042    2.549662020    1.858039605    0.845515319
  337 SOLV  HW2     1043    2.569881867    1.918828918    0.995723113
  338 SOLV  OW      1044    2.894232579    3.134563866    3.158611564
  338 SOLV  HW1     1045    2.963455015    3.062418888    3.156768456
  338 SOLV  HW2     1046    2.866667347    3.156671889    3.065062682
  339 SOLV  OW      1047    2.679404402    2.078679453    0.686983980
  339 SOLV  HW1     1048    2.596597201    2.108504565    0.639496997
  339 SOLV  HW2     1049    2.671565498    1.981640103    0.709865502
  340 SOLV  OW      1050    2.534862194    0.470816517    2.179460858
  340 SOLV  HW1     1051    2.440307918    0.439012969    2.172424136
  340 SOLV  HW2     1052    2.565043813    0.464792948    2.274614707
  341 SOLV  OW      1053    1.354892732    1.145663796    2.714155033
  341 SOLV  HW1     1054    1.387073165    1.213525671    2.648120529
  341 SOLV  HW2     1055    1.264747708    1.112368996    2.686465977
  342 SOLV  OW      1056    0.838524744    1.458793605    3.046652614
  342 SOLV  HW1     1057    0.898189489    1.466287672    3.126552528
  342 SOLV  HW2     1058    0.887800940    1.413373630    2.972430767
  343 SOLV  OW      1059    1.970877671    3.002798428    0.103656632
  343 SOLV  HW1     1060    2.031551341    3.057186593    0.045673499
  343 SOLV  HW2     1061    1.971694896    2.907687238    0.072760631
  344 SOLV  OW      1062    1.665986613    0.121183829    2.409403922
  344 SOLV  HW1     1063    1.570825218    0.150846427    2.417530891
  344 SOLV  HW2     1064    1.707734468    0.117915010    2.500222746
  345 SOLV  OW      1065    0.381028250    2.766247446    0.835447325
  345 SOLV  HW1     1066    0.286459820    2.779115768    0.805561827
  345 SOLV  HW2     1067    0.441384929    2.765731367    0.755705711
  346 SOLV  OW      1068    0.596461891    2.710548101    2.433310862
  346 SOLV  HW1     1069    0.549899708    2.656712628    2.363059535
  346 SOLV  HW2     1070    0.571271234    2.806846279    2.423637655
  347 SOLV  OW      1071    1.122723851    1.094931342    1.874953450
  347 SOLV  HW1     1072    1.084630174    1.184863383    1.853445368
  347 SOLV  HW2     1073    1.217230905    1.105331616    1.905964961
  348 SOLV  OW      1074    3.103093133    1.738094263    2.598409902
  348 SOLV  HW1     1075    3.044948614    1.676977905    2.544690082
  348 SOLV  HW2     1076    3.179718128    1.769158599    2.542148149
  349 SOLV  OW      1077    1.835054026    0.650286046    2.376852311
  349 SOLV  HW1     1078    1.914248233    0.617104596    2.428127519
  349 SOLV  HW2     1079    1.771245171    0.574805799    2.361588058
  350 SOLV  OW      1080    2.146177504    1.079596300    2.689632776
  350 SOLV  HW1     1081    2.180638589    1.083039324    2.595811256
  350 SOLV  HW2     1082    2.056226174    1.035894498    2.690497475
  351 SOLV  OW      1083    1.515085135    2.591729553    2.394553094
  351 SOLV  HW1     1084    1.462091429    2.672884697    2.369917717
  351 SOLV  HW2     1085    1.581766539    2.615644901    2.465143961
  352 SOLV  OW      1086    2.461276505    1.246575977    2.379173788
  352 SOLV  HW1     1087    2.391410368    1.186494046    2.418018151
  352 SOLV  HW2     1088    2.439079012    1.266054034    2.283623443
  353 SOLV  OW      1089    0.850822800    0.660477268    2.773132617
  353 SOLV  HW1     1090    0.899567832    0.646739318    2.686895506
  353 SOLV  HW2     1091    0.840375488    0.572670920    2.819849267
  354 SOLV  OW      1092    0.598668575    1.538619322    2.927624382
  354 SOLV  HW1     1093    0.680305187    1.503132797    2.973205096
  354 SOLV  HW2     1094    0.548880743    1.463126215    2.884923430
  355 SOLV  OW      1095    2.472674276    0.164007016    2.032177420
  355 SOLV  HW1     1096    2.405949474    0.223130215    2.077497072
  355 SOLV  HW2     1097    2.492062333    0.084974789    2.090311821
  356 SOLV  OW      1098    1.522756581    1.956947342    0.915734020
  356 SOLV  HW1     1099    1.518944977    1.967584187    0.816365637
  356 SOLV  HW2     1100    1.492415512    1.864947561    0.940577047
  357 SOLV  OW      1101    2.575584943    0.541096677    1.553136626
  357 SOLV  HW1     1102    2.667025436    0.544478821    1.593495374
  357 SOLV  HW2     1103    2.540293299    0.447669432    1.558374561
  358 SOLV  OW      1104    0.690143383    2.699852974    0.299992436
  358 SOLV  HW1     1105    0.604301347    2.678292117    0.346536119
  358 SOLV  HW2     1106    0.753148314    2.742944553    0.364595025
  359 SOLV  OW      1107    2.059747518    0.575091857    2.582324252
  359 SOLV  HW1     1108    2.082222536    0.641867720    2.653300243
  359 SOLV  HW2     1109    2.001419479    0.503675969    2.621043929
  360 SOLV  OW      1110    0.223067508    1.889330542    1.619614185
  360 SOLV  HW1     1111    0.245147793    1.885058335    1.717061634
  360 SOLV  HW2     1112    0.147299706    1.827113405    1.599866495
  361 SOLV  OW      1113    1.398062494    0.355857251    2.437416153
  361 SOLV  HW1     1114    1.411738267    0.357499380    2.536472952
  361 SOLV  HW2     1115    1.319533342    0.413056266    2.413679432
  362 SOLV  OW      1116    1.820660507    1.412908858    1.582906694
  362 SOLV  HW1     1117    1.778636767    1.420438421    1.492470385
  362 SOLV  HW2     1118    1.834784335    1.316436451    1.605154032
  363 SOLV  OW      1119    0.585972361    2.043594656    0.584563419
  363 SOLV  HW1     1120    0.574663544    2.026932215    0.486604852
  363 SOLV  HW2     1121    0.656147990    2.113451036    0.598592986
  364 SOLV  OW      1122    2.724315124    0.467572742    0.773292031
  364 SOLV  HW1     1123    2.654526593    0.457167174    0.702418855
  364 SOLV  HW2     1124    2.796176730    0.399391863    0.759548670
  365 SOLV  OW      1125    2.795316524    1.588787256    2.828058088
  365 SOLV  HW1     1126    2.697045998    1.592340392    2.846272248
  365 SOLV  HW2     1127    2.845376694    1.618207038    2.909482099
  366 SOLV  OW      1128    2.280240512    2.900797817    0.699317978
  366 SOLV  HW1     1129    2.234269354    2.954560439    0.770014587
  366 SOLV  HW2     1130    2.376906352    2.890570292    0.722828660
  367 SOLV  OW      1131    0.646938415    1.703089638    0.856267521
  367 SOLV  HW1     1132    0.552280272    1.735317487    0.858020537
  367 SOLV  HW2     1133    0.648910014    1.607016323    0.828557540
  368 SOLV  OW      1134    2.814248731    0.872611236    0.477602025
  368 SOLV  HW1     1135    2.906813994    0.910071462    0.472145880
  368 SOLV  HW2     1136    2.806367079    0.814991706    0.558960746
  369 SOLV  OW      1137    0.446718059    0.746667726    1.461663711
  369 SOLV  HW1     1138    0.469400948    0.736820144    1.558566791
  369 SOLV  HW2     1139    0.463777627    0.660146520    1.414497026
  370 SOLV  OW      1140    1.731891208    1.315164185    2.170831848
  370 SOLV  HW1     1141    1.738386951    1.231356810    2.116647051
  370 SOLV  HW2     1142    1.725945909    1.291715681    2.267870697
  371 SOLV  OW      1143    1.883723784    2.611176019    2.762567023
  371 SOLV  HW1     1144    1.942613776    2.654828584    2.830596059
  371 SOLV  HW2     1145    1.841384480    2.529821563    2.802445783
  372 SOLV  OW      1146    1.471411311    1.297273504    1.503032102
  372 SOLV  HW1     1147    1.537659853    1.311600597    1.429495133
  372 SOLV  HW2     1148    1.387809382    1.257450672    1.465260838
  373 SOLV  OW      1149    1.780952911    3.043540021    1.027825921
  373 SOLV  HW1     1150    1.842816068    3.106293657    1.075119507
  373 SOLV  HW2     1151    1.831421383    2.993980145    0.957126286
  374 SOLV  OW      1152    2.121505878    0.238370240    2.824045402
  374 SOLV  HW1     1153    2.209015499    0.204833109    2.789131178
  374 SOLV  HW2     1154    2.136754001    0.320937224    2.878376202
  375 SOLV  OW      1155    0.140888711    2.770032963    0.710933596
  375 SOLV  HW1     1156    0.114657932    2.674588422    0.725206651
  375 SOLV  HW2     1157    0.108320579    2.800506608    0.621423164
  376 SOLV  OW      1158    1.791047447    2.637831050    3.078518315
  376 SOLV  HW1     1159    1.799047968    2.539519639    3.062015342
  376 SOLV  HW2     1160    1.765002532    2.683851008    2.993634585
  377 SOLV  OW      1161    1.820306071    3.131218169    2.059729246
  377 SOLV  HW1     1162    1.917564638    3.107985505    2.061402727
  377 SOLV  HW2     1163    1.806597777    3.213225344    2.004153309
  378 SOLV  OW      1164    1.907212927    0.071192198    2.898754452
  378 SOLV  HW1     1165    1.976361439    0.142128958    2.912470585
  378 SOLV  HW2     1166    1.852968164    0.092803008    2.817562134
  379 SOLV  OW      1167    0.927756679    1.769754206    1.507015343
  379 SOLV  HW1     1168    0.841787171    1.804197995    1.544755307
  379 SOLV  HW2     1169    0.908389658    1.709674061    1.429447466
  380 SOLV  OW      1170    1.620478814    2.917364974    0.241276545
  380 SOLV  HW1     1171    1.550784140    2.965858571    0.188432488
  380 SOLV  HW2     1172    1.619319851    2.820390076    0.216863756
  381 SOLV  OW      1173    2.392703597    1.010314655    3.141792046
  381 SOLV  HW1     1174    2.474688297    0.963845415    3.108312380
  381 SOLV  HW2     1175    2.342692890    1.049441896    3.064528607
  382 SOLV  OW      1176    0.432576939    0.925623468    0.463912975
  382 SOLV  HW1     1177    0.347105047    0.875060025    0.452170145
  382 SOLV  HW2     1178    0.414858132    1.009484257    0.515424677
  383 SOLV  OW      1179    3.029839055    0.125919430    0.894269517
  383 SOLV  HW1     1180    3.126012402    0.100640539    0.904831189
  383 SOLV  HW2     1181    3.008628005    0.202514817    0.954959211
  384 SOLV  OW      1182    1.791890264    1.810628990    1.252198260
  384 SOLV  HW1     1183    1.727693062    1.802453324    1.328444994
  384 SOLV  HW2     1184    1.884973534    1.794845692    1.285183685
  385 SOLV  OW      1185    2.555694910    2.902565753    0.764347593
  385 SOLV  HW1     1186    2.604549806    2.817422385    0.745234567
  385 SOLV  HW2     1187    2.551689828    2.917209745    0.863195871
  386 SOLV  OW      1188    1.958223410    0.620637982    1.080549166
  386 SOLV  HW1     1189    2.030452066    0.561336337    1.044937002
  386 SOLV  HW2     1190    1.992085005    0.714559229    1.086377055
  387 SOLV  OW      1191    3.045969826    1.498893001    0.072398959
  387 SOLV  HW1     1192    3.072255200    1.419581954    0.127357815
  387 SOLV  HW2     1193    3.128134225    1.543709217    0.037155149
  388 SOLV  OW      1194    1.442575166    1.285028837    3.136703211
  388 SOLV  HW1     1195    1.500293546    1.204253168    3.124638012
  388 SOLV  HW2     1196    1.485513287    1.347164211    3.202255932
  389 SOLV  OW      1197    1.213880063    0.746889755    1.816931998
  389 SOLV  HW1     1198    1.138896599    0.689005861    1.849000967
  389 SOLV  HW2     1199    1.181473615    0.805117508    1.742362105
  390 SOLV  OW      1200    0.526827526    3.094768682    1.277488942
  390 SOLV  HW1     1201    0.507859576    3.044638134    1.361911363
  390 SOLV  HW2     1202    0.500039972    3.039011036    1.198904656
  391 SOLV  OW      1203    0.645758103    1.005614877    0.894405717
  391 SOLV  HW1     1204    0.687865894    0.917453980    0.915765473
  391 SOLV  HW2     1205    0.686685812    1.042760052    0.811058455
  392 SOLV  OW      1206    0.103494218    0.831414686    0.202716556
  392 SOLV  HW1     1207    0.113870832    0.751903815    0.142948300
  392 SOLV  HW2     1208    0.111620118    0.915091239    0.148548547
  393 SOLV  OW      1209    0.062568881    2.905387591    0.469834073
  393 SOLV  HW1     1210    0.045525622    3.003148913    0.482234571
  393 SOLV  HW2     1211    0.008240742    2.871585458    0.392973948
  394 SOLV  OW      1212    0.463692530    0.376248485    2.037139614
  394 SOLV  HW1     1213    0.510114561    0.458823024    2.005073943
  394 SOLV  HW2     1214    0.505016351    0.346033674    2.123053325
  395 SOLV  OW      1215    3.079062562    2.247538125    1.751574695
  395 SOLV  HW1     1216    3.163390432    2.224511422    1.800140356
  395 SOLV  HW2     1217    3.027704739    2.163879557    1.732505919
  396 SOLV  OW      1218    1.794095082    1.225087970    2.429154553
  396 SOLV  HW1     1219    1.760634374    1.266234867    2.513932817
  396 SOLV  HW2     1220    1.892841053    1.239165063    2.422008316
  397 SOLV  OW      1221    2.614661173    0.529262604    2.859381272
  397 SOLV  HW1     1222    2.536352798    0.525140111    2.921436115
  397 SOLV  HW2     1223    2.698999633    0.514902608    2.911176406
  398 SOLV  OW      1224    1.158857346    2.601545405    1.873733969
  398 SOLV  HW1     1225    1.171887173    2.593612289    1.972573120
  398 SOLV  HW2     1226    1.080722462    2.545695950    1.845846707
  399 SOLV  OW      1227    3.020900102    0.822896486    1.401084404
  399 SOLV  HW1     1228    2.999756583    0.755286742    1.330488082
  399 SOLV  HW2     1229    3.119034240    0.821412432    1.420303435
  400 SOLV  OW      1230    1.823007251    1.771743707    0.752130008
  400 SOLV  HW1     1231    1.857898309    1.863640966    0.770554620
  400 SOLV  HW2     1232    1.817876950    1.720279173    0.837727911
  401 SOLV  OW      1233    1.501718759    2.151848061    1.394235309
  401 SOLV  HW1     1234    1.561612236    2.113093697    1.324146433
  401 SOLV  HW2     1235    1.456253794    2.077856379    1.443831410
  402 SOLV  OW      1236    1.686225084    0.108612512    2.687046569
  402 SOLV  HW1     1237    1.602749578    0.062998602    2.717919556
  402 SOLV  HW2     1238    1.690961580    0.200112592    2.727136955
  403 SOLV  OW      1239    1.322853204    3.040572770    1.289688810
  403 SOLV  HW1     1240    1.407784200    3.007907635    1.248196401
  403 SOLV  HW2     1241    1.271272815    2.962794562    1.325630350
  404 SOLV  OW      1242    1.974258821    2.419195405    0.768373887
  404 SOLV  HW1     1243    2.064452208    2.409438427    0.810466847
  404 SOLV  HW2     1244    1.983141483    2.413659381    0.668913629
  405 SOLV  OW      1245    0.404256357    0.461038665    0.474993384
  405 SOLV  HW1     1246    0.319974567    0.481502913    0.425201583
  405 SOLV  HW2     1247    0.397230997    0.370333511    0.516521744
  406 SOLV  OW      1248    0.783539303    2.365952950    1.228689647
  406 SOLV  HW1     1249    0.853930550    2.362387715    1.299641943
  406 SOLV  HW2     1250    0.776316452    2.276571776    1.184410696
  407 SOLV  OW      1251    0.274417025    2.183334644    2.247400742
  407 SOLV  HW1     1252    0.296439034    2.195711079    2.344157628
  407 SOLV  HW2     1253    0.198414408    2.243402614    2.222592651
  408 SOLV  OW      1254    2.462268196    1.718766661    1.386019373
  408 SOLV  HW1     1255    2.557773897    1.745556951    1.398771855
  408 SOLV  HW2     1256    2.439596550    1.721576456    1.288655487
  409 SOLV  OW      1257    1.209962733    1.284468676    0.410839415
  409 SOLV  HW1     1258    1.303220919    1.317620571    0.425176474
  409 SOLV  HW2     1259    1.167093313    1.266291370    0.499346223
  410 SOLV  OW      1260    0.511208088    0.209897464    0.601093003
  410 SOLV  HW1     1261    0.607682787    0.235800919    0.596271894
  410 SOLV  HW2     1262    0.485351606    0.195352617    0.696599262
  411 SOLV  OW      1263    3.001669171    0.606288290    0.615944217
  411 SOLV  HW1     1264    2.909251046    0.631686733    0.644501231
  411 SOLV  HW2     1265    3.063088530    0.684162358    0.628788146
  412 SOLV  OW      1266    2.063201240    2.718443468    1.640034781
  412 SOLV  HW1     1267    2.087397770    2.621405516    1.639665376
  412 SOLV  HW2     1268    2.126271971    2.768725568    1.580910268
  413 SOLV  OW      1269    2.731159731    2.072068481    2.294407354
  413 SOLV  HW1     1270    2.685045973    2.007484041    2.355269797
  413 SOLV  HW2     1271    2.809948689    2.111773311    2.341499409
  414 SOLV  OW      1272    1.364209705    0.543657943    1.537264774
  414 SOLV  HW1     1273    1.328988441    0.637064120    1.531369968
  414 SOLV  HW2     1274    1.444577232    0.534587484    1.478437214
  415 SOLV  OW      1275    1.445402815    0.026009566    2.079078817
  415 SOLV  HW1     1276    1.350588237   -0.002224083    2.093734976
  415 SOLV  HW2     1277    1.506958573   -0.045502040    2.112225524
  416 SOLV  OW      1278    2.461020208    0.334097712    0.888305400
  416 SOLV  HW1     1279    2.542835252    0.328903907    0.945585866
  416 SOLV  HW2     1280    2.432177311    0.241752613    0.862966040
  417 SOLV  OW      1281    2.600955773    0.865669002    2.803669437
  417 SOLV  HW1     1282    2.657278964    0.809913019    2.742674657
  417 SOLV  HW2     1283    2.619863220    0.962489829    2.787249794
  418 SOLV  OW      1284    0.697034735    2.136015527    1.079378882
  418 SOLV  HW1     1285    0.674955951    2.051562700    1.030573671
  418 SOLV  HW2     1286    0.655478379    2.213689362    1.032034246
  419 SOLV  OW      1287    2.081888708    2.467798769    2.353522659
  419 SOLV  HW1     1288    2.164272289    2.524050230    2.346435787
  419 SOLV  HW2     1289    2.002965422    2.520098107    2.321315299
  420 SOLV  OW      1290    3.013567622    1.720456493    1.337211342
  420 SOLV  HW1     1291    3.089078227    1.676215450    1.288809307
  420 SOLV  HW2     1292    2.929300642    1.668869249    1.321729217
  421 SOLV  OW      1293    1.512913214    0.717721924    0.873635167
  421 SOLV  HW1     1294    1.583628482    0.652031061    0.899825627
  421 SOLV  HW2     1295    1.554749059    0.807177799    0.857849058
  422 SOLV  OW      1296    2.547689332    1.244615525    1.557987571
  422 SOLV  HW1     1297    2.618644064    1.315077197    1.559409730
  422 SOLV  HW2     1298    2.587713644    1.157605983    1.529198977
  423 SOLV  OW      1299    2.750893979    0.678258806    0.294528072
  423 SOLV  HW1     1300    2.804471295    0.596256898    0.314692115
  423 SOLV  HW2     1301    2.780344541    0.752830906    0.354303267
  424 SOLV  OW      1302    2.869625128    0.030768036    1.251779502
  424 SOLV  HW1     1303    2.926924625    0.112625899    1.247562973
  424 SOLV  HW2     1304    2.875331278   -0.018402018    1.164880597
  425 SOLV  OW      1305    1.167916828    2.208315721    2.185390546
  425 SOLV  HW1     1306    1.265891963    2.228375255    2.185434960
  425 SOLV  HW2     1307    1.152524012    2.117489964    2.146464154
  426 SOLV  OW      1308    0.065349540    1.510019767    1.802872735
  426 SOLV  HW1     1309   -0.000608548    1.466083765    1.863871601
  426 SOLV  HW2     1310    0.033414987    1.502613488    1.708389955
  427 SOLV  OW      1311    2.607487499    0.988000144    1.492041932
  427 SOLV  HW1     1312    2.583740637    0.940552746    1.576816372
  427 SOLV  HW2     1313    2.590625801    0.927540066    1.414182339
  428 SOLV  OW      1314    2.158911603    1.971383955    0.414534067
  428 SOLV  HW1     1315    2.181508402    1.877324862    0.389190987
  428 SOLV  HW2     1316    2.081963950    2.003233415    0.359157337
  429 SOLV  OW      1317    0.314505891    1.437450643    0.035436665
  429 SOLV  HW1     1318    0.347547621    1.343058426    0.035523318
  429 SOLV  HW2     1319    0.321390080    1.475241009    0.127773584
  430 SOLV  OW      1320    2.582133832    0.526892209    1.270962044
  430 SOLV  HW1     1321    2.568507209    0.523595370    1.369981735
  430 SOLV  HW2     1322    2.500087134    0.493017734    1.224894640
  431 SOLV  OW      1323    3.087208071    0.594253679    2.316242778
  431 SOLV  HW1     1324    3.092602062    0.683492527    2.361062660
  431 SOLV  HW2     1325    3.060961397    0.606575117    2.220531012
  432 SOLV  OW      1326    0.164712878    1.884545414    3.087682528
  432 SOLV  HW1     1327    0.085775000    1.933684701    3.124502810
  432 SOLV  HW2     1328    0.187148692    1.920622430    2.997147734
  433 SOLV  OW      1329    2.357509218    2.549480584    0.336133672
  433 SOLV  HW1     1330    2.448781876    2.515349916    0.358624445
  433 SOLV  HW2     1331    2.314432664    2.586227564    0.418567851
  434 SOLV  OW      1332    2.874632034    1.748905806    1.687667992
  434 SOLV  HW1     1333    2.961293780    1.719606120    1.728077819
  434 SOLV  HW2     1334    2.814740189    1.669641490    1.676191938
  435 SOLV  OW      1335    0.385986902    2.980817192    1.077614271
  435 SOLV  HW1     1336    0.388362230    3.048120265    1.003679589
  435 SOLV  HW2     1337    0.372057602    2.889556998    1.039153711
  436 SOLV  OW      1338    1.392148328    1.920496981    1.521421839
  436 SOLV  HW1     1339    1.383399668    1.871124035    1.607953649
  436 SOLV  HW2     1340    1.318165474    1.893243927    1.459893613
  437 SOLV  OW      1341    0.781673852    2.413995754    0.186607501
  437 SOLV  HW1     1342    0.773984239    2.512313302    0.203228073
  437 SOLV  HW2     1343    0.788179876    2.365841786    0.274017499
  438 SOLV  OW      1344    1.425373641    1.598238813    0.745907163
  438 SOLV  HW1     1345    1.327810356    1.616615139    0.733858956
  438 SOLV  HW2     1346    1.444035589    1.502253472    0.724933254
  439 SOLV  OW      1347    0.494915203    1.205801573    3.132076645
  439 SOLV  HW1     1348    0.472125558    1.276893558    3.065531942
  439 SOLV  HW2     1349    0.563772394    1.240583610    3.195720301
  440 SOLV  OW      1350    1.935220098    0.092147358    0.243355856
  440 SOLV  HW1     1351    1.862228244    0.023805014    0.242125624
  440 SOLV  HW2     1352    1.997218689    0.073300259    0.319532756
  441 SOLV  OW      1353    1.941402104    2.674121004    1.348800164
  441 SOLV  HW1     1354    1.897065678    2.696602075    1.262022383
  441 SOLV  HW2     1355    2.034928402    2.709535820    1.348585373
  442 SOLV  OW      1356    2.952387242    1.283224394    1.585650346
  442 SOLV  HW1     1357    2.922797146    1.239271441    1.500829683
  442 SOLV  HW2     1358    2.937908682    1.220718499    1.662366037
  443 SOLV  OW      1359    0.513722924    1.842658246    1.209814989
  443 SOLV  HW1     1360    0.416006379    1.840799251    1.188608684
  443 SOLV  HW2     1361    0.539505215    1.757555308    1.255579182
  444 SOLV  OW      1362    1.493227144    0.905745989    2.010583330
  444 SOLV  HW1     1363    1.472349573    0.863850191    2.098960313
  444 SOLV  HW2     1364    1.481652133    0.837927681    1.938000536
  445 SOLV  OW      1365    1.185891102    0.635691791    0.478542236
  445 SOLV  HW1     1366    1.173670978    0.635859601    0.379283019
  445 SOLV  HW2     1367    1.104880496    0.674903109    0.522146723
  446 SOLV  OW      1368    2.818331280    0.236245852    0.420125905
  446 SOLV  HW1     1369    2.838555734    0.196884182    0.330440968
  446 SOLV  HW2     1370    2.742394034    0.186436226    0.462009700
  447 SOLV  OW      1371    1.606341435    0.256009456    2.073399293
  447 SOLV  HW1     1372    1.556499173    0.169519293    2.067338968
  447 SOLV  HW2     1373    1.699222671    0.243450174    2.038515510
  448 SOLV  OW      1374    0.800403265    3.040744263    0.473967136
  448 SOLV  HW1     1375    0.765761021    3.082249461    0.389840596
  448 SOLV  HW2     1376    0.877613666    3.094295297    0.508184687
  449 SOLV  OW      1377    2.566208174    2.769715003    1.546929992
  449 SOLV  HW1     1378    2.596616608    2.818254559    1.464947324
  449 SOLV  HW2     1379    2.580090734    2.827833749    1.627125308
  450 SOLV  OW      1380    2.025521788    2.052823406    0.049149045
  450 SOLV  HW1     1381    2.121403207    2.025921749    0.058356242
  450 SOLV  HW2     1382    1.976421499    1.983571779   -0.003719102
  451 SOLV  OW      1383    0.408430001    2.292314193    2.480683570
  451 SOLV  HW1     1384    0.477896590    2.237213225    2.434426808
  451 SOLV  HW2     1385    0.407231071    2.269530261    2.578053259
  452 SOLV  OW      1386    2.720790310    0.167518154    1.614055368
  452 SOLV  HW1     1387    2.725077089    0.258105569    1.656213487
  452 SOLV  HW2     1388    2.652068450    0.112116547    1.661061970
  453 SOLV  OW      1389    1.728577791    1.660129713    0.991271989
  453 SOLV  HW1     1390    1.629591932    1.661162198    1.005494939
  453 SOLV  HW2     1391    1.772566347    1.719262248    1.058873441
  454 SOLV  OW      1392    2.689773217    1.108340202    2.037714558
  454 SOLV  HW1     1393    2.612399779    1.047946468    2.018544738
  454 SOLV  HW2     1394    2.758549184    1.098216028    1.965820108
  455 SOLV  OW      1395    0.084436393    1.250148162    2.421401364
  455 SOLV  HW1     1396    0.167275407    1.217944003    2.467250198
  455 SOLV  HW2     1397    0.004796522    1.203400793    2.459788932
  456 SOLV  OW      1398    0.462614772    0.901673442    2.083076944
  456 SOLV  HW1     1399    0.459564874    1.000164458    2.100153146
  456 SOLV  HW2     1400    0.397017683    0.855463414    2.142767935
  457 SOLV  OW      1401    0.377661712    0.602707502    2.836859832
  457 SOLV  HW1     1402    0.373223288    0.702602318    2.838530605
  457 SOLV  HW2     1403    0.328358984    0.568501469    2.756856128
  458 SOLV  OW      1404    1.902308964    0.341945631    1.725345316
  458 SOLV  HW1     1405    1.965758188    0.284435953    1.673686775
  458 SOLV  HW2     1406    1.906693408    0.435709675    1.690838350
  459 SOLV  OW      1407    1.587741453    2.265820557    0.606074484
  459 SOLV  HW1     1408    1.546471532    2.179979977    0.636572283
  459 SOLV  HW2     1409    1.665121230    2.288452295    0.665252751
  460 SOLV  OW      1410    2.493860175    3.101980206    2.850176621
  460 SOLV  HW1     1411    2.417657027    3.084385050    2.912507916
  460 SOLV  HW2     1412    2.574857332    3.052574900    2.881803809
  461 SOLV  OW      1413    2.302540252    0.499471414    0.751235235
  461 SOLV  HW1     1414    2.283932570    0.453971850    0.664141612
  461 SOLV  HW2     1415    2.366297783    0.444086054    0.804800087
  462 SOLV  OW      1416    2.054430867    1.798411988    1.367710189
  462 SOLV  HW1     1417    2.061554090    1.728851082    1.439209226
  462 SOLV  HW2     1418    2.078595799    1.887746500    1.405617705
  463 SOLV  OW      1419    1.701797918    2.806312782    1.397910993
  463 SOLV  HW1     1420    1.784824208    2.751632918    1.387014519
  463 SOLV  HW2     1421    1.723358929    2.889918837    1.448378906
  464 SOLV  OW      1422    0.013577186    1.624325256    0.622974381
  464 SOLV  HW1     1423    0.009981421    1.718611076    0.656125977
  464 SOLV  HW2     1424   -0.078548852    1.585409089    0.623168653
  465 SOLV  OW      1425    2.134793320    1.585591088    1.807747440
  465 SOLV  HW1     1426    2.066912789    1.579866817    1.880965825
  465 SOLV  HW2     1427    2.214426686    1.530049026    1.831727609
  466 SOLV  OW      1428    0.376551503    2.249811957    1.294475399
  466 SOLV  HW1     1429    0.299863634    2.187539518    1.310046780
  466 SOLV  HW2     1430    0.462609067    2.199939192    1.304876117
  467 SOLV  OW      1431    0.555578020    0.063386415    3.126126908
  467 SOLV  HW1     1432    0.655364008    0.063800067    3.119494994
  467 SOLV  HW2     1433    0.516422377    0.099896054    3.041656274
  468 SOLV  OW      1434    0.272598082    2.450727811    1.127482562
  468 SOLV  HW1     1435    0.338650580    2.514225238    1.087417808
  468 SOLV  HW2     1436    0.320247320    2.386768248    1.187804403
  469 SOLV  OW      1437    1.900110989    0.587999629    1.573170707
  469 SOLV  HW1     1438    1.851380189    0.560617717    1.490241640
  469 SOLV  HW2     1439    1.869033554    0.678685841    1.601663544
  470 SOLV  OW      1440    3.157324356    2.307323977    0.727663035
  470 SOLV  HW1     1441    3.211815195    2.338974357    0.650006715
  470 SOLV  HW2     1442    3.117656012    2.386082525    0.774832324
  471 SOLV  OW      1443    1.597431114    0.913774032    1.684856777
  471 SOLV  HW1     1444    1.551105825    0.837438238    1.729894212
  471 SOLV  HW2     1445    1.693375267    0.890119153    1.669473265
  472 SOLV  OW      1446    2.955075126    0.760962652    3.165208351
  472 SOLV  HW1     1447    2.893476450    0.831694635    3.199887341
  472 SOLV  HW2     1448    2.938994294    0.675588517    3.214732730
  473 SOLV  OW      1449    1.786759135    1.845490854    1.692610715
  473 SOLV  HW1     1450    1.743503005    1.827073635    1.604351140
  473 SOLV  HW2     1451    1.814398745    1.759150879    1.734818069
  474 SOLV  OW      1452    2.804382102    2.824389350    2.838149728
  474 SOLV  HW1     1453    2.752197149    2.792796615    2.758911677
  474 SOLV  HW2     1454    2.808082947    2.924320543    2.837903774
  475 SOLV  OW      1455    2.954068991    2.094219033    2.888207379
  475 SOLV  HW1     1456    2.945270673    2.000264209    2.921322940
  475 SOLV  HW2     1457    2.984129802    2.093247907    2.792829501
  476 SOLV  OW      1458    2.489127779    2.229884895    0.582790692
  476 SOLV  HW1     1459    2.507280566    2.296610586    0.510540651
  476 SOLV  HW2     1460    2.425534655    2.269188129    0.649220782
  477 SOLV  OW      1461    2.070016307    3.045016064    2.117310985
  477 SOLV  HW1     1462    2.118893131    3.052638545    2.030395115
  477 SOLV  HW2     1463    2.101243132    2.963466414    2.166054144
  478 SOLV  OW      1464    0.117200470    0.863074877    1.436385322
  478 SOLV  HW1     1465    0.210971167    0.829342324    1.444796558
  478 SOLV  HW2     1466    0.105296890    0.943332069    1.494855013
  479 SOLV  OW      1467    0.480938750    2.590031771    1.018883113
  479 SOLV  HW1     1468    0.446020507    2.657219322    0.953550927
  479 SOLV  HW2     1469    0.557637364    2.629510566    1.069483950
  480 SOLV  OW      1470    0.517122036    2.201543119    2.712356226
  480 SOLV  HW1     1471    0.486831888    2.229603575    2.803442267
  480 SOLV  HW2     1472    0.613070367    2.226842727    2.699891372
  481 SOLV  OW      1473    0.919848008    1.296343980    2.672164148
  481 SOLV  HW1     1474    0.944912809    1.211154263    2.626162448
  481 SOLV  HW2     1475    0.950616745    1.293149705    2.767267999
  482 SOLV  OW      1476    0.232509004    0.891948476    2.740354821
  482 SOLV  HW1     1477    0.153004769    0.923640225    2.792090539
  482 SOLV  HW2     1478    0.315999358    0.927086844    2.782739136
  483 SOLV  OW      1479    1.477987364    1.936594793    2.114873407
  483 SOLV  HW1     1480    1.511880320    1.875148540    2.043617441
  483 SOLV  HW2     1481    1.389030848    1.973307238    2.087656527
  484 SOLV  OW      1482    2.027237208    0.539561396    3.166884519
  484 SOLV  HW1     1483    1.992957607    0.464909423    3.223927604
  484 SOLV  HW2     1484    2.030412400    0.623821477    3.220662451
  485 SOLV  OW      1485    3.163246572    1.220380809    0.470587353
  485 SOLV  HW1     1486    3.089009548    1.203542296    0.535449597
  485 SOLV  HW2     1487    3.170629169    1.318583963    0.453168274
  486 SOLV  OW      1488    2.727524262    2.907416105    0.104458567
  486 SOLV  HW1     1489    2.657751202    2.886424981    0.035955198
  486 SOLV  HW2     1490    2.775924912    2.990903515    0.078213617
  487 SOLV  OW      1491    1.208679270    2.967250920    0.442151284
  487 SOLV  HW1     1492    1.308459400    2.971818796    0.447157232
  487 SOLV  HW2     1493    1.181517797    2.883777389    0.394231776
  488 SOLV  OW      1494    2.485823671    2.632320649    1.859303328
  488 SOLV  HW1     1495    2.407577595    2.690122971    1.882495492
  488 SOLV  HW2     1496    2.453535740    2.548952520    1.814485813
  489 SOLV  OW      1497    0.330278749    0.968564737    1.765559140
  489 SOLV  HW1     1498    0.408729984    1.022796744    1.795656808
  489 SOLV  HW2     1499    0.278464755    1.020009712    1.697220197
  490 SOLV  OW      1500    0.660294457    0.758218852    1.159270394
  490 SOLV  HW1     1501    0.722305956    0.800272290    1.225498219
  490 SOLV  HW2     1502    0.711248138    0.733838112    1.076751899
  491 SOLV  OW      1503    2.124836163    1.905755073    0.888164662
  491 SOLV  HW1     1504    2.189851913    1.975713589    0.917840153
  491 SOLV  HW2     1505    2.042141681    1.949816298    0.853205939
  492 SOLV  OW      1506    0.483820328    0.930677816    2.822505381
  492 SOLV  HW1     1507    0.550165492    1.003254141    2.804270382
  492 SOLV  HW2     1508    0.480393484    0.912600933    2.920805469
  493 SOLV  OW      1509    1.035118244    1.124766315    1.458435350
  493 SOLV  HW1     1510    0.970034114    1.099707468    1.386756790
  493 SOLV  HW2     1511    1.007778781    1.211857307    1.499292641
  494 SOLV  OW      1512    2.979309512    2.282598789    3.156279373
  494 SOLV  HW1     1513    2.951079344    2.359375250    3.098760062
  494 SOLV  HW2     1514    3.021424507    2.317439229    3.240019872
  495 SOLV  OW      1515    1.934996061    0.041480358    1.176505761
  495 SOLV  HW1     1516    2.018002868   -0.005704456    1.206229580
  495 SOLV  HW2     1517    1.956644374    0.101786255    1.099729792
  496 SOLV  OW      1518    3.081001239    1.316852997    1.165362146
  496 SOLV  HW1     1519    3.130276347    1.275346479    1.088881976
  496 SOLV  HW2     1520    3.144664606    1.370375144    1.220881111
  497 SOLV  OW      1521    1.174595897    3.106553461    2.055872408
  497 SOLV  HW1     1522    1.176564844    3.183155559    1.991609417
  497 SOLV  HW2     1523    1.219652144    3.027342002    2.014678522
  498 SOLV  OW      1524    2.086882654    2.421204457    2.968351231
  498 SOLV  HW1     1525    2.009309021    2.383062853    3.018641254
  498 SOLV  HW2     1526    2.103037958    2.366975584    2.885890925
  499 SOLV  OW      1527    2.896658322    1.267934635    2.129904106
  499 SOLV  HW1     1528    2.831864677    1.193875969    2.112053288
  499 SOLV  HW2     1529    2.982238726    1.229656111    2.164721974
  500 SOLV  OW      1530    0.587711303    0.061899746    2.500181264
  500 SOLV  HW1     1531    0.593599892    0.043937084    2.401983969
  500 SOLV  HW2     1532    0.667803530    0.114199953    2.529334714
  501 SOLV  OW      1533    3.175271723    2.526420025    1.129480446
  501 SOLV  HW1     1534    3.182654266    2.624232177    1.148965326
  501 SOLV  HW2     1535    3.266108965    2.489368455    1.110059627
  502 SOLV  OW      1536    1.910727118    2.300157059    0.018472758
  502 SOLV  HW1     1537    1.815188240    2.281148970   -0.004166583
  502 SOLV  HW2     1538    1.957370831    2.214529729    0.040694885
  503 SOLV  OW      1539    0.205016168    2.496108174    2.126172425
  503 SOLV  HW1     1540    0.283617603    2.502892987    2.187632967
  503 SOLV  HW2     1541    0.235247478    2.462325216    2.037030342
  504 SOLV  OW      1542    3.033091253    2.581952958    0.603828447
  504 SOLV  HW1     1543    3.114836441    2.557153906    0.551856715
  504 SOLV  HW2     1544    3.052140710    2.574156909    0.701678966
  505 SOLV  OW      1545    0.875252581    1.375223705    1.007201546
  505 SOLV  HW1     1546    0.815939728    1.298057988    1.030198547
  505 SOLV  HW2     1547    0.936433648    1.394259099    1.083986326
  506 SOLV  OW      1548    0.263696532    1.108729836    2.576525121
  506 SOLV  HW1     1549    0.249013485    1.186165622    2.638084410
  506 SOLV  HW2     1550    0.270442276    1.024481406    2.629985960
  507 SOLV  OW      1551    2.275754035    1.034721140    1.221748370
  507 SOLV  HW1     1552    2.328255653    0.985932445    1.152001248
  507 SOLV  HW2     1553    2.315269870    1.125515895    1.235753224
  508 SOLV  OW      1554    1.601876490    0.299810623    1.396090317
  508 SOLV  HW1     1555    1.590278706    0.384570005    1.344293983
  508 SOLV  HW2     1556    1.529574988    0.235372252    1.371157577
  509 SOLV  OW      1557    3.062592480    2.978505330    1.711089659
  509 SOLV  HW1     1558    3.149683348    2.988364732    1.759250187
  509 SOLV  HW2     1559    2.990240300    2.957861694    1.776971441
  510 SOLV  OW      1560    0.095541663    1.526017029    2.387811101
  510 SOLV  HW1     1561    0.101121557    1.431076229    2.418744318
  510 SOLV  HW2     1562    0.172893000    1.546059078    2.327670896
  511 SOLV  OW      1563    0.915090848    2.482473089    1.787265154
  511 SOLV  HW1     1564    0.901601704    2.539614087    1.706304336
  511 SOLV  HW2     1565    0.894041318    2.387327994    1.764770994
  512 SOLV  OW      1566    1.295933037    0.290174632    1.534455820
  512 SOLV  HW1     1567    1.331746480    0.383316337    1.541071215
  512 SOLV  HW2     1568    1.334225730    0.234448224    1.608143579
  513 SOLV  OW      1569    1.665870075    0.600540236    0.616319249
  513 SOLV  HW1     1570    1.681519199    0.585759547    0.713975160
  513 SOLV  HW2     1571    1.571620821    0.576021869    0.593605206
  514 SOLV  OW      1572    1.996917984    2.734054405    0.058569815
  514 SOLV  HW1     1573    1.941533686    2.689667397   -0.011884855
  514 SOLV  HW2     1574    2.051648949    2.665225126    0.106198877
  515 SOLV  OW      1575    0.615171183    2.566443199    1.584482461
  515 SOLV  HW1     1576    0.583274382    2.548531025    1.491405015
  515 SOLV  HW2     1577    0.714088313    2.581144846    1.583549564
  516 SOLV  OW      1578    1.598259837    1.778228687    0.587762446
  516 SOLV  HW1     1579    1.548788062    1.709059295    0.640389406
  516 SOLV  HW2     1580    1.693347669    1.781801851    0.618535253
  517 SOLV  OW      1581    3.059812745    0.816519392    0.971064966
  517 SOLV  HW1     1582    3.077010575    0.867552485    0.886793524
  517 SOLV  HW2     1583    3.117914808    0.852351497    1.044154058
  518 SOLV  OW      1584    2.331926081    2.165607996    2.073326254
  518 SOLV  HW1     1585    2.265738652    2.240581374    2.073415182
  518 SOLV  HW2     1586    2.308361944    2.100455387    2.001203502
  519 SOLV  OW      1587    2.820179045    3.115779641    2.863664588
  519 SOLV  HW1     1588    2.784261856    3.208724464    2.855144310
  519 SOLV  HW2     1589    2.913128574    3.112481033    2.826910738
  520 SOLV  OW      1590    2.892099418    2.552183854    1.398509510
  520 SOLV  HW1     1591    2.962401031    2.518536557    1.461178911
  520 SOLV  HW2     1592    2.912560024    2.646740183    1.373166025
  521 SOLV  OW      1593    2.812286462    2.477290743    0.902434916
  521 SOLV  HW1     1594    2.776744423    2.509825925    0.990071667
  521 SOLV  HW2     1595    2.774630641    2.386753697    0.882762195
  522 SOLV  OW      1596    2.691880705    2.452754777    1.980076211
  522 SOLV  HW1     1597    2.628100590    2.514529475    1.934056294
  522 SOLV  HW2     1598    2.650154327    2.418443974    2.064239907
  523 SOLV  OW      1599    3.161693989    2.905786082    0.899177667
  523 SOLV  HW1     1600    3.066939255    2.883034606    0.876689187
  523 SOLV  HW2     1601    3.222223044    2.870820431    0.827655296
  524 SOLV  OW      1602    0.979059797    0.651764744    0.010325846
  524 SOLV  HW1     1603    0.885949214    0.626520532    0.036686233
  524 SOLV  HW2     1604    1.024791393    0.572643787   -0.030296671
  525 SOLV  OW      1605    1.150727486    0.257295147    1.304681556
  525 SOLV  HW1     1606    1.114367842    0.343102932    1.268397582
  525 SOLV  HW2     1607    1.179680519    0.270807113    1.399447696
  526 SOLV  OW      1608    1.680106158    0.806269649    2.554305983
  526 SOLV  HW1     1609    1.628461800    0.871898442    2.499284432
  526 SOLV  HW2     1610    1.747411956    0.760050474    2.496553795
  527 SOLV  OW      1611    2.109206700    1.895872510    2.818998168
  527 SOLV  HW1     1612    2.048474503    1.925203294    2.745151871
  527 SOLV  HW2     1613    2.175647385    1.968123408    2.838165234
  528 SOLV  OW      1614    3.153379371    0.724011592    2.978696849
  528 SOLV  HW1     1615    3.094091506    0.750255122    3.054839504
  528 SOLV  HW2     1616    3.182125349    0.805946583    2.929081533
  529 SOLV  OW      1617    1.109828311    0.403632976    2.323348292
  529 SOLV  HW1     1618    1.086865210    0.313177130    2.359297265
  529 SOLV  HW2     1619    1.054048080    0.422496962    2.242512102
  530 SOLV  OW      1620    0.351893901    0.164312981    1.253890420
  530 SOLV  HW1     1621    0.434578301    0.114648324    1.227459307
  530 SOLV  HW2     1622    0.364706670    0.204453276    1.344589959
  531 SOLV  OW      1623    0.129972229    0.751526440    2.510847482
  531 SOLV  HW1     1624    0.049207352    0.803989722    2.483928367
  531 SOLV  HW2     1625    0.172714248    0.794618584    2.590334415
  532 SOLV  OW      1626    1.323505921    2.885259004    0.820114165
  532 SOLV  HW1     1627    1.294116207    2.923747237    0.907606683
  532 SOLV  HW2     1628    1.394048563    2.943712582    0.780027821
  533 SOLV  OW      1629    3.048684255    0.447389776    2.659894165
  533 SOLV  HW1     1630    2.990238840    0.490528817    2.591155774
  533 SOLV  HW2     1631    3.019329407    0.475832139    2.751169244
  534 SOLV  OW      1632    0.598903028    1.069962511    1.802007618
  534 SOLV  HW1     1633    0.630421333    0.975923059    1.814840435
  534 SOLV  HW2     1634    0.577761785    1.085129702    1.705444617
  535 SOLV  OW      1635    2.194545291    2.180475322    1.736792620
  535 SOLV  HW1     1636    2.266903524    2.249431253    1.740093200
  535 SOLV  HW2     1637    2.229334280    2.093926304    1.772854864
  536 SOLV  OW      1638    2.448716449    1.007865153    1.878362377
  536 SOLV  HW1     1639    2.481631039    0.923308264    1.836307099
  536 SOLV  HW2     1640    2.394526427    1.059252942    1.811844985
  537 SOLV  OW      1641    1.831250652    1.586547655    1.760644192
  537 SOLV  HW1     1642    1.877229119    1.567737273    1.847441778
  537 SOLV  HW2     1643    1.828106490    1.502969624    1.705813099
  538 SOLV  OW      1644    0.351556764    2.833006358    0.190778967
  538 SOLV  HW1     1645    0.354717937    2.742108533    0.149214193
  538 SOLV  HW2     1646    0.393791121    2.899356479    0.129022020
  539 SOLV  OW      1647    0.280656082    1.849281780    1.891499512
  539 SOLV  HW1     1648    0.348710276    1.922467338    1.887963857
  539 SOLV  HW2     1649    0.237741719    1.848036019    1.981825395
  540 SOLV  OW      1650    1.854086933    1.221496384    0.479361758
  540 SOLV  HW1     1651    1.886180118    1.312072198    0.507064642
  540 SOLV  HW2     1652    1.855137120    1.214856479    0.379581310
  541 SOLV  OW      1653    0.113998638    2.160555874    1.913617424
  541 SOLV  HW1     1654    0.140010034    2.257111520    1.912189596
  541 SOLV  HW2     1655    0.195381665    2.103932562    1.900495447
  542 SOLV  OW      1656    0.837145865    1.398320708    1.367149505
  542 SOLV  HW1     1657    0.841839958    1.488532932    1.324239909
  542 SOLV  HW2     1658    0.745042104    1.383276607    1.403093224
  543 SOLV  OW      1659    2.482764725    2.499043623    1.253100812
  543 SOLV  HW1     1660    2.413056889    2.536419677    1.191899353
  543 SOLV  HW2     1661    2.466630884    2.532098476    1.346099606
  544 SOLV  OW      1662    1.234114232    0.379276834    0.271580641
  544 SOLV  HW1     1663    1.225406954    0.474409238    0.241987532
  544 SOLV  HW2     1664    1.320000587    0.341388128    0.237089330
  545 SOLV  OW      1665    2.557101208    2.065825487    1.687382740
  545 SOLV  HW1     1666    2.656119585    2.079124094    1.691865512
  545 SOLV  HW2     1667    2.536262833    1.968234515    1.693968794
  546 SOLV  OW      1668    0.820921421    0.087821447    3.053210536
  546 SOLV  HW1     1669    0.852209871    0.169942891    3.100929520
  546 SOLV  HW2     1670    0.890019955    0.016017435    3.061668659
  547 SOLV  OW      1671    1.365202167    1.161034133    1.988722056
  547 SOLV  HW1     1672    1.380076157    1.177603080    1.891232392
  547 SOLV  HW2     1673    1.377519159    1.063721848    2.008230559
  548 SOLV  OW      1674    2.974998901    1.875258957    0.146915874
  548 SOLV  HW1     1675    2.909451673    1.950604271    0.141754021
  548 SOLV  HW2     1676    2.926353907    1.790059895    0.166326663
  549 SOLV  OW      1677    1.453709035    1.067576834    1.231380713
  549 SOLV  HW1     1678    1.533284510    1.060345141    1.171240425
  549 SOLV  HW2     1679    1.461489443    1.000495617    1.305143623
  550 SOLV  OW      1680    2.542765989    2.504810817    2.326741986
  550 SOLV  HW1     1681    2.543401130    2.414744775    2.283293766
  550 SOLV  HW2     1682    2.636092366    2.530184318    2.352165852
  551 SOLV  OW      1683    1.635674056    2.676992914    0.120218171
  551 SOLV  HW1     1684    1.711849792    2.674001589    0.055500724
  551 SOLV  HW2     1685    1.552427343    2.644707629    0.075188790
  552 SOLV  OW      1686    1.179974056    2.879071404    2.474707712
  552 SOLV  HW1     1687    1.211175418    2.787688272    2.448680799
  552 SOLV  HW2     1688    1.120659449    2.872421000    2.554953034
  553 SOLV  OW      1689    2.656060397    1.845416490    1.985486340
  553 SOLV  HW1     1690    2.696885972    1.934715598    2.004472031
  553 SOLV  HW2     1691    2.714683783    1.773407862    2.022627353
  554 SOLV  OW      1692    2.096023303    0.889059220    0.867249380
  554 SOLV  HW1     1693    2.130325548    0.971950247    0.823041952
  554 SOLV  HW2     1694    2.077699365    0.819432194    0.797836948
  555 SOLV  OW      1695    0.880287023    1.725481037    2.167942196
  555 SOLV  HW1     1696    0.885111951    1.786834771    2.246772705
  555 SOLV  HW2     1697    0.962851810    1.669153818    2.164466743
  556 SOLV  OW      1698    1.089774148    2.730424448    0.340249019
  556 SOLV  HW1     1699    1.158206351    2.674441288    0.386988796
  556 SOLV  HW2     1700    1.014764574    2.750787854    0.403182076
  557 SOLV  OW      1701    1.647436420    2.133966384    0.348187907
  557 SOLV  HW1     1702    1.636838298    2.200245128    0.274049766
  557 SOLV  HW2     1703    1.618251756    2.175446738    0.434381123
  558 SOLV  OW      1704    2.267125624    0.510663701    1.237158083
  558 SOLV  HW1     1705    2.182656161    0.463836542    1.263112123
  558 SOLV  HW2     1706    2.272175031    0.598775585    1.284192689
  559 SOLV  OW      1707    2.055076148    1.569846023    2.586009390
  559 SOLV  HW1     1708    1.957155185    1.568704689    2.565714119
  559 SOLV  HW2     1709    2.068711007    1.588350530    2.683340236
  560 SOLV  OW      1710    2.741949663    0.474762837    1.990867139
  560 SOLV  HW1     1711    2.792166298    0.393288043    2.019883379
  560 SOLV  HW2     1712    2.647479044    0.468928043    2.023162527
  561 SOLV  OW      1713    3.092971640    2.449184206    1.582257628
  561 SOLV  HW1     1714    3.081649543    2.373520363    1.646665914
  561 SOLV  HW2     1715    3.101117445    2.535065156    1.632851269
  562 SOLV  OW      1716    2.002789741    2.434273392    1.461082474
  562 SOLV  HW1     1717    2.075114866    2.383288790    1.414487339
  562 SOLV  HW2     1718    1.995141957    2.525521385    1.420873743
  563 SOLV  OW      1719    1.589641780    0.960945279    0.825768630
  563 SOLV  HW1     1720    1.657148700    0.971269663    0.752709207
  563 SOLV  HW2     1721    1.511696111    1.020980820    0.807835506
  564 SOLV  OW      1722    0.278148809    1.593771378    1.961851230
  564 SOLV  HW1     1723    0.202453996    1.555286550    1.909022723
  564 SOLV  HW2     1724    0.300885364    1.684436059    1.926292177
  565 SOLV  OW      1725    2.942291541    1.174043222    0.647659441
  565 SOLV  HW1     1726    2.873825825    1.146874344    0.715304953
  565 SOLV  HW2     1727    2.896839282    1.217253205    0.569758533
  566 SOLV  OW      1728    0.857730915    0.863261746    1.905423093
  566 SOLV  HW1     1729    0.817440118    0.871290067    1.996601930
  566 SOLV  HW2     1730    0.912545545    0.944607696    1.885940073
  567 SOLV  OW      1731    2.912943143    0.276812695    0.692063879
  567 SOLV  HW1     1732    2.892036790    0.228693586    0.606920906
  567 SOLV  HW2     1733    2.956218347    0.213560064    0.756313904
  568 SOLV  OW      1734    1.475362479    0.699990166    1.806226524
  568 SOLV  HW1     1735    1.375874090    0.707217379    1.813385127
  568 SOLV  HW2     1736    1.501960936    0.603597458    1.807765247
  569 SOLV  OW      1737    1.906773268    1.131961420    1.610238680
  569 SOLV  HW1     1738    1.986024479    1.141527644    1.549992569
  569 SOLV  HW2     1739    1.878135454    1.036170774    1.612653977
  570 SOLV  OW      1740    2.467482950    1.094975872    0.191576224
  570 SOLV  HW1     1741    2.534939165    1.168139885    0.201510055
  570 SOLV  HW2     1742    2.470495208    1.059347822    0.098176481
  571 SOLV  OW      1743    0.189572987    1.168272220    3.029061036
  571 SOLV  HW1     1744    0.287625708    1.183505428    3.016594585
  571 SOLV  HW2     1745    0.138352965    1.234274515    2.974089152
  572 SOLV  OW      1746    2.110563965    0.069404817    0.006109525
  572 SOLV  HW1     1747    2.042195294    0.093040791    0.075166295
  572 SOLV  HW2     1748    2.191941783    0.126082480    0.019034309
  573 SOLV  OW      1749    1.267605878    0.382149095    0.894024896
  573 SOLV  HW1     1750    1.173535351    0.408167310    0.915836261
  573 SOLV  HW2     1751    1.270984125    0.343646558    0.801786390
  574 SOLV  OW      1752    1.043308337    1.395581621    1.521376095
  574 SOLV  HW1     1753    0.969713450    1.383063783    1.454825690
  574 SOLV  HW2     1754    1.113064514    1.456055185    1.482920023
  575 SOLV  OW      1755    1.046052536    1.262024597    0.197252220
  575 SOLV  HW1     1756    0.963270703    1.317923422    0.202153716
  575 SOLV  HW2     1757    1.111463919    1.293248629    0.266157536
  576 SOLV  OW      1758    3.058382040    2.348767798    2.267869057
  576 SOLV  HW1     1759    2.994348244    2.325366782    2.194701154
  576 SOLV  HW2     1760    3.096333444    2.439760061    2.251090516
  577 SOLV  OW      1761    0.165204453    2.388841415    0.159110644
  577 SOLV  HW1     1762    0.169236896    2.393456350    0.059298398
  577 SOLV  HW2     1763    0.070672807    2.373620241    0.187956507
  578 SOLV  OW      1764    2.041451534    0.707964575    0.663387035
  578 SOLV  HW1     1765    2.060061876    0.614630734    0.632664742
  578 SOLV  HW2     1766    1.970846404    0.748664655    0.605423760
  579 SOLV  OW      1767    1.434059398    0.103093655    1.730029082
  579 SOLV  HW1     1768    1.513294718    0.164052818    1.732724025
  579 SOLV  HW2     1769    1.462841367    0.012386738    1.699281189
  580 SOLV  OW      1770    1.608557823    1.760235287    1.460073356
  580 SOLV  HW1     1771    1.582997996    1.676041548    1.507613201
  580 SOLV  HW2     1772    1.527708937    1.818027271    1.448878728
  581 SOLV  OW      1773    1.386109992    0.855130946    0.003520845
  581 SOLV  HW1     1774    1.445456873    0.809859877   -0.063036833
  581 SOLV  HW2     1775    1.306152512    0.892754540   -0.043305298
  582 SOLV  OW      1776    0.115236839    0.242316705    1.090840989
  582 SOLV  HW1     1777    0.081337243    0.155043876    1.055708798
  582 SOLV  HW2     1778    0.204037134    0.228346413    1.134673939
  583 SOLV  OW      1779    0.324558584    0.419358362    2.469002429
  583 SOLV  HW1     1780    0.260266562    0.448630812    2.539792522
  583 SOLV  HW2     1781    0.277044142    0.413525809    2.381196446
  584 SOLV  OW      1782    1.931196568    3.114367802    0.600321765
  584 SOLV  HW1     1783    1.848853790    3.150353537    0.644213836
  584 SOLV  HW2     1784    1.908190835    3.080388358    0.509119229
  585 SOLV  OW      1785    1.424233806    0.397095877    2.689020309
  585 SOLV  HW1     1786    1.342154041    0.415135869    2.743234797
  585 SOLV  HW2     1787    1.492825339    0.352246349    2.746338370
  586 SOLV  OW      1788    2.349825207    1.414363699    1.818068381
  586 SOLV  HW1     1789    2.405996155    1.470598127    1.757370322
  586 SOLV  HW2     1790    2.407549725    1.346502413    1.863504218
  587 SOLV  OW      1791    2.950648555    0.624853299    1.246680168
  587 SOLV  HW1     1792    2.881964072    0.619562694    1.174179465
  587 SOLV  HW2     1793    3.042054357    0.623796220    1.206112862
  588 SOLV  OW      1794    0.890935043    1.641274503    1.266879201
  588 SOLV  HW1     1795    0.970937717    1.597075524    1.226288821
  588 SOLV  HW2     1796    0.851215541    1.705222516    1.201042193
  589 SOLV  OW      1797    2.328765218    1.282717860    2.148932002
  589 SOLV  HW1     1798    2.251904037    1.345963350    2.158632693
  589 SOLV  HW2     1799    2.295361085    1.194568354    2.115532764
  590 SOLV  OW      1800    1.016852108    2.561183441    2.236798347
  590 SOLV  HW1     1801    0.992940453    2.493405973    2.167257262
  590 SOLV  HW2     1802    1.113163270    2.586313763    2.227100227
  591 SOLV  OW      1803    2.008536511    0.304088472    2.148077479
  591 SOLV  HW1     1804    1.998613982    0.395753898    2.109341205
  591 SOLV  HW2     1805    1.964682362    0.300952052    2.237901769
  592 SOLV  OW      1806    2.794636119    1.464208859    2.289830985
  592 SOLV  HW1     1807    2.699752834    1.479350078    2.262092796
  592 SOLV  HW2     1808    2.832743700    1.387740173    2.237851951
  593 SOLV  OW      1809    3.145099124    1.495644826    0.385010596
  593 SOLV  HW1     1810    3.174972043    1.548385064    0.464547481
  593 SOLV  HW2     1811    3.160038805    1.549290767    0.301950864
  594 SOLV  OW      1812    2.631952338    1.548407474    1.095320451
  594 SOLV  HW1     1813    2.551366173    1.607349629    1.101077373
  594 SOLV  HW2     1814    2.618477523    1.480506577    1.023144900
  595 SOLV  OW      1815    1.919336644    1.842088953    3.123465819
  595 SOLV  HW1     1816    1.948896646    1.797029934    3.039218931
  595 SOLV  HW2     1817    1.820818983    1.858826445    3.119492633
  596 SOLV  OW      1818    0.413901983    1.999416508    0.278261820
  596 SOLV  HW1     1819    0.512528845    2.015597472    0.281782210
  596 SOLV  HW2     1820    0.389355993    1.962635839    0.188561623
  597 SOLV  OW      1821    0.070239648    2.381806272    2.465574437
  597 SOLV  HW1     1822   -0.003323966    2.376249346    2.398052476
  597 SOLV  HW2     1823    0.098211642    2.477189166    2.476590601
  598 SOLV  OW      1824    1.328864204    2.841906860    0.009740162
  598 SOLV  HW1     1825    1.325497173    2.742944773   -0.004296325
  598 SOLV  HW2     1826    1.235846189    2.878635938    0.010440458
  599 SOLV  OW      1827    0.763948731    1.091485693    0.629248450
  599 SOLV  HW1     1828    0.762034785    1.016889092    0.562664394
  599 SOLV  HW2     1829    0.693648842    1.158707955    0.605992638
  600 SOLV  OW      1830    2.715416529    2.793798231    1.887513313
  600 SOLV  HW1     1831    2.681418648    2.859570930    1.820282780
  600 SOLV  HW2     1832    2.644032976    2.726660390    1.907481769
  601 SOLV  OW      1833    2.710757825    1.635623937    2.558101530
  601 SOLV  HW1     1834    2.775416871    1.582109078    2.503723467
  601 SOLV  HW2     1835    2.718100227    1.609064327    2.654238518
  602 SOLV  OW      1836    0.396612690    0.212326208    0.836827741
  602 SOLV  HW1     1837    0.454036480    0.261359253    0.902400295
  602 SOLV  HW2     1838    0.316582309    0.267979984    0.814485105
  603 SOLV  OW      1839    0.565921478    2.493418236    1.334844646
  603 SOLV  HW1     1840    0.633075999    2.449210635    1.275366172
  603 SOLV  HW2     1841    0.481659416    2.439559051    1.335751843
  604 SOLV  OW      1842    1.404459521    2.607495511    1.747207137
  604 SOLV  HW1     1843    1.414648465    2.653208626    1.658844798
  604 SOLV  HW2     1844    1.317172323    2.633682152    1.788396650
  605 SOLV  OW      1845    0.488480249    1.761081031    1.540889384
  605 SOLV  HW1     1846    0.571213858    1.794342313    1.586173671
  605 SOLV  HW2     1847    0.418659537    1.832669238    1.542301245
  606 SOLV  OW      1848    2.672806615    1.381304692    0.847982064
  606 SOLV  HW1     1849    2.653287574    1.283324390    0.843468535
  606 SOLV  HW2     1850    2.771009692    1.395152723    0.860860794
  607 SOLV  OW      1851    2.499008145    1.596733110    1.624264113
  607 SOLV  HW1     1852    2.470209799    1.654290192    1.547715182
  607 SOLV  HW2     1853    2.583445129    1.548914773    1.600063487
  608 SOLV  OW      1854    1.948910284    1.146717559    1.875083995
  608 SOLV  HW1     1855    1.854657065    1.126974649    1.902068478
  608 SOLV  HW2     1856    1.958169982    1.135958662    1.776088609
  609 SOLV  OW      1857    3.099675471    1.789845928    0.956839901
  609 SOLV  HW1     1858    3.123512750    1.828342194    0.867677917
  609 SOLV  HW2     1859    3.069145934    1.863112670    1.017666968
  610 SOLV  OW      1860    2.677842875    3.131314374    1.463781546
  610 SOLV  HW1     1861    2.763462875    3.079792513    1.459721258
  610 SOLV  HW2     1862    2.697134278    3.226006581    1.489529435
  611 SOLV  OW      1863    2.483684250    2.433324116    2.582660686
  611 SOLV  HW1     1864    2.471141049    2.484629056    2.497735198
  611 SOLV  HW2     1865    2.577183550    2.398071891    2.586782427
  612 SOLV  OW      1866    1.888295669    0.865683546    1.687299731
  612 SOLV  HW1     1867    1.871466512    0.851218941    1.784813999
  612 SOLV  HW2     1868    1.986740810    0.872735629    1.671167916
  613 SOLV  OW      1869    1.571858551    1.529761909    2.109023329
  613 SOLV  HW1     1870    1.476128394    1.508345741    2.089604653
  613 SOLV  HW2     1871    1.622763176    1.444860424    2.123248625
  614 SOLV  OW      1872    1.467074177    2.141179368    1.831631187
  614 SOLV  HW1     1873    1.551252300    2.185350077    1.800569743
  614 SOLV  HW2     1874    1.388289387    2.195591606    1.802752329
  615 SOLV  OW      1875    1.235256170    1.931354102    0.513102560
  615 SOLV  HW1     1876    1.235754207    1.845658437    0.461547205
  615 SOLV  HW2     1877    1.164423117    1.927407905    0.583594180
  616 SOLV  OW      1878    1.008678520    1.320314933    1.798363521
  616 SOLV  HW1     1879    0.946611805    1.378794809    1.850605846
  616 SOLV  HW2     1880    1.015531159    1.354385872    1.704589100
  617 SOLV  OW      1881    2.168623737    0.496815577    0.978435791
  617 SOLV  HW1     1882    2.210640332    0.521194681    0.891017123
  617 SOLV  HW2     1883    2.239404621    0.490503240    1.048805637
  618 SOLV  OW      1884    2.512326659    0.827970966    1.302002607
  618 SOLV  HW1     1885    2.501008783    0.834378378    1.202851960
  618 SOLV  HW2     1886    2.430784418    0.786306919    1.342213716
  619 SOLV  OW      1887    0.975312461    0.456840297    1.204539185
  619 SOLV  HW1     1888    1.018693196    0.541616590    1.235081256
  619 SOLV  HW2     1889    0.906393242    0.428742239    1.271339570
  620 SOLV  OW      1890    1.085348395    0.691666655    1.302183485
  620 SOLV  HW1     1891    1.159179475    0.720794533    1.363029690
  620 SOLV  HW2     1892    1.002357338    0.743269471    1.323428449
  621 SOLV  OW      1893    2.682601308    0.207074498    1.308384596
  621 SOLV  HW1     1894    2.740959578    0.274354396    1.353876179
  621 SOLV  HW2     1895    2.729259865    0.118647782    1.306073135
  622 SOLV  OW      1896    2.870743748    2.077640414    2.065098859
  622 SOLV  HW1     1897    2.903008036    2.169239237    2.041220503
  622 SOLV  HW2     1898    2.844493657    2.075663313    2.161579040
  623 SOLV  OW      1899    2.252249889    0.086480449    0.880262903
  623 SOLV  HW1     1900    2.188410650    0.147866890    0.926698412
  623 SOLV  HW2     1901    2.228085637   -0.008386003    0.900717929
  624 SOLV  OW      1902    1.284835708    2.590492702    0.502801499
  624 SOLV  HW1     1903    1.374348480    2.548543915    0.487651567
  624 SOLV  HW2     1904    1.273945899    2.611589726    0.599950771
  625 SOLV  OW      1905    0.559982419    0.387621208    2.804569811
  625 SOLV  HW1     1906    0.517954836    0.469654557    2.843376936
  625 SOLV  HW2     1907    0.523965727    0.306639768    2.850901011
  626 SOLV  OW      1908    0.694797558    0.786137371    2.116364659
  626 SOLV  HW1     1909    0.608427671    0.833982408    2.100517450
  626 SOLV  HW2     1910    0.698493418    0.754602772    2.211190340
  627 SOLV  OW      1911    2.445269839    1.114892538    0.703738564
  627 SOLV  HW1     1912    2.469695640    1.090555393    0.609860794
  627 SOLV  HW2     1913    2.525354214    1.104551973    0.762742392
  628 SOLV  OW      1914    2.853581126    2.986420485    2.543717153
  628 SOLV  HW1     1915    2.772206113    3.041121145    2.563363670
  628 SOLV  HW2     1916    2.933193510    3.028265908    2.587430184
  629 SOLV  OW      1917    2.942513394    3.021157778    1.470902435
  629 SOLV  HW1     1918    2.969617634    3.094490039    1.408550365
  629 SOLV  HW2     1919    2.986092762    3.035219536    1.559801849
  630 SOLV  OW      1920    2.626796756    3.134165772    2.580878395
  630 SOLV  HW1     1921    2.580808305    3.153713908    2.667506681
  630 SOLV  HW2     1922    2.629485736    3.217143647    2.525120798
  631 SOLV  OW      1923    3.002034623    2.098107945    0.387032127
  631 SOLV  HW1     1924    2.938745203    2.160608985    0.432748372
  631 SOLV  HW2     1925    2.980024650    2.003921930    0.412457043
  632 SOLV  OW      1926    2.208835628    3.001936801    0.941858952
  632 SOLV  HW1     1927    2.251760572    2.959563077    1.021631995
  632 SOLV  HW2     1928    2.119377028    2.960125795    0.926024231
  633 SOLV  OW      1929    0.167874166    1.432518112    0.760407557
  633 SOLV  HW1     1930    0.124481273    1.502544427    0.703707219
  633 SOLV  HW2     1931    0.244347884    1.472957568    0.810586483
  634 SOLV  OW      1932    2.298530994    1.787736400    0.711626210
  634 SOLV  HW1     1933    2.248855260    1.841029762    0.780137860
  634 SOLV  HW2     1934    2.354124996    1.849118109    0.655560875
  635 SOLV  OW      1935    0.979211467    3.048732872    2.824335182
  635 SOLV  HW1     1936    0.891142766    3.094516818    2.812105292
  635 SOLV  HW2     1937    0.989527549    2.977314868    2.755090371
  636 SOLV  OW      1938    0.325457369    1.558362079    2.216007315
  636 SOLV  HW1     1939    0.298364457    1.587335460    2.124200702
  636 SOLV  HW2     1940    0.424031282    1.571003270    2.227194258
  637 SOLV  OW      1941    2.040766374    0.257883439    0.980241229
  637 SOLV  HW1     1942    1.957540643    0.290045575    0.935065707
  637 SOLV  HW2     1943    2.106903047    0.332722269    0.985425768
  638 SOLV  OW      1944    2.274779296    0.536667110    2.378277271
  638 SOLV  HW1     1945    2.360834724    0.533657579    2.429139864
  638 SOLV  HW2     1946    2.199060924    0.551982696    2.441788629
  639 SOLV  OW      1947    1.962710543    2.757985431    0.466289166
  639 SOLV  HW1     1948    1.952791380    2.855951668    0.448806388
  639 SOLV  HW2     1949    1.884126087    2.709226477    0.428230690
  640 SOLV  OW      1950    0.399145503    1.808542420    0.815608698
  640 SOLV  HW1     1951    0.353926228    1.897740311    0.816263316
  640 SOLV  HW2     1952    0.404598721    1.774642874    0.721680637
  641 SOLV  OW      1953    0.147611721    1.120140532    1.597143024
  641 SOLV  HW1     1954    0.154584912    1.202169234    1.540374487
  641 SOLV  HW2     1955    0.056828139    1.116154514    1.638909228
  642 SOLV  OW      1956    0.257521142    0.641840226    1.128397316
  642 SOLV  HW1     1957    0.340885291    0.637021698    1.183430598
  642 SOLV  HW2     1958    0.280754474    0.631096068    1.031721220
  643 SOLV  OW      1959    2.951067363    1.369823741    0.841251014
  643 SOLV  HW1     1960    3.038067500    1.335236938    0.876412938
  643 SOLV  HW2     1961    2.934863329    1.332511481    0.749890075
  644 SOLV  OW      1962    1.638461783    0.339934805    2.898063494
  644 SOLV  HW1     1963    1.684570613    0.292817186    2.973267568
  644 SOLV  HW2     1964    1.694941477    0.416422592    2.867056869
  645 SOLV  OW      1965    1.263796628    1.377034845    0.973976974
  645 SOLV  HW1     1966    1.224267958    1.286251800    0.988028837
  645 SOLV  HW2     1967    1.253018023    1.403598543    0.878166472
  646 SOLV  OW      1968    1.808071513    2.370434250    2.882070943
  646 SOLV  HW1     1969    1.858190447    2.302359800    2.828635377
  646 SOLV  HW2     1970    1.709829887    2.358071198    2.868030153
  647 SOLV  OW      1971    1.041777988    1.666049983    1.769432225
  647 SOLV  HW1     1972    1.030198339    1.666309139    1.670097960
  647 SOLV  HW2     1973    0.970370845    1.609819642    1.811151749
  648 SOLV  OW      1974    2.871211947    0.841457182    1.655108815
  648 SOLV  HW1     1975    2.843338782    0.745580041    1.660776061
  648 SOLV  HW2     1976    2.912057759    0.859038902    1.565532411
  649 SOLV  OW      1977    1.990541536    2.556625310    1.063978898
  649 SOLV  HW1     1978    1.981320376    2.457086551    1.066905933
  649 SOLV  HW2     1979    1.974279008    2.588861135    0.970716319
  650 SOLV  OW      1980    2.827306864    1.497094603    1.280386208
  650 SOLV  HW1     1981    2.885509208    1.421083342    1.251460910
  650 SOLV  HW2     1982    2.746141969    1.500960528    1.222084528
  651 SOLV  OW      1983    0.999302781    1.560265025    0.829002458
  651 SOLV  HW1     1984    0.953553261    1.503983803    0.897858670
  651 SOLV  HW2     1985    1.052940757    1.631416269    0.874413923
  652 SOLV  OW      1986    3.000216197    2.814570997    1.915173607
  652 SOLV  HW1     1987    3.027050493    2.829405625    2.010364952
  652 SOLV  HW2     1988    2.901943691    2.796578673    1.910679230
  653 SOLV  OW      1989    1.247454835    2.296235050    1.381800549
  653 SOLV  HW1     1990    1.340166739    2.262375045    1.365677298
  653 SOLV  HW2     1991    1.240539308    2.390812412    1.350031796
  654 SOLV  OW      1992    1.270581219    2.572611669    2.116030929
  654 SOLV  HW1     1993    1.346625704    2.637431618    2.111909876
  654 SOLV  HW2     1994    1.304653717    2.480150960    2.098959562
  655 SOLV  OW      1995    2.558821569    0.343960119    2.677894248
  655 SOLV  HW1     1996    2.567832276    0.389232992    2.766611041
  655 SOLV  HW2     1997    2.480873431    0.281349441    2.680205820
  656 SOLV  OW      1998    1.881135090    1.195379185    0.794826865
  656 SOLV  HW1     1999    1.970332650    1.152317150    0.808662663
  656 SOLV  HW2     2000    1.853564885    1.184927161    0.699262296
  657 SOLV  OW      2001    3.145359563    1.103496518    1.799995693
  657 SOLV  HW1     2002    3.230396777    1.083432433    1.848638318
  657 SOLV  HW2     2003    3.114888877    1.195951666    1.822920805
  658 SOLV  OW      2004    1.435600617    1.329095693    2.479349180
  658 SOLV  HW1     2005    1.366321839    1.401207294    2.477912814
  658 SOLV  HW2     2006    1.428193122    1.274120496    2.396135958
  659 SOLV  OW      2007    0.291969933    2.650171943    3.087915580
  659 SOLV  HW1     2008    0.272429541    2.601531975    3.002744881
  659 SOLV  HW2     2009    0.325394718    2.585375233    3.156368490
  660 SOLV  OW      2010    1.091250982    1.937560921    1.849737973
  660 SOLV  HW1     2011    1.135819134    1.996783322    1.782594546
  660 SOLV  HW2     2012    1.062439555    1.852688789    1.805370997
  661 SOLV  OW      2013    2.345500587    2.576989640    1.514413672
  661 SOLV  HW1     2014    2.328276867    2.488852394    1.558404704
  661 SOLV  HW2     2015    2.415893053    2.626460869    1.565379331
  662 SOLV  OW      2016    1.384658012    1.149894497    2.272974514
  662 SOLV  HW1     2017    1.370620323    1.175315024    2.177275104
  662 SOLV  HW2     2018    1.296187348    1.144224705    2.319259920
  663 SOLV  OW      2019    2.359884534    0.740886995    0.041622936
  663 SOLV  HW1     2020    2.435322417    0.698160591   -0.008228099
  663 SOLV  HW2     2021    2.373677156    0.839898123    0.044468177
  664 SOLV  OW      2022    1.148058658    1.408813480    2.462671492
  664 SOLV  HW1     2023    1.091498029    1.451917689    2.532987152
  664 SOLV  HW2     2024    1.146340864    1.464614953    2.379697861
  665 SOLV  OW      2025    0.654977744    1.781684117    2.833830960
  665 SOLV  HW1     2026    0.633204227    1.691365036    2.870823083
  665 SOLV  HW2     2027    0.719666624    1.827831168    2.894541738
  666 SOLV  OW      2028    1.875869928    2.089262828    1.544749245
  666 SOLV  HW1     2029    1.785472211    2.130709364    1.534148034
  666 SOLV  HW2     2030    1.873354784    2.022415891    1.619093552
  667 SOLV  OW      2031    0.395986358    0.980064793    0.768056479
  667 SOLV  HW1     2032    0.409573720    0.896823127    0.714316297
  667 SOLV  HW2     2033    0.477235609    0.997406091    0.823730648
  668 SOLV  OW      2034    0.541162135    2.512060850    0.647646122
  668 SOLV  HW1     2035    0.525366521    2.564292171    0.563846189
  668 SOLV  HW2     2036    0.471551643    2.440763212    0.656073826
  669 SOLV  OW      2037    0.929322706    0.715055376    0.533655807
  669 SOLV  HW1     2038    0.859075522    0.773870144    0.493559062
  669 SOLV  HW2     2039    0.924162200    0.720241988    0.633395785
  670 SOLV  OW      2040    1.170779165    0.037822365    0.848910814
  670 SOLV  HW1     2041    1.184843450   -0.030714590    0.920371109
  670 SOLV  HW2     2042    1.259385026    0.072447098    0.818058924
  671 SOLV  OW      2043    0.561076249    2.914957704    1.518466845
  671 SOLV  HW1     2044    0.488296187    2.865351427    1.565835738
  671 SOLV  HW2     2045    0.626680927    2.949805969    1.585422919
  672 SOLV  OW      2046    0.321606486    2.599780778    2.585702814
  672 SOLV  HW1     2047    0.374204160    2.551896969    2.515403172
  672 SOLV  HW2     2048    0.253194500    2.658251204    2.542086547
  673 SOLV  OW      2049    0.541223275    3.009875701    0.642237040
  673 SOLV  HW1     2050    0.461410539    3.013056368    0.582056289
  673 SOLV  HW2     2051    0.624606716    3.015507292    0.587306487
  674 SOLV  OW      2052    1.073247108    2.222135966    3.132674155
  674 SOLV  HW1     2053    1.013688755    2.256454766    3.060032699
  674 SOLV  HW2     2054    1.166819507    2.253603684    3.116684334
  675 SOLV  OW      2055    1.116353717    0.470192563    3.047909662
  675 SOLV  HW1     2056    1.201486861    0.430188610    3.081851841
  675 SOLV  HW2     2057    1.119562742    0.475600408    2.948107570
  676 SOLV  OW      2058    1.782670846    3.161009376    3.153371463
  676 SOLV  HW1     2059    1.805093148    3.194878314    3.061983470
  676 SOLV  HW2     2060    1.848197296    3.090178921    3.179655189
  677 SOLV  OW      2061    2.997937547    2.742351848    2.607615339
  677 SOLV  HW1     2062    2.944200570    2.826587028    2.611883087
  677 SOLV  HW2     2063    2.966062218    2.678895148    2.678032468
  678 SOLV  OW      2064    2.048896870    1.308866565    2.444077131
  678 SOLV  HW1     2065    2.059080317    1.358078230    2.530543850
  678 SOLV  HW2     2066    2.083836097    1.365337186    2.369295523
  679 SOLV  OW      2067    1.393106887    1.541182473    2.689214607
  679 SOLV  HW1     2068    1.390413604    1.485750626    2.772412016
  679 SOLV  HW2     2069    1.300560011    1.571365353    2.666284668
  680 SOLV  OW      2070    0.985666517    1.244444023    2.922697341
  680 SOLV  HW1     2071    1.055916378    1.253760146    2.993253468
  680 SOLV  HW2     2072    0.918676969    1.175888562    2.951236639
  681 SOLV  OW      2073    2.651668089    1.124254743    2.760005314
  681 SOLV  HW1     2074    2.598850597    1.206141410    2.782512999
  681 SOLV  HW2     2075    2.679213852    1.127744113    2.663928958
  682 SOLV  OW      2076    0.490783055    0.558839466    1.272243797
  682 SOLV  HW1     2077    0.551829897    0.480485389    1.260591215
  682 SOLV  HW2     2078    0.539416857    0.642834472    1.248131048
  683 SOLV  OW      2079    2.808284576    2.554287917    2.433090824
  683 SOLV  HW1     2080    2.861796359    2.613130353    2.493705177
  683 SOLV  HW2     2081    2.792463806    2.466172992    2.477649363
  684 SOLV  OW      2082    1.548850720    2.581543271    1.459115235
  684 SOLV  HW1     2083    1.593752971    2.493319119    1.473335860
  684 SOLV  HW2     2084    1.616674750    2.649192941    1.430388128
  685 SOLV  OW      2085    1.718606352    2.643589293    0.375133171
  685 SOLV  HW1     2086    1.635666231    2.613121863    0.421979729
  685 SOLV  HW2     2087    1.701071714    2.649550880    0.276853530
  686 SOLV  OW      2088    1.697929170    2.916525849    1.918675490
  686 SOLV  HW1     2089    1.710026725    3.006090294    1.961493111
  686 SOLV  HW2     2090    1.764212604    2.905804748    1.844560379
  687 SOLV  OW      2091    0.372166277    0.201920297    2.926979740
  687 SOLV  HW1     2092    0.314830747    0.186775444    3.007507270
  687 SOLV  HW2     2093    0.316078752    0.195382092    2.844440009
  688 SOLV  OW      2094    2.209878175    0.743850710    2.202528203
  688 SOLV  HW1     2095    2.270512179    0.728383925    2.124514957
  688 SOLV  HW2     2096    2.227234385    0.674506895    2.272470566
  689 SOLV  OW      2097    2.896432890    0.412222122    1.433807063
  689 SOLV  HW1     2098    2.856785619    0.446308673    1.519057580
  689 SOLV  HW2     2099    2.922212786    0.489508727    1.375810922
  690 SOLV  OW      2100    2.664093780    1.895490588    0.421236475
  690 SOLV  HW1     2101    2.606110332    1.919054361    0.499237133
  690 SOLV  HW2     2102    2.756840454    1.876205791    0.453291579
  691 SOLV  OW      2103    0.552370687    2.316042264    0.913116117
  691 SOLV  HW1     2104    0.496001583    2.261941578    0.850689871
  691 SOLV  HW2     2105    0.501403103    2.396952978    0.942392156
  692 SOLV  OW      2106    2.849718234    1.058379436    1.397627966
  692 SOLV  HW1     2107    2.765294285    1.019106385    1.434121396
  692 SOLV  HW2     2108    2.917736887    0.986022365    1.385817518
  693 SOLV  OW      2109    2.812033681    0.530883625    1.690363198
  693 SOLV  HW1     2110    2.768269265    0.529630852    1.780277307
  693 SOLV  HW2     2111    2.900919912    0.485391329    1.695937316
  694 SOLV  OW      2112    1.887294907    2.048200350    0.816008910
  694 SOLV  HW1     2113    1.824213231    2.120632461    0.843869432
  694 SOLV  HW2     2114    1.949688309    2.083389853    0.746219256
  695 SOLV  OW      2115    2.154186400    0.921843207    1.662575311
  695 SOLV  HW1     2116    2.207278446    1.006502257    1.666327625
  695 SOLV  HW2     2117    2.172634386    0.867307390    1.744340594
  696 SOLV  OW      2118    1.421561487    3.071276008    0.128147491
  696 SOLV  HW1     2119    1.379001289    2.987787231    0.093220233
  696 SOLV  HW2     2120    1.377001271    3.150968104    0.087340923
  697 SOLV  OW      2121    3.155046431    0.826620861    0.614721874
  697 SOLV  HW1     2122    3.126066901    0.855855126    0.523578094
  697 SOLV  HW2     2123    3.140796767    0.901256245    0.679745739
  698 SOLV  OW      2124    0.902567818    2.825098336    1.388668930
  698 SOLV  HW1     2125    0.835080647    2.799437944    1.319480299
  698 SOLV  HW2     2126    0.874944097    2.910924478    1.431921717
  699 SOLV  OW      2127    0.357845225    2.958634665    0.446027700
  699 SOLV  HW1     2128    0.268868771    2.935807051    0.485574641
  699 SOLV  HW2     2129    0.357952577    2.935569281    0.348714922
  700 SOLV  OW      2130    2.087336784    3.073108201    2.769694241
  700 SOLV  HW1     2131    2.123683316    3.106547335    2.682733117
  700 SOLV  HW2     2132    2.012762366    3.132596514    2.799714084
  701 SOLV  OW      2133    1.939189132    0.352565643    2.668018538
  701 SOLV  HW1     2134    1.885824216    0.398139247    2.739272995
  701 SOLV  HW2     2135    2.022867023    0.315053244    2.707927356
  702 SOLV  OW      2136    2.775028315    1.478013010    1.834178627
  702 SOLV  HW1     2137    2.692131769    1.433947988    1.868647039
  702 SOLV  HW2     2138    2.796961638    1.557080995    1.891352211
  703 SOLV  OW      2139    2.107657867    1.014251068    0.191712782
  703 SOLV  HW1     2140    2.144735345    1.033001703    0.282672752
  703 SOLV  HW2     2141    2.123853356    0.918400229    0.168253816
  704 SOLV  OW      2142    2.951969574    0.518596338    0.115338579
  704 SOLV  HW1     2143    2.961951900    0.508709048    0.214355657
  704 SOLV  HW2     2144    2.861798414    0.485509508    0.087479243
  705 SOLV  OW      2145    2.132806520    0.725204438    1.856850094
  705 SOLV  HW1     2146    2.051385249    0.681968622    1.895617814
  705 SOLV  HW2     2147    2.213547631    0.696385912    1.908348386
  706 SOLV  OW      2148    1.703122991    2.307532717    1.776546285
  706 SOLV  HW1     2149    1.738849171    2.311995389    1.683242572
  706 SOLV  HW2     2150    1.773825350    2.271846663    1.837616503
  707 SOLV  OW      2151    3.064346314    2.886026331    2.206956029
  707 SOLV  HW1     2152    3.096340418    2.973969181    2.242204740
  707 SOLV  HW2     2153    2.972764700    2.867243025    2.242452444
  708 SOLV  OW      2154    1.873686274    1.146534308    0.215587867
  708 SOLV  HW1     2155    1.965705123    1.107417677    0.213524307
  708 SOLV  HW2     2156    1.809069283    1.081831593    0.175090860
  709 SOLV  OW      2157    0.862826840    1.060914534    1.240560387
  709 SOLV  HW1     2158    0.919876748    1.026626955    1.165918735
  709 SOLV  HW2     2159    0.799843061    1.130117185    1.205266545
  710 SOLV  OW      2160    1.976465348    1.462373922    0.501734001
  710 SOLV  HW1     2161    2.061724788    1.419835007    0.471348956
  710 SOLV  HW2     2162    1.993817052    1.516856295    0.583785485
  711 SOLV  OW      2163    0.179353586    3.168580983    2.294223862
  711 SOLV  HW1     2164    0.240030466    3.161211697    2.215067871
  711 SOLV  HW2     2165    0.224471217    3.221693768    2.365953234
  712 SOLV  OW      2166    2.436922386    1.873856301    0.178928890
  712 SOLV  HW1     2167    2.500276484    1.930200672    0.231969545
  712 SOLV  HW2     2168    2.367766267    1.835096523    0.239894637
  713 SOLV  OW      2169    0.596492828    1.841072659    2.332894533
  713 SOLV  HW1     2170    0.606578942    1.749390006    2.294238853
  713 SOLV  HW2     2171    0.511002917    1.846233932    2.384533045
  714 SOLV  OW      2172    2.921848660    0.488580902    0.391420622
  714 SOLV  HW1     2173    2.950188703    0.548082351    0.466641319
  714 SOLV  HW2     2174    2.885456508    0.403106574    0.428453223
  715 SOLV  OW      2175    3.183029832    1.747153078    1.565381716
  715 SOLV  HW1     2176    3.159459817    1.652549979    1.587660852
  715 SOLV  HW2     2177    3.133482415    1.775365619    1.483219207
  716 SOLV  OW      2178    0.193177150    1.911021479    2.139105618
  716 SOLV  HW1     2179    0.255338843    1.987434918    2.156384496
  716 SOLV  HW2     2180    0.101467546    1.946253675    2.120408213
  717 SOLV  OW      2181    0.441707464    1.926764019    2.709933495
  717 SOLV  HW1     2182    0.468376921    2.023008328    2.715191407
  717 SOLV  HW2     2183    0.513305504    1.870081887    2.750708865
  718 SOLV  OW      2184    3.084229521    2.336215229    0.246418186
  718 SOLV  HW1     2185    2.993501647    2.377324814    0.255371650
  718 SOLV  HW2     2186    3.082984708    2.244000456    0.285103131
  719 SOLV  OW      2187    0.006783402    2.550778724    0.381046515
  719 SOLV  HW1     2188   -0.048069758    2.479239347    0.337744552
  719 SOLV  HW2     2189    0.012052269    2.630064666    0.320319603
  720 SOLV  OW      2190    0.299585448    1.599775140    0.953676256
  720 SOLV  HW1     2191    0.214192192    1.598426309    1.005710670
  720 SOLV  HW2     2192    0.317568121    1.692764033    0.921565707
  721 SOLV  OW      2193    0.330765477    1.484242211    0.307403062
  721 SOLV  HW1     2194    0.311821751    1.582340865    0.311792856
  721 SOLV  HW2     2195    0.428525548    1.468527771    0.321455522
  722 SOLV  OW      2196    1.217514589    2.546972646    2.451046587
  722 SOLV  HW1     2197    1.149675937    2.519266733    2.382986732
  722 SOLV  HW2     2198    1.308887099    2.542840645    2.410602675
  723 SOLV  OW      2199    1.925688555    2.073021504    0.322512010
  723 SOLV  HW1     2200    1.836155617    2.114185077    0.339580479
  723 SOLV  HW2     2201    1.945072331    2.074927269    0.224417386
  724 SOLV  OW      2202    2.949919936    0.536624758    2.892098663
  724 SOLV  HW1     2203    3.014654498    0.610114984    2.912360962
  724 SOLV  HW2     2204    2.936761831    0.480375418    2.973736376
  725 SOLV  OW      2205    0.765245545    0.537138067    1.745230092
  725 SOLV  HW1     2206    0.753917802    0.444027442    1.710533500
  725 SOLV  HW2     2207    0.859917804    0.550464716    1.774577782
  726 SOLV  OW      2208    2.705207591    2.983289055    2.120508357
  726 SOLV  HW1     2209    2.709056113    2.921060331    2.042312959
  726 SOLV  HW2     2210    2.722818955    2.932185443    2.204650200
  727 SOLV  OW      2211    2.625040667    2.704569756    2.662226616
  727 SOLV  HW1     2212    2.540137438    2.690972669    2.713298931
  727 SOLV  HW2     2213    2.631616185    2.636043330    2.589682709
  728 SOLV  OW      2214    2.648304037    2.290942546    3.068098457
  728 SOLV  HW1     2215    2.548442107    2.285703033    3.067670931
  728 SOLV  HW2     2216    2.684965532    2.222711063    3.131347170
  729 SOLV  OW      2217    0.432161883    0.059328807    0.378930263
  729 SOLV  HW1     2218    0.413975164   -0.032382237    0.414403782
  729 SOLV  HW2     2219    0.435676723    0.124315197    0.454854009
  730 SOLV  OW      2220    1.039365369    0.167705010    2.485072587
  730 SOLV  HW1     2221    1.082364587    0.160098372    2.575035066
  730 SOLV  HW2     2222    1.063205830    0.087784306    2.429897290
  731 SOLV  OW      2223    2.042916262    0.902063536    1.146981001
  731 SOLV  HW1     2224    2.056609334    0.895189754    1.048152086
  731 SOLV  HW2     2225    2.122307583    0.946405922    1.188605666
  732 SOLV  OW      2226    2.845166629    1.660876949    2.048286879
  732 SOLV  HW1     2227    2.850386783    1.575254964    2.099697388
  732 SOLV  HW2     2228    2.933201408    1.678773925    2.004344746
  733 SOLV  OW      2229    0.256353775    2.195360594    0.363828618
  733 SOLV  HW1     2230    0.322682699    2.126423926    0.334703850
  733 SOLV  HW2     2231    0.212721234    2.235678523    0.283388167
  734 SOLV  OW      2232    0.890742362    2.141601524    0.858749121
  734 SOLV  HW1     2233    0.941363837    2.166896734    0.941197057
  734 SOLV  HW2     2234    0.873330485    2.043130353    0.859254248
  735 SOLV  OW      2235    1.327987942    2.172120710    0.941712397
  735 SOLV  HW1     2236    1.389910439    2.094190651    0.932094173
  735 SOLV  HW2     2237    1.356428221    2.245134180    0.879566934
  736 SOLV  OW      2238    1.100712496    2.399776111    0.518783414
  736 SOLV  HW1     2239    1.176562507    2.463355615    0.504485771
  736 SOLV  HW2     2240    1.117450143    2.346000824    0.601427263
  737 SOLV  OW      2241    2.603758858    2.992553883    1.708066135
  737 SOLV  HW1     2242    2.662881062    3.040793700    1.643420972
  737 SOLV  HW2     2243    2.547267377    3.058752696    1.757339864
  738 SOLV  OW      2244    1.598839288    2.770743387    0.677229668
  738 SOLV  HW1     2245    1.690982760    2.732632177    0.684892847
  738 SOLV  HW2     2246    1.535867997    2.717241963    0.733566409
  739 SOLV  OW      2247    1.574285758    2.934246600    1.181847573
  739 SOLV  HW1     2248    1.607407406    2.895319262    1.267810108
  739 SOLV  HW2     2249    1.652189387    2.957438679    1.123580027
  740 SOLV  OW      2250    3.046842381    0.253881833    1.266291966
  740 SOLV  HW1     2251    3.140060572    0.289902501    1.262703039
  740 SOLV  HW2     2252    2.999757068    0.291230958    1.346217309
  741 SOLV  OW      2253    1.846501880    0.741107096    0.471597705
  741 SOLV  HW1     2254    1.802940134    0.776967742    0.389026404
  741 SOLV  HW2     2255    1.777486451    0.697673916    0.529494061
  742 SOLV  OW      2256    0.113535555    1.090974608    0.100297060
  742 SOLV  HW1     2257    0.184712556    1.130422538    0.158415368
  742 SOLV  HW2     2258    0.128307541    1.119437475    0.005578246
  743 SOLV  OW      2259    1.001199412    2.837046885    2.249047648
  743 SOLV  HW1     2260    0.983858221    2.738760782    2.242789529
  743 SOLV  HW2     2261    1.085458614    2.852789465    2.300550639
  744 SOLV  OW      2262    0.504176483    2.984982289    2.485892477
  744 SOLV  HW1     2263    0.520827254    3.083103437    2.495738525
  744 SOLV  HW2     2264    0.416075916    2.970503112    2.440830528
  745 SOLV  OW      2265    3.124810668    1.799095812    2.875690326
  745 SOLV  HW1     2266    3.124909131    1.749454718    2.788872826
  745 SOLV  HW2     2267    3.197580492    1.867692291    2.874926956
  746 SOLV  OW      2268    2.318290229    2.340918223    2.755463764
  746 SOLV  HW1     2269    2.401402285    2.346092486    2.700082828
  746 SOLV  HW2     2270    2.244873753    2.391518391    2.710175865
  747 SOLV  OW      2271    0.648003857    0.458196714    0.332455000
  747 SOLV  HW1     2272    0.627943710    0.365450846    0.300874735
  747 SOLV  HW2     2273    0.573954671    0.489966998    0.391690346
  748 SOLV  OW      2274    3.036922133    1.149261675    2.830707152
  748 SOLV  HW1     2275    3.005726527    1.236145020    2.792238829
  748 SOLV  HW2     2276    2.962653304    1.107396869    2.882986693
  749 SOLV  OW      2277    0.465757037    0.874292934    3.088497562
  749 SOLV  HW1     2278    0.444818958    0.937295164    3.163292637
  749 SOLV  HW2     2279    0.496647403    0.786953434    3.126174710
  750 SOLV  OW      2280    1.240308443    0.811655148    2.501671440
  750 SOLV  HW1     2281    1.299148129    0.730858252    2.498853389
  750 SOLV  HW2     2282    1.157454768    0.794452566    2.448402238
  751 SOLV  OW      2283    1.393821316    0.128653955    1.251590827
  751 SOLV  HW1     2284    1.316122104    0.191198515    1.258735971
  751 SOLV  HW2     2285    1.361525140    0.034357687    1.259663679
  752 SOLV  OW      2286    2.594880726    1.733474214    0.019645193
  752 SOLV  HW1     2287    2.644617914    1.798978251   -0.037252039
  752 SOLV  HW2     2288    2.524971776    1.781626168    0.072521686
  753 SOLV  OW      2289    1.102785221    0.984583653    0.331509573
  753 SOLV  HW1     2290    1.085157655    1.082013834    0.317420969
  753 SOLV  HW2     2291    1.039520228    0.930874070    0.275700941
  754 SOLV  OW      2292    0.164680175    1.028377718    1.987407666
  754 SOLV  HW1     2293    0.238526481    0.986329485    1.934677704
  754 SOLV  HW2     2294    0.198693327    1.110994023    2.032343648
  755 SOLV  OW      2295    2.012593063    2.416013480    1.749501722
  755 SOLV  HW1     2296    2.055266304    2.330764428    1.779720892
  755 SOLV  HW2     2297    1.992267151    2.410269811    1.651749940
  756 SOLV  OW      2298    0.620143648    0.326014071    0.983125831
  756 SOLV  HW1     2299    0.624451973    0.357959970    1.077796458
  756 SOLV  HW2     2300    0.686627396    0.252519108    0.969708507
  757 SOLV  OW      2301    2.548459198    1.158256068    1.079450648
  757 SOLV  HW1     2302    2.472664706    1.198666935    1.130672254
  757 SOLV  HW2     2303    2.634226146    1.175051936    1.128065213
  758 SOLV  OW      2304    1.650960640    1.854340969    0.328397376
  758 SOLV  HW1     2305    1.675799488    1.949639082    0.345812515
  758 SOLV  HW2     2306    1.602913131    1.817371959    0.407937799
  759 SOLV  OW      2307    1.377493480    2.787930876    1.542639433
  759 SOLV  HW1     2308    1.448138993    2.734696868    1.495980686
  759 SOLV  HW2     2309    1.294683648    2.789741752    1.486595505
  760 SOLV  OW      2310    0.825929451    1.057493894    2.996434050
  760 SOLV  HW1     2311    0.884750023    0.978979797    2.977014780
  760 SOLV  HW2     2312    0.779874781    1.043736348    3.084133109
  761 SOLV  OW      2313    1.381298495    0.389810837    3.109443389
  761 SOLV  HW1     2314    1.389321610    0.312459311    3.046561804
  761 SOLV  HW2     2315    1.388950741    0.357099644    3.203640341
  762 SOLV  OW      2316    2.264377570    1.114596320    2.923020193
  762 SOLV  HW1     2317    2.224547054    1.110597089    2.831381912
  762 SOLV  HW2     2318    2.293112462    1.208317057    2.942787074
  763 SOLV  OW      2319    0.058785538    1.416296140    2.935340831
  763 SOLV  HW1     2320    0.102721205    1.494571264    2.979432973
  763 SOLV  HW2     2321   -0.034587076    1.440836893    2.909250234
  764 SOLV  OW      2322    0.145062148    0.747183601    2.012206843
  764 SOLV  HW1     2323    0.175729282    0.767683064    2.105163203
  764 SOLV  HW2     2324    0.139572269    0.831982368    1.959475751
  765 SOLV  OW      2325    1.643375973    3.083822441    2.244933984
  765 SOLV  HW1     2326    1.714301009    3.100438569    2.176410043
  765 SOLV  HW2     2327    1.631363151    3.165771493    2.300987267
  766 SOLV  OW      2328    2.656636324    0.636214305    0.008217469
  766 SOLV  HW1     2329    2.684110188    0.651071039    0.103223954
  766 SOLV  HW2     2330    2.632059540    0.540139658   -0.004718266
  767 SOLV  OW      2331    0.579084224    1.043041239    1.520774098
  767 SOLV  HW1     2332    0.636800022    0.970832412    1.558937352
  767 SOLV  HW2     2333    0.561353685    1.023975497    1.424214576
  768 SOLV  OW      2334    0.836838122    0.811512027    1.385077492
  768 SOLV  HW1     2335    0.846229942    0.906975969    1.356789540
  768 SOLV  HW2     2336    0.795480623    0.807639415    1.476051099
  769 SOLV  OW      2337    2.709695099    2.526622396    3.181365181
  769 SOLV  HW1     2338    2.695089990    2.437076976    3.139313918
  769 SOLV  HW2     2339    2.622076839    2.574062224    3.189991470
  770 SOLV  OW      2340    0.503070310    1.456450877    1.079142695
  770 SOLV  HW1     2341    0.526840187    1.495929296    1.167901206
  770 SOLV  HW2     2342    0.450566096    1.522995166    1.026069385
  771 SOLV  OW      2343    0.956750368    0.777661470    2.429358522
  771 SOLV  HW1     2344    0.963659840    0.852177529    2.363018390
  771 SOLV  HW2     2345    0.880512468    0.717896866    2.404512747
  772 SOLV  OW      2346    0.522443541    0.208041870    0.174522854
  772 SOLV  HW1     2347    0.513791287    0.132329807    0.239286264
  772 SOLV  HW2     2348    0.504057837    0.174964973    0.081952014
  773 SOLV  OW      2349    0.148639793    0.517255047    2.652254405
  773 SOLV  HW1     2350    0.055501247    0.484940942    2.669075094
  773 SOLV  HW2     2351    0.145373361    0.603190019    2.601202249
  774 SOLV  OW      2352    2.984325346    2.792449651    1.327444902
  774 SOLV  HW1     2353    2.966084203    2.869711753    1.388255016
  774 SOLV  HW2     2354    3.073017383    2.805219570    1.283052878
  775 SOLV  OW      2355    1.141219815    1.151261664    2.392957242
  775 SOLV  HW1     2356    1.171430765    1.090812106    2.466677556
  775 SOLV  HW2     2357    1.130572497    1.244196219    2.428330724
  776 SOLV  OW      2358    2.254338813    2.776156476    1.929084203
  776 SOLV  HW1     2359    2.260066953    2.821609942    2.017972734
  776 SOLV  HW2     2360    2.170320467    2.722088246    1.924671821
  777 SOLV  OW      2361    2.504593477    1.661596120    2.895474382
  777 SOLV  HW1     2362    2.412776108    1.645604594    2.859204351
  777 SOLV  HW2     2363    2.516194250    1.610340308    2.980562012
  778 SOLV  OW      2364    0.779562610    2.655646585    2.619537691
  778 SOLV  HW1     2365    0.707150894    2.634456555    2.685183330
  778 SOLV  HW2     2366    0.738899158    2.675610610    2.530377144
  779 SOLV  OW      2367    0.308011685    0.576526423    0.879692737
  779 SOLV  HW1     2368    0.261644445    0.495030184    0.844902166
  779 SOLV  HW2     2369    0.370377579    0.611723149    0.809881864
  780 SOLV  OW      2370    1.322652362    0.157171213    2.920402509
  780 SOLV  HW1     2371    1.386761377    0.099043387    2.870290732
  780 SOLV  HW2     2372    1.304981854    0.117371435    3.010434262
  781 SOLV  OW      2373    2.896024856    0.038727575    2.160013212
  781 SOLV  HW1     2374    2.969623161   -0.001611954    2.214382788
  781 SOLV  HW2     2375    2.838475730   -0.034030345    2.122671768
  782 SOLV  OW      2376    2.571958075    1.482831349    3.102516282
  782 SOLV  HW1     2377    2.653158810    1.430370680    3.128132459
  782 SOLV  HW2     2378    2.567830277    1.566568805    3.157040522
  783 SOLV  OW      2379    2.296865465    2.646996581    2.363533554
  783 SOLV  HW1     2380    2.382885494    2.609027683    2.329467227
  783 SOLV  HW2     2381    2.313808364    2.696839001    2.448564189
  784 SOLV  OW      2382    1.201219444    2.582718376    2.737697548
  784 SOLV  HW1     2383    1.184987464    2.571897710    2.639611638
  784 SOLV  HW2     2384    1.137066604    2.525331630    2.788614172
  785 SOLV  OW      2385    2.263565260    1.286357665    0.169756575
  785 SOLV  HW1     2386    2.177057605    1.257098022    0.128986217
  785 SOLV  HW2     2387    2.325493258    1.208096315    0.176232946
  786 SOLV  OW      2388    0.572281397    1.442621452    0.381286353
  786 SOLV  HW1     2389    0.573782742    1.396926942    0.470233545
  786 SOLV  HW2     2390    0.653803500    1.499772177    0.371815560
  787 SOLV  OW      2391    1.393252197    2.558980811    0.027173027
  787 SOLV  HW1     2392    1.365603172    2.504923665   -0.052293176
  787 SOLV  HW2     2393    1.318150160    2.562053842    0.093140377
  788 SOLV  OW      2394    2.936086545    2.322898079    2.028627085
  788 SOLV  HW1     2395    2.857699404    2.384894093    2.032309637
  788 SOLV  HW2     2396    2.996131459    2.349557079    1.953224711
  789 SOLV  OW      2397    2.838296651    1.183832303    1.138873988
  789 SOLV  HW1     2398    2.844153100    1.098975265    1.191475471
  789 SOLV  HW2     2399    2.929057141    1.225331885    1.132383405
  790 SOLV  OW      2400    1.052612183    0.252588338    0.104690251
  790 SOLV  HW1     2401    1.012355580    0.166695492    0.136372045
  790 SOLV  HW2     2402    1.104431339    0.294575290    0.179213330
  791 SOLV  OW      2403    1.020438714    1.908732869    1.116557015
  791 SOLV  HW1     2404    0.923403465    1.885137266    1.111174205
  791 SOLV  HW2     2405    1.030850525    2.008103008    1.112232142
  792 SOLV  OW      2406    0.776368776    0.311840291    0.620815275
  792 SOLV  HW1     2407    0.832427044    0.268214817    0.691213785
  792 SOLV  HW2     2408    0.834424114    0.338830985    0.543986300
  793 SOLV  OW      2409    1.023828877    2.814744186    2.696063795
  793 SOLV  HW1     2410    1.070606937    2.747117262    2.752971201
  793 SOLV  HW2     2411    0.936264735    2.777525561    2.665285635
  794 SOLV  OW      2412    1.115328576    2.270991062    0.761559119
  794 SOLV  HW1     2413    1.173891204    2.243440475    0.837803057
  794 SOLV  HW2     2414    1.048657225    2.198799061    0.742986612
  795 SOLV  OW      2415    1.517036032    2.645233104    1.174543058
  795 SOLV  HW1     2416    1.514269328    2.744883884    1.166544707
  795 SOLV  HW2     2417    1.550259950    2.620020746    1.265440793
  796 SOLV  OW      2418    0.337273874    0.138613470    2.465273046
  796 SOLV  HW1     2419    0.432523868    0.114662201    2.484134859
  796 SOLV  HW2     2420    0.328351016    0.238086228    2.460029044
  797 SOLV  OW      2421    0.877242320    2.228122065    1.640565792
  797 SOLV  HW1     2422    0.791536049    2.176590645    1.639704608
  797 SOLV  HW2     2423    0.954247499    2.164598063    1.646612995
  798 SOLV  OW      2424    1.427563982    0.507840650    0.542584459
  798 SOLV  HW1     2425    1.377337629    0.432170849    0.584454527
  798 SOLV  HW2     2426    1.371048785    0.550204711    0.471782340
  799 SOLV  OW      2427    0.776195814    1.880246222    0.734096152
  799 SOLV  HW1     2428    0.720044034    1.940219447    0.677085368
  799 SOLV  HW2     2429    0.722007889    1.801249887    0.762788449
  800 SOLV  OW      2430    1.475266701    2.013508780    0.635981251
  800 SOLV  HW1     2431    1.386326633    2.001049699    0.591982109
  800 SOLV  HW2     2432    1.535174844    1.937023556    0.612265767
  801 SOLV  OW      2433    0.900647425    2.116959032    2.027676770
  801 SOLV  HW1     2434    0.901956468    2.100383845    2.126292911
  801 SOLV  HW2     2435    0.944925068    2.040708334    1.980487916
  802 SOLV  OW      2436    2.623577596    2.485214454    1.525854002
  802 SOLV  HW1     2437    2.602933890    2.582271683    1.538319789
  802 SOLV  HW2     2438    2.720086335    2.474488236    1.501924779
  803 SOLV  OW      2439    1.640604293    0.269764676    1.682303528
  803 SOLV  HW1     2440    1.734707573    0.293185259    1.706751124
  803 SOLV  HW2     2441    1.626365513    0.286554546    1.584748684
  804 SOLV  OW      2442    3.169171310    0.255570846    1.911101357
  804 SOLV  HW1     2443    3.232495476    0.312950423    1.963040112
  804 SOLV  HW2     2444    3.220416235    0.184182009    1.863356468
  805 SOLV  OW      2445    1.008198759    2.964273803    0.728772547
  805 SOLV  HW1     2446    1.063229355    3.047484214    0.721739262
  805 SOLV  HW2     2447    1.029509033    2.903665205    0.652128944
  806 SOLV  OW      2448    1.420727111    0.154632598    0.985601135
  806 SOLV  HW1     2449    1.386465776    0.144303973    1.078989994
  806 SOLV  HW2     2450    1.378443762    0.234776593    0.943281054
  807 SOLV  OW      2451    0.671547129    0.356689571    1.254204566
  807 SOLV  HW1     2452    0.691428516    0.258979390    1.261890159
  807 SOLV  HW2     2453    0.729479172    0.407583728    1.317885355
  808 SOLV  OW      2454    2.403621180    2.651328814    2.801879253
  808 SOLV  HW1     2455    2.350290778    2.566784815    2.804977694
  808 SOLV  HW2     2456    2.441317782    2.670282796    2.892549472
  809 SOLV  OW      2457    1.518171445    0.877688211    1.429557516
  809 SOLV  HW1     2458    1.607689018    0.858737868    1.389197154
  809 SOLV  HW2     2459    1.530186552    0.911284683    1.522983415
  810 SOLV  OW      2460    1.421692540    2.298333444    2.389123543
  810 SOLV  HW1     2461    1.474502848    2.382030124    2.374713190
  810 SOLV  HW2     2462    1.478927424    2.218901200    2.368718102
  811 SOLV  OW      2463    2.470210548    2.691845148    3.091853887
  811 SOLV  HW1     2464    2.469875715    2.779313078    3.140322940
  811 SOLV  HW2     2465    2.388097702    2.640091389    3.115957840
  812 SOLV  OW      2466    0.594960777    2.089412514    1.327665284
  812 SOLV  HW1     2467    0.569199865    1.993309414    1.317634780
  812 SOLV  HW2     2468    0.662543803    2.113233109    1.257914915
  813 SOLV  OW      2469    1.637141321    0.129117467    0.478648585
  813 SOLV  HW1     2470    1.668028402    0.218376039    0.511524716
  813 SOLV  HW2     2471    1.623978363    0.132839604    0.379578984
  814 SOLV  OW      2472    1.621223850    0.775099864    0.285729942
  814 SOLV  HW1     2473    1.523308145    0.792608556    0.296117120
  814 SOLV  HW2     2474    1.659013032    0.837010407    0.216875570
  815 SOLV  OW      2475    1.683783228    1.023948037    1.064944781
  815 SOLV  HW1     2476    1.670489311    0.992964048    0.970789517
  815 SOLV  HW2     2477    1.732408574    1.111340348    1.064702351
  816 SOLV  OW      2478    2.434260775    0.892186988    1.019297480
  816 SOLV  HW1     2479    2.495257485    0.970251999    1.005628993
  816 SOLV  HW2     2480    2.416757175    0.847795560    0.931408472
  817 SOLV  OW      2481    2.316950395    2.082008162    0.952211293
  817 SOLV  HW1     2482    2.393964888    2.018796687    0.943551421
  817 SOLV  HW2     2483    2.334582777    2.145937180    1.027071620
  818 SOLV  OW      2484    2.940412455    1.808747337    0.448327681
  818 SOLV  HW1     2485    2.926366776    1.740493837    0.376591419
  818 SOLV  HW2     2486    2.941688454    1.763542054    0.537528021
  819 SOLV  OW      2487    0.928307282    2.389738162    2.040683189
  819 SOLV  HW1     2488    0.935185031    2.445938245    1.958246930
  819 SOLV  HW2     2489    0.927909789    2.293046474    2.015148080
  820 SOLV  OW      2490    1.166210476    1.400581088    0.692150757
  820 SOLV  HW1     2491    1.089745381    1.454704556    0.727156505
  820 SOLV  HW2     2492    1.134124466    1.308774272    0.668834874
  821 SOLV  OW      2493    2.093250961    2.122840484    0.630073634
  821 SOLV  HW1     2494    2.054818616    2.207950674    0.594280111
  821 SOLV  HW2     2495    2.114116351    2.061187456    0.554144088
  822 SOLV  OW      2496    0.642622119    1.583705266    2.228383058
  822 SOLV  HW1     2497    0.730938365    1.610037403    2.189564269
  822 SOLV  HW2     2498    0.646898195    1.488770211    2.259512638
  823 SOLV  OW      2499    1.422744552    0.758305764    2.251577409
  823 SOLV  HW1     2500    1.475113835    0.674788123    2.234775579
  823 SOLV  HW2     2501    1.419459704    0.776349171    2.349881251
  824 SOLV  OW      2502    1.709481744    0.554883249    0.955880642
  824 SOLV  HW1     2503    1.706705479    0.456326337    0.972638145
  824 SOLV  HW2     2504    1.797832755    0.591225756    0.985465081
  825 SOLV  OW      2505    2.039832079    0.366007966    1.280201706
  825 SOLV  HW1     2506    2.000797481    0.328538261    1.196092932
  825 SOLV  HW2     2507    1.979592506    0.437377676    1.315971599
  826 SOLV  OW      2508    2.750648597    0.595181007    1.058705997
  826 SOLV  HW1     2509    2.690742657    0.560590185    1.130932574
  826 SOLV  HW2     2510    2.762997437    0.524542763    0.988994580
  827 SOLV  OW      2511    0.674407125    1.758450711    0.146958271
  827 SOLV  HW1     2512    0.631531404    1.706476286    0.073054202
  827 SOLV  HW2     2513    0.750339884    1.812166394    0.110212106
  828 SOLV  OW      2514    0.712693693    1.807697092    1.903256280
  828 SOLV  HW1     2515    0.705473123    1.709348064    1.886609248
  828 SOLV  HW2     2516    0.789802069    1.825563562    1.964385535
  829 SOLV  OW      2517    3.142849699    2.579352779    0.036837076
  829 SOLV  HW1     2518    3.209396282    2.653978015    0.038908764
  829 SOLV  HW2     2519    3.089092508    2.584981813   -0.047306604
  830 SOLV  OW      2520    1.596021954    2.380624422    1.041508673
  830 SOLV  HW1     2521    1.548415680    2.375667741    0.953707117
  830 SOLV  HW2     2522    1.563469339    2.460184789    1.092601484
  831 SOLV  OW      2523    2.593593569    2.383811263    0.373095274
  831 SOLV  HW1     2524    2.623621979    2.295337030    0.337423843
  831 SOLV  HW2     2525    2.672463228    2.433792611    0.408916139
  832 SOLV  OW      2526    0.065479176    2.231950253    2.731540216
  832 SOLV  HW1     2527    0.066902666    2.284463535    2.646450093
  832 SOLV  HW2     2528    0.083738960    2.292965234    2.808648527
  833 SOLV  OW      2529    0.597456538    1.265323618    2.018314863
  833 SOLV  HW1     2530    0.613149351    1.203743202    1.941091694
  833 SOLV  HW2     2531    0.662414322    1.244325834    2.091399966
  834 SOLV  OW      2532    0.495246345    1.646909326    3.137065848
  834 SOLV  HW1     2533    0.540281463    1.620765272    3.051685125
  834 SOLV  HW2     2534    0.464698819    1.564710267    3.185145472
  835 SOLV  OW      2535    2.560619506    0.152212754    2.384949607
  835 SOLV  HW1     2536    2.477358088    0.202229166    2.408779811
  835 SOLV  HW2     2537    2.537271918    0.074755112    2.326152562
  836 SOLV  OW      2538    1.455194183    1.730002388    2.492270930
  836 SOLV  HW1     2539    1.547535199    1.767589757    2.484411289
  836 SOLV  HW2     2540    1.448852286    1.674249922    2.575053010
  837 SOLV  OW      2541    2.237078767    0.013450723    1.623406222
  837 SOLV  HW1     2542    2.301958829    0.016465963    1.547360024
  837 SOLV  HW2     2543    2.162107481    0.077249571    1.605785336
  838 SOLV  OW      2544    1.088502814    1.498800464    1.171876457
  838 SOLV  HW1     2545    1.147760487    1.479219624    1.093729942
  838 SOLV  HW2     2546    1.142523075    1.496641980    1.256012395
  839 SOLV  OW      2547    0.717073385    0.544345730    0.077389063
  839 SOLV  HW1     2548    0.624974412    0.558899705    0.041231727
  839 SOLV  HW2     2549    0.711006761    0.507799164    0.170281072
  840 SOLV  OW      2550    2.921829482    1.632419361    0.658888887
  840 SOLV  HW1     2551    2.899119304    1.624007553    0.755921013
  840 SOLV  HW2     2552    2.841484375    1.609823371    0.603790846
  841 SOLV  OW      2553    1.069794188    2.857913052    0.061945561
  841 SOLV  HW1     2554    1.024320128    2.775829400    0.027385108
  841 SOLV  HW2     2555    1.085818062    2.848251623    0.160179427
  842 SOLV  OW      2556    2.583260353    1.575824481    0.256249604
  842 SOLV  HW1     2557    2.490440059    1.550371673    0.283420403
  842 SOLV  HW2     2558    2.579078336    1.645095940    0.184238082
  843 SOLV  OW      2559    0.993848996    2.619816868    3.168280470
  843 SOLV  HW1     2560    0.894953531    2.628017692    3.180701779
  843 SOLV  HW2     2561    1.012756759    2.564462681    3.087161820
  844 SOLV  OW      2562    1.181838316    2.784345598    1.338987962
  844 SOLV  HW1     2563    1.193442260    2.699737619    1.286944525
  844 SOLV  HW2     2564    1.084375631    2.805020952    1.347660703
  845 SOLV  OW      2565    1.222346150    0.631108984    0.194289004
  845 SOLV  HW1     2566    1.260629727    0.722604428    0.207116531
  845 SOLV  HW2     2567    1.156455064    0.632810184    0.119075649
  846 SOLV  OW      2568    3.096661655    1.255699914    0.188664085
  846 SOLV  HW1     2569    3.150592763    1.174105534    0.167835387
  846 SOLV  HW2     2570    3.082411178    1.261882624    0.287450208
  847 SOLV  OW      2571    1.143378141    1.935945227    2.129650459
  847 SOLV  HW1     2572    1.123354568    1.913511845    2.034269680
  847 SOLV  HW2     2573    1.149726490    1.851641522    2.183075421
  848 SOLV  OW      2574    0.304549143    1.250063113    2.119512555
  848 SOLV  HW1     2575    0.395247423    1.266423681    2.080680468
  848 SOLV  HW2     2576    0.267439723    1.335958427    2.154820030
  849 SOLV  OW      2577    0.160920414    3.048236549    1.477737717
  849 SOLV  HW1     2578    0.143065838    3.146577055    1.481182937
  849 SOLV  HW2     2579    0.181901673    3.014944899    1.569677666
  850 SOLV  OW      2580    2.996372227    0.804007838    1.932808367
  850 SOLV  HW1     2581    3.018768022    0.831764463    1.839384396
  850 SOLV  HW2     2582    3.041371523    0.717118681    1.953432084
  851 SOLV  OW      2583    1.396389192    0.047550132    0.560686637
  851 SOLV  HW1     2584    1.372919127   -0.048647537    0.546715082
  851 SOLV  HW2     2585    1.489993045    0.063864228    0.529507011
  852 SOLV  OW      2586    1.068081233    0.919282877    1.083746416
  852 SOLV  HW1     2587    1.099020739    0.848286759    1.147024588
  852 SOLV  HW2     2588    1.068435202    0.883222061    0.990465930
  853 SOLV  OW      2589    1.486541627    3.012075468    1.647290309
  853 SOLV  HW1     2590    1.456949458    2.925870267    1.606123527
  853 SOLV  HW2     2591    1.574970127    3.038697321    1.608905826
  854 SOLV  OW      2592    1.749495357    1.225757729    2.884143420
  854 SOLV  HW1     2593    1.708312077    1.274918918    2.807405417
  854 SOLV  HW2     2594    1.812796618    1.156619578    2.849295875
  855 SOLV  OW      2595    0.840901818    0.459209136    1.456783356
  855 SOLV  HW1     2596    0.829175958    0.554014588    1.486381438
  855 SOLV  HW2     2597    0.844917943    0.399539273    1.536939629
  856 SOLV  OW      2598    0.855191681    2.406684641    2.458906829
  856 SOLV  HW1     2599    0.799140697    2.411882705    2.541568984
  856 SOLV  HW2     2600    0.904126687    2.492995593    2.446357613
  857 SOLV  OW      2601    2.953812644    0.327969640    1.036308028
  857 SOLV  HW1     2602    2.994941317    0.408512117    0.993630847
  857 SOLV  HW2     2603    3.000110808    0.308835437    1.122866454
  858 SOLV  OW      2604    0.758497743    3.013425508    1.687024622
  858 SOLV  HW1     2605    0.853189882    3.044616377    1.679127272
  858 SOLV  HW2     2606    0.754124870    2.935826864    1.749961792
  859 SOLV  OW      2607    0.165785956    2.053241961    0.953339687
  859 SOLV  HW1     2608    0.070276373    2.067835620    0.927515914
  859 SOLV  HW2     2609    0.224679375    2.111790503    0.897611984
  860 SOLV  OW      2610    1.043436909    0.564111277    2.560732357
  860 SOLV  HW1     2611    1.076175245    0.507598149    2.484993877
  860 SOLV  HW2     2612    1.020562600    0.655347618    2.526753807
  861 SOLV  OW      2613    1.432999810    1.872969355    1.807329440
  861 SOLV  HW1     2614    1.504209079    1.829776793    1.862695116
  861 SOLV  HW2     2615    1.449915464    1.971403362    1.802191543
  862 SOLV  OW      2616    2.718107835    2.682138764    0.759089221
  862 SOLV  HW1     2617    2.726425200    2.647107694    0.665787885
  862 SOLV  HW2     2618    2.746898511    2.611585066    0.823856067
  863 SOLV  OW      2619    3.065649349    2.035525014    2.638456312
  863 SOLV  HW1     2620    3.150382297    2.079132465    2.668766670
  863 SOLV  HW2     2621    3.077861943    1.936271376    2.637215472
  864 SOLV  OW      2622    0.371813028    0.432722775    0.121535511
  864 SOLV  HW1     2623    0.278604624    0.400388388    0.105164229
  864 SOLV  HW2     2624    0.428717897    0.356322905    0.151970237
  865 SOLV  OW      2625    0.921973126    0.398782947    2.081054157
  865 SOLV  HW1     2626    0.854909136    0.348866993    2.135940877
  865 SOLV  HW2     2627    0.962730444    0.336907899    2.013883065
  866 SOLV  OW      2628    2.283995595    2.273271253    0.758804744
  866 SOLV  HW1     2629    2.222020079    2.227386556    0.695121018
  866 SOLV  HW2     2630    2.297516480    2.215687397    0.839446993
  867 SOLV  OW      2631    0.538008445    2.782640378    3.026249054
  867 SOLV  HW1     2632    0.484680281    2.698150357    3.021859946
  867 SOLV  HW2     2633    0.572122551    2.805280084    2.935005845
  868 SOLV  OW      2634    0.865820114    3.108355472    1.998440912
  868 SOLV  HW1     2635    0.840176632    3.033789801    2.059953453
  868 SOLV  HW2     2636    0.958648957    3.138779944    2.019854304
  869 SOLV  OW      2637    2.673214984    0.268551035    1.033992719
  869 SOLV  HW1     2638    2.657020835    0.238589218    1.128024756
  869 SOLV  HW2     2639    2.769164292    0.294703772    1.023422816
  870 SOLV  OW      2640    2.582837196    1.350418410    1.964189597
  870 SOLV  HW1     2641    2.592111865    1.252332367    1.981366983
  870 SOLV  HW2     2642    2.582784310    1.399624731    2.051256324
  871 SOLV  OW      2643    1.131284113    3.126017379    2.344467103
  871 SOLV  HW1     2644    1.113669324    3.108778846    2.247543935
  871 SOLV  HW2     2645    1.155597594    3.040195155    2.389687740
  872 SOLV  OW      2646    0.799490907    0.240632617    2.603879851
  872 SOLV  HW1     2647    0.826064454    0.296519312    2.682441883
  872 SOLV  HW2     2648    0.881524072    0.209095672    2.556156880
  873 SOLV  OW      2649    0.723841924    2.461362136    2.203375286
  873 SOLV  HW1     2650    0.782192799    2.467605758    2.284355068
  873 SOLV  HW2     2651    0.774210768    2.416767388    2.129376646
  874 SOLV  OW      2652    2.849590158    0.322691212    3.079734357
  874 SOLV  HW1     2653    2.941454193    0.283385675    3.083917530
  874 SOLV  HW2     2654    2.799487846    0.299228657    3.163044771
  875 SOLV  OW      2655    1.247432556    2.096904109    0.286620341
  875 SOLV  HW1     2656    1.260079328    2.043025959    0.369921794
  875 SOLV  HW2     2657    1.153574661    2.086027260    0.253843338
  876 SOLV  OW      2658    0.885083755    2.585731591    1.536380697
  876 SOLV  HW1     2659    0.933254615    2.514199805    1.485737446
  876 SOLV  HW2     2660    0.915192163    2.675458837    1.504063287
  877 SOLV  OW      2661    2.295160499    2.790446578    2.588214564
  877 SOLV  HW1     2662    2.320443130    2.752324434    2.677149777
  877 SOLV  HW2     2663    2.196269658    2.805040977    2.585125438
  878 SOLV  OW      2664    2.567013423    2.273883021    2.203926203
  878 SOLV  HW1     2665    2.617314465    2.190936971    2.228248520
  878 SOLV  HW2     2666    2.485603219    2.249251529    2.151319177
  879 SOLV  OW      2667    0.802685569    1.936666522    3.008664506
  879 SOLV  HW1     2668    0.868624849    1.989187750    2.954857318
  879 SOLV  HW2     2669    0.832738771    1.933156988    3.103985810
  880 SOLV  OW      2670    1.202095321    0.967547918    0.588819602
  880 SOLV  HW1     2671    1.248354025    0.879513417    0.599396794
  880 SOLV  HW2     2672    1.176746136    0.980552880    0.492954787
  881 SOLV  OW      2673    0.354160005    3.168676626    2.065616399
  881 SOLV  HW1     2674    0.380799555    3.090876774    2.008716870
  881 SOLV  HW2     2675    0.322426836    3.243362075    2.007177629
  882 SOLV  OW      2676    0.074663531    3.180795731    0.936767745
  882 SOLV  HW1     2677    0.036642320    3.090326683    0.956041128
  882 SOLV  HW2     2678    0.156672037    3.171137598    0.880350793
  883 SOLV  OW      2679    0.791316937    1.131868556    2.193137168
  883 SOLV  HW1     2680    0.745092142    1.118941131    2.280874355
  883 SOLV  HW2     2681    0.871831266    1.072700201    2.188866015
  884 SOLV  OW      2682    2.413140403    1.704184949    1.122823293
  884 SOLV  HW1     2683    2.430564927    1.754790528    1.038342292
  884 SOLV  HW2     2684    2.314578960    1.692078783    1.134680531
  885 SOLV  OW      2685    2.013654062    2.367706470    0.518477034
  885 SOLV  HW1     2686    1.931320811    2.356422204    0.462840716
  885 SOLV  HW2     2687    2.094158818    2.344214798    0.463992491
  886 SOLV  OW      2688    2.821512427    2.814990867    2.318123816
  886 SOLV  HW1     2689    2.799742100    2.858871038    2.405313861
  886 SOLV  HW2     2690    2.815441226    2.715695026    2.328367577
  887 SOLV  OW      2691    0.988587279    0.627355999    1.893221142
  887 SOLV  HW1     2692    0.986396474    0.559836416    1.966963644
  887 SOLV  HW2     2693    0.933116124    0.706517165    1.918874914
  888 SOLV  OW      2694    2.738638469    2.525519090    1.179757046
  888 SOLV  HW1     2695    2.644488090    2.501764188    1.203692021
  888 SOLV  HW2     2696    2.797062069    2.515360075    1.260286158
  889 SOLV  OW      2697    1.129806999    1.573567321    2.911960050
  889 SOLV  HW1     2698    1.103570448    1.584090596    2.816028413
  889 SOLV  HW2     2699    1.190641473    1.494751398    2.921402547
  890 SOLV  OW      2700    2.410409201    2.983722692    2.443629794
  890 SOLV  HW1     2701    2.492894277    3.023448878    2.483874779
  890 SOLV  HW2     2702    2.376290783    2.910708880    2.502845331
  891 SOLV  OW      2703    1.489856481    0.418826784    1.854943675
  891 SOLV  HW1     2704    1.537970469    0.371685372    1.781021435
  891 SOLV  HW2     2705    1.497588639    0.365388012    1.939123348
  892 SOLV  OW      2706    1.611128852    2.096779842    2.313231951
  892 SOLV  HW1     2707    1.687077175    2.137718363    2.262660243
  892 SOLV  HW2     2708    1.564904613    2.029613945    2.255321047
  893 SOLV  OW      2709    2.672143702    0.383881663    0.153860074
  893 SOLV  HW1     2710    2.583767419    0.345735074    0.126732729
  893 SOLV  HW2     2711    2.731825525    0.310258157    0.185781431
  894 SOLV  OW      2712    0.207485958    2.058140317    1.417928544
  894 SOLV  HW1     2713    0.114881560    2.093841083    1.405613288
  894 SOLV  HW2     2714    0.209894276    1.998836576    1.498421106
  895 SOLV  OW      2715    0.737434328    2.247432776    0.670472303
  895 SOLV  HW1     2716    0.793598713    2.202056387    0.739670670
  895 SOLV  HW2     2717    0.667508790    2.302971399    0.715503423
  896 SOLV  OW      2718    2.938941499    1.669439386    3.030598406
  896 SOLV  HW1     2719    3.018478296    1.719485563    2.996377254
  896 SOLV  HW2     2720    2.969566195    1.593091888    3.087475053
  897 SOLV  OW      2721    1.118296627    2.078257037    1.597888708
  897 SOLV  HW1     2722    1.131110812    2.019068674    1.518301393
  897 SOLV  HW2     2723    1.198196044    2.137442148    1.608600098
  898 SOLV  OW      2724    1.493057234    1.350620071    0.691199527
  898 SOLV  HW1     2725    1.571707940    1.360034693    0.752251395
  898 SOLV  HW2     2726    1.434606209    1.276140187    0.723417541
  899 SOLV  OW      2727    0.171980691    1.970401595    2.833577102
  899 SOLV  HW1     2728    0.266514335    1.944901862    2.813211559
  899 SOLV  HW2     2729    0.147708547    2.052439086    2.781787143
  900 SOLV  OW      2730    0.731670358    2.685917383    0.013739164
  900 SOLV  HW1     2731    0.706477088    2.694539010    0.110136277
  900 SOLV  HW2     2732    0.656015238    2.717674419   -0.043437543
  901 SOLV  OW      2733    2.510041181    3.008937521    0.499749984
  901 SOLV  HW1     2734    2.416403990    3.003711200    0.465014294
  901 SOLV  HW2     2735    2.514679873    2.965464669    0.589696360
  902 SOLV  OW      2736    0.106605035    0.868174192    1.163019135
  902 SOLV  HW1     2737    0.102287774    0.893899130    1.259564952
  902 SOLV  HW2     2738    0.174828280    0.796084384    1.150768288
  903 SOLV  OW      2739    1.024447481    1.992719045    2.805799913
  903 SOLV  HW1     2740    1.038939981    1.930983652    2.728468156
  903 SOLV  HW2     2741    1.097835348    1.980257478    2.872586128
  904 SOLV  OW      2742    0.873838155    0.858256209    0.200048875
  904 SOLV  HW1     2743    0.817256099    0.918579017    0.143825529
  904 SOLV  HW2     2744    0.907360140    0.782389063    0.144174919
  905 SOLV  OW      2745    1.085400451    0.243769277    0.452136337
  905 SOLV  HW1     2746    1.033773235    0.329414652    0.453178886
  905 SOLV  HW2     2747    1.164235585    0.253130012    0.391317809
  906 SOLV  OW      2748    0.699335610    1.743832633    0.439053629
  906 SOLV  HW1     2749    0.688819676    1.769890768    0.343073733
  906 SOLV  HW2     2750    0.678286247    1.822301620    0.497374457
  907 SOLV  OW      2751    1.228379260    1.958174562    3.037092501
  907 SOLV  HW1     2752    1.168419756    1.887316328    3.074320429
  907 SOLV  HW2     2753    1.279905260    2.000690971    3.111519039
  908 SOLV  OW      2754    2.539804702    0.539982230    0.501187067
  908 SOLV  HW1     2755    2.591580596    0.562562331    0.418658980
  908 SOLV  HW2     2756    2.445684370    0.572327436    0.491360410
  909 SOLV  OW      2757    2.177825074    0.571284318    1.639473578
  909 SOLV  HW1     2758    2.093082331    0.574387440    1.586459991
  909 SOLV  HW2     2759    2.160440357    0.604809840    1.732075710
  910 SOLV  OW      2760    1.275369594    0.805211563    1.470679126
  910 SOLV  HW1     2761    1.365700853    0.846838577    1.460231249
  910 SOLV  HW2     2762    1.212477816    0.871751258    1.510912833
  911 SOLV  OW      2763    2.552677606    1.002940347    0.463633974
  911 SOLV  HW1     2764    2.547209656    1.032767474    0.368342389
  911 SOLV  HW2     2765    2.632147910    0.943388980    0.475385807
  912 SOLV  OW      2766    1.003416339    0.445083053    0.938085941
  912 SOLV  HW1     2767    0.976199356    0.351687696    0.914882673
  912 SOLV  HW2     2768    0.987093471    0.461331234    1.035407263
  913 SOLV  OW      2769    1.876496066    3.006558218    2.445173037
  913 SOLV  HW1     2770    1.796444540    2.979503028    2.391696219
  913 SOLV  HW2     2771    1.922832682    3.082590988    2.399633698
  914 SOLV  OW      2772    2.128514307    1.462012700    2.215996444
  914 SOLV  HW1     2773    2.134740498    1.557960140    2.243479592
  914 SOLV  HW2     2774    2.059747706    1.452373726    2.144023001
  915 SOLV  OW      2775    0.538255995    2.650774781    2.757723907
  915 SOLV  HW1     2776    0.553130628    2.747722933    2.738234357
  915 SOLV  HW2     2777    0.469558654    2.614322507    2.694859711
  916 SOLV  OW      2778    1.023962264    3.173134044    0.433555504
  916 SOLV  HW1     2779    1.062744519    3.265049882    0.440575285
  916 SOLV  HW2     2780    1.097079873    3.105406340    0.441834939
  917 SOLV  OW      2781    1.328016051    1.436864005    2.040753060
  917 SOLV  HW1     2782    1.330589588    1.490068779    1.956111581
  917 SOLV  HW2     2783    1.328447703    1.339296945    2.018799938
  918 SOLV  OW      2784    0.137926238    0.517859192    0.376050861
  918 SOLV  HW1     2785    0.110626284    0.515501321    0.279870959
  918 SOLV  HW2     2786    0.157545960    0.612200834    0.402811237
  919 SOLV  OW      2787    0.637906712    2.178975435    1.994877214
  919 SOLV  HW1     2788    0.729376331    2.139229936    1.987426663
  919 SOLV  HW2     2789    0.606620237    2.173020566    2.089679774
  920 SOLV  OW      2790    1.084386634    1.724587669    3.134001697
  920 SOLV  HW1     2791    1.133079869    1.668735971    3.201169547
  920 SOLV  HW2     2792    1.085394262    1.678424974    3.045288919
  921 SOLV  OW      2793    1.523063263    2.473515680    0.443639410
  921 SOLV  HW1     2794    1.466205904    2.423163079    0.378575656
  921 SOLV  HW2     2795    1.572526788    2.408823492    0.501688650
  922 SOLV  OW      2796    2.442129161    2.935110933    0.036531716
  922 SOLV  HW1     2797    2.363168130    2.919723704   -0.022882916
  922 SOLV  HW2     2798    2.421400946    2.902215110    0.128672196
  923 SOLV  OW      2799    1.797703791    0.831252307    1.948943938
  923 SOLV  HW1     2800    1.725889230    0.900850901    1.948388267
  923 SOLV  HW2     2801    1.845130648    0.833021417    2.036972741
  924 SOLV  OW      2802    3.014207431    2.300573292    1.179627071
  924 SOLV  HW1     2803    2.915328906    2.312035816    1.189290686
  924 SOLV  HW2     2804    3.055509816    2.387932387    1.153856426
  925 SOLV  OW      2805    1.149781884    2.188230121    2.505652414
  925 SOLV  HW1     2806    1.073189559    2.194258310    2.441627115
  925 SOLV  HW2     2807    1.230382451    2.231599338    2.465346435
  926 SOLV  OW      2808    0.251288635    2.926322117    2.388314503
  926 SOLV  HW1     2809    0.214536672    3.013532973    2.355982139
  926 SOLV  HW2     2810    0.180042129    2.876378741    2.437624083
  927 SOLV  OW      2811    2.141313379    2.077696931    1.482371518
  927 SOLV  HW1     2812    2.180391023    2.079255471    1.574416825
  927 SOLV  HW2     2813    2.043336753    2.097103458    1.487444759
  928 SOLV  OW      2814    1.248728376    1.619972438    0.151798617
  928 SOLV  HW1     2815    1.199617164    1.586471878    0.232217798
  928 SOLV  HW2     2816    1.338043315    1.575317116    0.146308917
  929 SOLV  OW      2817    1.131549578    1.905849652    1.381051386
  929 SOLV  HW1     2818    1.061828954    1.857741344    1.434216189
  929 SOLV  HW2     2819    1.104195357    1.908475585    1.284892084
  930 SOLV  OW      2820    1.266012261    2.621868946    0.766193874
  930 SOLV  HW1     2821    1.291564608    2.716383793    0.786581246
  930 SOLV  HW2     2822    1.166988711    2.611389041    0.775467668
  931 SOLV  OW      2823    3.042498490    2.900688702    3.182825027
  931 SOLV  HW1     2824    2.992612691    2.822312786    3.145808362
  931 SOLV  HW2     2825    3.140793589    2.882888186    3.178051286
  932 SOLV  OW      2826    1.268019858    1.094453866    1.031849659
  932 SOLV  HW1     2827    1.185644749    1.054900086    1.072488353
  932 SOLV  HW2     2828    1.336481832    1.109412289    1.103199226
  933 SOLV  OW      2829    1.269114842    1.512608150    1.359217179
  933 SOLV  HW1     2830    1.325178987    1.552057196    1.432034102
  933 SOLV  HW2     2831    1.287202904    1.414465746    1.352705837
  934 SOLV  OW      2832    2.523314137    1.586261527    0.706352828
  934 SOLV  HW1     2833    2.432117809    1.627132956    0.702775767
  934 SOLV  HW2     2834    2.532416505    1.532410820    0.790121845
  935 SOLV  OW      2835    1.475817488    1.349285191    0.410909135
  935 SOLV  HW1     2836    1.503296586    1.370915036    0.504603108
  935 SOLV  HW2     2837    1.495892474    1.253227955    0.391636327
  936 SOLV  OW      2838    1.478078123    2.968278625    0.489644658
  936 SOLV  HW1     2839    1.534665879    2.966097103    0.407214882
  936 SOLV  HW2     2840    1.508945826    2.897437930    0.553129105
  937 SOLV  OW      2841    0.679767429    0.064990990    1.842704976
  937 SOLV  HW1     2842    0.693424009   -0.006928850    1.774567619
  937 SOLV  HW2     2843    0.737739631    0.047018368    1.922190067
  938 SOLV  OW      2844    1.734703190    2.380322324    1.482552481
  938 SOLV  HW1     2845    1.695042810    2.313542138    1.419551924
  938 SOLV  HW2     2846    1.834457045    2.376818638    1.476352622
  939 SOLV  OW      2847    0.401347221    1.493888456    1.648956570
  939 SOLV  HW1     2848    0.393973254    1.588624582    1.617776844
  939 SOLV  HW2     2849    0.459116613    1.490053666    1.730500758
  940 SOLV  OW      2850    0.090259975    1.659097658    1.099162728
  940 SOLV  HW1     2851    0.133323374    1.737007154    1.144737045
  940 SOLV  HW2     2852    0.013569042    1.691225564    1.043596007
  941 SOLV  OW      2853    3.155217698    2.055287110    0.007082754
  941 SOLV  HW1     2854    3.104327115    1.983869381    0.055160009
  941 SOLV  HW2     2855    3.091602941    2.125023373   -0.025958484
  942 SOLV  OW      2856    0.543424650    2.393408072    1.807213899
  942 SOLV  HW1     2857    0.585132538    2.310439300    1.844338258
  942 SOLV  HW2     2858    0.589150982    2.418351072    1.721841461
  943 SOLV  OW      2859    2.649568107    0.059830934    0.575147589
  943 SOLV  HW1     2860    2.658231669    0.056015611    0.674707577
  943 SOLV  HW2     2861    2.607453466   -0.024648821    0.542112754
  944 SOLV  OW      2862    2.912066689    3.090502733    1.003546484
  944 SOLV  HW1     2863    2.970715522    3.160528815    0.962843898
  944 SOLV  HW2     2864    2.915814326    3.007476636    0.947935132
  945 SOLV  OW      2865    2.014204325    2.790830755    2.550046594
  945 SOLV  HW1     2866    1.954471399    2.730218988    2.602578739
  945 SOLV  HW2     2867    1.959392191    2.862572022    2.507053586
  946 SOLV  OW      2868    0.881742033    1.351652940    0.438785489
  946 SOLV  HW1     2869    0.901882268    1.270962150    0.494326363
  946 SOLV  HW2     2870    0.885134190    1.433387897    0.496311868
  947 SOLV  OW      2871    2.193134000    1.755315069    2.238950784
  947 SOLV  HW1     2872    2.213785214    1.754886648    2.336803107
  947 SOLV  HW2     2873    2.278508040    1.757027432    2.186893345
  948 SOLV  OW      2874    3.001676761    0.078026645    2.592588947
  948 SOLV  HW1     2875    3.060188642    0.156529554    2.572208880
  948 SOLV  HW2     2876    2.907686820    0.098550005    2.565271291
  949 SOLV  OW      2877    1.628836668    2.306847799    0.137914221
  949 SOLV  HW1     2878    1.622089404    2.264298852    0.047669551
  949 SOLV  HW2     2879    1.542517900    2.352331157    0.159830754
  950 SOLV  OW      2880    0.163081530    0.353843843    0.825274253
  950 SOLV  HW1     2881    0.095642119    0.356109958    0.751471596
  950 SOLV  HW2     2882    0.118105307    0.327777668    0.910700794
  951 SOLV  OW      2883    1.879323245    1.036006363    2.742685991
  951 SOLV  HW1     2884    1.897247089    0.978796453    2.822730601
  951 SOLV  HW2     2885    1.825350105    0.984335073    2.676215376
  952 SOLV  OW      2886    0.489656770    0.732226295    1.725685318
  952 SOLV  HW1     2887    0.423264047    0.804833490    1.743622564
  952 SOLV  HW2     2888    0.506629133    0.681050311    1.809913972
  953 SOLV  OW      2889    1.243642962    0.065173128    0.007446079
  953 SOLV  HW1     2890    1.192565319    0.142319380    0.045411844
  953 SOLV  HW2     2891    1.179734306   -0.001117857   -0.031579636
  954 SOLV  OW      2892    2.293308040    2.140605038    0.149093799
  954 SOLV  HW1     2893    2.377331576    2.088903441    0.132710856
  954 SOLV  HW2     2894    2.267929335    2.190134425    0.066002524
  955 SOLV  OW      2895    0.942047202    0.184356421    0.827908992
  955 SOLV  HW1     2896    1.033852158    0.145121568    0.833777386
  955 SOLV  HW2     2897    0.883204109    0.141869868    0.896715097
  956 SOLV  OW      2898    2.911161960    0.284165826    2.042659902
  956 SOLV  HW1     2899    2.999961311    0.260032267    2.003496457
  956 SOLV  HW2     2900    2.875599871    0.206638283    2.094874127
  957 SOLV  OW      2901    0.310964099    1.191792271    0.607151727
  957 SOLV  HW1     2902    0.328555416    1.135913231    0.688204707
  957 SOLV  HW2     2903    0.226223066    1.243329930    0.619967571
  958 SOLV  OW      2904    1.501770800    2.312134111    2.835323065
  958 SOLV  HW1     2905    1.471107741    2.252427811    2.761194961
  958 SOLV  HW2     2906    1.492737877    2.407633732    2.807070124
  959 SOLV  OW      2907    2.115730646    1.427807431    1.128373547
  959 SOLV  HW1     2908    2.104772151    1.526949424    1.121247770
  959 SOLV  HW2     2909    2.164729899    1.405686245    1.212704586
  960 SOLV  OW      2910    1.309203627    1.626288180    1.809858277
  960 SOLV  HW1     2911    1.210486233    1.640364976    1.817508616
  960 SOLV  HW2     2912    1.355148463    1.714933640    1.804132609
  961 SOLV  OW      2913    1.798117320    0.549750122    2.818825474
  961 SOLV  HW1     2914    1.725020291    0.617976447    2.820703784
  961 SOLV  HW2     2915    1.879648205    0.587047716    2.863132377
  962 SOLV  OW      2916    2.254964142    2.504544975    3.161517773
  962 SOLV  HW1     2917    2.200777051    2.482064273    3.080524271
  962 SOLV  HW2     2918    2.197238860    2.498475209    3.242958030
  963 SOLV  OW      2919    0.974480896    2.543622231    0.819944731
  963 SOLV  HW1     2920    0.902662662    2.605148763    0.787415925
  963 SOLV  HW2     2921    0.976560917    2.461638256    0.762710741
  964 SOLV  OW      2922    2.322707029    2.069917268    2.793799008
  964 SOLV  HW1     2923    2.381378750    2.057378082    2.873811263
  964 SOLV  HW2     2924    2.328670823    2.164762407    2.762649016
  965 SOLV  OW      2925    0.752448148    2.333731286    2.703109954
  965 SOLV  HW1     2926    0.839517403    2.285680213    2.713674848
  965 SOLV  HW2     2927    0.718498555    2.361324070    2.793041145
  966 SOLV  OW      2928    1.324379541    1.364261096    2.910373835
  966 SOLV  HW1     2929    1.295094124    1.282487396    2.860805921
  966 SOLV  HW2     2930    1.378798859    1.337344154    2.989843967
  967 SOLV  OW      2931    0.116127961    2.805162912    0.040143822
  967 SOLV  HW1     2932    0.173137920    2.841355560    0.113911847
  967 SOLV  HW2     2933    0.174614856    2.769320328   -0.032632712
  968 SOLV  OW      2934    2.052525706    0.380586290    0.529194805
  968 SOLV  HW1     2935    2.065487506    0.291456189    0.572665128
  968 SOLV  HW2     2936    2.139299418    0.411647433    0.490370350
  969 SOLV  OW      2937    0.755681037    1.841136283    1.090896751
  969 SOLV  HW1     2938    0.681442745    1.860250610    1.155110140
  969 SOLV  HW2     2939    0.719360698    1.792223580    1.011597441
  970 SOLV  OW      2940    0.267573271    2.391440984    1.889325168
  970 SOLV  HW1     2941    0.248755063    2.448019917    1.809036855
  970 SOLV  HW2     2942    0.362581989    2.360334831    1.886634023
  971 SOLV  OW      2943    2.235928083    1.382364722    0.587383749
  971 SOLV  HW1     2944    2.234471398    1.396529889    0.686373315
  971 SOLV  HW2     2945    2.237142730    1.284304573    0.567777757
  972 SOLV  OW      2946    0.821818543    0.392594452    2.858435039
  972 SOLV  HW1     2947    0.723528496    0.386621708    2.841015732
  972 SOLV  HW2     2948    0.839840385    0.372719613    2.954768855
  973 SOLV  OW      2949    0.664347210    2.479337114    2.933079224
  973 SOLV  HW1     2950    0.617538701    2.556576887    2.890168984
  973 SOLV  HW2     2951    0.631019550    2.467954026    3.026663742
  974 SOLV  OW      2952    3.149625386    2.689548908    1.727984888
  974 SOLV  HW1     2953    3.099042731    2.718315601    1.809321236
  974 SOLV  HW2     2954    3.155405523    2.765876023    1.663623584
  975 SOLV  OW      2955    3.083756067    0.959262902    0.376455043
  975 SOLV  HW1     2956    3.089955783    1.058934110    0.381803143
  975 SOLV  HW2     2957    3.138990181    0.926511859    0.299787662
  976 SOLV  OW      2958    2.479093185    0.250149486    0.422407494
  976 SOLV  HW1     2959    2.491514191    0.345562783    0.449677990
  976 SOLV  HW2     2960    2.548331278    0.193456425    0.467057238
  977 SOLV  OW      2961    2.976217860    1.384136788    2.740386395
  977 SOLV  HW1     2962    2.991866151    1.397844002    2.642565330
  977 SOLV  HW2     2963    2.908963960    1.450582838    2.772996944
  978 SOLV  OW      2964    2.292133081    0.724641079    1.430383718
  978 SOLV  HW1     2965    2.289324108    0.817859036    1.466474749
  978 SOLV  HW2     2966    2.276859542    0.659631672    1.504818226
  979 SOLV  OW      2967    2.861466785    1.624658090    0.232745732
  979 SOLV  HW1     2968    2.796509263    1.554714962    0.262586141
  979 SOLV  HW2     2969    2.928588453    1.583609627    0.171006941
  980 SOLV  OW      2970    2.708338426    0.043945449    0.849676463
  980 SOLV  HW1     2971    2.673927993    0.128864623    0.889735136
  980 SOLV  HW2     2972    2.771217889   -0.000043117    0.913794942
  981 SOLV  OW      2973    0.708330290    2.026975755    0.303597818
  981 SOLV  HW1     2974    0.725675655    1.961179094    0.230305092
  981 SOLV  HW2     2975    0.784104083    2.092055686    0.308561084
  982 SOLV  OW      2976    2.358406922    0.783647154    0.776590879
  982 SOLV  HW1     2977    2.267574893    0.809593826    0.809420268
  982 SOLV  HW2     2978    2.365619307    0.683937871    0.773861338
  983 SOLV  OW      2979    1.618341224    0.431996272    2.289490370
  983 SOLV  HW1     2980    1.632511562    0.364401476    2.217157604
  983 SOLV  HW2     2981    1.546225499    0.400254461    2.351082369
  984 SOLV  OW      2982    2.918763200    2.160668337    2.448918160
  984 SOLV  HW1     2983    2.967966066    2.128135071    2.529678185
  984 SOLV  HW2     2984    2.980588394    2.214585162    2.391715790
  985 SOLV  OW      2985    1.041987380    0.724416073    0.874929681
  985 SOLV  HW1     2986    1.032283702    0.630074792    0.906668845
  985 SOLV  HW2     2987    1.130197935    0.735224513    0.829061481
  986 SOLV  OW      2988    1.847040015    2.679066190    0.722599507
  986 SOLV  HW1     2989    1.882764197    2.593689215    0.760497462
  986 SOLV  HW2     2990    1.900709921    2.704883263    0.642258727
  987 SOLV  OW      2991    2.315628962    0.854554528    2.870411258
  987 SOLV  HW1     2992    2.408821274    0.843787179    2.835755813
  987 SOLV  HW2     2993    2.299677944    0.950459611    2.893853057
  988 SOLV  OW      2994    0.899568244    0.458651309    0.435800656
  988 SOLV  HW1     2995    0.915835571    0.548604929    0.476363864
  988 SOLV  HW2     2996    0.808812467    0.456955076    0.393823428
  989 SOLV  OW      2997    0.625322776    2.769412437    1.267739348
  989 SOLV  HW1     2998    0.585527702    2.686919259    1.307898447
  989 SOLV  HW2     2999    0.601472216    2.848648022    1.323902930
  990 SOLV  OW      3000    0.168580582    0.447586996    2.020937361
  990 SOLV  HW1     3001    0.166663475    0.543392537    1.992342508
  990 SOLV  HW2     3002    0.261240375    0.411509508    2.010327098
  991 SOLV  OW      3003    2.409056779    2.105033827    1.444987712
  991 SOLV  HW1     3004    2.321035575    2.059839209    1.430450936
  991 SOLV  HW2     3005    2.439002302    2.090116989    1.539233615
  992 SOLV  OW      3006    2.265668009    1.502254804    1.364004044
  992 SOLV  HW1     3007    2.325071861    1.582691123    1.365671607
  992 SOLV  HW2     3008    2.180733637    1.522549450    1.412746230
  993 SOLV  OW      3009    0.788976416    1.700222747    2.609866129
  993 SOLV  HW1     3010    0.777000599    1.755499443    2.527387776
  993 SOLV  HW2     3011    0.718262584    1.724003697    2.676466370
  994 SOLV  OW      3012    2.363740878    0.659574175    2.003190430
  994 SOLV  HW1     3013    2.403534295    0.580342362    1.956923125
  994 SOLV  HW2     3014    2.436898606    0.720610372    2.033593014
  995 SOLV  OW      3015    1.019373340    2.800316093    1.724699124
  995 SOLV  HW1     3016    0.923396196    2.777642409    1.741262178
  995 SOLV  HW2     3017    1.077665494    2.741112096    1.780349026
  996 SOLV  OW      3018    1.963263143    1.719180964    2.057876113
  996 SOLV  HW1     3019    1.976921865    1.783044059    1.982134015
  996 SOLV  HW2     3020    2.038671894    1.728080732    2.122962032
  997 SOLV  OW      3021    2.214757916    2.317169067    0.338817632
  997 SOLV  HW1     3022    2.269876219    2.399689411    0.326415786
  997 SOLV  HW2     3023    2.246210975    2.246292645    0.275661946
  998 SOLV  OW      3024    2.999813340    1.509729404    2.450519301
  998 SOLV  HW1     3025    2.930731164    1.472623540    2.388450282
  998 SOLV  HW2     3026    3.090567500    1.498080251    2.410149715
  999 SOLV  OW      3027    1.303856200    0.726084672    0.718689327
  999 SOLV  HW1     3028    1.297122800    0.651005738    0.652967580
  999 SOLV  HW2     3029    1.387412900    0.715727508    0.772656151
 1000 SOLV  OW      3030    2.876455664    1.064362716    1.825891598
 1000 SOLV  HW1     3031    2.976240630    1.070626445    1.823950899
 1000 SOLV  HW2     3032    2.848162179    0.973672644    1.794669978
 1001 SOLV  OW      3033    0.536922650    1.493624303    1.878172786
 1001 SOLV  HW1     3034    0.548154495    1.409090608    1.930419115
 1001 SOLV  HW2     3035    0.486360849    1.560223922    1.933032639
 1002 SOLV  OW      3036    0.426732049    1.165221267    2.347383825
 1002 SOLV  HW1     3037    0.370466420    1.158421275    2.429781880
 1002 SOLV  HW2     3038    0.367927273    1.181414358    2.268129677
 1003 SOLV  OW      3039    1.622611917    1.689621006    2.750533250
 1003 SOLV  HW1     3040    1.569406673    1.771490622    2.772178713
 1003 SOLV  HW2     3041    1.565386450    1.608514544    2.762734143
 1004 SOLV  OW      3042    0.727334228    0.849868546    1.634616916
 1004 SOLV  HW1     3043    0.661489929    0.777750111    1.656185537
 1004 SOLV  HW2     3044    0.804137150    0.845045679    1.698489682
 1005 SOLV  OW      3045    2.173324303    1.131720434    0.756460781
 1005 SOLV  HW1     3046    2.268858901    1.111871050    0.734536497
 1005 SOLV  HW2     3047    2.166071535    1.224654064    0.792685554
 1006 SOLV  OW      3048    1.080098420    1.617496536    2.633906833
 1006 SOLV  HW1     3049    1.118248045    1.707064084    2.611012269
 1006 SOLV  HW2     3050    0.980292890    1.623417634    2.636275100
 1007 SOLV  OW      3051    0.068160528    2.691343325    2.512283188
 1007 SOLV  HW1     3052   -0.017068675    2.713445084    2.559707749
 1007 SOLV  HW2     3053    0.047996276    2.665690828    2.417747730
 1008 SOLV  OW      3054    1.656633464    2.184372873    3.062522701
 1008 SOLV  HW1     3055    1.670593924    2.085616555    3.069890371
 1008 SOLV  HW2     3056    1.584725873    2.202943911    2.995542989
 1009 SOLV  OW      3057    1.689856145    0.289606418    0.956781352
 1009 SOLV  HW1     3058    1.647143891    0.225771953    1.020832616
 1009 SOLV  HW2     3059    1.655872029    0.271856018    0.864414451
 1010 SOLV  OW      3060    2.864842751    2.284557267    0.535745778
 1010 SOLV  HW1     3061    2.777141833    2.246936707    0.565660609
 1010 SOLV  HW2     3062    2.869506090    2.381482900    0.559939612
 1011 SOLV  OW      3063    1.399938093    2.128661791    2.669406720
 1011 SOLV  HW1     3064    1.456654324    2.148904927    2.589572355
 1011 SOLV  HW2     3065    1.304786185    2.152081485    2.649465997
 1012 SOLV  OW      3066    1.690572558    1.381962617    0.878101540
 1012 SOLV  HW1     3067    1.733562007    1.471917994    0.885954315
 1012 SOLV  HW2     3068    1.758764259    1.314886635    0.848906200
 1013 SOLV  OW      3069    1.159139190    1.237283518    3.129025969
 1013 SOLV  HW1     3070    1.257603840    1.254779392    3.128541688
 1013 SOLV  HW2     3071    1.121072427    1.263545054    3.217698293
 1014 SOLV  OW      3072    1.986119536    2.285668161    1.089810135
 1014 SOLV  HW1     3073    2.059297939    2.264431505    1.154583735
 1014 SOLV  HW2     3074    1.897571159    2.276290896    1.135338802
 1015 SOLV  OW      3075    0.363454508    2.246786375    1.607478968
 1015 SOLV  HW1     3076    0.307775910    2.327608472    1.626692165
 1015 SOLV  HW2     3077    0.342319596    2.212787932    1.515833963
 1016 SOLV  OW      3078    2.195192869    1.079730402    2.396132896
 1016 SOLV  HW1     3079    2.165864848    1.016943566    2.324026240
 1016 SOLV  HW2     3080    2.128170430    1.153366419    2.405478678
 1017 SOLV  OW      3081    0.537892621    1.566007372    1.340730471
 1017 SOLV  HW1     3082    0.561496467    1.471546927    1.363576508
 1017 SOLV  HW2     3083    0.516981118    1.616332073    1.424586418
 1018 SOLV  OW      3084    2.662053563    1.323171377    0.232161980
 1018 SOLV  HW1     3085    2.617685595    1.412751465    0.235076008
 1018 SOLV  HW2     3086    2.711932058    1.313485273    0.146023265
 1019 SOLV  OW      3087    1.786088464    1.399220167    0.115261038
 1019 SOLV  HW1     3088    1.808057705    1.308512546    0.151196184
 1019 SOLV  HW2     3089    1.824417626    1.469143502    0.175621845
 1020 SOLV  OW      3090    1.152452345    0.447545463    2.787362270
 1020 SOLV  HW1     3091    1.122024938    0.352350251    2.783663144
 1020 SOLV  HW2     3092    1.115415445    0.497427504    2.708994079
 1021 SOLV  OW      3093    0.677746435    0.817394104    2.633692316
 1021 SOLV  HW1     3094    0.603329958    0.863081146    2.682443927
 1021 SOLV  HW2     3095    0.733401896    0.765705826    2.698750431
 1022 SOLV  OW      3096    1.902519219    2.195397269    1.967812794
 1022 SOLV  HW1     3097    1.995826456    2.231111851    1.972297135
 1022 SOLV  HW2     3098    1.858721236    2.205323454    2.057171636
 1023 SOLV  OW      3099    0.127993744    0.175333597    1.453313710
 1023 SOLV  HW1     3100    0.148947806    0.174089625    1.355534551
 1023 SOLV  HW2     3101    0.105293282    0.268611465    1.481337842
 1024 SOLV  OW      3102    0.189474934    0.809661375    0.441770501
 1024 SOLV  HW1     3103    0.139044903    0.835067870    0.359229699
 1024 SOLV  HW2     3104    0.126725656    0.806796273    0.519590283
 1025 SOLV  OW      3105    1.286179529    0.289513717    0.644393825
 1025 SOLV  HW1     3106    1.191432256    0.304437355    0.616079446
 1025 SOLV  HW2     3107    1.315829838    0.198651950    0.614959985
 1026 SOLV  OW      3108    0.086676167    0.463191840    2.995960775
 1026 SOLV  HW1     3109    0.178366876    0.462769792    2.956033445
 1026 SOLV  HW2     3110    0.041810650    0.550186801    2.975455789
 1027 SOLV  OW      3111    2.706129540    0.882428288    2.427293627
 1027 SOLV  HW1     3112    2.695598304    0.838163603    2.338233577
 1027 SOLV  HW2     3113    2.711481183    0.812657779    2.498744483
 1028 SOLV  OW      3114    2.273057285    1.968863368    1.891695715
 1028 SOLV  HW1     3115    2.182572958    1.930272390    1.873661055
 1028 SOLV  HW2     3116    2.343104647    1.909408750    1.852193654
 1029 SOLV  OW      3117    1.851804775    0.208842595    1.954231289
 1029 SOLV  HW1     3118    1.872203764    0.247730044    1.864378624
 1029 SOLV  HW2     3119    1.926021549    0.230681068    2.017608981
 1030 SOLV  OW      3120    0.142689252    0.110839770    1.731451741
 1030 SOLV  HW1     3121    0.236036417    0.145046939    1.742300693
 1030 SOLV  HW2     3122    0.117121100    0.113860537    1.634815256
 1031 SOLV  OW      3123    2.819869417    0.230930937    2.385546421
 1031 SOLV  HW1     3124    2.851589079    0.186260220    2.301889802
 1031 SOLV  HW2     3125    2.719889622    0.230748742    2.387548327
 1032 SOLV  OW      3126    1.161265035    2.516684630    0.161273898
 1032 SOLV  HW1     3127    1.087281183    2.542415788    0.099110426
 1032 SOLV  HW2     3128    1.151010716    2.566199311    0.247558817
 1033 SOLV  OW      3129    0.288787885    1.765180729    0.332511324
 1033 SOLV  HW1     3130    0.342333955    1.845137295    0.305312685
 1033 SOLV  HW2     3131    0.191384791    1.784989292    0.321454716
 1034 SOLV  OW      3132    1.683597351    1.107973537    1.959808341
 1034 SOLV  HW1     3133    1.644824721    1.125446262    1.869293684
 1034 SOLV  HW2     3134    1.616989999    1.058440386    2.015587924
 1035 SOLV  OW      3135    2.109206009    2.786882849    2.203585053
 1035 SOLV  HW1     3136    2.188086550    2.734967789    2.236489261
 1035 SOLV  HW2     3137    2.025167979    2.745730966    2.238884554
 1036 SOLV  OW      3138    0.902120106    1.899667664    0.078783112
 1036 SOLV  HW1     3139    0.960342868    1.840337200    0.023178800
 1036 SOLV  HW2     3140    0.958208160    1.970175849    0.122193607
 1037 SOLV  OW      3141    2.681431967    0.726910710    2.204233326
 1037 SOLV  HW1     3142    2.637802832    0.637225673    2.196822913
 1037 SOLV  HW2     3143    2.624064703    0.795646971    2.159667564
END
LATTICESHIFTS
         0         0         0
         0         0         0
         0         0         0
         0         0         0
         0         0         0
         0         0         0
         0         0         0
         0         0         0
         0         0         0
         0         0         0
         0         0         0
         0         0         0
         0         0         0
         0         0         0
         0         0         0
         0         0         0
         0         0         0
         0         0         0
         0         0         0
         0         0         0
         0         0         0
         0         0         0
         0         0         0
         0         0         0
         0         0         0
         0         0         0
         0         0         0
         0         0         0
         0         0         0
         0         0         0
         0         0         0
         0         0         0
         0         0         0
         0         0         0
         0         0         0
         0         0         0
         0         0         0
         0         0         0
         0         0         0
         0         0         0
         0         0         0
         0         0         0
         0         0         0
         0         0         0
         0         0         0
         0         0         0
         0         0         0
         0         0         0
         0         0         0
         0         0         0
         0         0         0
         0         0         0
         0         0         0
         0         0         0
         0         0         0
         0         0         0
         1         0         0
         1         0         0
         1         0         0
         0         0         0
         0         0         0
         0         0         0
         0         0         0
         0         0         0
         0         0         0
         0         0         0
         0         0         0
         0         0         0
         0         1         0
         0         1         0
         0         1         0
         0         1         0
         0         1         0
         0         1         0
         0         0         0
         0         0         0
         0         0         0
         0         0         0
         0         0         0
         0         0         0
         0         0         0
         0         0         0
         0         0         0
         0         0         0
         0         0         0
         0         0         0
         1         0         0
         1         0         0
         1         0         0
         0         0         0
         0         0         0
         0         0         0
         0        -1         0
         0        -1         0
         0        -1         0
         0         0         0
         0         0         0
         0         0         0
         0         0         0
         0         0         0
         0         0         0
         1         0         0
         1         0         0
         1         0         0
         0         0         0
         0         0         0
         0         0         0
         0         0         0
         0         0         0
         0         0         0
         0         0         0
         0         0         0
         0         0         0
         0         0         0
         0         0         0
         0         0         0
         0         0         0
         0         0         0
         0         0         0
         0         0         0
         0         0         0
         0         0         0
         0         0         0
         0         0         0
         0         0         0
         0         0         0
         0         0         0
         0         0         0
         0         0         0
         0         0         0
         0         0         0
         0         0         0
         0         0         0
         0         0         0
         0         0         0
         0         0         0
         0         0         0
         0         0         0
         0         0         0
         0         0         0
         0         0         0
         0         0         0
         0         0         0
         0         0         0
         0         0         0
         0         0         0
         0         0         0
         0         0         0
         0         0         0
         0         0         0
         0         0         0
         0         0         0
         0         0         0
         0         0         0
         0         0         0
         0         0         0
         0         0         0
         0         0         0
         0         0         0
         0         0         0
         0         0         0
         0         0         0
         0         0         0
         0         0         0
         0         0         0
         0         0         0
         0         0         0
         0         0         0
         0         0         0
         0         0         0
         0         0         0
         0         0         0
         0         0         0
         0         0         0
         0         0         0
         0         0         0
         0         0         0
         0         0         0
         0         0         0
        -1         0         0
        -1         0         0
        -1         0         0
         0         0         0
         0         0         0
         0         0         0
         0         0         0
         0         0         0
         0         0         0
         0         0         0
         0         0         0
         0         0         0
         0         0         0
         0         0         0
         0         0         0
         0         0         0
         0         0         0
         0         0         0
         0         0         0
         0         0         0
         0         0         0
        -1         0         0
        -1         0         0
        -1         0         0
         0         0         0
         0         0         0
         0         0         0
         1         0         0
         1         0         0
         1         0         0
         0         0         0
         0         0         0
         0         0         0
         0         0         0
         0         0         0
         0         0         0
         0         0         0
         0         0         0
         0         0         0
         0         0         0
         0         0         0
         0         0         0
         0         0         0
         0         0         0
         0         0         0
         0         0         0
         0         0         0
         0         0         0
         0         0         0
         0         0         0
         0         0         0
         0         0         0
         0         0         0
         0         0         0
         0         0         0
         0         0         0
         0         0         0
         0         0        -1
         0         0        -1
         0         0        -1
         0         0         0
         0         0         0
         0         0         0
         0         0         0
         0         0         0
         0         0         0
         0         0         0
         0         0         0
         0         0         0
        -1         0         0
        -1         0         0
        -1         0         0
         0         0         0
         0         0         0
         0         0         0
         0         0         0
         0         0         0
         0         0         0
         0         0         0
         0         0         0
         0         0         0
         0         0         0
         0         0         0
         0         0         0
         0         0         0
         0         0         0
         0         0         0
         0         0         0
         0         0         0
         0         0         0
         0         0         0
         0         0         0
         0         0         0
         0         0         0
         0         0         0
         0         0         0
         0         0         0
         0         0         0
         0         0         0
         0         0        -1
         0         0        -1
         0         0        -1
         0         0         0
         0         0         0
         0         0         0
         0         0         0
         0         0         0
         0         0         0
         0         0         0
         0         0         0
         0         0         0
         0         0         0
         0         0         0
         0         0         0
         0         0         0
         0         0         0
         0         0         0
         0         0         0
         0         0         0
         0         0         0
         0         0         0
         0         0         0
         0         0         0
         0         0         0
         0         0         0
         0         0         0
         0         0         0
         0         0         0
         0         0         0
         0         0         0
         0         0         0
         0         0         0
         0         0         0
         0         0         0
         0         0         0
         0         0         0
         0         0         0
         0         0         0
         0         0         0
         0         0         0
         0         0         0
         0         1         0
         0         1         0
         0         1         0
         0         0         0
         0         0         0
         0         0         0
        -1         0         0
        -1         0         0
        -1         0         0
         0         0         0
         0         0         0
         0         0         0
         0         0         0
         0         0         0
         0         0         0
         0         0         0
         0         0         0
         0         0         0
         0         0         0
         0         0         0
         0         0         0
         0         0         1
         0         0         1
         0         0         1
         0         0         0
         0         0         0
         0         0         0
         0         0         0
         0         0         0
         0         0         0
         0         0         0
         0         0         0
         0         0         0
         0         0         0
         0         0         0
         0         0         0
         0         0         0
         0         0         0
         0         0         0
         1         0         0
         1         0         0
         1         0         0
         0         0         0
         0         0         0
         0         0         0
         0        -1         0
         0        -1         0
         0        -1         0
         0         0         0
         0         0         0
         0         0         0
         0         0         0
         0         0         0
         0         0         0
         0         0         0
         0         0         0
         0         0         0
         0         0         0
         0         0         0
         0         0         0
         0         0         0
         0         0         0
         0         0         0
         0         0         0
         0         0         0
         0         0         0
         0         0         0
         0         0         0
         0         0         0
         0         0         0
         0         0         0
         0         0         0
         0         0         0
         0         0         0
         0         0         0
        -1         0         0
        -1         0         0
        -1         0         0
         0         0         0
         0         0         0
         0         0         0
         0         0         0
         0         0         0
         0         0         0
         0         0         0
         0         0         0
         0         0         0
         0         0         0
         0         0         0
         0         0         0
         0         0         0
         0         0         0
         0         0         0
         0         0         0
         0         0         0
         0         0         0
         0         0         0
         0         0         0
         0         0         0
         0         0         0
         0         0         0
         0         0         0
         0         0         0
         0         0         0
         0         0         0
         0         0         0
         0         0         0
         0         0         0
         0         0         0
         0         0         0
         0         0         0
         0         0         0
         0         0         0
         0         0         0
         0         0         0
         0         0         0
         0         0         0
         0         0         0
         0         0         0
         0         0         0
         0         0         0
         0         0         0
         0         0         0
         0         0         0
         0         0         0
         0         0         0
         0         0         0
         0         0         0
         0         0         0
         0         0         0
         0         0         0
         0         0         0
         0         0         0
         0         0         0
         0         0         0
         0         0         0
         0         0         0
         0         0         0
         0         0         0
         0         0         0
         0         0         0
         0         0         0
         0         0         0
         0         0         0
         0        -1         0
         0        -1         0
         0        -1         0
         0         0         0
         0         0         0
         0         0         0
         0         0         0
         0         0         0
         0         0         0
         0         0         0
         0         0         0
         0         0         0
         0         0         0
         0         0         0
         0         0         0
         0         0         0
         0         0         0
         0         0         0
         0         1         0
         0         1         0
         0         1         0
         0         0         0
         0         0         0
         0         0         0
         0         0         0
         0         0         0
         0         0         0
         0         0         0
         0         0         0
         0         0         0
         0         0         0
         0         0         0
         0         0         0
         0         0         0
         0         0         0
         0         0         0
         0         0         0
         0         0         0
         0         0         0
         0         0         0
         0         0         0
         0         0         0
         0         0         0
         0         0         0
         0         0         0
         0         0         0
         0         0         0
         0         0         0
         0         0         0
         0         0         0
         0         0         0
         0         0         0
         0         0         0
         0         0         0
         0         0         0
         0         0         0
         0         0         0
         0         0         0
         0         0         0
         0         0         0
         0         0         0
         0         0         0
         0         0         0
         0         0         0
         0         0         0
         0         0         0
         0         0         0
         0         0         0
         0         0         0
         0         0         0
         0         0         0
         0         0         0
         0         0         0
         0         0         0
         0         0         0
         0         0         0
         0         0         0
         0         0         0
         0         0         0
         0         0         0
         0         0         0
         0         0         0
         0         0         0
         0         0         0
         0         0         1
         0         0         1
         0         0         1
         0         0         0
         0         0         0
         0         0         0
         0         0         0
         0         0         0
         0         0         0
         0         0         0
         0         0         0
         0         0         0
         0         0         0
         0         0         0
         0         0         0
         0         0         0
         0         0         0
         0         0         0
         0         0         0
         0         0         0
         0         0         0
         0         0         0
         0         0         0
         0         0         0
         0         0         0
         0         0         0
         0         0         0
         0         0         0
         0         0         0
         0         0         0
         0         0         0
         0         0         0
         0         0         0
         0         0         0
         0         0         0
         0         0         0
         0         0         0
         0         0         0
         0         0         0
         0         0         0
         0         0         0
         0         0         0
         0         0         0
         0         0         0
         0         0         0
         0         0         0
         0         0         0
         0         0         0
         0         0         0
         0         0         0
         0         0         0
         0         0         0
         0         0         0
         0         0         0
         0         0         0
         0         0         0
         0         0         0
         0         0         0
         0         0         0
         0         0         0
         0         0         0
         0         0         0
         0         0         0
         0         0         0
         0         0         0
         0         0         0
         0         0         0
         0         0         0
         0         0         0
         0         0         0
         0         0         0
         0         0         0
         0         0         0
         0         0         0
         0         0         0
         0        -1         0
         0        -1         0
         0        -1         0
         0         0         0
         0         0         0
         0         0         0
         0         0         0
         0         0         0
         0         0         0
         0         0         0
         0         0         0
         0         0         0
         0         0         0
         0         0         0
         0         0         0
         0         0         0
         0         0         0
         0         0         0
         0         0         0
         0         0         0
         0         0         0
         0         0         0
         0         0         0
         0         0         0
         0         0         0
         0         0         0
         0         0         0
         0         0         0
         0         0         0
         0         0         0
         0         0         0
         0         0         0
         0         0         0
         0         0         0
         0         0         0
         0         0         0
         0         0         0
         0         0         0
         0         0         0
         0         0         0
         0         0         0
         0         0         0
         0         0         0
         0         0         0
         0         0         0
         0         0         0
         0         0         0
         0         0         0
         0         0         0
         0         0         0
         0         0         0
         0         0         0
         0         0         0
         0         0         0
         0         0         0
         0         0         0
         0         0         0
         0         0         0
         0         0         0
         0         0         0
         0         0         0
         0         0         0
         0         0         0
         0         0         0
         0         0         0
         0         0         0
         0         0         0
         0         0         0
         0         0         0
         0         0         0
         0         0         0
         0         0         0
         0         0         0
         0         0         0
         0         0         0
         0         1         0
         0         1         0
         0         1         0
         0         0         0
         0         0         0
         0         0         0
         0         0         0
         0         0         0
         0         0         0
         0         0        -1
         0         0        -1
         0         0        -1
         0         0         0
         0         0         0
         0         0         0
         0         0         0
         0         0         0
         0         0         0
         0         0         0
         0         0         0
         0         0         0
         0         0         0
         0         0         0
         0         0         0
         0         0         0
         0         0         0
         0         0         0
         0         0         0
         0         0         0
         0         0         0
         0         0         0
         0         0         0
         0         0         0
         0         0         0
         0         0         0
         0         0         0
         0         0         0
         0         0         0
         0         0         0
         0         0         0
         0         0         0
         0         0         0
        -1         0         0
        -1         0         0
        -1         0         0
         1         0         1
         1         0         1
         1         0         1
         0         1         0
         0         1         0
         0         1         0
         0         0         0
         0         0         0
         0         0         0
         0         0         0
         0         0         0
         0         0         0
         0         0         0
         0         0         0
         0         0         0
         0         0         0
         0         0         0
         0         0         0
         0         0         0
         0         0         0
         0         0         0
         0         0         0
         0         0         0
         0         0         0
         0         0         0
         0         0         0
         0         0         0
        -1         0         0
        -1         0         0
        -1         0         0
         0         0         0
         0         0         0
         0         0         0
        -1         0         0
        -1         0         0
        -1         0         0
         0         0         0
         0         0         0
         0         0         0
         0         0         0
         0         0         0
         0         0         0
         0         0         0
         0         0         0
         0         0         0
         0         0         0
         0         0         0
         0         0         0
         0         0         0
         0         0         0
         0         0         0
         0         0         0
         0         0         0
         0         0         0
         0         0         0
         0         0         0
         0         0         0
         0         0        -1
         0         0        -1
         0         0        -1
         0         0         0
         0         0         0
         0         0         0
         1         0         0
         1         0         0
         1         0         0
         0         0         1
         0         0         1
         0         0         1
         0         0         0
         0         0         0
         0         0         0
         0         0         0
         0         0         0
         0         0         0
         0         0         0
         0         0         0
         0         0         0
         0         0         0
         0         0         0
         0         0         0
         0         0         0
         0         0         0
         0         0         0
         0         0         0
         0         0         0
         0         0         0
         0         0         0
         0         0         0
         0         0         0
         0         0         0
         0         0         0
         0         0         0
         0         0         0
         0         0         0
         0         0         0
         0         0         0
         0         0         0
         0         0         0
         0         0         0
         0         0         0
         0         0         0
         0         0         0
         0         0         0
         0         0         0
         0         0         0
         0         0         0
         0         0         0
         0         1         0
         0         1         0
         0         1         0
         1         0         0
         1         0         0
         1         0         0
         0         0         0
         0         0         0
         0         0         0
         0         0         0
         0         0         0
         0         0         0
         0         0         0
         0         0         0
         0         0         0
         0         0         0
         0         0         0
         0         0         0
        -1         0         0
        -1         0         0
        -1         0         0
         0         0        -1
         0         0        -1
         0         0        -1
         0         0         0
         0         0         0
         0         0         0
         0         0         0
         0         0         0
         0         0         0
         0         0         0
         0         0         0
         0         0         0
         0        -1         0
         0        -1         0
         0        -1         0
         0         0         0
         0         0         0
         0         0         0
         0         0         0
         0         0         0
         0         0         0
         0         0         0
         0         0         0
         0         0         0
         0         0         0
         0         0         0
         0         0         0
         0         0         0
         0         0         0
         0         0         0
         0         0         0
         0         0         0
         0         0         0
         0         0         0
         0         0         0
         0         0         0
         0         0         0
         0         0         0
         0         0         0
         0         0         0
         0         0         0
         0         0         0
         0         0        -1
         0         0        -1
         0         0        -1
         0         0         0
         0         0         0
         0         0         0
         0         0         0
         0         0         0
         0         0         0
         0         0         0
         0         0         0
         0         0         0
         0         0         0
         0         0         0
         0         0         0
         0         0         0
         0         0         0
         0         0         0
         0         0         0
         0         0         0
         0         0         0
         0         0         0
         0         0         0
         0         0         0
         0         0         0
         0         0         0
         0         0         0
         0         0         0
         0         0         0
         0         0         0
         0         0         0
         0         0         0
         0         0         0
         0         0         0
         0         0         0
         0         0         0
         0         0         0
         0         0         0
         0         0         0
         0         0         0
         0         0         0
         0         0         0
         0         0         0
         0         0         0
         0         0         0
         0         0         0
         0         0         0
         0         0         0
         0         0         0
         0         0         0
         0         0         0
         0         0         0
         0         0         0
         0         0         0
         0         0         0
         0         0         0
         0         0         0
         1         0         0
         1         0         0
         1         0         0
         0         0        -1
         0         0        -1
         0         0        -1
         0         0         0
         0         0         0
         0         0         0
        -1         0         0
        -1         0         0
        -1         0         0
         0         0         0
         0         0         0
         0         0         0
         0         0         0
         0         0         0
         0         0         0
         0         0         0
         0         0         0
         0         0         0
         0         0         0
         0         0         0
         0         0         0
         0         0         0
         0         0         0
         0         0         0
         0         0         0
         0         0         0
         0         0         0
         0         0         0
         0         0         0
         0         0         0
         0         0         0
         0         0         0
         0         0         0
         0         0         0
         0         0         0
         0         0         0
         0         0         0
         0         0         0
         0         0         0
         0         0         0
         0         0         0
         0         0         0
         0         0         0
         0         0         0
         0         0         0
         0         1         0
         0         1         0
         0         1         0
         0         0         0
         0         0         0
         0         0         0
         0         0         0
         0         0         0
         0         0         0
         0         0         0
         0         0         0
         0         0         0
         0         0         0
         0         0         0
         0         0         0
         0         0         0
         0         0         0
         0         0         0
         0         0         1
         0         0         1
         0         0         1
         0         0         0
         0         0         0
         0         0         0
         0         0         0
         0         0         0
         0         0         0
         0         0         0
         0         0         0
         0         0         0
         0         0         0
         0         0         0
         0         0         0
         0         0         0
         0         0         0
         0         0         0
         0         0         0
         0         0         0
         0         0         0
         0         0         0
         0         0         0
         0         0         0
         0         0         0
         0         0         0
         0         0         0
         0         0         0
         0         0         0
         0         0         0
         0         0         0
         0         0         0
         0         0         0
         0         0         0
         0         0         0
         0         0         0
         0         0         0
         0         0         0
         0         0         0
         0         0         0
         0         0         0
         0         0         0
         0         0         0
         0         0         0
         0         0         0
         0         0         0
         0         0         0
         0         0         0
         0         0         0
         0         0         0
         0         0         0
         0         0         0
         0         0         0
         0         0         0
         0         1         0
         0         1         0
         0         1         0
         0         0         0
         0         0         0
         0         0         0
         0         0         0
         0         0         0
         0         0         0
         0         0         0
         0         0         0
         0         0         0
         0         0         0
         0         0         0
         0         0         0
         0         0         0
         0         0         0
         0         0         0
         0         0        -1
         0         0        -1
         0         0        -1
         0         0         0
         0         0         0
         0         0         0
        -1         0         0
        -1         0         0
        -1         0         0
         0         0         0
         0         0         0
         0         0         0
         0         0         0
         0         0         0
         0         0         0
         0         1         0
         0         1         0
         0         1         0
         0         0         0
         0         0         0
         0         0         0
         0        -1         0
         0        -1         0
         0        -1         0
         0         0         0
         0         0         0
         0         0         0
         0         0         0
         0         0         0
         0         0         0
         0         1         0
         0         1         0
         0         1         0
         0         0         0
         0         0         0
         0         0         0
         1         0         1
         1         0         1
         1         0         1
        -1         0         0
        -1         0         0
        -1         0         0
         0         0         0
         0         0         0
         0         0         0
         0         0         0
         0         0         0
         0         0         0
         0         0         0
         0         0         0
         0         0         0
         0         0         0
         0         0         0
         0         0         0
         0         0         0
         0         0         0
         0         0         0
         0         0         1
         0         0         1
         0         0         1
        -1         0         0
        -1         0         0
        -1         0         0
         0         0         0
         0         0         0
         0         0         0
         0         0         0
         0         0         0
         0         0         0
         0         0         0
         0         0         0
         0         0         0
        -1         0         0
        -1         0         0
        -1         0         0
         0         0         0
         0         0         0
         0         0         0
         0         0         0
         0         0         0
         0         0         0
         0         0         0
         0         0         0
         0         0         0
         0         0         0
         0         0         0
         0         0         0
         0         0        -1
         0         0        -1
         0         0        -1
         0         0         0
         0         0         0
         0         0         0
         0         0         0
         0         0         0
         0         0         0
         0         0         0
         0         0         0
         0         0         0
         0         0         0
         0         0         0
         0         0         0
         0         0         0
         0         0         0
         0         0         0
         0         0         0
         0         0         0
         0         0         0
         0         0         0
         0         0         0
         0         0         0
         0         0         0
         0         0         0
         0         0         0
         0         0         0
         0         0         0
         0         0         0
         0         0         0
         0         0         0
         0         0         0
         0         0         0
         0         0         0
         0         0         0
         0         0         0
         0         0         0
         0         0         0
         0         0         0
         0         0         0
         0         0         0
         0         0         0
         0         0         0
         0         0         0
         0         0         0
         0         0         0
         0         0         0
         0         0         0
         0         0         0
         0         0         0
         0         0         0
         0         0         0
         0         0         0
         0         0         0
         0         0         0
         0         0         0
         0         0         0
         0         0         0
         0         0         0
         0         0         0
         0         0         0
         0         0         0
         0         0         0
         0         0         0
         0         0         0
         0         0         0
         0         0         0
         0         0         0
         0         0         0
         0         0         0
         0         0         0
         0         0         0
         0         0         0
         0         0         0
         0         0         0
         0         0         0
         0         0         0
         0         0         0
         0         0         0
         0         0         0
         0         0         0
         0         0         0
         0         0         0
         0         0         0
         0         0         0
         0         0         0
         0         0         0
         0         0         0
         0         0         0
         0         0         0
         0         0         0
         0         0         0
         0         0         0
         0         0         0
         0         0         0
         0         0         0
         0         0         0
         0         0         0
         0         0         1
         0         0         1
         0         0         1
         0         0         0
         0         0         0
         0         0         0
         0         0         0
         0         0         0
         0         0         0
         0         0         0
         0         0         0
         0         0         0
         0         1         0
         0         1         0
         0         1         0
         0         0         0
         0         0         0
         0         0         0
         0         0         0
         0         0         0
         0         0         0
         0         0         0
         0         0         0
         0         0         0
         0         0         0
         0         0         0
         0         0         0
         0         0         0
         0         0         0
         0         0         0
         0         0         0
         0         0         0
         0         0         0
         0         0         0
         0         0         0
         0         0         0
         0        -1        -1
         0        -1        -1
         0        -1        -1
         0         0         0
         0         0         0
         0         0         0
         0         0         1
         0         0         1
         0         0         1
         0         0         0
         0         0         0
         0         0         0
         1         0         0
         1         0         0
         1         0         0
         0         0         0
         0         0         0
         0         0         0
         0         0         0
         0         0         0
         0         0         0
         0         0         0
         0         0         0
         0         0         0
         0         0         1
         0         0         1
         0         0         1
         0         0         0
         0         0         0
         0         0         0
         1         0         0
         1         0         0
         1         0         0
         0         0         0
         0         0         0
         0         0         0
         0         0         0
         0         0         0
         0         0         0
        -1         0         0
        -1         0         0
        -1         0         0
         0         0         0
         0         0         0
         0         0         0
         0         0         1
         0         0         1
         0         0         1
         0         0         0
         0         0         0
         0         0         0
         0         0         0
         0         0         0
         0         0         0
         0         0         0
         0         0         0
         0         0         0
         0         0         0
         0         0         0
         0         0         0
         0         0         0
         0         0         0
         0         0         0
         0         0         0
         0         0         0
         0         0         0
         0         0         0
         0         0         0
         0         0         0
         0         0         0
         0         0         0
         0         0         0
         0         0         0
         0         0         0
         0         0         0
         1         0         0
         1         0         0
         1         0         0
         0         0         0
         0         0         0
         0         0         0
         0         0         0
         0         0         0
         0         0         0
         0         0         0
         0         0         0
         0         0         0
         0         0         0
         0         0         0
         0         0         0
         0         0         0
         0         0         0
         0         0         0
         0         1         0
         0         1         0
         0         1         0
         0         0         0
         0         0         0
         0         0         0
         0         0         0
         0         0         0
         0         0         0
         0         0         0
         0         0         0
         0         0         0
         0         0         0
         0         0         0
         0         0         0
         0         0         0
         0         0         0
         0         0         0
         0         0         0
         0         0         0
         0         0         0
         0         0         0
         0         0         0
         0         0         0
        -1         0         0
        -1         0         0
        -1         0         0
         0         0         0
         0         0         0
         0         0         0
         0         0         0
         0         0         0
         0         0         0
         0         0         0
         0         0         0
         0         0         0
         0         0         0
         0         0         0
         0         0         0
         0         0         0
         0         0         0
         0         0         0
         0         0         0
         0         0         0
         0         0         0
         0         0         0
         0         0         0
         0         0         0
         0         0         0
         0         0         0
         0         0         0
         0         0         0
         0         0         0
         0         0         0
         0         0         0
         0         0         0
         0         0         0
         0         0         0
         0         0         0
         0         0         0
         0         0         0
         0         0         0
         0         0         0
         0         0         0
         0         0         0
         0         0         0
         0         0         0
         0         0         0
         0         0         0
         0         0         0
         0         0         0
         0         0         0
         0         0         0
         0         0         0
         0         0         0
         0         0         0
         0         0         0
         0         0         0
         0         0         0
         0         0         0
         0         0         0
         0         0         0
         0         0         0
         0         0         0
         0         0         0
         0         0         0
         0         0         0
         0         0         0
         0         0         0
         0         0         0
         0         0         0
         0         0         0
         0         0         0
         0         0         0
         0         0         0
         0         0         0
         0         0         0
         0         0         0
         0         0         0
         0         0         0
         0         0         0
         0         0         0
         0         0         0
         0         0         0
         0         0         0
         0         0         0
         0         0         0
         0         0         0
         0         0         0
         0         0         0
         0         0         0
         0         0         0
         0         0         0
         0         0         0
         0         0         0
         0         0         0
         0         0         0
         0         0         0
         0         0         0
         0         0         0
         0         0         0
         0         0         0
         0         0         0
         0         0         0
         0         0         0
         0         0         0
         0         0         0
         0         0         0
         0         0         0
         0         0         0
         0         0         0
         0         0         0
         0         0         0
         0         0         0
         0         0         0
         0         0         0
         0         0         0
         0         0         0
         0         0         0
         0         0         0
         0         0         0
         1         0         1
         1         0         1
         1         0         1
        -1         0         0
        -1         0         0
        -1         0         0
        -1         0         0
        -1         0         0
        -1         0         0
         0         0         1
         0         0         1
         0         0         1
         0         0         0
         0         0         0
         0         0         0
         0         0         0
         0         0         0
         0         0         0
         0         0         0
         0         0         0
         0         0         0
         0         0         0
         0         0         0
         0         0         0
         0         0         0
         0         0         0
         0         0         0
         0         0         0
         0         0         0
         0         0         0
         0         0         0
         0         0         0
         0         0         0
         0         0         0
         0         0         0
         0         0         0
         0         0         0
         0         0         0
         0         0         0
         0         0         0
         0         0         0
         0         0         0
         0         0         0
         0         0         0
         0         0         0
         0         0         0
         0         0         0
         0         0         0
         0         0         0
         0         0         0
         0         0         0
         0         0         0
         0         0         0
         0         0         0
         0         0         0
         0         0         0
         0         0         0
         0         0         0
         0         0         0
         0         0         0
         0         0         0
         0         0         0
         0         0         0
         0         0         0
         0         0         0
         0         0         0
         0         0        -1
         0         0        -1
         0         0        -1
         0         0         0
         0         0         0
         0         0         0
         0         0         0
         0         0         0
         0         0         0
        -1         1         0
        -1         1         0
        -1         1         0
         0         0         0
         0         0         0
         0         0         0
         0         0        -1
         0         0        -1
         0         0        -1
         0         0         0
         0         0         0
         0         0         0
         0         0         0
         0         0         0
         0         0         0
         0         0         0
         0         0         0
         0         0         0
         0         0         0
         0         0         0
         0         0         0
         0         0         0
         0         0         0
         0         0         0
         0         0        -1
         0         0        -1
         0         0        -1
         0         0         0
         0         0         0
         0         0         0
         0         0         0
         0         0         0
         0         0         0
         0         0         0
         0         0         0
         0         0         0
         0         0         0
         0         0         0
         0         0         0
         0         0         0
         0         0         0
         0         0         0
        -1         0         0
        -1         0         0
        -1         0         0
         0         0         0
         0         0         0
         0         0         0
         0         0         0
         0         0         0
         0         0         0
         0         0         0
         0         0         0
         0         0         0
         0        -1         0
         0        -1         0
         0        -1         0
         0         0         0
         0         0         0
         0         0         0
         0         0         0
         0         0         0
         0         0         0
         0         0         0
         0         0         0
         0         0         0
         0         0         0
         0         0         0
         0         0         0
         0         0         0
         0         0         0
         0         0         0
         0         0         1
         0         0         1
         0         0         1
         0         0         0
         0         0         0
         0         0         0
         0         0         0
         0         0         0
         0         0         0
         0         0         0
         0         0         0
         0         0         0
         0         0         0
         0         0         0
         0         0         0
         0         0         0
         0         0         0
         0         0         0
         0         0         0
         0         0         0
         0         0         0
         1         0         0
         1         0         0
         1         0         0
         0         0        -1
         0         0        -1
         0         0        -1
         0         0         0
         0         0         0
         0         0         0
         0         0         0
         0         0         0
         0         0         0
         0         0         0
         0         0         0
         0         0         0
         0         0         0
         0         0         0
         0         0         0
         0         1         1
         0         1         1
         0         1         1
         0         0         0
         0         0         0
         0         0         0
         0         0         0
         0         0         0
         0         0         0
         0         0         0
         0         0         0
         0         0         0
         0         0         0
         0         0         0
         0         0         0
         0         0         0
         0         0         0
         0         0         0
        -1        -1         0
        -1        -1         0
        -1        -1         0
         0         0         0
         0         0         0
         0         0         0
         0         0         0
         0         0         0
         0         0         0
         0         0         0
         0         0         0
         0         0         0
         0         0         0
         0         0         0
         0         0         0
         0         0         0
         0         0         0
         0         0         0
         0         0         0
         0         0         0
         0         0         0
         0         0         0
         0         0         0
         0         0         0
         0         0         0
         0         0         0
         0         0         0
         0         0         0
         0         0         0
         0         0         0
         0         0         0
         0         0         0
         0         0         0
         0         0         0
         0         0         0
         0         0         0
         0         0         0
         0         0         0
         0         0         0
         0         0         0
         0         0         0
         0         0         0
         0         0         0
         0         0         0
         0         0         0
         0         0         0
         0         0         0
         0         0         0
         0         0         0
         0         0         0
         0         0         0
         0         0         0
         0         0         0
         0         0         0
         0         0         0
         0         0         0
         0         0         0
         0         0         0
         0         0         0
         0         0         0
         0         0         0
         0         0         0
         0         0         0
         0         0         0
         0         0         0
         0         0         0
         0         0         0
         0         0         0
         0         0         0
         0         0         0
         0         0         0
         0         0         0
         0         0         0
         0         0         0
         0         0         0
         0         0         0
         0         0         0
         0         0         0
         0         0         0
         0         0         0
         0         0         0
         0        -1         0
         0        -1         0
         0        -1         0
         0         0         0
         0         0         0
         0         0         0
         0         0         0
         0         0         0
         0         0         0
         0         0         1
         0         0         1
         0         0         1
         0         0         0
         0         0         0
         0         0         0
         0         0         0
         0         0         0
         0         0         0
         1         0         0
         1         0         0
         1         0         0
         0         0         0
         0         0         0
         0         0         0
         0         0         0
         0         0         0
         0         0         0
         0         0         0
         0         0         0
         0         0         0
         0         0         0
         0         0         0
         0         0         0
         0         0         0
         0         0         0
         0         0         0
         0         0         0
         0         0         0
         0         0         0
         0         0         0
         0         0         0
         0         0         0
         0         0         0
         0         0         0
         0         0         0
         0         0         0
         0         0         0
         0         0         0
         0         0         0
         0         0         0
         0         0         0
         0         0         0
         0         0         0
         0         0         0
         0         0         0
         0         0         0
         0         0         0
         0         0         0
         0         0         0
         0         0         0
         0         0         0
         0         0         0
         0         0         0
         0         0         0
         0         0         0
         0         0         0
         0         0         0
         0         0         0
         0         0         0
         0         0         0
         0         0         0
         0         0         0
         0         0         0
         0         0         0
         0         0         0
         0         0         0
         0         0         0
         0         0         0
         0         1         0
         0         1         0
         0         1         0
         0        -1         0
         0        -1         0
         0        -1         0
         0         0         0
         0         0         0
         0         0         0
         0         0         0
         0         0         0
         0         0         0
         0         0         0
         0         0         0
         0         0         0
         0         0         0
         0         0         0
         0         0         0
         0         0         0
         0         0         0
         0         0         0
         0         0         0
         0         0         0
         0         0         0
         0         0        -1
         0         0        -1
         0         0        -1
         0         0         0
         0         0         0
         0         0         0
         0         0         0
         0         0         0
         0         0         0
         0         0         0
         0         0         0
         0         0         0
         0         1         0
         0         1         0
         0         1         0
         0         0         0
         0         0         0
         0         0         0
         0         0         0
         0         0         0
         0         0         0
         0         0         0
         0         0         0
         0         0         0
         0         0         0
         0         0         0
         0         0         0
         0         1         0
         0         1         0
         0         1         0
         0         1         0
         0         1         0
         0         1         0
         0         0         0
         0         0         0
         0         0         0
         0         0         1
         0         0         1
         0         0         1
         1         0         0
         1         0         0
         1         0         0
         0         0         0
         0         0         0
         0         0         0
         0         0         0
         0         0         0
         0         0         0
         0         1         0
         0         1         0
         0         1         0
         0         0         0
         0         0         0
         0         0         0
         0         0         0
         0         0         0
         0         0         0
         0         0         0
         0         0         0
         0         0         0
         0         0         1
         0         0         1
         0         0         1
         0         0         0
         0         0         0
         0         0         0
         0         0         0
         0         0         0
         0         0         0
         0         0         0
         0         0         0
         0         0         0
         0         0         0
         0         0         0
         0         0         0
         0         0         1
         0         0         1
         0         0         1
         0         0         0
         0         0         0
         0         0         0
         0         0         0
         0         0         0
         0         0         0
         0         0         0
         0         0         0
         0         0         0
         0         0         0
         0         0         0
         0         0         0
         0         0         0
         0         0         0
         0         0         0
         0         0         0
         0         0         0
         0         0         0
         0         0         0
         0         0         0
         0         0         0
         0         0         0
         0         0         0
         0         0         0
         0         0         0
         0         0         0
         0         0         0
         0         0         0
         0         0         0
         0         0         0
         0         0         0
         0         0         0
         0         0         0
         0         0         0
         0         0         0
         0         0         0
         0         1         0
         0         1         0
         0         1         0
         0         0         0
         0         0         0
         0         0         0
         0         0         0
         0         0         0
         0         0         0
         0         0         0
         0         0         0
         0         0         0
         0         0         0
         0         0         0
         0         0         0
         0         0         0
         0         0         0
         0         0         0
        -1         0         0
        -1         0         0
        -1         0         0
         0         0         0
         0         0         0
         0         0         0
         0         0         0
         0         0         0
         0         0         0
         0         0         0
         0         0         0
         0         0         0
         0         0         0
         0         0         0
         0         0         0
         0         0         0
         0         0         0
         0         0         0
         0         0         0
         0         0         0
         0         0         0
         0         0         0
         0         0         0
         0         0         0
         0         0        -1
         0         0        -1
         0         0        -1
         0         0         0
         0         0         0
         0         0         0
         0         0         0
         0         0         0
         0         0         0
         0         0         0
         0         0         0
         0         0         0
         0         0         0
         0         0         0
         0         0         0
         0         0         0
         0         0         0
         0         0         0
         0         0         0
         0         0         0
         0         0         0
         0         0         0
         0         0         0
         0         0         0
         0         0         0
         0         0         0
         0         0         0
         0         0         0
         0         0         0
         0         0         0
         0         0         0
         0         0         0
         0         0         0
         0         0         0
         0         0         0
         0         0         0
         0         0         0
         0         0         0
         0         0         0
         0         0         0
         0         0         0
         0         0         0
         0         0         0
         0         0         0
         0         0         0
         0         0         0
         0         0         0
         0         0         0
         0         0         0
         0         0         0
         0         0         0
         0         0         0
         0         0         0
         0         0         0
         0         0         0
         0         0         0
         0         0         0
         0         0         0
         0         0         0
         0         0         0
         0         0         0
         0         0         0
         0         0         0
         0         0         0
         0         0         0
         0         0         0
         0         0         0
         0         0         0
         0         0         0
         0         0         0
         0         0         0
         0         0         0
         0         0         0
         0         0         0
         0         0         0
         0         0         0
         0         0         0
         0         0         0
         0         0         0
         0         0         0
         0         0         0
         0        -1         0
         0        -1         0
         0        -1         0
         0         1         0
         0         1         0
         0         1         0
         0         0         0
         0         0         0
         0         0         0
         0         0         0
         0         0         0
         0         0         0
         0         0         0
         0         0         0
         0         0         0
         0         0         0
         0         0         0
         0         0         0
         0         0         0
         0         0         0
         0         0         0
         0         0         0
         0         0         0
         0         0         0
         0         0         0
         0         0         0
         0         0         0
         0         0         0
         0         0         0
         0         0         0
         0         0         0
         0         0         0
         0         0         0
         0         0         0
         0         0         0
         0         0         0
         0         0         0
         0         0         0
         0         0         0
         0         0         0
         0         0         0
         0         0         0
         0         0         0
         0         0         0
         0         0         0
         0         0         0
         0         0         0
         0         0         0
         0         0         0
         0         0         0
         0         0         0
         0         0         0
         0         0         0
         0         0         0
         0         0         0
         0         0         0
         0         0         0
         1         0         0
         1         0         0
         1         0         0
         0         0         0
         0         0         0
         0         0         0
         0         0         0
         0         0         0
         0         0         0
         0         0         0
         0         0         0
         0         0         0
         0         0         0
         0         0         0
         0         0         0
         0         0         0
         0         0         0
         0         0         0
         0        -1         0
         0        -1         0
         0        -1         0
         0         0         0
         0         0         0
         0         0         0
         0         0         0
         0         0         0
         0         0         0
         0         0         0
         0         0         0
         0         0         0
         0         0         0
         0         0         0
         0         0         0
         0         0         0
         0         0         0
         0         0         0
         0         0         0
         0         0         0
         0         0         0
         0         0         0
         0         0         0
         0         0         0
         0         0         0
         0         0         0
         0         0         0
         0         0         0
         0         0         0
         0         0         0
         0         0         0
         0         0         0
         0         0         0
         0         0         0
         0         0         0
         0         0         0
         0         0         0
         0         0         0
         0         0         0
        -1         0         0
        -1         0         0
        -1         0         0
         0         0         1
         0         0         1
         0         0         1
         0         0         0
         0         0         0
         0         0         0
         0         0         0
         0         0         0
         0         0         0
         0         0         0
         0         0         0
         0         0         0
         0         0         0
         0         0         0
         0         0         0
         0         0         0
         0         0         0
         0         0         0
         0         0         0
         0         0         0
         0         0         0
         0         0         0
         0         0         0
         0         0         0
         0         0         0
         0         0         0
         0         0         0
         0         0         0
         0         0         0
         0         0         0
         0         0         0
         0         0         0
         0         0         0
         0         0         0
         0         0         0
         0         0         0
         0         0         0
         0         0         0
         0         0         0
         0         0         0
         0         0         0
         0         0         0
         0         0         0
         0         0         0
         0         0         0
         0         0         0
         0         0         0
         0         0         0
         0         0         0
         0         0         0
         0         0         0
         0         0         0
         0         0         0
         0         0         0
         0         0         0
         0         0         0
         0         0         0
         0         0         0
         0         0         0
         0         0         0
         0         0         0
         0         0         0
         0         0         0
         0         0         0
         0         0         0
         0         0         0
         0         0         0
         0         0         0
         0         0         0
         0         1         0
         0         1         0
         0         1         0
         0         0         0
         0         0         0
         0         0         0
         0         0         0
         0         0         0
         0         0         0
         0         0         0
         0         0         0
         0         0         0
         0         0         0
         0         0         0
         0         0         0
         0         0         0
         0         0         0
         0         0         0
         0         0         0
         0         0         0
         0         0         0
         0         0         0
         0         0         0
         0         0         0
         0         0         0
         0         0         0
         0         0         0
         0         0         0
         0         0         0
         0         0         0
         0         0         0
         0         0         0
         0         0         0
         0         0         0
         0         0         0
         0         0         0
         0         0         0
         0         0         0
         0         0         0
         0         0         0
         0         0         0
         0         0         0
         0         0         0
         0         0         0
         0         0         0
         0         0         0
         0         0         0
         0         0         0
         0         0         0
         0         0         0
         0         0         0
         0         0         0
         0         0         0
         0         0         0
         0         0         0
         0         0         0
         0         0         0
         0         0         0
         0         0         0
         0         0         0
         0         0         1
         0         0         1
         0         0         1
        -1         0         0
        -1         0         0
        -1         0         0
         0         0         0
         0         0         0
         0         0         0
         0         0         0
         0         0         0
         0         0         0
         0         0         0
         0         0         0
         0         0         0
         0         0         0
         0         0         0
         0         0         0
         0         0         0
         0         0         0
         0         0         0
         0         0         0
         0         0         0
         0         0         0
         0         0         0
         0         0         0
         0         0         0
         0         0         0
         0         0         0
         0         0         0
         0         0         0
         0         0         0
         0         0         0
        -1         0         0
        -1         0         0
        -1         0         0
         0         0         0
         0         0         0
         0         0         0
         0         0         0
         0         0         0
         0         0         0
         0         0         0
         0         0         0
         0         0         0
         0         0         0
         0         0         0
         0         0         0
         0         0         0
         0         0         0
         0         0         0
         0         0         0
         0         0         0
         0         0         0
         0         0         0
         0         0         0
         0         0         0
         0         0         0
         0         0         0
         0         0         0
         0         0         0
         0         0         0
         0         0         0
         0         0         0
         0         0         0
         0         0         0
         0         0         0
         0         0         0
         0         0         0
         0         0         0
         0         0         0
         0         0         0
         0         0         0
         0         0         0
         0         0         0
         0         0         0
         0         0         0
         0         0         0
         0         0         0
         0         0         0
         0         0         0
         0         0         0
         0         0         0
         0         0         0
         0         0         0
         0         0         0
         0         0         0
         0         0         0
         0         0         0
         0         0         0
         0         0         0
         0         0         0
         0         0         0
         0         0         0
         0         0         0
         0         0         0
         0         0         0
         0         0         0
         0         0         0
         0         0         0
         0         0         0
         0         0         0
         0         0         0
         0         0         0
         0         0         0
         0         0         0
         0         0         0
         0         0         0
         0         1         0
         0         1         0
         0         1         0
         0         0         0
         0         0         0
         0         0         0
         0        -1         0
         0        -1         0
         0        -1         0
         0         0         0
         0         0         0
         0         0         0
         0         1         0
         0         1         0
         0         1         0
         0         0         0
         0         0         0
         0         0         0
         0         0         1
         0         0         1
         0         0         1
         0         0         0
         0         0         0
         0         0         0
         0         0         0
         0         0         0
         0         0         0
         0         0         0
         0         0         0
         0         0         0
         0         0         0
         0         0         0
         0         0         0
         0         0         1
         0         0         1
         0         0         1
         0         0         0
         0         0         0
         0         0         0
         0         0         0
         0         0         0
         0         0         0
         0         0         0
         0         0         0
         0         0         0
         0         0         0
         0         0         0
         0         0         0
         0         0         0
         0         0         0
         0         0         0
         0         0         0
         0         0         0
         0         0         0
         0         0         0
         0         0         0
         0         0         0
         0         0         0
         0         0         0
         0         0         0
         0         0         0
         0         0         0
         0         0         0
         0         0         0
         0         0         0
         0         0         0
         0         0         0
         0         0         0
         0         0         0
         0         0         0
         0         0         0
         0         0         0
         0         0         0
         0         0         0
         0         0         0
         0         0         0
         0         0         0
         0         0         0
         0         0         0
         0         0         0
         0         0         0
         0         0         0
         0         0         0
         0         0         0
         0         0         0
         0         0         0
         0         0         0
         0         0         0
         0         0         0
         0         0         0
         0         0         0
         0         0         0
         0         0         0
         0         0         0
         0         0         0
         0         0         0
         0         1         0
         0         1         0
         0         1         0
         0         0         0
         0         0         0
         0         0         0
         0         0         0
         0         0         0
         0         0         0
         0         0         0
         0         0         0
         0         0         0
         0         0         0
         0         0         0
         0         0         0
         0         0         0
         0         0         0
         0         0         0
         0         0         1
         0         0         1
         0         0         1
         0         0         0
         0         0         0
         0         0         0
         0         0         0
         0         0         0
         0         0         0
         0         0         0
         0         0         0
         0         0         0
         0         0         0
         0         0         0
         0         0         0
         0         0         0
         0         0         0
         0         0         0
         0         0         0
         0         0         0
         0         0         0
         0         0         0
         0         0         0
         0         0         0
         0         0         0
         0         0         0
         0         0         0
         0         0         0
         0         0         0
         0         0         0
         0         0         0
         0         0         0
         0         0         0
         0         0         0
         0         0         0
         0         0         0
         0         0         1
         0         0         1
         0         0         1
         0         0         0
         0         0         0
         0         0         0
         0         0         0
         0         0         0
         0         0         0
         0         0         0
         0         0         0
         0         0         0
         0         0         0
         0         0         0
         0         0         0
         0         0         0
         0         0         0
         0         0         0
         0         0         0
         0         0         0
         0         0         0
         0         0         0
         0         0         0
         0         0         0
         0         0         0
         0         0         0
         0         0         0
         0         0        -1
         0         0        -1
         0         0        -1
         0         0         0
         0         0         0
         0         0         0
         0         0         0
         0         0         0
         0         0         0
         0         0         0
         0         0         0
         0         0         0
         0         0         0
         0         0         0
         0         0         0
         0         0         0
         0         0         0
         0         0         0
         0         0         0
         0         0         0
         0         0         0
         0         0         0
         0         0         0
         0         0         0
         0         0         0
         0         0         0
         0         0         0
         0         0         0
         0         0         0
         0         0         0
         0         0         0
         0         0         0
         0         0         0
         0         0         0
         0         0         0
         0         0         0
         0         0         0
         0         0         0
         0         0         0
         0         0         0
         0         0         0
         0         0         0
         0         0         0
         0         0         0
         0         0         0
         0         0         0
         0         0         0
         0         0         0
         0         0         0
         0         0         0
         0         0         0
         0         0         0
         0         0         0
         0         0         0
         0         0         0
         0         0         0
         0         0         0
         0         0         0
         0         0         0
         0         0         0
         0         0         0
         0         0         0
         0         0         0
         0         0         0
         0         0         0
         0         0         0
         0         0         0
         0         0         0
         0         0         0
         0         0         0
         0         0         0
         0         0         0
         1         0         0
         1         0         0
         1         0         0
         0         0         0
         0         0         0
         0         0         0
         0         0         0
         0         0         0
         0         0         0
         0         0         0
         0         0         0
         0         0         0
         0         0         0
         0         0         0
         0         0         0
         0         0         0
         0         0         0
         0         0         0
         0         0         0
         0         0         0
         0         0         0
         0         0         0
         0         0         0
         0         0         0
         0         0         0
         0         0         0
         0         0         0
         0         0         0
         0         0         0
         0         0         0
         0         0         0
         0         0         0
         0         0         0
         0         0         0
         0         0         0
         0         0         0
         0         0         0
         0         0         0
         0         0         0
         0         0         0
         0         0         0
         0         0         0
         0         0         0
         0         0         0
         0         0         0
         0         0         0
         0         0         0
         0         0         0
         0         0         0
         0         0         0
         0         0         0
         0         0         1
         0         0         1
         0         0         1
         0         1         0
         0         1         0
         0         1         0
         0         0         0
         0         0         0
         0         0         0
         0         0         0
         0         0         0
         0         0         0
         0         0         0
         0         0         0
         0         0         0
         0         0         0
         0         0         0
         0         0         0
         0         0         0
         0         0         0
         0         0         0
         0         0         0
         0         0         0
         0         0         0
         0         0         0
         0         0         0
         0         0         0
         0         0         0
         0         0         0
         0         0         0
         0         0         0
         0         0         0
         0         0         0
         0         0         0
         0         0         0
         0         0         0
         0         0         0
         0         0         0
         0         0         0
         0         0         0
         0         0         0
         0         0         0
         0         0        -1
         0         0        -1
         0         0        -1
         0         0         0
         0         0         0
         0         0         0
         0         0         0
         0         0         0
         0         0         0
         0         0         0
         0         0         0
         0         0         0
         0         0         0
         0         0         0
         0         0         0
         0         0         0
         0         0         0
         0         0         0
         0         0         0
         0         0         0
         0         0         0
         0         0         0
         0         0         0
         0         0         0
         0        -1         0
         0        -1         0
         0        -1         0
         0         0         0
         0         0         0
         0         0         0
         0         0         0
         0         0         0
         0         0         0
         0         0         0
         0         0         0
         0         0         0
         0         0         0
         0         0         0
         0         0         0
         0         0         0
         0         0         0
         0         0         0
         0         0         0
         0         0         0
         0         0         0
         0         0         0
         0         0         0
         0         0         0
         0         0         0
         0         0         0
         0         0         0
         0         0         0
         0         0         0
         0         0         0
         0         0         0
         0         0         0
         0         0         0
         0         0         0
         0         0         0
         0         0         0
         0         0         0
         0         0         0
         0         0         0
         0         0         0
         0         0         0
         0         0         0
         0         0         0
         0         0         0
         0         0         0
         0         0         0
         0         0         0
         0         0         0
         0         0         0
         0         0         0
         0         0         0
         0         0         0
         0         0         0
         0         0         0
         0         0         0
         0         0         0
         0         0         0
         0         0         0
         0         0         0
         0         0         0
         0         0         0
         0         0         0
         0         0         0
         0         0         0
         0         0         0
         0         0         0
         0         0         0
         0         0         0
         0         0         0
         0         0         0
         0         0         0
         0         0         0
         0         0         0
         0         0         0
         0         0         0
         0         0         0
         0         0         0
         0         0         0
         0         0         0
         0         0         0
         0         0         0
         0         0         0
         0         0         0
         0         0         0
         0         0         0
         0         0         0
         0         0         0
         0         0         0
         0         0         0
         0         0         0
         0         0         0
         0         0         0
         0         0         0
         0         0         0
         0         0         0
         0         0         0
         0         0         0
         0         0         0
         0         0         0
         0         0         0
         0         0         0
         0         0         0
         0         0        -1
         0         0        -1
         0         0        -1
         0         0         0
         0         0         0
         0         0         0
         0         0         0
         0         0         0
         0         0         0
         0         0         0
         0         0         0
         0         0         0
         0         1         0
         0         1         0
         0         1         0
         0         0         0
         0         0         0
         0         0         0
         0         0         0
         0         0         0
         0         0         0
         0         0         0
         0         0         0
         0         0         0
         0         0         0
         0         0         0
         0         0         0
         0        -1         0
         0        -1         0
         0        -1         0
         0         0        -1
         0         0        -1
         0         0        -1
         0         0         0
         0         0         0
         0         0         0
         0         0         0
         0         0         0
         0         0         0
         0         0         0
         0         0         0
         0         0         0
         0         0         0
         0         0         0
         0         0         0
         0         0         0
         0         0         0
         0         0         0
         0         0         0
         0         0         0
         0         0         0
         0         0         0
         0         0         0
         0         0         0
         0         1         0
         0         1         0
         0         1         0
         0         0         0
         0         0         0
         0         0         0
         0         0         0
         0         0         0
         0         0         0
         0         0         0
         0         0         0
         0         0         0
         0         0         0
         0         0         0
         0         0         0
         0         1         0
         0         1         0
         0         1         0
         0         1         0
         0         1         0
         0         1         0
         0         0         0
         0         0         0
         0         0         0
         0         0         0
         0         0         0
         0         0         0
         0         0         0
         0         0         0
         0         0         0
         0         0         0
         0         0         0
         0         0         0
         0         0         0
         0         0         0
         0         0         0
         0         0         0
         0         0         0
         0         0         0
         0         0         0
         0         0         0
         0         0         0
         0         0         0
         0         0         0
         0         0         0
         0         0         0
         0         0         0
         0         0         0
         0         0         0
         0         0         0
         0         0         0
         0         0         0
         0         0         0
         0         0         0
         0         0         0
         0         0         0
         0         0         0
         0         0         0
         0         0         0
         0         0         0
         0         0         0
         0         0         0
         0         0         0
         0         0         0
         0         0         0
         0         0         0
         0         0         0
         0         0         0
         0         0         0
         0         0         0
         0         0         0
         0         0         0
         0         0         0
         0         0         0
         0         0         0
         0         0         0
         0         0         0
         0         0         0
END
VELOCITY
# first 24 chars ignored
    1 WDH1  C1         1   -0.215379581    0.567608288   -0.290481330
    1 WDH1  H1         2   -0.316343758   -1.639595231    1.643167820
    1 WDH1  C2         3   -0.349866611    0.437429520   -0.550818358
    1 WDH1  H2         4   -1.863862795    1.942877778   -0.377898198
    1 WDH1  C3         5   -0.098340094   -0.543625110   -0.149816656
    1 WDH1  H3         6    0.180217820    0.066626874    0.646276218
    1 WDH1  C4         7   -0.092291597    0.391940062   -0.127317293
    1 WDH1  H4         8    0.070899607   -0.210129849   -0.021890835
    1 WDH1  C5         9   -0.293096594    0.598137745   -0.218688289
    1 WDH1  C6        10   -0.232468285    0.569116963   -0.288738373
    1 WDH1  H7        11    1.253855774   -1.136456857   -0.107613884
    1 WDH1  C7        12    0.628059057    0.092220186    0.139392607
    1 WDH1  C8        13    0.464071257   -0.452444999   -0.131038784
    1 WDH1  H8        14   -0.156962325    0.496246569    0.243930666
    1 WDH1  N         15    0.065618392    0.446748510    0.227595185
    1 WDH1  C9        16   -0.398208046    0.035115043   -0.083712271
    1 WDH1  O9        17    0.016530828   -0.595609654   -0.200025954
    1 WDH1  C10       18   -0.106144266   -0.106409607   -0.199108691
    1 WDH1  C11       19   -0.235649041   -0.206198723   -0.130127140
    1 WDH1  O11       20   -0.236406347   -0.421443458    0.685969913
    1 WDH1  H11       21   -1.112315709    0.109427498    0.667518465
    1 WDH1  C12       22   -0.030550633    0.089614578   -0.345181583
    1 WDH1  H12       23   -1.871636653   -1.541416043   -0.973882956
    1 WDH1  C13       24   -0.148585430   -0.125003032    0.160437512
    1 WDH1  O13       25   -0.599961703    0.032223843    0.424706935
    1 WDH1  H13       26   -0.040030714   -0.399991032   -0.354476016
    1 WDH1  C14       27   -0.329748791   -0.141279545    0.388145661
    1 WDH1  C15       28    0.523110044    0.422987148   -0.025438218
    1 WDH1  C16       29   -0.523624022   -0.089087697   -0.586594401
    1 WDH1  C17       30    0.580189292    0.399882982   -0.165026004
    1 WDH1  C18       31    0.409218934   -0.016593408    0.026554339
    1 WDH1  H18       32   -0.270449404   -0.329003723    0.460730561
    1 SOLV  OW        33   -0.054609796    0.233352203    0.157832950
    1 SOLV  HW1       34    0.305586104   -0.484054563    1.389398402
    1 SOLV  HW2       35   -0.114421775   -0.778698486   -0.615733384
    2 SOLV  OW        36   -0.108482040    0.072722400   -0.142515503
    2 SOLV  HW1       37    0.353615335    0.328887051   -0.949498166
    2 SOLV  HW2       38    0.381585627    1.330813120    0.688380852
    3 SOLV  OW        39   -0.491935385   -0.291178676   -0.271977748
    3 SOLV  HW1       40   -0.828410753   -0.199150640    0.059450163
    3 SOLV  HW2       41    0.246542883    0.910607361    0.028579614
    4 SOLV  OW        42   -0.324995437    0.920801708    0.377151565
    4 SOLV  HW1       43   -1.495413306   -0.159129312   -0.168071374
    4 SOLV  HW2       44   -0.751753422    1.668348358    0.819964950
    5 SOLV  OW        45    0.333451468    0.138667764   -0.075659210
    5 SOLV  HW1       46   -1.906006253    0.112053471   -0.024610475
    5 SOLV  HW2       47   -0.338784041   -1.349516593   -0.337355066
    6 SOLV  OW        48    0.417758280   -0.001802644    0.068831957
    6 SOLV  HW1       49   -0.565433692   -2.160892561   -1.681067739
    6 SOLV  HW2       50    0.758913937   -3.004771548   -1.989956984
    7 SOLV  OW        51   -0.562195389    0.222638287   -0.233606452
    7 SOLV  HW1       52    0.325260898    0.440532869   -2.416906905
    7 SOLV  HW2       53   -1.713932585   -0.395887890    1.371544520
    8 SOLV  OW        54   -0.415432172    0.260166183    0.073515330
    8 SOLV  HW1       55   -1.275144128    1.057059698   -0.664269338
    8 SOLV  HW2       56   -0.772723885   -1.868348027    0.259846165
    9 SOLV  OW        57    0.521515575   -0.615527347    0.254395397
    9 SOLV  HW1       58    0.107555879   -0.558709804   -0.363089457
    9 SOLV  HW2       59    0.109373910   -0.806022627    0.769825975
   10 SOLV  OW        60   -0.140657997   -0.379483574   -0.358981510
   10 SOLV  HW1       61   -0.853304236   -1.083215077   -1.063910025
   10 SOLV  HW2       62   -0.593741447    0.360402604   -0.677368723
   11 SOLV  OW        63    0.127154457    0.450125358   -0.214284231
   11 SOLV  HW1       64   -0.663938664   -1.222335487   -0.943876408
   11 SOLV  HW2       65   -0.674969417   -0.483555386   -1.337110124
   12 SOLV  OW        66    0.417531568    0.440012765   -0.632270658
   12 SOLV  HW1       67    1.256656253    1.743773147   -0.872921534
   12 SOLV  HW2       68    1.099635773   -0.420840393    0.486607067
   13 SOLV  OW        69    0.110638807   -0.264051697   -0.012738778
   13 SOLV  HW1       70   -0.753809979   -0.253472945    0.422317769
   13 SOLV  HW2       71    0.714761382   -1.198126242    0.156927168
   14 SOLV  OW        72    0.289673013    0.250341089    0.271600242
   14 SOLV  HW1       73    0.987327633    0.931758899    0.266262917
   14 SOLV  HW2       74   -1.263616979   -0.472178657   -0.149638637
   15 SOLV  OW        75    0.257986636    0.243707708   -0.308146539
   15 SOLV  HW1       76    0.591978097    0.490770068   -0.293805517
   15 SOLV  HW2       77    0.190368007    0.166865996   -0.260840674
   16 SOLV  OW        78   -0.070083430   -0.154999584   -0.390808414
   16 SOLV  HW1       79    0.549583908    0.840014902    0.960961296
   16 SOLV  HW2       80   -0.471008392   -0.236032893    1.361456713
   17 SOLV  OW        81    0.135584964    0.623074091   -0.042264382
   17 SOLV  HW1       82    0.689726813    1.380828013    0.808398415
   17 SOLV  HW2       83   -1.131676046    0.729166136    0.071934816
   18 SOLV  OW        84   -0.226052850    0.000448656    0.012255436
   18 SOLV  HW1       85   -0.744284456    0.221963624   -0.173471038
   18 SOLV  HW2       86   -0.499836917   -1.049053863   -0.628035124
   19 SOLV  OW        87   -0.324827703    0.581505471    0.254477343
   19 SOLV  HW1       88   -0.004852967   -3.109828840   -1.783563375
   19 SOLV  HW2       89   -0.506240101    1.066543480    0.197954289
   20 SOLV  OW        90    0.352989699   -0.437196468   -0.169889801
   20 SOLV  HW1       91    0.833144538   -0.906532913   -0.806436234
   20 SOLV  HW2       92   -0.198928161   -0.566403178    0.182199341
   21 SOLV  OW        93   -0.204414123   -0.351357775    0.027144499
   21 SOLV  HW1       94   -0.902253340   -0.416352394    0.843838718
   21 SOLV  HW2       95   -0.406816033   -0.409834409    0.263524974
   22 SOLV  OW        96    0.057740423   -0.618155971    0.569629773
   22 SOLV  HW1       97   -0.361028378    0.178098213    1.155732670
   22 SOLV  HW2       98    0.141261992   -1.396952019    1.162270828
   23 SOLV  OW        99   -0.055796764    0.438489451   -0.265233778
   23 SOLV  HW1      100    2.810554729    0.854584771    1.262622747
   23 SOLV  HW2      101   -0.111243207   -2.659461131    1.596422592
   24 SOLV  OW       102    0.075621473   -0.367505046   -0.344584721
   24 SOLV  HW1      103    0.547781780   -0.087959982   -0.212840380
   24 SOLV  HW2      104    0.463212391   -0.061392107   -0.331898542
   25 SOLV  OW       105   -0.134422284    0.028980582    0.210574806
   25 SOLV  HW1      106    1.798795235    1.903199411    0.388421904
   25 SOLV  HW2      107   -1.679626048   -1.534129695    0.023910953
   26 SOLV  OW       108   -0.246074505    0.541719900   -0.316076111
   26 SOLV  HW1      109    0.221048162    1.595159785    0.079923829
   26 SOLV  HW2      110    0.917153739   -0.774324714    0.853360079
   27 SOLV  OW       111    0.107663102   -0.234855476    0.237037163
   27 SOLV  HW1      112    1.027617897   -0.582184909   -0.145852266
   27 SOLV  HW2      113   -0.603407248   -0.685788799    1.530153517
   28 SOLV  OW       114   -0.741631168    0.026625632   -0.280304841
   28 SOLV  HW1      115   -1.586779574    2.638140587    0.756079880
   28 SOLV  HW2      116   -0.850540210   -0.765372982   -0.672969335
   29 SOLV  OW       117    0.334625017    0.524510576   -0.074079196
   29 SOLV  HW1      118   -1.339245746   -1.826623078   -1.293436995
   29 SOLV  HW2      119    0.178420231    1.516159053    0.342927523
   30 SOLV  OW       120   -0.498735294    0.045367909    0.299537617
   30 SOLV  HW1      121    0.004351462   -1.644654263   -1.741719069
   30 SOLV  HW2      122   -1.296250480    0.508520889    0.925276068
   31 SOLV  OW       123   -0.608909644    0.076453815   -0.116910359
   31 SOLV  HW1      124    0.529253993   -0.817675216   -1.261348317
   31 SOLV  HW2      125    0.868193144    1.016137116    0.008833321
   32 SOLV  OW       126   -0.001067886    0.250310078    0.497815701
   32 SOLV  HW1      127   -0.284148605    0.641951400    0.557282951
   32 SOLV  HW2      128   -2.407359698   -2.351972663    0.532807287
   33 SOLV  OW       129   -0.114115654   -0.169326468    0.527795056
   33 SOLV  HW1      130   -0.392821084    0.149348616   -0.051118124
   33 SOLV  HW2      131    0.062908347   -0.739966867    0.329370743
   34 SOLV  OW       132    0.301495885    0.083118757    0.046052476
   34 SOLV  HW1      133    1.074236901   -0.989667493    0.124644684
   34 SOLV  HW2      134    0.880019410   -0.137087884    0.069206552
   35 SOLV  OW       135    0.696516483    0.146145797   -0.423972116
   35 SOLV  HW1      136    2.948332085    1.508220292   -1.156893074
   35 SOLV  HW2      137   -0.859684772    0.659707154    0.669017225
   36 SOLV  OW       138   -0.120772555   -0.455878399   -0.667863990
   36 SOLV  HW1      139   -1.110371211   -0.735360147    1.060574953
   36 SOLV  HW2      140   -2.105421592   -0.068105430   -0.168479847
   37 SOLV  OW       141    0.481038562   -0.164840370   -0.101422844
   37 SOLV  HW1      142    1.677546864   -0.222308903    1.107542502
   37 SOLV  HW2      143   -1.014740571   -1.290376975    2.225956949
   38 SOLV  OW       144   -0.722033632   -0.015748268   -0.563618578
   38 SOLV  HW1      145   -1.105692692    0.324517510   -1.043741495
   38 SOLV  HW2      146   -0.847063417   -0.614385617   -0.376350620
   39 SOLV  OW       147   -0.296646248   -0.325949879   -0.080940071
   39 SOLV  HW1      148    1.286386880   -0.085606303    1.462601864
   39 SOLV  HW2      149   -0.546057052   -0.637612822   -0.197494881
   40 SOLV  OW       150    0.244816198   -0.495381627    0.178156654
   40 SOLV  HW1      151    0.502697710   -0.835356166    0.391019197
   40 SOLV  HW2      152    0.528273930   -1.984978788    1.646582295
   41 SOLV  OW       153   -0.422773562    0.128163385   -0.038171993
   41 SOLV  HW1      154   -0.954195143    2.144965969    0.992473635
   41 SOLV  HW2      155    0.277876610    0.137161437   -1.009430020
   42 SOLV  OW       156   -0.373500211    0.506614693   -0.068646121
   42 SOLV  HW1      157   -0.103686713    1.270701761   -0.323055401
   42 SOLV  HW2      158   -0.436326674    1.071869825   -0.220014368
   43 SOLV  OW       159    0.010372772   -0.432528464   -0.094049618
   43 SOLV  HW1      160   -1.325875823   -1.476141607   -0.651378948
   43 SOLV  HW2      161    0.603654302   -0.993990597   -0.275425543
   44 SOLV  OW       162   -0.303041760   -0.024858914    0.446129566
   44 SOLV  HW1      163   -0.875102303   -2.346073063    2.117053409
   44 SOLV  HW2      164   -2.062380967    0.113142839    0.311455342
   45 SOLV  OW       165    0.169662533    0.023563542   -0.442352247
   45 SOLV  HW1      166    0.004336985    0.332773499    1.478073404
   45 SOLV  HW2      167   -0.810228566    1.502913594   -1.583423351
   46 SOLV  OW       168   -0.407966232    0.291504485    0.508987268
   46 SOLV  HW1      169   -0.046273437   -1.347177973    1.283887461
   46 SOLV  HW2      170   -0.429231727    0.978667612    1.054040759
   47 SOLV  OW       171   -0.048456598   -0.139073597   -0.683198537
   47 SOLV  HW1      172    0.676468338   -0.882400288   -0.891560468
   47 SOLV  HW2      173   -0.517048089    0.188229070    0.874383796
   48 SOLV  OW       174   -0.211489593    0.121842419   -0.123863210
   48 SOLV  HW1      175   -1.560956495    2.361028131   -0.541065249
   48 SOLV  HW2      176   -0.232689197    1.741330515    0.106846802
   49 SOLV  OW       177    0.498875163   -0.431506175   -0.480837126
   49 SOLV  HW1      178    1.148736450    1.820645333   -0.858067834
   49 SOLV  HW2      179   -1.770093386   -0.114160207    1.040443254
   50 SOLV  OW       180   -0.431303538   -0.189304263    0.099806330
   50 SOLV  HW1      181    0.282963680    1.291293692    1.389239354
   50 SOLV  HW2      182    1.751114227    0.410347253   -0.418464185
   51 SOLV  OW       183    0.097126937    0.506169382    0.034855163
   51 SOLV  HW1      184    0.373113548    0.090664669   -0.231708382
   51 SOLV  HW2      185    0.826361907   -0.484512914   -1.541754496
   52 SOLV  OW       186   -0.069107080   -0.153212392    0.356469443
   52 SOLV  HW1      187   -1.296837822   -0.980833345    1.075844484
   52 SOLV  HW2      188    0.268263333   -0.549028505    0.034644591
   53 SOLV  OW       189   -0.277042975    0.310868646   -0.097061403
   53 SOLV  HW1      190    2.009056185    2.773710936    2.133691009
   53 SOLV  HW2      191   -0.897535717    0.798844693    0.296912924
   54 SOLV  OW       192   -0.402074870   -0.276728709   -0.586334139
   54 SOLV  HW1      193   -0.735179087   -0.346606350   -0.298016926
   54 SOLV  HW2      194    0.751088553   -0.079600003   -0.591543926
   55 SOLV  OW       195    0.195678467    0.382104110   -0.701438552
   55 SOLV  HW1      196    0.512059772   -1.425539151   -0.336613734
   55 SOLV  HW2      197    0.036280919    0.193742627   -0.452140513
   56 SOLV  OW       198    0.007163436    0.038996229   -0.168897164
   56 SOLV  HW1      199    0.453840029   -0.191400092   -0.264820079
   56 SOLV  HW2      200   -0.272364090    0.171560037   -0.151158933
   57 SOLV  OW       201   -0.350451193    0.055059525   -0.589965960
   57 SOLV  HW1      202    0.827285045    0.235454549    0.422972274
   57 SOLV  HW2      203   -1.278176837    1.605615115    0.434431542
   58 SOLV  OW       204   -0.120032529   -0.366381659    0.436034356
   58 SOLV  HW1      205   -0.982506075   -0.261443837    0.284339945
   58 SOLV  HW2      206    0.158167912   -1.751063779   -0.984510899
   59 SOLV  OW       207    0.181795884    0.074578449   -0.240179919
   59 SOLV  HW1      208    0.909036070    0.131444161   -0.381117358
   59 SOLV  HW2      209   -3.422818572   -0.850891583   -1.566793567
   60 SOLV  OW       210    0.131143918   -0.117580895    0.262753413
   60 SOLV  HW1      211   -1.473256011    0.582382821   -0.674980095
   60 SOLV  HW2      212    1.703774590    0.473655933   -0.246427840
   61 SOLV  OW       213    0.419185922   -0.223189620    0.039396172
   61 SOLV  HW1      214    0.922177613   -0.225986366   -0.127084735
   61 SOLV  HW2      215   -0.721364892    0.844382557   -0.324581317
   62 SOLV  OW       216    0.225990546   -0.179639708   -0.046744774
   62 SOLV  HW1      217    0.289628997    0.411848953   -0.133637118
   62 SOLV  HW2      218    0.502308371   -0.707423359   -0.839160896
   63 SOLV  OW       219   -0.596417620    0.645554117   -0.366000311
   63 SOLV  HW1      220    0.407650554    0.742367252   -0.413555570
   63 SOLV  HW2      221    0.703502407    0.593277503   -1.786902202
   64 SOLV  OW       222   -0.087425408    0.063439563    0.010586778
   64 SOLV  HW1      223    0.583137084    0.119396226    0.353943702
   64 SOLV  HW2      224   -0.197038017    0.950977600   -0.364087340
   65 SOLV  OW       225   -0.496781779   -0.168224238    0.229466478
   65 SOLV  HW1      226   -1.460455431    1.328235168   -0.208095547
   65 SOLV  HW2      227    0.205035480   -1.299948696   -1.436374055
   66 SOLV  OW       228    0.132894657    0.099352471    0.146669113
   66 SOLV  HW1      229    0.649871458   -0.659006162    0.515731910
   66 SOLV  HW2      230    0.293796676    0.778280013    0.822112118
   67 SOLV  OW       231   -0.341285058    0.342107588    0.418586898
   67 SOLV  HW1      232   -0.944097316    0.079682886    0.094834115
   67 SOLV  HW2      233   -1.135966494   -0.190911642   -0.110914397
   68 SOLV  OW       234   -0.328238762   -0.068558272    0.093894602
   68 SOLV  HW1      235   -0.039486978    0.137240621   -0.285068303
   68 SOLV  HW2      236   -2.162695111   -1.179695209    1.507774891
   69 SOLV  OW       237    0.078489146   -0.097273853    0.146112582
   69 SOLV  HW1      238   -0.689143385    1.909368198   -0.920081589
   69 SOLV  HW2      239    1.978819270    0.502807146    1.769483019
   70 SOLV  OW       240    0.487683122    0.253058962   -0.079579683
   70 SOLV  HW1      241    0.159878979   -0.017479469    0.979563214
   70 SOLV  HW2      242    1.322972622    1.020078292   -0.355379853
   71 SOLV  OW       243   -0.420705614    0.429166926   -0.034704383
   71 SOLV  HW1      244   -0.460268942   -0.244295008   -1.336456690
   71 SOLV  HW2      245    0.501908578   -0.655530921    2.373678831
   72 SOLV  OW       246    0.238800700   -0.155091943   -0.987569581
   72 SOLV  HW1      247    0.644067852   -2.277887765   -0.892745980
   72 SOLV  HW2      248   -0.118715943    1.115602962   -1.163313367
   73 SOLV  OW       249    0.767022329    0.327188890    0.008287258
   73 SOLV  HW1      250   -3.113637661   -1.389707511   -1.026039820
   73 SOLV  HW2      251   -0.295558591   -0.091376580    0.049376542
   74 SOLV  OW       252    0.155941992    0.600840058   -0.737990176
   74 SOLV  HW1      253    0.640467963    0.925699746   -0.853592112
   74 SOLV  HW2      254    1.909472286    1.285081938   -0.784862301
   75 SOLV  OW       255    0.118100855   -0.331663181    0.205487029
   75 SOLV  HW1      256    1.776349103    0.288855472    2.218678376
   75 SOLV  HW2      257   -0.896270511    1.505945051   -0.241255138
   76 SOLV  OW       258    0.138060069   -0.044433534   -0.015474901
   76 SOLV  HW1      259    0.274067134    0.627929526   -0.700867573
   76 SOLV  HW2      260    0.603027918    0.398703602   -0.385474570
   77 SOLV  OW       261   -0.103026919    0.121757837    0.270370828
   77 SOLV  HW1      262    0.963448620   -0.158531839    0.492986506
   77 SOLV  HW2      263   -0.841477521   -0.553880712    1.776489083
   78 SOLV  OW       264   -0.041617073    0.161079219   -0.367138466
   78 SOLV  HW1      265   -0.064474566    0.127743478   -0.407006628
   78 SOLV  HW2      266    0.008548852    0.257685098   -0.266808012
   79 SOLV  OW       267   -0.224477279   -0.299335902   -0.136543122
   79 SOLV  HW1      268   -0.528566084   -0.916218009   -1.146535398
   79 SOLV  HW2      269   -0.496450957    2.652870306   -0.008525815
   80 SOLV  OW       270    0.626003422   -0.289068385    0.388894533
   80 SOLV  HW1      271    3.010996625    0.751665020   -0.609220749
   80 SOLV  HW2      272    0.677669865    0.231881428   -0.302881872
   81 SOLV  OW       273   -0.422336626    0.396859918   -0.302155231
   81 SOLV  HW1      274   -1.443601421    1.455001521   -0.322830267
   81 SOLV  HW2      275    1.036751170   -0.324537835   -0.957495084
   82 SOLV  OW       276    0.485594610    0.610689808   -0.367104376
   82 SOLV  HW1      277    0.933559825    0.332404137   -0.313656255
   82 SOLV  HW2      278   -0.087184870    0.921965864    0.275505132
   83 SOLV  OW       279    0.094316229   -0.192373371    0.144443161
   83 SOLV  HW1      280    0.929947185   -1.834857746   -0.552406587
   83 SOLV  HW2      281    0.970918292    1.504924351   -2.892115732
   84 SOLV  OW       282   -0.337933274    0.570649863    0.105624465
   84 SOLV  HW1      283    0.244412690   -0.343525644    1.582845461
   84 SOLV  HW2      284   -0.592614340    1.231740597   -0.639104687
   85 SOLV  OW       285   -0.364202016    0.300603678   -0.349939682
   85 SOLV  HW1      286   -0.300209643    0.994507642   -0.616469819
   85 SOLV  HW2      287   -0.611253577   -0.517239533   -0.927312003
   86 SOLV  OW       288    0.028263698    0.235715313   -0.104363280
   86 SOLV  HW1      289   -2.525648254   -0.107025128   -0.075000095
   86 SOLV  HW2      290    0.759389641   -1.228456715   -1.538103558
   87 SOLV  OW       291    0.263782829    0.011200533    0.042884168
   87 SOLV  HW1      292    0.784179750   -0.032875462   -0.179836298
   87 SOLV  HW2      293   -0.771176468   -0.331777610    0.098761532
   88 SOLV  OW       294   -0.532735080   -0.005317065   -0.051674841
   88 SOLV  HW1      295   -1.273672740    0.042602028   -2.582255045
   88 SOLV  HW2      296   -0.485983846    2.030031392    0.533455170
   89 SOLV  OW       297   -0.237438900    0.065036872    0.092952295
   89 SOLV  HW1      298   -1.669493782   -0.105984269    0.710351461
   89 SOLV  HW2      299    0.647955811   -1.618582896    0.278771748
   90 SOLV  OW       300    0.454218540   -0.505016998   -0.638285661
   90 SOLV  HW1      301   -0.346285305    0.624957482   -0.625560919
   90 SOLV  HW2      302    1.276663391    0.993545873    0.548189451
   91 SOLV  OW       303    0.280731424    0.263808384    0.445752373
   91 SOLV  HW1      304    1.549124949    0.543207533    0.690922511
   91 SOLV  HW2      305   -0.127986905    0.595701629   -0.434126733
   92 SOLV  OW       306    0.144757788    0.044471735    0.104309441
   92 SOLV  HW1      307   -2.291729495   -0.384475714    0.260081431
   92 SOLV  HW2      308   -0.761506843    0.553783631    0.624794032
   93 SOLV  OW       309   -0.804279356   -0.057960145   -0.241632091
   93 SOLV  HW1      310   -1.854334570   -0.081717685   -1.413602592
   93 SOLV  HW2      311   -0.918171074   -0.311956536    1.103011144
   94 SOLV  OW       312   -0.235525720    0.103377772   -0.113228861
   94 SOLV  HW1      313   -0.083536803    0.773754851    1.319679717
   94 SOLV  HW2      314    1.033389113   -0.711965516    1.116592584
   95 SOLV  OW       315    0.277342150    0.608378568   -0.385813817
   95 SOLV  HW1      316    0.885834180   -0.423401368   -0.465927015
   95 SOLV  HW2      317    0.358430193    1.154005393   -1.586520086
   96 SOLV  OW       318    0.068876541    0.472734855   -0.188078664
   96 SOLV  HW1      319    0.071318088   -0.453350064   -2.015751087
   96 SOLV  HW2      320    0.265503184    0.181892798    0.467941033
   97 SOLV  OW       321    0.195621999   -0.351308558    0.338008527
   97 SOLV  HW1      322    0.104267814    0.902370990   -0.504276933
   97 SOLV  HW2      323   -0.846223986   -1.287825988    0.212971861
   98 SOLV  OW       324   -0.197083477    0.461841790   -0.317044044
   98 SOLV  HW1      325   -1.809401715   -1.117547391   -1.117140266
   98 SOLV  HW2      326   -0.854993502   -0.109915978   -0.951538134
   99 SOLV  OW       327    0.068499521    0.132592586   -0.449512896
   99 SOLV  HW1      328    0.195908018   -0.476512790   -0.245162423
   99 SOLV  HW2      329    0.051068216    0.097871390    0.023201268
  100 SOLV  OW       330    0.397206492   -0.089665864    0.491901378
  100 SOLV  HW1      331   -1.421285742    0.023680494   -0.778588938
  100 SOLV  HW2      332   -0.047784899   -0.879730629    1.878068928
  101 SOLV  OW       333    0.187286306   -0.636113796   -0.174433717
  101 SOLV  HW1      334   -1.063026145   -0.892057216   -0.386067411
  101 SOLV  HW2      335    1.133043653   -1.125293763    1.602513453
  102 SOLV  OW       336    0.041558713   -0.392107281    0.004780698
  102 SOLV  HW1      337    2.294830423   -0.473988191    0.869164597
  102 SOLV  HW2      338    0.198422507    2.064962734    2.653084946
  103 SOLV  OW       339    0.385215910    0.101030911    0.282932181
  103 SOLV  HW1      340   -0.095462335    0.416455097   -0.006215795
  103 SOLV  HW2      341    0.123409874    1.977962417    0.368802923
  104 SOLV  OW       342   -0.185043619   -0.238968774    0.530658000
  104 SOLV  HW1      343    0.629288035    0.600390856    0.552085857
  104 SOLV  HW2      344    1.929888234    2.035893695    0.624494321
  105 SOLV  OW       345    0.053738546    0.076576076   -0.235010279
  105 SOLV  HW1      346   -0.326869118    0.862167178    2.436851598
  105 SOLV  HW2      347    0.176241801    0.544419815    0.049541358
  106 SOLV  OW       348   -0.017934498   -0.012295345    0.086233801
  106 SOLV  HW1      349   -0.970112780    0.621148794    0.201480871
  106 SOLV  HW2      350    1.509533651   -0.477126589    1.100444684
  107 SOLV  OW       351    0.428062159   -0.037681109    0.268931366
  107 SOLV  HW1      352   -0.615190292    0.896934513    0.299375192
  107 SOLV  HW2      353    1.007759158   -0.643807358    0.248664394
  108 SOLV  OW       354    0.031069761   -0.146080969   -0.292987768
  108 SOLV  HW1      355    1.081407606   -0.370012918   -1.145919805
  108 SOLV  HW2      356    0.060627017    0.443752015    0.932661939
  109 SOLV  OW       357   -0.071206679   -0.185470484    0.042791682
  109 SOLV  HW1      358    0.672251559   -2.082754443   -0.410356849
  109 SOLV  HW2      359   -0.322700598    0.128138713   -0.127411354
  110 SOLV  OW       360   -0.530028625    0.098044327   -0.143442817
  110 SOLV  HW1      361    0.217769585   -1.061800832   -0.499534683
  110 SOLV  HW2      362   -1.065958671    2.015695146    1.254426063
  111 SOLV  OW       363   -0.733169382   -0.439559616    0.018314470
  111 SOLV  HW1      364    0.591965112   -1.406860095    0.511537259
  111 SOLV  HW2      365   -1.801036090   -1.003838645    0.431182698
  112 SOLV  OW       366    0.182894898    0.239201160    0.207012136
  112 SOLV  HW1      367   -1.887100604    1.670586162    1.057251945
  112 SOLV  HW2      368    2.414898066   -1.278994520   -0.543109378
  113 SOLV  OW       369   -0.054026352   -0.079815049   -0.095715022
  113 SOLV  HW1      370    0.525844856   -0.857276395    0.280079173
  113 SOLV  HW2      371    0.363966826    0.192747026   -1.090239923
  114 SOLV  OW       372    0.117281502   -0.140578889    0.217836162
  114 SOLV  HW1      373   -0.338444597    1.705720590    0.911226269
  114 SOLV  HW2      374    3.503512623    0.649605272   -0.176719854
  115 SOLV  OW       375    0.070125991    0.295978786    0.028472338
  115 SOLV  HW1      376   -0.626514292    0.896349468   -0.341586297
  115 SOLV  HW2      377    0.275702552    0.023796392    0.735540738
  116 SOLV  OW       378   -0.408529982   -0.225570383   -0.480751863
  116 SOLV  HW1      379   -2.246924524    0.279795921    0.175927475
  116 SOLV  HW2      380    0.081926220    0.524929939   -0.168480333
  117 SOLV  OW       381    0.089039670    0.166382541   -0.200326055
  117 SOLV  HW1      382    1.218284554    1.011552034    0.663508345
  117 SOLV  HW2      383   -1.408621370   -0.768969840   -1.251208416
  118 SOLV  OW       384    0.301119293   -0.063659517   -0.016879386
  118 SOLV  HW1      385    0.752906203   -0.853608170    1.213895524
  118 SOLV  HW2      386    1.500438833    0.778287684   -0.032380167
  119 SOLV  OW       387    0.124349988   -0.107138136   -0.315076118
  119 SOLV  HW1      388   -1.808543175   -0.857122054    0.133968500
  119 SOLV  HW2      389    0.453674578   -0.255910613   -0.481550210
  120 SOLV  OW       390   -0.108995132    0.363752374    0.319597293
  120 SOLV  HW1      391    0.953476080    1.624081355   -0.725857074
  120 SOLV  HW2      392   -0.805005257    0.032009626    0.228381243
  121 SOLV  OW       393    0.453124548    0.545701877   -0.023044680
  121 SOLV  HW1      394    0.312172941   -0.120432591    0.575382449
  121 SOLV  HW2      395   -0.155183017    1.773692642   -0.644343342
  122 SOLV  OW       396    0.593709234   -0.271389308   -0.462646446
  122 SOLV  HW1      397    0.469458816   -0.181260340   -0.373714156
  122 SOLV  HW2      398    0.058133790   -0.825247072   -1.148343042
  123 SOLV  OW       399   -0.028358374    0.309902906   -0.232582488
  123 SOLV  HW1      400    0.080413063   -0.449065042   -0.572882509
  123 SOLV  HW2      401   -0.010123599    0.543676744   -0.246035252
  124 SOLV  OW       402    0.362185137   -0.042314518    0.233635518
  124 SOLV  HW1      403   -2.490884310    1.377346436   -0.605938610
  124 SOLV  HW2      404   -0.232420668    2.220768740    1.713792629
  125 SOLV  OW       405   -0.320892835   -0.062354779   -0.480894338
  125 SOLV  HW1      406   -1.712778911   -0.538625856    0.040957434
  125 SOLV  HW2      407    0.633502387   -1.408119347   -0.572244941
  126 SOLV  OW       408    0.010847373    0.167661895    0.445408274
  126 SOLV  HW1      409   -1.204333539   -1.022741872   -0.579756297
  126 SOLV  HW2      410    1.302514160    1.215389875    0.120374461
  127 SOLV  OW       411   -0.261556640    0.286062389    0.719073753
  127 SOLV  HW1      412   -0.732033895   -0.358620574    0.699102347
  127 SOLV  HW2      413    0.214371966    0.622239826    1.381058487
  128 SOLV  OW       414   -0.042794637    0.388111086   -0.179410098
  128 SOLV  HW1      415    0.981069444    0.486148223    1.897634648
  128 SOLV  HW2      416   -0.226794961    0.447439320   -0.739404972
  129 SOLV  OW       417    0.400707998    0.498153117    0.025355261
  129 SOLV  HW1      418    1.592653536    0.518144330   -0.723279546
  129 SOLV  HW2      419    0.831643165   -0.197628524   -1.244342043
  130 SOLV  OW       420   -0.488806194    0.146919127    0.089515148
  130 SOLV  HW1      421   -0.298728238    0.085288817   -0.641936209
  130 SOLV  HW2      422   -1.002648846   -0.008672212    0.464578500
  131 SOLV  OW       423   -0.440456238   -0.246377596    0.412534066
  131 SOLV  HW1      424    0.693057969    0.258971634    0.598959019
  131 SOLV  HW2      425   -1.268758100   -0.486618985    0.749712961
  132 SOLV  OW       426   -0.387351641   -0.175748082    0.154893456
  132 SOLV  HW1      427   -0.068796304   -0.098267426    1.128485026
  132 SOLV  HW2      428    0.230167814   -0.679075920    1.630134303
  133 SOLV  OW       429   -0.788145787   -0.250964956    0.248566413
  133 SOLV  HW1      430    0.538163993   -0.884307709   -0.328021787
  133 SOLV  HW2      431    1.690802380   -1.340303353   -1.613108464
  134 SOLV  OW       432   -0.593924029    0.220349215    0.011086963
  134 SOLV  HW1      433   -1.135174840   -0.183481341   -1.055216336
  134 SOLV  HW2      434   -0.644215693    0.344949811    1.157333131
  135 SOLV  OW       435    0.351305398   -0.005821586    0.422177841
  135 SOLV  HW1      436    0.168343644    0.190392692    0.632713254
  135 SOLV  HW2      437    0.962289987   -0.105723016    0.427947508
  136 SOLV  OW       438   -0.564012904    0.044841603    0.444032074
  136 SOLV  HW1      439    0.744541753    0.219011528   -2.127976975
  136 SOLV  HW2      440   -0.929142490    0.262024254    1.195034210
  137 SOLV  OW       441    0.021112281   -0.385253856    0.776399588
  137 SOLV  HW1      442   -2.362548433   -0.078078150    1.295779282
  137 SOLV  HW2      443    0.343845227    0.674956940    1.726224181
  138 SOLV  OW       444    0.026847057   -0.015765524   -0.196580858
  138 SOLV  HW1      445    0.311198399   -1.652891150   -0.344025850
  138 SOLV  HW2      446    0.291763244    2.188155238    0.915262466
  139 SOLV  OW       447   -0.399618970    0.253351711    0.504893662
  139 SOLV  HW1      448   -1.550461885    0.548121803   -3.344794094
  139 SOLV  HW2      449   -1.649058571   -1.124846124    0.071828578
  140 SOLV  OW       450   -0.047808401    0.284802644    0.110366381
  140 SOLV  HW1      451    0.078678191    0.474560694    0.692423426
  140 SOLV  HW2      452    1.311491890    0.017015730   -1.298188778
  141 SOLV  OW       453    0.337636026   -0.029700637    0.227344855
  141 SOLV  HW1      454   -1.318944482    0.185074487   -0.752924043
  141 SOLV  HW2      455    0.791903849    0.383850233    1.611639020
  142 SOLV  OW       456    0.429542911    0.545592219   -0.160016532
  142 SOLV  HW1      457    0.793232076    0.094076171    0.731687309
  142 SOLV  HW2      458   -0.123549552    1.093594499    0.108597000
  143 SOLV  OW       459    0.367891339   -0.209680882   -0.283904153
  143 SOLV  HW1      460    0.044455989   -1.376947086    0.814171595
  143 SOLV  HW2      461   -0.327354929   -0.548489919   -0.243469247
  144 SOLV  OW       462    0.287904556    0.078701060    0.481810724
  144 SOLV  HW1      463    1.669807778    0.922239640   -1.810916623
  144 SOLV  HW2      464    0.234292244    1.004137113    1.592742282
  145 SOLV  OW       465   -0.406515237    0.007469760    0.487969186
  145 SOLV  HW1      466   -0.493011306   -0.224943619    0.215953075
  145 SOLV  HW2      467   -0.282794551    0.407517585   -0.705374259
  146 SOLV  OW       468   -0.322905849   -0.687637427    0.273476827
  146 SOLV  HW1      469   -0.388690413   -0.588318240    1.476555266
  146 SOLV  HW2      470   -1.237940647   -0.359787278    0.333068260
  147 SOLV  OW       471   -0.130140432   -0.542282998   -0.258524300
  147 SOLV  HW1      472    2.286178914    0.541639869   -1.256005238
  147 SOLV  HW2      473   -0.268573600    1.324515410    1.766088110
  148 SOLV  OW       474    0.186556904   -0.245572969   -0.073616551
  148 SOLV  HW1      475    0.776664384   -0.082186817   -0.274029625
  148 SOLV  HW2      476    0.574916407    0.732487324    0.264356422
  149 SOLV  OW       477   -0.135582797   -0.057104011    0.433122312
  149 SOLV  HW1      478   -0.284880276    0.515319689   -0.596419104
  149 SOLV  HW2      479   -0.433163414   -1.863800090    0.034682343
  150 SOLV  OW       480   -0.017856120    0.625438627    0.207793080
  150 SOLV  HW1      481    1.354530828   -0.062503432   -0.213600715
  150 SOLV  HW2      482   -0.719483037    0.802250381   -0.144508069
  151 SOLV  OW       483    0.049734378   -0.151898905    0.443418537
  151 SOLV  HW1      484   -0.071283659   -1.270114227    1.924420132
  151 SOLV  HW2      485    0.650509830    0.152363672   -0.392945936
  152 SOLV  OW       486   -0.281424583   -0.395874345    0.563761400
  152 SOLV  HW1      487    1.012501219   -1.648069041    0.798643725
  152 SOLV  HW2      488    2.774652562    0.003808976    0.467820244
  153 SOLV  OW       489   -0.151450286   -0.055151127   -0.071590721
  153 SOLV  HW1      490    0.697754104   -0.404184249   -0.297566704
  153 SOLV  HW2      491   -0.799849999   -0.175133111   -0.267272861
  154 SOLV  OW       492    0.272577600    0.498603469    0.143662223
  154 SOLV  HW1      493    0.166706079    0.504032542   -0.235191483
  154 SOLV  HW2      494    0.255030156    1.375753427    0.081569151
  155 SOLV  OW       495    0.220070123    0.258647703   -0.379155654
  155 SOLV  HW1      496   -0.017178849    0.163098058   -0.641228835
  155 SOLV  HW2      497    0.817838656    0.563417140    0.353236275
  156 SOLV  OW       498   -0.113125462   -0.267521410   -0.412550390
  156 SOLV  HW1      499   -1.109824407   -0.774299969   -0.911986024
  156 SOLV  HW2      500   -0.626884392    1.122872802    0.617335600
  157 SOLV  OW       501   -0.233924892   -0.447915683   -0.426618419
  157 SOLV  HW1      502   -0.680734884   -0.888803313   -1.111723711
  157 SOLV  HW2      503   -0.789583262   -0.454167961    0.349389719
  158 SOLV  OW       504    0.316892700   -0.340881120   -0.292687183
  158 SOLV  HW1      505   -1.314977127   -0.295752793   -1.361824099
  158 SOLV  HW2      506    0.102015345    1.587476474   -0.535201337
  159 SOLV  OW       507   -0.204298011    0.134024549   -0.316889767
  159 SOLV  HW1      508    0.354148838    0.254351849   -0.022621197
  159 SOLV  HW2      509    0.725109801    0.568287338    0.535760244
  160 SOLV  OW       510   -0.129833540    0.071021964   -0.478964821
  160 SOLV  HW1      511   -0.791164180   -1.679457649    1.470311813
  160 SOLV  HW2      512   -1.799157446   -5.048130886    1.143702366
  161 SOLV  OW       513    0.576084711   -0.315327865    0.241795459
  161 SOLV  HW1      514   -0.912229162    0.870871800    0.195155196
  161 SOLV  HW2      515   -0.721706894   -1.982912095    1.169650583
  162 SOLV  OW       516    0.106493883    0.276387703   -0.565632075
  162 SOLV  HW1      517    0.208977671    0.831527397   -0.395612265
  162 SOLV  HW2      518   -0.638724840   -1.230094634    0.000077927
  163 SOLV  OW       519   -0.214038830   -0.282295508    0.480327983
  163 SOLV  HW1      520    0.365010497   -1.266009983   -0.961545645
  163 SOLV  HW2      521    0.965767889    0.338087183    2.263582992
  164 SOLV  OW       522    0.357828373   -0.547272724    0.452933753
  164 SOLV  HW1      523    0.038957718   -0.377054367   -0.477864288
  164 SOLV  HW2      524   -0.028453142    0.086343270   -0.664997146
  165 SOLV  OW       525    0.149873034   -0.264955260   -0.563841634
  165 SOLV  HW1      526   -0.211344297   -0.991439859   -0.825996096
  165 SOLV  HW2      527    0.454550301    0.276081309   -0.345503132
  166 SOLV  OW       528   -0.093130586   -0.165826995   -0.018377798
  166 SOLV  HW1      529    0.087648082   -1.150863507    0.467060424
  166 SOLV  HW2      530   -0.251336329    0.005649545   -0.975192197
  167 SOLV  OW       531    0.112606474    0.047321090    0.140741427
  167 SOLV  HW1      532    3.453723653    0.603011631   -0.230251581
  167 SOLV  HW2      533   -1.086222162    1.008778672    1.810603089
  168 SOLV  OW       534    0.393859858    0.037616791   -0.251543847
  168 SOLV  HW1      535    0.336872314    0.787345840    0.223069339
  168 SOLV  HW2      536    0.461325109    0.940905131    0.604413248
  169 SOLV  OW       537   -0.515963157    0.436801102    0.528610957
  169 SOLV  HW1      538    0.753750626    1.686109492    0.293144666
  169 SOLV  HW2      539    0.457536181    0.480457434    0.451482693
  170 SOLV  OW       540    0.039585931   -0.135781513    0.589059391
  170 SOLV  HW1      541    0.283843646   -0.100203912    0.446511978
  170 SOLV  HW2      542    0.446390301   -0.151834132    0.156171258
  171 SOLV  OW       543   -0.049623664   -0.095790264    0.331278889
  171 SOLV  HW1      544   -0.215773853   -0.129750958    0.490574034
  171 SOLV  HW2      545   -0.011964217    0.209947944    0.283332557
  172 SOLV  OW       546    0.168189382   -0.063089206    0.368151308
  172 SOLV  HW1      547    1.972144300   -2.310811096    2.773946480
  172 SOLV  HW2      548    2.311487472    1.488112406    1.026153640
  173 SOLV  OW       549   -0.677755225    0.079347602   -0.418228080
  173 SOLV  HW1      550   -0.751354819    0.185305563   -0.414021972
  173 SOLV  HW2      551   -0.095418025   -0.419115150   -0.778642077
  174 SOLV  OW       552   -0.275634945    0.056402671    0.257645473
  174 SOLV  HW1      553    0.714592568   -0.033210649   -0.243188380
  174 SOLV  HW2      554   -2.099660245    1.451459762   -1.341652997
  175 SOLV  OW       555   -0.044754819   -0.176193399    0.315754183
  175 SOLV  HW1      556    0.673173561   -0.044510161   -0.332805930
  175 SOLV  HW2      557    0.166349205   -0.293949758   -0.269876782
  176 SOLV  OW       558   -0.040941607    0.138912201    0.404306167
  176 SOLV  HW1      559    1.578751582   -0.664009617   -0.426788993
  176 SOLV  HW2      560   -0.362022321    0.781986675    0.148472625
  177 SOLV  OW       561   -0.113280502   -0.238922053   -0.007483085
  177 SOLV  HW1      562   -0.335973158   -0.033472733    0.425476970
  177 SOLV  HW2      563    0.855591955   -1.048997842    0.544296504
  178 SOLV  OW       564    0.108380787   -0.126064265    0.017948801
  178 SOLV  HW1      565    0.571800442   -0.292530492    0.933790921
  178 SOLV  HW2      566   -1.846791186   -0.385810480    1.281763708
  179 SOLV  OW       567   -0.275686532   -0.617579869    0.042056295
  179 SOLV  HW1      568   -0.351801354    0.363320781    1.246789711
  179 SOLV  HW2      569   -0.081048826   -2.564960782   -2.372638589
  180 SOLV  OW       570   -0.847290963    0.449928265   -0.332180898
  180 SOLV  HW1      571   -0.576364446    0.112218634   -0.951380452
  180 SOLV  HW2      572    1.016872045    1.343210126   -0.619445934
  181 SOLV  OW       573   -0.010919490    0.226808541    0.318243586
  181 SOLV  HW1      574   -0.491955122   -0.512434164    0.216835444
  181 SOLV  HW2      575   -0.971680641   -1.203755774    0.112445884
  182 SOLV  OW       576   -0.159030579    0.105873688   -0.354688054
  182 SOLV  HW1      577   -0.883402209   -1.037226562   -0.904122196
  182 SOLV  HW2      578   -0.056493070    1.816410716   -1.317038766
  183 SOLV  OW       579    0.547895637    0.057871153    0.077348583
  183 SOLV  HW1      580    1.498757903    0.131311286   -0.889772176
  183 SOLV  HW2      581    0.781598614    0.038786992   -0.145822426
  184 SOLV  OW       582   -0.450283165    0.345740578   -0.016248898
  184 SOLV  HW1      583   -0.192909037    1.089125468    0.261732725
  184 SOLV  HW2      584   -0.643596159    1.435275732   -0.739188961
  185 SOLV  OW       585    0.653456630    0.204795137   -0.182153153
  185 SOLV  HW1      586    0.545863427    0.509362423    0.325297206
  185 SOLV  HW2      587    1.514685356    0.686855315   -0.746795326
  186 SOLV  OW       588    0.159905628    0.100673172    0.053356367
  186 SOLV  HW1      589    0.753541338   -0.424723971   -0.488727799
  186 SOLV  HW2      590   -0.281837951    1.653329144    1.524065847
  187 SOLV  OW       591   -0.036379421    0.288183362    0.240736899
  187 SOLV  HW1      592    1.932534220    0.557437937    0.654323495
  187 SOLV  HW2      593    0.094514595    0.449316780    0.271566999
  188 SOLV  OW       594   -0.388799566    0.256801598    0.105109960
  188 SOLV  HW1      595   -0.899220813    1.508060727    0.311435137
  188 SOLV  HW2      596    0.736980879    3.559701883   -1.620758586
  189 SOLV  OW       597    0.096135053    0.017508989   -0.078555084
  189 SOLV  HW1      598    1.776227271   -1.259789895   -0.267628401
  189 SOLV  HW2      599    0.029573392    1.029843814   -1.083570578
  190 SOLV  OW       600   -0.204853204    0.052441317   -0.320774337
  190 SOLV  HW1      601   -0.034763374   -0.277958536   -1.656307118
  190 SOLV  HW2      602   -0.323472080    0.282120381    0.798936344
  191 SOLV  OW       603    0.581946489   -0.162873831    0.011164580
  191 SOLV  HW1      604   -2.140766903    0.185976464   -1.198704412
  191 SOLV  HW2      605    1.729330165   -2.823327640   -0.525417171
  192 SOLV  OW       606    0.584646923   -0.572903209   -0.509942861
  192 SOLV  HW1      607   -0.006152054   -0.502144669   -1.378652538
  192 SOLV  HW2      608    0.592135555    0.944483091    0.078485916
  193 SOLV  OW       609    0.302868964   -0.247623803   -0.194840552
  193 SOLV  HW1      610    1.209181364   -1.530426431   -1.088975320
  193 SOLV  HW2      611    0.098767646   -0.555622834    1.190954701
  194 SOLV  OW       612   -0.407545003    0.633932289   -0.245938411
  194 SOLV  HW1      613    1.779472835    0.764043498   -1.995631948
  194 SOLV  HW2      614    0.281476791    1.160437383   -1.132705320
  195 SOLV  OW       615   -0.406408519   -0.008842122    0.175089757
  195 SOLV  HW1      616   -0.516495141    0.431810087    0.874978259
  195 SOLV  HW2      617   -0.063849238   -0.759150748    0.772293794
  196 SOLV  OW       618   -0.063925806   -0.602482060   -0.171411385
  196 SOLV  HW1      619    0.659289872    1.723639751    0.213316305
  196 SOLV  HW2      620   -1.138141661    0.549368491   -0.942626080
  197 SOLV  OW       621    0.225426636    0.001244646   -0.082148750
  197 SOLV  HW1      622   -0.599792723   -0.768528003   -0.911173899
  197 SOLV  HW2      623   -0.125854580    2.582386899   -0.669349291
  198 SOLV  OW       624    0.191400338    0.044295822   -0.014207036
  198 SOLV  HW1      625    1.554936619    0.405399506    0.359429550
  198 SOLV  HW2      626   -0.917719273   -0.484584599    2.291154890
  199 SOLV  OW       627   -0.209941057    0.289079497   -0.210886141
  199 SOLV  HW1      628   -0.633708067    1.121647743    1.180267761
  199 SOLV  HW2      629   -0.655430383    1.002734511   -0.867599024
  200 SOLV  OW       630    0.019441398   -0.308191431    0.787260338
  200 SOLV  HW1      631    1.312282750    0.702104540    2.174302151
  200 SOLV  HW2      632   -1.498234026   -1.181576049    0.706092443
  201 SOLV  OW       633    0.346019519   -0.084336239   -0.047415296
  201 SOLV  HW1      634    0.652065648   -0.013427565    0.357945288
  201 SOLV  HW2      635   -0.150759191   -0.141084300   -0.609745667
  202 SOLV  OW       636    0.024733928    0.607341245    0.601064113
  202 SOLV  HW1      637   -1.941545262   -0.296415990   -0.765692028
  202 SOLV  HW2      638    1.163771929    1.038063766    2.376842572
  203 SOLV  OW       639    0.265319062   -0.114726734   -0.389678488
  203 SOLV  HW1      640    1.350132440    1.107637439    0.500849701
  203 SOLV  HW2      641    1.583580890    1.589575137    0.513863482
  204 SOLV  OW       642    0.685795089    0.076617907   -0.021487428
  204 SOLV  HW1      643    0.233484545   -0.715537453   -0.006298525
  204 SOLV  HW2      644   -0.328447761   -1.844247770    0.473510711
  205 SOLV  OW       645   -0.154686429    0.038898993    0.297959599
  205 SOLV  HW1      646    0.871718187   -0.112668575    0.491164753
  205 SOLV  HW2      647   -0.277974083    1.237677764   -0.358115927
  206 SOLV  OW       648    0.374600143   -0.005641134   -0.773006023
  206 SOLV  HW1      649    0.816116172    0.586332467   -1.004520888
  206 SOLV  HW2      650   -0.268543108   -1.396416978   -1.326612082
  207 SOLV  OW       651   -0.425335545    0.635583672    0.031035552
  207 SOLV  HW1      652   -0.897281612    0.728311727   -0.754606394
  207 SOLV  HW2      653    0.830893854    2.554896324    0.552294882
  208 SOLV  OW       654   -0.290914961   -0.222054038   -0.324529494
  208 SOLV  HW1      655   -1.030862793    1.161998882    0.473160520
  208 SOLV  HW2      656   -0.342351045    0.025500741    1.608366707
  209 SOLV  OW       657   -0.283457078   -0.017693377    0.073276708
  209 SOLV  HW1      658   -1.318421154   -0.669694367    0.603462044
  209 SOLV  HW2      659    0.109515925    0.827345804    0.304299739
  210 SOLV  OW       660   -0.607559479   -0.018022724    0.578713275
  210 SOLV  HW1      661    0.057309766   -0.168771407   -0.523134868
  210 SOLV  HW2      662    0.428383039   -0.739988642    1.453560444
  211 SOLV  OW       663   -0.228231195   -0.681624745   -0.191856598
  211 SOLV  HW1      664   -0.295003215   -0.950817293   -1.030965807
  211 SOLV  HW2      665   -1.068367984    0.121152833    1.234976220
  212 SOLV  OW       666    0.323254913    0.207538331   -0.175460440
  212 SOLV  HW1      667    0.980529502   -0.463131920   -2.813977802
  212 SOLV  HW2      668    0.490920922    0.495587593    0.116357345
  213 SOLV  OW       669   -0.788045996    0.273397928   -0.139635194
  213 SOLV  HW1      670   -0.745464474    0.067954517    0.105345654
  213 SOLV  HW2      671   -0.723264645   -0.272651851    0.820116020
  214 SOLV  OW       672    0.019213016    0.139404036    0.025930010
  214 SOLV  HW1      673    0.161028705    0.024643021    0.199610360
  214 SOLV  HW2      674   -0.893283679   -0.183903090   -0.168706799
  215 SOLV  OW       675   -0.452325932   -0.090560902    0.433176503
  215 SOLV  HW1      676   -1.236064298   -0.149303069    0.554790291
  215 SOLV  HW2      677   -0.330616363   -0.463588935   -0.402289548
  216 SOLV  OW       678   -0.150612729    0.552255924    0.016611677
  216 SOLV  HW1      679    0.381533873    1.113379324    0.268031741
  216 SOLV  HW2      680   -0.663778695    0.774336659   -0.795221064
  217 SOLV  OW       681   -0.100397819   -0.463435357    0.159259451
  217 SOLV  HW1      682    0.449495407    1.194893489   -0.538399176
  217 SOLV  HW2      683    0.881222194    0.021679233    2.829356573
  218 SOLV  OW       684   -0.603967286   -0.269651139    0.414307594
  218 SOLV  HW1      685   -0.605085197   -1.269550280   -1.220259680
  218 SOLV  HW2      686   -0.958303517    0.510051594    0.137344498
  219 SOLV  OW       687    0.151721442    0.043226843   -0.076247300
  219 SOLV  HW1      688   -0.649660720    1.434339939   -3.408242549
  219 SOLV  HW2      689    0.494167930   -0.735793597   -1.066643766
  220 SOLV  OW       690   -0.050199591    0.191710475    0.045962536
  220 SOLV  HW1      691    0.787574159   -0.004489048    0.254184950
  220 SOLV  HW2      692    1.638183532    0.300348118    0.611431006
  221 SOLV  OW       693    0.110989740   -0.704667515    0.196085185
  221 SOLV  HW1      694   -2.042324930   -3.449111832   -1.400231752
  221 SOLV  HW2      695   -0.459393965   -1.599063438   -0.477970513
  222 SOLV  OW       696   -0.121554737   -0.327526552   -0.154775255
  222 SOLV  HW1      697   -0.617963842   -0.250532640    1.500424977
  222 SOLV  HW2      698   -1.770609055   -1.434682215   -0.720178616
  223 SOLV  OW       699    0.551309999    0.202986451    0.010672208
  223 SOLV  HW1      700    0.737044179    0.416545135   -0.093947028
  223 SOLV  HW2      701   -0.091223723   -0.948617774   -0.709455453
  224 SOLV  OW       702   -0.339017017   -0.330251665   -0.378557049
  224 SOLV  HW1      703   -1.267993673   -0.761396641    0.823584515
  224 SOLV  HW2      704   -0.037340074    0.109305689    0.894100292
  225 SOLV  OW       705    0.431814485   -0.051135080   -0.517299961
  225 SOLV  HW1      706   -1.813643498    2.519154330   -0.666130839
  225 SOLV  HW2      707    0.070982975    1.464036988   -0.821179303
  226 SOLV  OW       708   -0.125513887   -0.461829471   -0.382512351
  226 SOLV  HW1      709    0.724134561    0.800727329    1.361449482
  226 SOLV  HW2      710   -1.805650089    0.172841771   -0.605191048
  227 SOLV  OW       711   -0.850571894    0.321969072    0.638910557
  227 SOLV  HW1      712    0.351011563   -0.074115690    1.165966781
  227 SOLV  HW2      713   -0.414620603    1.241330108   -0.153972290
  228 SOLV  OW       714    0.070479214   -0.087188644   -0.345440738
  228 SOLV  HW1      715   -1.218141288    0.403293250   -0.946485607
  228 SOLV  HW2      716   -0.863628152    0.912557556    0.050514112
  229 SOLV  OW       717    0.163906951   -0.617733038   -0.738836298
  229 SOLV  HW1      718    0.779211578    0.685982764    0.134529024
  229 SOLV  HW2      719    0.070119962   -2.136957741    0.074650410
  230 SOLV  OW       720    0.167554855    0.690688248   -0.419339965
  230 SOLV  HW1      721    1.004123347    0.286823475   -1.349252778
  230 SOLV  HW2      722    0.445846715    0.507158936   -0.965169634
  231 SOLV  OW       723    0.181883446    0.360833914   -0.273400455
  231 SOLV  HW1      724   -1.677217202    0.649143881    1.039442535
  231 SOLV  HW2      725   -0.129314202   -1.669585082   -1.234851525
  232 SOLV  OW       726   -0.197670306   -0.147320185    0.188674078
  232 SOLV  HW1      727   -0.040824447    1.258726616    1.233186983
  232 SOLV  HW2      728    0.305860025    1.051925159    1.134099091
  233 SOLV  OW       729   -0.194471379    0.360016306    0.157837881
  233 SOLV  HW1      730    0.503929251   -0.722118348    1.260653138
  233 SOLV  HW2      731   -0.538040435    0.837980630   -0.162319356
  234 SOLV  OW       732   -0.517625965   -0.021114071    0.063555578
  234 SOLV  HW1      733    1.125117484    3.058005988   -1.625772040
  234 SOLV  HW2      734   -1.670387444    0.878522793    3.514880555
  235 SOLV  OW       735    0.514966044   -0.158286684    0.075160678
  235 SOLV  HW1      736    1.695836349    0.639256144   -1.723556471
  235 SOLV  HW2      737    0.379805230   -0.027371135   -0.331858026
  236 SOLV  OW       738   -0.216120211   -0.215659613   -0.305004537
  236 SOLV  HW1      739   -0.418970884    0.528628762   -0.170262504
  236 SOLV  HW2      740    0.294191147    0.111287930   -1.437076883
  237 SOLV  OW       741    0.468938428   -0.201616220    0.133940756
  237 SOLV  HW1      742   -0.775773063    1.761793414    0.509979395
  237 SOLV  HW2      743    0.592083156   -0.254638301    0.008840104
  238 SOLV  OW       744    0.032855123   -0.514149100   -0.259149872
  238 SOLV  HW1      745   -0.895790976   -0.689501980   -1.002342887
  238 SOLV  HW2      746   -1.778104990   -1.138251608   -1.128933926
  239 SOLV  OW       747    0.012749773   -0.045955701    0.139747797
  239 SOLV  HW1      748    0.123208433   -0.055648618   -0.285930974
  239 SOLV  HW2      749    0.957997522   -0.106913950   -2.932805229
  240 SOLV  OW       750    0.306583217   -0.044029951   -0.253778299
  240 SOLV  HW1      751    0.366578306    0.119689277    0.077885274
  240 SOLV  HW2      752   -0.353532830   -0.419346098   -0.890481945
  241 SOLV  OW       753   -0.040481141    0.021078326   -0.112014780
  241 SOLV  HW1      754   -2.726244861    0.294757217    0.291123331
  241 SOLV  HW2      755   -2.825929427   -0.312710538    0.963969161
  242 SOLV  OW       756    0.030272304   -0.006628346    0.008766658
  242 SOLV  HW1      757    0.431598349    1.884032682    0.556138320
  242 SOLV  HW2      758   -0.833203897    0.458215640    2.087260560
  243 SOLV  OW       759   -0.230745461    0.120975636   -0.210405044
  243 SOLV  HW1      760    0.293620809   -0.487781317    2.024689230
  243 SOLV  HW2      761    0.614605623   -0.874278387    2.083112334
  244 SOLV  OW       762    0.632971443   -0.029185665   -0.035023673
  244 SOLV  HW1      763    1.291989115    0.277410665    0.430388815
  244 SOLV  HW2      764    0.244534210   -1.696332275   -0.655124150
  245 SOLV  OW       765    0.398120681    0.002880412    0.566698498
  245 SOLV  HW1      766    0.581505571    0.187300200    1.086693814
  245 SOLV  HW2      767    0.217607125    0.583729627    0.583936928
  246 SOLV  OW       768   -0.212466685   -0.663065271    0.021615791
  246 SOLV  HW1      769   -0.177325022   -0.822243645    0.291065193
  246 SOLV  HW2      770    1.304938807    0.675671328   -0.838586932
  247 SOLV  OW       771   -0.515609447   -0.117384633   -0.015001088
  247 SOLV  HW1      772    0.910679134    0.152842408    0.869481487
  247 SOLV  HW2      773   -0.679880613    1.158795456   -2.021734416
  248 SOLV  OW       774    0.381999309   -0.680112500    0.402893712
  248 SOLV  HW1      775   -0.524753630   -2.294875607    1.694288553
  248 SOLV  HW2      776   -0.478120928   -0.174078908   -0.683692553
  249 SOLV  OW       777   -0.368477456   -0.436303978    0.223819853
  249 SOLV  HW1      778   -1.404034519    0.819598198    0.085579023
  249 SOLV  HW2      779   -0.171235820   -0.806193759    1.844226122
  250 SOLV  OW       780    0.685773611    0.379818055    0.362312218
  250 SOLV  HW1      781    2.285787517    0.250871548    0.259376095
  250 SOLV  HW2      782   -1.200901854    0.733389395   -0.333225807
  251 SOLV  OW       783   -0.103377103    0.320365655    0.217511446
  251 SOLV  HW1      784    1.507187871    1.229363210    0.800367662
  251 SOLV  HW2      785    1.787120950   -0.536554911    0.354548962
  252 SOLV  OW       786    0.618889647   -0.566293032   -0.068787427
  252 SOLV  HW1      787   -0.543487567    1.108131442    0.812115984
  252 SOLV  HW2      788    0.494683492   -0.468158456    0.020004885
  253 SOLV  OW       789    0.240903533   -0.303318302   -0.632651069
  253 SOLV  HW1      790   -1.086258659    2.623044469    1.136331303
  253 SOLV  HW2      791   -0.161867333   -0.542886454    0.417444622
  254 SOLV  OW       792    0.171213946    0.316436261   -0.115507696
  254 SOLV  HW1      793    0.760249906    1.566589868    0.665803673
  254 SOLV  HW2      794    0.246843874    0.219489701   -1.077650718
  255 SOLV  OW       795   -0.147255473   -0.048945139    0.208218943
  255 SOLV  HW1      796    0.625417204    1.402495940   -1.218104380
  255 SOLV  HW2      797    0.475539871    0.920028402   -1.558014966
  256 SOLV  OW       798    0.105311398    0.611969280   -0.260016568
  256 SOLV  HW1      799   -1.775052933   -0.719573858   -0.201717236
  256 SOLV  HW2      800   -1.140918386    0.115571473    0.840873228
  257 SOLV  OW       801    0.010964897   -0.149784500    0.066162513
  257 SOLV  HW1      802    1.872936086   -0.175316392    1.010606513
  257 SOLV  HW2      803   -0.212545718    0.156368056   -0.564048079
  258 SOLV  OW       804   -0.110896091   -0.323601170    0.153574077
  258 SOLV  HW1      805    0.173234791    1.915261707   -0.154860804
  258 SOLV  HW2      806    0.078296569   -1.724081994    0.547702871
  259 SOLV  OW       807    0.263448353    0.365543127    0.152900445
  259 SOLV  HW1      808    0.325973952   -0.053137767    0.182106315
  259 SOLV  HW2      809    0.656631052    0.054939639   -0.285871724
  260 SOLV  OW       810    0.308091405   -0.239404744   -0.200082577
  260 SOLV  HW1      811    0.945910619   -0.666189825   -0.490781459
  260 SOLV  HW2      812   -0.251771498   -0.194435386    0.360223633
  261 SOLV  OW       813    0.166190771    0.097637533    0.060736824
  261 SOLV  HW1      814   -1.084178832   -0.265639476   -0.443274627
  261 SOLV  HW2      815    1.061788107    0.711097651    1.432447160
  262 SOLV  OW       816    0.003553916   -0.084811631    0.297857059
  262 SOLV  HW1      817   -0.774054935    1.564341382    1.778062136
  262 SOLV  HW2      818    1.235785607   -0.321373935    2.151188028
  263 SOLV  OW       819    0.069829047   -0.073537362    0.001477183
  263 SOLV  HW1      820    0.256803445   -1.218932089    0.004394813
  263 SOLV  HW2      821    0.031610330    2.379026947   -0.471032415
  264 SOLV  OW       822   -0.463620677   -0.212386563   -0.101156753
  264 SOLV  HW1      823   -2.085499590   -1.298494423   -0.677501239
  264 SOLV  HW2      824   -0.285197536   -0.230344176    0.542686286
  265 SOLV  OW       825    0.436097870    0.286747563    0.190549885
  265 SOLV  HW1      826    0.086779842    0.352529485    1.798535813
  265 SOLV  HW2      827    0.120172613    0.005559274    0.335042387
  266 SOLV  OW       828   -0.029767255    0.153260584   -0.006912196
  266 SOLV  HW1      829   -0.674462230    0.270183792   -1.223491552
  266 SOLV  HW2      830   -0.378843295    0.945026937   -0.129961673
  267 SOLV  OW       831   -0.278301872    0.026654589   -0.119771796
  267 SOLV  HW1      832   -1.130978043    0.264378852    0.701209503
  267 SOLV  HW2      833    0.953541358   -0.542171524   -1.932776841
  268 SOLV  OW       834    0.265188597    0.097653845   -0.578143577
  268 SOLV  HW1      835    1.732385243    1.390664768    0.138263633
  268 SOLV  HW2      836    1.532005037    1.118350138   -0.065090047
  269 SOLV  OW       837    0.525937686    0.073250526   -0.032648675
  269 SOLV  HW1      838    0.061639122    1.105130515   -0.039553280
  269 SOLV  HW2      839    1.677619842    0.126397114    0.517459827
  270 SOLV  OW       840    0.215026016    0.167022462   -0.211307604
  270 SOLV  HW1      841    0.283248380   -0.428618098    0.656810636
  270 SOLV  HW2      842   -1.607839304   -1.265358422   -0.153931302
  271 SOLV  OW       843    0.572615944    0.194300633   -0.272410671
  271 SOLV  HW1      844   -2.914495660   -1.065560347    1.088207253
  271 SOLV  HW2      845    0.195594221   -1.626707624    0.149185663
  272 SOLV  OW       846   -0.283893685    0.053697042   -0.119918454
  272 SOLV  HW1      847    1.265466060   -0.381048571   -0.752314167
  272 SOLV  HW2      848   -0.138397672   -0.174270953    0.002711371
  273 SOLV  OW       849   -0.006751295   -0.208965455    0.288264307
  273 SOLV  HW1      850   -0.352679164    2.575859917   -0.114485360
  273 SOLV  HW2      851    0.778146739    0.834458381   -0.044733288
  274 SOLV  OW       852    0.057309693   -0.068944455    0.410862398
  274 SOLV  HW1      853   -2.081256997   -1.270246600   -0.660045445
  274 SOLV  HW2      854    0.993105261    1.139287407    0.873520200
  275 SOLV  OW       855   -0.453872750   -0.357959197   -0.027504784
  275 SOLV  HW1      856   -1.103373464   -1.796755763   -0.735297453
  275 SOLV  HW2      857   -0.241168124   -0.455388352    1.042388152
  276 SOLV  OW       858   -0.361498497   -0.070116973    0.368512968
  276 SOLV  HW1      859    0.818025735   -1.450786083   -1.258546990
  276 SOLV  HW2      860   -0.490632427   -0.297684086    0.456243417
  277 SOLV  OW       861   -0.189377264   -0.175561904   -0.074374881
  277 SOLV  HW1      862   -1.363905861    1.203756466    2.164436854
  277 SOLV  HW2      863    1.678901001    0.943955491   -0.411971683
  278 SOLV  OW       864   -0.335456257   -0.422208699    0.018771480
  278 SOLV  HW1      865   -0.644660866    0.214248120   -0.259598103
  278 SOLV  HW2      866    0.392731261   -1.612608738    0.936926076
  279 SOLV  OW       867   -0.007454478    0.020269693    0.146440298
  279 SOLV  HW1      868    1.728987432   -0.649977795   -0.582779955
  279 SOLV  HW2      869    1.490617816   -0.034772687   -0.465697035
  280 SOLV  OW       870    0.348725075    0.291085399    0.054757827
  280 SOLV  HW1      871    0.490331579    0.674273910   -2.990318854
  280 SOLV  HW2      872    0.712264911    2.121873806    1.606429756
  281 SOLV  OW       873    0.321245104   -0.355057793    0.241446545
  281 SOLV  HW1      874    0.299841745   -0.319851163   -0.229630856
  281 SOLV  HW2      875    2.501415846    0.869351726    0.072433244
  282 SOLV  OW       876   -0.050335225   -0.017417928   -0.589373201
  282 SOLV  HW1      877    1.005604744    0.679365816    0.790806520
  282 SOLV  HW2      878    0.570292129   -1.851110015   -0.941279093
  283 SOLV  OW       879    0.036134327   -0.428399195    0.204763058
  283 SOLV  HW1      880    0.621547081    0.272423364   -1.047273359
  283 SOLV  HW2      881    0.406418159   -0.757150805   -1.219244942
  284 SOLV  OW       882    0.572919122   -0.050607889    0.109782984
  284 SOLV  HW1      883   -2.290378562    0.589388348    0.733998131
  284 SOLV  HW2      884    0.710605583    0.837024638    0.028870847
  285 SOLV  OW       885   -0.029576442    0.230025972    0.267376517
  285 SOLV  HW1      886   -0.351286766    0.434708258    0.030001989
  285 SOLV  HW2      887   -1.148456662    1.888474309    0.063430247
  286 SOLV  OW       888   -0.008073567   -0.204407334   -0.406996766
  286 SOLV  HW1      889   -0.701791038   -0.064467599   -1.097918221
  286 SOLV  HW2      890    1.170697648   -0.399807484    0.806156098
  287 SOLV  OW       891   -0.188220484   -0.477244845    0.002408279
  287 SOLV  HW1      892   -0.362570651   -0.105846257    0.839220059
  287 SOLV  HW2      893   -0.144787534   -0.477089588   -0.068903799
  288 SOLV  OW       894    0.340920929   -0.523708888   -0.174637097
  288 SOLV  HW1      895   -1.388449023    0.754673124    0.467316808
  288 SOLV  HW2      896    0.433567307    0.244436003    1.551755845
  289 SOLV  OW       897   -0.334105570   -0.699363467    0.394605448
  289 SOLV  HW1      898   -0.270775888    2.331220540    1.172267771
  289 SOLV  HW2      899    1.802033546   -2.241794336    1.888979293
  290 SOLV  OW       900    0.000450735   -0.467433825    0.429800158
  290 SOLV  HW1      901   -0.506326474    0.267006711   -0.143764267
  290 SOLV  HW2      902    3.902156926   -1.528471072    2.824791087
  291 SOLV  OW       903   -0.224023874    0.008379528    0.261530462
  291 SOLV  HW1      904    1.105842908    0.094496969   -0.209678925
  291 SOLV  HW2      905    0.300794455   -1.714651404   -0.296085412
  292 SOLV  OW       906   -0.412735129   -0.039540449    0.396699666
  292 SOLV  HW1      907   -0.077720513    0.486187623   -0.753650729
  292 SOLV  HW2      908    1.026160522    1.121810643   -0.816699359
  293 SOLV  OW       909    0.210303968    0.246323226   -0.221306152
  293 SOLV  HW1      910    1.440239779   -0.969097777    0.493114311
  293 SOLV  HW2      911   -1.808333802    1.660579220    0.625473623
  294 SOLV  OW       912   -0.131155873   -0.047741597    0.238342125
  294 SOLV  HW1      913    1.609841962   -0.312517226    1.021058169
  294 SOLV  HW2      914   -0.548890512    0.255298972    2.248115012
  295 SOLV  OW       915   -0.692752377    0.361604114   -0.491500814
  295 SOLV  HW1      916   -0.603643873   -0.604621875    0.024275836
  295 SOLV  HW2      917    0.758257313    1.293410459   -0.186045581
  296 SOLV  OW       918    0.221692714    0.341501215   -0.232522568
  296 SOLV  HW1      919    1.076206240    0.718636073   -1.425907078
  296 SOLV  HW2      920   -1.321726220    2.262162726    0.812813743
  297 SOLV  OW       921   -0.041198172    0.063829319   -0.515256257
  297 SOLV  HW1      922    1.707183117   -0.423875612    3.224666605
  297 SOLV  HW2      923    0.983208414    0.941678969   -0.236198461
  298 SOLV  OW       924   -0.037661397    0.126243685    0.282655087
  298 SOLV  HW1      925    0.626281498    0.311350511    0.079488502
  298 SOLV  HW2      926    0.005715681   -3.834575772    0.255783344
  299 SOLV  OW       927   -0.424665017   -0.164102499   -0.118011157
  299 SOLV  HW1      928   -0.791257356   -0.443341380   -0.205658776
  299 SOLV  HW2      929   -1.829431377    1.869216164    0.158012138
  300 SOLV  OW       930    0.395782938    0.048392547   -0.418765885
  300 SOLV  HW1      931    0.130904212    0.874131217   -1.078620635
  300 SOLV  HW2      932   -0.026239855   -0.323324633    1.094225830
  301 SOLV  OW       933   -0.298750783    0.053358486   -0.154138132
  301 SOLV  HW1      934   -0.479804165    0.810763218    0.170589601
  301 SOLV  HW2      935   -0.309568103    0.366508533    0.372691665
  302 SOLV  OW       936    0.602789720   -0.152199690   -0.205987293
  302 SOLV  HW1      937   -0.770155496    1.680780415   -2.143388988
  302 SOLV  HW2      938    0.394272130   -0.028341790   -0.458332095
  303 SOLV  OW       939   -0.456778425    0.002939325    0.400174628
  303 SOLV  HW1      940    1.299743356    1.781328618    1.152095807
  303 SOLV  HW2      941    1.343672171    0.033998562    1.298617853
  304 SOLV  OW       942    0.357483755    0.203379496   -0.046351409
  304 SOLV  HW1      943    0.690796780    0.029292565    0.693889914
  304 SOLV  HW2      944    3.533044363    0.827278836    0.222911844
  305 SOLV  OW       945   -0.037707349    0.110727124    0.926022424
  305 SOLV  HW1      946   -0.544983068   -1.022961937    1.344760179
  305 SOLV  HW2      947    0.081684450    0.038548351    0.026748054
  306 SOLV  OW       948    0.085556920   -0.052960326   -0.254970813
  306 SOLV  HW1      949    0.408656690    0.713980275   -1.069638234
  306 SOLV  HW2      950   -0.976209435   -2.627781521    2.493064120
  307 SOLV  OW       951   -0.024152083    0.307509413    0.347372798
  307 SOLV  HW1      952    0.971090984    0.004667474    0.008136713
  307 SOLV  HW2      953   -0.511602888   -1.060574621    0.437711168
  308 SOLV  OW       954    0.383865657    0.554159995    0.320754927
  308 SOLV  HW1      955   -0.110106132   -0.291151631   -0.213127045
  308 SOLV  HW2      956    1.366467101   -0.159696063    0.766033865
  309 SOLV  OW       957   -0.305954949   -0.696287613   -0.362913191
  309 SOLV  HW1      958    0.373141262    0.295491439    0.068945662
  309 SOLV  HW2      959    0.652451760    1.093981142    0.350733683
  310 SOLV  OW       960   -0.922822373    0.440520646   -0.175413248
  310 SOLV  HW1      961   -1.504382690    0.589327230   -0.418378057
  310 SOLV  HW2      962   -0.793846751   -0.189813344    0.026253750
  311 SOLV  OW       963    0.449947806    0.524816137    0.355218162
  311 SOLV  HW1      964    0.414029083    0.657472447    0.807702024
  311 SOLV  HW2      965   -1.364890452    0.880885980    0.224603123
  312 SOLV  OW       966   -0.172228914   -0.044384717    0.102396448
  312 SOLV  HW1      967   -1.782207884    1.973582164    0.944114328
  312 SOLV  HW2      968   -3.135346107   -0.700407813    0.373813953
  313 SOLV  OW       969   -0.242123138   -0.404527420    0.465006249
  313 SOLV  HW1      970   -0.428088947   -1.828506250    0.829815993
  313 SOLV  HW2      971   -0.573789400   -0.289234168   -1.534863801
  314 SOLV  OW       972   -0.243129254   -0.012579277   -0.218753361
  314 SOLV  HW1      973   -2.032038571    1.449120450   -1.291020517
  314 SOLV  HW2      974   -0.187293775   -0.639220009   -0.044813714
  315 SOLV  OW       975   -0.186622566    0.458142946    0.271056838
  315 SOLV  HW1      976   -2.154133727    0.201545543   -0.217765768
  315 SOLV  HW2      977   -0.859227110    2.143566743   -0.673394605
  316 SOLV  OW       978    0.200411145    0.009444098    0.266952145
  316 SOLV  HW1      979   -1.076411924    0.021346040    3.991464687
  316 SOLV  HW2      980   -0.528854268    1.033330959    0.757745900
  317 SOLV  OW       981   -0.127617637   -0.157132370    0.401119589
  317 SOLV  HW1      982   -0.468097415    0.688643413    1.094949353
  317 SOLV  HW2      983   -0.422179894   -0.809502428    0.326940926
  318 SOLV  OW       984   -0.305352607   -0.237046515    0.111456024
  318 SOLV  HW1      985   -0.415377537   -0.262486356    0.260590594
  318 SOLV  HW2      986    0.478644985   -0.013083658   -1.480295520
  319 SOLV  OW       987    0.556751726    0.005308903   -0.189293699
  319 SOLV  HW1      988    3.262872120    0.217732744    0.227177645
  319 SOLV  HW2      989    0.001369205   -0.811186442   -0.316170341
  320 SOLV  OW       990   -0.165735865    0.089677830   -0.233134812
  320 SOLV  HW1      991   -0.536138944   -0.300536908    0.030245497
  320 SOLV  HW2      992    0.140009200    0.044147934   -0.381857410
  321 SOLV  OW       993    0.539117389   -0.212268344    0.472716336
  321 SOLV  HW1      994    2.305627369   -0.858865304    2.008570546
  321 SOLV  HW2      995   -0.699662577    2.586684168    0.152717191
  322 SOLV  OW       996    0.591291172   -0.046040750   -0.007409501
  322 SOLV  HW1      997   -0.877285914    0.577161772   -0.965950154
  322 SOLV  HW2      998    0.496445721    0.207516132    0.056718873
  323 SOLV  OW       999    0.057609379    0.217558149   -0.616772632
  323 SOLV  HW1     1000   -0.308473564   -0.410937258   -1.617656665
  323 SOLV  HW2     1001   -0.679204924    0.107893712    1.519153528
  324 SOLV  OW      1002    0.047328647   -0.021726347    0.193595945
  324 SOLV  HW1     1003    0.215959218    0.797969910    0.290639141
  324 SOLV  HW2     1004    1.482580785    1.775450128    0.860565005
  325 SOLV  OW      1005    0.115927326    0.107445830    0.409147458
  325 SOLV  HW1     1006   -0.814282404   -0.847398211    0.200774194
  325 SOLV  HW2     1007    0.586316071    0.006935040    1.542696975
  326 SOLV  OW      1008    0.626981283    0.106296042    0.035799339
  326 SOLV  HW1     1009   -2.085166342    0.725430249    1.272433188
  326 SOLV  HW2     1010    3.676749418   -0.267524946    0.017971520
  327 SOLV  OW      1011   -0.530605633   -0.139822644    0.116113941
  327 SOLV  HW1     1012   -0.961772371   -0.311255140   -0.988525158
  327 SOLV  HW2     1013    0.629028056   -0.103853633    0.039701487
  328 SOLV  OW      1014    0.082596026   -0.290829863    0.171869621
  328 SOLV  HW1     1015   -0.312555071    0.281097772    0.852553056
  328 SOLV  HW2     1016    0.265573444   -0.452363944   -0.018289319
  329 SOLV  OW      1017   -0.256703629   -0.064052103    0.231620415
  329 SOLV  HW1     1018    0.159821539    0.999576390    0.096488089
  329 SOLV  HW2     1019    0.627172568   -0.885898531    0.284456996
  330 SOLV  OW      1020    0.266784225   -0.222514541    0.072913163
  330 SOLV  HW1     1021    0.453619744    0.500504884   -0.001028021
  330 SOLV  HW2     1022   -0.982302088    0.877013578   -1.154574767
  331 SOLV  OW      1023   -0.228806904   -0.184866600    0.468621247
  331 SOLV  HW1     1024   -0.157139230   -0.182073699    0.192006114
  331 SOLV  HW2     1025    0.468122133    0.188316175    0.604337279
  332 SOLV  OW      1026   -0.219096462    0.040196925    0.038865254
  332 SOLV  HW1     1027    3.070473086   -0.688604098   -0.145018163
  332 SOLV  HW2     1028    1.364191462   -0.577326388   -0.086458914
  333 SOLV  OW      1029   -0.731544237    0.088820311    0.631953541
  333 SOLV  HW1     1030    0.904142129    1.288184574    1.008481180
  333 SOLV  HW2     1031    1.231965151    0.462432107   -1.570699508
  334 SOLV  OW      1032    0.156253794    0.206883088   -0.420553213
  334 SOLV  HW1     1033    2.774681153   -0.071090795    0.004203406
  334 SOLV  HW2     1034    0.134506857   -0.250194481   -0.762970658
  335 SOLV  OW      1035   -0.182001893    0.637405467   -0.331823722
  335 SOLV  HW1     1036   -0.577095023    0.842546990   -0.489273457
  335 SOLV  HW2     1037   -0.124642266    0.610961215   -0.195873176
  336 SOLV  OW      1038   -0.254969808   -0.301650760   -0.044455450
  336 SOLV  HW1     1039    1.052923114   -1.775784824   -0.061292912
  336 SOLV  HW2     1040   -1.423605285   -0.258756465   -1.809935909
  337 SOLV  OW      1041    0.048088550   -0.367229789    0.337920588
  337 SOLV  HW1     1042    0.478152126   -1.008072916    0.697511349
  337 SOLV  HW2     1043    0.096459292   -1.133314792    0.800722763
  338 SOLV  OW      1044   -0.263150648    0.056493578    0.519477581
  338 SOLV  HW1     1045    0.852062136    1.093643896    0.547747113
  338 SOLV  HW2     1046    0.258895137    0.388535613    0.439961638
  339 SOLV  OW      1047    0.084185357    0.126333910   -0.368571748
  339 SOLV  HW1     1048   -1.241397407   -1.952076114    0.486083273
  339 SOLV  HW2     1049    1.069290650    0.733178095    3.164568887
  340 SOLV  OW      1050    0.204006217    0.257649492    0.011649081
  340 SOLV  HW1     1051    0.388765844   -0.402788493    0.421234965
  340 SOLV  HW2     1052    0.957520713   -0.427940923   -0.258954413
  341 SOLV  OW      1053    0.011491650   -0.500314680    0.047496701
  341 SOLV  HW1     1054   -1.211569577    0.659318361    0.595883399
  341 SOLV  HW2     1055    0.290180183   -1.383144469    0.170827743
  342 SOLV  OW      1056   -0.182996117   -0.250069986    0.573556645
  342 SOLV  HW1     1057    0.650517960   -0.751432776    0.008108223
  342 SOLV  HW2     1058   -0.724500578    0.791726446   -0.449611895
  343 SOLV  OW      1059    0.172984855   -0.148407092   -0.323279413
  343 SOLV  HW1     1060   -0.767510229    0.077245485   -1.122325860
  343 SOLV  HW2     1061    0.496675404   -0.247797506   -0.014532256
  344 SOLV  OW      1062    0.191604785    0.534123545   -0.659658799
  344 SOLV  HW1     1063    0.538683360    1.360133500    0.721808170
  344 SOLV  HW2     1064    1.629446987    0.674030117   -1.288408189
  345 SOLV  OW      1065   -0.294791363   -0.188400150   -0.657128619
  345 SOLV  HW1     1066    0.168555714    1.727115322   -1.449685206
  345 SOLV  HW2     1067    0.480047265   -0.178182429   -0.082496156
  346 SOLV  OW      1068    0.157794849   -0.299891077    0.128976803
  346 SOLV  HW1     1069    0.052391565   -0.698289682    0.500237412
  346 SOLV  HW2     1070   -0.267707084   -0.427197486   -0.050778470
  347 SOLV  OW      1071    0.180990845    0.280564522    0.075590215
  347 SOLV  HW1     1072    0.326306158    0.410456698    0.356725066
  347 SOLV  HW2     1073    0.052562723    0.075060969    0.544208084
  348 SOLV  OW      1074   -0.295469466    0.137195938    0.433540438
  348 SOLV  HW1     1075    0.184775464   -0.353784574    0.462891787
  348 SOLV  HW2     1076    0.680440686   -1.050291409    1.057564845
  349 SOLV  OW      1077   -0.082751138   -0.331240277    0.219563812
  349 SOLV  HW1     1078   -0.034470509   -0.723884062   -0.103235892
  349 SOLV  HW2     1079    1.227383845   -0.979528475   -2.785685823
  350 SOLV  OW      1080   -0.162929550   -0.313199822   -0.018192222
  350 SOLV  HW1     1081   -0.364782297    0.251833063   -0.075488022
  350 SOLV  HW2     1082   -0.061148821   -0.524823953   -0.055884440
  351 SOLV  OW      1083   -0.390353824   -0.011665546   -0.045302514
  351 SOLV  HW1     1084   -0.669731793    0.626756832    2.397487182
  351 SOLV  HW2     1085    0.484175708   -1.638190491   -0.271465494
  352 SOLV  OW      1086    0.436459825   -0.038730293    0.383734163
  352 SOLV  HW1     1087    0.794847340   -0.410946605    0.447043881
  352 SOLV  HW2     1088   -1.206290194    2.026635224    1.107734879
  353 SOLV  OW      1089    0.217609925    0.116874819    0.435277421
  353 SOLV  HW1     1090   -1.064423227    0.954256335   -0.459072607
  353 SOLV  HW2     1091   -1.377294991   -0.842522963   -1.565130199
  354 SOLV  OW      1092   -0.370011158    0.029343030    0.337740906
  354 SOLV  HW1     1093    0.408901662   -0.240471187   -1.193407951
  354 SOLV  HW2     1094   -0.535389995    0.384119192   -0.113257192
  355 SOLV  OW      1095    0.351234219   -0.278870655   -0.449713292
  355 SOLV  HW1     1096   -0.284633030   -1.025200827   -0.390952780
  355 SOLV  HW2     1097    1.966389475    0.356364784   -0.070434500
  356 SOLV  OW      1098   -0.104001438   -0.075933473   -0.077141406
  356 SOLV  HW1     1099    2.262048519   -1.352882267   -0.377964002
  356 SOLV  HW2     1100   -0.598054290    0.207800883    0.390994823
  357 SOLV  OW      1101   -0.136292236   -0.163231907    0.116560100
  357 SOLV  HW1     1102    0.727710389   -0.676080873   -1.692853947
  357 SOLV  HW2     1103   -0.055691984   -0.213780730   -0.225183392
  358 SOLV  OW      1104   -0.155546836    0.184472329    0.047148342
  358 SOLV  HW1     1105   -0.558124842    1.079584689   -0.257779850
  358 SOLV  HW2     1106    0.225373814   -0.836895716    0.369256669
  359 SOLV  OW      1107   -0.291415821    0.647245494   -0.469005657
  359 SOLV  HW1     1108    0.932397562    1.206456191   -1.345672649
  359 SOLV  HW2     1109    2.980772811   -0.931919187    2.054093763
  360 SOLV  OW      1110   -0.305984237   -0.505237515    0.863065343
  360 SOLV  HW1     1111   -1.101007727    1.573905359    1.185967944
  360 SOLV  HW2     1112    1.980130760   -3.504436335    0.822175988
  361 SOLV  OW      1113    0.782252443    0.391297992    0.344656638
  361 SOLV  HW1     1114   -1.063224031    0.309005372    0.636209452
  361 SOLV  HW2     1115   -1.450752284   -2.771950069   -0.556868017
  362 SOLV  OW      1116    0.418030762   -0.055663349    0.440712681
  362 SOLV  HW1     1117   -0.709841230    0.401211617    0.979467139
  362 SOLV  HW2     1118   -0.546687231   -0.236288992    0.328962286
  363 SOLV  OW      1119   -0.233649467    0.112260282   -0.051959404
  363 SOLV  HW1     1120    0.527350232   -0.729085579   -0.009708663
  363 SOLV  HW2     1121    0.758741820   -0.851170400   -0.083094595
  364 SOLV  OW      1122   -0.256463958   -0.273462265    0.230988315
  364 SOLV  HW1     1123   -0.707694652    1.116943308    0.440403121
  364 SOLV  HW2     1124    0.113318099    0.494935796   -2.093342594
  365 SOLV  OW      1125    0.188763286   -0.313499598    0.554958727
  365 SOLV  HW1     1126    0.115467973   -0.815178655    0.276282331
  365 SOLV  HW2     1127   -0.187996068   -0.213267572    0.752871670
  366 SOLV  OW      1128   -0.477837832   -0.132184436   -0.249925320
  366 SOLV  HW1     1129   -2.070532051   -0.682058637   -0.822363484
  366 SOLV  HW2     1130   -0.978944286   -0.397912296    1.907170060
  367 SOLV  OW      1131   -0.215754105    0.411187865    0.313562049
  367 SOLV  HW1     1132   -0.223294270    0.376238850    0.587848169
  367 SOLV  HW2     1133   -0.312089444    0.238655542    0.891710739
  368 SOLV  OW      1134   -0.412263769    0.285100752    0.081870001
  368 SOLV  HW1     1135   -0.282994045    0.212383993    1.449510999
  368 SOLV  HW2     1136   -1.837636814    0.788081981    0.327416761
  369 SOLV  OW      1137   -0.063241785    0.376026421    0.416097961
  369 SOLV  HW1     1138    0.605886717    0.561040340    0.283521012
  369 SOLV  HW2     1139    0.876689231    0.655447394    0.222110745
  370 SOLV  OW      1140    0.192693046   -0.100027708    0.301453732
  370 SOLV  HW1     1141    1.309317353    0.843048775   -1.099254109
  370 SOLV  HW2     1142   -2.659796386   -1.873417691   -0.183025207
  371 SOLV  OW      1143    0.233856583    0.336737227    0.416667392
  371 SOLV  HW1     1144    0.459589820    0.201628741    0.309285157
  371 SOLV  HW2     1145   -0.208644623    0.665330267    0.626051356
  372 SOLV  OW      1146    0.058143198    0.327343164   -0.279234713
  372 SOLV  HW1     1147   -0.935080436    1.193451345   -1.037025351
  372 SOLV  HW2     1148   -0.270719109    0.286845907    0.472957780
  373 SOLV  OW      1149   -0.098973878   -0.532312743   -0.212412873
  373 SOLV  HW1     1150    0.015162320   -1.406328707    0.837462223
  373 SOLV  HW2     1151    0.158004242   -0.500656071   -0.052242511
  374 SOLV  OW      1152    0.062525127    0.360241779    0.392385287
  374 SOLV  HW1     1153    0.224548629    1.078397922    0.090226126
  374 SOLV  HW2     1154   -0.452799537    0.641598078    0.117324551
  375 SOLV  OW      1155   -0.136071928    0.081287223   -0.261786613
  375 SOLV  HW1     1156   -0.392682331   -0.060112024   -1.555821915
  375 SOLV  HW2     1157   -0.378814465    1.503394724    0.284123073
  376 SOLV  OW      1158   -0.098176040    0.553927763   -0.001129256
  376 SOLV  HW1     1159    0.648569717    0.546060889    0.366951323
  376 SOLV  HW2     1160    1.120041767    0.217082424   -0.580110666
  377 SOLV  OW      1161   -0.097206463   -0.157858840   -0.149518496
  377 SOLV  HW1     1162    0.354456553    1.618063244    0.814670685
  377 SOLV  HW2     1163   -0.888626483    0.194743662    0.544043839
  378 SOLV  OW      1164    0.047696224   -0.432844857   -0.246431492
  378 SOLV  HW1     1165    0.042501041    0.026150724   -2.281153394
  378 SOLV  HW2     1166   -1.385581937   -1.671342944    0.333862832
  379 SOLV  OW      1167   -0.390911891   -0.005251266   -0.010662499
  379 SOLV  HW1     1168   -1.467198088    0.122623320   -2.400327599
  379 SOLV  HW2     1169    1.687449011    0.608126025   -1.084861316
  380 SOLV  OW      1170   -0.022251513   -0.138175840   -0.743695729
  380 SOLV  HW1     1171    0.038580375   -0.720401090   -1.371937398
  380 SOLV  HW2     1172   -0.148433405   -0.467201767    0.501268773
  381 SOLV  OW      1173    0.203303910    0.309311654    0.230489637
  381 SOLV  HW1     1174    0.348780998   -0.342121547    1.434626085
  381 SOLV  HW2     1175    1.090705736   -0.193608836   -0.621341016
[truncated: 357,992 more chars]
