# Supplementary material for: Accelerated Enveloping Distribution Sampling to Probe the Presence of Water Molecules
Source: J Chem Theory Comput. 2023 May 11;19(11):3379–90. doi: 10.1021/acs.jctc.3c00109 (PMC10269333; doi:10.1021/acs.jctc.3c00109)
Supplement: Supplementary file 2 — ct3c00109_si_002.zip [file ct3c00109_si_002.zip › paper_TI_AEDS/eq/WOOD/ligand/eq_WDH1_5.cnf]

TITLE
	MD++
	Automatically generated input file
	tomasiakl96 Thu Nov 14 13:36:57 2019

	final configuration
END
TIMESTEP
          10000  180.000000000
END
POSITION
# first 24 chars ignored
    1 WDH1  C1         1    0.185197648    0.269828353    0.219588209
    1 WDH1  H1         2    0.206674465    0.178646168    0.275315724
    1 WDH1  C2         3    0.117748247    0.380049475    0.270780429
    1 WDH1  H2         4    0.096740919    0.379767993    0.377736557
    1 WDH1  C3         5    0.068889889    0.485177086    0.194095171
    1 WDH1  H3         6   -0.025930781    0.530242234    0.223419991
    1 WDH1  C4         7    0.097137199    0.479648310    0.058103738
    1 WDH1  H4         8    0.078249546    0.570308541    0.000607761
    1 WDH1  C5         9    0.159918750    0.369388644    0.001338581
    1 WDH1  C6        10    0.205598876    0.265910264    0.082135895
    1 WDH1  H7        11    0.310679371    0.091557928    0.031871217
    1 WDH1  C7        12    0.279900205    0.191393630    0.000783024
    1 WDH1  C8        13    0.207898448    0.346681804   -0.120614777
    1 WDH1  H8        14    0.177885749    0.398811025   -0.211520370
    1 WDH1  N         15    0.286413903    0.239354792   -0.123102327
    1 WDH1  C9        16    0.372308298    0.187702531    2.973094515
    1 WDH1  O9        17    0.445670257    0.093075923    3.001223751
    1 WDH1  C10       18    0.325248154    0.188552503    2.827528330
    1 WDH1  C11       19    0.309243954    0.298434020    2.743930853
    1 WDH1  O11       20    0.368951116    0.418762792    2.765192124
    1 WDH1  H11       21    0.372324621    0.449923876    2.670233601
    1 WDH1  C12       22    0.243909002    0.284402703    2.622053167
    1 WDH1  H12       23    0.218469166    0.375139949    2.567288909
    1 WDH1  C13       24    0.192495035    0.162124729    2.580482024
    1 WDH1  O13       25    0.119861473    0.161139948    2.465499799
    1 WDH1  H13       26    0.038012265    0.103921104    2.470668089
    1 WDH1  C14       27    0.205197306    0.050175928    2.661882145
    1 WDH1  C15       28    0.162079519   -0.092985053    2.629396170
    1 WDH1  C16       29    0.247540561   -0.158857021    2.520916333
    1 WDH1  C17       30    0.010945676   -0.089949585    2.605787889
    1 WDH1  C18       31    0.267543303    0.069613898    2.784578977
    1 WDH1  H18       32    0.251405608   -0.000292007    2.866638343
    1 SOLV  OW        33    1.750010698    2.453007909    1.473824784
    1 SOLV  HW1       34    1.841378350    2.489673697    1.456235103
    1 SOLV  HW2       35    1.757916399    2.362453895    1.515529189
    2 SOLV  OW        36    2.482844648    1.548160939    2.511768944
    2 SOLV  HW1       37    2.388975609    1.514600388    2.519757179
    2 SOLV  HW2       38    2.541277987    1.499451547    2.576687504
    3 SOLV  OW        39    0.208185608    2.504281230    1.965494813
    3 SOLV  HW1       40    0.147621932    2.471648998    1.892909753
    3 SOLV  HW2       41    0.260525522    2.582817456    1.932418195
    4 SOLV  OW        42    1.352181255    2.882745463    3.004403117
    4 SOLV  HW1       43    1.395473626    2.966691059    3.037273479
    4 SOLV  HW2       44    1.359740798    2.878163822    2.904787038
    5 SOLV  OW        45    2.606075026    2.729061034    2.790677191
    5 SOLV  HW1       46    2.590134726    2.683396723    2.878213066
    5 SOLV  HW2       47    2.582376451    2.825880356    2.798810376
    6 SOLV  OW        48    2.812257604    2.592682549    2.680954182
    6 SOLV  HW1       49    2.758765641    2.552358008    2.606694275
    6 SOLV  HW2       50    2.759181560    2.665354674    2.724584667
    7 SOLV  OW        51    2.013056188    0.226082636    2.488315668
    7 SOLV  HW1       52    1.958753133    0.267011075    2.561648205
    7 SOLV  HW2       53    2.088191074    0.173319792    2.527968439
    8 SOLV  OW        54    2.344457197    2.772385470    0.164158389
    8 SOLV  HW1       55    2.348754741    2.673525746    0.178649282
    8 SOLV  HW2       56    2.410198462    2.798585577    0.093494882
    9 SOLV  OW        57    2.236594259    0.359181870    2.684851060
    9 SOLV  HW1       58    2.202081303    0.359846296    2.778712968
    9 SOLV  HW2       59    2.236160227    0.265495963    2.649859542
   10 SOLV  OW        60    0.253681172    0.067353397    0.509294311
   10 SOLV  HW1       61    0.267867630   -0.003498626    0.440154116
   10 SOLV  HW2       62    0.254701232    0.025812213    0.600260595
   11 SOLV  OW        63    2.353000232    2.057516836    0.013692035
   11 SOLV  HW1       64    2.377321276    2.090010957   -0.077708322
   11 SOLV  HW2       65    2.256474791    2.076833931    0.031328629
   12 SOLV  OW        66    0.774347111    0.126975314    1.950016703
   12 SOLV  HW1       67    0.873719098    0.116547972    1.945952177
   12 SOLV  HW2       68    0.751668551    0.222082825    1.970998701
   13 SOLV  OW        69    2.340596901    1.855735320    0.186728084
   13 SOLV  HW1       70    2.244771494    1.829681220    0.198561822
   13 SOLV  HW2       71    2.347202681    1.928130958    0.118050551
   14 SOLV  OW        72    2.598308413    0.899205237    0.763769037
   14 SOLV  HW1       73    2.642205522    0.823354682    0.715584720
   14 SOLV  HW2       74    2.578242053    0.871763248    0.857823425
   15 SOLV  OW        75    2.006308697    2.478299473    0.109023643
   15 SOLV  HW1       76    1.962954834    2.567954399    0.099942047
   15 SOLV  HW2       77    1.968402041    2.430868263    0.188480335
   16 SOLV  OW        78    1.092546527    2.078308787    1.401086854
   16 SOLV  HW1       79    1.146994461    2.119646898    1.474070575
   16 SOLV  HW2       80    1.059257683    1.988864916    1.430947314
   17 SOLV  OW        81    0.611013286    1.148949342    1.980876436
   17 SOLV  HW1       82    0.588531927    1.246378066    1.978979830
   17 SOLV  HW2       83    0.707563100    1.136582931    1.957928183
   18 SOLV  OW        84    3.071994260    1.345231839    2.387282153
   18 SOLV  HW1       85    3.055803919    1.246574926    2.384805384
   18 SOLV  HW2       86    3.092105211    1.378021194    2.294968540
   19 SOLV  OW        87    1.352302518    3.047288127    1.514307829
   19 SOLV  HW1       88    1.324517395    2.960915292    1.472244321
   19 SOLV  HW2       89    1.327224849    3.046780957    1.611119521
   20 SOLV  OW        90    0.811247278    0.836576306    0.660519786
   20 SOLV  HW1       91    0.726167052    0.792569697    0.689239359
   20 SOLV  HW2       92    0.790847481    0.926602938    0.622061314
   21 SOLV  OW        93    2.112424099    1.565164741    3.153542743
   21 SOLV  HW1       94    2.084672350    1.639127421    3.214856384
   21 SOLV  HW2       95    2.052209996    1.486442599    3.166923485
   22 SOLV  OW        96    0.211755734    0.771027110    0.912928781
   22 SOLV  HW1       97    0.311256697    0.762272639    0.907947968
   22 SOLV  HW2       98    0.185003997    0.863306233    0.885165680
   23 SOLV  OW        99    1.553113376    1.293665109    0.304508002
   23 SOLV  HW1      100    1.601418966    1.210561770    0.332111691
   23 SOLV  HW2      101    1.517692026    1.340128183    0.385673880
   24 SOLV  OW       102    1.514516410    1.835197757    1.250412538
   24 SOLV  HW1      103    1.564099892    1.754663159    1.282924874
   24 SOLV  HW2      104    1.418660331    1.828767717    1.278190695
   25 SOLV  OW       105    1.673454952    0.403333597    1.325741462
   25 SOLV  HW1      106    1.719367318    0.336088238    1.267673993
   25 SOLV  HW2      107    1.578739324    0.375067169    1.340960923
   26 SOLV  OW       108    2.083052030    1.757747949    0.190607423
   26 SOLV  HW1      109    2.053250184    1.728177773    0.281375835
   26 SOLV  HW2      110    2.014033253    1.818298152    0.150965278
   27 SOLV  OW       111    1.047861043    1.798987787    1.119875290
   27 SOLV  HW1      112    1.053382838    1.821463330    1.022582078
   27 SOLV  HW2      113    1.115223749    1.852938296    1.170404918
   28 SOLV  OW       114    2.549950590    3.137387181    0.075543564
   28 SOLV  HW1      115    2.574746438    3.100478696   -0.014037151
   28 SOLV  HW2      116    2.451392995    3.127666349    0.089458373
   29 SOLV  OW       117    1.016376733    1.762791334    1.721094061
   29 SOLV  HW1      118    0.960698217    1.845153109    1.710232715
   29 SOLV  HW2      119    1.084695311    1.777945101    1.792539264
   30 SOLV  OW       120    0.487499109    1.821709511    0.685083840
   30 SOLV  HW1      121    0.490515901    1.846906169    0.781810612
   30 SOLV  HW2      122    0.462178935    1.725345990    0.676542135
   31 SOLV  OW       123    0.919171594    2.745386297    2.115315041
   31 SOLV  HW1      124    0.994650855    2.716039457    2.173993827
   31 SOLV  HW2      125    0.849415463    2.790629075    2.170890078
   32 SOLV  OW       126    1.476724399    1.194134729    2.625097358
   32 SOLV  HW1      127    1.455009133    1.132658360    2.700930666
   32 SOLV  HW2      128    1.415680708    1.175053411    2.548213612
   33 SOLV  OW       129    1.117605478    2.509308128    0.312233539
   33 SOLV  HW1      130    1.079094605    2.448217063    0.243061329
   33 SOLV  HW2      131    1.182912769    2.458777676    0.368657095
   34 SOLV  OW       132    2.859130467    2.832888860    0.692316512
   34 SOLV  HW1      133    2.772589990    2.879672336    0.674332191
   34 SOLV  HW2      134    2.870958415    2.758332419    0.626720836
   35 SOLV  OW       135    0.745599964    0.082574241    0.006103409
   35 SOLV  HW1      136    0.667267788    0.144636561    0.002328680
   35 SOLV  HW2      137    0.804088202    0.097871696   -0.073564571
   36 SOLV  OW       138    2.970916286    2.511753828    0.737818495
   36 SOLV  HW1      139    2.904238136    2.529137382    0.665337550
   36 SOLV  HW2      140    2.929932007    2.452658385    0.807314139
   37 SOLV  OW       141    0.681515950    2.534837709    0.562987268
   37 SOLV  HW1      142    0.581906864    2.543723796    0.563915504
   37 SOLV  HW2      143    0.716986065    2.547858865    0.655583790
   38 SOLV  OW       144    0.505844248    3.141791660    1.779944838
   38 SOLV  HW1      145    0.466173620    3.164442292    1.690989246
   38 SOLV  HW2      146    0.597868665    3.104869406    1.766973552
   39 SOLV  OW       147    2.179751282    2.493958129    1.215341802
   39 SOLV  HW1      148    2.145279241    2.490896785    1.121510854
   39 SOLV  HW2      149    2.160912487    2.406792929    1.260610484
   40 SOLV  OW       150    0.463518375    1.394110611    2.309645744
   40 SOLV  HW1      151    0.481887549    1.402000063    2.407635351
   40 SOLV  HW2      152    0.484672220    1.301241861    2.279157360
   41 SOLV  OW       153    1.018460253    3.049433396    1.759338447
   41 SOLV  HW1      154    1.040504977    3.122481398    1.823989271
   41 SOLV  HW2      155    1.001516559    2.964571301    1.809467957
   42 SOLV  OW       156    1.592704559    0.035556986    1.607913138
   42 SOLV  HW1      157    1.668900571   -0.025563203    1.586467767
   42 SOLV  HW2      158    1.506601869   -0.008120465    1.581836782
   43 SOLV  OW       159    0.926607285    0.174553902    2.707409031
   43 SOLV  HW1      160    0.887077733    0.259616284    2.672741354
   43 SOLV  HW2      161    1.025652339    0.175831521    2.693681497
   44 SOLV  OW       162    3.107002837    2.736918768    1.164930957
   44 SOLV  HW1      163    3.165760074    2.802024897    1.212999412
   44 SOLV  HW2      164    3.095137491    2.766455060    1.070122537
   45 SOLV  OW       165    3.170010830    2.320297332    0.423809686
   45 SOLV  HW1      166    3.231671751    2.307025405    0.346199210
   45 SOLV  HW2      167    3.162215909    2.234834630    0.475160219
   46 SOLV  OW       168    0.341594740    1.422791567    1.751064540
   46 SOLV  HW1      169    0.271678374    1.472316831    1.802629927
   46 SOLV  HW2      170    0.396446099    1.487768306    1.698439908
   47 SOLV  OW       171    1.067265537    0.929204048    0.923996638
   47 SOLV  HW1      172    1.037737023    0.967360265    0.836397355
   47 SOLV  HW2      173    1.086948525    0.831775668    0.912958500
   48 SOLV  OW       174    0.931781404    2.937972513    1.537558437
   48 SOLV  HW1      175    0.982974176    2.974988870    1.615088611
   48 SOLV  HW2      176    0.913161505    3.011125676    1.471956204
   49 SOLV  OW       177    0.158464113    2.042806395    2.160144793
   49 SOLV  HW1      178    0.148137026    2.112831345    2.230795058
   49 SOLV  HW2      179    0.252367069    2.008406079    2.160809161
   50 SOLV  OW       180    1.731705830    1.949880556    1.166870971
   50 SOLV  HW1      181    1.749790323    2.043096927    1.198256162
   50 SOLV  HW2      182    1.640196926    1.922055124    1.196080625
   51 SOLV  OW       183    0.310781824    2.811147182    2.907133982
   51 SOLV  HW1      184    0.330384432    2.740266582    2.839359508
   51 SOLV  HW2      185    0.368161906    2.891087974    2.889282788
   52 SOLV  OW       186    3.027941499    1.141737317    0.000193123
   52 SOLV  HW1      187    3.116435678    1.095979589   -0.008547107
   52 SOLV  HW2      188    3.041387120    1.233330483    0.038025518
   53 SOLV  OW       189    1.711391989    1.352849471    2.247691641
   53 SOLV  HW1      190    1.724213513    1.337867516    2.345736220
   53 SOLV  HW2      191    1.732767258    1.268701268    2.198056068
   54 SOLV  OW       192    0.610888950    0.973371482    1.591774800
   54 SOLV  HW1      193    0.591441659    0.950310815    1.687126496
   54 SOLV  HW2      194    0.587056815    0.895868624    1.533232425
   55 SOLV  OW       195    1.386030005    2.296467964    1.107830931
   55 SOLV  HW1      196    1.429775027    2.260968081    1.190459742
   55 SOLV  HW2      197    1.454888120    2.308842270    1.036368995
   56 SOLV  OW       198    2.569190365    2.701313170    3.112081547
   56 SOLV  HW1      199    2.646600813    2.662543661    3.162145396
   56 SOLV  HW2      200    2.590075619    2.795659870    3.086306479
   57 SOLV  OW       201    1.983289785    2.375300203    3.023413643
   57 SOLV  HW1      202    2.053495347    2.359662941    2.953925124
   57 SOLV  HW2      203    2.026110801    2.410293129    3.106742776
   58 SOLV  OW       204    0.013097306    1.574051522    2.219067611
   58 SOLV  HW1      205   -0.059866896    1.545711224    2.156822295
   58 SOLV  HW2      206    0.065575864    1.493843079    2.247598797
   59 SOLV  OW       207    1.542244248    2.451595610    0.339653906
   59 SOLV  HW1      208    1.592718882    2.495116845    0.414220615
   59 SOLV  HW2      209    1.606673782    2.407949331    0.276839214
   60 SOLV  OW       210    2.693679215    0.638785319    3.009524384
   60 SOLV  HW1      211    2.743115678    0.662649159    2.925929834
   60 SOLV  HW2      212    2.629413712    0.711957818    3.032264602
   61 SOLV  OW       213    2.954944020    2.937998983    1.296770629
   61 SOLV  HW1      214    2.966519361    3.010255259    1.228601761
   61 SOLV  HW2      215    3.031641417    2.874084608    1.290917372
   62 SOLV  OW       216    1.193885257    1.532458089    3.143560776
   62 SOLV  HW1      217    1.130365118    1.528769202    3.220707556
   62 SOLV  HW2      218    1.243642921    1.445948130    3.137220272
   63 SOLV  OW       219    1.683405595    2.313393416    2.522296389
   63 SOLV  HW1      220    1.742029217    2.350350293    2.450193212
   63 SOLV  HW2      221    1.591381668    2.351476720    2.513205995
   64 SOLV  OW       222    1.396320526    1.327362473    3.150200737
   64 SOLV  HW1      223    1.483081660    1.279835018    3.164863500
   64 SOLV  HW2      224    1.354695826    1.295237037    3.065131764
   65 SOLV  OW       225    2.793689080    2.779446247    2.226810325
   65 SOLV  HW1      226    2.854901083    2.727924388    2.286814089
   65 SOLV  HW2      227    2.747028734    2.716404548    2.164759128
   66 SOLV  OW       228    0.656805306    2.323580465    1.576828355
   66 SOLV  HW1      229    0.667730958    2.233235251    1.535357284
   66 SOLV  HW2      230    0.559731805    2.341217329    1.593172658
   67 SOLV  OW       231    1.609887038    0.441763677    0.045299834
   67 SOLV  HW1      232    1.547981791    0.394077778    0.107700119
   67 SOLV  HW2      233    1.699897857    0.398257106    0.047966227
   68 SOLV  OW       234    1.922139811    0.047795844    0.169270436
   68 SOLV  HW1      235    2.007032204    0.028646641    0.218546117
   68 SOLV  HW2      236    1.920325668   -0.004910908    0.084298468
   69 SOLV  OW       237    1.828237836    0.189498406    1.238891566
   69 SOLV  HW1      238    1.867487355    0.182452623    1.147177063
   69 SOLV  HW2      239    1.893187892    0.153336531    1.305790743
   70 SOLV  OW       240    0.807917440    2.118698321    2.211169888
   70 SOLV  HW1      241    0.795760277    2.116169750    2.310404189
   70 SOLV  HW2      242    0.739312342    2.179194552    2.170732901
   71 SOLV  OW       243    1.609684406    2.221466265    2.774085515
   71 SOLV  HW1      244    1.660750718    2.241822960    2.690542474
   71 SOLV  HW2      245    1.603568573    2.303937313    2.830322921
   72 SOLV  OW       246    0.489649633    2.328913051    1.050916125
   72 SOLV  HW1      247    0.405964214    2.274667652    1.058387532
   72 SOLV  HW2      248    0.473321958    2.407260244    0.990943461
   73 SOLV  OW       249    1.689102776    1.675948438    2.549933541
   73 SOLV  HW1      250    1.684327864    1.676891730    2.450044576
   73 SOLV  HW2      251    1.607778863    1.720326639    2.587595377
   74 SOLV  OW       252    1.007419731    1.654294083    0.800444458
   74 SOLV  HW1      253    1.037464984    1.749589886    0.804195872
   74 SOLV  HW2      254    0.912600150    1.650431041    0.768941644
   75 SOLV  OW       255    2.365107408    0.653781210    0.908933686
   75 SOLV  HW1      256    2.297035354    0.722210796    0.882753438
   75 SOLV  HW2      257    2.322322998    0.584956921    0.967538298
   76 SOLV  OW       258    1.884566268    2.815303603    1.349364253
   76 SOLV  HW1      259    1.789873797    2.836044107    1.373923724
   76 SOLV  HW2      260    1.921154035    2.889023939    1.292543637
   77 SOLV  OW       261    2.331190737    3.155332135    0.726902022
   77 SOLV  HW1      262    2.276853482    3.115534216    0.652976471
   77 SOLV  HW2      263    2.293594710    3.126679901    0.815032229
   78 SOLV  OW       264    2.181132444    2.938576009    1.460848496
   78 SOLV  HW1      265    2.253802482    2.988943003    1.507581989
   78 SOLV  HW2      266    2.128496602    2.886208900    1.527847830
   79 SOLV  OW       267    3.148518265    2.418737489    0.061613917
   79 SOLV  HW1      268    3.246044839    2.429900762    0.042497287
   79 SOLV  HW2      269    3.111822332    2.344608503    0.005401289
   80 SOLV  OW       270    1.860028816    2.974080332    0.620185676
   80 SOLV  HW1      271    1.863590323    2.897426754    0.684318743
   80 SOLV  HW2      272    1.939033783    3.033587034    0.634970733
   81 SOLV  OW       273    0.362571758    2.136674620    1.481528216
   81 SOLV  HW1      274    0.294479249    2.090794428    1.538626810
   81 SOLV  HW2      275    0.388733096    2.223344306    1.524021816
   82 SOLV  OW       276    2.281266533    1.289001821    1.179146962
   82 SOLV  HW1      277    2.203077833    1.227497522    1.168886237
   82 SOLV  HW2      278    2.360500375    1.250318303    1.131954962
   83 SOLV  OW       279    2.903188346    2.092030792    2.723750032
   83 SOLV  HW1      280    2.973534731    2.059479014    2.786930832
   83 SOLV  HW2      281    2.937568168    2.171477683    2.673687875
   84 SOLV  OW       282    2.149879066    1.709380025    2.494529325
   84 SOLV  HW1      283    2.126111569    1.620928513    2.454365077
   84 SOLV  HW2      284    2.080015143    1.735579364    2.561121181
   85 SOLV  OW       285    1.967762508    1.379140037    0.091219554
   85 SOLV  HW1      286    1.999123061    1.301404240    0.036674107
   85 SOLV  HW2      287    2.016848367    1.380673470    0.178338380
   86 SOLV  OW       288    3.084970053    3.042025192    0.345206316
   86 SOLV  HW1      289    3.167239441    2.985228255    0.347913381
   86 SOLV  HW2      290    3.080405125    3.089895651    0.257519237
   87 SOLV  OW       291    0.319929557    2.586728140    1.609407177
   87 SOLV  HW1      292    0.400937790    2.623829754    1.654806917
   87 SOLV  HW2      293    0.240710526    2.643971710    1.630607954
   88 SOLV  OW       294    1.302558787    1.882103007    3.018134291
   88 SOLV  HW1      295    1.213235877    1.859397579    3.056939979
   88 SOLV  HW2      296    1.351690779    1.797832186    2.996079370
   89 SOLV  OW       297    2.367084214    1.593986175    0.327677629
   89 SOLV  HW1      298    2.337330408    1.606618092    0.422317746
   89 SOLV  HW2      299    2.354744430    1.679428238    0.277190222
   90 SOLV  OW       300    1.819274982    2.457850550    2.307728544
   90 SOLV  HW1      301    1.882882821    2.454087817    2.230657650
   90 SOLV  HW2      302    1.866666143    2.493321421    2.388325661
   91 SOLV  OW       303    2.349363112    2.033082028    0.841853355
   91 SOLV  HW1      304    2.392300318    1.942998123    0.848400733
   91 SOLV  HW2      305    2.351853697    2.077754749    0.931293956
   92 SOLV  OW       306    0.048366241    2.478323033    0.626305703
   92 SOLV  HW1      307    0.007860539    2.415044430    0.560312161
   92 SOLV  HW2      308   -0.022821471    2.538128852    0.663123821
   93 SOLV  OW       309    2.918468821    2.415992167    0.384997802
   93 SOLV  HW1      310    3.015845608    2.394410376    0.392341364
   93 SOLV  HW2      311    2.900595187    2.459710864    0.296843979
   94 SOLV  OW       312    1.433555594    2.829625472    2.720732927
   94 SOLV  HW1      313    1.346196528    2.864168556    2.686426202
   94 SOLV  HW2      314    1.507030383    2.891620210    2.693167228
   95 SOLV  OW       315    2.255263937    0.617543492    2.622569552
   95 SOLV  HW1      316    2.326390039    0.641164288    2.556352080
   95 SOLV  HW2      317    2.241235194    0.518524338    2.622493283
   96 SOLV  OW       318    2.958565333    0.286987305    1.148952433
   96 SOLV  HW1      319    3.055713740    0.302612674    1.131075285
   96 SOLV  HW2      320    2.905090758    0.362246688    1.110506728
   97 SOLV  OW       321    0.161760113    1.336433022    2.256261781
   97 SOLV  HW1      322    0.255196402    1.359478325    2.283438499
   97 SOLV  HW2      323    0.164223461    1.273820092    2.178316365
   98 SOLV  OW       324    0.114893203    2.691487955    2.576175453
   98 SOLV  HW1      325    0.141100933    2.749117474    2.498756772
   98 SOLV  HW2      326    0.158507195    2.601929046    2.567307135
   99 SOLV  OW       327    1.489453225    2.920164476    0.210357961
   99 SOLV  HW1      328    1.417068135    2.862725256    0.248606746
   99 SOLV  HW2      329    1.543336329    2.866829593    0.145136647
  100 SOLV  OW       330    0.400283398    2.380507497    2.448112179
  100 SOLV  HW1      331    0.442722951    2.291455223    2.431723861
  100 SOLV  HW2      332    0.457094185    2.433377770    2.511178118
  101 SOLV  OW       333    1.616733006    0.404984073    0.916081734
  101 SOLV  HW1      334    1.603340698    0.331258050    0.849848559
  101 SOLV  HW2      335    1.561173586    0.387275125    0.997329357
  102 SOLV  OW       336    0.400121496    1.558880363    3.172889902
  102 SOLV  HW1      337    0.472662006    1.492198213    3.190013159
  102 SOLV  HW2      338    0.396419242    1.624230516    3.248503123
  103 SOLV  OW       339    1.995466101    0.881994378    2.935289465
  103 SOLV  HW1      340    2.053535880    0.936415567    2.874739694
  103 SOLV  HW2      341    1.950628841    0.942171962    3.001382418
  104 SOLV  OW       342    2.850367937    1.410481692    0.815398997
  104 SOLV  HW1      343    2.791420549    1.411220227    0.734614329
  104 SOLV  HW2      344    2.832471050    1.492034516    0.870446839
  105 SOLV  OW       345    1.917668050    0.243186116    0.723344539
  105 SOLV  HW1      346    1.925947220    0.175582494    0.796576745
  105 SOLV  HW2      347    1.956638976    0.330137729    0.753713483
  106 SOLV  OW       348    1.394631067    1.427070646    2.730321899
  106 SOLV  HW1      349    1.393798697    1.494389094    2.656368211
  106 SOLV  HW2      350    1.462581149    1.356466015    2.710338223
  107 SOLV  OW       351    0.719069961    2.616940154    1.558645369
  107 SOLV  HW1      352    0.696625472    2.519661314    1.552776061
  107 SOLV  HW2      353    0.669674782    2.657962017    1.635317805
  108 SOLV  OW       354    2.395337722    1.851482723    1.428995386
  108 SOLV  HW1      355    2.309914726    1.868157059    1.379737285
  108 SOLV  HW2      356    2.419866703    1.754830135    1.421380228
  109 SOLV  OW       357    1.233793751    0.293536757    1.825511395
  109 SOLV  HW1      358    1.321435777    0.331044209    1.795278694
  109 SOLV  HW2      359    1.162615123    0.317935270    1.759631540
  110 SOLV  OW       360    1.303968682    1.213555576    2.427286250
  110 SOLV  HW1      361    1.325819159    1.280817955    2.356575225
  110 SOLV  HW2      362    1.227424455    1.246818179    2.482388822
  111 SOLV  OW       363    1.009781637    1.218953085    2.769551010
  111 SOLV  HW1      364    0.917563748    1.251984945    2.749394945
  111 SOLV  HW2      365    1.024434830    1.131165762    2.723941837
  112 SOLV  OW       366    2.903121887    0.827747295    2.867988736
  112 SOLV  HW1      367    2.935121781    0.920165864    2.847099601
  112 SOLV  HW2      368    2.908128232    0.771332585    2.785564513
  113 SOLV  OW       369    1.323148008    2.533811617    1.680443600
  113 SOLV  HW1      370    1.256944424    2.465847192    1.648827815
  113 SOLV  HW2      371    1.335636519    2.524704696    1.779249868
  114 SOLV  OW       372    1.060897321    2.435113138    0.739050585
  114 SOLV  HW1      373    1.007127787    2.384382006    0.671692494
  114 SOLV  HW2      374    1.146915079    2.387016931    0.756067456
  115 SOLV  OW       375    2.561385280    0.093948850    0.615978714
  115 SOLV  HW1      376    2.635164700    0.026512152    0.612750514
  115 SOLV  HW2      377    2.476475533    0.049120196    0.643946477
  116 SOLV  OW       378    1.443545048    2.198529749    0.624117966
  116 SOLV  HW1      379    1.511113412    2.269218137    0.645081856
  116 SOLV  HW2      380    1.480171649    2.137131487    0.554184727
  117 SOLV  OW       381    1.695926474    0.134342604    0.308438083
  117 SOLV  HW1      382    1.769299347    0.093600865    0.254045919
  117 SOLV  HW2      383    1.734292431    0.203535343    0.369611874
  118 SOLV  OW       384    1.589316343    1.951489839    1.564353864
  118 SOLV  HW1      385    1.655292797    2.024282994    1.583063076
  118 SOLV  HW2      386    1.498866009    1.979410762    1.596616920
  119 SOLV  OW       387    2.053541674    2.142801272    1.010066782
  119 SOLV  HW1      388    2.144438258    2.103253738    0.996881762
  119 SOLV  HW2      389    2.025080069    2.189513528    0.926353568
  120 SOLV  OW       390    2.895989826    1.445975708    1.258931823
  120 SOLV  HW1      391    2.942199904    1.502452726    1.327317352
  120 SOLV  HW2      392    2.958226343    1.428440890    1.182638518
  121 SOLV  OW       393    1.496692679    1.056689616    1.028103881
  121 SOLV  HW1      394    1.471592439    0.991573149    1.099737582
  121 SOLV  HW2      395    1.430006121    1.051754177    0.953739685
  122 SOLV  OW       396    2.226244867    2.124472602    1.557571830
  122 SOLV  HW1      397    2.167129515    2.083423922    1.488142583
  122 SOLV  HW2      398    2.321917460    2.113216011    1.530738189
  123 SOLV  OW       399    1.812990517    2.588675625    3.049488985
  123 SOLV  HW1      400    1.856676229    2.507172817    3.011405098
  123 SOLV  HW2      401    1.746907811    2.624864222    2.983724935
  124 SOLV  OW       402    2.605679055    0.766664349    2.584419596
  124 SOLV  HW1      403    2.592716028    0.731690283    2.491635902
  124 SOLV  HW2      404    2.621337478    0.690210978    2.646947158
  125 SOLV  OW       405    0.790022051    0.109454773    2.308089136
  125 SOLV  HW1      406    0.741601881    0.058870065    2.379493724
  125 SOLV  HW2      407    0.731020139    0.118525654    2.227850058
  126 SOLV  OW       408    2.615666683    0.642178014    1.891421551
  126 SOLV  HW1      409    2.693858433    0.619303347    1.949426692
  126 SOLV  HW2      410    2.536339966    0.662363761    1.948881655
  127 SOLV  OW       411    1.516133226    3.102729070    2.939513087
  127 SOLV  HW1      412    1.569155098    3.073024042    2.860088831
  127 SOLV  HW2      413    1.455552904    3.177741685    2.912959626
  128 SOLV  OW       414    2.166168020    0.822065691    0.806751807
  128 SOLV  HW1      415    2.224719459    0.903141448    0.806694710
  128 SOLV  HW2      416    2.074173466    0.847387481    0.776795494
  129 SOLV  OW       417    0.017966190    2.297741543    2.793064412
  129 SOLV  HW1      418    0.092627570    2.363372259    2.782099531
  129 SOLV  HW2      419    0.016030415    2.264966899    2.887531144
  130 SOLV  OW       420    1.523369033    1.100623645    0.605816923
  130 SOLV  HW1      421    1.615880947    1.074126835    0.578597259
  130 SOLV  HW2      422    1.506486490    1.070883284    0.699795014
  131 SOLV  OW       423    0.547836815    2.674298188    1.781420143
  131 SOLV  HW1      424    0.599857621    2.662246869    1.865979417
  131 SOLV  HW2      425    0.478795410    2.745434356    1.794632751
  132 SOLV  OW       426    0.093374214    2.846773771    0.407935659
  132 SOLV  HW1      427    0.155240918    2.891964362    0.472214168
  132 SOLV  HW2      428    0.068334337    2.756724436    0.443509251
  133 SOLV  OW       429    1.892680924    0.476189309    0.904431211
  133 SOLV  HW1      430    1.893099561    0.508845258    0.998955892
  133 SOLV  HW2      431    1.799159604    0.453065962    0.877586545
  134 SOLV  OW       432    1.923866293    3.121087690    2.556883800
  134 SOLV  HW1      433    1.935212448    3.054504183    2.630626211
  134 SOLV  HW2      434    1.949458117    3.211967359    2.589837471
  135 SOLV  OW       435    2.565506779    0.380086897    0.998538347
  135 SOLV  HW1      436    2.587431412    0.358138369    0.903463521
  135 SOLV  HW2      437    2.630589639    0.447767110    1.032964949
  136 SOLV  OW       438    1.487053354    0.177941718    2.160734071
  136 SOLV  HW1      439    1.488038550    0.277545613    2.151799372
  136 SOLV  HW2      440    1.555146907    0.138295316    2.099145910
  137 SOLV  OW       441    0.913364544    2.161850475    2.681482650
  137 SOLV  HW1      442    0.923479617    2.238448366    2.617982734
  137 SOLV  HW2      443    1.002938612    2.137241564    2.718531305
  138 SOLV  OW       444    0.696746986    1.444836185    2.189354878
  138 SOLV  HW1      445    0.621769104    1.429641927    2.124938836
  138 SOLV  HW2      446    0.665848655    1.423543452    2.282057790
  139 SOLV  OW       447    0.525587722    0.165268739    0.869128005
  139 SOLV  HW1      448    0.533863062    0.066744307    0.884168565
  139 SOLV  HW2      449    0.604579051    0.197777480    0.817115450
  140 SOLV  OW       450    2.296395684    0.146558329    3.090431678
  140 SOLV  HW1      451    2.315368751    0.083656650    3.165830460
  140 SOLV  HW2      452    2.355680059    0.226723775    3.098203837
  141 SOLV  OW       453    0.776901714    1.125778899    1.742142387
  141 SOLV  HW1      454    0.720763536    1.064518343    1.686489370
  141 SOLV  HW2      455    0.788443455    1.212918795    1.694445395
  142 SOLV  OW       456    2.856922887    2.156435948    0.760694525
  142 SOLV  HW1      457    2.828504916    2.144335909    0.665575817
  142 SOLV  HW2      458    2.802629175    2.229168147    0.802690736
  143 SOLV  OW       459    2.314315489    0.952170985    1.848073295
  143 SOLV  HW1      460    2.361193895    1.023706556    1.899907977
  143 SOLV  HW2      461    2.360857776    0.938466126    1.760622228
  144 SOLV  OW       462    0.728316020    1.073405752    0.526906959
  144 SOLV  HW1      463    0.661737233    1.143414609    0.501099498
  144 SOLV  HW2      464    0.816587851    1.116605493    0.545446714
  145 SOLV  OW       465    1.837726994    1.408422985    0.512179092
  145 SOLV  HW1      466    1.790016527    1.343901258    0.571850344
  145 SOLV  HW2      467    1.866453484    1.361549613    0.428646343
  146 SOLV  OW       468    0.719013838    1.245811257    1.182640710
  146 SOLV  HW1      469    0.796557954    1.196051142    1.143746263
  146 SOLV  HW2      470    0.719884831    1.236302960    1.282193319
  147 SOLV  OW       471    2.216788718    0.697271940    0.391862910
  147 SOLV  HW1      472    2.195011493    0.786674465    0.431035754
  147 SOLV  HW2      473    2.301335182    0.662741700    0.432619033
  148 SOLV  OW       474    1.966315090    2.107194055    2.220235501
  148 SOLV  HW1      475    1.981999472    2.014448717    2.186289346
  148 SOLV  HW2      476    1.933170374    2.103002835    2.314489740
  149 SOLV  OW       477    1.049975207    0.244456868    0.588637543
  149 SOLV  HW1      478    0.999666261    0.186467579    0.524544503
  149 SOLV  HW2      479    1.018825380    0.339048136    0.579486885
  150 SOLV  OW       480    0.131688607    2.611213389    0.845857107
  150 SOLV  HW1      481    0.112915128    2.575102150    0.937207633
  150 SOLV  HW2      482    0.117785807    2.539070654    0.778007848
  151 SOLV  OW       483    2.205231055    1.652081018    2.925369119
  151 SOLV  HW1      484    2.302072801    1.635563703    2.906641216
  151 SOLV  HW2      485    2.178688581    1.603631915    3.008735580
  152 SOLV  OW       486    1.643851070    0.103473090    1.915183221
  152 SOLV  HW1      487    1.553445331    0.067369582    1.892276554
  152 SOLV  HW2      488    1.714047549    0.049410763    1.868803762
  153 SOLV  OW       489    1.697847608    1.289593083    0.746029349
  153 SOLV  HW1      490    1.646659762    1.356111486    0.800408614
  153 SOLV  HW2      491    1.720101988    1.210278092    0.802737699
  154 SOLV  OW       492    2.839076733    2.734816892    1.565627137
  154 SOLV  HW1      493    2.744763870    2.745859448    1.534240904
  154 SOLV  HW2      494    2.877030525    2.824291129    1.589200592
  155 SOLV  OW       495    2.054576404    3.031004957    1.206161519
  155 SOLV  HW1      496    2.050813500    3.089443377    1.287234263
  155 SOLV  HW2      497    2.141393931    2.981376057    1.204874056
  156 SOLV  OW       498    1.580704600    0.744787275    0.080745350
  156 SOLV  HW1      499    1.576873057    0.663816136    0.022187736
  156 SOLV  HW2      500    1.590742389    0.716465788    0.176134716
  157 SOLV  OW       501    1.686582097    1.071495861    0.340663311
  157 SOLV  HW1      502    1.700132369    1.045438665    0.245064503
  157 SOLV  HW2      503    1.726188297    1.001568106    0.400187121
  158 SOLV  OW       504    1.683911149    0.601960697    0.323874174
  158 SOLV  HW1      505    1.602989613    0.549488624    0.350331833
  158 SOLV  HW2      506    1.744342023    0.612111509    0.402909720
  159 SOLV  OW       507    1.998803762    2.593697010    1.436490816
  159 SOLV  HW1      508    2.084653002    2.576595296    1.388124802
  159 SOLV  HW2      509    1.960686548    2.681245871    1.406756478
  160 SOLV  OW       510    3.076315405    1.698772442    1.301860476
  160 SOLV  HW1      511    3.136352476    1.771390658    1.335359557
  160 SOLV  HW2      512    3.007524697    1.737961106    1.240769664
  161 SOLV  OW       513    2.370747350    0.772187856    2.337559951
  161 SOLV  HW1      514    2.381729352    0.870414226    2.322298987
  161 SOLV  HW2      515    2.279960852    0.743646325    2.306818825
  162 SOLV  OW       516    1.537390370    0.888943621    2.383264350
  162 SOLV  HW1      517    1.631488284    0.859419380    2.366661851
  162 SOLV  HW2      518    1.525096172    0.907806725    2.480705470
  163 SOLV  OW       519    0.600943309    2.749724709    0.891464554
  163 SOLV  HW1      520    0.669525562    2.680448915    0.869163454
  163 SOLV  HW2      521    0.622054958    2.790039853    0.980520505
  164 SOLV  OW       522    3.121380277    0.020439201    0.129771205
  164 SOLV  HW1      523    3.199136857   -0.015655656    0.078266317
  164 SOLV  HW2      524    3.088970719    0.104599897    0.086548089
  165 SOLV  OW       525    1.176532237    0.641885717    0.789406231
  165 SOLV  HW1      526    1.268648837    0.675514682    0.809029138
  165 SOLV  HW2      527    1.144156097    0.681605054    0.703525448
  166 SOLV  OW       528    1.883691346    2.736301469    0.112283576
  166 SOLV  HW1      529    1.823193291    2.726917827    0.033214167
  166 SOLV  HW2      530    1.829987301    2.762875529    0.192344147
  167 SOLV  OW       531    0.123765691    0.521985373    1.592410932
  167 SOLV  HW1      532    0.085111468    0.604932950    1.552073529
  167 SOLV  HW2      533    0.178911442    0.474244409    1.523990905
  168 SOLV  OW       534    1.651276485    0.661137206    1.264723250
  168 SOLV  HW1      535    1.733556142    0.702255211    1.225467697
  168 SOLV  HW2      536    1.669528510    0.565533301    1.287710330
  169 SOLV  OW       537    0.243102340    2.420714212    2.689235827
  169 SOLV  HW1      538    0.324150404    2.444983502    2.742564084
  169 SOLV  HW2      539    0.270072800    2.400049795    2.595176369
  170 SOLV  OW       540    1.595911053    2.682482263    2.840937986
  170 SOLV  HW1      541    1.671061698    2.690354480    2.775424712
  170 SOLV  HW2      542    1.514233265    2.726282583    2.803363534
  171 SOLV  OW       543    2.964257000    1.431874296    2.113161685
  171 SOLV  HW1      544    2.903627864    1.357825583    2.084137679
  171 SOLV  HW2      545    2.910827333    1.515330712    2.126644922
  172 SOLV  OW       546    2.467939578    0.432101943    0.223969840
  172 SOLV  HW1      547    2.482814232    0.334222554    0.238121584
  172 SOLV  HW2      548    2.376688542    0.446744691    0.185751075
  173 SOLV  OW       549    2.502391285    0.384007070    0.574519931
  173 SOLV  HW1      550    2.405764353    0.404217542    0.590532596
  173 SOLV  HW2      551    2.515419066    0.284950113    0.570095177
  174 SOLV  OW       552    2.797624452    1.655841810    2.168476533
  174 SOLV  HW1      553    2.713923799    1.690454792    2.210877743
  174 SOLV  HW2      554    2.877103897    1.695672242    2.214283282
  175 SOLV  OW       555    0.079570543    3.028876730    1.918553579
  175 SOLV  HW1      556    0.103260953    3.119406263    1.883294332
  175 SOLV  HW2      557    0.048792458    2.970790786    1.843196212
  176 SOLV  OW       558    1.756833183    1.137772429    2.124510686
  176 SOLV  HW1      559    1.746317665    1.163346700    2.028409798
  176 SOLV  HW2      560    1.704647354    1.054419836    2.142701564
  177 SOLV  OW       561    1.627534308    1.981480733    2.224600820
  177 SOLV  HW1      562    1.582210210    2.027535381    2.300932155
  177 SOLV  HW2      563    1.653743312    1.889027719    2.252298765
  178 SOLV  OW       564    1.932291187    2.268814031    1.932501453
  178 SOLV  HW1      565    1.964788531    2.254817269    1.838960240
  178 SOLV  HW2      566    1.926455691    2.180615610    1.979285830
  179 SOLV  OW       567    0.465753685    1.678981047    2.256634678
  179 SOLV  HW1      568    0.430153755    1.589384070    2.283219196
  179 SOLV  HW2      569    0.563372114    1.683674319    2.277854337
  180 SOLV  OW       570    2.626505345    0.547572405    2.726022439
  180 SOLV  HW1      571    2.602768425    0.550894603    2.823116469
  180 SOLV  HW2      572    2.613810929    0.454466297    2.691791648
  181 SOLV  OW       573    0.418974341    1.972678815    0.922158360
  181 SOLV  HW1      574    0.426956609    2.061188199    0.876306271
  181 SOLV  HW2      575    0.322510674    1.952585663    0.939217855
  182 SOLV  OW       576    2.900336456    0.996802608    0.206242032
  182 SOLV  HW1      577    2.849459434    0.920261620    0.166813217
  182 SOLV  HW2      578    2.941172452    1.051021542    0.132796620
  183 SOLV  OW       579    0.196875075    2.583375321    0.070131450
  183 SOLV  HW1      580    0.167816318    2.678566655    0.079921650
  183 SOLV  HW2      581    0.226098263    2.548151373    0.159052131
  184 SOLV  OW       582    0.956642079    1.949205421    0.489337700
  184 SOLV  HW1      583    0.971250759    1.995064608    0.577002075
  184 SOLV  HW2      584    0.861336507    1.919641401    0.482679433
  185 SOLV  OW       585    0.617686274    0.580942490    0.315219016
  185 SOLV  HW1      586    0.529743398    0.536511196    0.298083235
  185 SOLV  HW2      587    0.614406780    0.675221515    0.282017032
  186 SOLV  OW       588    3.121331117    0.456756030    0.789324869
  186 SOLV  HW1      589    3.136770549    0.423196543    0.882251641
  186 SOLV  HW2      590    3.023124454    0.458782781    0.770527760
  187 SOLV  OW       591    0.778835754    2.690910232    1.274413053
  187 SOLV  HW1      592    0.876135338    2.708494185    1.289420746
  187 SOLV  HW2      593    0.740304064    2.645891097    1.354974404
  188 SOLV  OW       594    1.216251335    3.018401859    2.267023543
  188 SOLV  HW1      595    1.131986430    2.989757590    2.221427796
  188 SOLV  HW2      596    1.227824203    3.117184237    2.256625917
  189 SOLV  OW       597    0.091578126    0.242784597    1.285685015
  189 SOLV  HW1      598    0.058396356    0.206189508    1.372643034
  189 SOLV  HW2      599    0.165559773    0.307820594    1.302974617
  190 SOLV  OW       600    1.010653021    0.940405878    2.639996681
  190 SOLV  HW1      601    1.042644942    0.886012402    2.717582916
  190 SOLV  HW2      602    0.914582165    0.964612581    2.653641531
  191 SOLV  OW       603    2.815320411    1.500861741    0.023764376
  191 SOLV  HW1      604    2.753740065    1.422521933    0.015237357
  191 SOLV  HW2      605    2.806132616    1.559379592   -0.056815164
  192 SOLV  OW       606    2.839659011    1.698551718    2.561410439
  192 SOLV  HW1      607    2.824145754    1.607856575    2.522226929
  192 SOLV  HW2      608    2.805251871    1.768323613    2.498564411
  193 SOLV  OW       609    1.244032778    0.076616610    0.362954174
  193 SOLV  HW1      610    1.301748636    0.026041901    0.298821476
  193 SOLV  HW2      611    1.159938532    0.025171348    0.379788756
  194 SOLV  OW       612    2.178943175    0.752394041    1.964585715
  194 SOLV  HW1      613    2.138978949    0.714631588    1.881047599
  194 SOLV  HW2      614    2.245718791    0.822892280    1.940652906
  195 SOLV  OW       615    2.129207541    2.711027178    0.617391632
  195 SOLV  HW1      616    2.184176917    2.752965049    0.545132333
  195 SOLV  HW2      617    2.155261282    2.749801190    0.705819731
  196 SOLV  OW       618    2.718967241    0.399850823    2.468690228
  196 SOLV  HW1      619    2.645850590    0.468057156    2.466736714
  196 SOLV  HW2      620    2.691103248    0.322780906    2.526012107
  197 SOLV  OW       621    2.203758520    1.641547968    1.919961342
  197 SOLV  HW1      622    2.256290149    1.712324542    1.872707077
  197 SOLV  HW2      623    2.110502676    1.674121545    1.935580821
  198 SOLV  OW       624    1.760774647    0.968480761    0.103253131
  198 SOLV  HW1      625    1.837863799    0.906372079    0.089118976
  198 SOLV  HW2      626    1.676265815    0.923967107    0.073609159
  199 SOLV  OW       627    0.627961494    2.460388594    2.611658245
  199 SOLV  HW1      628    0.724605348    2.434774905    2.614074662
  199 SOLV  HW2      629    0.612495563    2.525047715    2.536946329
  200 SOLV  OW       630    2.041310649    1.333594309    2.439910627
  200 SOLV  HW1      631    2.008620811    1.383800011    2.359831428
  200 SOLV  HW2      632    1.974292718    1.263762478    2.465088906
  201 SOLV  OW       633    2.214320234    0.104593685    0.367485763
  201 SOLV  HW1      634    2.311843866    0.117081032    0.385785808
  201 SOLV  HW2      635    2.165136421    0.188664901    0.390172030
  202 SOLV  OW       636    0.788644695    1.836627034    2.200514721
  202 SOLV  HW1      637    0.759723215    1.821697456    2.295069961
  202 SOLV  HW2      638    0.781047950    1.933835353    2.178314893
  203 SOLV  OW       639    2.230296355    0.397053143    0.605109113
  203 SOLV  HW1      640    2.185012870    0.463660958    0.664394191
  203 SOLV  HW2      641    2.161610585    0.348469066    0.551037563
  204 SOLV  OW       642    2.739646548    2.352292251    0.026910327
  204 SOLV  HW1      643    2.790358471    2.416338777    0.084585147
  204 SOLV  HW2      644    2.717755947    2.396124044   -0.060265218
  205 SOLV  OW       645    2.402755275    0.349666597    2.085419388
  205 SOLV  HW1      646    2.397594886    0.449522956    2.087408372
  205 SOLV  HW2      647    2.395332989    0.314064830    2.178581525
  206 SOLV  OW       648    0.112414179    1.504577957    1.364358680
  206 SOLV  HW1      649    0.045602803    1.558463810    1.313032927
  206 SOLV  HW2      650    0.125230902    1.544939025    1.454958999
  207 SOLV  OW       651    0.915555734    2.849474070    0.897215130
  207 SOLV  HW1      652    0.916202502    2.763413268    0.846292064
  207 SOLV  HW2      653    1.005867493    2.865215782    0.937164909
  208 SOLV  OW       654    1.629941828    1.226760476    0.039208076
  208 SOLV  HW1      655    1.595672025    1.224349849    0.133131296
  208 SOLV  HW2      656    1.714651377    1.173930437    0.033289619
  209 SOLV  OW       657    0.244634478    2.448116833    0.406017843
  209 SOLV  HW1      658    0.151170471    2.434596809    0.438935995
  209 SOLV  HW2      659    0.307292886    2.451017423    0.483910640
  210 SOLV  OW       660    2.628385216    2.126485204    0.082737668
  210 SOLV  HW1      661    2.531033071    2.132891455    0.060760125
  210 SOLV  HW2      662    2.673955860    2.211809195    0.057349796
  211 SOLV  OW       663    0.642341776    2.014785643    0.128691572
  211 SOLV  HW1      664    0.629172935    2.003723968    0.030172657
  211 SOLV  HW2      665    0.641366476    2.112104346    0.151711025
  212 SOLV  OW       666    1.357113528    0.947776164    0.412431949
  212 SOLV  HW1      667    1.340876783    1.008211034    0.334431983
  212 SOLV  HW2      668    1.397191064    1.000314410    0.487501896
  213 SOLV  OW       669    2.578775320    1.376240222    3.162813391
  213 SOLV  HW1      670    2.580177410    1.344317072    3.068046341
  213 SOLV  HW2      671    2.494393320    1.427247993    3.179536771
  214 SOLV  OW       672    0.093706868    2.941113741    1.261616460
  214 SOLV  HW1      673    0.105764247    3.008438503    1.188652158
  214 SOLV  HW2      674    0.122468945    2.980903987    1.348743905
  215 SOLV  OW       675    3.177561006    1.328731392    1.602888895
  215 SOLV  HW1      676    3.145660854    1.412661173    1.558847229
  215 SOLV  HW2      677    3.114760367    1.253913062    1.581447248
  216 SOLV  OW       678    2.480185667    1.320309849    0.845801996
  216 SOLV  HW1      679    2.462505991    1.399207367    0.904660819
  216 SOLV  HW2      680    2.545322809    1.345960404    0.774381505
  217 SOLV  OW       681    0.977785687    0.433949963    2.824794489
  217 SOLV  HW1      682    1.073791691    0.406842165    2.817759241
  217 SOLV  HW2      683    0.943276026    0.411017604    2.915814279
  218 SOLV  OW       684    1.375331439    2.350787579    3.171887194
  218 SOLV  HW1      685    1.323273482    2.270698174    3.142295029
  218 SOLV  HW2      686    1.312914920    2.418621819    3.210651792
  219 SOLV  OW       687    0.895670210    1.488414511    3.107477430
  219 SOLV  HW1      688    0.970364801    1.546991740    3.076022280
  219 SOLV  HW2      689    0.870145831    1.514149129    3.200687952
  220 SOLV  OW       690    3.157936668    0.742506006    1.059068866
  220 SOLV  HW1      691    3.253691234    0.734888224    1.031234907
  220 SOLV  HW2      692    3.098847283    0.724373069    0.980447642
  221 SOLV  OW       693    1.617931783    0.784949151    1.512410830
  221 SOLV  HW1      694    1.526715174    0.760445184    1.545289740
  221 SOLV  HW2      695    1.633914494    0.742081119    1.423479925
  222 SOLV  OW       696    1.343707142    1.507303817    1.296803164
  222 SOLV  HW1      697    1.372261050    1.587787135    1.348833059
  222 SOLV  HW2      698    1.247847183    1.517207738    1.270068830
  223 SOLV  OW       699    0.161550204    1.286437639    1.091301896
  223 SOLV  HW1      700    0.261310690    1.286154202    1.098213135
  223 SOLV  HW2      701    0.122016029    1.258569167    1.178836553
  224 SOLV  OW       702    0.920941015    3.066835990    2.312134161
  224 SOLV  HW1      703    0.886035669    3.159304861    2.327384475
  224 SOLV  HW2      704    0.861163950    3.018829548    2.247919718
  225 SOLV  OW       705    0.761891393    3.054752457    0.849193852
  225 SOLV  HW1      706    0.773411523    3.075705522    0.752085335
  225 SOLV  HW2      707    0.816342655    2.974192429    0.872578379
  226 SOLV  OW       708    0.440193766    1.623050761    1.581263750
  226 SOLV  HW1      709    0.535813227    1.649216243    1.594450297
  226 SOLV  HW2      710    0.414590056    1.637462453    1.485669071
  227 SOLV  OW       711    0.754890166    0.236989693    0.694460188
  227 SOLV  HW1      712    0.847592358    0.227140101    0.730665394
  227 SOLV  HW2      713    0.725609079    0.332203989    0.703311729
  228 SOLV  OW       714    0.315122278    1.256006812    2.882217018
  228 SOLV  HW1      715    0.255995892    1.175458858    2.877989221
  228 SOLV  HW2      716    0.267438601    1.329868263    2.929886850
  229 SOLV  OW       717    3.086250923    0.093573355    2.337004218
  229 SOLV  HW1      718    2.987195714    0.089479320    2.323914291
  229 SOLV  HW2      719    3.131132061    0.033909507    2.270476713
  230 SOLV  OW       720    1.468773605    0.307469337    3.015918088
  230 SOLV  HW1      721    1.369824714    0.315490835    3.028030611
  230 SOLV  HW2      722    1.515364488    0.363717708    3.084234763
  231 SOLV  OW       723    2.452080840    0.933370520    2.761277900
  231 SOLV  HW1      724    2.479285362    0.887885199    2.676468476
  231 SOLV  HW2      725    2.352857184    0.927108106    2.772092966
  232 SOLV  OW       726    2.664843386    1.847575169    1.154631781
  232 SOLV  HW1      727    2.590207170    1.908621112    1.128087135
  232 SOLV  HW2      728    2.627286848    1.759106133    1.182280605
  233 SOLV  OW       729    2.332410279    2.492839027    0.208379255
  233 SOLV  HW1      730    2.400125372    2.420405967    0.221413088
  233 SOLV  HW2      731    2.246479469    2.466380206    0.252168082
  234 SOLV  OW       732    0.110068111    2.835103434    0.120584543
  234 SOLV  HW1      733    0.101545200    2.838637068    0.220167960
  234 SOLV  HW2      734    0.186801520    2.892355272    0.091667849
  235 SOLV  OW       735    2.351308017    1.303013349    2.214916379
  235 SOLV  HW1      736    2.422059253    1.309635865    2.285275494
  235 SOLV  HW2      737    2.330157343    1.394402841    2.180238884
  236 SOLV  OW       738    2.783980944    1.948765824    3.112038597
  236 SOLV  HW1      739    2.740466091    1.858949218    3.105613109
  236 SOLV  HW2      740    2.730781896    2.007249823    3.173286670
  237 SOLV  OW       741    1.367708816    0.999363383    2.781084589
  237 SOLV  HW1      742    1.407930042    0.913219077    2.750051425
  237 SOLV  HW2      743    1.347186454    0.993264336    2.878774137
  238 SOLV  OW       744    1.351614743    0.952953523    1.327409427
  238 SOLV  HW1      745    1.267530324    0.998932764    1.356001942
  238 SOLV  HW2      746    1.423002516    0.968592366    1.395680923
  239 SOLV  OW       747    2.093073239    1.829522683    2.228958050
  239 SOLV  HW1      748    2.025820784    1.765395216    2.191990708
  239 SOLV  HW2      749    2.135274129    1.790137539    2.310626059
  240 SOLV  OW       750    0.949235101    0.795612746    2.318801856
  240 SOLV  HW1      751    0.962362588    0.742570775    2.402553021
  240 SOLV  HW2      752    1.008465716    0.876160216    2.320761280
  241 SOLV  OW       753    0.106282444    3.169113563    1.108847582
  241 SOLV  HW1      754    0.137193279    3.244165082    1.167258472
  241 SOLV  HW2      755    0.082736301    3.204791785    1.018444907
  242 SOLV  OW       756    2.112896548    2.462751186    0.415624214
  242 SOLV  HW1      757    2.029045680    2.426641452    0.374797753
  242 SOLV  HW2      758    2.094751632    2.553025816    0.454649391
  243 SOLV  OW       759    2.399320548    3.118685490    1.126067943
  243 SOLV  HW1      760    2.314034211    3.165201740    1.102351293
  243 SOLV  HW2      761    2.378695313    3.035713130    1.177953549
  244 SOLV  OW       762    1.898667905    0.655692717    0.131528071
  244 SOLV  HW1      763    1.951472028    0.571413398    0.141957085
  244 SOLV  HW2      764    1.801120540    0.635035146    0.139129163
  245 SOLV  OW       765    1.716380297    0.860434218    0.501077347
  245 SOLV  HW1      766    1.641540924    0.794149135    0.503776008
  245 SOLV  HW2      767    1.801470284    0.813647269    0.477149205
  246 SOLV  OW       768    2.658636481    2.680444471    2.029761704
  246 SOLV  HW1      769    2.640438738    2.758493260    1.969935656
  246 SOLV  HW2      770    2.611761083    2.599574042    1.994201645
  247 SOLV  OW       771    1.910843373    2.960565025    2.781291168
  247 SOLV  HW1      772    1.994760771    2.942366339    2.832558826
  247 SOLV  HW2      773    1.853902405    2.878355302    2.780327881
  248 SOLV  OW       774    3.168973146    0.825128805    3.002228269
  248 SOLV  HW1      775    3.239245824    0.758113257    2.978305775
  248 SOLV  HW2      776    3.084850150    0.804474398    2.952244611
  249 SOLV  OW       777    1.804912577    0.715822364    2.986403829
  249 SOLV  HW1      778    1.833152949    0.635111995    3.038268289
  249 SOLV  HW2      779    1.885348138    0.770890219    2.964062494
  250 SOLV  OW       780    1.997342708    1.457197997    0.737360710
  250 SOLV  HW1      781    2.055903299    1.376141810    0.738940392
  250 SOLV  HW2      782    1.948724701    1.461471598    0.650068916
  251 SOLV  OW       783    0.792062194    3.005865463    0.122797283
  251 SOLV  HW1      784    0.756216057    3.086966628    0.076544074
  251 SOLV  HW2      785    0.753748031    3.000445310    0.215016216
  252 SOLV  OW       786    1.663480820    1.797312710    0.005529084
  252 SOLV  HW1      787    1.640843928    1.817891838   -0.089684401
  252 SOLV  HW2      788    1.715664345    1.712101472    0.009698030
  253 SOLV  OW       789    2.922322359    2.730195632    0.932195173
  253 SOLV  HW1      790    2.883417464    2.638231418    0.937735561
  253 SOLV  HW2      791    2.921457130    2.761058328    0.837072272
  254 SOLV  OW       792    0.718704456    3.179542683    2.557365512
  254 SOLV  HW1      793    0.710012633    3.081173374    2.573169271
  254 SOLV  HW2      794    0.782122157    3.218535100    2.624145117
  255 SOLV  OW       795    2.695314795    1.665674789    3.007650102
  255 SOLV  HW1      796    2.605983126    1.628912449    2.981759783
  255 SOLV  HW2      797    2.720424534    1.739433852    2.944952888
  256 SOLV  OW       798    1.463523542    0.012850226    0.194485440
  256 SOLV  HW1      799    1.549094557    0.058891877    0.218103391
  256 SOLV  HW2      800    1.479189834   -0.085758748    0.188932269
  257 SOLV  OW       801    1.636749674    3.154185834    1.252884576
  257 SOLV  HW1      802    1.557511495    3.170153382    1.193996333
  257 SOLV  HW2      803    1.676800652    3.241914566    1.279360220
  258 SOLV  OW       804    0.727663537    0.534739499    0.690694835
  258 SOLV  HW1      805    0.749374354    0.564569048    0.783640188
  258 SOLV  HW2      806    0.628490839    0.526678955    0.680608205
  259 SOLV  OW       807    1.201331122    2.126422856    3.098119981
  259 SOLV  HW1      808    1.259668936    2.047354181    3.079503516
  259 SOLV  HW2      809    1.105866585    2.097001334    3.102882155
  260 SOLV  OW       810    2.084877495    2.887372352    1.917169893
  260 SOLV  HW1      811    1.994600306    2.877343188    1.959015566
  260 SOLV  HW2      812    2.115651414    2.982055375    1.926634233
  261 SOLV  OW       813    1.476392034    1.418353598    0.544521729
  261 SOLV  HW1      814    1.522928178    1.381018935    0.624786436
  261 SOLV  HW2      815    1.482932943    1.518142907    0.545641245
  262 SOLV  OW       816    1.080399722    1.379698404    2.539205007
  262 SOLV  HW1      817    1.060248057    1.323622416    2.619523495
  262 SOLV  HW2      818    1.014294489    1.359391821    2.466960777
  263 SOLV  OW       819    0.489950695    0.764617844    0.864099600
  263 SOLV  HW1      820    0.507927704    0.853506969    0.906260396
  263 SOLV  HW2      821    0.500960158    0.692478243    0.932485701
  264 SOLV  OW       822    1.415033507    0.332501631    0.228197582
  264 SOLV  HW1      823    1.359822458    0.250701258    0.244381166
  264 SOLV  HW2      824    1.448431668    0.367969949    0.315536107
  265 SOLV  OW       825    2.289196166    1.015955645    2.211667053
  265 SOLV  HW1      826    2.196880180    1.007999315    2.174035053
  265 SOLV  HW2      827    2.301512951    1.107209209    2.250689762
  266 SOLV  OW       828    1.832674326    1.845201133    0.797170968
  266 SOLV  HW1      829    1.869008810    1.834139500    0.889688004
  266 SOLV  HW2      830    1.800171513    1.939014165    0.785144735
  267 SOLV  OW       831    2.172951412    2.115476645    0.281844655
  267 SOLV  HW1      832    2.119964910    2.079310208    0.205125335
  267 SOLV  HW2      833    2.211452842    2.204313399    0.256804386
  268 SOLV  OW       834    1.711770095    2.865582198    0.348407036
  268 SOLV  HW1      835    1.747796671    2.928659604    0.417143451
  268 SOLV  HW2      836    1.632547713    2.906929745    0.303512230
  269 SOLV  OW       837    3.057687451    1.416684580    0.046517825
  269 SOLV  HW1      838    3.110168688    1.477670429    0.105917131
  269 SOLV  HW2      839    2.962425611    1.446979555    0.043494239
  270 SOLV  OW       840    0.360546482    2.784510102    1.326041801
  270 SOLV  HW1      841    0.383259182    2.852923686    1.256719741
  270 SOLV  HW2      842    0.261480053    2.771001046    1.328309466
  271 SOLV  OW       843    2.385569061    1.196163749    2.880497579
  271 SOLV  HW1      844    2.415668673    1.283109676    2.841305155
  271 SOLV  HW2      845    2.444075786    1.122393871    2.846785090
  272 SOLV  OW       846    0.823256738    2.345505905    1.869356498
  272 SOLV  HW1      847    0.767914104    2.340754588    1.952521257
  272 SOLV  HW2      848    0.763192745    2.353211446    1.789766536
  273 SOLV  OW       849    2.918296141    2.569204016    1.979505088
  273 SOLV  HW1      850    2.912236505    2.504415042    1.903562107
  273 SOLV  HW2      851    2.846645391    2.638338407    1.970112103
  274 SOLV  OW       852    0.928854660    1.731922934    2.864895406
  274 SOLV  HW1      853    0.831311295    1.720666547    2.883869753
  274 SOLV  HW2      854    0.979123681    1.737713832    2.951156099
  275 SOLV  OW       855    1.233132846    1.131690283    1.703810113
  275 SOLV  HW1      856    1.156288939    1.073376340    1.677428173
  275 SOLV  HW2      857    1.217923387    1.224389441    1.669503412
  276 SOLV  OW       858    2.054245960    0.006148958    0.604808797
  276 SOLV  HW1      859    2.095693977    0.002064563    0.513884653
  276 SOLV  HW2      860    1.977037954    0.069699158    0.603399309
  277 SOLV  OW       861    2.080456698    0.345933412    1.776748506
  277 SOLV  HW1      862    2.168472645    0.314985297    1.812759451
  277 SOLV  HW2      863    2.080165919    0.445758189    1.770724509
  278 SOLV  OW       864    2.538388398    1.744584142    2.327262111
  278 SOLV  HW1      865    2.540385879    1.822223415    2.390267698
  278 SOLV  HW2      866    2.510067652    1.662345004    2.376619890
  279 SOLV  OW       867    2.898333723    0.139676848    2.783116448
  279 SOLV  HW1      868    2.965936885    0.127602183    2.855820281
  279 SOLV  HW2      869    2.914709121    0.226632456    2.736508567
  280 SOLV  OW       870    2.158758104    1.619356390    0.971041161
  280 SOLV  HW1      871    2.135999253    1.587744510    0.878931213
  280 SOLV  HW2      872    2.120267323    1.710531360    0.985432196
  281 SOLV  OW       873    2.443248063    2.994318835    2.094920451
  281 SOLV  HW1      874    2.345264265    2.998231281    2.114558233
  281 SOLV  HW2      875    2.492262660    2.962655725    2.176140824
  282 SOLV  OW       876    1.590288268    2.782867457    3.182053343
  282 SOLV  HW1      877    1.598255860    2.690614560    3.219835323
  282 SOLV  HW2      878    1.519931629    2.783800597    3.110985696
  283 SOLV  OW       879    0.455056317    1.005944762    0.217189038
  283 SOLV  HW1      880    0.384048039    1.050024985    0.272112764
  283 SOLV  HW2      881    0.431545740    0.909727885    0.203357720
  284 SOLV  OW       882    0.724747952    2.917051623    1.114582537
  284 SOLV  HW1      883    0.733455839    2.845153940    1.183551093
  284 SOLV  HW2      884    0.802161120    2.912206328    1.051452169
  285 SOLV  OW       885    1.318978250    1.937486438    2.282759631
  285 SOLV  HW1      886    1.277613220    2.028143308    2.274295169
  285 SOLV  HW2      887    1.379731221    1.935869233    2.362181304
  286 SOLV  OW       888    1.685969554    1.574696992    1.963947277
  286 SOLV  HW1      889    1.602277012    1.619367055    1.932350267
  286 SOLV  HW2      890    1.688476816    1.480693237    1.929956569
  287 SOLV  OW       891    2.749619320    2.420715651    2.953052291
  287 SOLV  HW1      892    2.736037287    2.323558158    2.933623264
  287 SOLV  HW2      893    2.828028881    2.454465659    2.900953143
  288 SOLV  OW       894    2.022282366    2.451934861    2.116429967
  288 SOLV  HW1      895    1.983126762    2.403067467    2.038453992
  288 SOLV  HW2      896    2.098144584    2.398904432    2.154299291
  289 SOLV  OW       897    2.617278785    1.704735501    0.591096633
  289 SOLV  HW1      898    2.601218164    1.621297532    0.538354536
  289 SOLV  HW2      899    2.701290841    1.748641440    0.559224421
  290 SOLV  OW       900    0.179561170    0.923166243    2.697851999
  290 SOLV  HW1      901    0.166238612    0.971038159    2.611062742
  290 SOLV  HW2      902    0.129368871    0.970664747    2.770144629
  291 SOLV  OW       903    2.483955234    3.079853445    2.492694680
  291 SOLV  HW1      904    2.539733673    3.161557270    2.507361198
  291 SOLV  HW2      905    2.538836069    3.009804793    2.447054117
  292 SOLV  OW       906    1.500242420    1.134217679    1.817329114
  292 SOLV  HW1      907    1.504439750    1.073134368    1.896393975
  292 SOLV  HW2      908    1.404684191    1.154505756    1.795951113
  293 SOLV  OW       909    0.547452833    0.518465889    2.920159946
  293 SOLV  HW1      910    0.558746959    0.615831681    2.940007050
  293 SOLV  HW2      911    0.456844801    0.502770394    2.880849132
  294 SOLV  OW       912    2.734936568    1.777444314    1.563353216
  294 SOLV  HW1      913    2.696452107    1.865826445    1.589953721
  294 SOLV  HW2      914    2.668131279    1.727186197    1.508479040
  295 SOLV  OW       915    1.322666009    1.183000486    2.136797956
  295 SOLV  HW1      916    1.374181694    1.169014806    2.221369078
  295 SOLV  HW2      917    1.320134149    1.280590050    2.115084594
  296 SOLV  OW       918    0.972145666    1.019828186    1.934602014
  296 SOLV  HW1      919    0.942044469    0.935562774    1.979264261
  296 SOLV  HW2      920    0.910484517    1.041235874    1.858832832
  297 SOLV  OW       921    2.362358963    1.432281999    1.825907177
  297 SOLV  HW1      922    2.312920040    1.364212687    1.771831829
  297 SOLV  HW2      923    2.297632321    1.499153916    1.862516526
  298 SOLV  OW       924    1.202098793    0.654766116    2.111547899
  298 SOLV  HW1      925    1.293279566    0.650654468    2.070692036
  298 SOLV  HW2      926    1.193436782    0.738647936    2.165295550
  299 SOLV  OW       927    2.852147401    0.571498075    2.058172486
  299 SOLV  HW1      928    2.867833669    0.518049918    2.141222084
  299 SOLV  HW2      929    2.879694631    0.666344026    2.073900906
  300 SOLV  OW       930    1.589570917    2.350013823    2.171189748
  300 SOLV  HW1      931    1.654937134    2.405561211    2.222606288
  300 SOLV  HW2      932    1.624635932    2.256750852    2.162573980
  301 SOLV  OW       933    2.063914440    0.405332714    2.289655726
  301 SOLV  HW1      934    2.040325681    0.341939491    2.363309733
  301 SOLV  HW2      935    2.038148888    0.365290010    2.201719850
  302 SOLV  OW       936    2.924636915    1.937408514    2.043176111
  302 SOLV  HW1      937    2.931132288    1.899611033    2.135537851
  302 SOLV  HW2      938    2.833884749    1.918397216    2.005705038
  303 SOLV  OW       939    0.471421410    0.432188428    0.749847378
  303 SOLV  HW1      940    0.490056086    0.337127043    0.774704171
  303 SOLV  HW2      941    0.382430260    0.459373219    0.786498995
  304 SOLV  OW       942    0.143910693    0.278788217    0.674335708
  304 SOLV  HW1      943    0.203469404    0.284778716    0.594220529
  304 SOLV  HW2      944    0.060341428    0.331144742    0.657711769
  305 SOLV  OW       945    3.161485902    1.460541883    0.983166403
  305 SOLV  HW1      946    3.074151868    1.412524391    0.974876657
  305 SOLV  HW2      947    3.226877504    1.402592314    1.031822225
  306 SOLV  OW       948    1.393724167    0.650548006    2.946456828
  306 SOLV  HW1      949    1.445846807    0.679180507    2.866052500
  306 SOLV  HW2      950    1.351795951    0.730632833    2.989233904
  307 SOLV  OW       951    3.045212039    1.091432753    2.340555506
  307 SOLV  HW1      952    3.040007482    1.039858228    2.426081585
  307 SOLV  HW2      953    3.138317558    1.086616530    2.304363246
  308 SOLV  OW       954    1.842119364    1.879500357    1.578115361
  308 SOLV  HW1      955    1.743002538    1.879837227    1.564857094
  308 SOLV  HW2      956    1.880584930    1.795598975    1.539632138
  309 SOLV  OW       957    3.118782056    2.389317265    1.625403556
  309 SOLV  HW1      958    3.165892961    2.327083096    1.687926632
  309 SOLV  HW2      959    3.167325210    2.391791237    1.538002088
  310 SOLV  OW       960    1.266754285    0.330758468    2.766675100
  310 SOLV  HW1      961    1.361236354    0.362186725    2.776009991
  310 SOLV  HW2      962    1.239693236    0.334679303    2.670477173
  311 SOLV  OW       963    1.497221326    0.385164929    2.604523769
  311 SOLV  HW1      964    1.484663644    0.422147604    2.512456029
  311 SOLV  HW2      965    1.556191293    0.446358355    2.657246218
  312 SOLV  OW       966    2.642873149    0.423354123    1.731228894
  312 SOLV  HW1      967    2.640206476    0.503885253    1.790469838
  312 SOLV  HW2      968    2.672447119    0.450374487    1.639593390
  313 SOLV  OW       969    0.431615598    0.916751106    2.395458385
  313 SOLV  HW1      970    0.443877865    0.932734574    2.493415872
  313 SOLV  HW2      971    0.345067839    0.869067342    2.380059682
  314 SOLV  OW       972    2.572963253    2.912786549    2.319262677
  314 SOLV  HW1      973    2.658165819    2.878714936    2.279494157
  314 SOLV  HW2      974    2.514332280    2.835514814    2.343620801
  315 SOLV  OW       975    2.425687679    1.182264763    1.967358050
  315 SOLV  HW1      976    2.429321266    1.262252968    1.907436853
  315 SOLV  HW2      977    2.366716387    1.201974183    2.045689018
  316 SOLV  OW       978    0.351735560    2.857894201    1.765101687
  316 SOLV  HW1      979    0.383686325    2.900315210    1.680369127
  316 SOLV  HW2      980    0.350180575    2.926276215    1.838063333
  317 SOLV  OW       981    1.858814291    2.678658966    2.743954788
  317 SOLV  HW1      982    1.890463345    2.684439200    2.649261108
  317 SOLV  HW2      983    1.915547998    2.613331367    2.794109305
  318 SOLV  OW       984    1.258303644    0.973307654    1.973634681
  318 SOLV  HW1      985    1.275253792    1.040298073    2.045931375
  318 SOLV  HW2      986    1.161709954    0.975846458    1.947847992
  319 SOLV  OW       987    0.502270875    1.358744552    0.663971625
  319 SOLV  HW1      988    0.534942447    1.380220341    0.756020213
  319 SOLV  HW2      989    0.437175782    1.282960986    0.668562446
  320 SOLV  OW       990    1.594116970    1.707750530    0.821043264
  320 SOLV  HW1      991    1.682258191    1.753610056    0.832358257
  320 SOLV  HW2      992    1.575789191    1.694372166    0.723641691
  321 SOLV  OW       993    1.929786539    1.082993410    2.404921127
  321 SOLV  HW1      994    1.965988122    1.107733829    2.315036658
  321 SOLV  HW2      995    1.851331788    1.141176411    2.426401296
  322 SOLV  OW       996    2.760676805    2.785011193    1.234709510
  322 SOLV  HW1      997    2.720994423    2.823342069    1.151298013
  322 SOLV  HW2      998    2.837713473    2.841641546    1.264029359
  323 SOLV  OW       999    1.717781189    0.240800824    2.340177121
  323 SOLV  HW1     1000    1.738062562    0.150674085    2.301868155
  323 SOLV  HW2     1001    1.776999428    0.257588606    2.418999574
  324 SOLV  OW      1002    0.294161176    3.115175283    2.196739903
  324 SOLV  HW1     1003    0.198879479    3.134578359    2.220120763
  324 SOLV  HW2     1004    0.330614136    3.189728675    2.140931202
  325 SOLV  OW      1005    2.586046690    0.564232744    0.756218331
  325 SOLV  HW1     1006    2.557370157    0.503559413    0.682067147
  325 SOLV  HW2     1007    2.505470312    0.606517420    0.797707187
  326 SOLV  OW      1008    2.499340826    1.019510934    0.214771910
  326 SOLV  HW1     1009    2.488159017    0.957195486    0.292167844
  326 SOLV  HW2     1010    2.420177059    1.080345420    0.209227438
  327 SOLV  OW      1011    0.033557560    0.076944007    0.832286555
  327 SOLV  HW1     1012   -0.015097225    0.006990789    0.779930416
  327 SOLV  HW2     1013    0.061623944    0.150871714    0.771058806
  328 SOLV  OW      1014    0.432942269    1.961746648    2.134626647
  328 SOLV  HW1     1015    0.479700254    1.887587598    2.182751251
  328 SOLV  HW2     1016    0.496118936    2.004560597    2.069993509
  329 SOLV  OW      1017    2.559568860    2.615138520    0.443078609
  329 SOLV  HW1     1018    2.497852783    2.566882452    0.505241196
  329 SOLV  HW2     1019    2.515025785    2.626779095    0.354297353
  330 SOLV  OW      1020    0.117684724    1.123576794    2.098396416
  330 SOLV  HW1     1021    0.168492568    1.075693424    2.026792441
  330 SOLV  HW2     1022    0.020014904    1.121520757    2.077000037
  331 SOLV  OW      1023    2.629010029    1.281471161    2.326414537
  331 SOLV  HW1     1024    2.640735569    1.349359310    2.253918916
  331 SOLV  HW2     1025    2.681875762    1.199536977    2.304191342
  332 SOLV  OW      1026    0.619283789    1.135343096    2.920097354
  332 SOLV  HW1     1027    0.715717268    1.148938359    2.942807553
  332 SOLV  HW2     1028    0.564117150    1.205021669    2.965961146
  333 SOLV  OW      1029    1.411324418    1.525437476    0.196155092
  333 SOLV  HW1     1030    1.478420735    1.476133544    0.251537824
  333 SOLV  HW2     1031    1.407956762    1.485497824    0.104539137
  334 SOLV  OW      1032    1.487444546    2.744596429    0.801451678
  334 SOLV  HW1     1033    1.511143993    2.835202608    0.766374768
  334 SOLV  HW2     1034    1.525752792    2.733298999    0.893137543
  335 SOLV  OW      1035    0.986370516    0.612693586    3.123963741
  335 SOLV  HW1     1036    0.931443256    0.549337501    3.178465011
  335 SOLV  HW2     1037    0.968943813    0.706410562    3.154209587
  336 SOLV  OW      1038    0.558718630    1.009080678    0.926491562
  336 SOLV  HW1     1039    0.628350994    0.976331211    0.990372607
  336 SOLV  HW2     1040    0.595654443    1.085131831    0.873069902
  337 SOLV  OW      1041    2.838702784    2.439626345    1.010677280
  337 SOLV  HW1     1042    2.902060574    2.364473117    1.029103779
  337 SOLV  HW2     1043    2.796342442    2.469237039    1.096295750
  338 SOLV  OW      1044    2.907852570    2.985073752    3.106652385
  338 SOLV  HW1     1045    2.877678493    3.080422990    3.106578728
  338 SOLV  HW2     1046    2.980367895    2.973031203    3.038840594
  339 SOLV  OW      1047    2.830513920    2.150938806    0.486573204
  339 SOLV  HW1     1048    2.856185619    2.243766508    0.459632818
  339 SOLV  HW2     1049    2.800991668    2.099790351    0.405864261
  340 SOLV  OW      1050    2.523694272    2.895127634    1.855696588
  340 SOLV  HW1     1051    2.480265186    2.926471052    1.940155764
  340 SOLV  HW2     1052    2.606117600    2.949125219    1.838595326
  341 SOLV  OW      1053    1.249308209    1.259604444    2.880525317
  341 SOLV  HW1     1054    1.325773796    1.283135299    2.820517576
  341 SOLV  HW2     1055    1.164292147    1.259976089    2.827858680
  342 SOLV  OW      1056    0.388634837    1.709753407    0.211065373
  342 SOLV  HW1     1057    0.472733323    1.759592318    0.189966465
  342 SOLV  HW2     1058    0.344231936    1.751415757    0.290401025
  343 SOLV  OW      1059    2.321264099    0.305846974    2.358900929
  343 SOLV  HW1     1060    2.310181355    0.209029268    2.336423211
  343 SOLV  HW2     1061    2.235691167    0.354286946    2.340663798
  344 SOLV  OW      1062    2.147224999    3.173909912    2.884316064
  344 SOLV  HW1     1063    2.221173978    3.202743822    2.945161347
  344 SOLV  HW2     1064    2.065071910    3.155302840    2.938228694
  345 SOLV  OW      1065    0.898532352    0.106545647    0.925987586
  345 SOLV  HW1     1066    0.849722499    0.021908871    0.904641224
  345 SOLV  HW2     1067    0.997092025    0.089968740    0.922435621
  346 SOLV  OW      1068    3.142461750    2.450494457    2.395351913
  346 SOLV  HW1     1069    3.087545074    2.391141320    2.454201632
  346 SOLV  HW2     1070    3.122181707    2.546159121    2.416302435
  347 SOLV  OW      1071    0.946004061    1.609436400    2.231370414
  347 SOLV  HW1     1072    0.910397301    1.515992318    2.230012006
  347 SOLV  HW2     1073    0.886814157    1.668444916    2.176452652
  348 SOLV  OW      1074    0.155698656    1.345755046    2.570557333
  348 SOLV  HW1     1075    0.220247965    1.405991993    2.617534145
  348 SOLV  HW2     1076    0.110556499    1.396223258    2.496956709
  349 SOLV  OW      1077    1.816895958    0.938130244    2.647231912
  349 SOLV  HW1     1078    1.762108746    0.992588646    2.710746957
  349 SOLV  HW2     1079    1.860571736    0.998590291    2.580610169
  350 SOLV  OW      1080    1.532683024    0.967319503    2.101882535
  350 SOLV  HW1     1081    1.552904352    0.909877512    2.181201610
  350 SOLV  HW2     1082    1.461713668    0.923799173    2.046463128
  351 SOLV  OW      1083    2.124814447    2.421361448    2.490014138
  351 SOLV  HW1     1084    2.168003759    2.373952978    2.413275378
  351 SOLV  HW2     1085    2.113216117    2.357675874    2.566245748
  352 SOLV  OW      1086    2.256886085    1.139200811    2.475853461
  352 SOLV  HW1     1087    2.225474130    1.044417809    2.481430919
  352 SOLV  HW2     1088    2.190817104    1.193175865    2.423668515
  353 SOLV  OW      1089    0.892485486    0.646528341    2.560667637
  353 SOLV  HW1     1090    0.834354626    0.711590521    2.609550013
  353 SOLV  HW2     1091    0.866141099    0.553257008    2.585328476
  354 SOLV  OW      1092    0.195918795    1.970822025    2.920085488
  354 SOLV  HW1     1093    0.273832826    2.032039147    2.906527900
  354 SOLV  HW2     1094    0.170139676    1.970614580    3.016715546
  355 SOLV  OW      1095    2.332291950    1.039651701    3.072508490
  355 SOLV  HW1     1096    2.424623735    1.008614246    3.095126157
  355 SOLV  HW2     1097    2.335822616    1.098720811    2.991895993
  356 SOLV  OW      1098    1.611990350    2.046762504    0.812692594
  356 SOLV  HW1     1099    1.557248518    1.970609918    0.847413758
  356 SOLV  HW2     1100    1.560610628    2.095141104    0.741833251
  357 SOLV  OW      1101    2.392228803    0.501531237    1.394553602
  357 SOLV  HW1     1102    2.470568898    0.444631409    1.419591967
  357 SOLV  HW2     1103    2.372361459    0.565433416    1.468874193
  358 SOLV  OW      1104    0.695651694    2.372559982    3.011450770
  358 SOLV  HW1     1105    0.742050089    2.461108056    3.014305222
  358 SOLV  HW2     1106    0.714133851    2.322523756    3.096046516
  359 SOLV  OW      1107    2.090923205    0.296642446    2.954907139
  359 SOLV  HW1     1108    1.995522009    0.275402487    2.976096247
  359 SOLV  HW2     1109    2.150990572    0.240772928    3.012108510
  360 SOLV  OW      1110    3.033023009    1.533347859    1.515796121
  360 SOLV  HW1     1111    2.950347170    1.477370226    1.521553392
  360 SOLV  HW2     1112    3.019073034    1.606610928    1.449164439
  361 SOLV  OW      1113    1.192213652    0.123371164    2.178606900
  361 SOLV  HW1     1114    1.121501372    0.173079663    2.228909417
  361 SOLV  HW2     1115    1.280259782    0.169186339    2.190867692
  362 SOLV  OW      1116    1.530057787    1.358969382    1.163297520
  362 SOLV  HW1     1117    1.458428556    1.394148726    1.223574833
  362 SOLV  HW2     1118    1.511721050    1.262927413    1.142288665
  363 SOLV  OW      1119    0.003442880    2.309952213    0.939665773
  363 SOLV  HW1     1120    0.046370064    2.383520875    0.992075148
  363 SOLV  HW2     1121   -0.083251141    2.284648957    0.982627874
  364 SOLV  OW      1122    2.837085995    0.477441946    0.982547052
  364 SOLV  HW1     1123    2.767936711    0.452370907    0.914786544
  364 SOLV  HW2     1124    2.869890972    0.570071293    0.963964909
  365 SOLV  OW      1125    2.649727076    1.281906496    0.226045861
  365 SOLV  HW1     1126    2.631479945    1.186699994    0.250625236
  365 SOLV  HW2     1127    2.607173268    1.302294776    0.137870655
  366 SOLV  OW      1128    2.272722214    0.181071881    0.928306028
  366 SOLV  HW1     1129    2.355365087    0.236037113    0.940571168
  366 SOLV  HW2     1130    2.282572933    0.123806059    0.846911911
  367 SOLV  OW      1131    0.706730495    1.671228342    1.632611102
  367 SOLV  HW1     1132    0.781370896    1.693595510    1.695303505
  367 SOLV  HW2     1133    0.729560677    1.703542223    1.540761187
  368 SOLV  OW      1134    3.044528634    0.837250208    0.338281309
  368 SOLV  HW1     1135    3.137560717    0.872411111    0.348776512
  368 SOLV  HW2     1136    2.987796730    0.906090272    0.293071702
  369 SOLV  OW      1137    0.264266491    0.274906134    2.213192858
  369 SOLV  HW1     1138    0.293166057    0.249549629    2.305507016
  369 SOLV  HW2     1139    0.312950171    0.218606354    2.146407873
  370 SOLV  OW      1140    1.952462847    1.714259787    1.956748244
  370 SOLV  HW1     1141    1.855788617    1.690314671    1.947667687
  370 SOLV  HW2     1142    1.965104547    1.810882819    1.934254519
  371 SOLV  OW      1143    1.784620815    1.842920151    2.913246982
  371 SOLV  HW1     1144    1.707521147    1.887814932    2.868063451
  371 SOLV  HW2     1145    1.772625518    1.743730573    2.908900714
  372 SOLV  OW      1146    0.796862419    1.460470083    1.042045004
  372 SOLV  HW1     1147    0.892433989    1.439008734    1.021864859
  372 SOLV  HW2     1148    0.755023146    1.383712551    1.090619178
  373 SOLV  OW      1149    2.340156517    2.437672379    0.573118448
  373 SOLV  HW1     1150    2.258937369    2.445421401    0.515280929
  373 SOLV  HW2     1151    2.342006199    2.347352994    0.616021789
  374 SOLV  OW      1152    2.202940093    0.134151796    2.018275054
  374 SOLV  HW1     1153    2.290746467    0.181900433    2.021718431
  374 SOLV  HW2     1154    2.136959369    0.181503420    2.076635956
  375 SOLV  OW      1155    2.292049846    2.794230760    0.422200146
  375 SOLV  HW1     1156    2.353560066    2.867061689    0.452429913
  375 SOLV  HW2     1157    2.300835627    2.782107891    0.323319303
  376 SOLV  OW      1158    1.602495665    2.511444004    0.029925697
  376 SOLV  HW1     1159    1.691132073    2.485603891   -0.008517279
  376 SOLV  HW2     1160    1.538969335    2.434636646    0.021738382
  377 SOLV  OW      1161    1.457777889    0.358533682    1.125420500
  377 SOLV  HW1     1162    1.374811390    0.393914755    1.082217588
  377 SOLV  HW2     1163    1.443554703    0.263088613    1.151682985
  378 SOLV  OW      1164    2.188282244    3.015366398    2.172176888
  378 SOLV  HW1     1165    2.158506812    2.923335198    2.197583255
  378 SOLV  HW2     1166    2.113951053    3.062508180    2.124698214
  379 SOLV  OW      1167    1.327585312    1.631902623    1.712346611
  379 SOLV  HW1     1168    1.239019205    1.587463961    1.698883687
  379 SOLV  HW2     1169    1.400778069    1.565148051    1.698612202
  380 SOLV  OW      1170    1.148679908    0.280060513    2.515859626
  380 SOLV  HW1     1171    1.179712210    0.185767523    2.527998263
  380 SOLV  HW2     1172    1.096325360    0.287234248    2.430953425
  381 SOLV  OW      1173    2.880991118    0.741619103    0.070146019
  381 SOLV  HW1     1174    2.881371411    0.652936295    0.116354836
  381 SOLV  HW2     1175    2.828473918    0.734754449   -0.014676268
  382 SOLV  OW      1176    0.441229062    0.735700983    0.140421725
  382 SOLV  HW1     1177    0.366920573    0.738784560    0.207283006
  382 SOLV  HW2     1178    0.464663933    0.640430513    0.121031739
  383 SOLV  OW      1179    2.892927531    0.075007482    0.922146952
  383 SOLV  HW1     1180    2.938472913    0.023216159    0.849722872
  383 SOLV  HW2     1181    2.959297540    0.098259985    0.993254482
  384 SOLV  OW      1182    2.048425054    1.780452388    0.636992198
  384 SOLV  HW1     1183    1.968161146    1.789722753    0.695928272
  384 SOLV  HW2     1184    2.093619389    1.869216389    0.628049299
  385 SOLV  OW      1185    2.842994946    3.158562921    0.446571208
  385 SOLV  HW1     1186    2.916789228    3.091561124    0.438403250
  385 SOLV  HW2     1187    2.822098593    3.196275110    0.356334811
  386 SOLV  OW      1188    1.881364394    0.848996018    0.960886833
  386 SOLV  HW1     1189    1.903082910    0.859304964    0.863810457
  386 SOLV  HW2     1190    1.848992925    0.936358112    0.997240774
  387 SOLV  OW      1191    0.125973036    1.261543781    0.598759746
  387 SOLV  HW1     1192    0.118906545    1.348313449    0.549537725
  387 SOLV  HW2     1193    0.034416180    1.229488666    0.623080997
  388 SOLV  OW      1194    1.244520046    1.171687683    0.264309177
  388 SOLV  HW1     1195    1.264951873    1.216107900    0.351541208
  388 SOLV  HW2     1196    1.319144759    1.188743164    0.199964303
  389 SOLV  OW      1197    1.420020689    0.564359916    1.962825075
  389 SOLV  HW1     1198    1.418010653    0.498122862    2.037725929
  389 SOLV  HW2     1199    1.434634216    0.516380052    1.876304444
  390 SOLV  OW      1200    0.118693716    3.067325836    1.486014436
  390 SOLV  HW1     1201    0.054472218    3.142179828    1.469461262
  390 SOLV  HW2     1202    0.191089907    3.098535672    1.547546846
  391 SOLV  OW      1203    0.388043155    1.491468581    1.007867588
  391 SOLV  HW1     1204    0.470352849    1.527965730    0.964358136
  391 SOLV  HW2     1205    0.395975787    1.392113426    1.016090462
  392 SOLV  OW      1206    2.869712712    0.538705093    0.680268966
  392 SOLV  HW1     1207    2.775266077    0.551895815    0.650142934
  392 SOLV  HW2     1208    2.928252398    0.523417360    0.600638116
  393 SOLV  OW      1209    3.131574399    2.679579381    3.136060861
  393 SOLV  HW1     1210    3.140264977    2.599376028    3.195164825
  393 SOLV  HW2     1211    3.188341468    2.753696119    3.171915648
  394 SOLV  OW      1212    0.251656531    0.554630583    2.139232981
  394 SOLV  HW1     1213    0.285479785    0.467134054    2.173898683
  394 SOLV  HW2     1214    0.228944209    0.545513862    2.042267007
  395 SOLV  OW      1215    3.111466701    2.124549716    2.025275543
  395 SOLV  HW1     1216    3.062395935    2.037412214    2.026004727
  395 SOLV  HW2     1217    3.194042268    2.116752772    2.081148926
  396 SOLV  OW      1218    1.453180748    1.424271480    2.157313514
  396 SOLV  HW1     1219    1.453831245    1.524277083    2.156903157
  396 SOLV  HW2     1220    1.545293273    1.390437581    2.176607193
  397 SOLV  OW      1221    2.769593773    0.368263910    3.116306267
  397 SOLV  HW1     1222    2.704551056    0.316030528    3.061145441
  397 SOLV  HW2     1223    2.750596345    0.465968389    3.106588076
  398 SOLV  OW      1224    1.347196540    1.974642337    1.736878182
  398 SOLV  HW1     1225    1.266072013    1.920959192    1.760085501
  398 SOLV  HW2     1226    1.424098118    1.944976085    1.793514571
  399 SOLV  OW      1227    0.487688227    0.714693574    2.077344042
  399 SOLV  HW1     1228    0.547841596    0.754072763    2.146861789
  399 SOLV  HW2     1229    0.397604733    0.697376670    2.117180109
  400 SOLV  OW      1230    1.771549187    1.925373660    0.408098432
  400 SOLV  HW1     1231    1.679394043    1.890217227    0.391574250
  400 SOLV  HW2     1232    1.827917856    1.853359995    0.448572366
  401 SOLV  OW      1233    1.495748831    2.170077624    1.330732642
  401 SOLV  HW1     1234    1.494701195    2.071106744    1.316460010
  401 SOLV  HW2     1235    1.589494120    2.203916620    1.322562983
  402 SOLV  OW      1236    1.840802342    0.174146959    3.002273389
  402 SOLV  HW1     1237    1.882204187    0.085322891    2.982368337
  402 SOLV  HW2     1238    1.778580216    0.199257626    2.928125823
  403 SOLV  OW      1239    1.185073313    2.966246628    0.694885016
  403 SOLV  HW1     1240    1.152523513    2.875796579    0.667305347
  403 SOLV  HW2     1241    1.282861929    2.973845058    0.675364919
  404 SOLV  OW      1242    1.606571187    2.283224633    0.944388695
  404 SOLV  HW1     1243    1.612756177    2.194767179    0.898139568
  404 SOLV  HW2     1244    1.697880911    2.312314754    0.972992164
  405 SOLV  OW      1245    0.447386501    3.174168534    0.244701747
  405 SOLV  HW1     1246    0.471788096    3.270999978    0.250189275
  405 SOLV  HW2     1247    0.525717121    3.118459733    0.272318394
  406 SOLV  OW      1248    0.839638565    2.235261396    0.683548778
  406 SOLV  HW1     1249    0.787211404    2.211851594    0.765431783
  406 SOLV  HW2     1250    0.776893506    2.252389723    0.607581332
  407 SOLV  OW      1251    0.102629746    1.806819700    1.782870745
  407 SOLV  HW1     1252    0.108285826    1.811325778    1.882617420
  407 SOLV  HW2     1253    0.033933272    1.739122756    1.756423184
  408 SOLV  OW      1254    2.500578463    2.697388990    0.977389915
  408 SOLV  HW1     1255    2.476233908    2.679983651    1.072815637
  408 SOLV  HW2     1256    2.576748503    2.762090506    0.973710418
  409 SOLV  OW      1257    0.796731658    1.614691897    0.657233908
  409 SOLV  HW1     1258    0.779971820    1.707594328    0.624223058
  409 SOLV  HW2     1259    0.805588056    1.552715317    0.579246795
  410 SOLV  OW      1260    0.541926882    0.272509304    0.257179738
  410 SOLV  HW1     1261    0.640551673    0.288614175    0.261103641
  410 SOLV  HW2     1262    0.502162618    0.287074111    0.347779252
  411 SOLV  OW      1263    0.271001880    0.743969130    0.391539238
  411 SOLV  HW1     1264    0.237012503    0.837883472    0.386415540
  411 SOLV  HW2     1265    0.214494728    0.691515043    0.455232663
  412 SOLV  OW      1266    2.423382381    2.639021968    1.233669462
  412 SOLV  HW1     1267    2.460699843    2.603091508    1.319213647
  412 SOLV  HW2     1268    2.334657122    2.596566937    1.215593059
  413 SOLV  OW      1269    3.067281358    2.024503957    2.418373446
  413 SOLV  HW1     1270    3.010479929    2.083491406    2.360965055
  413 SOLV  HW2     1271    3.129248441    2.080866378    2.473008412
  414 SOLV  OW      1272    1.706133646    0.305315214    1.577672450
  414 SOLV  HW1     1273    1.662220641    0.215675913    1.571632347
  414 SOLV  HW2     1274    1.713426518    0.345062787    1.486201446
  415 SOLV  OW      1275    1.437181077    2.941498212    2.376877142
  415 SOLV  HW1     1276    1.349480907    2.984539502    2.355474433
  415 SOLV  HW2     1277    1.421072144    2.853775065    2.422122169
  416 SOLV  OW      1278    2.560975150    0.763232396    1.440585553
  416 SOLV  HW1     1279    2.611269907    0.722634346    1.364271237
  416 SOLV  HW2     1280    2.512297217    0.691435392    1.490356906
  417 SOLV  OW      1281    3.179796813    0.313509011    1.969181936
  417 SOLV  HW1     1282    3.090633387    0.316839308    1.924010933
  417 SOLV  HW2     1283    3.166924963    0.313659805    2.068357910
  418 SOLV  OW      1284    1.155233023    2.390413142    1.535981886
  418 SOLV  HW1     1285    1.141587836    2.403561965    1.437785528
  418 SOLV  HW2     1286    1.230813415    2.326636369    1.550868739
  419 SOLV  OW      1287    1.883624980    1.979492237    1.836488581
  419 SOLV  HW1     1288    1.857576358    1.980270812    1.739935312
  419 SOLV  HW2     1289    1.804661707    2.004580396    1.892498898
  420 SOLV  OW      1290    2.979668189    1.939516530    1.442078598
  420 SOLV  HW1     1291    3.023538028    1.994835775    1.512909360
  420 SOLV  HW2     1292    2.925997444    1.866872532    1.485020174
  421 SOLV  OW      1293    0.805253378    0.981626647    1.332915170
  421 SOLV  HW1     1294    0.810892547    0.883256896    1.315795336
  421 SOLV  HW2     1295    0.726306627    1.019394286    1.284516002
  422 SOLV  OW      1296    2.055476900    0.998215916    2.114358058
  422 SOLV  HW1     1297    2.097101679    0.998386368    2.023422510
  422 SOLV  HW2     1298    1.963583953    0.959134880    2.108856117
  423 SOLV  OW      1299    2.372221914    1.517153900    0.048190774
  423 SOLV  HW1     1300    2.287363275    1.554833386    0.011029929
  423 SOLV  HW2     1301    2.367743491    1.517179604    0.148098442
  424 SOLV  OW      1302    2.565663527    3.165031090    1.449128112
  424 SOLV  HW1     1303    2.605693395    3.219235181    1.375239243
  424 SOLV  HW2     1304    2.587183008    3.068404342    1.434979483
  425 SOLV  OW      1305    1.466507456    2.531336516    1.958208163
  425 SOLV  HW1     1306    1.494159816    2.625131846    1.937250381
  425 SOLV  HW2     1307    1.532161299    2.490652122    2.021735024
  426 SOLV  OW      1308    0.389959600    0.762172519    1.564367790
  426 SOLV  HW1     1309    0.302128290    0.809444211    1.557222997
  426 SOLV  HW2     1310    0.394417953    0.689610274    1.495688639
  427 SOLV  OW      1311    2.781666621    1.434714750    1.572270768
  427 SOLV  HW1     1312    2.705186475    1.452546151    1.510347109
  427 SOLV  HW2     1313    2.749706581    1.380353449    1.649891861
  428 SOLV  OW      1314    2.976055347    1.663825026    0.281561433
  428 SOLV  HW1     1315    2.941660220    1.571651317    0.299520236
  428 SOLV  HW2     1316    3.069859023    1.658298262    0.247328882
  429 SOLV  OW      1317    0.129699610    1.978183940    0.020712061
  429 SOLV  HW1     1318    0.164787032    2.006686116    0.109919100
  429 SOLV  HW2     1319    0.040474777    1.934551872    0.032396989
  430 SOLV  OW      1320    2.909871204    0.910955581    1.263789536
  430 SOLV  HW1     1321    2.911959766    0.810970081    1.263749814
  430 SOLV  HW2     1322    2.932584117    0.944716619    1.355144910
  431 SOLV  OW      1323    3.054281921    0.559283114    2.707382301
  431 SOLV  HW1     1324    3.027405925    0.624267873    2.636274967
  431 SOLV  HW2     1325    3.002623303    0.474387252    2.696176428
  432 SOLV  OW      1326    2.833957701    1.810204257    0.466317843
  432 SOLV  HW1     1327    2.869677152    1.732236438    0.414872382
  432 SOLV  HW2     1328    2.795426695    1.877178936    0.402826402
  433 SOLV  OW      1329    2.509695633    2.316480396    0.336161304
  433 SOLV  HW1     1330    2.566606433    2.238094771    0.311324743
  433 SOLV  HW2     1331    2.494807338    2.316832174    0.435055833
  434 SOLV  OW      1332    3.086157898    1.600418532    1.774442450
  434 SOLV  HW1     1333    3.047542161    1.573604638    1.686171581
  434 SOLV  HW2     1334    3.018999657    1.654462709    1.825145902
  435 SOLV  OW      1335    0.658976462    3.078351547    1.345524694
  435 SOLV  HW1     1336    0.693408052    3.172152668    1.341372048
  435 SOLV  HW2     1337    0.692422484    3.027053529    1.266459885
  436 SOLV  OW      1338    1.103863868    1.431511374    1.702617854
  436 SOLV  HW1     1339    1.090247638    1.415962494    1.604769852
  436 SOLV  HW2     1340    1.039146590    1.500683384    1.734683737
  437 SOLV  OW      1341    0.626245272    2.317924340    0.138708048
  437 SOLV  HW1     1342    0.534487566    2.280666930    0.124835503
  437 SOLV  HW2     1343    0.642950731    2.329732354    0.236593177
  438 SOLV  OW      1344    0.714973460    1.834063310    0.477854405
  438 SOLV  HW1     1345    0.629409311    1.851985298    0.526423841
  438 SOLV  HW2     1346    0.695160564    1.787883596    0.391389371
  439 SOLV  OW      1347    3.155443759    2.008872666    0.327325837
  439 SOLV  HW1     1348    3.132616248    2.032066462    0.421881503
  439 SOLV  HW2     1349    3.071487640    2.002535481    0.273370188
  440 SOLV  OW      1350    2.274777506    3.141344738    0.113577257
  440 SOLV  HW1     1351    2.197249738    3.082424314    0.090790373
  440 SOLV  HW2     1352    2.259913374    3.182710889    0.203406692
  441 SOLV  OW      1353    1.781968849    2.650804920    1.103763908
  441 SOLV  HW1     1354    1.810665602    2.683794597    1.193707966
  441 SOLV  HW2     1355    1.687339532    2.618817539    1.108647832
  442 SOLV  OW      1356    0.050795786    1.230381964    1.334250305
  442 SOLV  HW1     1357    0.074730914    1.327118813    1.342679389
  442 SOLV  HW2     1358   -0.016899504    1.206622893    1.403926132
  443 SOLV  OW      1359    0.154247416    1.859945621    1.397223000
  443 SOLV  HW1     1360    0.186283179    1.921647855    1.469113192
  443 SOLV  HW2     1361    0.228805657    1.799197824    1.369793544
  444 SOLV  OW      1362    0.988653756    1.253482957    2.102309053
  444 SOLV  HW1     1363    1.081781546    1.278623420    2.075910146
  444 SOLV  HW2     1364    0.972822284    1.157092022    2.080866201
  445 SOLV  OW      1365    0.850053355    1.384632097    0.459523079
  445 SOLV  HW1     1366    0.757363374    1.351647469    0.441564346
  445 SOLV  HW2     1367    0.905767897    1.373908972    0.377166468
  446 SOLV  OW      1368    2.975703523    0.461331954    1.413568239
  446 SOLV  HW1     1369    2.952604844    0.392504824    1.344786149
  446 SOLV  HW2     1370    2.994861582    0.416199488    1.500733238
  447 SOLV  OW      1371    1.036171526    0.086657675    1.945018150
  447 SOLV  HW1     1372    1.090747263    0.163488760    1.911573972
  447 SOLV  HW2     1373    1.070096073    0.058244010    2.034694172
  448 SOLV  OW      1374    0.703325771    2.284108513    0.457485445
  448 SOLV  HW1     1375    0.613883643    2.239772969    0.463504989
  448 SOLV  HW2     1376    0.697903336    2.375619254    0.497461458
  449 SOLV  OW      1377    2.390570592    0.159916518    1.247755228
  449 SOLV  HW1     1378    2.405302217    0.082472847    1.186215517
  449 SOLV  HW2     1379    2.293755844    0.165012688    1.272303525
  450 SOLV  OW      1380    2.467948852    2.193334647    2.996302723
  450 SOLV  HW1     1381    2.554492265    2.190778209    2.946248697
  450 SOLV  HW2     1382    2.453592044    2.285109042    3.033354398
  451 SOLV  OW      1383    0.304439147    1.779827131    2.575183125
  451 SOLV  HW1     1384    0.313357177    1.876492516    2.599218637
  451 SOLV  HW2     1385    0.221827616    1.766603442    2.520394183
  452 SOLV  OW      1386    3.140038910    0.116744847    1.501977105
  452 SOLV  HW1     1387    3.121516833    0.197700761    1.557698860
  452 SOLV  HW2     1388    3.060637514    0.055976582    1.504084220
  453 SOLV  OW      1389    1.628279817    1.589214864    1.305900737
  453 SOLV  HW1     1390    1.597747391    1.509379322    1.253978988
  453 SOLV  HW2     1391    1.667405830    1.559360425    1.392961560
  454 SOLV  OW      1392    2.421860893    0.663008424    2.083259057
  454 SOLV  HW1     1393    2.451274715    0.712139629    2.165248937
  454 SOLV  HW2     1394    2.327563237    0.688132956    2.061394647
  455 SOLV  OW      1395    0.179401836    0.663981961    2.861239178
  455 SOLV  HW1     1396    0.169640071    0.613359290    2.775543627
  455 SOLV  HW2     1397    0.212299240    0.756397330    2.841777141
  456 SOLV  OW      1398    0.062229751    0.763657707    1.858849431
  456 SOLV  HW1     1399    0.067873541    0.665179093    1.875329651
  456 SOLV  HW2     1400    0.145944501    0.807716509    1.891285020
  457 SOLV  OW      1401    0.094733321    1.046045260    2.931785783
  457 SOLV  HW1     1402    0.040899508    0.970072266    2.968275720
  457 SOLV  HW2     1403    0.038810303    1.098810336    2.867833159
  458 SOLV  OW      1404    2.363901752    0.396380916    1.824368185
  458 SOLV  HW1     1405    2.385573548    0.382025531    1.920939533
  458 SOLV  HW2     1406    2.447937631    0.391855449    1.770338545
  459 SOLV  OW      1407    1.994737478    1.848357613    1.016772790
  459 SOLV  HW1     1408    1.937458577    1.784597672    1.068302209
  459 SOLV  HW2     1409    1.985956701    1.940025010    1.055778699
  460 SOLV  OW      1410    2.809388720    3.092007215    2.662763180
  460 SOLV  HW1     1411    2.873335728    3.022480382    2.629925705
  460 SOLV  HW2     1412    2.859224947    3.160898445    2.715411901
  461 SOLV  OW      1413    2.796211787    0.858562330    1.011410172
  461 SOLV  HW1     1414    2.698712406    0.870677274    1.030083085
  461 SOLV  HW2     1415    2.848989027    0.882816147    1.092821819
  462 SOLV  OW      1416    2.083149600    1.078648704    1.182659683
  462 SOLV  HW1     1417    2.012857877    1.148474186    1.196264935
  462 SOLV  HW2     1418    2.049760348    0.990706333    1.216613797
  463 SOLV  OW      1419    1.744708322    0.060870884    0.855559649
  463 SOLV  HW1     1420    1.691632543    0.138810810    0.822294622
  463 SOLV  HW2     1421    1.807832064    0.091478019    0.926811807
  464 SOLV  OW      1422    2.678728801    1.384529914    0.622063888
  464 SOLV  HW1     1423    2.702567475    1.289594810    0.601558312
  464 SOLV  HW2     1424    2.678648807    1.437876913    0.537473377
  465 SOLV  OW      1425    1.745103494    1.481074745    1.513385796
  465 SOLV  HW1     1426    1.760364778    1.388077176    1.479915102
  465 SOLV  HW2     1427    1.826846340    1.513066586    1.561305601
  466 SOLV  OW      1428    0.080058384    2.038717860    1.206931918
  466 SOLV  HW1     1429    0.079377343    2.125820680    1.256068717
  466 SOLV  HW2     1430    0.085676714    1.963480563    1.272578353
  467 SOLV  OW      1431    0.807215155    0.478211261    0.128539873
  467 SOLV  HW1     1432    0.765855514    0.424365909    0.055113201
  467 SOLV  HW2     1433    0.736627014    0.504724041    0.194234835
  468 SOLV  OW      1434    0.932270387    2.488325725    1.128146447
  468 SOLV  HW1     1435    0.861201538    2.555172159    1.150073892
  468 SOLV  HW2     1436    0.908018696    2.399741178    1.167701895
  469 SOLV  OW      1437    1.346360502    0.644403139    1.554818835
  469 SOLV  HW1     1438    1.281239832    0.633759975    1.479668231
  469 SOLV  HW2     1439    1.306906712    0.703815492    1.624926620
  470 SOLV  OW      1440    0.280403469    2.944400020    0.607066081
  470 SOLV  HW1     1441    0.315960915    3.022372104    0.658616863
  470 SOLV  HW2     1442    0.349045795    2.871697010    0.605054092
  471 SOLV  OW      1443    2.122182432    0.161833054    1.312023370
  471 SOLV  HW1     1444    2.132626556    0.261000809    1.319654459
  471 SOLV  HW2     1445    2.068565063    0.127933175    1.389337266
  472 SOLV  OW      1446    3.150431704    0.110106084    0.444569297
  472 SOLV  HW1     1447    3.129168010    0.025423839    0.395803222
  472 SOLV  HW2     1448    3.239359618    0.101271583    0.489459470
  473 SOLV  OW      1449    2.035431205    1.694005367    1.355758063
  473 SOLV  HW1     1450    2.106290535    1.626873423    1.333982605
  473 SOLV  HW2     1451    1.967499230    1.695726909    1.282380910
  474 SOLV  OW      1452    2.659983176    0.126199785    2.526647768
  474 SOLV  HW1     1453    2.735674374    0.081518069    2.574359194
  474 SOLV  HW2     1454    2.680409491    0.130941796    2.428861250
  475 SOLV  OW      1455    2.403729703    2.468629558    2.560142153
  475 SOLV  HW1     1456    2.308423452    2.496607827    2.548495125
  475 SOLV  HW2     1457    2.411545319    2.409634355    2.640517185
  476 SOLV  OW      1458    2.438767854    2.152034841    0.600597520
  476 SOLV  HW1     1459    2.432224295    2.108219914    0.690249479
  476 SOLV  HW2     1460    2.442622541    2.081878222    0.529441422
  477 SOLV  OW      1461    1.080778695    2.477479502    1.886049900
  477 SOLV  HW1     1462    1.016131120    2.403321610    1.868080691
  477 SOLV  HW2     1463    1.043625713    2.563351929    1.850733985
  478 SOLV  OW      1464    0.525380571    0.708055251    1.309237670
  478 SOLV  HW1     1465    0.622279228    0.705280083    1.284682651
  478 SOLV  HW2     1466    0.486916211    0.796594662    1.283098529
  479 SOLV  OW      1467    0.304136607    2.985495286    3.174183298
  479 SOLV  HW1     1468    0.300261096    2.910348229    3.108306169
  479 SOLV  HW2     1469    0.392409048    2.984084590    3.221170104
  480 SOLV  OW      1470    3.086452044    1.407113042    2.930084010
  480 SOLV  HW1     1471    3.051991571    1.393351453    3.022954131
  480 SOLV  HW2     1472    3.058535974    1.497349064    2.897223341
  481 SOLV  OW      1473    0.661334686    1.808863424    2.450150006
  481 SOLV  HW1     1474    0.722513781    1.736956775    2.483139211
  481 SOLV  HW2     1475    0.572176579    1.799692997    2.494517084
  482 SOLV  OW      1476    3.040284774    1.220512300    0.671146011
  482 SOLV  HW1     1477    2.985838212    1.291965884    0.715095198
  482 SOLV  HW2     1478    2.992218811    1.133077515    0.677942297
  483 SOLV  OW      1479    1.905690550    1.544346677    2.214887691
  483 SOLV  HW1     1480    1.847124664    1.463542691    2.221397417
  483 SOLV  HW2     1481    1.940835741    1.552592066    2.121622636
  484 SOLV  OW      1482    1.502601743    0.451399435    0.480335716
  484 SOLV  HW1     1483    1.436339248    0.392496612    0.526612287
  484 SOLV  HW2     1484    1.473622017    0.546788474    0.488264139
  485 SOLV  OW      1485    2.476267213    1.142304880    1.050060096
  485 SOLV  HW1     1486    2.556412494    1.106581073    1.098038622
  485 SOLV  HW2     1487    2.505717294    1.192017244    0.968434528
  486 SOLV  OW      1488    2.553296848    2.423895426    2.016780477
  486 SOLV  HW1     1489    2.462007844    2.409157176    1.978688592
  486 SOLV  HW2     1490    2.587548147    2.338197663    2.055310676
  487 SOLV  OW      1491    1.276573558    2.856357606    0.390876598
  487 SOLV  HW1     1492    1.221191312    2.853253055    0.307660568
  487 SOLV  HW2     1493    1.228953794    2.808110547    0.464403867
  488 SOLV  OW      1494    2.357838624    2.712852771    1.731656317
  488 SOLV  HW1     1495    2.294183701    2.660902748    1.788673216
  488 SOLV  HW2     1496    2.416960211    2.768563152    1.789988367
  489 SOLV  OW      1497    3.036555152    0.852030803    1.680594515
  489 SOLV  HW1     1498    3.113906810    0.836323256    1.742007269
  489 SOLV  HW2     1499    2.954007598    0.811566044    1.719964445
  490 SOLV  OW      1500    1.058172073    1.341843652    1.435799880
  490 SOLV  HW1     1501    1.039930869    1.410812359    1.365713230
  490 SOLV  HW2     1502    1.074256597    1.253352719    1.392071720
  491 SOLV  OW      1503    2.177763623    1.528805405    1.209775059
  491 SOLV  HW1     1504    2.220232181    1.440325864    1.190551097
  491 SOLV  HW2     1505    2.162742842    1.577896380    1.123948600
  492 SOLV  OW      1506    0.284735342    1.179712544    0.362119284
  492 SOLV  HW1     1507    0.247538280    1.189558804    0.454429903
  492 SOLV  HW2     1508    0.286924149    1.269126302    0.317373963
  493 SOLV  OW      1509    0.430149000    0.384085527    1.885815965
  493 SOLV  HW1     1510    0.502258005    0.435220779    1.839050312
  493 SOLV  HW2     1511    0.344790108    0.436075702    1.882290274
  494 SOLV  OW      1512    2.240476716    2.385557452    2.883354673
  494 SOLV  HW1     1513    2.299769970    2.322564688    2.833175783
  494 SOLV  HW2     1514    2.280218024    2.404287101    2.973196255
  495 SOLV  OW      1515    2.027311231    0.317347414    0.399927186
  495 SOLV  HW1     1516    2.044956917    0.390948581    0.334557974
  495 SOLV  HW2     1517    1.932899462    0.323497431    0.432333395
  496 SOLV  OW      1518    0.332269154    1.132360087    0.731600620
  496 SOLV  HW1     1519    0.344597967    1.041465690    0.691752486
  496 SOLV  HW2     1520    0.255689898    1.178343881    0.686626093
  497 SOLV  OW      1521    1.798218245    2.781605365    2.009873072
  497 SOLV  HW1     1522    1.771579177    2.854348875    1.946622799
  497 SOLV  HW2     1523    1.770581085    2.693099322    1.972393895
  498 SOLV  OW      1524    2.095110875    2.891981204    0.070774270
  498 SOLV  HW1     1525    2.005294058    2.855132361    0.094786043
  498 SOLV  HW2     1526    2.166346255    2.829120374    0.102006163
  499 SOLV  OW      1527    2.903735038    0.740341291    2.341929081
  499 SOLV  HW1     1528    2.976784911    0.752714692    2.409101449
  499 SOLV  HW2     1529    2.898191532    0.643879569    2.316125320
  500 SOLV  OW      1530    0.538978906    3.062069125    2.283829699
  500 SOLV  HW1     1531    0.442837569    3.041973607    2.265001684
  500 SOLV  HW2     1532    0.590242036    3.063062317    2.197966222
  501 SOLV  OW      1533    3.044874250    3.058291719    0.750764581
  501 SOLV  HW1     1534    2.966271529    2.997249907    0.740911910
  501 SOLV  HW2     1535    3.127020310    3.004181346    0.768810801
  502 SOLV  OW      1536    2.083476538    2.126231119    3.173518035
  502 SOLV  HW1     1537    1.996405738    2.083728999    3.198291488
  502 SOLV  HW2     1538    2.076655123    2.165013912    3.081589462
  503 SOLV  OW      1539    0.139788167    2.538132738    1.366026425
  503 SOLV  HW1     1540    0.209954825    2.558243022    1.434392331
  503 SOLV  HW2     1541    0.055120612    2.585527017    1.390250355
  504 SOLV  OW      1542    2.895524076    2.527254388    0.131122273
  504 SOLV  HW1     1543    2.984715757    2.495683239    0.098725020
  504 SOLV  HW2     1544    2.887680282    2.625844483    0.116295756
  505 SOLV  OW      1545    0.552192758    1.844769660    1.136897065
  505 SOLV  HW1     1546    0.517249791    1.873465590    1.047692681
  505 SOLV  HW2     1547    0.638923115    1.796481604    1.124735733
  506 SOLV  OW      1548    0.601166733    0.720878123    2.682890712
  506 SOLV  HW1     1549    0.619915858    0.629924925    2.720007814
  506 SOLV  HW2     1550    0.546894884    0.773153583    2.748644375
  507 SOLV  OW      1551    1.967018626    1.229440371    1.814065926
  507 SOLV  HW1     1552    2.033519463    1.271599258    1.752407125
  507 SOLV  HW2     1553    1.950524144    1.134964776    1.785714170
  508 SOLV  OW      1554    1.649586564    0.697979927    0.878312517
  508 SOLV  HW1     1555    1.733609167    0.735933049    0.917062651
  508 SOLV  HW2     1556    1.654367352    0.598096329    0.879802254
  509 SOLV  OW      1557    0.058195533    2.655686107    1.634182971
  509 SOLV  HW1     1558   -0.027752645    2.606290907    1.620964072
  509 SOLV  HW2     1559    0.042870184    2.753527038    1.620255833
  510 SOLV  OW      1560    2.819794764    1.432403068    2.770201209
  510 SOLV  HW1     1561    2.887582657    1.501709053    2.794760126
  510 SOLV  HW2     1562    2.830531015    1.407985321    2.673815775
  511 SOLV  OW      1563    1.036735984    1.830465116    1.458388119
  511 SOLV  HW1     1564    0.939916178    1.833144544    1.433481801
  511 SOLV  HW2     1565    1.047608037    1.780897350    1.544564014
  512 SOLV  OW      1566    1.687233356    2.947068793    1.658712549
  512 SOLV  HW1     1567    1.703760556    2.927986539    1.561942547
  512 SOLV  HW2     1568    1.620365693    2.881915861    1.694567407
  513 SOLV  OW      1569    0.917557849    0.698564162    0.862335025
  513 SOLV  HW1     1570    1.009950412    0.672137035    0.834640018
  513 SOLV  HW2     1571    0.873833763    0.749472018    0.788184424
  514 SOLV  OW      1572    1.949642729    3.086243827    3.083520709
  514 SOLV  HW1     1573    2.004996634    3.013522421    3.124129219
  514 SOLV  HW2     1574    1.853239551    3.059701550    3.085349847
  515 SOLV  OW      1575    0.898148242    2.244625766    1.263331751
  515 SOLV  HW1     1576    0.952911409    2.179382174    1.315717932
  515 SOLV  HW2     1577    0.801015809    2.226504204    1.278723287
  516 SOLV  OW      1578    1.925085749    1.669739729    0.429068840
  516 SOLV  HW1     1579    1.898600767    1.573310424    0.430315504
  516 SOLV  HW2     1580    1.978450506    1.690692451    0.511012732
  517 SOLV  OW      1581    0.425824445    0.278971955    0.501030917
  517 SOLV  HW1     1582    0.416819927    0.324435586    0.589650253
  517 SOLV  HW2     1583    0.383358454    0.188540101    0.505511615
  518 SOLV  OW      1584    2.012665188    1.568233530    1.599841249
  518 SOLV  HW1     1585    2.064527701    1.623502703    1.665087105
  518 SOLV  HW2     1586    2.011442886    1.614036340    1.510947707
  519 SOLV  OW      1587    2.973689607    0.329318132    2.588742924
  519 SOLV  HW1     1588    2.930355047    0.376764458    2.512110024
  519 SOLV  HW2     1589    3.072288492    0.323700664    2.572984441
  520 SOLV  OW      1590    2.769948389    2.509528901    1.272454387
  520 SOLV  HW1     1591    2.745871564    2.605834623    1.260321367
  520 SOLV  HW2     1592    2.848191378    2.502289636    1.334319038
  521 SOLV  OW      1593    2.543229556    1.969004045    1.627304381
  521 SOLV  HW1     1594    2.499293053    1.931017921    1.545889646
  521 SOLV  HW2     1595    2.548700948    2.068504030    1.618848493
  522 SOLV  OW      1596    0.166916344    2.285717181    2.318052954
  522 SOLV  HW1     1597    0.078019727    2.321411738    2.346777403
  522 SOLV  HW2     1598    0.237480584    2.316914213    2.381685442
  523 SOLV  OW      1599    2.792450842    2.576310969    0.552345333
  523 SOLV  HW1     1600    2.703170739    2.599054337    0.513441745
  523 SOLV  HW2     1601    2.834486405    2.503106270    0.498720050
  524 SOLV  OW      1602    1.041364681    1.383013403    0.662086945
  524 SOLV  HW1     1603    1.056759773    1.470204264    0.708587809
  524 SOLV  HW2     1604    0.960018877    1.389968417    0.604328652
  525 SOLV  OW      1605    1.014006089    0.473135027    1.098756915
  525 SOLV  HW1     1606    1.091406713    0.450463893    1.039636674
  525 SOLV  HW2     1607    0.997030529    0.571615933    1.095104305
  526 SOLV  OW      1608    1.967024695    3.141336218    2.070828354
  526 SOLV  HW1     1609    1.930835871    3.189765745    2.150495485
  526 SOLV  HW2     1610    1.964693525    3.201797271    1.991198701
  527 SOLV  OW      1611    1.942200414    1.797443325    2.616047700
  527 SOLV  HW1     1612    1.858707479    1.745066926    2.599103996
  527 SOLV  HW2     1613    1.925215874    1.894197542    2.597299376
  528 SOLV  OW      1614    2.584413137    0.835454029    0.401246302
  528 SOLV  HW1     1615    2.663842772    0.867094043    0.453124772
  528 SOLV  HW2     1616    2.599144936    0.740922595    0.372121567
  529 SOLV  OW      1617    0.873988430    0.184814848    2.975690225
  529 SOLV  HW1     1618    0.957376116    0.201909017    3.028189235
  529 SOLV  HW2     1619    0.897855708    0.143647434    2.887727593
  530 SOLV  OW      1620    0.530062933    2.913498421    1.540364417
  530 SOLV  HW1     1621    0.572962963    2.966808155    1.467429965
  530 SOLV  HW2     1622    0.468896157    2.845313116    1.500226600
  531 SOLV  OW      1623    0.306202832    1.535074395    2.695752120
  531 SOLV  HW1     1624    0.310415836    1.627513533    2.657819972
  531 SOLV  HW2     1625    0.305423172    1.540053190    2.795632618
  532 SOLV  OW      1626    2.189661422    3.005425749    0.937199226
  532 SOLV  HW1     1627    2.119186710    3.008097698    1.008105074
  532 SOLV  HW2     1628    2.209079468    2.910329825    0.913092977
  533 SOLV  OW      1629    3.080219718    0.497759603    2.983883356
  533 SOLV  HW1     1630    3.110079972    0.494353399    2.888497572
  533 SOLV  HW2     1631    3.004969421    0.563007204    2.992924537
  534 SOLV  OW      1632    0.263938424    0.422935219    1.391355327
  534 SOLV  HW1     1633    0.284444714    0.489118421    1.319236404
  534 SOLV  HW2     1634    0.345258392    0.367820054    1.410093251
  535 SOLV  OW      1635    2.276679680    1.969319194    2.072292466
  535 SOLV  HW1     1636    2.237614529    2.007427927    1.988488608
  535 SOLV  HW2     1637    2.206488361    1.917555154    2.121231253
  536 SOLV  OW      1638    2.179645316    1.012757738    2.782448271
  536 SOLV  HW1     1639    2.175322804    0.963238121    2.695668737
  536 SOLV  HW2     1640    2.197771272    1.109500583    2.764733362
  537 SOLV  OW      1641    1.758138835    2.191841870    1.595565221
  537 SOLV  HW1     1642    1.699689534    2.212582382    1.674021615
  537 SOLV  HW2     1643    1.854064370    2.195393396    1.623628038
  538 SOLV  OW      1644    3.084252747    0.100799705    2.960161255
  538 SOLV  HW1     1645    3.163624226    0.042649803    2.978054529
  538 SOLV  HW2     1646    3.071018790    0.163627620    3.036835180
  539 SOLV  OW      1647    0.090346314    1.784702649    2.059901703
  539 SOLV  HW1     1648    0.118982204    1.871304425    2.100914195
  539 SOLV  HW2     1649    0.064794252    1.720461518    2.132165547
  540 SOLV  OW      1650    2.352645269    1.012966106    0.748369476
  540 SOLV  HW1     1651    2.451323690    0.997378959    0.752953576
  540 SOLV  HW2     1652    2.333008105    1.108678990    0.769695413
  541 SOLV  OW      1653    0.073082094    2.239822388    1.805373813
  541 SOLV  HW1     1654    0.168762855    2.220563930    1.827153184
  541 SOLV  HW2     1655    0.014043151    2.196367792    1.873389263
  542 SOLV  OW      1656    0.643661011    1.207637844    1.444949293
  542 SOLV  HW1     1657    0.699038624    1.280360130    1.485526338
  542 SOLV  HW2     1658    0.652365225    1.124534915    1.499902012
  543 SOLV  OW      1659    2.063693241    1.975579292    1.388906666
  543 SOLV  HW1     1660    2.050985863    1.881622007    1.357116845
  543 SOLV  HW2     1661    1.983027019    2.004498835    1.440449083
  544 SOLV  OW      1662    1.222925145    0.476014686    3.087902553
  544 SOLV  HW1     1663    1.290854205    0.530752034    3.039001372
  544 SOLV  HW2     1664    1.137025923    0.526905174    3.093669691
  545 SOLV  OW      1665    2.537616513    2.339254957    1.272567256
  545 SOLV  HW1     1666    2.477351304    2.407546759    1.231283168
  545 SOLV  HW2     1667    2.631116901    2.374617135    1.275249416
  546 SOLV  OW      1668    0.949071586    0.773732145    0.168026926
  546 SOLV  HW1     1669    0.973405056    0.690887915    0.218487705
  546 SOLV  HW2     1670    0.849506669    0.781377845    0.162565206
  547 SOLV  OW      1671    1.563261507    1.501230225    1.702594561
  547 SOLV  HW1     1672    1.606624639    1.485076462    1.613935924
  547 SOLV  HW2     1673    1.613287658    1.451742868    1.773657681
  548 SOLV  OW      1674    2.920586674    1.870354483    0.880643895
  548 SOLV  HW1     1675    2.913576113    1.951328369    0.822372979
  548 SOLV  HW2     1676    2.950889771    1.897561084    0.971983585
  549 SOLV  OW      1677    1.315722091    1.044767624    0.826716733
  549 SOLV  HW1     1678    1.323648942    0.959945765    0.879099747
  549 SOLV  HW2     1679    1.227559434    1.046675616    0.779544219
  550 SOLV  OW      1680    2.038955470    2.484916684    1.738570296
  550 SOLV  HW1     1681    2.026628991    2.542604651    1.819326485
  550 SOLV  HW2     1682    2.020739580    2.538599525    1.656182875
  551 SOLV  OW      1683    1.677332205    3.037976647    3.164787809
  551 SOLV  HW1     1684    1.619273332    3.069251626    3.089605039
  551 SOLV  HW2     1685    1.665330636    2.939497653    3.177407060
  552 SOLV  OW      1686    1.596556906    3.033496971    2.660057008
  552 SOLV  HW1     1687    1.692419702    3.049468042    2.683653646
  552 SOLV  HW2     1688    1.582415029    3.053137287    2.563021675
  553 SOLV  OW      1689    2.930677800    2.196536791    2.244556481
  553 SOLV  HW1     1690    2.842775072    2.213143138    2.199847246
  553 SOLV  HW2     1691    3.004471130    2.206981716    2.177870316
  554 SOLV  OW      1692    2.051979311    0.569126207    0.719700768
  554 SOLV  HW1     1693    2.097769760    0.649485419    0.757722787
  554 SOLV  HW2     1694    1.999518901    0.523549042    0.791607844
  555 SOLV  OW      1695    1.017227153    2.084795798    2.031572492
  555 SOLV  HW1     1696    0.919743462    2.094389802    2.051694255
  555 SOLV  HW2     1697    1.038045589    2.130503019    1.945089637
  556 SOLV  OW      1698    1.544766196    2.426099678    2.922883808
  556 SOLV  HW1     1699    1.549222450    2.518112571    2.883958217
  556 SOLV  HW2     1700    1.492454037    2.428466098    3.008084850
  557 SOLV  OW      1701    1.897802294    2.111299823    2.504941799
  557 SOLV  HW1     1702    1.815199688    2.167061108    2.513259076
  557 SOLV  HW2     1703    1.969288917    2.148628181    2.564085255
  558 SOLV  OW      1704    2.076251184    0.658320401    1.713450462
  558 SOLV  HW1     1705    2.118987975    0.729539355    1.657746405
  558 SOLV  HW2     1706    1.978319906    0.676808814    1.721766311
  559 SOLV  OW      1707    2.030943550    1.427444371    2.805120257
  559 SOLV  HW1     1708    2.078713621    1.501657507    2.852135475
  559 SOLV  HW2     1709    1.938210274    1.456901384    2.781994532
  560 SOLV  OW      1710    2.740078414    0.188192409    1.903734058
  560 SOLV  HW1     1711    2.680068520    0.155729785    1.976856942
  560 SOLV  HW2     1712    2.688095005    0.246733218    1.841503647
  561 SOLV  OW      1713    0.317240492    2.203796447    1.883903394
  561 SOLV  HW1     1714    0.344694926    2.114698709    1.920088057
  561 SOLV  HW2     1715    0.327185547    2.273213164    1.955204333
  562 SOLV  OW      1716    1.854285250    1.697069356    1.172497593
  562 SOLV  HW1     1717    1.796607176    1.776375572    1.152872503
  562 SOLV  HW2     1718    1.796473039    1.618086274    1.193010313
  563 SOLV  OW      1719    1.774077709    1.081522420    1.052630814
  563 SOLV  HW1     1720    1.675001554    1.084961081    1.039443247
  563 SOLV  HW2     1721    1.795988823    1.106137841    1.147054535
  564 SOLV  OW      1722    0.369912540    0.900453502    1.193307281
  564 SOLV  HW1     1723    0.354811546    0.988119288    1.239003158
  564 SOLV  HW2     1724    0.336135369    0.905620212    1.099318991
  565 SOLV  OW      1725    3.069150640    1.012985882    0.930401577
  565 SOLV  HW1     1726    3.163567690    1.019380265    0.898055140
  565 SOLV  HW2     1727    3.063912240    0.946552717    1.004973349
  566 SOLV  OW      1728    1.584645780    0.440922143    2.198057428
  566 SOLV  HW1     1729    1.626919310    0.375531581    2.260817917
  566 SOLV  HW2     1730    1.655463337    0.498742899    2.157518481
  567 SOLV  OW      1731    2.625425444    2.963969891    3.060305951
  567 SOLV  HW1     1732    2.722757092    2.986606994    3.056350656
  567 SOLV  HW2     1733    2.584470587    2.977103919    2.970019330
  568 SOLV  OW      1734    1.745605859    0.352796363    1.867522835
  568 SOLV  HW1     1735    1.666638815    0.297558817    1.894258957
  568 SOLV  HW2     1736    1.748579961    0.360622138    1.767865800
  569 SOLV  OW      1737    2.727647312    1.014719665    2.641284352
  569 SOLV  HW1     1738    2.704641776    0.918199196    2.628775337
  569 SOLV  HW2     1739    2.659090625    1.071484758    2.595681632
  570 SOLV  OW      1740    2.339520815    1.235955482    0.285155649
  570 SOLV  HW1     1741    2.402631176    1.313195079    0.292405428
  570 SOLV  HW2     1742    2.326452798    1.195020009    0.375460055
  571 SOLV  OW      1743    2.895845686    1.396904798    0.318227595
  571 SOLV  HW1     1744    2.909137816    1.303594296    0.351669500
  571 SOLV  HW2     1745    2.834278682    1.395595813    0.239426928
  572 SOLV  OW      1746    2.469196322    0.525374406    2.438888426
  572 SOLV  HW1     1747    2.438849654    0.607367235    2.390329484
  572 SOLV  HW2     1748    2.410429510    0.448332358    2.414136356
  573 SOLV  OW      1749    1.528234936    0.196460294    0.768462128
  573 SOLV  HW1     1750    1.441769998    0.200285082    0.818567788
  573 SOLV  HW2     1751    1.518149426    0.136387891    0.689146400
  574 SOLV  OW      1752    1.180068204    1.625372565    2.084988233
  574 SOLV  HW1     1753    1.172916503    1.544415826    2.026705795
  574 SOLV  HW2     1754    1.097652716    1.633430591    2.141066181
  575 SOLV  OW      1755    0.957514204    1.042458340    0.123377463
  575 SOLV  HW1     1756    1.014890135    1.061300234    0.043662664
  575 SOLV  HW2     1757    0.964894376    0.945714789    0.147619351
  576 SOLV  OW      1758    0.269070686    2.668923217    2.310882170
  576 SOLV  HW1     1759    0.202398105    2.602748917    2.276564382
  576 SOLV  HW2     1760    0.299996249    2.727118173    2.235656506
  577 SOLV  OW      1761    0.285212394    1.818204895    0.453053078
  577 SOLV  HW1     1762    0.217273810    1.856976291    0.515366768
  577 SOLV  HW2     1763    0.340210816    1.750354527    0.501770597
  578 SOLV  OW      1764    0.114542926    0.581405639    0.572217854
  578 SOLV  HW1     1765    0.086554676    0.593680177    0.667442172
  578 SOLV  HW2     1766    0.034078780    0.585915474    0.512999453
  579 SOLV  OW      1767    2.019474076    2.240863414    1.678844700
  579 SOLV  HW1     1768    2.039600515    2.334471101    1.707722182
  579 SOLV  HW2     1769    2.090086122    2.209706267    1.615247843
  580 SOLV  OW      1770    1.380721715    1.880487680    0.908554544
  580 SOLV  HW1     1771    1.369978411    1.894709876    1.006961332
  580 SOLV  HW2     1772    1.443809888    1.804555982    0.892559619
  581 SOLV  OW      1773    1.615193294    0.915631771    2.980942403
  581 SOLV  HW1     1774    1.673551874    0.992083814    2.953567124
  581 SOLV  HW2     1775    1.670550523    0.832759809    2.989177399
  582 SOLV  OW      1776    0.287022604    3.160007016    0.765301460
  582 SOLV  HW1     1777    0.358670079    3.133959806    0.830029967
  582 SOLV  HW2     1778    0.198680208    3.161352152    0.812156406
  583 SOLV  OW      1779    0.208159313    0.718349188    2.391412039
  583 SOLV  HW1     1780    0.275121282    0.670027847    2.447828367
  583 SOLV  HW2     1781    0.186853732    0.663422204    2.310599475
  584 SOLV  OW      1782    1.460849333    2.948297563    0.600158518
  584 SOLV  HW1     1783    1.518158353    3.027329555    0.578486839
  584 SOLV  HW2     1784    1.413909206    2.917500626    0.517404828
  585 SOLV  OW      1785    2.130113792    0.689034207    2.263710885
  585 SOLV  HW1     1786    2.122390361    0.709988714    2.166228910
  585 SOLV  HW2     1787    2.103717470    0.593878735    2.279526569
  586 SOLV  OW      1788    2.848895147    1.729594752    1.802798098
  586 SOLV  HW1     1789    2.835996150    1.699930551    1.708165534
  586 SOLV  HW2     1790    2.764250972    1.715158719    1.854067200
  587 SOLV  OW      1791    2.896463683    3.162387036    1.451904177
  587 SOLV  HW1     1792    2.880394915    3.239899393    1.390786193
  587 SOLV  HW2     1793    2.913134571    3.080062173    1.397622996
  588 SOLV  OW      1794    1.113835071    1.892315280    0.856525252
  588 SOLV  HW1     1795    1.082465475    1.966832332    0.797663036
  588 SOLV  HW2     1796    1.204011630    1.914760531    0.893483824
  589 SOLV  OW      1797    1.730835542    1.339922015    1.839664870
  589 SOLV  HW1     1798    1.661209677    1.280935374    1.798747749
  589 SOLV  HW2     1799    1.821503518    1.301520253    1.822172332
  590 SOLV  OW      1800    1.709133833    2.880467000    2.309034782
  590 SOLV  HW1     1801    1.620524571    2.926832840    2.309302854
  590 SOLV  HW2     1802    1.704802170    2.800677026    2.248899537
  591 SOLV  OW      1803    1.984808660    0.130746189    1.541323418
  591 SOLV  HW1     1804    2.029439688    0.066923468    1.604063070
  591 SOLV  HW2     1805    1.949194778    0.208704032    1.592856374
  592 SOLV  OW      1806    0.560912924    0.892015674    1.871929188
  592 SOLV  HW1     1807    0.588945268    0.984305777    1.898357762
  592 SOLV  HW2     1808    0.552919901    0.834939546    1.953661160
  593 SOLV  OW      1809    2.537277661    1.815218030    0.831167461
  593 SOLV  HW1     1810    2.616373259    1.864448419    0.867530131
  593 SOLV  HW2     1811    2.565682897    1.759620520    0.753039246
  594 SOLV  OW      1812    1.991654139    0.524823075    1.187488810
  594 SOLV  HW1     1813    1.995469550    0.493522053    1.282397524
  594 SOLV  HW2     1814    2.072749372    0.492730564    1.138544243
  595 SOLV  OW      1815    2.090838699    2.215369386    2.669972544
  595 SOLV  HW1     1816    2.048958636    2.183691325    2.755087062
  595 SOLV  HW2     1817    2.188901562    2.195819973    2.671807790
  596 SOLV  OW      1818    0.293947102    2.344416750    3.066049412
  596 SOLV  HW1     1819    0.268583520    2.441134641    3.064051318
  596 SOLV  HW2     1820    0.343080254    2.324606704    3.150873207
  597 SOLV  OW      1821    0.494176192    2.139812461    2.416076417
  597 SOLV  HW1     1822    0.579097338    2.131255131    2.468184097
  597 SOLV  HW2     1823    0.495136612    2.074979986    2.339946082
  598 SOLV  OW      1824    0.915662587    2.638298663    0.458171665
  598 SOLV  HW1     1825    0.960376538    2.587463924    0.384564301
  598 SOLV  HW2     1826    0.837962528    2.585602874    0.492628681
  599 SOLV  OW      1827    0.998342023    1.322667532    0.219555903
  599 SOLV  HW1     1828    1.087877000    1.278578032    0.225852198
  599 SOLV  HW2     1829    0.933078747    1.259666230    0.177466226
  600 SOLV  OW      1830    2.531941155    1.986791090    2.176259879
  600 SOLV  HW1     1831    2.442383752    2.011038872    2.138936948
  600 SOLV  HW2     1832    2.529591184    1.892689605    2.210034616
  601 SOLV  OW      1833    2.447012414    1.602678285    2.834754729
  601 SOLV  HW1     1834    2.420649893    1.679735833    2.776727204
  601 SOLV  HW2     1835    2.484475591    1.529448590    2.777887145
  602 SOLV  OW      1836    0.376365799    0.880413037    0.616248361
  602 SOLV  HW1     1837    0.401169113    0.801624161    0.672614578
  602 SOLV  HW2     1838    0.352020949    0.849301132    0.524382275
  603 SOLV  OW      1839    1.175732395    2.500698702    1.265206000
  603 SOLV  HW1     1840    1.086488263    2.504814429    1.220257146
  603 SOLV  HW2     1841    1.234205962    2.435266531    1.217234737
  604 SOLV  OW      1842    1.613813757    2.215868514    1.829191605
  604 SOLV  HW1     1843    1.522786330    2.257132947    1.832752389
  604 SOLV  HW2     1844    1.616084919    2.135054911    1.888059622
  605 SOLV  OW      1845    2.999462283    1.235166542    1.819306777
  605 SOLV  HW1     1846    3.086225677    1.266167437    1.780411923
  605 SOLV  HW2     1847    3.013270022    1.147942906    1.866243132
  606 SOLV  OW      1848    2.794634979    0.833314386    0.574235198
  606 SOLV  HW1     1849    2.872363484    0.779097041    0.542317192
  606 SOLV  HW2     1850    2.825591109    0.898213525    0.643745565
  607 SOLV  OW      1851    2.383081914    1.327555145    1.446939342
  607 SOLV  HW1     1852    2.428702168    1.254143389    1.497250245
  607 SOLV  HW2     1853    2.341440212    1.290236314    1.364024063
  608 SOLV  OW      1854    1.829934616    0.812796730    2.105974674
  608 SOLV  HW1     1855    1.811862599    0.775956093    2.197177362
  608 SOLV  HW2     1856    1.788094036    0.753468843    2.037190041
  609 SOLV  OW      1857    0.257067518    2.205023224    1.034631082
  609 SOLV  HW1     1858    0.161553231    2.220308203    1.009265113
  609 SOLV  HW2     1859    0.263751992    2.122880001    1.091268603
  610 SOLV  OW      1860    2.436973237    2.568664402    1.527176328
  610 SOLV  HW1     1861    2.414085008    2.625177410    1.606447027
  610 SOLV  HW2     1862    2.440874647    2.472612326    1.554748147
  611 SOLV  OW      1863    2.147904070    2.752691935    2.579427916
  611 SOLV  HW1     1864    2.137563417    2.675713125    2.642430123
  611 SOLV  HW2     1865    2.061174636    2.769151258    2.532427243
  612 SOLV  OW      1866    2.138117876    0.422592264    1.403632311
  612 SOLV  HW1     1867    2.108168803    0.386933315    1.492136926
  612 SOLV  HW2     1868    2.233246579    0.452715989    1.410315452
  613 SOLV  OW      1869    1.197620287    1.383309110    1.956151310
  613 SOLV  HW1     1870    1.134847226    1.370182524    1.879422986
  613 SOLV  HW2     1871    1.291768235    1.383828121    1.922447630
  614 SOLV  OW      1872    1.684480785    1.714552719    2.250805208
  614 SOLV  HW1     1873    1.601393848    1.680722072    2.206605562
  614 SOLV  HW2     1874    1.752866668    1.641628163    2.253448009
  615 SOLV  OW      1875    0.694072150    1.979289078    3.047923472
  615 SOLV  HW1     1876    0.664227208    2.029470356    2.966727003
  615 SOLV  HW2     1877    0.681315711    1.881221459    3.033035461
  616 SOLV  OW      1878    0.824300431    0.768938004    1.721436713
  616 SOLV  HW1     1879    0.738903546    0.744952377    1.675244020
  616 SOLV  HW2     1880    0.809699664    0.769286382    1.820372686
  617 SOLV  OW      1881    0.025002416    0.295125602    1.015593010
  617 SOLV  HW1     1882    0.040404816    0.218439449    0.953275037
  617 SOLV  HW2     1883    0.074293175    0.278987205    1.101099636
  618 SOLV  OW      1884    1.972861534    0.966591239    1.768855926
  618 SOLV  HW1     1885    1.893937041    0.909179986    1.747023042
  618 SOLV  HW2     1886    2.056369366    0.911812430    1.763617433
  619 SOLV  OW      1887    0.958883863    0.304428693    1.671897297
  619 SOLV  HW1     1888    0.904324095    0.223968869    1.695377637
  619 SOLV  HW2     1889    0.898198421    0.378759792    1.643717109
  620 SOLV  OW      1890    0.564953382    0.647222738    1.735597043
  620 SOLV  HW1     1891    0.500407952    0.692653475    1.674197241
  620 SOLV  HW2     1892    0.583428114    0.706306721    1.814144678
  621 SOLV  OW      1893    2.668580058    0.179098427    1.290337143
  621 SOLV  HW1     1894    2.572268201    0.180190068    1.263421370
  621 SOLV  HW2     1895    2.724321678    0.216441059    1.216175530
  622 SOLV  OW      1896    2.980228222    2.356560122    2.624685002
  622 SOLV  HW1     1897    3.070498600    2.344680795    2.666061711
  622 SOLV  HW2     1898    2.952960667    2.452558053    2.631220704
  623 SOLV  OW      1899    1.723039597    3.012559067    0.961418006
  623 SOLV  HW1     1900    1.697142641    3.037281418    1.054796647
  623 SOLV  HW2     1901    1.733064149    3.095561851    0.906541461
  624 SOLV  OW      1902    1.138091440    2.710086790    0.603838208
  624 SOLV  HW1     1903    1.073528374    2.666007766    0.541464513
  624 SOLV  HW2     1904    1.203771222    2.642399190    0.637099232
  625 SOLV  OW      1905    0.627842316    0.774041095    3.033354635
  625 SOLV  HW1     1906    0.698186586    0.831623379    2.991672142
  625 SOLV  HW2     1907    0.591861182    0.819230062    3.114992366
  626 SOLV  OW      1908    3.115555493    0.771660966    2.529873809
  626 SOLV  HW1     1909    3.205510244    0.778716615    2.486743554
  626 SOLV  HW2     1910    3.087486673    0.861644114    2.563294389
  627 SOLV  OW      1911    3.049532263    0.590706522    0.454049406
  627 SOLV  HW1     1912    3.048571538    0.682943908    0.415408580
  627 SOLV  HW2     1913    3.015146979    0.525797093    0.386181169
  628 SOLV  OW      1914    2.806838541    0.050673713    3.072692527
  628 SOLV  HW1     1915    2.742809455    0.088329693    3.005732195
  628 SOLV  HW2     1916    2.822416575    0.117708204    3.145253423
  629 SOLV  OW      1917    3.176957482    2.922948375    1.673577782
  629 SOLV  HW1     1918    3.232497676    2.954367245    1.596572373
  629 SOLV  HW2     1919    3.084943714    2.961422903    1.666175604
  630 SOLV  OW      1920    2.937757332    3.074541213    2.110238858
  630 SOLV  HW1     1921    2.901627515    2.997237449    2.162381026
  630 SOLV  HW2     1922    3.032829315    3.090940797    2.136551818
  631 SOLV  OW      1923    0.136494204    1.869594009    0.671321757
  631 SOLV  HW1     1924    0.133747720    1.780874002    0.717394057
  631 SOLV  HW2     1925    0.169354462    1.939256117    0.735109280
  632 SOLV  OW      1926    0.082504339    2.870254726    0.811699934
  632 SOLV  HW1     1927    0.091734582    2.771408941    0.823779261
  632 SOLV  HW2     1928    0.146451762    2.901337992    0.741371521
  633 SOLV  OW      1929    0.184244226    1.650959053    1.051115903
  633 SOLV  HW1     1930    0.262772373    1.589750411    1.041718348
  633 SOLV  HW2     1931    0.099738683    1.598769647    1.039430776
  634 SOLV  OW      1932    2.967710518    2.189608869    1.034535980
  634 SOLV  HW1     1933    2.960110270    2.145231277    0.945234569
  634 SOLV  HW2     1934    2.923841182    2.132517143    1.103946472
  635 SOLV  OW      1935    1.100023237    2.668894333    2.317479889
  635 SOLV  HW1     1936    1.186369947    2.699226938    2.357801753
  635 SOLV  HW2     1937    1.096601373    2.568944501    2.317370905
  636 SOLV  OW      1938    3.030461526    1.020400014    2.619241251
  636 SOLV  HW1     1939    3.074318967    1.100192783    2.660606945
  636 SOLV  HW2     1940    2.931260972    1.027856321    2.629487657
  637 SOLV  OW      1941    1.339839834    0.255697091    0.536793973
  637 SOLV  HW1     1942    1.348255248    0.176413083    0.476423471
  637 SOLV  HW2     1943    1.244121286    0.267372796    0.563308522
  638 SOLV  OW      1944    1.985963827    1.207453768    2.975669911
  638 SOLV  HW1     1945    2.042846859    1.281104176    2.939038267
  638 SOLV  HW2     1946    2.027967032    1.171156412    3.058857481
  639 SOLV  OW      1947    1.611568008    3.155624895    0.538521542
  639 SOLV  HW1     1948    1.614288062    3.217019194    0.459624003
  639 SOLV  HW2     1949    1.698357141    3.160993693    0.587920913
  640 SOLV  OW      1950    0.376873116    1.719203165    1.298001988
  640 SOLV  HW1     1951    0.305275543    1.675601967    1.243466036
  640 SOLV  HW2     1952    0.440375115    1.767133213    1.237407962
  641 SOLV  OW      1953    0.205029387    0.688206905    1.274548939
  641 SOLV  HW1     1954    0.107995713    0.712412009    1.274999619
  641 SOLV  HW2     1955    0.260149325    0.771589994    1.271283666
  642 SOLV  OW      1956    0.634557908    0.201305608    1.295737274
  642 SOLV  HW1     1957    0.710563023    0.213613073    1.231911850
  642 SOLV  HW2     1958    0.550118524    0.185901777    1.244410278
  643 SOLV  OW      1959    2.824958336    1.615576479    0.986829610
  643 SOLV  HW1     1960    2.788433913    1.618908668    1.079870104
  643 SOLV  HW2     1961    2.842409687    1.708606050    0.954540302
  644 SOLV  OW      1962    2.237362990    0.795605921    3.009173951
  644 SOLV  HW1     1963    2.286349339    0.880297055    3.029895509
  644 SOLV  HW2     1964    2.141019934    0.816197519    2.991985389
  645 SOLV  OW      1965    0.623854974    1.541604945    0.860586199
  645 SOLV  HW1     1966    0.671604533    1.569664021    0.777312150
  645 SOLV  HW2     1967    0.686895723    1.545691751    0.938116608
  646 SOLV  OW      1968    1.074004251    1.818291202    3.129865730
  646 SOLV  HW1     1969    1.005016400    1.890693024    3.130629273
  646 SOLV  HW2     1970    1.114705146    1.810100964    3.220850460
  647 SOLV  OW      1971    0.519360292    1.140354449    2.262328477
  647 SOLV  HW1     1972    0.480856309    1.058497705    2.304974046
  647 SOLV  HW2     1973    0.543150404    1.120343031    2.167274498
  648 SOLV  OW      1974    2.692172272    0.646659720    1.233224956
  648 SOLV  HW1     1975    2.622426950    0.615850909    1.168509503
  648 SOLV  HW2     1976    2.780419555    0.652969444    1.186595827
  649 SOLV  OW      1977    1.750595125    2.210853940    1.252788376
  649 SOLV  HW1     1978    1.766257924    2.288470041    1.191699484
  649 SOLV  HW2     1979    1.817737608    2.212693946    1.326882283
  650 SOLV  OW      1980    2.752524365    0.957682234    1.539020018
  650 SOLV  HW1     1981    2.692198454    0.897680422    1.486465342
  650 SOLV  HW2     1982    2.768244048    0.918137669    1.629521738
  651 SOLV  OW      1983    0.172166707    1.923790108    0.968970069
  651 SOLV  HW1     1984    0.149851325    1.827268082    0.955285978
  651 SOLV  HW2     1985    0.113629788    1.961675708    1.040662523
  652 SOLV  OW      1986    2.759545901    3.091374930    1.880753053
  652 SOLV  HW1     1987    2.765802823    3.190971111    1.874170390
  652 SOLV  HW2     1988    2.813076573    3.059738942    1.959081368
  653 SOLV  OW      1989    1.335382124    2.199828352    1.573293113
  653 SOLV  HW1     1990    1.342363111    2.128579934    1.643126210
  653 SOLV  HW2     1991    1.399354300    2.180049781    1.499010204
  654 SOLV  OW      1992    2.198346506    2.632708332    1.931776112
  654 SOLV  HW1     1993    2.161585112    2.725580418    1.936789822
  654 SOLV  HW2     1994    2.232175956    2.605364952    2.021829449
  655 SOLV  OW      1995    2.598629312    0.058885696    2.101616489
  655 SOLV  HW1     1996    2.503089326    0.070508089    2.128764804
  655 SOLV  HW2     1997    2.609428171   -0.028598738    2.054374435
  656 SOLV  OW      1998    1.972092363    0.816246686    1.210233690
  656 SOLV  HW1     1999    1.975391225    0.716464276    1.216066801
  656 SOLV  HW2     2000    1.948194945    0.843397181    1.116996302
  657 SOLV  OW      2001    1.087956775    1.066419134    1.388127360
  657 SOLV  HW1     2002    1.016984977    1.012369873    1.342922073
  657 SOLV  HW2     2003    1.072903120    1.065138600    1.486988679
  658 SOLV  OW      2004    1.761532376    1.280437808    2.521367259
  658 SOLV  HW1     2005    1.806090253    1.340583970    2.587688697
  658 SOLV  HW2     2006    1.673139987    1.250704496    2.557481569
  659 SOLV  OW      2007    0.484132358    2.848911131    0.136912595
  659 SOLV  HW1     2008    0.553339240    2.896821638    0.190903250
  659 SOLV  HW2     2009    0.444551728    2.775047462    0.191497207
  660 SOLV  OW      2010    0.495597209    1.421095443    1.981826571
  660 SOLV  HW1     2011    0.507500156    1.518774130    1.999690016
  660 SOLV  HW2     2012    0.461976870    1.408148795    1.888531438
  661 SOLV  OW      2013    2.222261715    2.735911811    0.916680132
  661 SOLV  HW1     2014    2.320020438    2.718872401    0.929107973
  661 SOLV  HW2     2015    2.171283139    2.651647498    0.934066999
  662 SOLV  OW      2016    1.465516971    0.771468911    2.662885774
  662 SOLV  HW1     2017    1.412401354    0.726238979    2.591229156
  662 SOLV  HW2     2018    1.531275035    0.706755968    2.701483518
  663 SOLV  OW      2019    1.940476804    0.665259624    0.481628623
  663 SOLV  HW1     2020    2.002453083    0.678857990    0.404327579
  663 SOLV  HW2     2021    1.990539982    0.623653223    0.557549886
  664 SOLV  OW      2022    1.308769570    1.568849104    2.480165193
  664 SOLV  HW1     2023    1.223163002    1.524205342    2.506241789
  664 SOLV  HW2     2024    1.294870786    1.620925701    2.395925291
  665 SOLV  OW      2025    0.743253501    2.067734490    2.485935773
  665 SOLV  HW1     2026    0.799018311    2.112921112    2.555577213
  665 SOLV  HW2     2027    0.742922339    1.969086604    2.502365937
  666 SOLV  OW      2028    2.650985356    2.297686489    0.872556091
  666 SOLV  HW1     2029    2.708424372    2.366205184    0.917344353
  666 SOLV  HW2     2030    2.555300728    2.326410247    0.876960376
  667 SOLV  OW      2031    0.789579933    1.708994919    1.122971558
  667 SOLV  HW1     2032    0.806512926    1.618245752    1.084504077
  667 SOLV  HW2     2033    0.876588050    1.750982559    1.148823443
  668 SOLV  OW      2034    0.776784849    2.858534853    0.528240607
  668 SOLV  HW1     2035    0.831641235    2.780274542    0.498786509
  668 SOLV  HW2     2036    0.836854530    2.928979213    0.566064337
  669 SOLV  OW      2037    1.062629666    0.754056681    0.565049611
  669 SOLV  HW1     2038    1.077719994    0.810646275    0.483984261
  669 SOLV  HW2     2039    0.968482707    0.765662192    0.596723834
  670 SOLV  OW      2040    0.939137746    0.006950717    1.403555372
  670 SOLV  HW1     2041    0.909432748    0.066995934    1.329301397
  670 SOLV  HW2     2042    0.888455999    0.029344445    1.486809825
  671 SOLV  OW      2043    0.720001909    3.061664544    2.051955190
  671 SOLV  HW1     2044    0.726593721    3.151632339    2.008783857
  671 SOLV  HW2     2045    0.730849991    2.990515845    1.982517467
  672 SOLV  OW      2046    0.652968626    2.316209711    2.094783189
  672 SOLV  HW1     2047    0.681454048    2.360099052    2.180012025
  672 SOLV  HW2     2048    0.557316852    2.338648340    2.076106360
  673 SOLV  OW      2049    0.755581139    0.068072754    0.467783032
  673 SOLV  HW1     2050    0.801233673    0.113631530    0.391349670
  673 SOLV  HW2     2051    0.732837759    0.135549539    0.538006288
  674 SOLV  OW      2052    0.677865374    2.863643226    3.072243479
  674 SOLV  HW1     2053    0.673127693    2.768441988    3.102513505
  674 SOLV  HW2     2054    0.699311267    2.922384454    3.150291129
  675 SOLV  OW      2055    0.680588698    0.342319736    3.083657611
  675 SOLV  HW1     2056    0.634541222    0.400862000    3.016919496
  675 SOLV  HW2     2057    0.729851290    0.269616121    3.035815895
  676 SOLV  OW      2058    2.295892129    0.029825384    2.305602042
  676 SOLV  HW1     2059    2.273407643   -0.041716720    2.239437694
  676 SOLV  HW2     2060    2.360978006   -0.005982844    2.372558261
  677 SOLV  OW      2061    3.157402310    0.327077596    2.223237630
  677 SOLV  HW1     2062    3.251312867    0.344089436    2.193381230
  677 SOLV  HW2     2063    3.155697694    0.247923126    2.284341229
  678 SOLV  OW      2064    2.373887968    1.594360639    2.114555234
  678 SOLV  HW1     2065    2.305198806    1.623412828    2.047927592
  678 SOLV  HW2     2066    2.361652311    1.645642177    2.199537029
  679 SOLV  OW      2067    0.678600714    1.145470444    0.102431861
  679 SOLV  HW1     2068    0.590509214    1.100981340    0.118626111
  679 SOLV  HW2     2069    0.750653886    1.076232434    0.098433558
  680 SOLV  OW      2070    0.392715055    1.464585792    0.350132849
  680 SOLV  HW1     2071    0.345437755    1.516453783    0.421378777
  680 SOLV  HW2     2072    0.420244692    1.526487743    0.276569227
  681 SOLV  OW      2073    2.358450421    0.662585321    0.030591572
  681 SOLV  HW1     2074    2.445895391    0.711032097    0.027814834
  681 SOLV  HW2     2075    2.303751277    0.687969037   -0.049189774
  682 SOLV  OW      2076    1.163030361    0.327691681    1.432215101
  682 SOLV  HW1     2077    1.089698247    0.333240419    1.499988155
  682 SOLV  HW2     2078    1.184948745    0.231713613    1.414628833
  683 SOLV  OW      2079    3.044662678    2.693230953    2.511062824
  683 SOLV  HW1     2080    2.975879428    2.672968688    2.580774454
  683 SOLV  HW2     2081    3.132444510    2.711735640    2.555258534
  684 SOLV  OW      2082    1.473970577    2.594376442    1.051393756
  684 SOLV  HW1     2083    1.378829573    2.623324403    1.040806045
  684 SOLV  HW2     2084    1.481440862    2.496622049    1.031640845
  685 SOLV  OW      2085    1.669821149    2.233393609    0.225128671
  685 SOLV  HW1     2086    1.598701635    2.172866718    0.260905157
  685 SOLV  HW2     2087    1.702579348    2.198133119    0.137464509
  686 SOLV  OW      2088    1.888433830    2.735638075    2.456413269
  686 SOLV  HW1     2089    1.801035761    2.780085106    2.436716652
  686 SOLV  HW2     2090    1.944735834    2.734767969    2.373762623
  687 SOLV  OW      2091    0.609221144    0.380015207    2.473883496
  687 SOLV  HW1     2092    0.671313425    0.374943212    2.552116173
  687 SOLV  HW2     2093    0.575371174    0.288437053    2.452224569
  688 SOLV  OW      2094    1.847417318    0.720482541    2.358410440
  688 SOLV  HW1     2095    1.914363559    0.775182584    2.408690650
  688 SOLV  HW2     2096    1.835793740    0.632112192    2.403770244
  689 SOLV  OW      2097    2.344184919    3.098089289    1.624917053
  689 SOLV  HW1     2098    2.374952290    3.012693378    1.666903983
  689 SOLV  HW2     2099    2.420042001    3.139815179    1.574852206
  690 SOLV  OW      2100    2.729758999    1.976972379    0.275582224
  690 SOLV  HW1     2101    2.723165864    2.046284637    0.203789857
  690 SOLV  HW2     2102    2.693121134    1.890310378    0.241683239
  691 SOLV  OW      2103    0.518975297    2.789486351    0.622892270
  691 SOLV  HW1     2104    0.608953034    2.818832266    0.590569434
  691 SOLV  HW2     2105    0.523081862    2.771673567    0.721216909
  692 SOLV  OW      2106    3.021568808    1.122036777    1.534981109
  692 SOLV  HW1     2107    2.935835025    1.160636804    1.569036306
  692 SOLV  HW2     2108    3.030409560    1.027545071    1.566526438
  693 SOLV  OW      2109    2.746963032    0.855909298    1.812120266
  693 SOLV  HW1     2110    2.732130494    0.923482315    1.884340237
  693 SOLV  HW2     2111    2.687818757    0.776812016    1.827852562
  694 SOLV  OW      2112    2.466281453    1.925426319    0.447291573
  694 SOLV  HW1     2113    2.513828932    1.842682094    0.477196387
  694 SOLV  HW2     2114    2.431700434    1.912241177    0.354383491
  695 SOLV  OW      2115    2.148339652    1.331048820    1.624100321
  695 SOLV  HW1     2116    2.083841975    1.402979193    1.598255521
  695 SOLV  HW2     2117    2.218537276    1.322278632    1.553409571
  696 SOLV  OW      2118    1.054396203    0.250063927    3.139963437
  696 SOLV  HW1     2119    1.120477475    0.324051822    3.127285184
  696 SOLV  HW2     2120    1.101794166    0.168310631    3.172696407
  697 SOLV  OW      2121    0.737171977    0.862980297    0.317261152
  697 SOLV  HW1     2122    0.654107363    0.913548865    0.293921419
  697 SOLV  HW2     2123    0.777554414    0.901691475    0.400160732
  698 SOLV  OW      2124    0.736958186    2.946897200    1.750726419
  698 SOLV  HW1     2125    0.809174375    2.901439260    1.698587792
  698 SOLV  HW2     2126    0.654544649    2.953731223    1.694500934
  699 SOLV  OW      2127    0.088081772    3.110864284    3.075296076
  699 SOLV  HW1     2128    0.067013860    3.056378168    2.994124740
  699 SOLV  HW2     2129    0.177750778    3.084425384    3.110817723
  700 SOLV  OW      2130    2.215539786    0.075999259    2.625531036
  700 SOLV  HW1     2131    2.188224118    0.042154936    2.715585458
  700 SOLV  HW2     2132    2.288285797    0.018025585    2.588810073
  701 SOLV  OW      2133    1.823088256    3.162349654    2.302112546
  701 SOLV  HW1     2134    1.864806561    3.124304066    2.384648092
  701 SOLV  HW2     2135    1.812797177    3.090152390    2.233675469
  702 SOLV  OW      2136    0.210379124    1.192749757    1.747817604
  702 SOLV  HW1     2137    0.291316819    1.250339538    1.759330631
  702 SOLV  HW2     2138    0.133544723    1.249003270    1.717288648
  703 SOLV  OW      2139    1.382170850    0.671287881    0.398111949
  703 SOLV  HW1     2140    1.371413819    0.770671040    0.401142821
  703 SOLV  HW2     2141    1.304322119    0.630804467    0.350127042
  704 SOLV  OW      2142    0.086842099    0.950425978    0.068625464
  704 SOLV  HW1     2143    0.142246450    0.933020474   -0.012793245
  704 SOLV  HW2     2144    0.006427617    0.890979606    0.067533425
  705 SOLV  OW      2145    2.111019453    1.112327794    0.040901383
  705 SOLV  HW1     2146    2.206277967    1.091085196    0.019115966
  705 SOLV  HW2     2147    2.065397329    1.029970601    0.074604718
  706 SOLV  OW      2148    2.368166298    1.845146781    1.802392473
  706 SOLV  HW1     2149    2.299821868    1.917382715    1.813011596
  706 SOLV  HW2     2150    2.439022822    1.875436826    1.738646278
  707 SOLV  OW      2151    2.892239749    2.512102307    1.701280547
  707 SOLV  HW1     2152    2.976412962    2.464106416    1.676516404
  707 SOLV  HW2     2153    2.880955715    2.592121794    1.642361743
  708 SOLV  OW      2154    1.717112066    1.485753063    3.181428612
  708 SOLV  HW1     2155    1.666419583    1.400024238    3.190513462
  708 SOLV  HW2     2156    1.812255329    1.471236052    3.208607004
  709 SOLV  OW      2157    1.619890851    1.052628888    1.578816874
  709 SOLV  HW1     2158    1.615715168    0.952720564    1.580461073
  709 SOLV  HW2     2159    1.560770270    1.089624781    1.650495761
  710 SOLV  OW      2160    2.302620539    1.659983552    0.580888393
  710 SOLV  HW1     2161    2.207692254    1.691425868    0.582123234
  710 SOLV  HW2     2162    2.358910355    1.721809299    0.635756219
  711 SOLV  OW      2163    0.282759488    2.841095522    2.099050737
  711 SOLV  HW1     2164    0.321127124    2.925676522    2.136142288
  711 SOLV  HW2     2165    0.207622620    2.863081602    2.036818738
  712 SOLV  OW      2166    2.666281259    1.745530098    0.117389605
  712 SOLV  HW1     2167    2.571279770    1.760106932    0.089749824
  712 SOLV  HW2     2168    2.688119114    1.648113935    0.111491493
  713 SOLV  OW      2169    0.676383080    1.683213939    2.946754940
  713 SOLV  HW1     2170    0.637109686    1.626187810    3.018905198
  713 SOLV  HW2     2171    0.602902822    1.720734223    2.890249364
  714 SOLV  OW      2172    2.957951122    0.649035013    1.220205226
  714 SOLV  HW1     2173    3.047350679    0.663580625    1.177806437
  714 SOLV  HW2     2174    2.969948833    0.603681026    1.308525817
  715 SOLV  OW      2175    2.742373010    1.322993222    1.824978557
  715 SOLV  HW1     2176    2.839355745    1.300139517    1.816391639
  715 SOLV  HW2     2177    2.727507881    1.373815762    1.909817706
  716 SOLV  OW      2178    0.060903163    2.149191859    2.577968038
  716 SOLV  HW1     2179    0.055285877    2.204754562    2.660930226
  716 SOLV  HW2     2180    0.149522944    2.102955646    2.574773858
  717 SOLV  OW      2181    1.354084701    2.616332431    0.187520740
  717 SOLV  HW1     2182    1.279967545    2.598663135    0.252285576
  717 SOLV  HW2     2183    1.437083138    2.569884912    0.218405810
  718 SOLV  OW      2184    2.857059450    2.806542357    0.118334586
  718 SOLV  HW1     2185    2.896658917    2.866892307    0.049112993
  718 SOLV  HW2     2186    2.864628522    2.849562837    0.208299384
  719 SOLV  OW      2187    0.646906326    2.617753273    0.008343526
  719 SOLV  HW1     2188    0.606905998    2.670809811    0.083076490
  719 SOLV  HW2     2189    0.628673907    2.520533677    0.023038057
  720 SOLV  OW      2190    0.278516659    0.986136192    1.904749686
  720 SOLV  HW1     2191    0.372145638    0.968490344    1.874351453
  720 SOLV  HW2     2192    0.242474845    1.066194298    1.856858976
  721 SOLV  OW      2193    3.172848176    1.477240247    0.445844855
  721 SOLV  HW1     2194    3.144478801    1.563480327    0.487789043
  721 SOLV  HW2     2195    3.095521974    1.413834733    0.444476353
  722 SOLV  OW      2196    1.333620951    2.691131107    2.458016768
  722 SOLV  HW1     2197    1.293256740    2.677556768    2.548505607
  722 SOLV  HW2     2198    1.387838859    2.610800322    2.433334589
  723 SOLV  OW      2199    1.929380779    2.564380061    0.736678423
  723 SOLV  HW1     2200    1.860168576    2.630194363    0.766338704
  723 SOLV  HW2     2201    1.994147512    2.609531498    0.675293360
  724 SOLV  OW      2202    2.043383049    0.550783927    2.884025350
  724 SOLV  HW1     2203    2.046870973    0.452538012    2.902383867
  724 SOLV  HW2     2204    2.125016412    0.594625478    2.921645378
  725 SOLV  OW      2205    1.356131977    0.071416094    1.149974548
  725 SOLV  HW1     2206    1.302770341    0.032520196    1.074876718
  725 SOLV  HW2     2207    1.310562667    0.051888911    1.236819970
  726 SOLV  OW      2208    3.154878015    2.656796031    2.090046952
  726 SOLV  HW1     2209    3.237009350    2.601003529    2.078145665
  726 SOLV  HW2     2210    3.079050857    2.615659232    2.039469790
  727 SOLV  OW      2211    0.056860709    1.770724254    2.470715912
  727 SOLV  HW1     2212   -0.002850867    1.849167704    2.453896072
  727 SOLV  HW2     2213    0.065154212    1.716619728    2.387016277
  728 SOLV  OW      2214    2.446071680    2.426841643    3.108363757
  728 SOLV  HW1     2215    2.514514614    2.499314141    3.100313771
  728 SOLV  HW2     2216    2.412056989    2.423430796    3.202346691
  729 SOLV  OW      2217    0.487945549    3.105877282    0.954295695
  729 SOLV  HW1     2218    0.441267469    3.091939263    1.041636391
  729 SOLV  HW2     2219    0.575960678    3.058411314    0.955612094
  730 SOLV  OW      2220    1.227578672    3.172461775    2.625207791
  730 SOLV  HW1     2221    1.306551903    3.202602460    2.571777405
  730 SOLV  HW2     2222    1.213283376    3.074492184    2.611150631
  731 SOLV  OW      2223    2.645681115    0.440208895    1.438592682
  731 SOLV  HW1     2224    2.712687409    0.511329792    1.417295075
  731 SOLV  HW2     2225    2.677043089    0.352741819    1.401613840
  732 SOLV  OW      2226    2.575377524    1.657531958    1.907086528
  732 SOLV  HW1     2227    2.500286486    1.618992326    1.853444423
  732 SOLV  HW2     2228    2.538190403    1.715402862    1.979677800
  733 SOLV  OW      2229    0.448427988    2.391477685    0.591007964
  733 SOLV  HW1     2230    0.417037385    2.300094845    0.616807438
  733 SOLV  HW2     2231    0.444280203    2.451840061    0.670638489
  734 SOLV  OW      2232    0.421385707    2.547268604    0.859967049
  734 SOLV  HW1     2233    0.323973367    2.568894006    0.853267558
  734 SOLV  HW2     2234    0.470256124    2.625388182    0.898834289
  735 SOLV  OW      2235    1.241461423    2.104766476    0.226164061
  735 SOLV  HW1     2236    1.151603925    2.073662501    0.257143133
  735 SOLV  HW2     2237    1.231541556    2.154955970    0.140233293
  736 SOLV  OW      2238    0.860127876    2.152495230    0.261895299
  736 SOLV  HW1     2239    0.826641952    2.206145709    0.339367941
  736 SOLV  HW2     2240    0.891811676    2.063351972    0.294318862
  737 SOLV  OW      2241    2.634895370    2.352565915    1.735343948
  737 SOLV  HW1     2242    2.597562805    2.348861551    1.828049698
  737 SOLV  HW2     2243    2.708696979    2.419964736    1.731820304
  738 SOLV  OW      2244    1.794681460    2.778311930    0.862016773
  738 SOLV  HW1     2245    1.783018146    2.872151898    0.894571279
  738 SOLV  HW2     2246    1.785479512    2.714999429    0.938883883
  739 SOLV  OW      2247    1.628572318    2.905769427    1.383587540
  739 SOLV  HW1     2248    1.536146919    2.877220450    1.408973830
  739 SOLV  HW2     2249    1.624852468    2.995659963    1.339908850
  740 SOLV  OW      2250    2.994651930    2.591907830    1.402196742
  740 SOLV  HW1     2251    2.957124588    2.653641295    1.471349254
  740 SOLV  HW2     2252    3.007406366    2.641752053    1.316439756
  741 SOLV  OW      2253    1.309871149    0.785462422    0.083704594
  741 SOLV  HW1     2254    1.407693194    0.788766176    0.104243123
  741 SOLV  HW2     2255    1.269442254    0.704893861    0.127017595
  742 SOLV  OW      2256    2.713066279    1.121749252    0.534686485
  742 SOLV  HW1     2257    2.774475351    1.076547839    0.599398108
  742 SOLV  HW2     2258    2.702540041    1.064613164    0.453283637
  743 SOLV  OW      2259    0.915093404    2.473811906    2.588306400
  743 SOLV  HW1     2260    0.987224955    2.468425537    2.519255503
  743 SOLV  HW2     2261    0.956295309    2.476153837    2.679404405
  744 SOLV  OW      2262    0.782009373    2.934646363    2.664582440
  744 SOLV  HW1     2263    0.816639078    2.941059148    2.758184995
  744 SOLV  HW2     2264    0.858116298    2.917508544    2.602006977
  745 SOLV  OW      2265    2.847518064    1.420743132    2.492660047
  745 SOLV  HW1     2266    2.782027282    1.371037479    2.435736364
  745 SOLV  HW2     2267    2.940081519    1.388451999    2.472879026
  746 SOLV  OW      2268    2.229647178    2.253915553    2.215384310
  746 SOLV  HW1     2269    2.177406703    2.169911953    2.200682856
  746 SOLV  HW2     2270    2.319965281    2.244749877    2.173426648
  747 SOLV  OW      2271    1.247965091    0.414547122    0.966697922
  747 SOLV  HW1     2272    1.245073376    0.473142283    0.885704843
  747 SOLV  HW2     2273    1.243126925    0.318675907    0.938647395
  748 SOLV  OW      2274    2.878042981    1.168458152    2.923752571
  748 SOLV  HW1     2275    2.899012492    1.255010052    2.878245754
  748 SOLV  HW2     2276    2.930080689    1.162139627    3.008922513
  749 SOLV  OW      2277    0.310314440    0.858199978    3.086932958
  749 SOLV  HW1     2278    0.360548353    0.818420515    3.163716665
  749 SOLV  HW2     2279    0.365544124    0.851318489    3.003843812
  750 SOLV  OW      2280    0.970749091    0.729964122    2.872056701
  750 SOLV  HW1     2281    0.994648468    0.690071695    2.960596630
  750 SOLV  HW2     2282    0.936156978    0.658300818    2.811479492
  751 SOLV  OW      2283    1.202664390    0.050747874    1.374784630
  751 SOLV  HW1     2284    1.106901857    0.025743955    1.389080863
  751 SOLV  HW2     2285    1.261530002   -0.013278374    1.424135206
  752 SOLV  OW      2286    2.355955671    2.191634755    2.720972869
  752 SOLV  HW1     2287    2.432016459    2.183938793    2.656498643
  752 SOLV  HW2     2288    2.381166841    2.148397291    2.807553870
  753 SOLV  OW      2289    0.338852790    1.579591791    0.591106274
  753 SOLV  HW1     2290    0.255090786    1.588128261    0.645060472
  753 SOLV  HW2     2291    0.391028855    1.500414757    0.622895785
  754 SOLV  OW      2292    3.177634631    1.231549948    2.754875916
  754 SOLV  HW1     2293    3.228220749    1.282928228    2.685572515
  754 SOLV  HW2     2294    3.153755115    1.292356179    2.830598537
  755 SOLV  OW      2295    2.490172531    2.219680001    1.539058789
  755 SOLV  HW1     2296    2.513792909    2.230276320    1.442460510
  755 SOLV  HW2     2297    2.539969466    2.287462009    1.593162695
  756 SOLV  OW      2298    0.698169032    0.415378797    1.725382749
  756 SOLV  HW1     2299    0.655564404    0.504066031    1.707455684
  756 SOLV  HW2     2300    0.701509467    0.399363239    1.824044451
  757 SOLV  OW      2301    2.950051118    1.248113902    1.000944196
  757 SOLV  HW1     2302    2.999224248    1.176401705    0.951540071
  757 SOLV  HW2     2303    2.897539800    1.303241841    0.936099322
  758 SOLV  OW      2304    1.559819173    1.767140078    0.284784283
  758 SOLV  HW1     2305    1.617804259    1.808175331    0.214400486
  758 SOLV  HW2     2306    1.527950092    1.677612332    0.253653195
  759 SOLV  OW      2307    1.511932456    2.622822722    1.507644180
  759 SOLV  HW1     2308    1.596827987    2.579215893    1.537519937
  759 SOLV  HW2     2309    1.435062331    2.584846825    1.559123844
  760 SOLV  OW      2310    0.844245472    0.935715376    3.021439800
  760 SOLV  HW1     2311    0.865684352    0.865706308    2.953316090
  760 SOLV  HW2     2312    0.928526766    0.965428894    3.066332906
  761 SOLV  OW      2313    2.434679423    0.426089215    3.077489801
  761 SOLV  HW1     2314    2.451227764    0.492189788    3.150693820
  761 SOLV  HW2     2315    2.407350687    0.474562209    2.994390799
  762 SOLV  OW      2316    2.555369353    0.858110008    3.149639137
  762 SOLV  HW1     2317    2.578020063    0.908076333    3.066020589
  762 SOLV  HW2     2318    2.581332807    0.912836346    3.229216581
  763 SOLV  OW      2319    2.554784192    1.354706018    2.714968654
  763 SOLV  HW1     2320    2.545480161    1.281480836    2.647492537
  763 SOLV  HW2     2321    2.642687418    1.345853175    2.761832008
  764 SOLV  OW      2322    2.894107432    0.854454181    2.103291498
  764 SOLV  HW1     2323    2.914771552    0.818518493    2.194295132
  764 SOLV  HW2     2324    2.800087181    0.888467141    2.101471873
  765 SOLV  OW      2325    1.993201413    2.732147153    2.201355229
  765 SOLV  HW1     2326    1.919774214    2.758141633    2.138630196
  765 SOLV  HW2     2327    2.014375410    2.635130405    2.189477176
  766 SOLV  OW      2328    2.598320551    0.229780051    2.975348772
  766 SOLV  HW1     2329    2.523887033    0.290901503    3.002278410
  766 SOLV  HW2     2330    2.612373122    0.235921164    2.876524928
  767 SOLV  OW      2331    0.748970691    0.408492861    2.001220889
  767 SOLV  HW1     2332    0.677868497    0.422846922    2.070068107
  767 SOLV  HW2     2333    0.838143761    0.402719895    2.046124291
  768 SOLV  OW      2334    0.441304399    1.221275043    1.047086975
  768 SOLV  HW1     2335    0.462953253    1.146083236    0.984803157
  768 SOLV  HW2     2336    0.500520972    1.216016350    1.127507712
  769 SOLV  OW      2337    1.635421529    1.601865743    2.932100022
  769 SOLV  HW1     2338    1.538250145    1.588343334    2.912699308
  769 SOLV  HW2     2339    1.656171996    1.567650899    3.023752556
  770 SOLV  OW      2340    0.422681600    1.117394201    1.342495622
  770 SOLV  HW1     2341    0.509694320    1.164648349    1.356542093
  770 SOLV  HW2     2342    0.348413377    1.184329434    1.340181283
  771 SOLV  OW      2343    0.906453231    1.273036530    2.367681458
  771 SOLV  HW1     2344    0.912687111    1.288241775    2.269032453
  771 SOLV  HW2     2345    0.821138171    1.225274662    2.388700737
  772 SOLV  OW      2346    1.011419836    0.393870826    0.291826713
  772 SOLV  HW1     2347    1.006972775    0.424377310    0.386963728
  772 SOLV  HW2     2348    0.949897709    0.449605492    0.236057998
  773 SOLV  OW      2349    0.430473100    0.896876792    2.818884114
  773 SOLV  HW1     2350    0.482947796    0.979895246    2.837758110
  773 SOLV  HW2     2351    0.341670117    0.921685126    2.780149403
  774 SOLV  OW      2352    3.026949022    1.962574689    1.702636690
  774 SOLV  HW1     2353    2.946076155    1.927668535    1.749992730
  774 SOLV  HW2     2354    3.090781751    2.000796677    1.769463960
  775 SOLV  OW      2355    0.686012095    1.181252279    2.489928911
  775 SOLV  HW1     2356    0.598092628    1.161491343    2.446557390
  775 SOLV  HW2     2357    0.711224561    1.105499042    2.550155612
  776 SOLV  OW      2358    1.770725580    2.536395406    1.864313407
  776 SOLV  HW1     2359    1.714787087    2.553737216    1.783256965
  776 SOLV  HW2     2360    1.793008819    2.439022382    1.869198374
  777 SOLV  OW      2361    1.766593064    1.490765502    2.727233558
  777 SOLV  HW1     2362    1.710768258    1.511691807    2.807528370
  777 SOLV  HW2     2363    1.744793362    1.555085257    2.653821296
  778 SOLV  OW      2364    0.721982363    2.472195374    2.296563716
  778 SOLV  HW1     2365    0.809638757    2.499166585    2.336443925
  778 SOLV  HW2     2366    0.651072285    2.536580741    2.325334535
  779 SOLV  OW      2367    0.230549424    0.488392522    0.881492942
  779 SOLV  HW1     2368    0.164249514    0.431216321    0.833153037
  779 SOLV  HW2     2369    0.206085120    0.584686856    0.870073770
  780 SOLV  OW      2370    1.681242230    0.605230652    2.755696048
  780 SOLV  HW1     2371    1.758291105    0.597314579    2.692433030
  780 SOLV  HW2     2372    1.711615020    0.650129416    2.839737137
  781 SOLV  OW      2373    2.912753888    2.969427361    1.651873070
  781 SOLV  HW1     2374    2.869162219    3.002592416    1.735538150
  781 SOLV  HW2     2375    2.886016422    3.027622939    1.575059366
  782 SOLV  OW      2376    2.265479536    1.417631430    2.595201653
  782 SOLV  HW1     2377    2.180349631    1.392778945    2.548976928
  782 SOLV  HW2     2378    2.255276652    1.403486956    2.693676076
  783 SOLV  OW      2379    2.293258191    2.347650350    1.882781161
  783 SOLV  HW1     2380    2.267653321    2.294448516    1.802061900
  783 SOLV  HW2     2381    2.242201074    2.433639138    1.883577036
  784 SOLV  OW      2382    1.260609811    0.083432387    2.888331862
  784 SOLV  HW1     2383    1.275962173    0.179171147    2.863839902
  784 SOLV  HW2     2384    1.253983589    0.028399063    2.805092271
  785 SOLV  OW      2385    1.945057132    1.236905217    0.322201877
  785 SOLV  HW1     2386    1.886820409    1.169568719    0.276657176
  785 SOLV  HW2     2387    2.024131109    1.190767404    0.362433811
  786 SOLV  OW      2388    0.219819707    2.045935398    0.284686819
  786 SOLV  HW1     2389    0.123469239    2.026822804    0.303481677
  786 SOLV  HW2     2390    0.277172318    1.989762458    0.344328443
  787 SOLV  OW      2391    1.754171595    2.217826719    3.154268374
  787 SOLV  HW1     2392    1.840310775    2.262918161    3.130883709
  787 SOLV  HW2     2393    1.693704978    2.218165552    3.074621192
  788 SOLV  OW      2394    3.098598326    2.849513411    2.288785275
  788 SOLV  HW1     2395    3.066721722    2.811056685    2.375424655
  788 SOLV  HW2     2396    3.128437101    2.775533560    2.228469276
  789 SOLV  OW      2397    0.165774752    1.058304925    0.912019941
  789 SOLV  HW1     2398    0.126634604    1.118200884    0.981891046
  789 SOLV  HW2     2399    0.226002162    1.111492858    0.852478317
  790 SOLV  OW      2400    1.653786351    0.261083629    2.832214725
  790 SOLV  HW1     2401    1.597883493    0.288519831    2.910458981
  790 SOLV  HW2     2402    1.598512975    0.264525728    2.748950052
  791 SOLV  OW      2403    1.198345515    2.190322178    2.237447243
  791 SOLV  HW1     2404    1.224462135    2.283257545    2.211322291
  791 SOLV  HW2     2405    1.139989569    2.150909021    2.166435572
  792 SOLV  OW      2406    0.958607548    0.509735403    0.547585640
  792 SOLV  HW1     2407    0.872703178    0.516265670    0.598373216
  792 SOLV  HW2     2408    1.015215353    0.589752112    0.567444480
  793 SOLV  OW      2409    1.028699120    2.804948647    1.871693706
  793 SOLV  HW1     2410    0.968177190    2.782062555    1.947950960
  793 SOLV  HW2     2411    1.000652485    2.753869141    1.790416677
  794 SOLV  OW      2412    1.074974281    1.476692481    0.985249736
  794 SOLV  HW1     2413    1.138451873    1.415326151    0.938294359
  794 SOLV  HW2     2414    1.052325491    1.553435068    0.925269674
  795 SOLV  OW      2415    1.143354913    2.867418124    1.064212378
  795 SOLV  HW1     2416    1.114840731    2.879696314    1.159279064
  795 SOLV  HW2     2417    1.170929068    2.772387336    1.049709701
  796 SOLV  OW      2418    0.591001214    0.451125255    2.216798591
  796 SOLV  HW1     2419    0.612856148    0.450654575    2.314387138
  796 SOLV  HW2     2420    0.542423475    0.535500097    2.193941966
  797 SOLV  OW      2421    0.967433682    2.627666964    1.664303523
  797 SOLV  HW1     2422    1.027147188    2.555654265    1.628949311
  797 SOLV  HW2     2423    0.909026962    2.661688566    1.590596960
  798 SOLV  OW      2424    2.055570126    0.856787049    0.195510343
  798 SOLV  HW1     2425    2.145487163    0.814937131    0.182664817
  798 SOLV  HW2     2426    1.984572335    0.787202880    0.184612402
  799 SOLV  OW      2427    0.331313588    2.292709339    0.207281391
  799 SOLV  HW1     2428    0.291540175    2.202185955    0.222283795
  799 SOLV  HW2     2429    0.283143347    2.359988562    0.263446812
  800 SOLV  OW      2430    1.477726678    2.072301559    0.310599585
  800 SOLV  HW1     2431    1.386834928    2.088988301    0.272363786
  800 SOLV  HW2     2432    1.497643434    1.974341466    0.307636185
  801 SOLV  OW      2433    1.448577991    1.770803850    2.615598941
  801 SOLV  HW1     2434    1.379315767    1.705435522    2.585106881
  801 SOLV  HW2     2435    1.450478325    1.773117064    2.715554121
  802 SOLV  OW      2436    0.126452461    2.270612312    1.438835252
  802 SOLV  HW1     2437    0.208341910    2.213995489    1.448339278
  802 SOLV  HW2     2438    0.149355951    2.354210678    1.388951390
  803 SOLV  OW      2439    1.995939100    0.149135741    1.009196485
  803 SOLV  HW1     2440    2.068748099    0.215144635    1.027731365
  803 SOLV  HW2     2441    2.032272939    0.056313372    1.017302737
  804 SOLV  OW      2442    0.160253642    0.501840409    1.846963670
  804 SOLV  HW1     2443    0.132897864    0.511524898    1.751259185
  804 SOLV  HW2     2444    0.113089969    0.423431130    1.887324238
  805 SOLV  OW      2445    0.854847336    2.569002414    0.851757159
  805 SOLV  HW1     2446    0.831301463    2.507366619    0.926911856
  805 SOLV  HW2     2447    0.941915125    2.540711772    0.811502661
  806 SOLV  OW      2448    1.013544243    3.117836184    0.324689116
  806 SOLV  HW1     2449    1.049092133    3.041346554    0.270956321
  806 SOLV  HW2     2450    0.954735701    3.174568235    0.267030611
  807 SOLV  OW      2451    0.392248487    0.492741969    1.087045008
  807 SOLV  HW1     2452    0.368432732    0.571821902    1.143442185
  807 SOLV  HW2     2453    0.336202501    0.492800224    1.004218083
  808 SOLV  OW      2454    2.371248708    2.734272330    2.430261458
  808 SOLV  HW1     2455    2.428016148    2.694178726    2.502173817
  808 SOLV  HW2     2456    2.278891117    2.749644926    2.465407128
  809 SOLV  OW      2457    2.058661199    0.975168853    0.439552874
  809 SOLV  HW1     2458    2.151776116    0.982853314    0.475224057
  809 SOLV  HW2     2459    2.059320301    0.919593000    0.356410680
  810 SOLV  OW      2460    0.974455459    2.554610074    3.074912818
  810 SOLV  HW1     2461    0.915321642    2.634899314    3.082566052
  810 SOLV  HW2     2462    1.066965343    2.578427942    3.104514536
  811 SOLV  OW      2463    2.131676344    2.852560037    2.906731358
  811 SOLV  HW1     2464    2.208967589    2.891808673    2.856860336
  811 SOLV  HW2     2465    2.147667081    2.861144002    3.005078045
  812 SOLV  OW      2466    0.666948117    2.185268207    0.884942585
  812 SOLV  HW1     2467    0.623817159    2.097119840    0.865676267
  812 SOLV  HW2     2468    0.606758290    2.239752607    0.943338693
  813 SOLV  OW      2469    1.773022270    0.347154350    0.475674176
  813 SOLV  HW1     2470    1.795640106    0.333668843    0.572144987
  813 SOLV  HW2     2471    1.679432120    0.381510756    0.467894632
  814 SOLV  OW      2472    1.242499706    1.287321848    0.505266451
  814 SOLV  HW1     2473    1.329622775    1.329823669    0.529860087
  814 SOLV  HW2     2474    1.173421444    1.310994617    0.573599940
  815 SOLV  OW      2475    1.889635811    1.479102880    1.009086772
  815 SOLV  HW1     2476    1.915839723    1.437332642    0.922079367
  815 SOLV  HW2     2477    1.935315098    1.567551076    1.018673534
  816 SOLV  OW      2478    2.837167842    1.023837398    0.764028608
  816 SOLV  HW1     2479    2.747288075    1.003243883    0.802727141
  816 SOLV  HW2     2480    2.908100009    1.001818867    0.830989881
  817 SOLV  OW      2481    2.932770163    1.918093960    1.166846611
  817 SOLV  HW1     2482    2.971667728    1.969948586    1.243002488
  817 SOLV  HW2     2483    2.835785634    1.901006189    1.184269480
  818 SOLV  OW      2484    2.622956525    1.500980669    0.380284420
  818 SOLV  HW1     2485    2.652969329    1.431895312    0.314498220
  818 SOLV  HW2     2486    2.532882674    1.535370177    0.353724630
  819 SOLV  OW      2487    1.647915217    1.994469834    1.975053672
  819 SOLV  HW1     2488    1.611518032    1.903705755    1.954099577
  819 SOLV  HW2     2489    1.632194092    2.015183092    2.071623481
  820 SOLV  OW      2490    1.225957493    1.998380465    1.182809249
  820 SOLV  HW1     2491    1.276805029    2.076432542    1.146420221
  820 SOLV  HW2     2492    1.180056503    2.025105920    1.267547692
  821 SOLV  OW      2493    2.412623767    2.430985778    0.852826083
  821 SOLV  HW1     2494    2.383760946    2.449421407    0.758865044
  821 SOLV  HW2     2495    2.449987879    2.514507277    0.893194440
  822 SOLV  OW      2496    0.431836835    1.780442040    2.877841421
  822 SOLV  HW1     2497    0.371391828    1.734317311    2.942805428
  822 SOLV  HW2     2498    0.380879999    1.851872574    2.829857217
  823 SOLV  OW      2499    1.244135603    0.768809431    1.766864779
  823 SOLV  HW1     2500    1.167174919    0.708602927    1.788169817
  823 SOLV  HW2     2501    1.289516899    0.796151235    1.851685935
  824 SOLV  OW      2502    1.236580819    0.056975811    0.004877262
  824 SOLV  HW1     2503    1.316879912    0.069223892    0.063217434
  824 SOLV  HW2     2504    1.261026329    0.076819131   -0.090044607
  825 SOLV  OW      2505    2.252607947    0.423175754    1.129550339
  825 SOLV  HW1     2506    2.325109249    0.429822870    1.198113252
  825 SOLV  HW2     2507    2.272312766    0.347281240    1.067476449
  826 SOLV  OW      2508    3.090483919    0.336600510    1.651246798
  826 SOLV  HW1     2509    3.168487283    0.399128247    1.648557220
  826 SOLV  HW2     2510    3.027826116    0.364608709    1.723985341
  827 SOLV  OW      2511    0.125074265    1.616367295    0.748871456
  827 SOLV  HW1     2512    0.034448675    1.623221547    0.707140455
  827 SOLV  HW2     2513    0.126441780    1.539777469    0.813163651
  828 SOLV  OW      2514    0.369740946    1.796120993    1.770793014
  828 SOLV  HW1     2515    0.270641212    1.809291585    1.768031520
  828 SOLV  HW2     2516    0.397104489    1.733717626    1.697588776
  829 SOLV  OW      2517    0.477346923    2.473885734    2.821829955
  829 SOLV  HW1     2518    0.537067141    2.482098247    2.901628591
  829 SOLV  HW2     2519    0.532072305    2.480821952    2.738410986
  830 SOLV  OW      2520    1.835024518    2.362331534    1.035969716
  830 SOLV  HW1     2521    1.843397219    2.460964288    1.050231907
  830 SOLV  HW2     2522    1.885655196    2.336140425    0.953796279
  831 SOLV  OW      2523    2.538679823    2.985124916    2.817250026
  831 SOLV  HW1     2524    2.612582966    3.033157654    2.769996289
  831 SOLV  HW2     2525    2.457907669    2.982102419    2.758356738
  832 SOLV  OW      2526    0.324119659    2.051614220    2.601854175
  832 SOLV  HW1     2527    0.379871309    2.076790128    2.522735401
  832 SOLV  HW2     2528    0.353610944    2.104375648    2.681530855
  833 SOLV  OW      2529    0.149673720    1.066946148    2.460481448
  833 SOLV  HW1     2530    0.198679840    1.053037200    2.374421468
  833 SOLV  HW2     2531    0.138564731    1.164946090    2.477033054
  834 SOLV  OW      2532    3.150974026    2.206275664    3.064514454
  834 SOLV  HW1     2533    3.220920819    2.155245217    3.114563024
  834 SOLV  HW2     2534    3.092620468    2.142392313    3.014361296
  835 SOLV  OW      2535    2.848561647    0.149378212    2.244259660
  835 SOLV  HW1     2536    2.791830230    0.077763198    2.203584027
  835 SOLV  HW2     2537    2.839904357    0.233278175    2.190525151
  836 SOLV  OW      2538    1.253841777    2.015069115    2.625295859
  836 SOLV  HW1     2539    1.353264602    2.016750998    2.635983503
  836 SOLV  HW2     2540    1.216666776    1.934852148    2.672041457
  837 SOLV  OW      2541    1.484844551    2.792747362    1.761318985
  837 SOLV  HW1     2542    1.447931317    2.710185807    1.718628259
  837 SOLV  HW2     2543    1.416309389    2.865499777    1.757924421
  838 SOLV  OW      2544    0.748225156    1.795832216    1.407964030
  838 SOLV  HW1     2545    0.677390575    1.863007064    1.429688915
  838 SOLV  HW2     2546    0.740455542    1.769114330    1.311902972
  839 SOLV  OW      2547    1.350544778    0.960837737    3.067838284
  839 SOLV  HW1     2548    1.342359618    0.898876734    3.145912221
  839 SOLV  HW2     2549    1.444576471    0.959320957    3.033819516
  840 SOLV  OW      2550    3.134951164    2.068416496    0.578152608
  840 SOLV  HW1     2551    3.180975273    1.989201841    0.618259944
  840 SOLV  HW2     2552    3.051010877    2.087482314    0.629065877
  841 SOLV  OW      2553    1.055897312    2.888785300    0.159260617
  841 SOLV  HW1     2554    0.957685838    2.907649624    0.158819193
  841 SOLV  HW2     2555    1.089551452    2.885178614    0.065154487
  842 SOLV  OW      2556    2.419414048    1.555494160    0.968739918
  842 SOLV  HW1     2557    2.456862787    1.634368764    0.919973994
  842 SOLV  HW2     2558    2.322196206    1.570541372    0.986738806
  843 SOLV  OW      2559    1.129647799    2.890919837    2.697973967
  843 SOLV  HW1     2560    1.084462684    2.882026523    2.609208800
  843 SOLV  HW2     2561    1.060648073    2.894389723    2.770271948
  844 SOLV  OW      2562    1.312455878    1.763516796    1.436226686
  844 SOLV  HW1     2563    1.355610282    1.737426727    1.522589899
  844 SOLV  HW2     2564    1.227602203    1.813004669    1.454999440
  845 SOLV  OW      2565    1.884178735    0.330899267    2.691752048
  845 SOLV  HW1     2566    1.921759830    0.419014745    2.720473118
  845 SOLV  HW2     2567    1.809000503    0.305335410    2.752549692
  846 SOLV  OW      2568    2.994514964    1.993128107    0.111197431
  846 SOLV  HW1     2569    2.959522994    2.034760326    0.027268565
  846 SOLV  HW2     2570    2.927584323    1.927638401    0.146312163
  847 SOLV  OW      2571    1.211999006    2.480012074    2.614544177
  847 SOLV  HW1     2572    1.196100978    2.394035627    2.565992716
  847 SOLV  HW2     2573    1.165518629    2.477371939    2.703055996
  848 SOLV  OW      2574    0.414402261    1.160542225    2.591241193
  848 SOLV  HW1     2575    0.342482949    1.212918823    2.545568443
  848 SOLV  HW2     2576    0.425251722    1.193593231    2.685004506
  849 SOLV  OW      2577    0.422134236    0.125032694    1.987250719
  849 SOLV  HW1     2578    0.449529646    0.213364295    1.949186583
  849 SOLV  HW2     2579    0.463005239    0.051398295    1.933312481
  850 SOLV  OW      2580    2.514522705    1.142187294    2.527931183
  850 SOLV  HW1     2581    2.414815700    1.148443608    2.523529839
  850 SOLV  HW2     2582    2.554694084    1.199988373    2.456887180
  851 SOLV  OW      2583    0.648636494    3.029534810    0.353323493
  851 SOLV  HW1     2584    0.682323446    3.121042999    0.375534833
  851 SOLV  HW2     2585    0.684114176    2.963902918    0.419923481
  852 SOLV  OW      2586    0.863894512    0.661001116    1.268266722
  852 SOLV  HW1     2587    0.962242386    0.652370612    1.284237622
  852 SOLV  HW2     2588    0.827723680    0.573791632    1.235282279
  853 SOLV  OW      2589    1.351399135    2.802270109    1.380046886
  853 SOLV  HW1     2590    1.403289555    2.719345122    1.400838908
  853 SOLV  HW2     2591    1.301480180    2.789713265    1.294303754
  854 SOLV  OW      2592    1.926566690    0.869513845    0.701092836
  854 SOLV  HW1     2593    1.959865330    0.945753317    0.645590806
  854 SOLV  HW2     2594    1.888334362    0.799016003    0.641342857
  855 SOLV  OW      2595    0.681771764    0.510810538    1.097694936
  855 SOLV  HW1     2596    0.582348247    0.501041288    1.102266678
  855 SOLV  HW2     2597    0.722308902    0.424805870    1.066689445
  856 SOLV  OW      2598    0.729016552    2.832622847    2.316724407
  856 SOLV  HW1     2599    0.681895867    2.756933982    2.362027608
  856 SOLV  HW2     2600    0.679766737    2.917857763    2.334358724
  857 SOLV  OW      2601    0.314622995    0.088264959    1.615123489
  857 SOLV  HW1     2602    0.369638525    0.156659855    1.567197988
  857 SOLV  HW2     2603    0.239149651    0.133538380    1.662616093
  858 SOLV  OW      2604    1.011712825    0.306343121    2.281682689
  858 SOLV  HW1     2605    1.018527727    0.377055461    2.211291937
  858 SOLV  HW2     2606    0.918843795    0.269253768    2.282765515
  859 SOLV  OW      2607    0.642290435    2.095227331    1.254070868
  859 SOLV  HW1     2608    0.604921682    2.171609780    1.201431907
  859 SOLV  HW2     2609    0.603684733    2.009401249    1.220231536
  860 SOLV  OW      2610    1.099001492    1.016606741    2.399619432
  860 SOLV  HW1     2611    1.085269055    0.990024188    2.495047278
  860 SOLV  HW2     2612    1.081493441    1.114545740    2.389469385
  861 SOLV  OW      2613    1.143574801    1.871048514    1.919902809
  861 SOLV  HW1     2614    1.104903335    1.950019366    1.967543986
  861 SOLV  HW2     2615    1.155866213    1.795821635    1.984643941
  862 SOLV  OW      2616    2.133799063    2.458831755    0.944441865
  862 SOLV  HW1     2617    2.091681576    2.492142395    0.860071352
  862 SOLV  HW2     2618    2.215435129    2.405541989    0.922135765
  863 SOLV  OW      2619    0.028426104    1.814993111    2.756482369
  863 SOLV  HW1     2620    0.086662014    1.877076801    2.808963210
  863 SOLV  HW2     2621    0.074422918    1.790297519    2.671192153
  864 SOLV  OW      2622    0.444336631    0.476763690    0.113255529
  864 SOLV  HW1     2623    0.346224156    0.460594215    0.123941836
  864 SOLV  HW2     2624    0.490351346    0.390284887    0.093111404
  865 SOLV  OW      2625    1.300426195    3.018990918    1.759776125
  865 SOLV  HW1     2626    1.341832558    3.062331569    1.839830737
  865 SOLV  HW2     2627    1.200826924    3.025261655    1.766279420
  866 SOLV  OW      2628    2.705637720    2.886090153    0.980644277
  866 SOLV  HW1     2629    2.801377972    2.882429525    0.951977049
  866 SOLV  HW2     2630    2.674764123    2.981206966    0.981616783
  867 SOLV  OW      2631    0.871443852    0.177293142    0.247024884
  867 SOLV  HW1     2632    0.922368571    0.262996684    0.239085246
  867 SOLV  HW2     2633    0.836324662    0.150959888    0.157165983
  868 SOLV  OW      2634    1.026681318    0.465072360    2.059259329
  868 SOLV  HW1     2635    1.084080807    0.539731604    2.092923765
  868 SOLV  HW2     2636    1.068079963    0.425619432    1.977213137
  869 SOLV  OW      2637    2.921509115    0.381152101    1.874067680
  869 SOLV  HW1     2638    2.852906765    0.310261192    1.857643195
  869 SOLV  HW2     2639    2.881165703    0.454519272    1.928760017
  870 SOLV  OW      2640    2.857102893    1.887732507    2.294517528
  870 SOLV  HW1     2641    2.781589644    1.953289563    2.294665067
  870 SOLV  HW2     2642    2.912723156    1.900809086    2.376587221
  871 SOLV  OW      2643    1.434766335    0.110205230    2.472169869
  871 SOLV  HW1     2644    1.468903037    0.100970641    2.378621314
  871 SOLV  HW2     2645    1.447334799    0.204490169    2.503060385
  872 SOLV  OW      2646    0.501085542    0.118677413    2.448182747
  872 SOLV  HW1     2647    0.552061370    0.078051294    2.524027619
  872 SOLV  HW2     2648    0.471265201    0.046546248    2.385658638
  873 SOLV  OW      2649    1.059867356    2.455553520    2.825271655
  873 SOLV  HW1     2650    1.036642132    2.494086230    2.914588804
  873 SOLV  HW2     2651    1.083275266    2.358890122    2.835760339
  874 SOLV  OW      2652    2.524337413    0.302819577    2.700748260
  874 SOLV  HW1     2653    2.426429518    0.318371399    2.687573886
  874 SOLV  HW2     2654    2.556732438    0.235878287    2.633884043
  875 SOLV  OW      2655    1.901853398    2.116167737    0.576493617
  875 SOLV  HW1     2656    1.996967684    2.104642885    0.547818248
  875 SOLV  HW2     2657    1.847781955    2.038311041    0.544613826
  876 SOLV  OW      2658    1.020942698    2.211574437    1.711721041
  876 SOLV  HW1     2659    0.963278495    2.255167209    1.780829233
  876 SOLV  HW2     2660    1.043032173    2.277833266    1.640144605
  877 SOLV  OW      2661    2.307430454    2.953853108    2.678368977
  877 SOLV  HW1     2662    2.244734501    2.887010513    2.638352918
  877 SOLV  HW2     2663    2.346779895    3.010250581    2.605754225
  878 SOLV  OW      2664    2.322412401    2.576224898    2.185291438
  878 SOLV  HW1     2665    2.414297618    2.536793111    2.187334030
  878 SOLV  HW2     2666    2.308313779    2.632090598    2.267035842
  879 SOLV  OW      2667    0.699037055    2.167235947    2.865500275
  879 SOLV  HW1     2668    0.701446305    2.254629900    2.914059687
  879 SOLV  HW2     2669    0.753299088    2.174135414    2.781777827
  880 SOLV  OW      2670    1.375267033    0.710093447    1.217746007
  880 SOLV  HW1     2671    1.361275592    0.790766615    1.275172635
  880 SOLV  HW2     2672    1.467367566    0.674108901    1.232722257
  881 SOLV  OW      2673    0.505148627    0.303205731    1.505553016
  881 SOLV  HW1     2674    0.567894197    0.259900315    1.440840759
  881 SOLV  HW2     2675    0.554956642    0.328208774    1.588583188
  882 SOLV  OW      2676    2.716078015    0.280591565    0.781989545
  882 SOLV  HW1     2677    2.813253879    0.280816084    0.758353430
  882 SOLV  HW2     2678    2.673475261    0.197153705    0.746990857
  883 SOLV  OW      2679    0.721201051    0.997019161    2.677507858
  883 SOLV  HW1     2680    0.695242291    0.900548408    2.681932617
  883 SOLV  HW2     2681    0.661691479    1.050316355    2.737657838
  884 SOLV  OW      2682    2.487406722    1.561587777    1.453723822
  884 SOLV  HW1     2683    2.511924893    1.555527184    1.356965532
  884 SOLV  HW2     2684    2.434042671    1.481093810    1.479666055
  885 SOLV  OW      2685    1.889397963    2.318081800    0.362283506
  885 SOLV  HW1     2686    1.807125338    2.296876504    0.309527390
  885 SOLV  HW2     2687    1.901422530    2.249632485    0.434197379
  886 SOLV  OW      2688    2.873634990    2.495156339    2.249025982
  886 SOLV  HW1     2689    2.874377984    2.526528075    2.154068098
  886 SOLV  HW2     2690    2.965501696    2.465346540    2.274980681
  887 SOLV  OW      2691    0.988747288    0.994281282    1.630247697
  887 SOLV  HW1     2692    0.922505542    1.061575776    1.663192617
  887 SOLV  HW2     2693    0.950580171    0.902371078    1.640122224
  888 SOLV  OW      2694    0.145814807    2.026857889    1.621090870
  888 SOLV  HW1     2695    0.126719530    1.937170165    1.661002054
  888 SOLV  HW2     2696    0.067817506    2.087504600    1.636575164
  889 SOLV  OW      2697    1.138416227    1.789925839    2.689083568
  889 SOLV  HW1     2698    1.054331146    1.769249499    2.739121832
  889 SOLV  HW2     2699    1.131388989    1.754211550    2.595934848
  890 SOLV  OW      2700    2.575455396    2.871414549    1.453385490
  890 SOLV  HW1     2701    2.514320632    2.822426251    1.515549690
  890 SOLV  HW2     2702    2.597677160    2.812803536    1.375458090
  891 SOLV  OW      2703    1.328703729    0.603282364    2.488069928
  891 SOLV  HW1     2704    1.264558634    0.526900914    2.480790119
  891 SOLV  HW2     2705    1.302125794    0.675326670    2.424000442
  892 SOLV  OW      2706    1.342427114    1.613088970    2.932654515
  892 SOLV  HW1     2707    1.301705543    1.586257296    3.019957522
  892 SOLV  HW2     2708    1.336446149    1.536800441    2.868263178
  893 SOLV  OW      2709    3.010243679    0.282947855    3.159752232
  893 SOLV  HW1     2710    3.067186805    0.359843445    3.188838195
  893 SOLV  HW2     2711    2.921976452    0.317172961    3.127521421
  894 SOLV  OW      2712    0.135102013    1.498092314    1.921320535
  894 SOLV  HW1     2713    0.048375526    1.494980905    1.871619239
  894 SOLV  HW2     2714    0.133525070    1.574047550    1.986356262
  895 SOLV  OW      2715    1.264379213    2.255933166    0.836998505
  895 SOLV  HW1     2716    1.334558419    2.258416831    0.765792299
  895 SOLV  HW2     2717    1.307499655    2.266222645    0.926644580
  896 SOLV  OW      2718    2.722645823    2.158495150    2.925939317
  896 SOLV  HW1     2719    2.742026040    2.091267492    2.997397216
  896 SOLV  HW2     2720    2.784190889    2.143534805    2.848545554
  897 SOLV  OW      2721    1.067489330    1.536229346    1.257783174
  897 SOLV  HW1     2722    1.045460436    1.633555739    1.264397872
  897 SOLV  HW2     2723    1.070571882    1.509234268    1.161538013
  898 SOLV  OW      2724    1.024195420    1.059273162    0.707528116
  898 SOLV  HW1     2725    1.056938953    1.022831896    0.620339642
  898 SOLV  HW2     2726    1.033092701    1.158886065    0.707444081
  899 SOLV  OW      2727    0.550216283    1.426083568    2.571909823
  899 SOLV  HW1     2728    0.498722769    1.459469674    2.650864152
  899 SOLV  HW2     2729    0.570112662    1.328801136    2.583832146
  900 SOLV  OW      2730    0.505115863    3.015593941    2.910858962
  900 SOLV  HW1     2731    0.579345850    2.955696872    2.940928337
  900 SOLV  HW2     2732    0.486614729    3.083805984    2.981616893
  901 SOLV  OW      2733    2.491686122    0.104079040    0.319360401
  901 SOLV  HW1     2734    2.572383754    0.127195249    0.373723553
  901 SOLV  HW2     2735    2.511650360    0.024389037    0.262328303
  902 SOLV  OW      2736    0.224216954    0.998675298    1.531233032
  902 SOLV  HW1     2737    0.316328236    1.019097563    1.498066857
  902 SOLV  HW2     2738    0.212544907    1.036994586    1.622867823
  903 SOLV  OW      2739    0.810265402    1.595899833    2.493167201
  903 SOLV  HW1     2740    0.762939408    1.555660477    2.571542416
  903 SOLV  HW2     2741    0.892903438    1.543132067    2.473466152
  904 SOLV  OW      2742    0.622673346    1.275934610    0.361686801
  904 SOLV  HW1     2743    0.604180936    1.222085810    0.279466444
  904 SOLV  HW2     2744    0.543535451    1.333500882    0.382303066
  905 SOLV  OW      2745    1.240276501    0.155719368    0.844800583
  905 SOLV  HW1     2746    1.174031201    0.170945147    0.771440784
  905 SOLV  HW2     2747    1.223434530    0.066590518    0.886922326
  906 SOLV  OW      2748    0.421305309    2.121847887    0.657207049
  906 SOLV  HW1     2749    0.444800505    2.025792038    0.642268802
  906 SOLV  HW2     2750    0.330637726    2.127855509    0.698982749
  907 SOLV  OW      2751    0.675176662    1.748173330    0.187552021
  907 SOLV  HW1     2752    0.696082832    1.836757120    0.146112485
  907 SOLV  HW2     2753    0.750232344    1.684522648    0.169756931
  908 SOLV  OW      2754    2.672116455    0.595545238    0.328182504
  908 SOLV  HW1     2755    2.592567959    0.539023832    0.306290738
  908 SOLV  HW2     2756    2.754148396    0.554447207    0.288389741
  909 SOLV  OW      2757    2.392483391    0.630574741    1.631787073
  909 SOLV  HW1     2758    2.437889450    0.702473678    1.684407136
  909 SOLV  HW2     2759    2.370296129    0.554043051    1.692207483
  910 SOLV  OW      2760    1.268604014    1.304532667    0.879165538
  910 SOLV  HW1     2761    1.354766365    1.354273894    0.889260093
  910 SOLV  HW2     2762    1.287651837    1.209808439    0.853387619
  911 SOLV  OW      2763    2.966013259    0.711352084    0.859713558
  911 SOLV  HW1     2764    2.895456574    0.770672089    0.898500029
  911 SOLV  HW2     2765    2.933851081    0.673759173    0.772800736
  912 SOLV  OW      2766    0.852755374    0.259399867    1.138862572
  912 SOLV  HW1     2767    0.869808357    0.209056403    1.054150338
  912 SOLV  HW2     2768    0.909812189    0.341508805    1.140883368
  913 SOLV  OW      2769    1.833324697    3.163126819    1.774345020
  913 SOLV  HW1     2770    1.786181728    3.079979111    1.744928131
  913 SOLV  HW2     2771    1.931931197    3.151533142    1.762354449
  914 SOLV  OW      2772    2.124867278    2.207383177    1.271087053
  914 SOLV  HW1     2773    2.095135970    2.197179467    1.176146169
  914 SOLV  HW2     2774    2.097779165    2.126533331    1.323349092
  915 SOLV  OW      2775    0.910966092    2.917388912    2.906402180
  915 SOLV  HW1     2776    0.983785539    2.961684674    2.958718340
  915 SOLV  HW2     2777    0.831532088    2.903031205    2.965443021
  916 SOLV  OW      2778    0.406846913    3.049909426    1.228888191
  916 SOLV  HW1     2779    0.494454302    3.053103966    1.277018998
  916 SOLV  HW2     2780    0.345761356    3.119740611    1.266224123
  917 SOLV  OW      2781    1.498777670    1.782631067    1.883413153
  917 SOLV  HW1     2782    1.472509841    1.770372931    1.979127549
  917 SOLV  HW2     2783    1.438928810    1.727644171    1.825136864
  918 SOLV  OW      2784    0.123438374    0.956415702    0.331225818
  918 SOLV  HW1     2785    0.090483934    0.979887738    0.239775793
  918 SOLV  HW2     2786    0.183408240    1.029104336    0.364691885
  919 SOLV  OW      2787    1.120986329    2.223794876    2.493264176
  919 SOLV  HW1     2788    1.176835390    2.153962810    2.538034770
  919 SOLV  HW2     2789    1.140193921    2.223933113    2.395126265
  920 SOLV  OW      2790    0.923834471    2.055333850    3.166573914
  920 SOLV  HW1     2791    0.853199063    2.014900218    3.108460022
  920 SOLV  HW2     2792    0.880623433    2.108222415    3.239629511
  921 SOLV  OW      2793    1.602603319    2.666397605    0.501506773
  921 SOLV  HW1     2794    1.570576543    2.712674468    0.584177274
  921 SOLV  HW2     2795    1.620379381    2.734176690    0.430151641
  922 SOLV  OW      2796    2.659838317    2.442467934    2.465387274
  922 SOLV  HW1     2797    2.676564705    2.472089356    2.371359066
  922 SOLV  HW2     2798    2.565635486    2.464184028    2.490936563
  923 SOLV  OW      2799    2.127024896    0.858223995    2.537743468
  923 SOLV  HW1     2800    2.146754699    0.776579967    2.592024580
  923 SOLV  HW2     2801    2.092434929    0.830976472    2.447951868
  924 SOLV  OW      2802    0.629255471    2.059295560    1.495908257
  924 SOLV  HW1     2803    0.644882118    2.079250165    1.399164134
  924 SOLV  HW2     2804    0.534310426    2.080238818    1.519328553
  925 SOLV  OW      2805    1.243709750    2.628050929    3.130253859
  925 SOLV  HW1     2806    1.286727820    2.629898563    3.220517161
  925 SOLV  HW2     2807    1.278062046    2.704295607    3.075408415
  926 SOLV  OW      2808    0.691085662    2.634682355    2.008888812
  926 SOLV  HW1     2809    0.784398524    2.598854713    2.005640818
  926 SOLV  HW2     2810    0.659316605    2.636340974    2.103701296
  927 SOLV  OW      2811    0.088001627    2.512118381    1.108455661
  927 SOLV  HW1     2812    0.001461405    2.561755536    1.115420262
  927 SOLV  HW2     2813    0.118998699    2.486201744    1.199937555
  928 SOLV  OW      2814    0.923824313    1.605342791    0.161899067
  928 SOLV  HW1     2815    1.010206252    1.655721655    0.163182303
  928 SOLV  HW2     2816    0.935883470    1.517358993    0.207886458
  929 SOLV  OW      2817    0.871067136    1.447602692    1.856091925
  929 SOLV  HW1     2818    0.902787861    1.390256267    1.931636363
  929 SOLV  HW2     2819    0.825276322    1.528617839    1.892718492
  930 SOLV  OW      2820    1.461180563    1.693403959    0.544689269
  930 SOLV  HW1     2821    1.377032382    1.714005051    0.494726280
  930 SOLV  HW2     2822    1.537851894    1.741396719    0.502030037
  931 SOLV  OW      2823    0.012010521    2.875119408    2.913365162
  931 SOLV  HW1     2824    0.102481969    2.835073007    2.898768575
  931 SOLV  HW2     2825   -0.039732353    2.818137978    2.977221462
  932 SOLV  OW      2826    0.994471671    1.132573472    1.076996999
  932 SOLV  HW1     2827    1.076892398    1.183609025    1.101537495
  932 SOLV  HW2     2828    1.019559097    1.053953523    1.020521121
  933 SOLV  OW      2829    0.835569814    1.374180001    1.583923124
  933 SOLV  HW1     2830    0.928487941    1.368543853    1.547392379
  933 SOLV  HW2     2831    0.837922747    1.416318993    1.674580552
  934 SOLV  OW      2832    2.192450258    1.264625974    0.805194210
  934 SOLV  HW1     2833    2.147570992    1.243831828    0.892105056
  934 SOLV  HW2     2834    2.284874381    1.298549782    0.822714395
  935 SOLV  OW      2835    1.498529085    1.442588052    0.897603231
  935 SOLV  HW1     2836    1.501559387    1.412850505    0.993040062
  935 SOLV  HW2     2837    1.553963975    1.525101420    0.886644315
  936 SOLV  OW      2838    1.203923228    2.608765669    0.942789056
  936 SOLV  HW1     2839    1.220041104    2.593073076    0.845342801
  936 SOLV  HW2     2840    1.123321657    2.557236921    0.971943285
  937 SOLV  OW      2841    0.781938973    0.047065768    1.644768635
  937 SOLV  HW1     2842    0.811711033   -0.045500412    1.668149492
  937 SOLV  HW2     2843    0.740385415    0.089956477    1.724988309
  938 SOLV  OW      2844    1.950744426    2.281835689    0.787651985
  938 SOLV  HW1     2845    1.953777277    2.378810808    0.763430772
  938 SOLV  HW2     2846    1.917287117    2.229039201    0.709593422
  939 SOLV  OW      2847    0.737415851    0.854682581    1.066298077
  939 SOLV  HW1     2848    0.827497569    0.887221040    1.037514361
  939 SOLV  HW2     2849    0.741674490    0.756388811    1.084246478
  940 SOLV  OW      2850    0.042225379    0.765177585    1.496090872
  940 SOLV  HW1     2851   -0.047633444    0.788489214    1.533284536
  940 SOLV  HW2     2852    0.093440973    0.849074697    1.477661054
  941 SOLV  OW      2853    3.023505389    1.976858342    2.949925004
  941 SOLV  HW1     2854    3.090452664    1.908947629    2.919797219
  941 SOLV  HW2     2855    2.941280588    1.930318792    2.982706112
  942 SOLV  OW      2856    0.595019622    1.975301661    1.871965393
  942 SOLV  HW1     2857    0.509646928    1.942304784    1.831659247
  942 SOLV  HW2     2858    0.670761021    1.956806394    1.809331769
  943 SOLV  OW      2859    2.779768399    0.030358732    0.188757532
  943 SOLV  HW1     2860    2.838212621   -0.050244162    0.179309088
  943 SOLV  HW2     2861    2.692388720    0.013690596    0.143055807
  944 SOLV  OW      2862    2.626324514    3.160369172    0.920804984
  944 SOLV  HW1     2863    2.546967583    3.189632488    0.974168578
  944 SOLV  HW2     2864    2.704895022    3.217853246    0.943687820
  945 SOLV  OW      2865    2.107509578    2.591058336    2.801974890
  945 SOLV  HW1     2866    2.120987589    2.669026916    2.863136253
  945 SOLV  HW2     2867    2.169253070    2.516946880    2.828370325
  946 SOLV  OW      2868    1.187394561    1.729473839    0.199967111
  946 SOLV  HW1     2869    1.268840675    1.672284108    0.190176026
  946 SOLV  HW2     2870    1.175737059    1.754667512    0.296047168
  947 SOLV  OW      2871    1.725534638    0.609305370    1.936637174
  947 SOLV  HW1     2872    1.740809512    0.511939017    1.919662208
  947 SOLV  HW2     2873    1.629820439    0.624166983    1.961529535
  948 SOLV  OW      2874    3.059801727    0.998512886    1.952217057
  948 SOLV  HW1     2875    2.998400427    0.951220698    2.015423142
  948 SOLV  HW2     2876    3.111737251    0.931180242    1.899579677
  949 SOLV  OW      2877    1.927693652    2.119267314    2.899254648
  949 SOLV  HW1     2878    1.924260352    2.020099069    2.886788544
  949 SOLV  HW2     2879    1.835599996    2.157191238    2.890200650
  950 SOLV  OW      2880    2.996187410    3.182294875    1.178766554
  950 SOLV  HW1     2881    3.095974908    3.186033437    1.184266548
  950 SOLV  HW2     2882    2.959773308    3.275082213    1.170628240
  951 SOLV  OW      2883    1.957257415    0.649511236    2.645232069
  951 SOLV  HW1     2884    1.943914087    0.748426364    2.638962088
  951 SOLV  HW2     2885    2.005317526    0.627695932    2.730178008
  952 SOLV  OW      2886    1.353451828    0.043947274    1.924257403
  952 SOLV  HW1     2887    1.348803512    0.058743726    2.023056708
  952 SOLV  HW2     2888    1.318192464    0.124608533    1.876798871
  953 SOLV  OW      2889    0.984476262    2.887169953    2.486016766
  953 SOLV  HW1     2890    0.960853324    2.969029838    2.433647752
  953 SOLV  HW2     2891    1.001412536    2.811191250    2.423231696
  954 SOLV  OW      2892    2.344582529    1.831787332    2.660409631
  954 SOLV  HW1     2893    2.280956006    1.859584892    2.732386729
  954 SOLV  HW2     2894    2.296248154    1.775976083    2.592951148
  955 SOLV  OW      2895    0.945955717    3.050157989    0.624892778
  955 SOLV  HW1     2896    0.943832709    3.092143908    0.534147893
  955 SOLV  HW2     2897    1.040778300    3.031993274    0.650981183
  956 SOLV  OW      2898    2.295204680    2.886202680    1.222100006
  956 SOLV  HW1     2899    2.354091755    2.805416374    1.219339853
  956 SOLV  HW2     2900    2.239728472    2.884162534    1.305285450
  957 SOLV  OW      2901    3.053844667    1.655295260    0.614235695
  957 SOLV  HW1     2902    2.998943801    1.586036286    0.661042648
  957 SOLV  HW2     2903    2.993324103    1.720361060    0.568350479
  958 SOLV  OW      2904    1.047443025    2.358612959    0.115793026
  958 SOLV  HW1     2905    0.991334046    2.281661695    0.146316600
  958 SOLV  HW2     2906    1.008814100    2.396763701    0.031806601
  959 SOLV  OW      2907    2.585178384    1.172802511    1.641708428
  959 SOLV  HW1     2908    2.669947850    1.143951167    1.597175531
  959 SOLV  HW2     2909    2.606740927    1.218122295    1.728210230
  960 SOLV  OW      2910    1.432724282    1.738256368    2.139401854
  960 SOLV  HW1     2911    1.422439979    1.821096973    2.194478479
  960 SOLV  HW2     2912    1.343051251    1.696286530    2.125295047
  961 SOLV  OW      2913    1.839618674    0.319271727    0.070576279
  961 SOLV  HW1     2914    1.834938838    0.274144255   -0.018550081
  961 SOLV  HW2     2915    1.886881466    0.259772765    0.135599157
  962 SOLV  OW      2916    2.627043467    2.969572468    0.708415610
  962 SOLV  HW1     2917    2.570987960    2.897745821    0.749655231
  962 SOLV  HW2     2918    2.646482459    3.039995592    0.776713450
  963 SOLV  OW      2919    1.343125649    2.546479001    0.674361241
  963 SOLV  HW1     2920    1.399695419    2.614502067    0.720974165
  963 SOLV  HW2     2921    1.393324324    2.509269682    0.596287176
  964 SOLV  OW      2922    2.593517516    1.921444029    2.535706742
  964 SOLV  HW1     2923    2.591789895    2.016676743    2.566166315
  964 SOLV  HW2     2924    2.525215412    1.868978230    2.586521726
  965 SOLV  OW      2925    1.531920421    2.015164278    2.473772476
  965 SOLV  HW1     2926    1.558290134    2.047254250    2.564748608
  965 SOLV  HW2     2927    1.501567249    1.920044933    2.479502681
  966 SOLV  OW      2928    0.640468731    1.377486784    3.139217448
  966 SOLV  HW1     2929    0.726807227    1.409858195    3.100496574
  966 SOLV  HW2     2930    0.655404061    1.290107315    3.185513504
  967 SOLV  OW      2931    0.551313349    2.823908525    2.681818721
  967 SOLV  HW1     2932    0.644530985    2.859389279    2.674537754
  967 SOLV  HW2     2933    0.488881629    2.898676630    2.704476789
  968 SOLV  OW      2934    2.930635905    0.260405496    0.460678147
  968 SOLV  HW1     2935    2.851057926    0.200034304    0.455917433
  968 SOLV  HW2     2936    3.013098614    0.205733137    0.475266148
  969 SOLV  OW      2937    1.176479017    1.780691410    0.468894328
  969 SOLV  HW1     2938    1.160815235    1.742874004    0.560132970
  969 SOLV  HW2     2939    1.135162937    1.871574658    0.462962232
  970 SOLV  OW      2940    0.829705117    1.979828441    1.693005078
  970 SOLV  HW1     2941    0.783929400    2.005411143    1.607846585
  970 SOLV  HW2     2942    0.902768421    2.045273190    1.712512090
  971 SOLV  OW      2943    2.319515326    0.941378977    1.136201939
  971 SOLV  HW1     2944    2.237807443    0.982165941    1.176965767
  971 SOLV  HW2     2945    2.368111683    1.010503440    1.082708911
  972 SOLV  OW      2946    0.722406635    0.450019757    2.724545969
  972 SOLV  HW1     2947    0.652770746    0.441447155    2.795801821
  972 SOLV  HW2     2948    0.813109498    0.451525108    2.766625949
  973 SOLV  OW      2949    0.539595098    2.666363402    2.436285696
  973 SOLV  HW1     2950    0.529760733    2.698974951    2.530315089
  973 SOLV  HW2     2951    0.450282105    2.667006156    2.391290963
  974 SOLV  OW      2952    0.379963432    2.380857800    2.139787740
  974 SOLV  HW1     2953    0.317582957    2.442615371    2.091867884
  974 SOLV  HW2     2954    0.332361350    2.338738529    2.216998874
  975 SOLV  OW      2955    2.732630558    1.138780356    1.172640615
  975 SOLV  HW1     2956    2.775393807    1.051675052    1.196840814
  975 SOLV  HW2     2957    2.800671936    1.198707556    1.130440339
  976 SOLV  OW      2958    2.138837008    0.534530613    0.213350516
  976 SOLV  HW1     2959    2.177533489    0.585460872    0.290230600
  976 SOLV  HW2     2960    2.188336416    0.557867403    0.129642739
  977 SOLV  OW      2961    2.625195400    1.002237557    2.942476746
  977 SOLV  HW1     2962    2.585478740    0.968479201    2.857128099
  977 SOLV  HW2     2963    2.721857043    1.023495437    2.928126238
  978 SOLV  OW      2964    2.422396637    0.967123605    1.597500761
  978 SOLV  HW1     2965    2.451182508    0.905910668    1.523839438
  978 SOLV  HW2     2966    2.485318663    1.044669951    1.602878341
  979 SOLV  OW      2967    3.019427339    1.636248627    2.785766907
  979 SOLV  HW1     2968    2.943834429    1.663549746    2.726252917
  979 SOLV  HW2     2969    3.104430778    1.677134286    2.752536692
  980 SOLV  OW      2970    2.906997859    0.422217516    0.229622968
  980 SOLV  HW1     2971    2.905574390    0.368202938    0.313779601
  980 SOLV  HW2     2972    2.924321582    0.361997380    0.151679022
  981 SOLV  OW      2973    1.065030668    2.101438652    0.686249713
  981 SOLV  HW1     2974    0.987425151    2.164511651    0.687023251
  981 SOLV  HW2     2975    1.145980477    2.147771989    0.722329850
  982 SOLV  OW      2976    2.530130524    0.822642667    1.022360729
  982 SOLV  HW1     2977    2.465575427    0.868475039    1.083467451
  982 SOLV  HW2     2978    2.482934950    0.749901063    0.972548712
  983 SOLV  OW      2979    1.283503033    0.829607698    2.318674988
  983 SOLV  HW1     2980    1.232705487    0.908651284    2.352931333
  983 SOLV  HW2     2981    1.381369450    0.850192488    2.319046839
  984 SOLV  OW      2982    2.612705851    2.186931925    2.579308748
  984 SOLV  HW1     2983    2.681521494    2.158853002    2.646223370
  984 SOLV  HW2     2984    2.651915860    2.255497297    2.517966010
  985 SOLV  OW      2985    1.144516890    3.110169519    0.924316637
  985 SOLV  HW1     2986    1.160614069    3.067691772    0.835219650
  985 SOLV  HW2     2987    1.101308461    3.043900256    0.985497301
  986 SOLV  OW      2988    1.670762337    2.354527346    0.619702876
  986 SOLV  HW1     2989    1.732957700    2.297702425    0.565809563
  986 SOLV  HW2     2990    1.707532488    2.447309189    0.626124891
  987 SOLV  OW      2991    2.347663803    0.575291245    2.879879455
  987 SOLV  HW1     2992    2.325761430    0.662169871    2.924309996
  987 SOLV  HW2     2993    2.318801276    0.578606153    2.784184248
  988 SOLV  OW      2994    1.153475499    0.599705949    1.334007255
  988 SOLV  HW1     2995    1.233295344    0.633408258    1.284077457
  988 SOLV  HW2     2996    1.171203569    0.506739512    1.366302103
  989 SOLV  OW      2997    1.046271387    2.774291028    1.339932862
  989 SOLV  HW1     2998    1.114059257    2.717906233    1.387108700
  989 SOLV  HW2     2999    1.016928178    2.848512963    1.400199545
  990 SOLV  OW      3000    0.858355898    0.772426617    2.008711542
  990 SOLV  HW1     3001    0.819786719    0.782638844    2.100415795
  990 SOLV  HW2     3002    0.915237808    0.690235547    2.005456415
  991 SOLV  OW      3003    0.413934044    2.346042508    1.654889260
  991 SOLV  HW1     3004    0.367355551    2.433865177    1.643967615
  991 SOLV  HW2     3005    0.395322757    2.309583340    1.746136222
  992 SOLV  OW      3006    2.595006633    1.574643409    1.208633135
  992 SOLV  HW1     3007    2.654552810    1.498551555    1.234443477
  992 SOLV  HW2     3008    2.535209575    1.546207801    1.133683176
  993 SOLV  OW      3009    1.106696033    1.762147741    2.427966188
  993 SOLV  HW1     3010    1.034938052    1.710552333    2.381166818
  993 SOLV  HW2     3011    1.121190702    1.849213775    2.380946513
  994 SOLV  OW      3012    1.977822544    0.296792668    2.059177110
  994 SOLV  HW1     3013    2.030841844    0.335373790    1.983664822
  994 SOLV  HW2     3014    1.880207451    0.306348789    2.039641539
  995 SOLV  OW      3015    1.253741102    2.415743419    2.102809835
  995 SOLV  HW1     3016    1.198516589    2.416771474    2.019437668
  995 SOLV  HW2     3017    1.335452054    2.471810039    2.089337587
  996 SOLV  OW      3018    2.358735369    2.152698637    1.113588124
  996 SOLV  HW1     3019    2.284668346    2.157816962    1.180592085
  996 SOLV  HW2     3020    2.436903854    2.205868114    1.146211849
  997 SOLV  OW      3021    2.475220682    3.010167119    0.466020061
  997 SOLV  HW1     3022    2.541284949    2.972218812    0.530807064
  997 SOLV  HW2     3023    2.498810804    3.105329466    0.446284495
  998 SOLV  OW      3024    2.776656345    1.841215175    2.786405560
  998 SOLV  HW1     3025    2.827461432    1.925525876    2.768743922
  998 SOLV  HW2     3026    2.782613111    1.781368248    2.706504305
  999 SOLV  OW      3027    1.388739010    0.760633757    0.929619726
  999 SOLV  HW1     3028    1.484874747    0.734287324    0.921633140
  999 SOLV  HW2     3029    1.360718376    0.755746977    1.025489470
 1000 SOLV  OW      3030    2.652027232    1.433614546    2.080885677
 1000 SOLV  HW1     3031    2.566330163    1.460906166    2.037150228
 1000 SOLV  HW2     3032    2.712680419    1.512841436    2.087656604
 1001 SOLV  OW      3033    0.484858472    1.686535771    1.985675341
 1001 SOLV  HW1     3034    0.446376247    1.709839106    2.074984414
 1001 SOLV  HW2     3035    0.440766793    1.741810207    1.914959991
 1002 SOLV  OW      3036    0.661997023    0.816866434    2.275724175
 1002 SOLV  HW1     3037    0.753832949    0.819452387    2.315232354
 1002 SOLV  HW2     3038    0.596435119    0.854250154    2.341339866
 1003 SOLV  OW      3039    0.805482398    1.446726998    2.776383123
 1003 SOLV  HW1     3040    0.847266196    1.490323943    2.856103683
 1003 SOLV  HW2     3041    0.712451476    1.481414984    2.764385714
 1004 SOLV  OW      3042    1.461942852    0.397183046    1.699826451
 1004 SOLV  HW1     3043    1.452597867    0.475270558    1.638049710
 1004 SOLV  HW2     3044    1.536656368    0.338598924    1.668407523
 1005 SOLV  OW      3045    2.136086925    0.876753514    1.511743048
 1005 SOLV  HW1     3046    2.228047263    0.880665928    1.550856201
 1005 SOLV  HW2     3047    2.140746713    0.895908699    1.413696309
 1006 SOLV  OW      3048    0.405743237    2.155829162    2.856699645
 1006 SOLV  HW1     3049    0.370410152    2.237581438    2.902176918
 1006 SOLV  HW2     3050    0.504844016    2.163869653    2.846004499
 1007 SOLV  OW      3051    0.023620321    3.089245004    2.188756259
 1007 SOLV  HW1     3052    0.044616450    3.084613571    2.091087321
 1007 SOLV  HW2     3053    0.018186070    2.996626654    2.226092141
 1008 SOLV  OW      3054    1.498115555    1.975246864    2.838068215
 1008 SOLV  HW1     3055    1.540171602    2.065903343    2.841820368
 1008 SOLV  HW2     3056    1.436754668    1.963725916    2.916192909
 1009 SOLV  OW      3057    1.102554802    2.994647569    3.056355268
 1009 SOLV  HW1     3058    1.109850963    3.085545910    3.097419074
 1009 SOLV  HW2     3059    1.190435354    2.969187749    3.015972782
 1010 SOLV  OW      3060    0.429062390    2.642450408    0.325402463
 1010 SOLV  HW1     3061    0.478380444    2.653946460    0.411641624
 1010 SOLV  HW2     3062    0.356568339    2.574588151    0.337273394
 1011 SOLV  OW      3063    1.156718044    2.199355311    2.811894288
 1011 SOLV  HW1     3064    1.183469167    2.182253148    2.906728309
 1011 SOLV  HW2     3065    1.205918509    2.136577901    2.751562711
 1012 SOLV  OW      3066    1.885787804    1.264851192    1.229707308
 1012 SOLV  HW1     3067    1.827745471    1.274126833    1.310600208
 1012 SOLV  HW2     3068    1.844983456    1.315037749    1.153451513
 1013 SOLV  OW      3069    1.038195116    0.997659970    0.404017393
 1013 SOLV  HW1     3070    1.120558822    1.053677686    0.395093892
 1013 SOLV  HW2     3071    0.975797463    1.017899772    0.328530738
 1014 SOLV  OW      3072    2.182751300    2.001658014    0.526101575
 1014 SOLV  HW1     3073    2.262840478    2.027279841    0.580238810
 1014 SOLV  HW2     3074    2.184008547    2.051215921    0.439245354
 1015 SOLV  OW      3075    0.783788543    1.672014507    1.976880967
 1015 SOLV  HW1     3076    0.683952148    1.666242494    1.975996857
 1015 SOLV  HW2     3077    0.812308521    1.746780914    2.036863665
 1016 SOLV  OW      3078    1.821349097    0.746019475    1.714382270
 1016 SOLV  HW1     3079    1.766752363    0.709492855    1.789791081
 1016 SOLV  HW2     3080    1.764015748    0.754723011    1.632904792
 1017 SOLV  OW      3081    2.762415473    1.007838960    2.324694549
 1017 SOLV  HW1     3082    2.850917913    0.965192755    2.343410818
 1017 SOLV  HW2     3083    2.697119520    0.981649349    2.395773004
 1018 SOLV  OW      3084    2.335084657    0.920446208    0.499459570
 1018 SOLV  HW1     3085    2.422804593    0.890047019    0.462296388
 1018 SOLV  HW2     3086    2.347871289    0.951928846    0.593519889
 1019 SOLV  OW      3087    2.115602943    1.883108843    2.831577220
 1019 SOLV  HW1     3088    2.032936892    1.867340815    2.777546847
 1019 SOLV  HW2     3089    2.147160123    1.796447947    2.870249696
 1020 SOLV  OW      3090    1.105620022    1.056991113    3.068810745
 1020 SOLV  HW1     3091    1.090001617    1.132040485    3.004581317
 1020 SOLV  HW2     3092    1.203432788    1.049649721    3.088317183
 1021 SOLV  OW      3093    0.190848245    1.506428741    2.988249714
 1021 SOLV  HW1     3094    0.098630972    1.530514723    3.018541739
 1021 SOLV  HW2     3095    0.257291117    1.536357818    3.056743578
 1022 SOLV  OW      3096    1.445006974    2.433943324    2.394324099
 1022 SOLV  HW1     3097    1.485527809    2.412681042    2.305400059
 1022 SOLV  HW2     3098    1.347416842    2.412163819    2.392530175
 1023 SOLV  OW      3099    0.413588539    0.209464514    1.120170874
 1023 SOLV  HW1     3100    0.446478381    0.176367475    1.031715231
 1023 SOLV  HW2     3101    0.392015751    0.306879786    1.113366454
 1024 SOLV  OW      3102    0.049875581    1.624099877    0.155597410
 1024 SOLV  HW1     3103    0.112784511    1.591881489    0.226339786
 1024 SOLV  HW2     3104    0.084209973    1.709711759    0.116974161
 1025 SOLV  OW      3105    1.211097155    0.550777779    0.203109788
 1025 SOLV  HW1     3106    1.130739316    0.497706457    0.230086293
 1025 SOLV  HW2     3107    1.270697699    0.494292632    0.146023455
 1026 SOLV  OW      3108    0.409468354    0.575330109    2.516640743
 1026 SOLV  HW1     3109    0.474142941    0.504285145    2.488861097
 1026 SOLV  HW2     3110    0.458462653    0.647968483    2.564859720
 1027 SOLV  OW      3111    2.646327222    1.004068654    2.022619900
 1027 SOLV  HW1     3112    2.587742524    1.074801365    1.983062873
 1027 SOLV  HW2     3113    2.639736064    1.007296207    2.122350235
 1028 SOLV  OW      3114    2.696161507    2.193898385    2.105247572
 1028 SOLV  HW1     3115    2.752795780    2.152780327    2.033808999
 1028 SOLV  HW2     3116    2.642207749    2.122646306    2.150122334
 1029 SOLV  OW      3117    2.105154038    3.181575363    1.747986467
 1029 SOLV  HW1     3118    2.131227261    3.242732786    1.822696606
 1029 SOLV  HW2     3119    2.185313092    3.161917177    1.691509244
 1030 SOLV  OW      3120    0.152153726    0.110973301    1.872163590
 1030 SOLV  HW1     3121    0.090586616    0.175765973    1.917027830
 1030 SOLV  HW2     3122    0.242610412    0.116193335    1.914492134
 1031 SOLV  OW      3123    2.912340155    0.453662556    2.295200097
 1031 SOLV  HW1     3124    2.836199832    0.415485362    2.347580798
 1031 SOLV  HW2     3125    2.979627326    0.381950065    2.277079015
 1032 SOLV  OW      3126    1.862005991    1.927645744    0.127988198
 1032 SOLV  HW1     3127    1.810793615    1.948760110    0.211252491
 1032 SOLV  HW2     3128    1.799794223    1.890256528    0.059190306
 1033 SOLV  OW      3129    0.166980887    2.178213513    0.742693005
 1033 SOLV  HW1     3130    0.138156051    2.242457543    0.813699156
 1033 SOLV  HW2     3131    0.087697728    2.151147867    0.688088687
 1034 SOLV  OW      3132    1.815272163    1.224262166    1.496874410
 1034 SOLV  HW1     3133    1.742357524    1.158552883    1.516049151
 1034 SOLV  HW2     3134    1.904018984    1.181549948    1.514240481
 1035 SOLV  OW      3135    2.155772909    1.993034298    1.817478008
 1035 SOLV  HW1     3136    2.064991890    1.972161187    1.853873158
 1035 SOLV  HW2     3137    2.147555126    2.060535765    1.744147091
 1036 SOLV  OW      3138    1.315026606    2.348019272    0.425861196
 1036 SOLV  HW1     3139    1.403071483    2.380304799    0.391136776
 1036 SOLV  HW2     3140    1.330322156    2.285150739    0.502108123
 1037 SOLV  OW      3141    1.748998943    1.179759451    2.821958581
 1037 SOLV  HW1     3142    1.843136907    1.179007392    2.855708563
 1037 SOLV  HW2     3143    1.732516340    1.264276866    2.771099043
END
LATTICESHIFTS
         0         0         0
         0         0         0
         0         0         0
         0         0         0
         0         0         0
         0         0         0
         0         0         0
         0         0         0
         0         0         0
         0         0         0
         0         0         0
         0         0         0
         0         0         0
         0         0         0
         0         0         0
         0         0         0
         0         0         0
         0         0         0
         0         0         0
         0         0         0
         0         0         0
         0         0         0
         0         0         0
         0         0         0
         0         0         0
         0         0         0
         0         0         0
         0         0         0
         0         0         0
         0         0         0
         0         0         0
         0         0         0
         0         0         1
         0         0         1
         0         0         1
         0         1         0
         0         1         0
         0         1         0
         0         0         0
         0         0         0
         0         0         0
         0         0         0
         0         0         0
         0         0         0
         0         0         0
         0         0         0
         0         0         0
         0         0         0
         0         0         0
         0         0         0
         0         0         0
         0         0         0
         0         0         0
         0         0         0
         0         0         0
         0         0         0
        -1         0         0
        -1         0         0
        -1         0         0
         0         0         0
         0         0         0
         0         0         0
        -1         0         0
        -1         0         0
        -1         0         0
         0         0        -1
         0         0        -1
         0         0        -1
         0        -1         0
         0        -1         0
         0        -1         0
         0         0         0
         0         0         0
         0         0         0
         0         0         0
         0         0         0
         0         0         0
         0         0         0
         0         0         0
         0         0         0
         0         0         0
         0         0         0
         0         0         0
         0         1         0
         0         1         0
         0         1         0
         0         0         1
         0         0         1
         0         0         1
         0         0         0
         0         0         0
         0         0         0
         0         1         0
         0         1         0
         0         1         0
         0         0         0
         0         0         0
         0         0         0
         0         0         0
         0         0         0
         0         0         0
         0         0         0
         0         0         0
         0         0         0
         0         0         0
         0         0         0
         0         0         0
         0        -1         0
         0        -1         0
         0        -1         0
         0         0         0
         0         0         0
         0         0         0
         0         0         0
         0         0         0
         0         0         0
         0         0        -1
         0         0        -1
         0         0        -1
         0         0         0
         0         0         0
         0         0         0
         0         0         0
         0         0         0
         0         0         0
         1         0         0
         1         0         0
         1         0         0
         0         0         0
         0         0         0
         0         0         0
         0         0         0
         0         0         0
         0         0         0
         0         0         0
         0         0         0
         0         0         0
         0         0         0
         0         0         0
         0         0         0
         0         0         0
         0         0         0
         0         0         0
         0         0        -1
         0         0        -1
         0         0        -1
         0         0         0
         0         0         0
         0         0         0
         0         0         0
         0         0         0
         0         0         0
         0         0         0
         0         0         0
         0         0         0
         0         0         0
         0         0         0
         0         0         0
         1         0         0
         1         0         0
         1         0         0
         0         0         1
         0         0         1
         0         0         1
         0         0         0
         0         0         0
         0         0         0
         0         1         0
         0         1         0
         0         1         0
         0         0         0
         0         0         0
         0         0         0
         0         0         0
         0         0         0
         0         0         0
         0         0         0
         0         0         0
         0         0         0
         0         0         0
         0         0         0
         0         0         0
         0         0         0
         0         0         0
         0         0         0
         0         0         0
         0         0         0
         0         0         0
        -1         0         0
        -1         0         0
        -1         0         0
         0         1         0
         0         1         0
         0         1         0
         0         0         0
         0         0         0
         0         0         0
         0         0         0
         0         0         0
         0         0         0
         0         0         0
         0         0         0
         0         0         0
         0         1         0
         0         1         0
         0         1         0
         0         0         0
         0         0         0
         0         0         0
         0         0         0
         0         0         0
         0         0         0
         0         0         0
         0         0         0
         0         0         0
         1         1         0
         1         1         0
         1         1         0
         0         0         0
         0         0         0
         0         0         0
         0         0         0
         0         0         0
         0         0         0
         0         0         0
         0         0         0
         0         0         0
         0         0         0
         0         0         0
         0         0         0
         0         0         0
         0         0         0
         0         0         0
        -1         0         0
        -1         0         0
        -1         0         0
        -1         0         1
        -1         0         1
        -1         0         1
         0         0         0
         0         0         0
         0         0         0
        -1         0         0
        -1         0         0
        -1         0         0
         0         0         0
         0         0         0
         0         0         0
         0         0         0
         0         0         0
         0         0         0
         0         0         0
         0         0         0
         0         0         0
         0         0         0
         0         0         0
         0         0         0
         0         0         1
         0         0         1
         0         0         1
         0         0         0
         0         0         0
         0         0         0
         0         0         0
         0         0         0
         0         0         0
         0        -1         0
         0        -1         0
         0        -1         0
         0         0         0
         0         0         0
         0         0         0
         0         0         1
         0         0         1
         0         0         1
         0         1         0
         0         1         0
         0         1         0
         0         0         0
         0         0         0
         0         0         0
         0         0         0
         0         0         0
         0         0         0
         0         0         0
         0         0         0
         0         0         0
         0         0         0
         0         0         0
         0         0         0
         0         0        -1
         0         0        -1
         0         0        -1
         1         0         0
         1         0         0
         1         0         0
         0         0         0
         0         0         0
         0         0         0
         0         0         0
         0         0         0
         0         0         0
         0         0         0
         0         0         0
         0         0         0
         0         0         0
         0         0         0
         0         0         0
         0         0         0
         0         0         0
         0         0         0
         0         0         0
         0         0         0
         0         0         0
         0         0         0
         0         0         0
         0         0         0
         0         0         0
         0         0         0
         0         0         0
         0         0         0
         0         0         0
         0         0         0
         0         0         0
         0         0         0
         0         0         0
         1         0         0
         1         0         0
         1         0         0
         0         0         0
         0         0         0
         0         0         0
         0         0         0
         0         0         0
         0         0         0
         0         0         0
         0         0         0
         0         0         0
         0         0         0
         0         0         0
         0         0         0
         0         0         0
         0         0         0
         0         0         0
         0         0         0
         0         0         0
         0         0         0
         0         0         0
         0         0         0
         0         0         0
         0         0         1
         0         0         1
         0         0         1
         0        -1         0
         0        -1         0
         0        -1         0
         0         0         0
         0         0         0
         0         0         0
         0         0         0
         0         0         0
         0         0         0
         0         1         0
         0         1         0
         0         1         0
         0         1         0
         0         1         0
         0         1         0
         1         0         0
         1         0         0
         1         0         0
         0         0         0
         0         0         0
         0         0         0
         0         0         0
         0         0         0
         0         0         0
         0         0         0
         0         0         0
         0         0         0
         0         0         0
         0         0         0
         0         0         0
         0         0         1
         0         0         1
         0         0         1
         0         0         0
         0         0         0
         0         0         0
         0         0         0
         0         0         0
         0         0         0
         1         0         1
         1         0         1
         1         0         1
         0         0         1
         0         0         1
         0         0         1
        -1         0         0
        -1         0         0
        -1         0         0
         0         0         0
         0         0         0
         0         0         0
         0         0        -1
         0         0        -1
         0         0        -1
         0         0         0
         0         0         0
         0         0         0
         1         0         0
         1         0         0
         1         0         0
         0         0         0
         0         0         0
         0         0         0
         0         0         0
         0         0         0
         0         0         0
         0         0         0
         0         0         0
         0         0         0
         0         0         0
         0         0         0
         0         0         0
         0         0         0
         0         0         0
         0         0         0
         0         0         0
         0         0         0
         0         0         0
         0         0         0
         0         0         0
         0         0         0
         0         0         0
         0         0         0
         0         0         0
         0         0         0
         0         0         0
         0         0         0
         0        -1         0
         0        -1         0
         0        -1         0
         0         0         0
         0         0         0
         0         0         0
         0         0         0
         0         0         0
         0         0         0
         0         0         0
         0         0         0
         0         0         0
         0         0        -1
         0         0        -1
         0         0        -1
         0         0         1
         0         0         1
         0         0         1
         0         0         0
         0         0         0
         0         0         0
         0         0         0
         0         0         0
         0         0         0
         0         1         0
         0         1         0
         0         1         0
         0         0         0
         0         0         0
         0         0         0
         0         0         0
         0         0         0
         0         0         0
         0         0         0
         0         0         0
         0         0         0
         0         0         0
         0         0         0
         0         0         0
         0         0         0
         0         0         0
         0         0         0
         0        -1         0
         0        -1         0
         0        -1         0
        -1         0         0
        -1         0         0
        -1         0         0
         0         0         0
         0         0         0
         0         0         0
         0         0         1
         0         0         1
         0         0         1
         0         0         1
         0         0         1
         0         0         1
         1         0         0
         1         0         0
         1         0         0
         0         0         0
         0         0         0
         0         0         0
         0         0         0
         0         0         0
         0         0         0
         0         0         1
         0         0         1
         0         0         1
         0         0         0
         0         0         0
         0         0         0
         0         0         0
         0         0         0
         0         0         0
         0         0         0
         0         0         0
         0         0         0
         0         0         1
         0         0         1
         0         0         1
         0         0         0
         0         0         0
         0         0         0
         1         0         0
         1         0         0
         1         0         0
         0         0         0
         0         0         0
         0         0         0
         0         0         0
         0         0         0
         0         0         0
         0         0         0
         0         0         0
         0         0         0
         0         0         0
         0         0         0
         0         0         0
         0         0         0
         0         0         0
         0         0         0
         0         1         0
         0         1         0
         0         1         0
         0         0         0
         0         0         0
         0         0         0
         0         0         0
         0         0         0
         0         0         0
         0         0         0
         0         0         0
         0         0         0
         0         0         0
         0         0         0
         0         0         0
         0         0         0
         0         0         0
         0         0         0
         0        -1         0
         0        -1         0
         0        -1         0
         0         0         0
         0         0         0
         0         0         0
         0         0         0
         0         0         0
         0         0         0
         0         0         0
         0         0         0
         0         0         0
         0        -1         0
         0        -1         0
         0        -1         0
         0         0         0
         0         0         0
         0         0         0
         0         0         0
         0         0         0
         0         0         0
         0         0         0
         0         0         0
         0         0         0
         0         0         0
         0         0         0
         0         0         0
         0         0         0
         0         0         0
         0         0         0
         0         0         0
         0         0         0
         0         0         0
         1         0         0
         1         0         0
         1         0         0
         0         1         0
         0         1         0
         0         1         0
         0         0         0
         0         0         0
         0         0         0
         0         0         0
         0         0         0
         0         0         0
         0        -1         0
         0        -1         0
         0        -1         0
         0         0         0
         0         0         0
         0         0         0
         0         0         0
         0         0         0
         0         0         0
         0         0         0
         0         0         0
         0         0         0
         0         0         0
         0         0         0
         0         0         0
         0         0         0
         0         0         0
         0         0         0
         0         1         0
         0         1         0
         0         1         0
         0         0         0
         0         0         0
         0         0         0
         0         0         0
         0         0         0
         0         0         0
         0         0         0
         0         0         0
         0         0         0
         0         0         0
         0         0         0
         0         0         0
         0         0         0
         0         0         0
         0         0         0
         0         0         0
         0         0         0
         0         0         0
         0         0         0
         0         0         0
         0         0         0
         0         0         0
         0         0         0
         0         0         0
         0         0         0
         0         0         0
         0         0         0
         0         0         0
         0         0         0
         0         0         0
         0         0         0
         0         0         0
         0         0         0
         0         0         0
         0         0         0
         0         0         0
         0        -1         0
         0        -1         0
         0        -1         0
         0         0         0
         0         0         0
         0         0         0
         0         0         0
         0         0         0
         0         0         0
         0         0         0
         0         0         0
         0         0         0
         0         0         0
         0         0         0
         0         0         0
         0         1         0
         0         1         0
         0         1         0
         0         0         0
         0         0         0
         0         0         0
         0         0         0
         0         0         0
         0         0         0
         0         0         0
         0         0         0
         0         0         0
         0         0         0
         0         0         0
         0         0         0
         0         0         0
         0         0         0
         0         0         0
         0         1         0
         0         1         0
         0         1         0
         0         0         0
         0         0         0
         0         0         0
         0         0         0
         0         0         0
         0         0         0
         0         0         0
         0         0         0
         0         0         0
         0         0         1
         0         0         1
         0         0         1
         0         0         0
         0         0         0
         0         0         0
         0         0         0
         0         0         0
         0         0         0
         0         0         0
         0         0         0
         0         0         0
         0         0         0
         0         0         0
         0         0         0
         0         0         0
         0         0         0
         0         0         0
         0        -1         0
         0        -1         0
         0        -1         0
         0         0         0
         0         0         0
         0         0         0
         0         0         0
         0         0         0
         0         0         0
         0         0         0
         0         0         0
         0         0         0
         0         0         0
         0         0         0
         0         0         0
         1         0         0
         1         0         0
         1         0         0
         0         0         0
         0         0         0
         0         0         0
         0        -1         0
         0        -1         0
         0        -1         0
         0         0         0
         0         0         0
         0         0         0
         0         0         0
         0         0         0
         0         0         0
         0         0         0
         0         0         0
         0         0         0
         0         0         0
         0         0         0
         0         0         0
         0         0         0
         0         0         0
         0         0         0
        -1         0         0
        -1         0         0
        -1         0         0
         0         0         0
         0         0         0
         0         0         0
         0         0         0
         0         0         0
         0         0         0
         0         0         0
         0         0         0
         0         0         0
         0         0         0
         0         0         0
         0         0         0
         0         1         0
         0         1         0
         0         1         0
         0         0         0
         0         0         0
         0         0         0
         0         0         0
         0         0         0
         0         0         0
         0         0         0
         0         0         0
         0         0         0
         0         0         0
         0         0         0
         0         0         0
         0         0         0
         0         0         0
         0         0         0
         0         0         0
         0         0         0
         0         0         0
        -1         0         1
        -1         0         1
        -1         0         1
         0         0         0
         0         0         0
         0         0         0
         0         0         0
         0         0         0
         0         0         0
         0         0        -1
         0         0        -1
         0         0        -1
         0         0         0
         0         0         0
         0         0         0
         0         0         0
         0         0         0
         0         0         0
         0         0         0
         0         0         0
         0         0         0
         1         0         0
         1         0         0
         1         0         0
         0         0         0
         0         0         0
         0         0         0
        -1        -1         0
        -1        -1         0
        -1        -1         0
         0         0         0
         0         0         0
         0         0         0
         0         0         0
         0         0         0
         0         0         0
         0         0         0
         0         0         0
         0         0         0
         0         0         0
         0         0         0
         0         0         0
         0         0         0
         0         0         0
         0         0         0
         0         0         0
         0         0         0
         0         0         0
         0         0         0
         0         0         0
         0         0         0
         0        -1         0
         0        -1         0
         0        -1         0
         0         0         0
         0         0         0
         0         0         0
         0         0         0
         0         0         0
         0         0         0
         0         0         0
         0         0         0
         0         0         0
         0        -1         0
         0        -1         0
         0        -1         0
         0         0         0
         0         0         0
         0         0         0
         0         0         0
         0         0         0
         0         0         0
         0         0         0
         0         0         0
         0         0         0
         0         0         0
         0         0         0
         0         0         0
         0         0         0
         0         0         0
         0         0         0
         0         0         0
         0         0         0
         0         0         0
         1         0         0
         1         0         0
         1         0         0
         0         1         0
         0         1         0
         0         1         0
         0         0         0
         0         0         0
         0         0         0
         0         0         0
         0         0         0
         0         0         0
         0         0         0
         0         0         0
         0         0         0
         0         0         0
         0         0         0
         0         0         0
         0         0         0
         0         0         0
         0         0         0
         1         0         0
         1         0         0
         1         0         0
         0         0         0
         0         0         0
         0         0         0
         0         0         0
         0         0         0
         0         0         0
         0         0         0
         0         0         0
         0         0         0
         0         0         0
         0         0         0
         0         0         0
         0         1         0
         0         1         0
         0         1         0
         0         0         0
         0         0         0
         0         0         0
         0         0        -1
         0         0        -1
         0         0        -1
         0         0         0
         0         0         0
         0         0         0
         0         0         0
         0         0         0
         0         0         0
         0         0         0
         0         0         0
         0         0         0
         0         0         0
         0         0         0
         0         0         0
         0         0         0
         0         0         0
         0         0         0
         0         0         0
         0         0         0
         0         0         0
         0         0         0
         0         0         0
         0         0         0
         0         0         0
         0         0         0
         0         0         0
         0         0         1
         0         0         1
         0         0         1
         0         0         0
         0         0         0
         0         0         0
         0         0         0
         0         0         0
         0         0         0
         0         0         0
         0         0         0
         0         0         0
         0         0         0
         0         0         0
         0         0         0
         0         0        -1
         0         0        -1
         0         0        -1
        -1         0         0
        -1         0         0
        -1         0         0
         0         0         0
         0         0         0
         0         0         0
         0         0         0
         0         0         0
         0         0         0
         0         0         0
         0         0         0
         0         0         0
         0         0         0
         0         0         0
         0         0         0
         0         0         0
         0         0         0
         0         0         0
         0         0         0
         0         0         0
         0         0         0
         0         0        -1
         0         0        -1
         0         0        -1
         0         0         0
         0         0         0
         0         0         0
        -1         0         0
        -1         0         0
        -1         0         0
         0         0         0
         0         0         0
         0         0         0
         0         0         0
         0         0         0
         0         0         0
         0         0         0
         0         0         0
         0         0         0
         0         0         0
         0         0         0
         0         0         0
         0         0         0
         0         0         0
         0         0         0
         0         0         0
         0         0         0
         0         0         0
         0         0        -1
         0         0        -1
         0         0        -1
         0         1         0
         0         1         0
         0         1         0
         0         0         0
         0         0         0
         0         0         0
         1         0         0
         1         0         0
         1         0         0
         1         0         0
         1         0         0
         1         0         0
         0         0         0
         0         0         0
         0         0         0
         0         0         0
         0         0         0
         0         0         0
         0         0         0
         0         0         0
         0         0         0
         0         0         0
         0         0         0
         0         0         0
         0         0         0
         0         0         0
         0         0         0
         0         0         0
         0         0         0
         0         0         0
         0         0         0
         0         0         0
         0         0         0
         0        -1         0
         0        -1         0
         0        -1         0
         0         0         0
         0         0         0
         0         0         0
         0         0         0
         0         0         0
         0         0         0
         0         0         0
         0         0         0
         0         0         0
         0         0         0
         0         0         0
         0         0         0
         0        -1         0
         0        -1         0
         0        -1         0
         0         1         0
         0         1         0
         0         1         0
         0         0         0
         0         0         0
         0         0         0
         1         0         0
         1         0         0
         1         0         0
        -1         0         0
        -1         0         0
        -1         0         0
         0         0         0
         0         0         0
         0         0         0
         0         0         0
         0         0         0
         0         0         0
         0        -1         0
         0        -1         0
         0        -1         0
         0         0         0
         0         0         0
         0         0         0
        -1         0         0
        -1         0         0
        -1         0         0
         0         0         0
         0         0         0
         0         0         0
         0         0         0
         0         0         0
         0         0         0
         0         0         0
         0         0         0
         0         0         0
         0         1         1
         0         1         1
         0         1         1
         0         0         0
         0         0         0
         0         0         0
         1         0         0
         1         0         0
         1         0         0
         0         0         0
         0         0         0
         0         0         0
         0         0         0
         0         0         0
         0         0         0
         0         0         0
         0         0         0
         0         0         0
         0         0         0
         0         0         0
         0         0         0
         0         0        -1
         0         0        -1
         0         0        -1
         0         0         0
         0         0         0
         0         0         0
         0         0        -1
         0         0        -1
         0         0        -1
         0        -1         0
         0        -1         0
         0        -1         0
         0         0         0
         0         0         0
         0         0         0
         0         0         0
         0         0         0
         0         0         0
         0         0         0
         0         0         0
         0         0         0
         0         0         0
         0         0         0
         0         0         0
         0         0         0
         0         0         0
         0         0         0
         0         0         0
         0         0         0
         0         0         0
         1         0         1
         1         0         1
         1         0         1
         0         0         0
         0         0         0
         0         0         0
         0         0        -1
         0         0        -1
         0         0        -1
         1         0         0
         1         0         0
         1         0         0
         0         0         0
         0         0         0
         0         0         0
         0         0         0
         0         0         0
         0         0         0
         0         0         0
         0         0         0
         0         0         0
         0         0         0
         0         0         0
         0         0         0
         0         0         0
         0         0         0
         0         0         0
         0         0         0
         0         0         0
         0         0         0
         0         0         0
         0         0         0
         0         0         0
         0         0         0
         0         0         0
         0         0         0
         0         0         0
         0         0         0
         0         0         0
         0         0         0
         0         0         0
         0         0         0
         0         0         0
         0         0         0
         0         0         0
         0         0         0
         0         0         0
         0         0         0
         0         0         0
         0         0         0
         0         0         0
         0         0         0
         0         0         0
         0         0         0
         0         0         0
         0         0         0
         0         0         0
         1         0         0
         1         0         0
         1         0         0
         0         0         0
         0         0         0
         0         0         0
         0         0         0
         0         0         0
         0         0         0
         0         0        -1
         0         0        -1
         0         0        -1
         0         0         0
         0         0         0
         0         0         0
         0         0         0
         0         0         0
         0         0         0
         0         0         0
         0         0         0
         0         0         0
         0         0         0
         0         0         0
         0         0         0
         0         0         0
         0         0         0
         0         0         0
         0         0         0
         0         0         0
         0         0         0
         0         0         0
         0         0         0
         0         0         0
         0         0         0
         0         0         0
         0         0         0
         0         0         0
         0         0         0
         0         0         0
         0        -1         0
         0        -1         0
         0        -1         0
         0         0         0
         0         0         0
         0         0         0
         0         0         0
         0         0         0
         0         0         0
         0         0         1
         0         0         1
         0         0         1
         0         0         0
         0         0         0
         0         0         0
        -1         0         0
        -1         0         0
        -1         0         0
         0         0         0
         0         0         0
         0         0         0
         0         0         0
         0         0         0
         0         0         0
         0         0         0
         0         0         0
         0         0         0
         0         0         0
         0         0         0
         0         0         0
         0         0         0
         0         0         0
         0         0         0
         0         0         0
         0         0         0
         0         0         0
         0         0         0
         0         0         0
         0         0         0
         0         0        -1
         0         0        -1
         0         0        -1
         0         0         0
         0         0         0
         0         0         0
         0         0         0
         0         0         0
         0         0         0
         0         0         0
         0         0         0
         0         0         0
         0         0         1
         0         0         1
         0         0         1
         0         0         0
         0         0         0
         0         0         0
         0         0         0
         0         0         0
         0         0         0
         0        -1         0
         0        -1         0
         0        -1         0
         0         0         0
         0         0         0
         0         0         0
         0         0         0
         0         0         0
         0         0         0
         0         0         0
         0         0         0
         0         0         0
         0         0         0
         0         0         0
         0         0         0
         0         0         0
         0         0         0
         0         0         0
         0         0         0
         0         0         0
         0         0         0
         0         1        -1
         0         1        -1
         0         1        -1
         0         0         0
         0         0         0
         0         0         0
         0         0         0
         0         0         0
         0         0         0
         0        -1         0
         0        -1         0
         0        -1         0
         0         0         0
         0         0         0
         0         0         0
         0         0         0
         0         0         0
         0         0         0
         0         0         0
         0         0         0
         0         0         0
         0         0         0
         0         0         0
         0         0         0
         0         0         0
         0         0         0
         0         0         0
         0         0         0
         0         0         0
         0         0         0
         0         0         0
         0         0         0
         0         0         0
         1         0         0
         1         0         0
         1         0         0
         0         0         0
         0         0         0
         0         0         0
         0         0         0
         0         0         0
         0         0         0
         0         0         0
         0         0         0
         0         0         0
         0         0         0
         0         0         0
         0         0         0
         0         0         1
         0         0         1
         0         0         1
         0         1         0
         0         1         0
         0         1         0
         0         0         0
         0         0         0
         0         0         0
         0         0         0
         0         0         0
         0         0         0
         0         0         0
         0         0         0
         0         0         0
         0         0         0
         0         0         0
         0         0         0
         0         0         0
         0         0         0
         0         0         0
        -1         0         0
        -1         0         0
        -1         0         0
         0         0         0
         0         0         0
         0         0         0
         0         0         0
         0         0         0
         0         0         0
         0         1         0
         0         1         0
         0         1         0
         0         0         0
         0         0         0
         0         0         0
         0         1         0
         0         1         0
         0         1         0
         0         0         1
         0         0         1
         0         0         1
         0         0         0
         0         0         0
         0         0         0
         0         0         0
         0         0         0
         0         0         0
         0         0         0
         0         0         0
         0         0         0
         1         0         0
         1         0         0
         1         0         0
         0         0         0
         0         0         0
         0         0         0
         0         0         1
         0         0         1
         0         0         1
         0         0         0
         0         0         0
         0         0         0
         0         0         1
         0         0         1
         0         0         1
         0         0         0
         0         0         0
         0         0         0
         0         0         0
         0         0         0
         0         0         0
         0         0         0
         0         0         0
         0         0         0
         1         0         0
         1         0         0
         1         0         0
         0         0         0
         0         0         0
         0         0         0
         0         0         0
         0         0         0
         0         0         0
         0         1         0
         0         1         0
         0         1         0
         0        -1         0
         0        -1         0
         0        -1         0
         0         0         0
         0         0         0
         0         0         0
        -1         1         0
        -1         1         0
        -1         1         0
         1         0         0
         1         0         0
         1         0         0
         0         0         0
         0         0         0
         0         0         0
         0         0         0
         0         0         0
         0         0         0
         0         0         0
         0         0         0
         0         0         0
         0         0         0
         0         0         0
         0         0         0
         0         0         0
         0         0         0
         0         0         0
         0         0         0
         0         0         0
         0         0         0
         0         1         0
         0         1         0
         0         1         0
         0         0         0
         0         0         0
         0         0         0
         0         0        -1
         0         0        -1
         0         0        -1
         0         0         0
         0         0         0
         0         0         0
         0         0         0
         0         0         0
         0         0         0
         0         0         0
         0         0         0
         0         0         0
        -1         0         0
        -1         0         0
        -1         0         0
         0         0         0
         0         0         0
         0         0         0
         0         0         0
         0         0         0
         0         0         0
         0         0         0
         0         0         0
         0         0         0
         0         0         0
         0         0         0
         0         0         0
         0         0         0
         0         0         0
         0         0         0
         0         0         1
         0         0         1
         0         0         1
         0         0         0
         0         0         0
         0         0         0
         0        -1         0
         0        -1         0
         0        -1         0
         0         0         0
         0         0         0
         0         0         0
         0         0        -1
         0         0        -1
         0         0        -1
         0         0         0
         0         0         0
         0         0         0
         0         0         0
         0         0         0
         0         0         0
         0         0         0
         0         0         0
         0         0         0
         0         0         1
         0         0         1
         0         0         1
        -1         0        -1
        -1         0        -1
        -1         0        -1
         1         0         0
         1         0         0
         1         0         0
         0         0         0
         0         0         0
         0         0         0
         0         0         0
         0         0         0
         0         0         0
         0         0         0
         0         0         0
         0         0         0
         0         0         0
         0         0         0
         0         0         0
         0         1         0
         0         1         0
         0         1         0
         0         0         0
         0         0         0
         0         0         0
         0         0         0
         0         0         0
         0         0         0
         0         0        -1
         0         0        -1
         0         0        -1
         0         0         0
         0         0         0
         0         0         0
         0         0         0
         0         0         0
         0         0         0
         0         0         0
         0         0         0
         0         0         0
         0         0         0
         0         0         0
         0         0         0
         0         0         0
         0         0         0
         0         0         0
         0         0         0
         0         0         0
         0         0         0
         0         0         0
         0         0         0
         0         0         0
         0         0         0
         0         0         0
         0         0         0
         0         0         0
         0         0         0
         0         0         0
         0         0         0
         0         0         0
         0         0         0
        -1         0         0
        -1         0         0
        -1         0         0
         0         0         0
         0         0         0
         0         0         0
         0         0         1
         0         0         1
         0         0         1
         0         0         0
         0         0         0
         0         0         0
         0         0         0
         0         0         0
         0         0         0
         0        -1         0
         0        -1         0
         0        -1         0
         0         0         0
         0         0         0
         0         0         0
         0         0         0
         0         0         0
         0         0         0
         0         0         0
         0         0         0
         0         0         0
         0         0         0
         0         0         0
         0         0         0
         0         0         0
         0         0         0
         0         0         0
         0         0         0
         0         0         0
         0         0         0
         0         0         0
         0         0         0
         0         0         0
         0         0         1
         0         0         1
         0         0         1
         0         0         0
         0         0         0
         0         0         0
         0         0         0
         0         0         0
         0         0         0
         0         0         0
         0         0         0
         0         0         0
         0         0         0
         0         0         0
         0         0         0
         0         0         0
         0         0         0
         0         0         0
         0         0         0
         0         0         0
         0         0         0
        -1         0         0
        -1         0         0
        -1         0         0
         0         0         0
         0         0         0
         0         0         0
         0         0         0
         0         0         0
         0         0         0
         0         0         0
         0         0         0
         0         0         0
         0         0         0
         0         0         0
         0         0         0
         0         0         0
         0         0         0
         0         0         0
         0         0        -1
         0         0        -1
         0         0        -1
         0         0         0
         0         0         0
         0         0         0
         0         0         0
         0         0         0
         0         0         0
         0         0        -1
         0         0        -1
         0         0        -1
         0         0         0
         0         0         0
         0         0         0
        -1         0         0
        -1         0         0
        -1         0         0
         0         1         1
         0         1         1
         0         1         1
         0         0         0
         0         0         0
         0         0         0
         0         0         0
         0         0         0
         0         0         0
         0         0         0
         0         0         0
         0         0         0
        -1         0         0
        -1         0         0
        -1         0         0
         0         0         0
         0         0         0
         0         0         0
         0         0         0
         0         0         0
         0         0         0
         0         0         0
         0         0         0
         0         0         0
         0         0         0
         0         0         0
         0         0         0
         0         0         0
         0         0         0
         0         0         0
         0        -1        -1
         0        -1        -1
         0        -1        -1
         0         0         0
         0         0         0
         0         0         0
         0         0         0
         0         0         0
         0         0         0
         0         0         0
         0         0         0
         0         0         0
         0         0         0
         0         0         0
         0         0         0
        -1         0         0
        -1         0         0
        -1         0         0
         1         0         0
         1         0         0
         1         0         0
        -1         0         0
        -1         0         0
        -1         0         0
         0         0         0
         0         0         0
         0         0         0
         0         0         0
         0         0         0
         0         0         0
         1         0         0
         1         0         0
         1         0         0
        -1         0         0
        -1         0         0
        -1         0         0
         0        -1         0
         0        -1         0
         0        -1         0
         0         0         0
         0         0         0
         0         0         0
         0         0         0
         0         0         0
         0         0         0
         0         0         0
         0         0         0
         0         0         0
        -1         0         0
        -1         0         0
        -1         0         0
         0         0         1
         0         0         1
         0         0         1
         0         0         0
         0         0         0
         0         0         0
         0        -1         0
         0        -1         0
         0        -1         0
         0         0         0
         0         0         0
         0         0         0
         0         0         0
         0         0         0
         0         0         0
         0         0         0
         0         0         0
         0         0         0
         0         0         0
         0         0         0
         0         0         0
         0         0         0
         0         0         0
         0         0         0
         0         0         0
         0         0         0
         0         0         0
         0         0         0
         0         0         0
         0         0         0
         0         0         0
         0         0         0
         0         0         0
         0         0         0
         0         0         0
         0         0         0
         0         0         0
         0         0         0
         0         0         0
        -1         0         0
        -1         0         0
        -1         0         0
         0         1        -1
         0         1        -1
         0         1        -1
         0         0         0
         0         0         0
         0         0         0
         0         1         1
         0         1         1
         0         1         1
         0         0         0
         0         0         0
         0         0         0
         0         0         0
         0         0         0
         0         0         0
         0         0         0
         0         0         0
         0         0         0
         0         0         0
         0         0         0
         0         0         0
         0         0         1
         0         0         1
         0         0         1
         0         0         0
         0         0         0
         0         0         0
        -1         0         0
        -1         0         0
        -1         0         0
         0         0         0
         0         0         0
         0         0         0
         0         0         0
         0         0         0
         0         0         0
         0         0         0
         0         0         0
         0         0         0
         0         0        -1
         0         0        -1
         0         0        -1
         0         0        -1
         0         0        -1
         0         0        -1
         0         0        -1
         0         0        -1
         0         0        -1
         0         0         0
         0         0         0
         0         0         0
         0         0         0
         0         0         0
         0         0         0
         0         0         0
         0         0         0
         0         0         0
         0         0         0
         0         0         0
         0         0         0
         0         0         0
         0         0         0
         0         0         0
         0         0         0
         0         0         0
         0         0         0
         0         0         0
         0         0         0
         0         0         0
         0         0         0
         0         0         0
         0         0         0
         0         0        -1
         0         0        -1
         0         0        -1
         0         0         0
         0         0         0
         0         0         0
         0         0         0
         0         0         0
         0         0         0
         0         0         0
         0         0         0
         0         0         0
         0        -1         0
         0        -1         0
         0        -1         0
         0         0         0
         0         0         0
         0         0         0
         0         0         0
         0         0         0
         0         0         0
         0         0         0
         0         0         0
         0         0         0
         1         0         0
         1         0         0
         1         0         0
         0         0         0
         0         0         0
         0         0         0
         0         0         0
         0         0         0
         0         0         0
         0         0         0
         0         0         0
         0         0         0
         0         0         1
         0         0         1
         0         0         1
         0         0         0
         0         0         0
         0         0         0
         0        -1         0
         0        -1         0
         0        -1         0
         0         0         0
         0         0         0
         0         0         0
         0         0         0
         0         0         0
         0         0         0
         1         0         0
         1         0         0
         1         0         0
         0         1         0
         0         1         0
         0         1         0
         0         0         1
         0         0         1
         0         0         1
         0         0         0
         0         0         0
         0         0         0
         0         0         0
         0         0         0
         0         0         0
         0        -1         0
         0        -1         0
         0        -1         0
         0         0         0
         0         0         0
         0         0         0
         0         0         0
         0         0         0
         0         0         0
        -1         0         0
        -1         0         0
        -1         0         0
         0         0         0
         0         0         0
         0         0         0
         0         0         0
         0         0         0
         0         0         0
         0         0         1
         0         0         1
         0         0         1
        -1         0         0
        -1         0         0
        -1         0         0
         0         0         0
         0         0         0
         0         0         0
         0         1         0
         0         1         0
         0         1         0
         0         0         0
         0         0         0
         0         0         0
         0         0         0
         0         0         0
         0         0         0
         0         0         0
         0         0         0
         0         0         0
         0         0         0
         0         0         0
         0         0         0
         0         0         0
         0         0         0
         0         0         0
         0         0         0
         0         0         0
         0         0         0
         0        -1         0
         0        -1         0
         0        -1         0
         0         0         0
         0         0         0
         0         0         0
         0         0         0
         0         0         0
         0         0         0
         0         0         0
         0         0         0
         0         0         0
         0         0        -1
         0         0        -1
         0         0        -1
         0         0         0
         0         0         0
         0         0         0
         0         0         0
         0         0         0
         0         0         0
         0         0         0
         0         0         0
         0         0         0
         0         0         0
         0         0         0
         0         0         0
         0         0         0
         0         0         0
         0         0         0
         0         0         0
         0         0         0
         0         0         0
         0        -1         0
         0        -1         0
         0        -1         0
         0         0         0
         0         0         0
         0         0         0
         0         0         0
         0         0         0
         0         0         0
         0         0         0
         0         0         0
         0         0         0
         0         0         0
         0         0         0
         0         0         0
         0         0         0
         0         0         0
         0         0         0
         0         0         0
         0         0         0
         0         0         0
         0         0         0
         0         0         0
         0         0         0
         0         0         0
         0         0         0
         0         0         0
         0         0         0
         0         0         0
         0         0         0
         0         0         0
         0         0         0
         0         0         0
         0         0        -1
         0         0        -1
         0         0        -1
         0         0         0
         0         0         0
         0         0         0
         0         0         0
         0         0         0
         0         0         0
         0         0         0
         0         0         0
         0         0         0
         0         0         0
         0         0         0
         0         0         0
         0         0         0
         0         0         0
         0         0         0
         0         0         0
         0         0         0
         0         0         0
         0         0         0
         0         0         0
         0         0         0
         0         0         0
         0         0         0
         0         0         0
         0         0        -1
         0         0        -1
         0         0        -1
         0         0         0
         0         0         0
         0         0         0
         0         0         0
         0         0         0
         0         0         0
         0         0         0
         0         0         0
         0         0         0
         0         0         0
         0         0         0
         0         0         0
         1         0         0
         1         0         0
         1         0         0
         0         0         0
         0         0         0
         0         0         0
         0         0         0
         0         0         0
         0         0         0
         0         0         0
         0         0         0
         0         0         0
         0         0         0
         0         0         0
         0         0         0
         0         0         0
         0         0         0
         0         0         0
        -1         0         0
        -1         0         0
        -1         0         0
         0        -1         0
         0        -1         0
         0        -1         0
         0         0         0
         0         0         0
         0         0         0
         0         0         0
         0         0         0
         0         0         0
         0         0         0
         0         0         0
         0         0         0
         0         0         0
         0         0         0
         0         0         0
         0         1        -1
         0         1        -1
         0         1        -1
         0         0         0
         0         0         0
         0         0         0
         0         0         0
         0         0         0
         0         0         0
         0         0         0
         0         0         0
         0         0         0
         0         0         0
         0         0         0
         0         0         0
         0         1        -1
         0         1        -1
         0         1        -1
         0         0         0
         0         0         0
         0         0         0
         0         0         0
         0         0         0
         0         0         0
         0         0         0
         0         0         0
         0         0         0
         0         0         0
         0         0         0
         0         0         0
         0         0         1
         0         0         1
         0         0         1
         0         0         0
         0         0         0
         0         0         0
         0         0         0
         0         0         0
         0         0         0
         0         0         0
         0         0         0
         0         0         0
         0         0         0
         0         0         0
         0         0         0
         0         0         0
         0         0         0
         0         0         0
         0         0         0
         0         0         0
         0         0         0
         0         0         0
         0         0         0
         0         0         0
         0         0         0
         0         0         0
         0         0         0
         0         0         0
         0         0         0
         0         0         0
         0         0         0
         0         0         0
         0         0         0
         0         0         0
         0         0         0
         0         0         0
         0         0         0
         0         0         0
         0         0         0
         0         0         0
         0         0         0
         0         0         0
        -1         0         0
        -1         0         0
        -1         0         0
         0         0         0
         0         0         0
         0         0         0
         1         0         0
         1         0         0
         1         0         0
         0         0         0
         0         0         0
         0         0         0
         0         0         0
         0         0         0
         0         0         0
         0         0         0
         0         0         0
         0         0         0
         0         1         0
         0         1         0
         0         1         0
         0         0         0
         0         0         0
         0         0         0
         0         0         0
         0         0         0
         0         0         0
         0         0         0
         0         0         0
         0         0         0
         0         0         0
         0         0         0
         0         0         0
         0         0         0
         0         0         0
         0         0         0
         0         0         0
         0         0         0
         0         0         0
         0         0         0
         0         0         0
         0         0         0
         0         0         0
         0         0         0
         0         0         0
         0         0         0
         0         0         0
         0         0         0
         0         0         1
         0         0         1
         0         0         1
         0         0        -1
         0         0        -1
         0         0        -1
         0         0         0
         0         0         0
         0         0         0
         1         0         0
         1         0         0
         1         0         0
         0         0         0
         0         0         0
         0         0         0
         0         0         0
         0         0         0
         0         0         0
        -1         0         0
        -1         0         0
        -1         0         0
         0         0         0
         0         0         0
         0         0         0
         0         0         0
         0         0         0
         0         0         0
         0         0         0
         0         0         0
         0         0         0
         0         0         0
         0         0         0
         0         0         0
         0         0         0
         0         0         0
         0         0         0
         0         0        -1
         0         0        -1
         0         0        -1
         0         0         0
         0         0         0
         0         0         0
         0         0         0
         0         0         0
         0         0         0
         0         0         0
         0         0         0
         0         0         0
         0         0         0
         0         0         0
         0         0         0
         0         0         0
         0         0         0
         0         0         0
         0         0         0
         0         0         0
         0         0         0
         0         0        -1
         0         0        -1
         0         0        -1
         0         0         0
         0         0         0
         0         0         0
         0         0         0
         0         0         0
         0         0         0
         0         1         0
         0         1         0
         0         1         0
         0         0         0
         0         0         0
         0         0         0
         0         0         0
         0         0         0
         0         0         0
        -1         0         0
        -1         0         0
        -1         0         0
         0         0         0
         0         0         0
         0         0         0
         0         0         0
         0         0         0
         0         0         0
         0         0         0
         0         0         0
         0         0         0
         0         0         0
         0         0         0
         0         0         0
         0         0         0
         0         0         0
         0         0         0
         0        -1         0
         0        -1         0
         0        -1         0
        -1         0         0
        -1         0         0
        -1         0         0
         0         0         0
         0         0         0
         0         0         0
         0         0         0
         0         0         0
         0         0         0
        -1         0         0
        -1         0         0
        -1         0         0
         0         0        -1
         0         0        -1
         0         0        -1
         0         0         0
         0         0         0
         0         0         0
         0         0         0
         0         0         0
         0         0         0
         0         1         0
         0         1         0
         0         1         0
         0         0         0
         0         0         0
         0         0         0
         0         0         0
         0         0         0
         0         0         0
         0         0         0
         0         0         0
         0         0         0
        -1         0         0
        -1         0         0
        -1         0         0
         0         0         0
         0         0         0
         0         0         0
         0         0         0
         0         0         0
         0         0         0
         0         0         0
         0         0         0
         0         0         0
         0         0         0
         0         0         0
         0         0         0
         0         0         1
         0         0         1
         0         0         1
         0         0         0
         0         0         0
         0         0         0
         0         0         0
         0         0         0
         0         0         0
         0         0         0
         0         0         0
         0         0         0
         0         0         0
         0         0         0
         0         0         0
         0         0         0
         0         0         0
         0         0         0
        -1         0         0
        -1         0         0
        -1         0         0
         0         0         0
         0         0         0
         0         0         0
         0         0         0
         0         0         0
         0         0         0
         0         0         0
         0         0         0
         0         0         0
         0         0         0
         0         0         0
         0         0         0
         1         0         0
         1         0         0
         1         0         0
         0         0         0
         0         0         0
         0         0         0
         0         0         0
         0         0         0
         0         0         0
         0         0         0
         0         0         0
         0         0         0
         0         1         0
         0         1         0
         0         1         0
        -1         0         0
        -1         0         0
        -1         0         0
         0        -1         0
         0        -1         0
         0        -1         0
         0         0         0
         0         0         0
         0         0         0
         0        -1         0
         0        -1         0
         0        -1         0
         0         0         0
         0         0         0
         0         0         0
         1         0         0
         1         0         0
         1         0         0
         0         0         0
         0         0         0
         0         0         0
         0         0        -1
         0         0        -1
         0         0        -1
         0         0         0
         0         0         0
         0         0         0
         0         0         0
         0         0         0
         0         0         0
         0         0         0
         0         0         0
         0         0         0
         0         0         0
         0         0         0
         0         0         0
         0         0         0
         0         0         0
         0         0         0
         0         0         0
         0         0         0
         0         0         0
         0         0         0
         0         0         0
         0         0         0
         0         0         0
         0         0         0
         0         0         0
         0         0         0
         0         0         0
         0         0         0
         0         0         0
         0         0         0
         0         0         0
         1         0         0
         1         0         0
         1         0         0
         0        -1         0
         0        -1         0
         0        -1         0
         0         0         0
         0         0         0
         0         0         0
         0         0         0
         0         0         0
         0         0         0
         0         0         0
         0         0         0
         0         0         0
         0         0         0
         0         0         0
         0         0         0
         0         0         0
         0         0         0
         0         0         0
         0         0         0
         0         0         0
         0         0         0
        -1         0         0
        -1         0         0
        -1         0         0
         0        -1         0
         0        -1         0
         0        -1         0
         0         0         0
         0         0         0
         0         0         0
         0         0         0
         0         0         0
         0         0         0
         0         0        -1
         0         0        -1
         0         0        -1
         0         0         0
         0         0         0
         0         0         0
         0         0         0
         0         0         0
         0         0         0
         0         0         0
         0         0         0
         0         0         0
         0         0         1
         0         0         1
         0         0         1
         0         0         0
         0         0         0
         0         0         0
         0         0         0
         0         0         0
         0         0         0
         0         0         0
         0         0         0
         0         0         0
         0         0        -1
         0         0        -1
         0         0        -1
         0         0         0
         0         0         0
         0         0         0
         0         0         0
         0         0         0
         0         0         0
         0         0         0
         0         0         0
         0         0         0
         0         0         0
         0         0         0
         0         0         0
         0         0         0
         0         0         0
         0         0         0
         0         0         0
         0         0         0
         0         0         0
         0         0         0
         0         0         0
         0         0         0
         0         0         0
         0         0         0
         0         0         0
         0         0         0
         0         0         0
         0         0         0
         0         0         0
         0         0         0
         0         0         0
         0         0         0
         0         0         0
         0         0         0
         0         0        -1
         0         0        -1
         0         0        -1
         0        -1         0
         0        -1         0
         0        -1         0
         0         0         0
         0         0         0
         0         0         0
         0         0         0
         0         0         0
         0         0         0
         0         0         0
         0         0         0
         0         0         0
         0         0         0
         0         0         0
         0         0         0
        -1         0         0
        -1         0         0
        -1         0         0
         0         0        -1
         0         0        -1
         0         0        -1
         0         0         0
         0         0         0
         0         0         0
         0         0         0
         0         0         0
         0         0         0
         0         0         0
         0         0         0
         0         0         0
         0         0         0
         0         0         0
         0         0         0
         0         0         1
         0         0         1
         0         0         1
         0         0         0
         0         0         0
         0         0         0
         0         0         0
         0         0         0
         0         0         0
         0         1         0
         0         1         0
         0         1         0
         0         0         0
         0         0         0
         0         0         0
         0         0         0
         0         0         0
         0         0         0
         0         0         0
         0         0         0
         0         0         0
         0         0        -1
         0         0        -1
         0         0        -1
         0        -1         0
         0        -1         0
         0        -1         0
         0         0         1
         0         0         1
         0         0         1
         0         0         0
         0         0         0
         0         0         0
         1         0         0
         1         0         0
         1         0         0
         0         0         0
         0         0         0
         0         0         0
         0         1        -1
         0         1        -1
         0         1        -1
         0         0         0
         0         0         0
         0         0         0
         0         0         0
         0         0         0
         0         0         0
         0         1         1
         0         1         1
         0         1         1
         0         0         0
         0         0         0
         0         0         0
         0         1         0
         0         1         0
         0         1         0
         0         0         0
         0         0         0
         0         0         0
         0         0         0
         0         0         0
         0         0         0
         0         0         0
         0         0         0
         0         0         0
         0         0         0
         0         0         0
         0         0         0
         0         0         0
         0         0         0
         0         0         0
         0         0         0
         0         0         0
         0         0         0
         0         0         0
         0         0         0
         0         0         0
         0         0         0
         0         0         0
         0         0         0
         0         0         0
         0         0         0
         0         0         0
         0         0         0
         0         0         0
         0         0         0
         0         0         0
         0         0         0
         0         0         0
         0         0         0
         0         0         0
         0         0         0
         0         0         0
         0         0         0
         0         0         0
         0         0         0
         0         0         0
         0         0         0
         0        -1         1
         0        -1         1
         0        -1         1
         0         0         0
         0         0         0
         0         0         0
         0         0         0
         0         0         0
         0         0         0
         0        -1         0
         0        -1         0
         0        -1         0
         0         0         0
         0         0         0
         0         0         0
         0         0         0
         0         0         0
         0         0         0
         0         0         0
         0         0         0
         0         0         0
        -1         0         0
        -1         0         0
        -1         0         0
         0         0         0
         0         0         0
         0         0         0
         0         0         0
         0         0         0
         0         0         0
         0         0         0
         0         0         0
         0         0         0
         0         0         0
         0         0         0
         0         0         0
         0         0         0
         0         0         0
         0         0         0
         0         0         0
         0         0         0
         0         0         0
         0         0         0
         0         0         0
         0         0         0
         0         1        -1
         0         1        -1
         0         1        -1
         0         0         0
         0         0         0
         0         0         0
         0         0         0
         0         0         0
         0         0         0
         0         0         0
         0         0         0
         0         0         0
         0         0         0
         0         0         0
         0         0         0
         0         0         0
         0         0         0
         0         0         0
         0         0         0
         0         0         0
         0         0         0
         0         0         0
         0         0         0
         0         0         0
         0         0         0
         0         0         0
         0         0         0
         0         0         0
         0         0         0
         0         0         0
         0         0         1
         0         0         1
         0         0         1
         0         1         0
         0         1         0
         0         1         0
         0         0         0
         0         0         0
         0         0         0
         0         0         0
         0         0         0
         0         0         0
         0         0         0
         0         0         0
         0         0         0
         0         0         0
         0         0         0
         0         0         0
         0         0         0
         0         0         0
         0         0         0
         0        -1         0
         0        -1         0
         0        -1         0
         0         1         0
         0         1         0
         0         1         0
         0         0         0
         0         0         0
         0         0         0
         0         0         0
         0         0         0
         0         0         0
         0         0         0
         0         0         0
         0         0         0
         0         0         0
         0         0         0
         0         0         0
         0         0         0
         0         0         0
         0         0         0
         0         0         0
         0         0         0
         0         0         0
         0         0         0
         0         0         0
         0         0         0
         0         0         0
         0         0         0
         0         0         0
         0         0         1
         0         0         1
         0         0         1
         0        -1         0
         0        -1         0
         0        -1         0
         0         0         0
         0         0         0
         0         0         0
         0         0        -1
         0         0        -1
         0         0        -1
         0         0         0
         0         0         0
         0         0         0
         0         0         0
         0         0         0
         0         0         0
         0         0         0
         0         0         0
         0         0         0
         0         0         0
         0         0         0
         0         0         0
         0         0         0
         0         0         0
         0         0         0
         0         0         0
         0         0         0
         0         0         0
         0         0         0
         0         0         0
         0         0         0
         0         0         0
         0         0         0
         0         0         0
         0         0         0
         0         0         0
         0         0         0
         0         0         0
         0         0         0
         0         0         0
         0         0         0
         0         0         0
         0         0         0
         0         0         0
         0         0         0
         0         0         0
         0         0         0
         0         0         0
         0         0         0
         0         0         0
         0         0         0
         0         0         0
         0         0         0
         0         0         0
         0         0         0
         0         0         0
         0         0         0
         0         0         0
         0         0         0
         0         0         0
         0         0         0
         0         0         0
         0         0         0
         0         0         0
         0         0        -1
         0         0        -1
         0         0        -1
         0         0         0
         0         0         0
         0         0         0
         0         0         0
         0         0         0
         0         0         0
         0         0         0
         0         0         0
         0         0         0
         0         0         0
         0         0         0
         0         0         0
         1         0         0
         1         0         0
         1         0         0
         0         0         0
         0         0         0
         0         0         0
         0         0         0
         0         0         0
         0         0         0
         0         0         0
         0         0         0
         0         0         0
         0         0         0
         0         0         0
         0         0         0
         0         0         0
         0         0         0
         0         0         0
         0         0         0
         0         0         0
         0         0         0
         0         0         0
         0         0         0
         0         0         0
         0         0        -1
         0         0        -1
         0         0        -1
         0         0         0
         0         0         0
         0         0         0
         0         0         0
         0         0         0
         0         0         0
         0         0         0
         0         0         0
         0         0         0
         0         0         0
         0         0         0
         0         0         0
         0         0         1
         0         0         1
         0         0         1
         0         0         0
         0         0         0
         0         0         0
         0        -1         0
         0        -1         0
         0        -1         0
         0         0         0
         0         0         0
         0         0         0
         0         0         0
         0         0         0
         0         0         0
         0        -1         0
         0        -1         0
         0        -1         0
         0         0         0
         0         0         0
         0         0         0
         1         1         0
         1         1         0
         1         1         0
         0         0         0
         0         0         0
         0         0         0
         0         0         0
         0         0         0
         0         0         0
         0         0         0
         0         0         0
         0         0         0
         0         0         0
         0         0         0
         0         0         0
         1         0         0
         1         0         0
         1         0         0
         1         0         0
         1         0         0
         1         0         0
         0         0         0
         0         0         0
         0         0         0
         0         0         0
         0         0         0
         0         0         0
         0         0         0
         0         0         0
         0         0         0
         0         0         0
         0         0         0
         0         0         0
         0         0         0
         0         0         0
         0         0         0
         0         0         0
         0         0         0
         0         0         0
         0         0         0
         0         0         0
         0         0         0
         0         0        -1
         0         0        -1
         0         0        -1
         0         0         0
         0         0         0
         0         0         0
         0        -1         0
         0        -1         0
         0        -1         0
         0         0         0
         0         0         0
         0         0         0
         0         0         0
         0         0         0
         0         0         0
         1         0         0
         1         0         0
         1         0         0
         0         0         0
         0         0         0
         0         0         0
         0        -1         0
         0        -1         0
         0        -1         0
         0         0         0
         0         0         0
         0         0         0
         0         0         0
         0         0         0
         0         0         0
         0         0         0
         0         0         0
         0         0         0
         0         0         0
         0         0         0
         0         0         0
         0         0         0
         0         0         0
         0         0         0
         0         0         0
         0         0         0
         0         0         0
         0         0         0
         0         0         0
         0         0         0
        -1         0         0
        -1         0         0
        -1         0         0
         0         0         0
         0         0         0
         0         0         0
         0         0         1
         0         0         1
         0         0         1
         0         0         0
         0         0         0
         0         0         0
         0         0         0
         0         0         0
         0         0         0
         0         0         0
         0         0         0
         0         0         0
END
VELOCITY
# first 24 chars ignored
    1 WDH1  C1         1    0.211025308   -0.482158096    0.188530457
    1 WDH1  H1         2   -0.427956925   -1.354360000   -0.939884699
    1 WDH1  C2         3   -0.056499917   -0.529970252   -0.068445768
    1 WDH1  H2         4   -0.099808135   -1.757874102   -0.066068908
    1 WDH1  C3         5    0.679321040    0.149079198    0.380515245
    1 WDH1  H3         6   -0.167059674   -2.201462978    1.512729387
    1 WDH1  C4         7   -0.379972120   -0.005208191    0.155851174
    1 WDH1  H4         8   -0.579619928   -1.217171882   -1.775854359
    1 WDH1  C5         9   -0.604359196   -0.128820190    0.156977122
    1 WDH1  C6        10    0.221724999    0.235411732    0.161233094
    1 WDH1  H7        11   -1.406712666    0.527854109    2.098190155
    1 WDH1  C7        12    0.183031998    0.421227455   -0.047993004
    1 WDH1  C8        13    0.068917072   -0.287526080    0.444201270
    1 WDH1  H8        14    1.052936371   -0.028704190    0.255454294
    1 WDH1  N         15    0.619946516    0.121211157   -0.143654350
    1 WDH1  C9        16    0.313876383   -0.273322725   -0.212401285
    1 WDH1  O9        17   -0.253159136   -0.780197569   -0.416299711
    1 WDH1  C10       18    0.261969865   -0.302366510   -0.194308939
    1 WDH1  C11       19    0.489538936    0.047254969    0.220834720
    1 WDH1  O11       20    0.462168273    0.065158306    0.196771563
    1 WDH1  H11       21    1.145792984   -0.115287663    0.157841417
    1 WDH1  C12       22   -0.162262012   -0.147745453    0.583444127
    1 WDH1  H12       23    0.783442633   -0.506440552   -0.493771528
    1 WDH1  C13       24   -0.014559553    0.086327583   -0.300287728
    1 WDH1  O13       25   -0.125385256    0.480922189   -0.234920870
    1 WDH1  H13       26    0.916550569   -0.973127991    0.989875849
    1 WDH1  C14       27   -0.472007810   -0.133123685   -0.531766126
    1 WDH1  C15       28   -0.018452625   -0.464913700    0.291799295
    1 WDH1  C16       29    0.007292298   -0.648167637    0.424632724
    1 WDH1  C17       30    0.033144257   -0.308949368   -0.012981004
    1 WDH1  C18       31   -0.432904852    0.164596103   -0.595750023
    1 WDH1  H18       32    0.579942522   -0.812780341   -1.196483560
    1 SOLV  OW        33   -0.263629265   -0.247153084    0.376867481
    1 SOLV  HW1       34   -0.051110198   -1.828916555   -2.406235127
    1 SOLV  HW2       35   -0.539959259   -0.452980130   -0.009309230
    2 SOLV  OW        36   -0.056023333    1.069609725   -0.379871804
    2 SOLV  HW1       37    0.353078913   -0.564482944   -1.821481868
    2 SOLV  HW2       38   -0.199653377    2.212623918    0.643772075
    3 SOLV  OW        39    0.290838756    0.259116246    0.151400489
    3 SOLV  HW1       40   -0.083267178    2.892704653   -0.836096227
    3 SOLV  HW2       41    2.021519804   -0.042330521    1.969881394
    4 SOLV  OW        42    0.057479374    0.607267296   -0.161211819
    4 SOLV  HW1       43    1.250809039   -0.080732969    0.083258126
    4 SOLV  HW2       44   -0.654493252    1.123533512   -0.246721770
    5 SOLV  OW        45   -0.003103352    0.608159227   -0.803455334
    5 SOLV  HW1       46   -1.895431635   -0.650182134   -1.735708851
    5 SOLV  HW2       47    1.334375797    0.865591465    0.448298883
    6 SOLV  OW        48   -0.088543186    0.448280645   -0.136771112
    6 SOLV  HW1       49   -0.169324514    0.048246068    0.133346316
    6 SOLV  HW2       50    0.627652150    1.919986217   -1.602833341
    7 SOLV  OW        51    0.028925799    0.087868101   -0.117825036
    7 SOLV  HW1       52   -1.602514089   -0.588589659   -0.892280886
    7 SOLV  HW2       53   -2.094070401   -2.128612305    1.249832406
    8 SOLV  OW        54    0.111420499    0.354308545   -0.097343412
    8 SOLV  HW1       55    2.217212979    0.511134242    0.696927360
    8 SOLV  HW2       56    1.406820994    1.426577049    1.432714223
    9 SOLV  OW        57   -0.903664955   -0.369919353    0.150700115
    9 SOLV  HW1       58   -0.395328776   -1.518876488    0.363110887
    9 SOLV  HW2       59   -0.510202226   -0.036195724   -0.780242374
   10 SOLV  OW        60   -0.031705908   -0.266045957    0.132426830
   10 SOLV  HW1       61    3.059300035    0.194986108    0.154187555
   10 SOLV  HW2       62    1.051936255   -0.316069364    0.109482033
   11 SOLV  OW        63    0.052015592   -0.417000234   -0.266300021
   11 SOLV  HW1       64    0.973296648    2.646831255    0.940120203
   11 SOLV  HW2       65    0.328421791    0.764087220    0.041600051
   12 SOLV  OW        66   -0.520745017   -0.402697815   -0.085452807
   12 SOLV  HW1       67   -0.543475673   -0.259899575   -1.196575064
   12 SOLV  HW2       68   -0.426337003   -0.573258101    0.806389786
   13 SOLV  OW        69    0.512159383   -0.352391243    0.373593518
   13 SOLV  HW1       70    0.255600649   -0.195633713   -1.162971208
   13 SOLV  HW2       71    1.840848350   -1.292859283   -0.538824761
   14 SOLV  OW        72    0.147103362    0.513056688    0.090511346
   14 SOLV  HW1       73   -1.520453722   -0.342010963   -0.167035653
   14 SOLV  HW2       74   -1.146012745    0.330595920   -0.214306964
   15 SOLV  OW        75   -0.140971670    0.496464460    0.469900738
   15 SOLV  HW1       76   -1.086274947    0.174225298    1.560591427
   15 SOLV  HW2       77    0.822495279   -0.608505516    0.297363270
   16 SOLV  OW        78    0.525645089    0.198584295    0.247290440
   16 SOLV  HW1       79   -0.754596612    0.331226394    1.156710833
   16 SOLV  HW2       80   -1.695821788    1.111900614    0.695086331
   17 SOLV  OW        81   -0.471723869    0.114658254   -0.395835514
   17 SOLV  HW1       82    1.837209851    0.702962863   -0.537887247
   17 SOLV  HW2       83   -0.431736769   -2.130336741    0.710175636
   18 SOLV  OW        84    0.576181338    0.389743167   -0.332494528
   18 SOLV  HW1       85    1.008873261    0.308816515   -0.046427566
   18 SOLV  HW2       86    0.771553212    0.150632354   -0.375887348
   19 SOLV  OW        87    0.383600573   -0.080781351   -0.078592116
   19 SOLV  HW1       88    0.159331027   -0.873666947    1.612174757
   19 SOLV  HW2       89    4.159722818    0.090622577    1.062079272
   20 SOLV  OW        90   -0.392906057    0.074746074    0.401357680
   20 SOLV  HW1       91   -0.469671934    0.551600468    0.922189141
   20 SOLV  HW2       92   -0.240353698   -0.341893981   -0.691012063
   21 SOLV  OW        93   -0.456919540    0.198725346   -0.158586985
   21 SOLV  HW1       94    1.259175551    0.753537757    0.002354848
   21 SOLV  HW2       95   -0.525510357    0.531821662    1.783973202
   22 SOLV  OW        96   -0.068792039    0.069788724    0.598830650
   22 SOLV  HW1       97    0.010460866    0.967494269    0.431412920
   22 SOLV  HW2       98   -1.095921816   -0.718150312   -1.209359899
   23 SOLV  OW        99   -0.342804783   -0.186073795   -0.116976413
   23 SOLV  HW1      100   -0.424361254   -1.279121821   -2.933591777
   23 SOLV  HW2      101    1.929029651   -1.479297521    1.741615905
   24 SOLV  OW       102   -0.303935695    0.149218378   -0.311601922
   24 SOLV  HW1      103    0.007346593    0.980522419    1.385796253
   24 SOLV  HW2      104   -0.655376923   -0.360860521   -1.571403168
   25 SOLV  OW       105    0.250524220   -0.023610441   -0.455762761
   25 SOLV  HW1      106    0.478352417   -0.868709820    0.668823282
   25 SOLV  HW2      107    0.102004846    0.358534834   -0.659510087
   26 SOLV  OW       108    0.220643267    0.479318192   -0.035529220
   26 SOLV  HW1      109   -0.133873666    0.501360814   -0.143282705
   26 SOLV  HW2      110    1.262430678    2.072033843    0.485339973
   27 SOLV  OW       111   -0.522567541    0.180923558   -0.414896809
   27 SOLV  HW1      112    2.292131336   -0.501702630   -0.499257440
   27 SOLV  HW2      113   -0.465400966   -0.997044801    0.824770647
   28 SOLV  OW       114   -0.525034476   -0.351199709   -0.561300754
   28 SOLV  HW1      115   -0.336371967   -1.225967788   -0.158927078
   28 SOLV  HW2      116   -1.370143721    3.602844921   -2.376414715
   29 SOLV  OW       117   -0.401231924   -0.404231312    1.080409088
   29 SOLV  HW1      118    1.611156062    0.788734648   -1.153872514
   29 SOLV  HW2      119   -0.382248271   -0.341488091    1.049118167
   30 SOLV  OW       120   -0.024970062   -0.178032776   -0.072679470
   30 SOLV  HW1      121   -0.333507078   -0.215472861   -0.057252913
   30 SOLV  HW2      122   -1.946221229    0.305521900   -0.239887716
   31 SOLV  OW       123   -0.136171604    0.306230619   -0.103084532
   31 SOLV  HW1      124    1.799163344    0.989168783   -2.110213654
   31 SOLV  HW2      125    1.684219012    1.112163839    1.652806399
   32 SOLV  OW       126   -0.285468972   -0.425470269    0.013926354
   32 SOLV  HW1      127    1.147069700   -1.957048664   -0.751792583
   32 SOLV  HW2      128    0.297320644   -1.074076352   -0.299019113
   33 SOLV  OW       129    0.463428091    0.456287632    0.051544765
   33 SOLV  HW1      130   -0.976240246    0.275765833    0.976452046
   33 SOLV  HW2      131    1.988043705    0.716615368   -1.399489161
   34 SOLV  OW       132   -0.241308451    0.766778128    0.251730060
   34 SOLV  HW1      133   -0.517048917    0.248810351    0.193159941
   34 SOLV  HW2      134   -1.266988966   -1.196450675    2.162573766
   35 SOLV  OW       135   -0.183727094   -0.235280373    0.045842453
   35 SOLV  HW1      136    0.303430365    0.391363571    0.066150207
   35 SOLV  HW2      137    0.169870891   -0.358340647    0.279092769
   36 SOLV  OW       138    0.348884608   -0.771438822   -0.072915421
   36 SOLV  HW1      139   -0.772384704    0.671129930    1.234400408
   36 SOLV  HW2      140    0.571339784   -0.234550789    0.525392850
   37 SOLV  OW       141   -0.195596285   -0.364071135   -0.157806514
   37 SOLV  HW1      142   -0.084180550    1.127697955    0.690227182
   37 SOLV  HW2      143    0.872598163    0.370701672   -0.649678547
   38 SOLV  OW       144    0.018632386   -0.232245755   -0.284433980
   38 SOLV  HW1      145   -0.773503879   -1.002873550   -0.136975179
   38 SOLV  HW2      146    1.227228653    2.618010913   -0.539857808
   39 SOLV  OW       147   -0.308569880   -0.098333115   -0.264614038
   39 SOLV  HW1      148   -0.325628801   -0.947627800   -0.238233183
   39 SOLV  HW2      149   -0.322987732    0.313174136    0.539566226
   40 SOLV  OW       150   -0.440150134   -0.559765878    0.424752111
   40 SOLV  HW1      151   -0.442860169   -1.639843934    0.524607157
   40 SOLV  HW2      152    1.053947248    0.173716190   -0.924610903
   41 SOLV  OW       153    0.301158062   -0.153753495   -0.108735052
   41 SOLV  HW1      154    0.932322244    0.047003767   -0.541435087
   41 SOLV  HW2      155    1.662763285   -0.217338527    0.283531366
   42 SOLV  OW       156   -0.344036088    0.289461983    0.264990782
   42 SOLV  HW1      157   -0.323923299    0.307411667    0.285430525
   42 SOLV  HW2      158   -0.382587743   -0.039096438    0.922074745
   43 SOLV  OW       159    0.898401942    0.063966958    0.239495598
   43 SOLV  HW1      160    0.515229067   -0.142125551    0.179195755
   43 SOLV  HW2      161    1.156469834    1.304661978    1.927132912
   44 SOLV  OW       162    0.186728719    0.508004348   -0.115293112
   44 SOLV  HW1      163   -0.252380304    1.675312148   -1.105638151
   44 SOLV  HW2      164    1.954023044   -2.313357902   -1.349082422
   45 SOLV  OW       165   -0.471177330    0.443704777   -0.134527367
   45 SOLV  HW1      166   -1.345617969    1.004373710   -0.947142708
   45 SOLV  HW2      167    2.313326978    0.784867981    1.035277020
   46 SOLV  OW       168    0.085391798   -0.599907084    0.128914218
   46 SOLV  HW1      169    1.150374409    0.588224584    0.483587867
   46 SOLV  HW2      170    0.307517774   -1.606225048   -0.923302607
   47 SOLV  OW       171   -0.159412223    0.079372842   -0.749135734
   47 SOLV  HW1      172    0.435113287   -2.516100577   -2.183340273
   47 SOLV  HW2      173    2.337119589    0.180200584    1.709177662
   48 SOLV  OW       174   -0.074545559    0.259597691    0.315358803
   48 SOLV  HW1      175    0.987214838   -0.738605269    0.118755704
   48 SOLV  HW2      176    1.107630212    0.655799237    0.397840331
   49 SOLV  OW       177    0.169100695    0.507645582   -0.123386448
   49 SOLV  HW1      178    0.829443228    0.242148545    0.245376552
   49 SOLV  HW2      179    0.330720349    0.864832218   -1.478003744
   50 SOLV  OW       180    0.289611293    0.046269415   -0.053352385
   50 SOLV  HW1      181    0.672791871   -0.480697166    1.380622687
   50 SOLV  HW2      182    0.642070736   -0.454684841    0.613131332
   51 SOLV  OW       183   -0.269875759    0.197838513    0.202245623
   51 SOLV  HW1      184    0.252714969    0.310984312    0.229694390
   51 SOLV  HW2      185   -0.164712481    0.248173751    0.744193125
   52 SOLV  OW       186    0.017402027   -0.210660127    0.067184918
   52 SOLV  HW1      187    0.463146097    0.415399429    1.111043802
   52 SOLV  HW2      188   -1.043090132    0.053790752   -0.163311967
   53 SOLV  OW       189   -0.253676391    0.374377234   -0.888953323
   53 SOLV  HW1      190   -0.574461384    0.940360471   -0.755920964
   53 SOLV  HW2      191   -1.514568258   -0.375194322   -0.213923260
   54 SOLV  OW       192   -0.151703970   -0.474340407   -0.834928646
   54 SOLV  HW1      193    0.490552931   -0.628996335   -0.736500900
   54 SOLV  HW2      194   -1.388594909   -0.059925869   -0.909520270
   55 SOLV  OW       195   -0.114494904   -0.587186607   -0.207835369
   55 SOLV  HW1      196    0.428936035   -0.815928511   -0.583805977
   55 SOLV  HW2      197   -0.109494533    2.037637498    0.148509350
   56 SOLV  OW       198   -0.536579010   -0.586647279   -0.107791113
   56 SOLV  HW1      199   -0.333719933    0.748989636    0.661456559
   56 SOLV  HW2      200   -0.629792911   -1.213810900   -2.770321598
   57 SOLV  OW       201   -0.215587521   -0.303187114    0.838034221
   57 SOLV  HW1      202   -0.879648343   -0.194520083    0.126882278
   57 SOLV  HW2      203    0.503406598    0.391638889    0.195317869
   58 SOLV  OW       204   -0.046081512    0.857858488   -0.474616639
   58 SOLV  HW1      205   -1.139419213   -0.349277241    1.265262613
   58 SOLV  HW2      206   -0.063748682    1.258404821    0.741650094
   59 SOLV  OW       207   -0.338318841    0.218276165   -0.803026473
   59 SOLV  HW1      208   -1.590048430   -1.838658011    1.387631364
   59 SOLV  HW2      209    0.710398218    0.456878548    0.075392191
   60 SOLV  OW       210   -0.048122033    0.207313648    0.547932530
   60 SOLV  HW1      211   -1.252686040   -2.425743913   -1.045903797
   60 SOLV  HW2      212    1.311893810    1.610941726    0.050906547
   61 SOLV  OW       213   -0.448475527    0.141097435   -0.130231024
   61 SOLV  HW1      214   -1.624308293    1.241257205    0.785842582
   61 SOLV  HW2      215   -0.807508630   -0.159699526   -2.872150986
   62 SOLV  OW       216    0.155759796   -0.700190046    0.298700958
   62 SOLV  HW1      217   -3.133556008   -2.166119539   -2.228797345
   62 SOLV  HW2      218    0.468641031   -0.558746674    0.770505346
   63 SOLV  OW       219    0.106260846   -0.180470931    0.439244861
   63 SOLV  HW1      220   -0.683115465   -1.866780243   -1.149759882
   63 SOLV  HW2      221    0.137727119    0.015307403    0.913486645
   64 SOLV  OW       222    0.279950890    0.284490328   -0.007298893
   64 SOLV  HW1      223   -0.445720605   -1.519919595   -1.206881933
   64 SOLV  HW2      224   -0.306788542    3.095715133   -0.887746235
   65 SOLV  OW       225   -0.349184959   -0.545853846   -0.121371162
   65 SOLV  HW1      226    0.115594194   -0.326506484   -0.401615864
   65 SOLV  HW2      227    1.179602304   -0.539684471   -1.338709907
   66 SOLV  OW       228   -1.153569703   -0.343206158    0.248016502
   66 SOLV  HW1      229   -1.881963477    0.010436677   -0.753430054
   66 SOLV  HW2      230   -1.048000261    0.397333672    0.109296256
   67 SOLV  OW       231    0.239623475    0.473919546   -0.295798512
   67 SOLV  HW1      232   -1.906176289    1.101118832   -1.827578680
   67 SOLV  HW2      233   -0.278903308   -0.606642941    1.869267291
   68 SOLV  OW       234    0.295856406   -0.216338958   -0.043036231
   68 SOLV  HW1      235    0.680853788   -1.407547314   -1.114350713
   68 SOLV  HW2      236   -1.694250975   -0.515422999    0.137042600
   69 SOLV  OW       237   -0.218947572   -0.408983198   -0.342410074
   69 SOLV  HW1      238    0.809301614    0.747959133   -0.018625435
   69 SOLV  HW2      239   -0.662416792   -0.580457125    0.000771948
   70 SOLV  OW       240    0.244339657    0.301601069   -0.286524139
   70 SOLV  HW1      241    0.063400296    0.645777032   -0.298649348
   70 SOLV  HW2      242    1.109694442    1.168139255   -0.495868444
   71 SOLV  OW       243    0.529386863    0.145869664   -0.234722221
   71 SOLV  HW1      244   -0.000548145   -0.372065048   -0.693632534
   71 SOLV  HW2      245    0.040724485    0.766597600   -1.171813395
   72 SOLV  OW       246    0.348097933   -0.901381163    0.095490949
   72 SOLV  HW1      247    0.365293014   -1.002132365   -0.409624409
   72 SOLV  HW2      248    0.366926592   -0.425626111    0.702142836
   73 SOLV  OW       249   -0.175367962    0.267574502   -0.234451789
   73 SOLV  HW1      250   -1.225537591   -3.229327692   -0.354516022
   73 SOLV  HW2      251   -0.994096435   -0.519428180   -1.015160007
   74 SOLV  OW       252   -0.636321612    0.481851036   -0.466280805
   74 SOLV  HW1      253   -1.105282765    0.663285243   -1.149550920
   74 SOLV  HW2      254   -1.949888992    0.029664912    3.084052115
   75 SOLV  OW       255   -0.956631917   -0.496514932    0.375784283
   75 SOLV  HW1      256   -0.638961794    0.939340047    2.963990672
   75 SOLV  HW2      257   -1.000637249   -1.916107086   -1.244105024
   76 SOLV  OW       258   -0.802336971    0.011083404   -0.723330974
   76 SOLV  HW1      259   -0.313918270    0.167344759    1.164427937
   76 SOLV  HW2      260   -1.899143768   -0.227521561   -1.781707853
   77 SOLV  OW       261    0.394288472   -0.302844079   -0.558543137
   77 SOLV  HW1      262    1.473058976   -1.415054449   -0.790501870
   77 SOLV  HW2      263   -1.102258697    1.302382782   -0.616580755
   78 SOLV  OW       264    0.061972326    0.398836376   -0.177398140
   78 SOLV  HW1      265   -0.134899573    0.314413337    0.233676321
   78 SOLV  HW2      266    0.096230967   -0.145639314   -0.562835922
   79 SOLV  OW       267   -0.075917155    0.068109274   -0.088823099
   79 SOLV  HW1      268    0.255404506   -2.781232362   -0.521772364
   79 SOLV  HW2      269   -3.104904861    2.504561440   -1.643220526
   80 SOLV  OW       270    0.057180122   -0.009832555   -0.658964283
   80 SOLV  HW1      271   -0.221496994   -0.578262984   -1.310348354
   80 SOLV  HW2      272   -0.937704665    0.892628041    1.445079835
   81 SOLV  OW       273    0.609269885    0.042303293   -0.207883456
   81 SOLV  HW1      274    0.661533829   -0.286799405   -0.407089359
   81 SOLV  HW2      275   -0.139881211    0.305916571   -0.269098671
   82 SOLV  OW       276    0.254591818    0.109858020    0.416418708
   82 SOLV  HW1      277    0.414956802   -0.058083644    0.191397139
   82 SOLV  HW2      278    0.221886562    0.732698384   -0.164303486
   83 SOLV  OW       279    0.270141901    0.764305006    0.749121909
   83 SOLV  HW1      280   -1.058577495   -0.964561960    1.414406242
   83 SOLV  HW2      281    2.923776170   -0.386947912    0.583471205
   84 SOLV  OW       282    0.599965075   -0.459899931    0.214967523
   84 SOLV  HW1      283   -1.528514128   -1.244197722    2.893171703
   84 SOLV  HW2      284    2.255934173    2.258465236    1.046596533
   85 SOLV  OW       285   -0.480481084    0.464059938   -0.174053400
   85 SOLV  HW1      286   -1.183700038    0.491165906   -0.629200918
   85 SOLV  HW2      287    1.517297725    1.093656631   -1.247524047
   86 SOLV  OW       288    0.505161688    0.198176136    0.224695996
   86 SOLV  HW1      289    0.675529067    0.427528860   -0.073032773
   86 SOLV  HW2      290   -0.670209275   -0.882314823   -0.336743543
   87 SOLV  OW       291   -0.030929151   -0.058813395    0.441391983
   87 SOLV  HW1      292    0.598299373    0.405403328   -1.001408820
   87 SOLV  HW2      293    0.495900827    0.856124389    0.000952726
   88 SOLV  OW       294    0.223490391    0.406983226   -0.366898903
   88 SOLV  HW1      295    0.514186530    1.156132398    0.778140303
   88 SOLV  HW2      296   -0.950169314   -0.013980883   -1.502487331
   89 SOLV  OW       297   -0.214053530   -0.103899895    0.665254575
   89 SOLV  HW1      298   -1.001514798    0.489708850    0.349844122
   89 SOLV  HW2      299    1.257385231   -0.082283812    0.296491123
   90 SOLV  OW       300    0.316913414    0.547788376   -0.857332129
   90 SOLV  HW1      301    1.579137792   -0.308510604    0.182008496
   90 SOLV  HW2      302   -0.765970298    0.694699743   -0.266097330
   91 SOLV  OW       303   -0.138224357   -0.022458165    0.117060810
   91 SOLV  HW1      304    0.544491963    0.163050611   -1.385583883
   91 SOLV  HW2      305    1.006278388   -0.830204270    0.512368697
   92 SOLV  OW       306    0.015663129    0.406134487   -0.442777693
   92 SOLV  HW1      307    0.358718839    0.539602635   -0.777737006
   92 SOLV  HW2      308   -0.557527073   -1.017069894    0.857637558
   93 SOLV  OW       309    0.029729379    0.393897172   -0.390349940
   93 SOLV  HW1      310    0.386346199    2.048548935    0.255256883
   93 SOLV  HW2      311   -0.094035779    0.281457699   -0.426704170
   94 SOLV  OW       312    0.424727981   -0.256840167   -0.013014202
   94 SOLV  HW1      313    0.759817916    0.049002680   -0.574219287
   94 SOLV  HW2      314    0.952685070   -1.062407955   -0.459074642
   95 SOLV  OW       315    0.378937234   -0.110435193    0.257951401
   95 SOLV  HW1      316   -1.355794895   -0.521290235   -1.868188349
   95 SOLV  HW2      317    1.132381767   -0.261070731    2.157407704
   96 SOLV  OW       318    0.049913250    0.518727823    0.161974447
   96 SOLV  HW1      319   -0.137668517    2.447179170    0.607550165
   96 SOLV  HW2      320   -1.245608080   -0.320165568    0.259767371
   97 SOLV  OW       321   -0.111099591    0.021463349   -0.039924787
   97 SOLV  HW1      322   -0.476859981    1.092480614    0.343966525
   97 SOLV  HW2      323    0.927931534   -1.031867852    0.801503719
   98 SOLV  OW       324   -0.799636401    0.345467861   -0.034481327
   98 SOLV  HW1      325    1.878093915    1.153844015    1.347549812
   98 SOLV  HW2      326   -0.395914613    0.476600895    0.561946379
   99 SOLV  OW       327    0.024670737    0.067240040    0.035497101
   99 SOLV  HW1      328    2.190467330   -1.480671994    2.120343389
   99 SOLV  HW2      329    0.140509637    0.765540555   -0.458227612
  100 SOLV  OW       330    0.001282008   -0.031776031   -0.267176140
  100 SOLV  HW1      331    1.612462314    0.530304114    0.644002717
  100 SOLV  HW2      332   -2.306066072    0.601691611    1.410087245
  101 SOLV  OW       333   -0.129414471    0.424931272    0.413854058
  101 SOLV  HW1      334    0.093183466    0.790721169   -0.044589824
  101 SOLV  HW2      335   -1.757099515    0.831228030   -0.563947169
  102 SOLV  OW       336    0.301807710    0.558016752    0.359744897
  102 SOLV  HW1      337   -0.535252052   -0.627402681   -0.539861222
  102 SOLV  HW2      338    2.820301734    1.159830747    0.052880481
  103 SOLV  OW       339    0.068804954   -0.728226738    0.457511701
  103 SOLV  HW1      340    3.039323732   -0.604493901    3.156759394
  103 SOLV  HW2      341   -0.401838327   -1.152763378    0.525761694
  104 SOLV  OW       342   -0.395413518   -0.474067826   -0.123806719
  104 SOLV  HW1      343    1.744348527    0.248837870   -1.775368745
  104 SOLV  HW2      344   -0.509629554    0.065109599   -0.942112518
  105 SOLV  OW       345   -0.388935063    0.413295982   -0.414630757
  105 SOLV  HW1      346   -1.188184744   -1.210461952   -1.753720316
  105 SOLV  HW2      347    1.922236433   -0.980783211    0.909247028
  106 SOLV  OW       348    0.226893777    0.037763265   -0.481763665
  106 SOLV  HW1      349   -0.510912334   -0.732845004   -1.196815066
  106 SOLV  HW2      350    0.942106046    0.508129614    0.228018616
  107 SOLV  OW       351    0.212401683    0.266664702   -0.335415496
  107 SOLV  HW1      352   -2.472283203    0.882853259   -2.267406859
  107 SOLV  HW2      353   -0.566478607    0.519756266   -0.954495995
  108 SOLV  OW       354    0.053078486   -0.151433235   -0.182598935
  108 SOLV  HW1      355    2.646003118    2.188412174   -4.513850082
  108 SOLV  HW2      356   -0.680951060   -0.244049957   -1.759101614
  109 SOLV  OW       357   -0.814176906   -0.463166338    0.165861166
  109 SOLV  HW1      358   -0.502328048   -0.287915435    1.244115863
  109 SOLV  HW2      359   -0.016018823   -0.832964282   -0.861465826
  110 SOLV  OW       360   -0.041939031    0.393198140   -0.318391584
  110 SOLV  HW1      361   -0.497791614    1.113679906    0.211634563
  110 SOLV  HW2      362   -1.699897197   -1.493945161   -1.348302663
  111 SOLV  OW       363   -0.078407591   -0.416057585    0.347866206
  111 SOLV  HW1      364   -0.058423390   -1.204914475   -1.178860157
  111 SOLV  HW2      365    2.070459004    0.589295920   -1.061940338
  112 SOLV  OW       366   -0.094035803   -0.483829817    0.139846431
  112 SOLV  HW1      367   -2.006364889    0.426597991    0.992279045
  112 SOLV  HW2      368   -0.019071144    0.722004945   -0.706472428
  113 SOLV  OW       369    0.151851979    0.265524441   -0.200567947
  113 SOLV  HW1      370    1.438041939   -0.821973531   -0.665242390
  113 SOLV  HW2      371   -1.678641820    1.686197063    0.221874404
  114 SOLV  OW       372   -0.034587649    0.199758227    0.003570375
  114 SOLV  HW1      373   -0.194645254   -0.260215916    0.470972391
  114 SOLV  HW2      374    0.831749137    1.252905421   -1.203881059
  115 SOLV  OW       375   -0.144482119   -0.345123844    0.402635984
  115 SOLV  HW1      376   -0.162039373   -0.328618434   -0.765780059
  115 SOLV  HW2      377   -0.469189188   -1.145935044   -1.684399273
  116 SOLV  OW       378    0.182711092   -0.017394349    0.020814497
  116 SOLV  HW1      379    2.060077170   -1.170513576   -1.754549544
  116 SOLV  HW2      380   -1.393583230   -2.708983269    1.390619616
  117 SOLV  OW       381    0.363953632   -0.371869245   -0.130402700
  117 SOLV  HW1      382   -0.893231770   -1.197904966   -1.273373411
  117 SOLV  HW2      383    2.359036337   -2.118140274    0.720439023
  118 SOLV  OW       384   -0.547576170   -0.102309110    0.534110801
  118 SOLV  HW1      385   -1.340130251    0.911964249   -0.453507943
  118 SOLV  HW2      386   -1.756537943    1.237348104   -3.416418038
  119 SOLV  OW       387   -0.176383158   -0.097803217   -0.225726185
  119 SOLV  HW1      388    0.555330055    1.289715899    0.469371295
  119 SOLV  HW2      389    0.398098520    0.689995136    0.012018767
  120 SOLV  OW       390    0.334836994    0.202073015    0.045816703
  120 SOLV  HW1      391   -0.241006785    0.081067726    0.543341898
  120 SOLV  HW2      392    1.164168059   -0.090889671    0.772747435
  121 SOLV  OW       393    0.302215679    0.331270619   -0.773709083
  121 SOLV  HW1      394   -0.350622728    1.827436710    0.414698558
  121 SOLV  HW2      395   -1.287406143    1.421855005    0.507154923
  122 SOLV  OW       396   -0.391554478   -0.339929795   -0.229074511
  122 SOLV  HW1      397    0.501247104    2.320652225   -2.763296347
  122 SOLV  HW2      398   -0.025852701    0.709841533    0.577023939
  123 SOLV  OW       399    0.026280756   -0.254499187    0.271231135
  123 SOLV  HW1      400    1.815238142    0.663795167    0.254721387
  123 SOLV  HW2      401   -0.833574171   -1.688135820    0.305428133
  124 SOLV  OW       402    0.198949552   -0.392336617   -0.466121979
  124 SOLV  HW1      403   -0.581547872   -1.499119162    0.042585927
  124 SOLV  HW2      404    0.361206043    0.317447849    0.373216217
  125 SOLV  OW       405   -0.251574343   -0.190979315   -0.058344546
  125 SOLV  HW1      406    0.189371886    1.040336023    1.158309212
  125 SOLV  HW2      407   -1.781699893    0.620190959    1.103765086
  126 SOLV  OW       408   -0.156313409    0.113456801    0.839970077
  126 SOLV  HW1      409   -0.957072185    1.716314295    2.664442857
  126 SOLV  HW2      410   -1.745394235   -0.755577879   -0.936309243
  127 SOLV  OW       411    0.011928492   -0.081704011   -0.614004361
  127 SOLV  HW1      412   -0.614037685    1.165572596   -1.533646498
  127 SOLV  HW2      413   -0.436700926    0.158397451    0.981685537
  128 SOLV  OW       414    0.307994462   -0.023443730   -0.039016280
  128 SOLV  HW1      415   -0.367555389    0.521169149   -2.031509154
  128 SOLV  HW2      416   -0.544551356   -1.155302051    1.478700116
  129 SOLV  OW       417   -0.196550931    0.328716556    0.067740842
  129 SOLV  HW1      418   -0.297892757    0.470525911    0.220159405
  129 SOLV  HW2      419   -0.531814682    0.574963171    0.148361414
  130 SOLV  OW       420    0.346254188   -0.523350570   -0.031657019
  130 SOLV  HW1      421    1.743791697    2.794228531    0.974876912
  130 SOLV  HW2      422    0.942839476    0.006754462    0.251055023
  131 SOLV  OW       423   -0.325187585    0.458321495    0.488755199
  131 SOLV  HW1      424    0.543086573    2.008744855    0.213736464
  131 SOLV  HW2      425   -0.301586145    0.585833474   -0.051432723
  132 SOLV  OW       426   -0.459190538    0.057594955    0.262477853
  132 SOLV  HW1      427    1.520277852   -0.812021303   -0.936601836
  132 SOLV  HW2      428   -0.841858574    0.305089200    0.628625071
  133 SOLV  OW       429    0.404850236    0.172430188    0.241747823
  133 SOLV  HW1      430   -2.036408808    0.208350741    0.303492530
  133 SOLV  HW2      431    1.253248951   -1.307598034   -1.686735876
  134 SOLV  OW       432    0.136975027    0.340867160    0.804659223
  134 SOLV  HW1      433    1.093434760   -0.085423333    0.284728075
  134 SOLV  HW2      434    0.988358493    0.074602498    0.888165204
  135 SOLV  OW       435    0.234521184    0.013939140    0.350940389
  135 SOLV  HW1      436    0.175380390   -0.556329838    0.465393220
  135 SOLV  HW2      437   -0.253243249    0.861328107   -0.350849044
  136 SOLV  OW       438   -0.225101938    0.036810005   -0.053765370
  136 SOLV  HW1      439    1.161027109    0.225128032    1.649265280
  136 SOLV  HW2      440    1.409326267    0.431275935    1.417541173
  137 SOLV  OW       441   -0.087413559    0.538416160   -0.226591887
  137 SOLV  HW1      442   -0.436148445    0.272936741   -0.607550833
  137 SOLV  HW2      443    0.317884242   -0.110328592   -1.572821021
  138 SOLV  OW       444    0.162230868    0.577567498   -0.056137946
  138 SOLV  HW1      445    0.638063697   -1.144479886   -0.261515276
  138 SOLV  HW2      446    0.235868209    0.415311495   -0.063349259
  139 SOLV  OW       447   -0.118495920    0.071332140   -0.332438993
  139 SOLV  HW1      448    0.339327509   -0.053044354   -1.320049046
  139 SOLV  HW2      449   -0.819743049    0.753532409   -0.997536432
  140 SOLV  OW       450    0.326452577   -0.248410669    0.382277187
  140 SOLV  HW1      451    2.030268347   -0.799883185   -0.454669922
  140 SOLV  HW2      452    3.569789560   -2.104221603   -2.413299262
  141 SOLV  OW       453    0.216432058   -0.033359473   -0.200362858
  141 SOLV  HW1      454   -1.576575040    0.967629245    0.423125575
  141 SOLV  HW2      455   -1.126957899    0.743979274    0.821656325
  142 SOLV  OW       456    0.967214064    0.238108714    0.186515462
  142 SOLV  HW1      457    1.651595344   -0.736605418    0.091118261
  142 SOLV  HW2      458   -0.251514269   -0.207763673   -0.563639067
  143 SOLV  OW       459   -0.246219856    0.063427834    0.053824276
  143 SOLV  HW1      460   -0.928519434    0.756866115   -0.265221522
  143 SOLV  HW2      461   -0.219564830    0.248073616    0.038311069
  144 SOLV  OW       462    0.452710150    0.378139129   -0.332910990
  144 SOLV  HW1      463   -1.369527832   -1.138032723    0.032264707
  144 SOLV  HW2      464   -1.377919257    3.120321121    3.283970728
  145 SOLV  OW       465    0.046942449   -0.313351213    0.200546751
  145 SOLV  HW1      466    0.169962995   -1.667719856   -1.113259485
  145 SOLV  HW2      467    2.116239840    0.901354462    0.167125071
  146 SOLV  OW       468    0.489029035    0.406439401    0.445176241
  146 SOLV  HW1      469    0.504159024    0.264161488    0.655772972
  146 SOLV  HW2      470   -1.436298696   -2.062948735    0.324814798
  147 SOLV  OW       471   -0.758885249    0.505575485    0.326647273
  147 SOLV  HW1      472   -0.555261344    1.009227098   -0.676471205
  147 SOLV  HW2      473   -0.319630982    1.215592523    0.036195034
  148 SOLV  OW       474    0.423198853    0.082763790   -0.274179675
  148 SOLV  HW1      475    1.884817133   -0.120470767    0.854717750
  148 SOLV  HW2      476   -3.255993867    0.645909078   -1.382911289
  149 SOLV  OW       477    0.452693316   -0.169443957    0.603914474
  149 SOLV  HW1      478    1.117214945   -1.226579610    1.011632401
  149 SOLV  HW2      479   -0.448839470   -0.533664773   -0.282690348
  150 SOLV  OW       480   -0.259249091    0.227023727   -0.513852187
  150 SOLV  HW1      481    2.496176587   -1.605924957   -0.553168328
  150 SOLV  HW2      482    0.419285122    0.736495510   -1.211147199
  151 SOLV  OW       483    0.226501816    0.103797141    0.199438948
  151 SOLV  HW1      484    0.610509332    1.819156509    0.498307604
  151 SOLV  HW2      485   -0.107308917   -3.162832530   -1.634680970
  152 SOLV  OW       486    0.249977768   -0.087814297    0.103461471
  152 SOLV  HW1      487    0.274482663   -0.379871035    0.458112485
  152 SOLV  HW2      488    0.219341518    0.611275059   -0.785334517
  153 SOLV  OW       489   -0.552450741   -0.098799327    0.439290213
  153 SOLV  HW1      490    0.105389584   -0.029405232    0.996394044
  153 SOLV  HW2      491   -0.329265025   -0.278295860    0.112629243
  154 SOLV  OW       492    0.667960780   -0.186381522    0.099623654
  154 SOLV  HW1      493    1.036450432   -0.995977707   -1.405031393
  154 SOLV  HW2      494   -0.133798470    0.277029123   -0.305597622
  155 SOLV  OW       495    0.073100766    0.510377745   -0.250264106
  155 SOLV  HW1      496    0.513667351    0.246294760   -0.035161611
  155 SOLV  HW2      497   -0.322465213   -0.192225481   -0.391718664
  156 SOLV  OW       498    0.256875595    0.153576057    0.223887041
  156 SOLV  HW1      499   -1.065199161    0.374149201   -0.026179515
  156 SOLV  HW2      500   -0.492709315   -0.329828696    0.172836519
  157 SOLV  OW       501    0.491693618    0.292962226    0.202974601
  157 SOLV  HW1      502   -2.398502886   -0.376925598   -0.117658664
  157 SOLV  HW2      503    1.302551994    0.132675665   -0.504262151
  158 SOLV  OW       504   -0.105092648    0.263468141    0.007450754
  158 SOLV  HW1      505    0.618517890   -1.418005014   -0.953019130
  158 SOLV  HW2      506    0.227920477   -1.309174487   -0.012597096
  159 SOLV  OW       507    0.243178917   -0.580571873   -0.010415068
  159 SOLV  HW1      508    0.887828327    1.406485766    0.337917433
  159 SOLV  HW2      509   -2.187115235   -1.824532410   -0.832044665
  160 SOLV  OW       510   -0.203911630   -0.159910716    0.144371777
  160 SOLV  HW1      511   -0.751549174   -0.888405822    2.968214628
  160 SOLV  HW2      512    0.273168447    1.478033045    0.614487923
  161 SOLV  OW       513   -0.850136982   -0.600343510    0.140877428
  161 SOLV  HW1      514   -0.094815203   -0.671412539    0.189705444
  161 SOLV  HW2      515   -0.888012070    0.019402147   -0.342615841
  162 SOLV  OW       516    0.854913642    0.332100794   -0.235944586
  162 SOLV  HW1      517    0.871877123   -0.275207658    0.846343692
  162 SOLV  HW2      518   -0.717741134   -1.766768431    0.043545217
  163 SOLV  OW       519   -0.490976556   -0.066119753    0.119029059
  163 SOLV  HW1      520   -0.194432539    0.616635642   -1.170082544
  163 SOLV  HW2      521    1.298218123    0.707083368   -0.605548374
  164 SOLV  OW       522   -0.029572693   -0.210682688   -0.244712445
  164 SOLV  HW1      523   -0.154266278   -0.094488747   -0.515783987
  164 SOLV  HW2      524    0.357032158    0.317546344    0.472724247
  165 SOLV  OW       525    0.093894247    0.107882997   -0.167661937
  165 SOLV  HW1      526    1.154101844   -2.360724496   -0.521548338
  165 SOLV  HW2      527    0.815845166    0.991404594   -0.044675685
  166 SOLV  OW       528    0.047211462   -0.067496953    0.199512405
  166 SOLV  HW1      529   -0.648154114   -1.206978560    0.843424648
  166 SOLV  HW2      530    0.784920594    1.337628827    0.255012006
  167 SOLV  OW       531    0.713012671    0.194955946    0.476970477
  167 SOLV  HW1      532    2.289297595    0.734006006    0.000415315
  167 SOLV  HW2      533    0.452127036   -0.845587554    0.972309397
  168 SOLV  OW       534    0.046310330    0.276969957    0.105385899
  168 SOLV  HW1      535    1.175644063   -0.561354827    1.493865111
  168 SOLV  HW2      536   -1.653339262   -0.227548466   -0.489443628
  169 SOLV  OW       537   -0.512703357   -0.195727462   -0.043396054
  169 SOLV  HW1      538   -0.831463195   -0.640716393    0.657456645
  169 SOLV  HW2      539   -0.155362992    2.301815314   -0.559588556
  170 SOLV  OW       540    0.095707233    0.131858960   -0.369615977
  170 SOLV  HW1      541   -0.578782909   -0.138284036   -1.194223836
  170 SOLV  HW2      542    0.036469062    1.127024600    0.853105095
  171 SOLV  OW       543    0.250742013    0.408288050    0.322675101
  171 SOLV  HW1      544   -0.808514874    0.814413849    1.402184897
  171 SOLV  HW2      545    1.341003802    1.248112496   -0.353036626
  172 SOLV  OW       546   -0.065948318    0.040816778    0.167191610
  172 SOLV  HW1      547    0.580521071   -0.068910650   -1.122300965
  172 SOLV  HW2      548    0.594834363   -0.292756844   -1.638301999
  173 SOLV  OW       549    0.621094749   -0.840167520   -0.479133113
  173 SOLV  HW1      550    0.210328234   -0.731955527   -2.759434649
  173 SOLV  HW2      551    0.720709728   -0.868078845    0.301307203
  174 SOLV  OW       552    0.232529548    0.003023755    0.036295912
  174 SOLV  HW1      553    0.582221062   -2.002037445    2.618096975
  174 SOLV  HW2      554    0.643520171   -0.928467886    0.155868465
  175 SOLV  OW       555   -0.817224937   -0.062898889   -0.003599510
  175 SOLV  HW1      556    0.955691001    0.473749442    2.324400019
  175 SOLV  HW2      557   -1.150990693    2.182177214   -1.700028313
  176 SOLV  OW       558   -0.084348961   -0.271989085    0.131114496
  176 SOLV  HW1      559    0.796514940    0.435541960    0.209669014
  176 SOLV  HW2      560   -0.506401312   -0.243340798   -0.882901670
  177 SOLV  OW       561    0.384675851   -0.248834164   -0.573209958
  177 SOLV  HW1      562   -0.024990341    0.913078220   -1.486940726
  177 SOLV  HW2      563    1.909579558    0.741750892    1.576022494
  178 SOLV  OW       564    0.016090631   -0.593487997    0.529388550
  178 SOLV  HW1      565    1.863402370    1.329170294    0.801485161
  178 SOLV  HW2      566    0.926922411   -1.404981787   -0.817288529
  179 SOLV  OW       567   -0.319278952    0.100550129   -0.126405467
  179 SOLV  HW1      568   -0.004204412   -0.452472685   -1.483481327
  179 SOLV  HW2      569   -0.778704087    1.005667074    2.061463117
  180 SOLV  OW       570   -0.284778520   -0.417987846   -0.086431676
  180 SOLV  HW1      571    0.626006294    0.005054524    0.132780019
  180 SOLV  HW2      572    2.668169447   -1.467018823    1.326295571
  181 SOLV  OW       573    0.124913492    0.148381925   -0.130930019
  181 SOLV  HW1      574    0.535463080   -0.821645451   -2.026545826
  181 SOLV  HW2      575    0.082983786    1.407885800    1.309391594
  182 SOLV  OW       576   -0.318858259    0.336828837   -0.297518061
  182 SOLV  HW1      577   -1.028037249   -0.022616218    1.239049671
  182 SOLV  HW2      578    0.115073007   -1.438975415   -1.430332812
  183 SOLV  OW       579   -0.399126750   -0.158451884   -0.054323189
  183 SOLV  HW1      580   -2.272819827   -0.745516543    0.518465300
  183 SOLV  HW2      581   -0.518963524   -0.361475300   -0.094871482
  184 SOLV  OW       582    0.395913443    0.271307136   -0.385525513
  184 SOLV  HW1      583   -0.996672863    2.083543258   -1.037904347
  184 SOLV  HW2      584    0.883091929   -1.332389466   -0.659602033
  185 SOLV  OW       585   -0.310554062    0.392556132   -0.495229527
  185 SOLV  HW1      586   -0.248076568    0.220821536   -0.374034597
  185 SOLV  HW2      587   -0.354239886    0.215827225   -1.001833213
  186 SOLV  OW       588    0.017943421    0.014246020   -0.029493954
  186 SOLV  HW1      589   -0.075359681    2.061596282    0.772903683
  186 SOLV  HW2      590   -0.121107286    1.662900287    0.696598184
  187 SOLV  OW       591   -0.155903834   -0.509408370   -0.540054840
  187 SOLV  HW1      592   -0.060837940   -0.265885833   -1.388426798
  187 SOLV  HW2      593    0.193223048    1.207262122    0.641812740
  188 SOLV  OW       594    0.019370377   -0.436728920    0.087376970
  188 SOLV  HW1      595    0.217635382   -0.186947558   -0.444389081
  188 SOLV  HW2      596    0.600251427   -0.533106051   -0.224408043
  189 SOLV  OW       597   -0.025596430    0.005862781   -0.329610434
  189 SOLV  HW1      598   -0.071905115    0.682679265   -0.056509363
  189 SOLV  HW2      599    0.659273170   -0.613884539   -0.864393176
  190 SOLV  OW       600    0.073907252    0.225656448   -0.303124089
  190 SOLV  HW1      601   -1.302161311   -0.998916700   -0.550168522
  190 SOLV  HW2      602   -0.374048786   -0.531173131   -1.878519706
  191 SOLV  OW       603    0.063567498    0.154420072   -0.490525710
  191 SOLV  HW1      604   -1.214746768    0.732568283    2.256141753
  191 SOLV  HW2      605    2.203373705   -3.127136081   -3.413604669
  192 SOLV  OW       606   -0.244053269    0.678141491    0.459239485
  192 SOLV  HW1      607   -1.557234871    0.852156233    0.531597617
  192 SOLV  HW2      608   -2.284356692    0.967156895    1.801053565
  193 SOLV  OW       609   -0.254180437    0.297762451   -0.031223179
  193 SOLV  HW1      610    0.176589591   -0.016352200    0.593732741
  193 SOLV  HW2      611    0.143776244   -0.181079992    0.534881840
  194 SOLV  OW       612   -0.245008056    0.333088922    0.500552666
  194 SOLV  HW1      613   -0.303525291    1.698030223   -0.115380003
  194 SOLV  HW2      614    0.649867607   -0.114339389    1.588143038
  195 SOLV  OW       615   -0.476882375   -0.113262688    0.712899577
  195 SOLV  HW1      616    0.386963214   -1.370764068    0.607996127
  195 SOLV  HW2      617   -0.644735496    0.523064736    0.488663858
  196 SOLV  OW       618    0.645869771    0.146103464   -0.105974273
  196 SOLV  HW1      619    0.986889553    0.713724617    2.634146714
  196 SOLV  HW2      620    0.738855316   -1.534721272   -2.187070290
  197 SOLV  OW       621    0.110592289    0.109668216   -0.608535189
  197 SOLV  HW1      622    2.211730312   -1.929061310   -1.527611236
  197 SOLV  HW2      623    0.662074331    2.614292778   -1.990332709
  198 SOLV  OW       624   -0.322632290    0.034818852   -0.363347289
  198 SOLV  HW1      625   -0.087531284    0.304884000   -0.243838882
  198 SOLV  HW2      626   -0.020005115    0.045498116   -1.274186005
  199 SOLV  OW       627   -0.436152652    0.181434692    0.176080505
  199 SOLV  HW1      628   -0.170389746    1.197576492    1.219730267
  199 SOLV  HW2      629   -0.897777993   -2.038126979   -1.768498153
  200 SOLV  OW       630    0.021299279   -0.728531526    0.345694203
  200 SOLV  HW1      631    0.516648832   -0.645400885    0.191721853
  200 SOLV  HW2      632   -0.752627398    0.106272934    0.657726675
  201 SOLV  OW       633   -0.233818328   -0.673860192    0.127750344
  201 SOLV  HW1      634   -0.559264470   -0.091944054    1.606814936
  201 SOLV  HW2      635   -1.230921229   -1.363120646    0.593050660
  202 SOLV  OW       636    0.251009946   -0.203263846   -0.514969518
  202 SOLV  HW1      637   -2.796464467    1.163179722   -1.113097192
  202 SOLV  HW2      638   -1.342523716   -0.762763950   -2.759349815
  203 SOLV  OW       639   -0.674156798   -0.450413878    0.064787984
  203 SOLV  HW1      640   -0.869165366    1.140491409   -1.771491105
  203 SOLV  HW2      641   -0.421570623   -0.957410930    0.193321929
  204 SOLV  OW       642    0.630235864    0.017137137    0.019377962
  204 SOLV  HW1      643    0.413701541   -0.271144374    0.530381775
  204 SOLV  HW2      644   -1.944113013    1.683385923    1.378618398
  205 SOLV  OW       645    0.006511506   -0.133043751   -0.050536631
  205 SOLV  HW1      646    1.729144724    0.017090183   -1.076383121
  205 SOLV  HW2      647   -1.057898650    0.903734663    0.285957903
  206 SOLV  OW       648   -0.524308534    0.287049335   -0.301969282
  206 SOLV  HW1      649   -1.844065356   -1.013945009   -0.018741659
  206 SOLV  HW2      650   -0.593839370    0.789958284   -0.512623108
  207 SOLV  OW       651    1.155839703    0.088158678   -0.367945830
  207 SOLV  HW1      652    1.524658291   -1.010803271    1.405652651
  207 SOLV  HW2      653    1.330271034    1.743687433   -1.322694397
  208 SOLV  OW       654    0.321161291   -0.257671617    0.305062603
  208 SOLV  HW1      655    0.621287221    0.148350206    0.427373431
  208 SOLV  HW2      656   -0.327677106   -1.292223446   -0.007708825
  209 SOLV  OW       657    0.011218292    0.271028112   -0.419598541
  209 SOLV  HW1      658   -0.333393176   -1.589033222   -1.979043493
  209 SOLV  HW2      659   -1.375025248    2.419495664    0.716190788
  210 SOLV  OW       660    0.118470734    0.316874881    0.030309597
  210 SOLV  HW1      661    0.161204234   -0.820014250   -0.564939143
  210 SOLV  HW2      662   -0.330485714    0.048782894   -1.821960742
  211 SOLV  OW       663   -0.220188831   -0.133754747    0.241700795
  211 SOLV  HW1      664   -1.391174328    1.264053022    0.203157276
  211 SOLV  HW2      665   -0.194551109   -0.445147926    1.671610167
  212 SOLV  OW       666   -0.453063161    0.636414907    0.052491388
  212 SOLV  HW1      667    1.565054150   -0.023495628   -0.943055078
  212 SOLV  HW2      668   -0.973950194    0.981424524    0.094529815
  213 SOLV  OW       669    0.008333280    0.248153723    0.536542585
  213 SOLV  HW1      670   -0.034055121   -0.018135207    0.624810285
  213 SOLV  HW2      671    0.232940204    0.703472129    0.299742576
  214 SOLV  OW       672    0.418941408    0.696408265    0.491919828
  214 SOLV  HW1      673    1.518574970   -0.088065787   -0.079487796
  214 SOLV  HW2      674   -2.888336208    2.386881729    0.972505969
  215 SOLV  OW       675   -0.570022684    0.381572564   -0.296805906
  215 SOLV  HW1      676    0.580002378    0.009609474   -1.931333575
  215 SOLV  HW2      677   -0.440518064    0.372904585   -0.650254102
  216 SOLV  OW       678   -0.219798234    0.576930075    0.077927799
  216 SOLV  HW1      679   -0.237337422    0.413056162    0.293724908
  216 SOLV  HW2      680    1.577613696    0.189199373    1.502081597
  217 SOLV  OW       681   -0.721606914   -0.098254509   -0.138280923
  217 SOLV  HW1      682   -0.944204727   -0.714541935   -0.958044296
  217 SOLV  HW2      683   -0.454663825   -1.114049559   -0.280680274
  218 SOLV  OW       684   -0.112998190   -0.191735507    0.691302410
  218 SOLV  HW1      685   -0.780983162    0.572242739   -0.267093962
  218 SOLV  HW2      686    0.544876112   -0.447076708    2.274938073
  219 SOLV  OW       687    0.069732375    0.075037789   -0.273614163
  219 SOLV  HW1      688    0.873563938   -1.438337284   -1.310254137
  219 SOLV  HW2      689    1.168150936    1.300843874   -0.276925245
  220 SOLV  OW       690    0.288279295   -0.284031815   -0.249909544
  220 SOLV  HW1      691    0.214264873    0.053840526   -0.605559077
  220 SOLV  HW2      692    0.087276307    2.703285500   -0.907261039
  221 SOLV  OW       693   -0.297004415   -0.021079950    0.676484935
  221 SOLV  HW1      694   -0.098336998    0.442139944    1.606834593
  221 SOLV  HW2      695   -0.819471812   -1.390830438    1.215426155
  222 SOLV  OW       696   -0.001051725   -0.083640125   -0.225648330
  222 SOLV  HW1      697    0.878881803   -0.351416716   -0.278027091
  222 SOLV  HW2      698   -0.106119880    0.618797899    0.378730433
  223 SOLV  OW       699   -0.350713947    0.315768536    0.553341786
  223 SOLV  HW1      700   -0.226581264    0.763897363   -0.938374806
  223 SOLV  HW2      701    1.054609498    1.125778968    1.486148294
  224 SOLV  OW       702    0.077439866    0.339088976    0.125826830
  224 SOLV  HW1      703   -0.676235500   -0.057039602    0.889295354
  224 SOLV  HW2      704    0.832458249    0.581942744   -0.781391255
  225 SOLV  OW       705    0.346069939    0.372217644    0.119889143
  225 SOLV  HW1      706   -1.301504404    0.596060893   -0.055943155
  225 SOLV  HW2      707    0.117556975   -0.188059209   -1.189672109
  226 SOLV  OW       708   -0.199086434    0.487629961    0.270878215
  226 SOLV  HW1      709    0.353135319   -0.820031647   -0.887850384
  226 SOLV  HW2      710   -1.394002804    1.467821494    0.712202997
  227 SOLV  OW       711    0.518380868    0.711443559   -0.137250627
  227 SOLV  HW1      712    0.562504241    1.016426493   -0.165458440
  227 SOLV  HW2      713    0.524671552    0.789132720   -0.890949067
  228 SOLV  OW       714    0.616505320   -0.145164722   -0.180261560
  228 SOLV  HW1      715    1.741168655   -0.990665290   -0.269798779
  228 SOLV  HW2      716   -1.356665077   -0.033734817   -2.162322932
  229 SOLV  OW       717    0.288575285   -0.150578615   -0.402076426
  229 SOLV  HW1      718    0.152919656   -1.645656203    0.838024875
  229 SOLV  HW2      719    0.161831313   -1.273671994    0.495268809
  230 SOLV  OW       720    0.794724029    0.052086653   -0.277108967
  230 SOLV  HW1      721    0.400171365   -2.137490819   -1.481708350
  230 SOLV  HW2      722   -1.255303405    1.626642553   -0.077622666
  231 SOLV  OW       723   -0.240682729    0.212626032   -0.419897488
  231 SOLV  HW1      724    1.526853405   -1.306181881    0.872856166
  231 SOLV  HW2      725   -0.342501939   -0.833078443   -1.676430833
  232 SOLV  OW       726   -0.228694098   -0.380061348    0.365105532
  232 SOLV  HW1      727    0.039524186   -0.550693716   -0.858534607
  232 SOLV  HW2      728   -0.534794193   -0.113513268    0.813274669
  233 SOLV  OW       729   -0.047922676   -0.134648083   -0.133438970
  233 SOLV  HW1      730   -0.049405785   -1.082615133   -4.113445403
  233 SOLV  HW2      731    0.440872429   -1.765870234   -0.094595134
  234 SOLV  OW       732    0.009452882    0.119968557    0.731915067
  234 SOLV  HW1      733    0.540542104    0.644901211    0.769234113
  234 SOLV  HW2      734    1.050156513   -1.481765691    0.168121706
  235 SOLV  OW       735    0.065679515    0.437435023    0.110979006
  235 SOLV  HW1      736   -0.282900210   -0.563742585    0.567865336
  235 SOLV  HW2      737    2.248997750    0.686549415   -0.724331877
  236 SOLV  OW       738    0.352591769   -0.039617614    0.007282044
  236 SOLV  HW1      739    0.460639070   -0.243347242    1.677156951
  236 SOLV  HW2      740    1.339726942    0.369936955    0.496571071
  237 SOLV  OW       741    0.004800406   -0.055795988   -0.140564633
  237 SOLV  HW1      742   -1.096369542   -0.642963000    0.009601105
  237 SOLV  HW2      743   -2.300303929   -0.558927894   -0.596615660
  238 SOLV  OW       744   -0.020820888   -0.481846723    0.189092356
  238 SOLV  HW1      745   -0.562525861   -2.342183030    1.828439747
  238 SOLV  HW2      746    0.910622957    0.789445383   -1.012032805
  239 SOLV  OW       747   -0.170454574    0.674173058    0.212442882
  239 SOLV  HW1      748   -1.167886300    1.101327777    1.224552182
  239 SOLV  HW2      749    1.028472213    0.297521860   -0.561186782
  240 SOLV  OW       750    0.277794005    0.159851303    0.194723567
  240 SOLV  HW1      751    0.876577559   -0.031677218   -0.020921004
  240 SOLV  HW2      752   -1.442432456    1.465062895    1.025415229
  241 SOLV  OW       753    0.622276834    0.012732662    0.150392904
  241 SOLV  HW1      754    0.512595506   -0.274596609    0.575499382
  241 SOLV  HW2      755    0.242279722    0.550141159    0.459906777
  242 SOLV  OW       756   -0.921166484    0.178562763   -0.362532806
  242 SOLV  HW1      757   -1.440344184    2.124326464   -1.130785200
  242 SOLV  HW2      758    0.188097967   -0.525105490    1.963643900
  243 SOLV  OW       759   -0.103604380   -0.160389236    0.374425235
  243 SOLV  HW1      760    0.690007604    1.054621697   -0.199073911
  243 SOLV  HW2      761   -1.576268697    0.779416240    1.369573133
  244 SOLV  OW       762   -0.242051034   -0.322837868    0.362728149
  244 SOLV  HW1      763    0.726683248   -0.199252189   -2.628289030
  244 SOLV  HW2      764    0.045140789   -1.052985091    3.048473246
  245 SOLV  OW       765    0.313235027    0.703326242    0.224428694
  245 SOLV  HW1      766    0.960794436   -0.044066885    2.956669760
  245 SOLV  HW2      767    0.770615285    0.464503818    2.151377380
  246 SOLV  OW       768   -0.035496787    0.277543408    0.434694174
  246 SOLV  HW1      769    1.283062963    0.195546848   -0.108754306
  246 SOLV  HW2      770    0.841679581    0.198220178   -0.595097612
  247 SOLV  OW       771    0.001872818    0.137993138   -0.803471118
  247 SOLV  HW1      772   -0.234238073    0.362462773   -0.330933112
  247 SOLV  HW2      773   -0.332432715    0.352089407   -0.055049031
  248 SOLV  OW       774    0.360069196    0.136161132   -0.851821667
  248 SOLV  HW1      775   -0.726323938   -0.628625818   -2.032675040
  248 SOLV  HW2      776   -1.808100452   -0.943624242    2.851667847
  249 SOLV  OW       777    0.651164157    0.395970078    0.479551922
  249 SOLV  HW1      778   -0.856129819   -0.197201868    0.427541237
  249 SOLV  HW2      779    1.897752846   -1.722390012   -0.573181374
  250 SOLV  OW       780   -0.272944988    0.235844859   -0.496688478
  250 SOLV  HW1      781   -0.839155965   -0.175078463    0.809511889
  250 SOLV  HW2      782   -1.442294974   -1.740759909   -0.005542999
  251 SOLV  OW       783   -0.136679586   -0.146042132   -0.104214948
  251 SOLV  HW1      784   -0.659979636   -0.093753971    0.382214116
  251 SOLV  HW2      785    1.812395033    0.415537641    0.791727349
  252 SOLV  OW       786    0.009150097    0.306743741    0.338233796
  252 SOLV  HW1      787    0.331916762    1.291395080    0.462951903
  252 SOLV  HW2      788    3.356787452    2.114464215   -0.822679474
  253 SOLV  OW       789   -0.467602504    0.540569369    0.050595261
  253 SOLV  HW1      790    0.013666952    0.365667123    0.629408200
  253 SOLV  HW2      791   -1.351211778    0.256857425   -0.042238011
  254 SOLV  OW       792    0.228168826   -0.300644522    0.130962778
  254 SOLV  HW1      793    0.158691856   -0.472956840   -0.908130031
  254 SOLV  HW2      794   -0.258982200   -0.925253726    0.978762770
  255 SOLV  OW       795    0.231830200   -0.287122277   -0.087942803
  255 SOLV  HW1      796   -0.927982705    0.994221617    1.820256009
  255 SOLV  HW2      797    0.267799713   -1.048226872   -0.998749345
  256 SOLV  OW       798   -0.012686846   -0.572330926   -0.443407195
  256 SOLV  HW1      799   -0.080815605   -0.913092223    0.511433554
  256 SOLV  HW2      800   -0.355001298   -0.642476172   -0.196504487
  257 SOLV  OW       801    0.251308499   -0.089700523    0.030284699
  257 SOLV  HW1      802    1.228706451   -1.641431310   -1.827424003
  257 SOLV  HW2      803   -2.603104339    0.795167573    1.898283803
  258 SOLV  OW       804   -0.548168587    0.536801189   -0.139290087
  258 SOLV  HW1      805    0.382607524   -0.215094645   -0.105356500
  258 SOLV  HW2      806   -0.623312537   -0.548451104    1.176637052
  259 SOLV  OW       807    0.581454646    0.382363266    0.373640066
  259 SOLV  HW1      808   -1.243344403   -0.546196238   -1.935725876
  259 SOLV  HW2      809    0.121806138    1.949715162    3.332088086
  260 SOLV  OW       810    0.093931714    0.706405235    0.702332015
  260 SOLV  HW1      811   -0.507748689   -0.834636012   -0.842480724
  260 SOLV  HW2      812   -1.689597314    1.272505975    1.239242480
  261 SOLV  OW       813    0.112933948   -0.571226133   -0.113773505
  261 SOLV  HW1      814    2.553387361    0.714163916   -0.829485380
  261 SOLV  HW2      815   -1.967703878   -0.380606923   -0.715127115
  262 SOLV  OW       816   -0.293797516    0.057081558    0.442155950
  262 SOLV  HW1      817    3.256908540   -0.479738082    1.124354872
  262 SOLV  HW2      818   -2.642942944   -0.604139768    2.629186588
  263 SOLV  OW       819   -0.100123077   -0.241681991    0.031751231
  263 SOLV  HW1      820   -0.404201952   -0.715296856    1.199987618
  263 SOLV  HW2      821   -0.736755101   -1.029266168   -0.674275561
  264 SOLV  OW       822   -0.121335235    0.584205756   -0.055247180
  264 SOLV  HW1      823    1.502909100   -0.443457852    0.543341750
  264 SOLV  HW2      824    0.135899315    1.208971217   -0.400492429
  265 SOLV  OW       825   -0.678381719   -0.426952128    0.054327606
  265 SOLV  HW1      826    0.116647700    1.058562049   -2.454255822
  265 SOLV  HW2      827   -0.469622910   -0.867863066    1.052591789
  266 SOLV  OW       828    0.398025213   -0.151473036   -0.029159641
  266 SOLV  HW1      829   -2.708857173   -0.178735810    1.311947224
  266 SOLV  HW2      830   -0.295244038   -0.461037362   -0.653965511
  267 SOLV  OW       831   -0.087229016    0.122856274    0.525871474
  267 SOLV  HW1      832   -1.781653383   -0.016828854    1.706154938
  267 SOLV  HW2      833   -2.228884672    0.997769458    0.116436678
  268 SOLV  OW       834   -0.085323378    0.243495369   -0.416562805
  268 SOLV  HW1      835    0.037281199    0.978286776   -1.134707821
  268 SOLV  HW2      836   -0.597716136   -0.522754172   -0.245181006
  269 SOLV  OW       837   -0.352690235    0.212531076    0.625002553
  269 SOLV  HW1      838    0.372497493    0.526597131   -0.313034177
  269 SOLV  HW2      839   -0.571168227   -0.233465184    2.171709861
  270 SOLV  OW       840   -0.565264973   -0.453871474    0.075835023
  270 SOLV  HW1      841   -1.187477793    1.707641229    1.884661878
  270 SOLV  HW2      842   -0.814065166    1.212554147    1.958765731
  271 SOLV  OW       843   -0.181158218    0.007837585    0.401971912
  271 SOLV  HW1      844    0.731326705    0.448004786    1.988966754
  271 SOLV  HW2      845   -1.170418007   -0.085686674   -1.217118259
  272 SOLV  OW       846    0.012416634    0.611408756   -0.551839492
  272 SOLV  HW1      847    1.337019311   -2.228445159    0.294172391
  272 SOLV  HW2      848   -1.469698988    0.081851339    0.471028338
  273 SOLV  OW       849    0.383526927   -0.460144360    0.848461699
  273 SOLV  HW1      850   -0.343043129   -0.986674045    1.341793790
  273 SOLV  HW2      851    1.228112468    0.360507812    0.261190468
  274 SOLV  OW       852   -0.288969024   -0.112267148    0.455566725
  274 SOLV  HW1      853   -0.298407973    0.728111134    0.975508408
  274 SOLV  HW2      854   -0.123268477    2.233548689    0.270137059
  275 SOLV  OW       855    0.102781014   -0.041893119    0.169750402
  275 SOLV  HW1      856   -0.159354741   -0.629473743    2.077509277
  275 SOLV  HW2      857   -1.459349722   -0.152900823    0.487390075
  276 SOLV  OW       858   -0.141563404    0.260639992   -0.044596058
  276 SOLV  HW1      859    0.589343946   -0.973860404    0.319170486
  276 SOLV  HW2      860    2.135198886    3.241803103   -0.582636298
  277 SOLV  OW       861   -0.118747688   -0.113188124   -0.265934133
  277 SOLV  HW1      862    0.430655324    0.344343816   -1.169377283
  277 SOLV  HW2      863   -0.007756485   -0.182311345   -1.942732278
  278 SOLV  OW       864    0.212907278    0.493037904    0.297026959
  278 SOLV  HW1      865    0.082841942    0.114620489    0.773188910
  278 SOLV  HW2      866    0.152028710    0.182121747   -0.248412054
  279 SOLV  OW       867   -0.011012992    0.361944158   -0.641485203
  279 SOLV  HW1      868   -1.077891610    0.006586162    0.321805975
  279 SOLV  HW2      869    0.217244453    0.979394494    0.550739088
  280 SOLV  OW       870   -0.652771947    0.010772029    0.210559875
  280 SOLV  HW1      871    0.764098532    1.816657096   -0.828613506
  280 SOLV  HW2      872    0.315900862    0.332871919    0.865364959
  281 SOLV  OW       873   -0.000837054    0.024994173    0.142667866
  281 SOLV  HW1      874    0.019047899   -0.239798482    0.299466604
  281 SOLV  HW2      875    0.322362484    1.113426949    0.388552580
  282 SOLV  OW       876   -0.135582982    0.366024465    0.202554283
  282 SOLV  HW1      877   -1.535287996    0.460127413    0.788530295
  282 SOLV  HW2      878    0.239584034    0.878134310   -0.169729695
  283 SOLV  OW       879    0.035029331   -0.452376118    0.695160606
  283 SOLV  HW1      880    0.600469841    0.555763048    0.640829718
  283 SOLV  HW2      881    0.044667377   -0.841413333    2.994404566
  284 SOLV  OW       882   -0.179285414   -0.050053137   -0.066903502
  284 SOLV  HW1      883    2.309007794    2.223687678    2.230729780
  284 SOLV  HW2      884    2.527548464    2.857129481    2.661122608
  285 SOLV  OW       885   -0.479129587   -0.020978800   -0.005082263
  285 SOLV  HW1      886   -1.427058254   -0.354842564    0.847422248
  285 SOLV  HW2      887   -2.358111854   -0.782754988    1.496712979
  286 SOLV  OW       888    0.369577757    0.104023927   -0.316225803
  286 SOLV  HW1      889    1.894254998    2.284814833   -1.543421532
  286 SOLV  HW2      890   -2.821276656   -1.040660562    2.114290239
  287 SOLV  OW       891    0.230492078    0.097986453   -0.466572838
  287 SOLV  HW1      892   -1.100598814    0.244741124   -0.362432115
  287 SOLV  HW2      893    0.602943046   -0.985783068   -0.633724553
  288 SOLV  OW       894    0.116567401   -0.180379705    0.112169583
  288 SOLV  HW1      895    0.394627949    0.127373650   -0.223943285
  288 SOLV  HW2      896    1.201088937    0.523354959   -0.998270260
  289 SOLV  OW       897    0.493255566   -0.314172662   -0.277100737
  289 SOLV  HW1      898    1.630375090    0.192534080   -1.481657617
  289 SOLV  HW2      899   -0.243229506    1.464115280    0.110649038
  290 SOLV  OW       900   -0.331691989    0.165081032   -0.335287924
  290 SOLV  HW1      901   -1.721924795    0.645394912    0.116433782
  290 SOLV  HW2      902    0.398692646   -0.513131806    0.643653728
  291 SOLV  OW       903   -0.357941678    1.014977926   -0.318394100
  291 SOLV  HW1      904   -0.971595356    1.613636621   -1.213504761
  291 SOLV  HW2      905    0.682922415    0.243281308    1.965977448
  292 SOLV  OW       906    0.500747849   -0.046380016   -0.020728712
  292 SOLV  HW1      907   -0.070575409   -0.308741623   -0.193859500
  292 SOLV  HW2      908    0.654541137    0.013713383   -0.647862810
  293 SOLV  OW       909   -0.198021522   -0.052879655    0.641457449
  293 SOLV  HW1      910    0.225422845   -0.002328116    0.167496014
  293 SOLV  HW2      911    0.356464780    0.425805024   -0.899085668
  294 SOLV  OW       912    0.066195283    0.235317302    0.109819914
  294 SOLV  HW1      913    0.222014554    0.194816753    0.475827094
  294 SOLV  HW2      914    0.041957480    0.650566098   -0.246456256
  295 SOLV  OW       915    0.179441003   -0.139335614    0.022945038
  295 SOLV  HW1      916   -0.667827560   -1.780241234    0.308349347
  295 SOLV  HW2      917    0.050068392    0.372156625    2.123395526
  296 SOLV  OW       918    0.113802183    0.284369658    0.173342525
  296 SOLV  HW1      919    1.758279469   -0.165787011    0.508112561
  296 SOLV  HW2      920   -0.105089893   -1.443612053   -0.176391228
  297 SOLV  OW       921   -0.809979448    0.253581210   -0.468722675
  297 SOLV  HW1      922    0.616578908   -1.276773809    0.067456302
  297 SOLV  HW2      923   -2.479514321   -1.576055317    0.097554798
  298 SOLV  OW       924    0.099898807    0.074071624   -0.342243017
  298 SOLV  HW1      925    0.675299289    0.099269865    0.901733933
  298 SOLV  HW2      926   -0.534917891   -0.092096985   -0.183223492
  299 SOLV  OW       927   -0.111665094    0.175010633    0.258095367
  299 SOLV  HW1      928   -1.561227950   -1.300534874   -0.367496140
  299 SOLV  HW2      929    0.077853866   -0.168120368    2.263611571
  300 SOLV  OW       930   -0.274242992   -0.716794986    0.368772029
  300 SOLV  HW1      931   -0.567781858    1.016503321   -1.031846320
  300 SOLV  HW2      932    1.333079568   -0.191238965    0.858484096
  301 SOLV  OW       933   -0.326692787   -0.341471276    0.132257088
  301 SOLV  HW1      934    0.161847135    0.133395276    0.703378821
  301 SOLV  HW2      935   -0.314519415   -1.198569892    0.512894189
  302 SOLV  OW       936   -0.324813458    0.449689061    0.486734016
  302 SOLV  HW1      937    1.044628973   -2.375468530   -0.641194848
  302 SOLV  HW2      938    0.487341553   -2.505522348   -0.256069016
  303 SOLV  OW       939    0.164224040   -0.204997071   -0.151771822
  303 SOLV  HW1      940   -1.461052580   -0.784995338   -1.002034736
  303 SOLV  HW2      941    1.343783310    1.600576405    1.582426170
  304 SOLV  OW       942   -0.111874265    0.681407411    0.334370279
  304 SOLV  HW1      943    2.930485850    0.220923233    2.390402176
  304 SOLV  HW2      944    0.239312135    0.366708442   -3.179690853
  305 SOLV  OW       945    0.299569377    0.304109403    0.174391997
  305 SOLV  HW1      946    0.473803943   -0.046374004    0.346352037
  305 SOLV  HW2      947    0.673014696    0.505611242   -0.082374009
  306 SOLV  OW       948    0.309970179    0.271930008   -0.041210105
  306 SOLV  HW1      949   -1.552987040    0.791503489   -1.125251122
  306 SOLV  HW2      950   -1.263082729   -0.306208149   -0.431018504
  307 SOLV  OW       951   -0.282114458    0.093174297   -0.014239505
  307 SOLV  HW1      952   -0.232365476   -2.275966360   -1.353513286
  307 SOLV  HW2      953   -0.270882535    1.187926750   -0.164172473
  308 SOLV  OW       954    0.448424547   -0.513261133    0.394411002
  308 SOLV  HW1      955    0.573414401   -0.609254059   -0.589074151
  308 SOLV  HW2      956    0.694761497   -1.488701164    2.621901112
  309 SOLV  OW       957    0.182240040    0.613866593   -0.201876013
  309 SOLV  HW1      958   -2.384018309   -2.233469356   -0.854100988
  309 SOLV  HW2      959   -0.392005589   -1.746622666   -0.662081303
  310 SOLV  OW       960   -0.540015525    0.114205708   -0.066756674
  310 SOLV  HW1      961   -2.103252396    5.859317727    0.221410987
  310 SOLV  HW2      962   -0.787636121   -0.548982155   -0.029586352
  311 SOLV  OW       963   -0.410920290   -0.271609067    0.744807623
  311 SOLV  HW1      964   -0.577336121   -1.839701509    0.106220814
  311 SOLV  HW2      965   -1.106723243    1.151345597   -0.068463360
  312 SOLV  OW       966    0.230607293    0.241739452   -0.067875008
  312 SOLV  HW1      967   -2.245047211    0.501482644   -0.424946286
  312 SOLV  HW2      968   -1.768911962    1.061073172   -0.525314188
  313 SOLV  OW       969   -0.550783054   -0.195346740   -0.910422309
  313 SOLV  HW1      970    0.619759782    1.780734160   -1.323673560
  313 SOLV  HW2      971   -1.077564726    0.048734009    1.027970109
  314 SOLV  OW       972   -0.236272801    0.087024487    0.145438346
  314 SOLV  HW1      973   -0.820073111    0.107248335   -1.175213302
  314 SOLV  HW2      974   -0.446805178    0.091521199   -0.335408156
  315 SOLV  OW       975    0.296433546    0.038761445   -0.197092588
  315 SOLV  HW1      976    1.203621435    0.631164589    0.617411285
  315 SOLV  HW2      977    3.164539462    1.276467023    1.828159987
  316 SOLV  OW       978    0.047135455    0.103112610    0.708392990
  316 SOLV  HW1      979   -2.043748150   -0.723998156   -0.567329944
  316 SOLV  HW2      980   -0.319548315    1.449859369   -0.513977562
  317 SOLV  OW       981    0.227391651   -0.326343429    0.366625959
  317 SOLV  HW1      982   -0.712383996   -0.823627134    0.003758551
  317 SOLV  HW2      983    0.309654223   -0.573020474   -0.033793895
  318 SOLV  OW       984    0.019152207   -0.062543867   -0.366032588
  318 SOLV  HW1      985    0.495384806   -1.102598729    0.514361219
  318 SOLV  HW2      986   -0.473453057   -0.615402224    1.297527829
  319 SOLV  OW       987   -0.109775954    0.200498681    0.332749528
  319 SOLV  HW1      988   -1.918058461    0.166196810    1.023110766
  319 SOLV  HW2      989   -0.741326858    0.642379145   -0.881790341
  320 SOLV  OW       990    0.355776416   -0.570813377   -0.764626917
  320 SOLV  HW1      991    0.389735589   -0.752336351   -0.269709644
  320 SOLV  HW2      992    1.079762918   -0.928307252   -0.863565110
  321 SOLV  OW       993   -0.297914713   -0.148846043   -0.168637383
  321 SOLV  HW1      994   -1.642843504   -1.555232612   -1.155443101
  321 SOLV  HW2      995   -0.266017962   -0.118904623   -0.111968696
  322 SOLV  OW       996   -0.758081494   -0.080045939   -0.012223279
  322 SOLV  HW1      997   -1.607034958   -2.186108527   -0.642684750
  322 SOLV  HW2      998   -0.669687677    0.920837673   -2.007585388
  323 SOLV  OW       999    0.464025782    0.673193593    0.738887926
  323 SOLV  HW1     1000    2.179166997    2.405421022   -2.936894867
  323 SOLV  HW2     1001    1.737385910   -0.585432884    0.096529819
  324 SOLV  OW      1002    0.670483864    0.029383229    0.111667246
  324 SOLV  HW1     1003    1.638485457    0.960216913    4.015495313
  324 SOLV  HW2     1004   -0.313139817    0.763279904    0.419897674
  325 SOLV  OW      1005    0.014817914   -0.187793156    0.356955962
  325 SOLV  HW1     1006    1.009175538   -1.295085993    0.843352311
  325 SOLV  HW2     1007   -0.522243400    1.330625123   -2.030395290
  326 SOLV  OW      1008    0.508616533    0.285421587   -0.774655132
  326 SOLV  HW1     1009    1.189038691   -0.612311809   -1.378000812
  326 SOLV  HW2     1010    0.019942699   -0.252850025    0.070636702
  327 SOLV  OW      1011   -0.143172596    0.651455564   -0.043586965
  327 SOLV  HW1     1012    2.157732057   -0.489103998   -0.795895752
  327 SOLV  HW2     1013   -0.017348871    0.780675125    0.167860567
  328 SOLV  OW      1014   -0.385859252    0.317582716   -0.818379392
  328 SOLV  HW1     1015   -0.934878535   -0.098276000   -0.914932070
  328 SOLV  HW2     1016   -0.613024466   -1.420599363   -2.272595904
  329 SOLV  OW      1017    0.192029517    0.360450659   -0.105180695
  329 SOLV  HW1     1018   -0.223534706   -0.184099500   -0.921835123
  329 SOLV  HW2     1019    1.666690453   -1.086516222   -1.094136947
  330 SOLV  OW      1020    0.013059185   -0.276758391   -0.435853957
  330 SOLV  HW1     1021   -1.823948809   -1.377911651   -1.072441585
  330 SOLV  HW2     1022   -0.380271751    1.351438738    0.979411261
  331 SOLV  OW      1023   -0.560093643   -1.165597618    0.284451651
  331 SOLV  HW1     1024    0.703199491   -0.929345305    0.685293815
  331 SOLV  HW2     1025    0.829499262   -0.635281617    1.472677692
  332 SOLV  OW      1026   -0.362160203   -0.161493076    0.159982975
  332 SOLV  HW1     1027    0.421582820   -0.226690898   -2.733161788
  332 SOLV  HW2     1028    1.163575764    0.475144357    1.107136707
  333 SOLV  OW      1029    0.095818446    0.349096979    0.253655669
  333 SOLV  HW1     1030   -1.100500154   -0.555543152    0.938581466
  333 SOLV  HW2     1031   -1.206476734   -1.247239815    0.950640498
  334 SOLV  OW      1032    0.313358116   -0.230137976    0.153315029
  334 SOLV  HW1     1033    1.743996680   -1.153103793   -1.417724375
  334 SOLV  HW2     1034    0.769062507    0.487591428    0.059523407
  335 SOLV  OW      1035    0.275234833    0.238005638   -0.173560155
  335 SOLV  HW1     1036   -0.227333599    0.816776442    0.010322633
  335 SOLV  HW2     1037    1.357962143    0.441931530   -0.130050718
  336 SOLV  OW      1038   -0.068177431   -0.059035886   -0.038910985
  336 SOLV  HW1     1039   -1.080032167    1.394718152    1.920339678
  336 SOLV  HW2     1040    0.468859404   -0.622591063   -0.487039050
  337 SOLV  OW      1041   -0.182853086   -0.559092300    0.315999505
  337 SOLV  HW1     1042    0.823732597    0.375314981    0.780732340
  337 SOLV  HW2     1043   -1.314652410   -1.209861494    0.002286589
  338 SOLV  OW      1044   -0.361537283    0.177656843    1.105683172
  338 SOLV  HW1     1045    0.346657088    0.412850543    0.922788872
  338 SOLV  HW2     1046   -0.300876348   -0.447990069    1.268311470
  339 SOLV  OW      1047    0.132295580   -0.531372937    0.303788172
  339 SOLV  HW1     1048    0.132047734    0.000721803    2.016800428
  339 SOLV  HW2     1049   -0.350693974    1.106832529   -0.604363086
  340 SOLV  OW      1050    0.428714207    0.223726489    0.825418025
  340 SOLV  HW1     1051    1.888096250   -1.471908471    2.289552558
  340 SOLV  HW2     1052   -0.233763410    1.023787321    0.062362427
  341 SOLV  OW      1053    0.290409324    0.255415852   -0.330091334
  341 SOLV  HW1     1054   -1.028617588    3.155476316   -1.051717168
  341 SOLV  HW2     1055   -0.617973108    0.448363408    1.082962233
  342 SOLV  OW      1056    0.574565774    0.102586104    0.158217295
  342 SOLV  HW1     1057    0.069398647    0.135668534   -2.011577044
  342 SOLV  HW2     1058    0.950294204    2.166761344   -0.651949987
  343 SOLV  OW      1059    0.732434537   -0.223323965    0.187480084
  343 SOLV  HW1     1060   -0.783748110   -0.258782330    0.957364055
  343 SOLV  HW2     1061    0.823421611    0.569941590    1.704345096
  344 SOLV  OW      1062    0.427738763   -0.461976606    0.211703566
  344 SOLV  HW1     1063    0.087974872    1.133117464   -0.086049901
  344 SOLV  HW2     1064    1.026700621   -2.329035297    0.553546720
  345 SOLV  OW      1065    0.102327424   -0.051407065   -0.711165627
  345 SOLV  HW1     1066    0.333953930   -0.423098606    0.186390643
  345 SOLV  HW2     1067    0.148587905   -0.026699574    0.216221248
  346 SOLV  OW      1068    0.463092222   -0.295844395   -0.324703785
  346 SOLV  HW1     1069    0.818550931    0.655739879    1.014505013
  346 SOLV  HW2     1070    1.985914241    0.070983257   -0.408871364
  347 SOLV  OW      1071    0.238131753    0.577939200   -0.192434951
  347 SOLV  HW1     1072    0.152167234    0.576027928    1.050569861
  347 SOLV  HW2     1073    1.292091942   -0.403324322   -2.519093409
  348 SOLV  OW      1074    0.004123411   -0.026197665    0.435545270
  348 SOLV  HW1     1075   -0.825085543    0.791703439    0.555356957
  348 SOLV  HW2     1076   -0.152337869   -0.727627506    0.041347863
  349 SOLV  OW      1077   -0.238763386    0.056417708   -0.326545068
  349 SOLV  HW1     1078   -2.840785672   -0.618097837   -1.843291667
  349 SOLV  HW2     1079   -1.147504775    0.477381526   -0.555609698
  350 SOLV  OW      1080    0.323043385   -0.293784081   -0.343929465
  350 SOLV  HW1     1081    2.013614818   -0.190761991   -0.668206884
  350 SOLV  HW2     1082   -0.060335952   -0.926830315    0.615936717
  351 SOLV  OW      1083   -1.084161158    0.189582682    0.050738546
  351 SOLV  HW1     1084    0.612876639    1.083304032    0.403969069
  351 SOLV  HW2     1085    2.964133317    0.588662116    1.235720774
  352 SOLV  OW      1086    0.581969800   -0.255449580    0.013067147
  352 SOLV  HW1     1087   -0.035890912   -0.316406815   -2.906919245
  352 SOLV  HW2     1088    1.541299781    1.508800434    0.540789467
  353 SOLV  OW      1089    0.295443228    0.288966472    0.285124544
  353 SOLV  HW1     1090   -1.777326943    0.166882324   -1.835290257
  353 SOLV  HW2     1091   -0.089861389    0.237487179   -0.297703112
  354 SOLV  OW      1092   -0.377112244   -0.110501103   -0.181831533
  354 SOLV  HW1     1093    1.323717891   -1.683346774    1.800939778
  354 SOLV  HW2     1094   -2.394762781   -0.207924612   -0.675013503
  355 SOLV  OW      1095   -0.345339746    0.853590494   -0.077649609
  355 SOLV  HW1     1096   -0.488641795   -1.358977233   -2.126017256
  355 SOLV  HW2     1097   -0.776641681   -0.161166509   -0.862836143
  356 SOLV  OW      1098    0.261697707    0.338665858    0.593934713
  356 SOLV  HW1     1099    0.899039289   -1.080631468   -1.337046175
  356 SOLV  HW2     1100    1.550267262   -1.318377223   -1.601944048
  357 SOLV  OW      1101    0.253410495   -0.574786111    0.222780254
  357 SOLV  HW1     1102    1.549087351    1.683258352    1.650697622
  357 SOLV  HW2     1103   -2.890325440   -0.934975345   -0.171681491
  358 SOLV  OW      1104   -0.230131954    0.389659577   -0.425809131
  358 SOLV  HW1     1105   -1.318270876    0.969909508   -0.175529568
  358 SOLV  HW2     1106    0.247708929    0.446500159   -0.493516653
  359 SOLV  OW      1107    0.471352620    0.435092590    0.040578215
  359 SOLV  HW1     1108    0.687008058   -0.342219947    0.265689776
  359 SOLV  HW2     1109    1.066412591    1.160943065    0.140386467
  360 SOLV  OW      1110    0.618396893   -0.192950038   -0.096079262
  360 SOLV  HW1     1111    1.202438570   -1.167014440   -0.840069160
  360 SOLV  HW2     1112    0.346268901   -0.343998067   -0.208523538
  361 SOLV  OW      1113   -0.031023166   -0.517350085    0.163781127
  361 SOLV  HW1     1114   -0.145297352    1.186130003   -1.562769683
  361 SOLV  HW2     1115   -0.169332671    0.301348368   -1.593141914
  362 SOLV  OW      1116    0.254263376   -0.045443476    0.149237339
  362 SOLV  HW1     1117    0.496628246   -0.910640610    0.966878397
  362 SOLV  HW2     1118    0.953620380   -0.158980304    0.032821513
  363 SOLV  OW      1119    0.038720831    0.067071183   -0.095139660
  363 SOLV  HW1     1120   -2.330081448    1.909609386   -0.565175442
  363 SOLV  HW2     1121   -1.813925953    1.388894979   -2.767995554
  364 SOLV  OW      1122    0.264422505   -0.664522816    0.163962583
  364 SOLV  HW1     1123    0.150379406    0.247107646   -0.069189127
  364 SOLV  HW2     1124   -0.465674711   -0.011611869    1.916437362
  365 SOLV  OW      1125    0.567916426   -0.539337439    0.514175258
  365 SOLV  HW1     1126    0.145922577   -0.668940009   -0.274064622
  365 SOLV  HW2     1127    0.824830645    0.329088488    0.583309790
  366 SOLV  OW      1128   -0.238695520    0.711686367    0.192098030
  366 SOLV  HW1     1129    0.450223039   -0.469694862    1.059244969
  366 SOLV  HW2     1130   -0.494956942    1.059385230   -0.086972263
  367 SOLV  OW      1131   -0.338218976    0.190032227   -0.116639167
  367 SOLV  HW1     1132    1.196999740   -1.459311086   -1.253590989
  367 SOLV  HW2     1133   -1.062043185   -0.262444846   -0.465524908
  368 SOLV  OW      1134   -0.270806433    0.189546634   -0.177380847
  368 SOLV  HW1     1135   -0.372771598    0.433361410   -0.084418139
  368 SOLV  HW2     1136   -0.483780206    0.164264870    0.049492807
  369 SOLV  OW      1137    0.119011486   -0.219033914   -0.349114829
  369 SOLV  HW1     1138   -0.122052216    0.146517173   -0.174512612
  369 SOLV  HW2     1139    1.354247740    0.476792373   -0.061574073
  370 SOLV  OW      1140   -0.289923272   -0.642854595    0.274355903
  370 SOLV  HW1     1141   -0.755017267    1.359768720   -0.606292900
  370 SOLV  HW2     1142    2.149468661   -1.206429024   -1.143457712
  371 SOLV  OW      1143   -0.031318321    0.324000953   -0.159030674
  371 SOLV  HW1     1144    2.217307458    1.647314556   -3.011838036
  371 SOLV  HW2     1145   -1.829798260    0.498942655    0.051654412
  372 SOLV  OW      1146    0.134582312    0.173477326    0.720692062
  372 SOLV  HW1     1147    0.037975078    0.111395618    0.317974861
  372 SOLV  HW2     1148    0.155351489   -0.004986849    0.459648911
  373 SOLV  OW      1149   -0.239896888    0.048224392   -0.890379667
  373 SOLV  HW1     1150   -1.230969692    1.009085844    0.561206877
  373 SOLV  HW2     1151   -0.429330031   -0.048814264   -1.085247895
  374 SOLV  OW      1152    0.260839309    0.253780987    0.241806458
  374 SOLV  HW1     1153    0.496505696    0.022837095   -1.581106484
  374 SOLV  HW2     1154    0.962573403    1.796873385   -0.165379883
  375 SOLV  OW      1155    0.364353830   -0.032076578   -0.193945779
  375 SOLV  HW1     1156    1.805749247   -1.840724666    1.502641726
  375 SOLV  HW2     1157    1.045552475    1.227649845   -0.308695730
  376 SOLV  OW      1158   -0.057052336    0.824084588    0.351695175
  376 SOLV  HW1     1159   -1.175528077    0.564368364   -2.270410757
  376 SOLV  HW2     1160   -0.814857728    1.331350328    1.218498890
  377 SOLV  OW      1161   -0.140891411   -0.130961428    0.184027076
  377 SOLV  HW1     1162   -0.046881511   -2.231652678   -1.922010164
  377 SOLV  HW2     1163    1.266278807   -0.193726710    0.808503910
  378 SOLV  OW      1164   -0.347286621    0.255460857    0.450889910
  378 SOLV  HW1     1165    0.643963781   -0.050692234    0.545789408
  378 SOLV  HW2     1166   -1.128104938   -0.312041961    1.082071223
  379 SOLV  OW      1167   -0.147824528   -0.717072112    0.236530396
  379 SOLV  HW1     1168   -0.658869868    0.719823048   -1.555868423
  379 SOLV  HW2     1169   -0.917937703   -1.721742072    0.869918012
  380 SOLV  OW      1170    0.126236949   -0.237559798   -0.134198386
  380 SOLV  HW1     1171    1.642339163   -0.104493946   -2.379562804
  380 SOLV  HW2     1172    0.880386475    1.108128620   -0.513968849
  381 SOLV  OW      1173    0.113859758   -0.348030983   -0.256762724
  381 SOLV  HW1     1174    2.304335206   -1.034317183   -1.447194421
  381 SOLV  HW2     1175   -0.798907985   -0.116942263    0.275873400
[truncated: 137,966 more chars]
