# Supplementary material for: Accelerated Enveloping Distribution Sampling to Probe the Presence of Water Molecules
Source: J Chem Theory Comput. 2023 May 11;19(11):3379–90. doi: 10.1021/acs.jctc.3c00109 (PMC10269333; doi:10.1021/acs.jctc.3c00109)
Supplement: Supplementary file 2 — ct3c00109_si_002.zip [file ct3c00109_si_002.zip › paper_TI_AEDS/eq/WOOD/ligand/README.txt]

Equilibration run for Woodhead1

Parameters: equilibration.imd
Job file: equilibration.jobs
Input configuration: WDH1_solv_min.cnf
Topologies: WDH1_54a7.top
Final configurations for every step: eq_WDH1_1.cnf
